# Supplementary material for: Achieving Chemical Accuracy in Cyclodextrin Host–Guest Binding via Integrative Atomistic Modelling
Source: Adv Sci (Weinh). 2025 Dec 14;13(10):e19782. doi: 10.1002/advs.202519782 (PMC12915143; doi:10.1002/advs.202519782)
Supplement: Supplementary file 1 — Supporting Information [file ADVS-13-e19782-s003.zip › all_poses/GCD.BE4.pdb]

MODEL        1
ATOM      1  H1  GCD     1      14.650  21.960  31.560  1.00  0.00            
ATOM      2  O1  GCD     1      14.210  22.740  31.220  1.00  0.00            
ATOM      3  C1  GCD     1      13.420  22.340  30.150  1.00  0.00            
ATOM      4  H2  GCD     1      12.520  21.830  30.530  1.00  0.00            
ATOM      5  H3  GCD     1      13.050  23.290  29.750  1.00  0.00            
ATOM      6  C2  GCD     1      14.150  21.360  29.190  1.00  0.00            
ATOM      7  H4  GCD     1      14.930  21.890  28.620  1.00  0.00            
ATOM      8  C3  GCD     1      13.170  20.910  28.090  1.00  0.00            
ATOM      9  H5  GCD     1      12.340  20.370  28.550  1.00  0.00            
ATOM     10  C4  GCD     1      13.840  19.840  27.180  1.00  0.00            
ATOM     11  H6  GCD     1      14.820  20.240  26.880  1.00  0.00            
ATOM     12  O2  GCD     1      13.120  19.360  26.070  1.00  0.00            
ATOM     13  H7  GCD     1      13.750  19.220  25.360  1.00  0.00            
ATOM     14  C5  GCD     1      14.300  18.720  28.130  1.00  0.00            
ATOM     15  H8  GCD     1      13.370  18.270  28.520  1.00  0.00            
ATOM     16  O3  GCD     1      15.010  17.690  27.450  1.00  0.00            
ATOM     17  H9  GCD     1      15.910  17.970  27.270  1.00  0.00            
ATOM     18  C6  GCD     1      15.150  19.230  29.330  1.00  0.00            
ATOM     19  O4  GCD     1      14.450  20.260  29.980  1.00  0.00            
ATOM     20  H10 GCD     1      15.370  18.500  30.110  1.00  0.00            
ATOM     21  O5  GCD     1      16.480  19.750  28.890  1.00  0.00            
ATOM     22  C7  GCD     1      17.550  18.840  29.050  1.00  0.00            
ATOM     23  H11 GCD     1      17.190  17.830  29.290  1.00  0.00            
ATOM     24  C8  GCD     1      18.270  18.820  27.650  1.00  0.00            
ATOM     25  H12 GCD     1      18.430  19.860  27.360  1.00  0.00            
ATOM     26  O6  GCD     1      17.470  18.190  26.680  1.00  0.00            
ATOM     27  H13 GCD     1      17.820  18.200  25.780  1.00  0.00            
ATOM     28  C9  GCD     1      19.630  18.170  27.720  1.00  0.00            
ATOM     29  H14 GCD     1      19.420  17.120  27.960  1.00  0.00            
ATOM     30  O7  GCD     1      20.390  18.280  26.450  1.00  0.00            
ATOM     31  H15 GCD     1      20.260  17.600  25.780  1.00  0.00            
ATOM     32  C10 GCD     1      20.460  18.700  28.890  1.00  0.00            
ATOM     33  H16 GCD     1      21.320  18.060  29.090  1.00  0.00            
ATOM     34  O8  GCD     1      19.710  18.610  30.120  1.00  0.00            
ATOM     35  C11 GCD     1      18.470  19.340  30.140  1.00  0.00            
ATOM     36  H17 GCD     1      18.610  20.410  29.960  1.00  0.00            
ATOM     37  C12 GCD     1      17.860  19.170  31.480  1.00  0.00            
ATOM     38  H18 GCD     1      16.900  19.690  31.590  1.00  0.00            
ATOM     39  H19 GCD     1      18.590  19.490  32.230  1.00  0.00            
ATOM     40  O9  GCD     1      17.640  17.770  31.860  1.00  0.00            
ATOM     41  H20 GCD     1      18.560  17.500  31.880  1.00  0.00            
ATOM     42  O10 GCD     1      20.800  19.990  28.570  1.00  0.00            
ATOM     43  C13 GCD     1      22.190  20.270  28.740  1.00  0.00            
ATOM     44  H21 GCD     1      22.730  19.470  29.250  1.00  0.00            
ATOM     45  C14 GCD     1      22.930  20.480  27.400  1.00  0.00            
ATOM     46  H22 GCD     1      22.410  21.240  26.800  1.00  0.00            
ATOM     47  O11 GCD     1      22.860  19.250  26.660  1.00  0.00            
ATOM     48  H23 GCD     1      21.930  19.010  26.640  1.00  0.00            
ATOM     49  C15 GCD     1      24.370  20.900  27.610  1.00  0.00            
ATOM     50  H24 GCD     1      24.860  20.210  28.300  1.00  0.00            
ATOM     51  O12 GCD     1      25.090  21.030  26.390  1.00  0.00            
ATOM     52  H25 GCD     1      25.010  20.120  26.080  1.00  0.00            
ATOM     53  C16 GCD     1      24.430  22.240  28.440  1.00  0.00            
ATOM     54  H26 GCD     1      25.450  22.630  28.570  1.00  0.00            
ATOM     55  O13 GCD     1      23.740  21.860  29.690  1.00  0.00            
ATOM     56  C17 GCD     1      22.340  21.500  29.570  1.00  0.00            
ATOM     57  H27 GCD     1      21.710  22.300  29.160  1.00  0.00            
ATOM     58  C18 GCD     1      21.780  21.310  30.990  1.00  0.00            
ATOM     59  H28 GCD     1      22.190  20.390  31.410  1.00  0.00            
ATOM     60  H29 GCD     1      20.700  21.110  30.960  1.00  0.00            
ATOM     61  O14 GCD     1      22.000  22.380  31.870  1.00  0.00            
ATOM     62  H30 GCD     1      21.170  22.860  31.840  1.00  0.00            
ATOM     63  O15 GCD     1      23.740  23.350  27.820  1.00  0.00            
ATOM     64  C19 GCD     1      24.450  24.590  27.610  1.00  0.00            
ATOM     65  H31 GCD     1      25.520  24.510  27.810  1.00  0.00            
ATOM     66  C20 GCD     1      24.270  24.850  26.120  1.00  0.00            
ATOM     67  H32 GCD     1      23.230  24.870  25.750  1.00  0.00            
ATOM     68  O16 GCD     1      25.020  23.820  25.460  1.00  0.00            
ATOM     69  H33 GCD     1      24.770  23.060  26.010  1.00  0.00            
ATOM     70  C21 GCD     1      24.740  26.240  25.820  1.00  0.00            
ATOM     71  H34 GCD     1      25.810  26.350  26.030  1.00  0.00            
ATOM     72  O17 GCD     1      24.550  26.520  24.440  1.00  0.00            
ATOM     73  H35 GCD     1      24.990  25.840  23.920  1.00  0.00            
ATOM     74  C22 GCD     1      23.960  27.270  26.640  1.00  0.00            
ATOM     75  H36 GCD     1      24.490  28.200  26.420  1.00  0.00            
ATOM     76  O18 GCD     1      24.060  26.940  27.960  1.00  0.00            
ATOM     77  C23 GCD     1      23.720  25.700  28.430  1.00  0.00            
ATOM     78  H37 GCD     1      22.650  25.490  28.300  1.00  0.00            
ATOM     79  C24 GCD     1      23.960  25.600  29.960  1.00  0.00            
ATOM     80  H38 GCD     1      25.030  25.650  30.170  1.00  0.00            
ATOM     81  H39 GCD     1      23.750  24.590  30.330  1.00  0.00            
ATOM     82  O19 GCD     1      23.230  26.600  30.710  1.00  0.00            
ATOM     83  H40 GCD     1      23.170  26.450  31.660  1.00  0.00            
ATOM     84  O20 GCD     1      22.600  27.390  26.280  1.00  0.00            
ATOM     85  C25 GCD     1      22.060  28.720  26.200  1.00  0.00            
ATOM     86  H41 GCD     1      22.840  29.390  26.590  1.00  0.00            
ATOM     87  C26 GCD     1      21.790  29.100  24.770  1.00  0.00            
ATOM     88  H42 GCD     1      21.110  28.360  24.320  1.00  0.00            
ATOM     89  O21 GCD     1      23.090  29.090  24.050  1.00  0.00            
ATOM     90  H43 GCD     1      23.560  28.290  24.300  1.00  0.00            
ATOM     91  C27 GCD     1      21.180  30.500  24.610  1.00  0.00            
ATOM     92  H44 GCD     1      21.850  31.250  25.050  1.00  0.00            
ATOM     93  O22 GCD     1      20.870  30.690  23.240  1.00  0.00            
ATOM     94  H45 GCD     1      20.220  30.000  23.090  1.00  0.00            
ATOM     95  C28 GCD     1      19.950  30.580  25.520  1.00  0.00            
ATOM     96  H46 GCD     1      19.550  31.590  25.610  1.00  0.00            
ATOM     97  O23 GCD     1      20.300  30.180  26.840  1.00  0.00            
ATOM     98  C29 GCD     1      20.760  28.790  26.990  1.00  0.00            
ATOM     99  H47 GCD     1      20.000  28.110  26.580  1.00  0.00            
ATOM    100  C30 GCD     1      20.960  28.450  28.410  1.00  0.00            
ATOM    101  H48 GCD     1      21.800  29.000  28.840  1.00  0.00            
ATOM    102  H49 GCD     1      21.050  27.360  28.470  1.00  0.00            
ATOM    103  O24 GCD     1      19.770  28.920  29.180  1.00  0.00            
ATOM    104  H50 GCD     1      19.640  29.860  29.000  1.00  0.00            
ATOM    105  O25 GCD     1      18.960  29.710  25.120  1.00  0.00            
ATOM    106  C31 GCD     1      17.840  30.390  24.560  1.00  0.00            
ATOM    107  H51 GCD     1      18.130  31.400  24.230  1.00  0.00            
ATOM    108  C32 GCD     1      17.410  29.690  23.230  1.00  0.00            
ATOM    109  H52 GCD     1      17.140  28.700  23.620  1.00  0.00            
ATOM    110  O26 GCD     1      18.520  29.600  22.340  1.00  0.00            
ATOM    111  H53 GCD     1      18.080  29.350  21.520  1.00  0.00            
ATOM    112  C33 GCD     1      16.230  30.390  22.560  1.00  0.00            
ATOM    113  H54 GCD     1      16.370  31.470  22.430  1.00  0.00            
ATOM    114  O27 GCD     1      15.910  29.880  21.310  1.00  0.00            
ATOM    115  H55 GCD     1      16.660  29.860  20.710  1.00  0.00            
ATOM    116  C34 GCD     1      15.070  30.390  23.590  1.00  0.00            
ATOM    117  H56 GCD     1      14.310  31.080  23.200  1.00  0.00            
ATOM    118  O28 GCD     1      15.560  31.060  24.790  1.00  0.00            
ATOM    119  C35 GCD     1      16.620  30.380  25.550  1.00  0.00            
ATOM    120  H57 GCD     1      16.250  29.400  25.880  1.00  0.00            
ATOM    121  C36 GCD     1      16.850  31.180  26.850  1.00  0.00            
ATOM    122  H58 GCD     1      17.010  32.250  26.650  1.00  0.00            
ATOM    123  H59 GCD     1      17.790  30.840  27.300  1.00  0.00            
ATOM    124  O29 GCD     1      15.750  31.090  27.730  1.00  0.00            
ATOM    125  H60 GCD     1      15.100  31.750  27.470  1.00  0.00            
ATOM    126  O30 GCD     1      14.560  29.180  23.910  1.00  0.00            
ATOM    127  C37 GCD     1      13.260  28.770  23.540  1.00  0.00            
ATOM    128  H61 GCD     1      12.740  29.550  22.970  1.00  0.00            
ATOM    129  C38 GCD     1      13.480  27.500  22.820  1.00  0.00            
ATOM    130  H62 GCD     1      14.290  27.000  23.380  1.00  0.00            
ATOM    131  O31 GCD     1      13.990  27.870  21.490  1.00  0.00            
ATOM    132  H63 GCD     1      14.720  28.490  21.600  1.00  0.00            
ATOM    133  C39 GCD     1      12.280  26.580  22.720  1.00  0.00            
ATOM    134  H64 GCD     1      11.590  27.090  22.030  1.00  0.00            
ATOM    135  O32 GCD     1      12.580  25.230  22.210  1.00  0.00            
ATOM    136  H65 GCD     1      12.980  25.360  21.340  1.00  0.00            
ATOM    137  C40 GCD     1      11.490  26.580  24.020  1.00  0.00            
ATOM    138  H66 GCD     1      10.480  26.180  23.890  1.00  0.00            
ATOM    139  O33 GCD     1      11.280  27.910  24.570  1.00  0.00            
ATOM    140  C41 GCD     1      12.520  28.550  24.820  1.00  0.00            
ATOM    141  H67 GCD     1      13.060  27.880  25.510  1.00  0.00            
ATOM    142  C42 GCD     1      12.200  29.910  25.440  1.00  0.00            
ATOM    143  H68 GCD     1      13.130  30.420  25.730  1.00  0.00            
ATOM    144  H69 GCD     1      11.580  29.670  26.310  1.00  0.00            
ATOM    145  O34 GCD     1      11.480  30.850  24.620  1.00  0.00            
ATOM    146  H70 GCD     1      10.670  30.500  24.220  1.00  0.00            
ATOM    147  O35 GCD     1      12.180  25.780  24.930  1.00  0.00            
ATOM    148  C43 GCD     1      11.370  24.720  25.600  1.00  0.00            
ATOM    149  H71 GCD     1      10.330  25.040  25.430  1.00  0.00            
ATOM    150  C44 GCD     1      11.490  23.340  24.940  1.00  0.00            
ATOM    151  H72 GCD     1      12.560  23.170  24.770  1.00  0.00            
ATOM    152  O36 GCD     1      11.070  23.350  23.620  1.00  0.00            
ATOM    153  H73 GCD     1      11.490  24.010  23.060  1.00  0.00            
ATOM    154  C45 GCD     1      10.850  22.280  25.800  1.00  0.00            
ATOM    155  H74 GCD     1       9.800  22.590  25.840  1.00  0.00            
ATOM    156  O37 GCD     1      10.930  20.960  25.270  1.00  0.00            
ATOM    157  H75 GCD     1      11.780  20.680  25.620  1.00  0.00            
ATOM    158  C46 GCD     1      11.390  22.330  27.260  1.00  0.00            
ATOM    159  H76 GCD     1      10.900  21.650  27.950  1.00  0.00            
ATOM    160  O38 GCD     1      12.800  22.030  27.260  1.00  0.00            
ATOM    161  O39 GCD     1      11.060  23.670  27.710  1.00  0.00            
ATOM    162  C47 GCD     1      11.830  24.720  27.060  1.00  0.00            
ATOM    163  H77 GCD     1      12.920  24.560  27.100  1.00  0.00            
ATOM    164  C48 GCD     1      11.600  26.080  27.780  1.00  0.00            
ATOM    165  H78 GCD     1      10.550  26.360  27.650  1.00  0.00            
ATOM    166  H79 GCD     1      12.220  26.820  27.240  1.00  0.00            
ATOM    167  O40 GCD     1      11.920  26.120  29.160  1.00  0.00            
ATOM    168  H80 GCD     1      11.360  25.530  29.690  1.00  0.00            
ATOM    169  C1  BE4     2      19.560  22.370  26.760  1.00  0.00            
ATOM    170  C2  BE4     2      18.110  22.600  26.370  1.00  0.00            
ATOM    171  C3  BE4     2      17.520  23.610  27.300  1.00  0.00            
ATOM    172  C4  BE4     2      17.250  23.170  28.630  1.00  0.00            
ATOM    173  C5  BE4     2      16.880  24.110  29.680  1.00  0.00            
ATOM    174  C6  BE4     2      16.860  25.470  29.340  1.00  0.00            
ATOM    175  C7  BE4     2      17.030  25.920  28.010  1.00  0.00            
ATOM    176  C8  BE4     2      16.760  27.470  27.760  1.00  0.00            
ATOM    177  C9  BE4     2      15.210  27.580  27.450  1.00  0.00            
ATOM    178  C10 BE4     2      17.350  25.010  27.010  1.00  0.00            
ATOM    179  N1  BE4     2      17.530  25.470  25.690  1.00  0.00            
ATOM    180  C11 BE4     2      18.900  25.980  25.270  1.00  0.00            
ATOM    181  O1  BE4     2      19.630  24.900  24.640  1.00  0.00            
ATOM    182  C12 BE4     2      20.810  25.280  23.930  1.00  0.00            
ATOM    183  C13 BE4     2      16.610  25.350  24.690  1.00  0.00            
ATOM    184  O2  BE4     2      16.770  25.900  23.620  1.00  0.00            
ATOM    185  C14 BE4     2      15.270  24.570  25.050  1.00  0.00            
ATOM    186  Cl1 BE4     2      15.210  22.920  24.360  1.00  0.00            
ATOM    187  H1  BE4     2      20.090  21.580  26.190  1.00  0.00            
ATOM    188  H2  BE4     2      20.150  23.290  26.770  1.00  0.00            
ATOM    189  H3  BE4     2      19.580  22.030  27.800  1.00  0.00            
ATOM    190  H4  BE4     2      17.500  21.700  26.520  1.00  0.00            
ATOM    191  H5  BE4     2      18.020  22.850  25.300  1.00  0.00            
ATOM    192  H6  BE4     2      17.420  22.130  28.900  1.00  0.00            
ATOM    193  H7  BE4     2      16.600  23.840  30.690  1.00  0.00            
ATOM    194  H8  BE4     2      16.750  26.260  30.080  1.00  0.00            
ATOM    195  H9  BE4     2      17.320  27.880  26.910  1.00  0.00            
ATOM    196  H10 BE4     2      16.930  28.070  28.670  1.00  0.00            
ATOM    197  H11 BE4     2      14.850  28.580  27.680  1.00  0.00            
ATOM    198  H12 BE4     2      15.010  27.350  26.400  1.00  0.00            
ATOM    199  H13 BE4     2      14.620  26.920  28.110  1.00  0.00            
ATOM    200  H14 BE4     2      19.390  26.300  26.190  1.00  0.00            
ATOM    201  H15 BE4     2      18.660  26.750  24.530  1.00  0.00            
ATOM    202  H16 BE4     2      20.680  26.250  23.430  1.00  0.00            
ATOM    203  H17 BE4     2      21.710  25.340  24.540  1.00  0.00            
ATOM    204  H18 BE4     2      21.110  24.530  23.190  1.00  0.00            
ATOM    205  H19 BE4     2      14.560  25.170  24.460  1.00  0.00            
ATOM    206  H20 BE4     2      15.110  24.520  26.130  1.00  0.00            
TER
ENDMDL
MODEL        1
ATOM      1  H1  GCD     1      10.960  17.980  27.790  1.00  0.00            
ATOM      2  O1  GCD     1      10.700  18.550  27.050  1.00  0.00            
ATOM      3  C1  GCD     1      11.840  19.420  27.180  1.00  0.00            
ATOM      4  H2  GCD     1      11.800  20.230  26.440  1.00  0.00            
ATOM      5  H3  GCD     1      11.820  19.770  28.220  1.00  0.00            
ATOM      6  C2  GCD     1      13.170  18.690  26.920  1.00  0.00            
ATOM      7  H4  GCD     1      14.030  19.370  26.960  1.00  0.00            
ATOM      8  C3  GCD     1      13.290  17.910  25.650  1.00  0.00            
ATOM      9  H5  GCD     1      12.330  17.390  25.560  1.00  0.00            
ATOM     10  C4  GCD     1      14.420  16.930  25.590  1.00  0.00            
ATOM     11  H6  GCD     1      15.380  17.460  25.500  1.00  0.00            
ATOM     12  O2  GCD     1      14.410  16.140  24.440  1.00  0.00            
ATOM     13  H7  GCD     1      15.250  15.710  24.250  1.00  0.00            
ATOM     14  C5  GCD     1      14.540  16.110  26.830  1.00  0.00            
ATOM     15  H8  GCD     1      13.620  15.520  26.810  1.00  0.00            
ATOM     16  O3  GCD     1      15.560  15.090  26.870  1.00  0.00            
ATOM     17  H9  GCD     1      15.140  14.280  26.550  1.00  0.00            
ATOM     18  C6  GCD     1      14.560  17.070  28.050  1.00  0.00            
ATOM     19  O4  GCD     1      13.370  17.830  28.030  1.00  0.00            
ATOM     20  H10 GCD     1      14.620  16.480  28.970  1.00  0.00            
ATOM     21  O5  GCD     1      15.690  17.940  27.990  1.00  0.00            
ATOM     22  C7  GCD     1      16.530  18.000  29.190  1.00  0.00            
ATOM     23  H11 GCD     1      16.170  17.230  29.880  1.00  0.00            
ATOM     24  C8  GCD     1      17.890  17.580  28.680  1.00  0.00            
ATOM     25  H12 GCD     1      18.220  18.100  27.780  1.00  0.00            
ATOM     26  O6  GCD     1      17.760  16.200  28.290  1.00  0.00            
ATOM     27  H13 GCD     1      17.140  16.120  27.560  1.00  0.00            
ATOM     28  C9  GCD     1      18.870  17.720  29.840  1.00  0.00            
ATOM     29  H14 GCD     1      18.590  17.060  30.670  1.00  0.00            
ATOM     30  O7  GCD     1      20.260  17.480  29.520  1.00  0.00            
ATOM     31  H15 GCD     1      20.620  18.360  29.410  1.00  0.00            
ATOM     32  C10 GCD     1      18.800  19.130  30.450  1.00  0.00            
ATOM     33  H16 GCD     1      19.370  19.270  31.380  1.00  0.00            
ATOM     34  O8  GCD     1      17.490  19.420  30.840  1.00  0.00            
ATOM     35  C11 GCD     1      16.500  19.340  29.830  1.00  0.00            
ATOM     36  H17 GCD     1      16.800  20.130  29.120  1.00  0.00            
ATOM     37  C12 GCD     1      15.170  19.780  30.400  1.00  0.00            
ATOM     38  H18 GCD     1      14.640  20.100  29.490  1.00  0.00            
ATOM     39  H19 GCD     1      15.370  20.750  30.880  1.00  0.00            
ATOM     40  O9  GCD     1      14.540  18.770  31.210  1.00  0.00            
ATOM     41  H20 GCD     1      14.900  18.710  32.100  1.00  0.00            
ATOM     42  O10 GCD     1      19.210  20.120  29.530  1.00  0.00            
ATOM     43  C13 GCD     1      20.240  21.040  29.920  1.00  0.00            
ATOM     44  H21 GCD     1      20.500  20.810  30.970  1.00  0.00            
ATOM     45  C14 GCD     1      21.500  20.870  29.100  1.00  0.00            
ATOM     46  H22 GCD     1      21.250  20.920  28.030  1.00  0.00            
ATOM     47  O11 GCD     1      22.120  19.580  29.510  1.00  0.00            
ATOM     48  H23 GCD     1      22.940  19.440  29.020  1.00  0.00            
ATOM     49  C15 GCD     1      22.470  22.030  29.350  1.00  0.00            
ATOM     50  H24 GCD     1      22.780  21.970  30.400  1.00  0.00            
ATOM     51  O12 GCD     1      23.620  21.990  28.520  1.00  0.00            
ATOM     52  H25 GCD     1      24.160  21.210  28.680  1.00  0.00            
ATOM     53  C16 GCD     1      21.760  23.330  29.240  1.00  0.00            
ATOM     54  H26 GCD     1      22.410  24.140  29.590  1.00  0.00            
ATOM     55  O13 GCD     1      20.640  23.360  30.170  1.00  0.00            
ATOM     56  C17 GCD     1      19.640  22.440  29.800  1.00  0.00            
ATOM     57  H27 GCD     1      19.330  22.750  28.790  1.00  0.00            
ATOM     58  C18 GCD     1      18.470  22.640  30.820  1.00  0.00            
ATOM     59  H28 GCD     1      17.590  22.170  30.360  1.00  0.00            
ATOM     60  H29 GCD     1      18.140  23.690  30.740  1.00  0.00            
ATOM     61  O14 GCD     1      18.610  22.150  32.140  1.00  0.00            
ATOM     62  H30 GCD     1      19.560  22.120  32.320  1.00  0.00            
ATOM     63  O15 GCD     1      21.320  23.550  27.890  1.00  0.00            
ATOM     64  C19 GCD     1      21.340  24.980  27.450  1.00  0.00            
ATOM     65  H31 GCD     1      21.410  25.690  28.290  1.00  0.00            
ATOM     66  C20 GCD     1      22.530  25.220  26.500  1.00  0.00            
ATOM     67  H32 GCD     1      22.430  24.570  25.620  1.00  0.00            
ATOM     68  O16 GCD     1      23.670  24.810  27.250  1.00  0.00            
ATOM     69  H33 GCD     1      23.580  23.860  27.420  1.00  0.00            
ATOM     70  C21 GCD     1      22.670  26.640  26.020  1.00  0.00            
ATOM     71  H34 GCD     1      22.780  27.220  26.950  1.00  0.00            
ATOM     72  O17 GCD     1      23.810  26.830  25.260  1.00  0.00            
ATOM     73  H35 GCD     1      23.840  26.180  24.550  1.00  0.00            
ATOM     74  C22 GCD     1      21.360  27.050  25.300  1.00  0.00            
ATOM     75  H36 GCD     1      21.400  28.100  25.010  1.00  0.00            
ATOM     76  O18 GCD     1      20.290  26.890  26.280  1.00  0.00            
ATOM     77  C23 GCD     1      20.100  25.480  26.730  1.00  0.00            
ATOM     78  H37 GCD     1      19.960  24.840  25.850  1.00  0.00            
ATOM     79  C24 GCD     1      18.820  25.350  27.570  1.00  0.00            
ATOM     80  H38 GCD     1      18.700  24.270  27.730  1.00  0.00            
ATOM     81  H39 GCD     1      17.920  25.630  27.010  1.00  0.00            
ATOM     82  O19 GCD     1      18.860  26.160  28.720  1.00  0.00            
ATOM     83  H40 GCD     1      18.200  25.800  29.330  1.00  0.00            
ATOM     84  O20 GCD     1      21.110  26.190  24.230  1.00  0.00            
ATOM     85  C25 GCD     1      21.740  26.410  22.960  1.00  0.00            
ATOM     86  H41 GCD     1      22.470  27.230  23.050  1.00  0.00            
ATOM     87  C26 GCD     1      22.480  25.140  22.550  1.00  0.00            
ATOM     88  H42 GCD     1      21.780  24.300  22.600  1.00  0.00            
ATOM     89  O21 GCD     1      23.620  24.910  23.410  1.00  0.00            
ATOM     90  H43 GCD     1      24.090  24.080  23.240  1.00  0.00            
ATOM     91  C27 GCD     1      22.970  25.160  21.070  1.00  0.00            
ATOM     92  H44 GCD     1      23.670  26.010  21.020  1.00  0.00            
ATOM     93  O22 GCD     1      23.470  23.910  20.580  1.00  0.00            
ATOM     94  H45 GCD     1      22.720  23.320  20.440  1.00  0.00            
ATOM     95  C28 GCD     1      21.790  25.500  20.160  1.00  0.00            
ATOM     96  H46 GCD     1      22.060  25.710  19.120  1.00  0.00            
ATOM     97  O23 GCD     1      21.220  26.730  20.610  1.00  0.00            
ATOM     98  C29 GCD     1      20.640  26.760  21.970  1.00  0.00            
ATOM     99  H47 GCD     1      19.880  25.970  22.000  1.00  0.00            
ATOM    100  C30 GCD     1      20.140  28.200  22.150  1.00  0.00            
ATOM    101  H48 GCD     1      20.820  28.950  21.720  1.00  0.00            
ATOM    102  H49 GCD     1      20.100  28.310  23.240  1.00  0.00            
ATOM    103  O24 GCD     1      18.860  28.380  21.640  1.00  0.00            
ATOM    104  H50 GCD     1      18.940  28.590  20.700  1.00  0.00            
ATOM    105  O25 GCD     1      20.920  24.380  20.150  1.00  0.00            
ATOM    106  C31 GCD     1      20.560  23.770  18.830  1.00  0.00            
ATOM    107  H51 GCD     1      21.360  23.980  18.110  1.00  0.00            
ATOM    108  C32 GCD     1      20.440  22.260  19.030  1.00  0.00            
ATOM    109  H52 GCD     1      19.820  22.060  19.910  1.00  0.00            
ATOM    110  O26 GCD     1      21.780  21.760  19.290  1.00  0.00            
ATOM    111  H53 GCD     1      21.710  20.850  19.610  1.00  0.00            
ATOM    112  C33 GCD     1      19.780  21.710  17.810  1.00  0.00            
ATOM    113  H54 GCD     1      20.410  21.730  16.910  1.00  0.00            
ATOM    114  O27 GCD     1      19.630  20.310  18.130  1.00  0.00            
ATOM    115  H55 GCD     1      20.480  19.900  17.940  1.00  0.00            
ATOM    116  C34 GCD     1      18.420  22.400  17.450  1.00  0.00            
ATOM    117  H56 GCD     1      17.990  21.990  16.530  1.00  0.00            
ATOM    118  O28 GCD     1      18.710  23.780  17.220  1.00  0.00            
ATOM    119  C35 GCD     1      19.260  24.400  18.390  1.00  0.00            
ATOM    120  H57 GCD     1      18.480  24.260  19.150  1.00  0.00            
ATOM    121  C36 GCD     1      19.200  25.880  18.110  1.00  0.00            
ATOM    122  H58 GCD     1      19.940  26.040  17.310  1.00  0.00            
ATOM    123  H59 GCD     1      19.410  26.430  19.030  1.00  0.00            
ATOM    124  O29 GCD     1      17.940  26.240  17.640  1.00  0.00            
ATOM    125  H60 GCD     1      17.590  25.680  16.940  1.00  0.00            
ATOM    126  O30 GCD     1      17.460  22.210  18.550  1.00  0.00            
ATOM    127  C37 GCD     1      16.130  21.770  18.180  1.00  0.00            
ATOM    128  H61 GCD     1      15.820  22.060  17.160  1.00  0.00            
ATOM    129  C38 GCD     1      16.130  20.260  18.320  1.00  0.00            
ATOM    130  H62 GCD     1      16.360  19.970  19.350  1.00  0.00            
ATOM    131  O31 GCD     1      16.940  19.660  17.290  1.00  0.00            
ATOM    132  H63 GCD     1      17.840  19.910  17.540  1.00  0.00            
ATOM    133  C39 GCD     1      14.730  19.770  18.120  1.00  0.00            
ATOM    134  H64 GCD     1      14.400  20.080  17.120  1.00  0.00            
ATOM    135  O32 GCD     1      14.610  18.310  17.990  1.00  0.00            
ATOM    136  H65 GCD     1      13.760  18.130  17.570  1.00  0.00            
ATOM    137  C40 GCD     1      13.790  20.520  19.000  1.00  0.00            
ATOM    138  H66 GCD     1      12.750  20.220  18.890  1.00  0.00            
ATOM    139  O33 GCD     1      13.890  21.930  19.010  1.00  0.00            
ATOM    140  C41 GCD     1      15.250  22.530  19.070  1.00  0.00            
ATOM    141  H67 GCD     1      15.570  22.440  20.120  1.00  0.00            
ATOM    142  C42 GCD     1      15.160  23.950  18.690  1.00  0.00            
ATOM    143  H68 GCD     1      16.150  24.410  18.830  1.00  0.00            
ATOM    144  H69 GCD     1      14.510  24.440  19.420  1.00  0.00            
ATOM    145  O34 GCD     1      14.640  24.130  17.300  1.00  0.00            
ATOM    146  H70 GCD     1      13.700  24.340  17.290  1.00  0.00            
ATOM    147  O35 GCD     1      14.190  20.160  20.320  1.00  0.00            
ATOM    148  C43 GCD     1      13.170  19.890  21.310  1.00  0.00            
ATOM    149  H71 GCD     1      12.150  20.150  20.990  1.00  0.00            
ATOM    150  C44 GCD     1      13.210  18.390  21.660  1.00  0.00            
ATOM    151  H72 GCD     1      14.230  18.120  21.950  1.00  0.00            
ATOM    152  O36 GCD     1      12.880  17.540  20.570  1.00  0.00            
ATOM    153  H73 GCD     1      13.170  18.080  19.830  1.00  0.00            
ATOM    154  C45 GCD     1      12.080  18.240  22.710  1.00  0.00            
ATOM    155  H74 GCD     1      11.130  18.500  22.230  1.00  0.00            
ATOM    156  O37 GCD     1      11.950  16.880  23.140  1.00  0.00            
ATOM    157  H75 GCD     1      12.740  16.680  23.660  1.00  0.00            
ATOM    158  C46 GCD     1      12.290  19.130  23.930  1.00  0.00            
ATOM    159  H76 GCD     1      11.340  19.030  24.470  1.00  0.00            
ATOM    160  O38 GCD     1      13.490  18.850  24.630  1.00  0.00            
ATOM    161  O39 GCD     1      12.440  20.490  23.510  1.00  0.00            
ATOM    162  C47 GCD     1      13.440  20.710  22.570  1.00  0.00            
ATOM    163  H77 GCD     1      14.380  20.290  22.970  1.00  0.00            
ATOM    164  C48 GCD     1      13.570  22.170  22.340  1.00  0.00            
ATOM    165  H78 GCD     1      12.810  22.590  21.670  1.00  0.00            
ATOM    166  H79 GCD     1      14.480  22.300  21.750  1.00  0.00            
ATOM    167  O40 GCD     1      13.570  23.050  23.510  1.00  0.00            
ATOM    168  H80 GCD     1      12.690  22.930  23.880  1.00  0.00            
ATOM    169  C1  BE4     2      19.340  18.190  25.050  1.00  0.00            
ATOM    170  C2  BE4     2      19.850  19.470  25.620  1.00  0.00            
ATOM    171  C3  BE4     2      18.860  20.700  25.550  1.00  0.00            
ATOM    172  C4  BE4     2      18.040  20.950  26.650  1.00  0.00            
ATOM    173  C5  BE4     2      17.310  22.120  26.660  1.00  0.00            
ATOM    174  C6  BE4     2      17.460  23.080  25.620  1.00  0.00            
ATOM    175  C7  BE4     2      18.160  22.770  24.460  1.00  0.00            
ATOM    176  C8  BE4     2      18.300  23.810  23.400  1.00  0.00            
ATOM    177  C9  BE4     2      17.020  24.180  22.580  1.00  0.00            
ATOM    178  C10 BE4     2      18.790  21.550  24.370  1.00  0.00            
ATOM    179  N1  BE4     2      19.400  21.160  23.170  1.00  0.00            
ATOM    180  C11 BE4     2      20.830  21.330  22.980  1.00  0.00            
ATOM    181  O1  BE4     2      21.430  22.100  24.020  1.00  0.00            
ATOM    182  C12 BE4     2      22.810  21.900  24.160  1.00  0.00            
ATOM    183  C13 BE4     2      18.700  20.480  22.170  1.00  0.00            
ATOM    184  O2  BE4     2      19.210  20.150  21.090  1.00  0.00            
ATOM    185  C14 BE4     2      17.240  20.160  22.480  1.00  0.00            
ATOM    186  Cl1 BE4     2      16.750  18.660  21.600  1.00  0.00            
ATOM    187  H1  BE4     2      18.360  17.920  25.470  1.00  0.00            
ATOM    188  H2  BE4     2      19.270  18.180  23.960  1.00  0.00            
ATOM    189  H3  BE4     2      20.010  17.360  25.320  1.00  0.00            
ATOM    190  H4  BE4     2      20.740  19.600  25.000  1.00  0.00            
ATOM    191  H5  BE4     2      20.230  19.260  26.630  1.00  0.00            
ATOM    192  H6  BE4     2      18.090  20.270  27.500  1.00  0.00            
ATOM    193  H7  BE4     2      16.800  22.370  27.590  1.00  0.00            
ATOM    194  H8  BE4     2      16.860  23.980  25.590  1.00  0.00            
ATOM    195  H9  BE4     2      19.100  23.570  22.690  1.00  0.00            
ATOM    196  H10 BE4     2      18.680  24.730  23.880  1.00  0.00            
ATOM    197  H11 BE4     2      17.190  24.990  21.860  1.00  0.00            
ATOM    198  H12 BE4     2      16.690  23.330  21.970  1.00  0.00            
ATOM    199  H13 BE4     2      16.150  24.390  23.210  1.00  0.00            
ATOM    200  H14 BE4     2      21.080  21.750  22.000  1.00  0.00            
ATOM    201  H15 BE4     2      21.330  20.350  22.960  1.00  0.00            
ATOM    202  H16 BE4     2      23.290  22.670  24.780  1.00  0.00            
ATOM    203  H17 BE4     2      23.050  20.910  24.580  1.00  0.00            
ATOM    204  H18 BE4     2      23.300  22.000  23.190  1.00  0.00            
ATOM    205  H19 BE4     2      16.680  21.010  22.070  1.00  0.00            
ATOM    206  H20 BE4     2      17.180  19.970  23.560  1.00  0.00            
TER
ENDMDL
MODEL        1
ATOM      1  H1  GCD     1      15.190  29.910  29.780  1.00  0.00            
ATOM      2  O1  GCD     1      15.300  30.700  29.240  1.00  0.00            
ATOM      3  C1  GCD     1      14.410  30.510  28.130  1.00  0.00            
ATOM      4  H2  GCD     1      13.390  30.570  28.530  1.00  0.00            
ATOM      5  H3  GCD     1      14.700  31.240  27.370  1.00  0.00            
ATOM      6  C2  GCD     1      14.600  29.210  27.470  1.00  0.00            
ATOM      7  H4  GCD     1      15.630  29.140  27.110  1.00  0.00            
ATOM      8  C3  GCD     1      13.500  29.010  26.400  1.00  0.00            
ATOM      9  H5  GCD     1      12.500  29.120  26.840  1.00  0.00            
ATOM     10  C4  GCD     1      13.560  27.580  25.840  1.00  0.00            
ATOM     11  H6  GCD     1      14.560  27.580  25.370  1.00  0.00            
ATOM     12  O2  GCD     1      12.550  27.360  24.830  1.00  0.00            
ATOM     13  H7  GCD     1      12.580  28.230  24.410  1.00  0.00            
ATOM     14  C5  GCD     1      13.400  26.610  27.040  1.00  0.00            
ATOM     15  H8  GCD     1      12.390  26.740  27.470  1.00  0.00            
ATOM     16  O3  GCD     1      13.440  25.310  26.580  1.00  0.00            
ATOM     17  H9  GCD     1      14.360  25.230  26.280  1.00  0.00            
ATOM     18  C6  GCD     1      14.520  26.800  28.030  1.00  0.00            
ATOM     19  O4  GCD     1      14.410  28.130  28.490  1.00  0.00            
ATOM     20  H10 GCD     1      14.370  26.080  28.840  1.00  0.00            
ATOM     21  O5  GCD     1      15.810  26.680  27.410  1.00  0.00            
ATOM     22  C7  GCD     1      16.570  25.580  27.820  1.00  0.00            
ATOM     23  H11 GCD     1      15.900  24.980  28.440  1.00  0.00            
ATOM     24  C8  GCD     1      17.030  24.770  26.670  1.00  0.00            
ATOM     25  H12 GCD     1      17.680  25.420  26.070  1.00  0.00            
ATOM     26  O6  GCD     1      15.900  24.230  25.960  1.00  0.00            
ATOM     27  H13 GCD     1      16.210  23.380  25.630  1.00  0.00            
ATOM     28  C9  GCD     1      17.970  23.660  27.180  1.00  0.00            
ATOM     29  H14 GCD     1      17.470  22.930  27.840  1.00  0.00            
ATOM     30  O7  GCD     1      18.640  23.050  26.070  1.00  0.00            
ATOM     31  H15 GCD     1      18.000  22.750  25.400  1.00  0.00            
ATOM     32  C10 GCD     1      19.040  24.230  28.220  1.00  0.00            
ATOM     33  H16 GCD     1      19.580  23.420  28.710  1.00  0.00            
ATOM     34  O8  GCD     1      18.350  24.930  29.210  1.00  0.00            
ATOM     35  C11 GCD     1      17.650  26.050  28.750  1.00  0.00            
ATOM     36  H17 GCD     1      18.320  26.740  28.230  1.00  0.00            
ATOM     37  C12 GCD     1      17.260  26.970  29.890  1.00  0.00            
ATOM     38  H18 GCD     1      17.000  28.010  29.630  1.00  0.00            
ATOM     39  H19 GCD     1      18.160  27.070  30.510  1.00  0.00            
ATOM     40  O9  GCD     1      16.340  26.290  30.690  1.00  0.00            
ATOM     41  H20 GCD     1      16.830  25.550  31.060  1.00  0.00            
ATOM     42  O10 GCD     1      19.880  25.100  27.520  1.00  0.00            
ATOM     43  C13 GCD     1      21.310  24.970  27.620  1.00  0.00            
ATOM     44  H21 GCD     1      21.600  23.970  27.950  1.00  0.00            
ATOM     45  C14 GCD     1      21.900  25.140  26.220  1.00  0.00            
ATOM     46  H22 GCD     1      21.570  26.140  25.890  1.00  0.00            
ATOM     47  O11 GCD     1      21.400  24.110  25.360  1.00  0.00            
ATOM     48  H23 GCD     1      20.450  24.090  25.530  1.00  0.00            
ATOM     49  C15 GCD     1      23.470  25.100  26.190  1.00  0.00            
ATOM     50  H24 GCD     1      23.710  24.120  26.600  1.00  0.00            
ATOM     51  O12 GCD     1      24.140  25.330  24.990  1.00  0.00            
ATOM     52  H25 GCD     1      23.830  24.570  24.490  1.00  0.00            
ATOM     53  C16 GCD     1      23.980  26.050  27.280  1.00  0.00            
ATOM     54  H26 GCD     1      24.970  25.740  27.640  1.00  0.00            
ATOM     55  O13 GCD     1      23.300  25.900  28.500  1.00  0.00            
ATOM     56  C17 GCD     1      21.900  26.000  28.510  1.00  0.00            
ATOM     57  H27 GCD     1      21.610  27.010  28.190  1.00  0.00            
ATOM     58  C18 GCD     1      21.540  25.860  29.970  1.00  0.00            
ATOM     59  H28 GCD     1      21.740  24.810  30.230  1.00  0.00            
ATOM     60  H29 GCD     1      20.470  26.060  30.120  1.00  0.00            
ATOM     61  O14 GCD     1      22.210  26.740  30.880  1.00  0.00            
ATOM     62  H30 GCD     1      23.110  26.450  31.040  1.00  0.00            
ATOM     63  O15 GCD     1      23.870  27.390  26.900  1.00  0.00            
ATOM     64  C19 GCD     1      25.060  28.130  27.040  1.00  0.00            
ATOM     65  H31 GCD     1      25.840  27.700  27.680  1.00  0.00            
ATOM     66  C20 GCD     1      25.610  28.310  25.690  1.00  0.00            
ATOM     67  H32 GCD     1      24.820  28.570  24.980  1.00  0.00            
ATOM     68  O16 GCD     1      26.130  27.030  25.250  1.00  0.00            
ATOM     69  H33 GCD     1      25.360  26.460  25.120  1.00  0.00            
ATOM     70  C21 GCD     1      26.510  29.540  25.600  1.00  0.00            
ATOM     71  H34 GCD     1      27.430  29.320  26.140  1.00  0.00            
ATOM     72  O17 GCD     1      26.740  29.890  24.270  1.00  0.00            
ATOM     73  H35 GCD     1      27.560  30.390  24.370  1.00  0.00            
ATOM     74  C22 GCD     1      25.910  30.730  26.400  1.00  0.00            
ATOM     75  H36 GCD     1      26.740  31.430  26.500  1.00  0.00            
ATOM     76  O18 GCD     1      25.730  30.310  27.750  1.00  0.00            
ATOM     77  C23 GCD     1      24.610  29.430  27.710  1.00  0.00            
ATOM     78  H37 GCD     1      23.770  29.680  27.050  1.00  0.00            
ATOM     79  C24 GCD     1      24.100  29.360  29.130  1.00  0.00            
ATOM     80  H38 GCD     1      24.920  28.880  29.670  1.00  0.00            
ATOM     81  H39 GCD     1      23.200  28.730  29.120  1.00  0.00            
ATOM     82  O19 GCD     1      23.800  30.600  29.700  1.00  0.00            
ATOM     83  H40 GCD     1      24.540  31.210  29.600  1.00  0.00            
ATOM     84  O20 GCD     1      24.840  31.440  25.740  1.00  0.00            
ATOM     85  C25 GCD     1      25.180  32.740  25.190  1.00  0.00            
ATOM     86  H41 GCD     1      26.250  32.920  25.380  1.00  0.00            
ATOM     87  C26 GCD     1      24.810  32.880  23.720  1.00  0.00            
ATOM     88  H42 GCD     1      23.720  32.770  23.590  1.00  0.00            
ATOM     89  O21 GCD     1      25.420  31.890  22.880  1.00  0.00            
ATOM     90  H43 GCD     1      25.660  31.170  23.480  1.00  0.00            
ATOM     91  C27 GCD     1      25.170  34.340  23.300  1.00  0.00            
ATOM     92  H44 GCD     1      26.250  34.470  23.450  1.00  0.00            
ATOM     93  O22 GCD     1      24.950  34.690  21.960  1.00  0.00            
ATOM     94  H45 GCD     1      24.020  34.950  21.900  1.00  0.00            
ATOM     95  C28 GCD     1      24.500  35.310  24.160  1.00  0.00            
ATOM     96  H46 GCD     1      24.810  36.260  23.710  1.00  0.00            
ATOM     97  O23 GCD     1      24.860  35.200  25.460  1.00  0.00            
ATOM     98  C29 GCD     1      24.500  33.900  26.020  1.00  0.00            
ATOM     99  H47 GCD     1      23.420  33.720  25.950  1.00  0.00            
ATOM    100  C30 GCD     1      24.930  33.820  27.530  1.00  0.00            
ATOM    101  H48 GCD     1      26.020  33.750  27.540  1.00  0.00            
ATOM    102  H49 GCD     1      24.510  32.860  27.870  1.00  0.00            
ATOM    103  O24 GCD     1      24.440  34.820  28.320  1.00  0.00            
ATOM    104  H50 GCD     1      25.060  35.550  28.190  1.00  0.00            
ATOM    105  O25 GCD     1      23.080  35.190  24.040  1.00  0.00            
ATOM    106  C31 GCD     1      22.340  36.370  23.870  1.00  0.00            
ATOM    107  H51 GCD     1      22.950  37.280  23.910  1.00  0.00            
ATOM    108  C32 GCD     1      21.650  36.330  22.490  1.00  0.00            
ATOM    109  H52 GCD     1      21.050  35.420  22.320  1.00  0.00            
ATOM    110  O26 GCD     1      22.620  36.530  21.400  1.00  0.00            
ATOM    111  H53 GCD     1      22.110  36.700  20.600  1.00  0.00            
ATOM    112  C33 GCD     1      20.630  37.440  22.390  1.00  0.00            
ATOM    113  H54 GCD     1      21.140  38.390  22.600  1.00  0.00            
ATOM    114  O27 GCD     1      20.130  37.540  21.000  1.00  0.00            
ATOM    115  H55 GCD     1      19.430  36.880  20.930  1.00  0.00            
ATOM    116  C34 GCD     1      19.590  37.300  23.510  1.00  0.00            
ATOM    117  H56 GCD     1      18.810  38.070  23.490  1.00  0.00            
ATOM    118  O28 GCD     1      20.300  37.380  24.750  1.00  0.00            
ATOM    119  C35 GCD     1      21.250  36.330  24.910  1.00  0.00            
ATOM    120  H57 GCD     1      20.820  35.320  24.900  1.00  0.00            
ATOM    121  C36 GCD     1      21.800  36.570  26.250  1.00  0.00            
ATOM    122  H58 GCD     1      22.340  37.520  26.110  1.00  0.00            
ATOM    123  H59 GCD     1      22.510  35.760  26.420  1.00  0.00            
ATOM    124  O29 GCD     1      20.830  36.620  27.300  1.00  0.00            
ATOM    125  H60 GCD     1      20.220  37.340  27.110  1.00  0.00            
ATOM    126  O30 GCD     1      18.850  36.090  23.340  1.00  0.00            
ATOM    127  C37 GCD     1      17.600  36.190  22.840  1.00  0.00            
ATOM    128  H61 GCD     1      17.390  37.130  22.320  1.00  0.00            
ATOM    129  C38 GCD     1      17.380  35.120  21.780  1.00  0.00            
ATOM    130  H62 GCD     1      17.760  34.240  22.320  1.00  0.00            
ATOM    131  O31 GCD     1      18.190  35.310  20.520  1.00  0.00            
ATOM    132  H63 GCD     1      18.500  34.480  20.140  1.00  0.00            
ATOM    133  C39 GCD     1      15.980  34.820  21.340  1.00  0.00            
ATOM    134  H64 GCD     1      15.550  35.560  20.660  1.00  0.00            
ATOM    135  O32 GCD     1      15.890  33.510  20.640  1.00  0.00            
ATOM    136  H65 GCD     1      15.380  32.870  21.160  1.00  0.00            
ATOM    137  C40 GCD     1      15.030  34.840  22.530  1.00  0.00            
ATOM    138  H66 GCD     1      14.020  34.820  22.120  1.00  0.00            
ATOM    139  O33 GCD     1      15.220  35.960  23.340  1.00  0.00            
ATOM    140  C41 GCD     1      16.500  36.050  23.950  1.00  0.00            
ATOM    141  H67 GCD     1      16.710  35.100  24.460  1.00  0.00            
ATOM    142  C42 GCD     1      16.500  37.190  25.020  1.00  0.00            
ATOM    143  H68 GCD     1      17.310  36.870  25.690  1.00  0.00            
ATOM    144  H69 GCD     1      15.590  37.160  25.620  1.00  0.00            
ATOM    145  O34 GCD     1      16.690  38.470  24.400  1.00  0.00            
ATOM    146  H70 GCD     1      16.680  39.180  25.050  1.00  0.00            
ATOM    147  O35 GCD     1      15.130  33.720  23.290  1.00  0.00            
ATOM    148  C43 GCD     1      13.940  33.080  23.650  1.00  0.00            
ATOM    149  H71 GCD     1      13.060  33.710  23.510  1.00  0.00            
ATOM    150  C44 GCD     1      13.780  31.760  22.840  1.00  0.00            
ATOM    151  H72 GCD     1      14.710  31.180  22.940  1.00  0.00            
ATOM    152  O36 GCD     1      13.470  32.050  21.440  1.00  0.00            
ATOM    153  H73 GCD     1      13.560  31.210  20.960  1.00  0.00            
ATOM    154  C45 GCD     1      12.660  31.010  23.400  1.00  0.00            
ATOM    155  H74 GCD     1      11.760  31.630  23.320  1.00  0.00            
ATOM    156  O37 GCD     1      12.420  29.790  22.690  1.00  0.00            
ATOM    157  H75 GCD     1      12.670  29.920  21.770  1.00  0.00            
ATOM    158  C46 GCD     1      12.740  30.830  24.920  1.00  0.00            
ATOM    159  H76 GCD     1      11.790  30.360  25.200  1.00  0.00            
ATOM    160  O38 GCD     1      13.770  29.940  25.300  1.00  0.00            
ATOM    161  O39 GCD     1      12.910  32.070  25.550  1.00  0.00            
ATOM    162  C47 GCD     1      14.090  32.870  25.140  1.00  0.00            
ATOM    163  H77 GCD     1      15.000  32.280  25.340  1.00  0.00            
ATOM    164  C48 GCD     1      14.060  34.160  25.950  1.00  0.00            
ATOM    165  H78 GCD     1      13.040  34.500  26.160  1.00  0.00            
ATOM    166  H79 GCD     1      14.630  34.950  25.450  1.00  0.00            
ATOM    167  O40 GCD     1      14.640  33.950  27.190  1.00  0.00            
ATOM    168  H80 GCD     1      14.310  34.650  27.770  1.00  0.00            
ATOM    169  C1  BE4     2      22.180  28.600  23.520  1.00  0.00            
ATOM    170  C2  BE4     2      20.660  28.840  23.830  1.00  0.00            
ATOM    171  C3  BE4     2      20.190  29.540  25.110  1.00  0.00            
ATOM    172  C4  BE4     2      20.740  29.150  26.350  1.00  0.00            
ATOM    173  C5  BE4     2      20.230  29.680  27.480  1.00  0.00            
ATOM    174  C6  BE4     2      19.180  30.650  27.520  1.00  0.00            
ATOM    175  C7  BE4     2      18.750  31.160  26.250  1.00  0.00            
ATOM    176  C8  BE4     2      17.660  32.280  26.300  1.00  0.00            
ATOM    177  C9  BE4     2      18.210  33.710  26.520  1.00  0.00            
ATOM    178  C10 BE4     2      19.170  30.500  25.050  1.00  0.00            
ATOM    179  N1  BE4     2      18.640  30.920  23.790  1.00  0.00            
ATOM    180  C11 BE4     2      19.310  32.050  23.190  1.00  0.00            
ATOM    181  O1  BE4     2      20.750  31.880  23.350  1.00  0.00            
ATOM    182  C12 BE4     2      21.450  31.700  22.110  1.00  0.00            
ATOM    183  C13 BE4     2      17.470  30.480  23.230  1.00  0.00            
ATOM    184  O2  BE4     2      17.080  31.020  22.180  1.00  0.00            
ATOM    185  C14 BE4     2      16.700  29.420  23.980  1.00  0.00            
ATOM    186  Cl1 BE4     2      15.640  28.500  22.890  1.00  0.00            
ATOM    187  H1  BE4     2      22.610  27.990  24.330  1.00  0.00            
ATOM    188  H2  BE4     2      22.200  27.870  22.700  1.00  0.00            
ATOM    189  H3  BE4     2      22.810  29.470  23.280  1.00  0.00            
ATOM    190  H4  BE4     2      20.340  27.810  24.020  1.00  0.00            
ATOM    191  H5  BE4     2      20.330  29.280  22.880  1.00  0.00            
ATOM    192  H6  BE4     2      21.600  28.500  26.410  1.00  0.00            
ATOM    193  H7  BE4     2      20.700  29.330  28.400  1.00  0.00            
ATOM    194  H8  BE4     2      18.700  30.970  28.430  1.00  0.00            
ATOM    195  H9  BE4     2      16.910  31.960  27.030  1.00  0.00            
ATOM    196  H10 BE4     2      17.080  32.330  25.370  1.00  0.00            
ATOM    197  H11 BE4     2      18.930  33.800  27.350  1.00  0.00            
ATOM    198  H12 BE4     2      18.740  34.140  25.670  1.00  0.00            
ATOM    199  H13 BE4     2      17.450  34.500  26.520  1.00  0.00            
ATOM    200  H14 BE4     2      19.020  32.960  23.720  1.00  0.00            
ATOM    201  H15 BE4     2      19.120  32.050  22.110  1.00  0.00            
ATOM    202  H16 BE4     2      22.460  31.320  22.290  1.00  0.00            
ATOM    203  H17 BE4     2      21.050  30.980  21.380  1.00  0.00            
ATOM    204  H18 BE4     2      21.610  32.690  21.680  1.00  0.00            
ATOM    205  H19 BE4     2      16.040  29.940  24.690  1.00  0.00            
ATOM    206  H20 BE4     2      17.290  28.690  24.540  1.00  0.00            
TER
ENDMDL
MODEL        1
ATOM      1  H1  GCD     1      16.290  23.870  25.190  1.00  0.00            
ATOM      2  O1  GCD     1      17.160  23.490  25.330  1.00  0.00            
ATOM      3  C1  GCD     1      17.500  22.900  24.100  1.00  0.00            
ATOM      4  H2  GCD     1      16.820  22.040  24.040  1.00  0.00            
ATOM      5  H3  GCD     1      17.270  23.600  23.300  1.00  0.00            
ATOM      6  C2  GCD     1      19.000  22.610  24.050  1.00  0.00            
ATOM      7  H4  GCD     1      19.510  23.570  24.140  1.00  0.00            
ATOM      8  C3  GCD     1      19.440  22.060  22.680  1.00  0.00            
ATOM      9  H5  GCD     1      18.760  21.220  22.500  1.00  0.00            
ATOM     10  C4  GCD     1      20.910  21.600  22.660  1.00  0.00            
ATOM     11  H6  GCD     1      21.600  22.460  22.680  1.00  0.00            
ATOM     12  O2  GCD     1      21.100  20.830  21.490  1.00  0.00            
ATOM     13  H7  GCD     1      21.060  21.390  20.700  1.00  0.00            
ATOM     14  C5  GCD     1      21.230  20.680  23.870  1.00  0.00            
ATOM     15  H8  GCD     1      20.740  19.700  23.790  1.00  0.00            
ATOM     16  O3  GCD     1      22.700  20.330  23.970  1.00  0.00            
ATOM     17  H9  GCD     1      22.980  19.800  23.220  1.00  0.00            
ATOM     18  C6  GCD     1      20.880  21.380  25.190  1.00  0.00            
ATOM     19  O4  GCD     1      19.460  21.730  25.120  1.00  0.00            
ATOM     20  H10 GCD     1      20.970  20.720  26.070  1.00  0.00            
ATOM     21  O5  GCD     1      21.590  22.600  25.400  1.00  0.00            
ATOM     22  C7  GCD     1      22.470  22.740  26.530  1.00  0.00            
ATOM     23  H11 GCD     1      22.580  21.750  27.010  1.00  0.00            
ATOM     24  C8  GCD     1      23.890  23.260  26.090  1.00  0.00            
ATOM     25  H12 GCD     1      23.790  24.240  25.600  1.00  0.00            
ATOM     26  O6  GCD     1      24.440  22.270  25.190  1.00  0.00            
ATOM     27  H13 GCD     1      23.730  21.840  24.700  1.00  0.00            
ATOM     28  C9  GCD     1      24.770  23.360  27.360  1.00  0.00            
ATOM     29  H14 GCD     1      24.950  22.390  27.830  1.00  0.00            
ATOM     30  O7  GCD     1      26.150  23.780  27.110  1.00  0.00            
ATOM     31  H15 GCD     1      26.680  22.980  26.990  1.00  0.00            
ATOM     32  C10 GCD     1      24.050  24.300  28.410  1.00  0.00            
ATOM     33  H16 GCD     1      24.630  24.290  29.330  1.00  0.00            
ATOM     34  O8  GCD     1      22.740  23.860  28.770  1.00  0.00            
ATOM     35  C11 GCD     1      21.880  23.590  27.640  1.00  0.00            
ATOM     36  H17 GCD     1      21.630  24.550  27.170  1.00  0.00            
ATOM     37  C12 GCD     1      20.510  23.110  28.200  1.00  0.00            
ATOM     38  H18 GCD     1      19.810  23.110  27.350  1.00  0.00            
ATOM     39  H19 GCD     1      20.210  23.750  29.040  1.00  0.00            
ATOM     40  O9  GCD     1      20.450  21.710  28.590  1.00  0.00            
ATOM     41  H20 GCD     1      19.550  21.440  28.360  1.00  0.00            
ATOM     42  O10 GCD     1      23.820  25.550  27.900  1.00  0.00            
ATOM     43  C13 GCD     1      24.270  26.660  28.720  1.00  0.00            
ATOM     44  H21 GCD     1      24.230  26.270  29.750  1.00  0.00            
ATOM     45  C14 GCD     1      25.580  27.090  28.290  1.00  0.00            
ATOM     46  H22 GCD     1      25.610  27.240  27.200  1.00  0.00            
ATOM     47  O11 GCD     1      26.510  25.980  28.670  1.00  0.00            
ATOM     48  H23 GCD     1      26.110  25.170  28.320  1.00  0.00            
ATOM     49  C15 GCD     1      26.030  28.320  28.970  1.00  0.00            
ATOM     50  H24 GCD     1      26.140  28.100  30.040  1.00  0.00            
ATOM     51  O12 GCD     1      27.300  28.710  28.490  1.00  0.00            
ATOM     52  H25 GCD     1      27.210  29.100  27.610  1.00  0.00            
ATOM     53  C16 GCD     1      24.960  29.390  28.810  1.00  0.00            
ATOM     54  H26 GCD     1      25.260  30.280  29.370  1.00  0.00            
ATOM     55  O13 GCD     1      23.650  28.970  29.200  1.00  0.00            
ATOM     56  C17 GCD     1      23.170  27.780  28.570  1.00  0.00            
ATOM     57  H27 GCD     1      23.110  28.040  27.510  1.00  0.00            
ATOM     58  C18 GCD     1      21.800  27.340  29.140  1.00  0.00            
ATOM     59  H28 GCD     1      21.820  27.040  30.200  1.00  0.00            
ATOM     60  H29 GCD     1      21.350  26.490  28.610  1.00  0.00            
ATOM     61  O14 GCD     1      20.860  28.390  29.030  1.00  0.00            
ATOM     62  H30 GCD     1      21.090  28.870  29.840  1.00  0.00            
ATOM     63  O15 GCD     1      24.830  29.730  27.410  1.00  0.00            
ATOM     64  C19 GCD     1      25.480  30.950  27.060  1.00  0.00            
ATOM     65  H31 GCD     1      26.120  31.240  27.900  1.00  0.00            
ATOM     66  C20 GCD     1      26.300  30.680  25.790  1.00  0.00            
ATOM     67  H32 GCD     1      25.520  30.340  25.110  1.00  0.00            
ATOM     68  O16 GCD     1      27.380  29.750  26.040  1.00  0.00            
ATOM     69  H33 GCD     1      28.010  29.730  25.310  1.00  0.00            
ATOM     70  C21 GCD     1      26.830  32.050  25.300  1.00  0.00            
ATOM     71  H34 GCD     1      27.460  32.280  26.160  1.00  0.00            
ATOM     72  O17 GCD     1      27.670  31.980  24.170  1.00  0.00            
ATOM     73  H35 GCD     1      27.300  32.410  23.400  1.00  0.00            
ATOM     74  C22 GCD     1      25.850  33.180  25.180  1.00  0.00            
ATOM     75  H36 GCD     1      26.430  34.070  24.930  1.00  0.00            
ATOM     76  O18 GCD     1      25.090  33.310  26.400  1.00  0.00            
ATOM     77  C23 GCD     1      24.470  32.060  26.820  1.00  0.00            
ATOM     78  H37 GCD     1      23.720  31.990  26.020  1.00  0.00            
ATOM     79  C24 GCD     1      23.660  32.330  28.090  1.00  0.00            
ATOM     80  H38 GCD     1      22.980  31.500  28.300  1.00  0.00            
ATOM     81  H39 GCD     1      23.000  33.170  27.810  1.00  0.00            
ATOM     82  O19 GCD     1      24.460  32.640  29.260  1.00  0.00            
ATOM     83  H40 GCD     1      23.900  32.850  30.020  1.00  0.00            
ATOM     84  O20 GCD     1      25.020  32.850  24.140  1.00  0.00            
ATOM     85  C25 GCD     1      24.690  33.970  23.250  1.00  0.00            
ATOM     86  H41 GCD     1      25.230  34.830  23.670  1.00  0.00            
ATOM     87  C26 GCD     1      25.280  33.540  21.960  1.00  0.00            
ATOM     88  H42 GCD     1      24.910  32.530  21.770  1.00  0.00            
ATOM     89  O21 GCD     1      26.670  33.630  22.080  1.00  0.00            
ATOM     90  H43 GCD     1      26.990  33.670  21.170  1.00  0.00            
ATOM     91  C27 GCD     1      24.930  34.600  20.900  1.00  0.00            
ATOM     92  H44 GCD     1      25.370  35.560  21.190  1.00  0.00            
ATOM     93  O22 GCD     1      25.500  34.190  19.610  1.00  0.00            
ATOM     94  H45 GCD     1      24.820  33.810  19.040  1.00  0.00            
ATOM     95  C28 GCD     1      23.460  34.750  20.740  1.00  0.00            
ATOM     96  H46 GCD     1      23.240  35.480  19.950  1.00  0.00            
ATOM     97  O23 GCD     1      22.900  35.140  21.960  1.00  0.00            
ATOM     98  C29 GCD     1      23.150  34.260  23.130  1.00  0.00            
ATOM     99  H47 GCD     1      22.630  33.310  23.020  1.00  0.00            
ATOM    100  C30 GCD     1      22.630  34.900  24.440  1.00  0.00            
ATOM    101  H48 GCD     1      22.550  34.090  25.170  1.00  0.00            
ATOM    102  H49 GCD     1      21.590  35.080  24.130  1.00  0.00            
ATOM    103  O24 GCD     1      23.360  36.090  24.830  1.00  0.00            
ATOM    104  H50 GCD     1      23.150  36.410  25.710  1.00  0.00            
ATOM    105  O25 GCD     1      22.850  33.520  20.590  1.00  0.00            
ATOM    106  C31 GCD     1      21.910  33.480  19.560  1.00  0.00            
ATOM    107  H51 GCD     1      21.730  34.440  19.080  1.00  0.00            
ATOM    108  C32 GCD     1      22.430  32.520  18.470  1.00  0.00            
ATOM    109  H52 GCD     1      22.710  31.500  18.780  1.00  0.00            
ATOM    110  O26 GCD     1      23.610  33.070  17.860  1.00  0.00            
ATOM    111  H53 GCD     1      23.960  32.430  17.230  1.00  0.00            
ATOM    112  C33 GCD     1      21.380  32.470  17.370  1.00  0.00            
ATOM    113  H54 GCD     1      21.310  33.470  16.940  1.00  0.00            
ATOM    114  O27 GCD     1      21.740  31.510  16.360  1.00  0.00            
ATOM    115  H55 GCD     1      21.470  30.670  16.750  1.00  0.00            
ATOM    116  C34 GCD     1      20.010  32.030  17.950  1.00  0.00            
ATOM    117  H56 GCD     1      19.330  32.160  17.100  1.00  0.00            
ATOM    118  O28 GCD     1      19.630  32.890  19.040  1.00  0.00            
ATOM    119  C35 GCD     1      20.620  32.880  20.090  1.00  0.00            
ATOM    120  H57 GCD     1      20.920  31.840  20.310  1.00  0.00            
ATOM    121  C36 GCD     1      19.990  33.450  21.270  1.00  0.00            
ATOM    122  H58 GCD     1      20.660  33.300  22.130  1.00  0.00            
ATOM    123  H59 GCD     1      19.070  32.880  21.460  1.00  0.00            
ATOM    124  O29 GCD     1      19.550  34.780  21.100  1.00  0.00            
ATOM    125  H60 GCD     1      18.840  34.720  20.450  1.00  0.00            
ATOM    126  O30 GCD     1      19.990  30.670  18.390  1.00  0.00            
ATOM    127  C37 GCD     1      18.930  29.840  17.870  1.00  0.00            
ATOM    128  H61 GCD     1      18.240  30.430  17.260  1.00  0.00            
ATOM    129  C38 GCD     1      19.530  28.710  17.010  1.00  0.00            
ATOM    130  H62 GCD     1      20.330  28.270  17.620  1.00  0.00            
ATOM    131  O31 GCD     1      20.180  29.220  15.920  1.00  0.00            
ATOM    132  H63 GCD     1      20.790  28.530  15.650  1.00  0.00            
ATOM    133  C39 GCD     1      18.430  27.690  16.650  1.00  0.00            
ATOM    134  H64 GCD     1      17.800  28.430  16.120  1.00  0.00            
ATOM    135  O32 GCD     1      18.800  26.650  15.740  1.00  0.00            
ATOM    136  H65 GCD     1      18.080  26.560  15.100  1.00  0.00            
ATOM    137  C40 GCD     1      17.720  27.160  17.860  1.00  0.00            
ATOM    138  H66 GCD     1      16.990  26.400  17.560  1.00  0.00            
ATOM    139  O33 GCD     1      17.160  28.320  18.470  1.00  0.00            
ATOM    140  C41 GCD     1      18.090  29.300  18.990  1.00  0.00            
ATOM    141  H67 GCD     1      18.810  28.830  19.670  1.00  0.00            
ATOM    142  C42 GCD     1      17.240  30.340  19.720  1.00  0.00            
ATOM    143  H68 GCD     1      16.420  30.620  19.050  1.00  0.00            
ATOM    144  H69 GCD     1      17.810  31.250  19.960  1.00  0.00            
ATOM    145  O34 GCD     1      16.800  29.870  20.990  1.00  0.00            
ATOM    146  H70 GCD     1      17.570  29.870  21.580  1.00  0.00            
ATOM    147  O35 GCD     1      18.620  26.540  18.800  1.00  0.00            
ATOM    148  C43 GCD     1      18.440  25.160  19.040  1.00  0.00            
ATOM    149  H71 GCD     1      17.870  24.730  18.200  1.00  0.00            
ATOM    150  C44 GCD     1      19.810  24.580  19.180  1.00  0.00            
ATOM    151  H72 GCD     1      20.400  25.030  19.990  1.00  0.00            
ATOM    152  O36 GCD     1      20.560  24.910  17.990  1.00  0.00            
ATOM    153  H73 GCD     1      20.750  25.840  18.130  1.00  0.00            
ATOM    154  C45 GCD     1      19.670  23.070  19.260  1.00  0.00            
ATOM    155  H74 GCD     1      19.100  22.760  18.380  1.00  0.00            
ATOM    156  O37 GCD     1      20.910  22.340  19.240  1.00  0.00            
ATOM    157  H75 GCD     1      21.130  22.290  18.310  1.00  0.00            
ATOM    158  C46 GCD     1      18.770  22.630  20.460  1.00  0.00            
ATOM    159  H76 GCD     1      18.660  21.540  20.500  1.00  0.00            
ATOM    160  O38 GCD     1      19.330  23.110  21.670  1.00  0.00            
ATOM    161  O39 GCD     1      17.560  23.340  20.380  1.00  0.00            
ATOM    162  C47 GCD     1      17.630  24.790  20.300  1.00  0.00            
ATOM    163  H77 GCD     1      18.260  25.020  21.170  1.00  0.00            
ATOM    164  C48 GCD     1      16.270  25.490  20.440  1.00  0.00            
ATOM    165  H78 GCD     1      16.380  26.580  20.390  1.00  0.00            
ATOM    166  H79 GCD     1      15.870  25.250  21.440  1.00  0.00            
ATOM    167  O40 GCD     1      15.320  25.050  19.490  1.00  0.00            
ATOM    168  H80 GCD     1      15.060  24.130  19.660  1.00  0.00            
ATOM    169  C1  BE4     2      24.440  24.180  22.000  1.00  0.00            
ATOM    170  C2  BE4     2      23.590  25.420  21.700  1.00  0.00            
ATOM    171  C3  BE4     2      22.890  26.100  22.860  1.00  0.00            
ATOM    172  C4  BE4     2      21.980  25.310  23.640  1.00  0.00            
ATOM    173  C5  BE4     2      21.130  25.920  24.580  1.00  0.00            
ATOM    174  C6  BE4     2      21.280  27.240  24.830  1.00  0.00            
ATOM    175  C7  BE4     2      22.300  28.030  24.230  1.00  0.00            
ATOM    176  C8  BE4     2      22.600  29.350  24.920  1.00  0.00            
ATOM    177  C9  BE4     2      21.950  30.610  24.250  1.00  0.00            
ATOM    178  C10 BE4     2      23.110  27.450  23.170  1.00  0.00            
ATOM    179  N1  BE4     2      24.160  28.130  22.540  1.00  0.00            
ATOM    180  C11 BE4     2      25.580  27.800  22.910  1.00  0.00            
ATOM    181  O1  BE4     2      25.670  27.260  24.260  1.00  0.00            
ATOM    182  C12 BE4     2      26.950  26.670  24.670  1.00  0.00            
ATOM    183  C13 BE4     2      23.850  29.140  21.570  1.00  0.00            
ATOM    184  O2  BE4     2      24.720  29.900  21.220  1.00  0.00            
ATOM    185  C14 BE4     2      22.460  29.150  20.970  1.00  0.00            
ATOM    186  Cl1 BE4     2      22.250  27.960  19.720  1.00  0.00            
ATOM    187  H1  BE4     2      25.180  24.360  22.790  1.00  0.00            
ATOM    188  H2  BE4     2      23.790  23.340  22.260  1.00  0.00            
ATOM    189  H3  BE4     2      25.000  24.040  21.070  1.00  0.00            
ATOM    190  H4  BE4     2      22.820  25.000  21.030  1.00  0.00            
ATOM    191  H5  BE4     2      24.150  26.090  21.040  1.00  0.00            
ATOM    192  H6  BE4     2      21.920  24.240  23.440  1.00  0.00            
ATOM    193  H7  BE4     2      20.420  25.370  25.200  1.00  0.00            
ATOM    194  H8  BE4     2      20.610  27.620  25.590  1.00  0.00            
ATOM    195  H9  BE4     2      23.670  29.590  24.950  1.00  0.00            
ATOM    196  H10 BE4     2      22.180  29.380  25.930  1.00  0.00            
ATOM    197  H11 BE4     2      22.300  31.510  24.770  1.00  0.00            
ATOM    198  H12 BE4     2      22.150  30.770  23.180  1.00  0.00            
ATOM    199  H13 BE4     2      20.880  30.420  24.370  1.00  0.00            
ATOM    200  H14 BE4     2      26.140  28.730  22.920  1.00  0.00            
ATOM    201  H15 BE4     2      25.940  27.110  22.140  1.00  0.00            
ATOM    202  H16 BE4     2      26.820  26.110  25.600  1.00  0.00            
ATOM    203  H17 BE4     2      27.310  26.020  23.870  1.00  0.00            
ATOM    204  H18 BE4     2      27.650  27.480  24.910  1.00  0.00            
ATOM    205  H19 BE4     2      22.340  30.160  20.570  1.00  0.00            
ATOM    206  H20 BE4     2      21.710  29.010  21.770  1.00  0.00            
TER
ENDMDL
MODEL        1
ATOM      1  H1  GCD     1      17.890  19.770  31.990  1.00  0.00            
ATOM      2  O1  GCD     1      18.840  19.640  31.850  1.00  0.00            
ATOM      3  C1  GCD     1      18.850  19.180  30.450  1.00  0.00            
ATOM      4  H2  GCD     1      17.970  18.530  30.350  1.00  0.00            
ATOM      5  H3  GCD     1      18.730  19.970  29.690  1.00  0.00            
ATOM      6  C2  GCD     1      20.120  18.470  30.070  1.00  0.00            
ATOM      7  H4  GCD     1      20.920  19.230  30.090  1.00  0.00            
ATOM      8  C3  GCD     1      20.050  17.780  28.740  1.00  0.00            
ATOM      9  H5  GCD     1      19.130  17.180  28.680  1.00  0.00            
ATOM     10  C4  GCD     1      21.310  16.960  28.370  1.00  0.00            
ATOM     11  H6  GCD     1      22.230  17.570  28.370  1.00  0.00            
ATOM     12  O2  GCD     1      21.130  16.240  27.130  1.00  0.00            
ATOM     13  H7  GCD     1      22.030  15.940  26.970  1.00  0.00            
ATOM     14  C5  GCD     1      21.570  15.970  29.530  1.00  0.00            
ATOM     15  H8  GCD     1      20.740  15.270  29.660  1.00  0.00            
ATOM     16  O3  GCD     1      22.740  15.240  29.280  1.00  0.00            
ATOM     17  H9  GCD     1      23.480  15.860  29.240  1.00  0.00            
ATOM     18  C6  GCD     1      21.700  16.800  30.840  1.00  0.00            
ATOM     19  O4  GCD     1      20.450  17.470  31.080  1.00  0.00            
ATOM     20  H10 GCD     1      21.920  16.180  31.710  1.00  0.00            
ATOM     21  O5  GCD     1      22.750  17.790  30.750  1.00  0.00            
ATOM     22  C7  GCD     1      23.930  17.350  31.510  1.00  0.00            
ATOM     23  H11 GCD     1      23.890  16.340  31.940  1.00  0.00            
ATOM     24  C8  GCD     1      25.050  17.510  30.580  1.00  0.00            
ATOM     25  H12 GCD     1      24.860  18.480  30.120  1.00  0.00            
ATOM     26  O6  GCD     1      25.030  16.550  29.460  1.00  0.00            
ATOM     27  H13 GCD     1      25.660  16.820  28.780  1.00  0.00            
ATOM     28  C9  GCD     1      26.430  17.560  31.270  1.00  0.00            
ATOM     29  H14 GCD     1      26.600  16.550  31.670  1.00  0.00            
ATOM     30  O7  GCD     1      27.440  17.910  30.380  1.00  0.00            
ATOM     31  H15 GCD     1      27.480  18.870  30.290  1.00  0.00            
ATOM     32  C10 GCD     1      26.430  18.520  32.460  1.00  0.00            
ATOM     33  H16 GCD     1      27.270  18.260  33.110  1.00  0.00            
ATOM     34  O8  GCD     1      25.320  18.280  33.280  1.00  0.00            
ATOM     35  C11 GCD     1      24.020  18.400  32.650  1.00  0.00            
ATOM     36  H17 GCD     1      23.870  19.400  32.230  1.00  0.00            
ATOM     37  C12 GCD     1      22.970  18.150  33.700  1.00  0.00            
ATOM     38  H18 GCD     1      23.140  17.160  34.150  1.00  0.00            
ATOM     39  H19 GCD     1      22.000  18.040  33.210  1.00  0.00            
ATOM     40  O9  GCD     1      22.740  19.190  34.620  1.00  0.00            
ATOM     41  H20 GCD     1      23.420  19.030  35.280  1.00  0.00            
ATOM     42  O10 GCD     1      26.510  19.890  32.030  1.00  0.00            
ATOM     43  C13 GCD     1      27.420  20.750  32.660  1.00  0.00            
ATOM     44  H21 GCD     1      27.970  20.310  33.510  1.00  0.00            
ATOM     45  C14 GCD     1      28.260  21.400  31.590  1.00  0.00            
ATOM     46  H22 GCD     1      27.610  22.010  30.960  1.00  0.00            
ATOM     47  O11 GCD     1      28.970  20.430  30.900  1.00  0.00            
ATOM     48  H23 GCD     1      29.550  19.900  31.460  1.00  0.00            
ATOM     49  C15 GCD     1      29.220  22.430  32.250  1.00  0.00            
ATOM     50  H24 GCD     1      29.820  21.890  33.010  1.00  0.00            
ATOM     51  O12 GCD     1      30.070  23.130  31.310  1.00  0.00            
ATOM     52  H25 GCD     1      30.860  22.580  31.340  1.00  0.00            
ATOM     53  C16 GCD     1      28.390  23.510  32.980  1.00  0.00            
ATOM     54  H26 GCD     1      28.970  24.210  33.580  1.00  0.00            
ATOM     55  O13 GCD     1      27.590  22.860  33.940  1.00  0.00            
ATOM     56  C17 GCD     1      26.650  21.860  33.400  1.00  0.00            
ATOM     57  H27 GCD     1      26.030  22.370  32.650  1.00  0.00            
ATOM     58  C18 GCD     1      25.690  21.400  34.510  1.00  0.00            
ATOM     59  H28 GCD     1      26.230  20.710  35.170  1.00  0.00            
ATOM     60  H29 GCD     1      24.860  20.820  34.090  1.00  0.00            
ATOM     61  O14 GCD     1      25.180  22.570  35.220  1.00  0.00            
ATOM     62  H30 GCD     1      25.940  23.040  35.580  1.00  0.00            
ATOM     63  O15 GCD     1      27.520  24.200  32.050  1.00  0.00            
ATOM     64  C19 GCD     1      27.380  25.640  32.230  1.00  0.00            
ATOM     65  H31 GCD     1      27.860  25.800  33.200  1.00  0.00            
ATOM     66  C20 GCD     1      28.240  26.300  31.180  1.00  0.00            
ATOM     67  H32 GCD     1      27.770  25.880  30.290  1.00  0.00            
ATOM     68  O16 GCD     1      29.620  25.940  31.310  1.00  0.00            
ATOM     69  H33 GCD     1      29.750  24.990  31.180  1.00  0.00            
ATOM     70  C21 GCD     1      28.040  27.860  31.240  1.00  0.00            
ATOM     71  H34 GCD     1      28.520  28.230  32.160  1.00  0.00            
ATOM     72  O17 GCD     1      28.580  28.620  30.110  1.00  0.00            
ATOM     73  H35 GCD     1      28.370  29.550  30.250  1.00  0.00            
ATOM     74  C22 GCD     1      26.520  28.130  31.270  1.00  0.00            
ATOM     75  H36 GCD     1      26.390  29.210  31.430  1.00  0.00            
ATOM     76  O18 GCD     1      25.920  27.490  32.350  1.00  0.00            
ATOM     77  C23 GCD     1      25.910  26.050  32.240  1.00  0.00            
ATOM     78  H37 GCD     1      25.380  25.830  31.310  1.00  0.00            
ATOM     79  C24 GCD     1      25.160  25.460  33.460  1.00  0.00            
ATOM     80  H38 GCD     1      25.640  25.780  34.400  1.00  0.00            
ATOM     81  H39 GCD     1      25.290  24.380  33.320  1.00  0.00            
ATOM     82  O19 GCD     1      23.800  25.780  33.560  1.00  0.00            
ATOM     83  H40 GCD     1      23.830  26.730  33.730  1.00  0.00            
ATOM     84  O20 GCD     1      25.960  27.770  30.040  1.00  0.00            
ATOM     85  C25 GCD     1      25.380  28.780  29.200  1.00  0.00            
ATOM     86  H41 GCD     1      25.720  29.780  29.490  1.00  0.00            
ATOM     87  C26 GCD     1      25.780  28.450  27.780  1.00  0.00            
ATOM     88  H42 GCD     1      25.280  27.540  27.420  1.00  0.00            
ATOM     89  O21 GCD     1      27.160  28.380  27.590  1.00  0.00            
ATOM     90  H43 GCD     1      27.500  28.120  28.450  1.00  0.00            
ATOM     91  C27 GCD     1      25.200  29.710  26.980  1.00  0.00            
ATOM     92  H44 GCD     1      25.590  30.610  27.470  1.00  0.00            
ATOM     93  O22 GCD     1      25.590  29.750  25.650  1.00  0.00            
ATOM     94  H45 GCD     1      25.210  29.000  25.180  1.00  0.00            
ATOM     95  C28 GCD     1      23.690  29.820  27.080  1.00  0.00            
ATOM     96  H46 GCD     1      23.360  30.780  26.700  1.00  0.00            
ATOM     97  O23 GCD     1      23.310  29.720  28.460  1.00  0.00            
ATOM     98  C29 GCD     1      23.880  28.610  29.210  1.00  0.00            
ATOM     99  H47 GCD     1      23.700  27.650  28.710  1.00  0.00            
ATOM    100  C30 GCD     1      23.240  28.640  30.590  1.00  0.00            
ATOM    101  H48 GCD     1      23.610  27.770  31.150  1.00  0.00            
ATOM    102  H49 GCD     1      22.150  28.580  30.470  1.00  0.00            
ATOM    103  O24 GCD     1      23.700  29.760  31.330  1.00  0.00            
ATOM    104  H50 GCD     1      23.630  29.450  32.240  1.00  0.00            
ATOM    105  O25 GCD     1      23.160  28.640  26.370  1.00  0.00            
ATOM    106  C31 GCD     1      22.430  28.830  25.230  1.00  0.00            
ATOM    107  H51 GCD     1      22.890  29.710  24.770  1.00  0.00            
ATOM    108  C32 GCD     1      22.790  27.580  24.390  1.00  0.00            
ATOM    109  H52 GCD     1      22.800  26.600  24.880  1.00  0.00            
ATOM    110  O26 GCD     1      24.170  27.650  23.930  1.00  0.00            
ATOM    111  H53 GCD     1      24.390  26.740  23.700  1.00  0.00            
ATOM    112  C33 GCD     1      21.800  27.450  23.260  1.00  0.00            
ATOM    113  H54 GCD     1      21.800  28.360  22.650  1.00  0.00            
ATOM    114  O27 GCD     1      22.100  26.320  22.440  1.00  0.00            
ATOM    115  H55 GCD     1      21.290  25.800  22.430  1.00  0.00            
ATOM    116  C34 GCD     1      20.390  27.440  23.870  1.00  0.00            
ATOM    117  H56 GCD     1      19.600  27.480  23.120  1.00  0.00            
ATOM    118  O28 GCD     1      20.170  28.680  24.480  1.00  0.00            
ATOM    119  C35 GCD     1      20.920  28.970  25.620  1.00  0.00            
ATOM    120  H57 GCD     1      20.690  28.200  26.370  1.00  0.00            
ATOM    121  C36 GCD     1      20.620  30.420  26.090  1.00  0.00            
ATOM    122  H58 GCD     1      20.910  31.170  25.340  1.00  0.00            
ATOM    123  H59 GCD     1      21.200  30.690  26.990  1.00  0.00            
ATOM    124  O29 GCD     1      19.190  30.500  26.270  1.00  0.00            
ATOM    125  H60 GCD     1      18.920  29.810  26.890  1.00  0.00            
ATOM    126  O30 GCD     1      20.200  26.410  24.850  1.00  0.00            
ATOM    127  C37 GCD     1      19.000  25.620  24.640  1.00  0.00            
ATOM    128  H61 GCD     1      18.290  26.160  24.010  1.00  0.00            
ATOM    129  C38 GCD     1      19.230  24.330  23.830  1.00  0.00            
ATOM    130  H62 GCD     1      19.920  23.710  24.410  1.00  0.00            
ATOM    131  O31 GCD     1      19.900  24.540  22.600  1.00  0.00            
ATOM    132  H63 GCD     1      19.910  23.760  22.020  1.00  0.00            
ATOM    133  C39 GCD     1      17.830  23.630  23.610  1.00  0.00            
ATOM    134  H64 GCD     1      17.090  24.320  23.190  1.00  0.00            
ATOM    135  O32 GCD     1      17.880  22.460  22.810  1.00  0.00            
ATOM    136  H65 GCD     1      18.390  21.770  23.240  1.00  0.00            
ATOM    137  C40 GCD     1      17.290  23.360  24.960  1.00  0.00            
ATOM    138  H66 GCD     1      16.370  22.800  24.860  1.00  0.00            
ATOM    139  O33 GCD     1      17.080  24.580  25.690  1.00  0.00            
ATOM    140  C41 GCD     1      18.330  25.290  25.970  1.00  0.00            
ATOM    141  H67 GCD     1      19.000  24.690  26.610  1.00  0.00            
ATOM    142  C42 GCD     1      17.800  26.560  26.620  1.00  0.00            
ATOM    143  H68 GCD     1      17.200  26.990  25.800  1.00  0.00            
ATOM    144  H69 GCD     1      18.600  27.240  26.930  1.00  0.00            
ATOM    145  O34 GCD     1      16.980  26.160  27.700  1.00  0.00            
ATOM    146  H70 GCD     1      16.520  25.440  27.240  1.00  0.00            
ATOM    147  O35 GCD     1      18.090  22.540  25.830  1.00  0.00            
ATOM    148  C43 GCD     1      18.030  21.140  25.620  1.00  0.00            
ATOM    149  H71 GCD     1      17.270  20.930  24.860  1.00  0.00            
ATOM    150  C44 GCD     1      19.440  20.580  25.330  1.00  0.00            
ATOM    151  H72 GCD     1      20.160  20.980  26.050  1.00  0.00            
ATOM    152  O36 GCD     1      19.760  21.000  23.950  1.00  0.00            
ATOM    153  H73 GCD     1      20.440  20.480  23.490  1.00  0.00            
ATOM    154  C45 GCD     1      19.420  18.990  25.380  1.00  0.00            
ATOM    155  H74 GCD     1      18.750  18.620  24.590  1.00  0.00            
ATOM    156  O37 GCD     1      20.660  18.480  25.240  1.00  0.00            
ATOM    157  H75 GCD     1      20.800  17.760  25.860  1.00  0.00            
ATOM    158  C46 GCD     1      18.900  18.530  26.700  1.00  0.00            
ATOM    159  H76 GCD     1      18.800  17.440  26.680  1.00  0.00            
ATOM    160  O38 GCD     1      19.810  18.840  27.730  1.00  0.00            
ATOM    161  O39 GCD     1      17.620  19.130  26.990  1.00  0.00            
ATOM    162  C47 GCD     1      17.630  20.590  26.990  1.00  0.00            
ATOM    163  H77 GCD     1      18.330  20.960  27.750  1.00  0.00            
ATOM    164  C48 GCD     1      16.230  20.980  27.510  1.00  0.00            
ATOM    165  H78 GCD     1      15.500  20.750  26.720  1.00  0.00            
ATOM    166  H79 GCD     1      16.220  22.070  27.650  1.00  0.00            
ATOM    167  O40 GCD     1      16.000  20.350  28.750  1.00  0.00            
ATOM    168  H80 GCD     1      16.130  19.400  28.690  1.00  0.00            
ATOM    169  C1  BE4     2      22.310  23.660  25.670  1.00  0.00            
ATOM    170  C2  BE4     2      23.590  24.000  26.490  1.00  0.00            
ATOM    171  C3  BE4     2      23.190  24.210  27.940  1.00  0.00            
ATOM    172  C4  BE4     2      22.460  25.410  28.200  1.00  0.00            
ATOM    173  C5  BE4     2      22.050  25.720  29.500  1.00  0.00            
ATOM    174  C6  BE4     2      22.300  24.840  30.480  1.00  0.00            
ATOM    175  C7  BE4     2      23.080  23.670  30.300  1.00  0.00            
ATOM    176  C8  BE4     2      23.380  22.750  31.480  1.00  0.00            
ATOM    177  C9  BE4     2      22.090  21.910  31.930  1.00  0.00            
ATOM    178  C10 BE4     2      23.610  23.380  29.020  1.00  0.00            
ATOM    179  N1  BE4     2      24.450  22.270  28.760  1.00  0.00            
ATOM    180  C11 BE4     2      23.710  21.090  28.290  1.00  0.00            
ATOM    181  O1  BE4     2      24.320  20.670  27.050  1.00  0.00            
ATOM    182  C12 BE4     2      23.890  19.400  26.510  1.00  0.00            
ATOM    183  C13 BE4     2      25.860  22.330  28.910  1.00  0.00            
ATOM    184  O2  BE4     2      26.600  21.380  28.660  1.00  0.00            
ATOM    185  C14 BE4     2      26.530  23.700  29.140  1.00  0.00            
ATOM    186  Cl1 BE4     2      27.060  24.590  27.670  1.00  0.00            
ATOM    187  H1  BE4     2      21.460  24.310  25.930  1.00  0.00            
ATOM    188  H2  BE4     2      22.580  23.670  24.610  1.00  0.00            
ATOM    189  H3  BE4     2      22.020  22.640  25.940  1.00  0.00            
ATOM    190  H4  BE4     2      24.070  24.900  26.100  1.00  0.00            
ATOM    191  H5  BE4     2      24.430  23.300  26.430  1.00  0.00            
ATOM    192  H6  BE4     2      22.250  26.160  27.440  1.00  0.00            
ATOM    193  H7  BE4     2      21.550  26.630  29.800  1.00  0.00            
ATOM    194  H8  BE4     2      21.820  24.970  31.450  1.00  0.00            
ATOM    195  H9  BE4     2      23.840  23.270  32.330  1.00  0.00            
ATOM    196  H10 BE4     2      24.000  21.900  31.170  1.00  0.00            
ATOM    197  H11 BE4     2      21.740  21.110  31.270  1.00  0.00            
ATOM    198  H12 BE4     2      22.190  21.420  32.900  1.00  0.00            
ATOM    199  H13 BE4     2      21.280  22.620  32.140  1.00  0.00            
ATOM    200  H14 BE4     2      22.700  21.430  28.050  1.00  0.00            
ATOM    201  H15 BE4     2      23.720  20.300  29.060  1.00  0.00            
ATOM    202  H16 BE4     2      22.830  19.410  26.220  1.00  0.00            
ATOM    203  H17 BE4     2      24.620  19.160  25.730  1.00  0.00            
ATOM    204  H18 BE4     2      23.950  18.770  27.410  1.00  0.00            
ATOM    205  H19 BE4     2      27.410  23.420  29.740  1.00  0.00            
ATOM    206  H20 BE4     2      25.730  24.270  29.630  1.00  0.00            
TER
ENDMDL
MODEL        1
ATOM      1  H1  GCD     1      25.640  26.020  29.900  1.00  0.00            
ATOM      2  O1  GCD     1      24.830  25.910  30.410  1.00  0.00            
ATOM      3  C1  GCD     1      23.760  26.610  29.780  1.00  0.00            
ATOM      4  H2  GCD     1      22.790  26.450  30.260  1.00  0.00            
ATOM      5  H3  GCD     1      23.950  27.690  29.790  1.00  0.00            
ATOM      6  C2  GCD     1      23.580  26.240  28.340  1.00  0.00            
ATOM      7  H4  GCD     1      22.790  26.980  28.160  1.00  0.00            
ATOM      8  C3  GCD     1      23.190  24.860  27.970  1.00  0.00            
ATOM      9  H5  GCD     1      23.940  24.190  28.410  1.00  0.00            
ATOM     10  C4  GCD     1      22.960  24.840  26.460  1.00  0.00            
ATOM     11  H6  GCD     1      22.090  25.460  26.230  1.00  0.00            
ATOM     12  O2  GCD     1      22.660  23.500  26.120  1.00  0.00            
ATOM     13  H7  GCD     1      22.510  23.360  25.180  1.00  0.00            
ATOM     14  C5  GCD     1      24.230  25.240  25.760  1.00  0.00            
ATOM     15  H8  GCD     1      25.050  24.560  26.000  1.00  0.00            
ATOM     16  O3  GCD     1      24.100  25.270  24.340  1.00  0.00            
ATOM     17  H9  GCD     1      24.960  25.450  23.960  1.00  0.00            
ATOM     18  C6  GCD     1      24.690  26.640  26.260  1.00  0.00            
ATOM     19  O4  GCD     1      24.860  26.580  27.630  1.00  0.00            
ATOM     20  H10 GCD     1      25.630  26.980  25.820  1.00  0.00            
ATOM     21  O5  GCD     1      23.720  27.680  26.000  1.00  0.00            
ATOM     22  C7  GCD     1      23.970  28.420  24.740  1.00  0.00            
ATOM     23  H11 GCD     1      24.640  27.830  24.100  1.00  0.00            
ATOM     24  C8  GCD     1      22.640  28.470  23.980  1.00  0.00            
ATOM     25  H12 GCD     1      21.880  28.880  24.660  1.00  0.00            
ATOM     26  O6  GCD     1      22.120  27.250  23.530  1.00  0.00            
ATOM     27  H13 GCD     1      22.680  26.610  23.980  1.00  0.00            
ATOM     28  C9  GCD     1      22.650  29.430  22.790  1.00  0.00            
ATOM     29  H14 GCD     1      23.300  28.960  22.040  1.00  0.00            
ATOM     30  O7  GCD     1      21.360  29.690  22.290  1.00  0.00            
ATOM     31  H15 GCD     1      20.800  28.930  22.490  1.00  0.00            
ATOM     32  C10 GCD     1      23.410  30.720  23.180  1.00  0.00            
ATOM     33  H16 GCD     1      23.560  31.360  22.300  1.00  0.00            
ATOM     34  O8  GCD     1      24.590  30.520  23.810  1.00  0.00            
ATOM     35  C11 GCD     1      24.680  29.750  25.010  1.00  0.00            
ATOM     36  H17 GCD     1      24.050  30.290  25.740  1.00  0.00            
ATOM     37  C12 GCD     1      26.160  29.630  25.450  1.00  0.00            
ATOM     38  H18 GCD     1      26.280  28.970  26.310  1.00  0.00            
ATOM     39  H19 GCD     1      26.480  30.640  25.730  1.00  0.00            
ATOM     40  O9  GCD     1      26.900  29.210  24.370  1.00  0.00            
ATOM     41  H20 GCD     1      26.630  29.730  23.600  1.00  0.00            
ATOM     42  O10 GCD     1      22.520  31.470  24.060  1.00  0.00            
ATOM     43  C13 GCD     1      22.420  32.880  23.750  1.00  0.00            
ATOM     44  H21 GCD     1      23.080  33.280  22.960  1.00  0.00            
ATOM     45  C14 GCD     1      21.000  33.160  23.240  1.00  0.00            
ATOM     46  H22 GCD     1      20.390  32.650  24.010  1.00  0.00            
ATOM     47  O11 GCD     1      20.710  32.370  22.090  1.00  0.00            
ATOM     48  H23 GCD     1      20.670  31.440  22.340  1.00  0.00            
ATOM     49  C15 GCD     1      20.790  34.620  23.060  1.00  0.00            
ATOM     50  H24 GCD     1      21.400  35.070  22.270  1.00  0.00            
ATOM     51  O12 GCD     1      19.430  34.890  22.730  1.00  0.00            
ATOM     52  H25 GCD     1      18.900  35.120  23.500  1.00  0.00            
ATOM     53  C16 GCD     1      21.100  35.430  24.340  1.00  0.00            
ATOM     54  H26 GCD     1      21.120  36.510  24.160  1.00  0.00            
ATOM     55  O13 GCD     1      22.410  35.070  24.800  1.00  0.00            
ATOM     56  C17 GCD     1      22.640  33.690  25.080  1.00  0.00            
ATOM     57  H27 GCD     1      22.020  33.390  25.940  1.00  0.00            
ATOM     58  C18 GCD     1      24.050  33.530  25.520  1.00  0.00            
ATOM     59  H28 GCD     1      24.120  32.480  25.830  1.00  0.00            
ATOM     60  H29 GCD     1      24.220  34.200  26.370  1.00  0.00            
ATOM     61  O14 GCD     1      25.010  33.810  24.580  1.00  0.00            
ATOM     62  H30 GCD     1      24.970  34.770  24.480  1.00  0.00            
ATOM     63  O15 GCD     1      20.120  35.170  25.340  1.00  0.00            
ATOM     64  C19 GCD     1      19.570  36.330  26.050  1.00  0.00            
ATOM     65  H31 GCD     1      20.080  37.240  25.710  1.00  0.00            
ATOM     66  C20 GCD     1      18.050  36.350  25.830  1.00  0.00            
ATOM     67  H32 GCD     1      17.640  35.410  26.220  1.00  0.00            
ATOM     68  O16 GCD     1      17.790  36.370  24.410  1.00  0.00            
ATOM     69  H33 GCD     1      16.840  36.250  24.280  1.00  0.00            
ATOM     70  C21 GCD     1      17.360  37.430  26.610  1.00  0.00            
ATOM     71  H34 GCD     1      17.720  38.330  26.110  1.00  0.00            
ATOM     72  O17 GCD     1      15.900  37.330  26.480  1.00  0.00            
ATOM     73  H35 GCD     1      15.670  37.440  25.550  1.00  0.00            
ATOM     74  C22 GCD     1      17.900  37.410  28.050  1.00  0.00            
ATOM     75  H36 GCD     1      17.580  38.320  28.550  1.00  0.00            
ATOM     76  O18 GCD     1      19.350  37.420  28.150  1.00  0.00            
ATOM     77  C23 GCD     1      19.990  36.240  27.590  1.00  0.00            
ATOM     78  H37 GCD     1      19.490  35.340  27.970  1.00  0.00            
ATOM     79  C24 GCD     1      21.440  36.210  27.930  1.00  0.00            
ATOM     80  H38 GCD     1      21.810  37.190  27.610  1.00  0.00            
ATOM     81  H39 GCD     1      21.970  35.430  27.370  1.00  0.00            
ATOM     82  O19 GCD     1      21.610  35.940  29.330  1.00  0.00            
ATOM     83  H40 GCD     1      21.570  34.990  29.470  1.00  0.00            
ATOM     84  O20 GCD     1      17.400  36.310  28.790  1.00  0.00            
ATOM     85  C25 GCD     1      16.620  36.610  30.010  1.00  0.00            
ATOM     86  H41 GCD     1      16.620  37.660  30.340  1.00  0.00            
ATOM     87  C26 GCD     1      15.260  36.040  29.700  1.00  0.00            
ATOM     88  H42 GCD     1      15.390  35.020  29.330  1.00  0.00            
ATOM     89  O21 GCD     1      14.490  36.850  28.780  1.00  0.00            
ATOM     90  H43 GCD     1      15.120  37.070  28.080  1.00  0.00            
ATOM     91  C27 GCD     1      14.510  35.960  31.070  1.00  0.00            
ATOM     92  H44 GCD     1      14.410  36.960  31.500  1.00  0.00            
ATOM     93  O22 GCD     1      13.190  35.380  30.930  1.00  0.00            
ATOM     94  H45 GCD     1      13.320  34.460  30.670  1.00  0.00            
ATOM     95  C28 GCD     1      15.410  35.080  31.980  1.00  0.00            
ATOM     96  H46 GCD     1      15.030  34.970  33.000  1.00  0.00            
ATOM     97  O23 GCD     1      16.670  35.740  32.190  1.00  0.00            
ATOM     98  C29 GCD     1      17.400  35.720  31.010  1.00  0.00            
ATOM     99  H47 GCD     1      17.500  34.700  30.620  1.00  0.00            
ATOM    100  C30 GCD     1      18.790  36.260  31.400  1.00  0.00            
ATOM    101  H48 GCD     1      18.610  37.190  31.940  1.00  0.00            
ATOM    102  H49 GCD     1      19.400  36.470  30.510  1.00  0.00            
ATOM    103  O24 GCD     1      19.520  35.330  32.180  1.00  0.00            
ATOM    104  H50 GCD     1      18.910  35.160  32.900  1.00  0.00            
ATOM    105  O25 GCD     1      15.610  33.810  31.390  1.00  0.00            
ATOM    106  C31 GCD     1      15.150  32.580  32.060  1.00  0.00            
ATOM    107  H51 GCD     1      14.440  32.850  32.860  1.00  0.00            
ATOM    108  C32 GCD     1      14.270  31.790  31.060  1.00  0.00            
ATOM    109  H52 GCD     1      14.870  31.450  30.210  1.00  0.00            
ATOM    110  O26 GCD     1      13.140  32.630  30.600  1.00  0.00            
ATOM    111  H53 GCD     1      12.290  32.190  30.700  1.00  0.00            
ATOM    112  C33 GCD     1      13.800  30.570  31.760  1.00  0.00            
ATOM    113  H54 GCD     1      12.960  30.880  32.400  1.00  0.00            
ATOM    114  O27 GCD     1      13.090  29.710  30.780  1.00  0.00            
ATOM    115  H55 GCD     1      13.630  28.930  30.630  1.00  0.00            
ATOM    116  C34 GCD     1      14.840  29.800  32.510  1.00  0.00            
ATOM    117  H56 GCD     1      14.340  29.230  33.300  1.00  0.00            
ATOM    118  O28 GCD     1      15.580  30.690  33.300  1.00  0.00            
ATOM    119  C35 GCD     1      16.230  31.750  32.620  1.00  0.00            
ATOM    120  H57 GCD     1      16.850  31.400  31.790  1.00  0.00            
ATOM    121  C36 GCD     1      17.040  32.530  33.610  1.00  0.00            
ATOM    122  H58 GCD     1      16.400  32.860  34.440  1.00  0.00            
ATOM    123  H59 GCD     1      17.510  33.460  33.240  1.00  0.00            
ATOM    124  O29 GCD     1      18.100  31.710  34.040  1.00  0.00            
ATOM    125  H60 GCD     1      17.780  30.940  34.530  1.00  0.00            
ATOM    126  O30 GCD     1      15.750  29.050  31.590  1.00  0.00            
ATOM    127  C37 GCD     1      15.680  27.590  31.680  1.00  0.00            
ATOM    128  H61 GCD     1      14.760  27.290  32.210  1.00  0.00            
ATOM    129  C38 GCD     1      15.630  26.990  30.240  1.00  0.00            
ATOM    130  H62 GCD     1      16.580  27.350  29.830  1.00  0.00            
ATOM    131  O31 GCD     1      14.510  27.480  29.490  1.00  0.00            
ATOM    132  H63 GCD     1      14.870  27.900  28.700  1.00  0.00            
ATOM    133  C39 GCD     1      15.700  25.420  30.200  1.00  0.00            
ATOM    134  H64 GCD     1      14.730  25.110  30.620  1.00  0.00            
ATOM    135  O32 GCD     1      15.620  24.780  28.910  1.00  0.00            
ATOM    136  H65 GCD     1      16.390  24.240  28.710  1.00  0.00            
ATOM    137  C40 GCD     1      16.900  24.970  31.050  1.00  0.00            
ATOM    138  H66 GCD     1      16.920  23.910  31.300  1.00  0.00            
ATOM    139  O33 GCD     1      16.790  25.530  32.310  1.00  0.00            
ATOM    140  C41 GCD     1      16.820  26.960  32.490  1.00  0.00            
ATOM    141  H67 GCD     1      17.840  27.220  32.190  1.00  0.00            
ATOM    142  C42 GCD     1      16.830  27.280  34.000  1.00  0.00            
ATOM    143  H68 GCD     1      17.130  28.340  34.010  1.00  0.00            
ATOM    144  H69 GCD     1      17.570  26.650  34.500  1.00  0.00            
ATOM    145  O34 GCD     1      15.510  27.100  34.530  1.00  0.00            
ATOM    146  H70 GCD     1      15.080  26.310  34.170  1.00  0.00            
ATOM    147  O35 GCD     1      18.120  25.350  30.410  1.00  0.00            
ATOM    148  C43 GCD     1      19.070  24.270  30.420  1.00  0.00            
ATOM    149  H71 GCD     1      18.750  23.510  31.140  1.00  0.00            
ATOM    150  C44 GCD     1      19.150  23.710  28.980  1.00  0.00            
ATOM    151  H72 GCD     1      19.190  24.470  28.190  1.00  0.00            
ATOM    152  O36 GCD     1      17.920  22.970  28.670  1.00  0.00            
ATOM    153  H73 GCD     1      17.910  22.590  27.790  1.00  0.00            
ATOM    154  C45 GCD     1      20.440  22.740  28.920  1.00  0.00            
ATOM    155  H74 GCD     1      20.210  22.000  29.700  1.00  0.00            
ATOM    156  O37 GCD     1      20.630  22.120  27.660  1.00  0.00            
ATOM    157  H75 GCD     1      21.200  22.730  27.190  1.00  0.00            
ATOM    158  C46 GCD     1      21.710  23.460  29.430  1.00  0.00            
ATOM    159  H76 GCD     1      22.570  22.780  29.400  1.00  0.00            
ATOM    160  O38 GCD     1      21.860  24.560  28.500  1.00  0.00            
ATOM    161  O39 GCD     1      21.410  23.850  30.770  1.00  0.00            
ATOM    162  C47 GCD     1      20.390  24.800  30.970  1.00  0.00            
ATOM    163  H77 GCD     1      20.670  25.740  30.480  1.00  0.00            
ATOM    164  C48 GCD     1      20.410  25.050  32.410  1.00  0.00            
ATOM    165  H78 GCD     1      20.440  24.090  32.930  1.00  0.00            
ATOM    166  H79 GCD     1      19.460  25.540  32.650  1.00  0.00            
ATOM    167  O40 GCD     1      21.560  25.840  32.720  1.00  0.00            
ATOM    168  H80 GCD     1      21.340  26.360  33.500  1.00  0.00            
ATOM    169  C1  BE4     2      18.950  29.950  24.990  1.00  0.00            
ATOM    170  C2  BE4     2      19.390  30.990  26.020  1.00  0.00            
ATOM    171  C3  BE4     2      20.120  30.370  27.260  1.00  0.00            
ATOM    172  C4  BE4     2      21.540  30.420  27.260  1.00  0.00            
ATOM    173  C5  BE4     2      22.210  29.980  28.350  1.00  0.00            
ATOM    174  C6  BE4     2      21.550  29.420  29.460  1.00  0.00            
ATOM    175  C7  BE4     2      20.150  29.260  29.420  1.00  0.00            
ATOM    176  C8  BE4     2      19.530  28.520  30.610  1.00  0.00            
ATOM    177  C9  BE4     2      19.250  29.490  31.820  1.00  0.00            
ATOM    178  C10 BE4     2      19.430  29.670  28.290  1.00  0.00            
ATOM    179  N1  BE4     2      18.030  29.510  28.110  1.00  0.00            
ATOM    180  C11 BE4     2      17.280  30.540  28.880  1.00  0.00            
ATOM    181  O1  BE4     2      16.630  31.460  27.940  1.00  0.00            
ATOM    182  C12 BE4     2      16.450  32.790  28.380  1.00  0.00            
ATOM    183  C13 BE4     2      17.470  28.310  27.610  1.00  0.00            
ATOM    184  O2  BE4     2      16.330  28.130  27.540  1.00  0.00            
ATOM    185  C14 BE4     2      18.350  27.130  27.290  1.00  0.00            
ATOM    186  Cl1 BE4     2      17.740  26.200  25.900  1.00  0.00            
ATOM    187  H1  BE4     2      18.070  29.350  25.230  1.00  0.00            
ATOM    188  H2  BE4     2      18.920  30.350  23.970  1.00  0.00            
ATOM    189  H3  BE4     2      19.820  29.280  25.010  1.00  0.00            
ATOM    190  H4  BE4     2      18.520  31.540  26.390  1.00  0.00            
ATOM    191  H5  BE4     2      20.160  31.650  25.600  1.00  0.00            
ATOM    192  H6  BE4     2      22.110  30.880  26.460  1.00  0.00            
ATOM    193  H7  BE4     2      23.290  30.050  28.260  1.00  0.00            
ATOM    194  H8  BE4     2      22.090  29.200  30.370  1.00  0.00            
ATOM    195  H9  BE4     2      20.220  27.690  30.830  1.00  0.00            
ATOM    196  H10 BE4     2      18.600  28.030  30.290  1.00  0.00            
ATOM    197  H11 BE4     2      18.430  30.120  31.450  1.00  0.00            
ATOM    198  H12 BE4     2      18.940  29.000  32.750  1.00  0.00            
ATOM    199  H13 BE4     2      20.140  30.100  32.030  1.00  0.00            
ATOM    200  H14 BE4     2      17.960  31.130  29.510  1.00  0.00            
ATOM    201  H15 BE4     2      16.490  30.090  29.500  1.00  0.00            
ATOM    202  H16 BE4     2      15.570  32.910  29.040  1.00  0.00            
ATOM    203  H17 BE4     2      17.330  33.160  28.930  1.00  0.00            
ATOM    204  H18 BE4     2      16.430  33.360  27.450  1.00  0.00            
ATOM    205  H19 BE4     2      18.180  26.520  28.180  1.00  0.00            
ATOM    206  H20 BE4     2      19.420  27.380  27.200  1.00  0.00            
TER
ENDMDL
MODEL        1
ATOM      1  H1  GCD     1      18.780  28.800  23.950  1.00  0.00            
ATOM      2  O1  GCD     1      19.310  29.580  24.170  1.00  0.00            
ATOM      3  C1  GCD     1      20.240  29.310  25.160  1.00  0.00            
ATOM      4  H2  GCD     1      20.380  30.260  25.680  1.00  0.00            
ATOM      5  H3  GCD     1      19.740  28.640  25.860  1.00  0.00            
ATOM      6  C2  GCD     1      21.630  28.780  24.750  1.00  0.00            
ATOM      7  H4  GCD     1      22.120  28.400  25.650  1.00  0.00            
ATOM      8  C3  GCD     1      22.570  29.730  24.090  1.00  0.00            
ATOM      9  H5  GCD     1      22.070  30.260  23.270  1.00  0.00            
ATOM     10  C4  GCD     1      23.790  28.910  23.520  1.00  0.00            
ATOM     11  H6  GCD     1      24.150  28.380  24.410  1.00  0.00            
ATOM     12  O2  GCD     1      24.820  29.760  22.940  1.00  0.00            
ATOM     13  H7  GCD     1      25.090  30.330  23.670  1.00  0.00            
ATOM     14  C5  GCD     1      23.280  27.850  22.590  1.00  0.00            
ATOM     15  H8  GCD     1      22.770  28.470  21.840  1.00  0.00            
ATOM     16  O3  GCD     1      24.350  27.130  21.970  1.00  0.00            
ATOM     17  H9  GCD     1      24.940  27.740  21.510  1.00  0.00            
ATOM     18  C6  GCD     1      22.400  26.870  23.360  1.00  0.00            
ATOM     19  O4  GCD     1      21.330  27.620  23.970  1.00  0.00            
ATOM     20  H10 GCD     1      21.920  26.100  22.740  1.00  0.00            
ATOM     21  O5  GCD     1      23.190  26.300  24.420  1.00  0.00            
ATOM     22  C7  GCD     1      22.960  24.890  24.570  1.00  0.00            
ATOM     23  H11 GCD     1      22.090  24.590  23.970  1.00  0.00            
ATOM     24  C8  GCD     1      24.240  24.230  24.090  1.00  0.00            
ATOM     25  H12 GCD     1      25.050  24.610  24.730  1.00  0.00            
ATOM     26  O6  GCD     1      24.530  24.460  22.720  1.00  0.00            
ATOM     27  H13 GCD     1      24.430  25.390  22.490  1.00  0.00            
ATOM     28  C9  GCD     1      24.070  22.700  24.300  1.00  0.00            
ATOM     29  H14 GCD     1      23.220  22.440  23.650  1.00  0.00            
ATOM     30  O7  GCD     1      25.230  21.940  23.990  1.00  0.00            
ATOM     31  H15 GCD     1      25.410  22.240  23.100  1.00  0.00            
ATOM     32  C10 GCD     1      23.530  22.380  25.780  1.00  0.00            
ATOM     33  H16 GCD     1      23.200  21.340  25.750  1.00  0.00            
ATOM     34  O8  GCD     1      22.450  23.230  26.120  1.00  0.00            
ATOM     35  C11 GCD     1      22.700  24.610  26.060  1.00  0.00            
ATOM     36  H17 GCD     1      23.520  24.860  26.740  1.00  0.00            
ATOM     37  C12 GCD     1      21.440  25.300  26.620  1.00  0.00            
ATOM     38  H18 GCD     1      21.510  26.390  26.770  1.00  0.00            
ATOM     39  H19 GCD     1      21.050  24.840  27.540  1.00  0.00            
ATOM     40  O9  GCD     1      20.470  25.250  25.500  1.00  0.00            
ATOM     41  H20 GCD     1      20.740  26.000  24.960  1.00  0.00            
ATOM     42  O10 GCD     1      24.560  22.570  26.810  1.00  0.00            
ATOM     43  C13 GCD     1      24.970  21.410  27.500  1.00  0.00            
ATOM     44  H21 GCD     1      24.820  20.550  26.840  1.00  0.00            
ATOM     45  C14 GCD     1      26.430  21.670  27.700  1.00  0.00            
ATOM     46  H22 GCD     1      26.600  22.690  28.070  1.00  0.00            
ATOM     47  O11 GCD     1      27.120  21.540  26.460  1.00  0.00            
ATOM     48  H23 GCD     1      26.510  21.810  25.770  1.00  0.00            
ATOM     49  C15 GCD     1      26.960  20.770  28.770  1.00  0.00            
ATOM     50  H24 GCD     1      26.880  19.710  28.500  1.00  0.00            
ATOM     51  O12 GCD     1      28.330  21.140  29.050  1.00  0.00            
ATOM     52  H25 GCD     1      28.760  20.390  29.480  1.00  0.00            
ATOM     53  C16 GCD     1      26.210  20.880  30.090  1.00  0.00            
ATOM     54  H26 GCD     1      26.560  20.130  30.800  1.00  0.00            
ATOM     55  O13 GCD     1      24.860  20.520  29.780  1.00  0.00            
ATOM     56  C17 GCD     1      24.150  21.300  28.840  1.00  0.00            
ATOM     57  H27 GCD     1      23.930  22.290  29.240  1.00  0.00            
ATOM     58  C18 GCD     1      22.760  20.680  28.590  1.00  0.00            
ATOM     59  H28 GCD     1      22.100  21.480  28.240  1.00  0.00            
ATOM     60  H29 GCD     1      22.300  20.450  29.560  1.00  0.00            
ATOM     61  O14 GCD     1      22.630  19.560  27.730  1.00  0.00            
ATOM     62  H30 GCD     1      22.740  18.760  28.250  1.00  0.00            
ATOM     63  O15 GCD     1      26.160  22.160  30.610  1.00  0.00            
ATOM     64  C19 GCD     1      26.910  22.380  31.840  1.00  0.00            
ATOM     65  H31 GCD     1      27.630  21.580  32.080  1.00  0.00            
ATOM     66  C20 GCD     1      27.710  23.720  31.780  1.00  0.00            
ATOM     67  H32 GCD     1      27.060  24.530  31.420  1.00  0.00            
ATOM     68  O16 GCD     1      28.780  23.590  30.850  1.00  0.00            
ATOM     69  H33 GCD     1      28.490  23.040  30.110  1.00  0.00            
ATOM     70  C21 GCD     1      28.210  24.070  33.220  1.00  0.00            
ATOM     71  H34 GCD     1      28.810  23.240  33.620  1.00  0.00            
ATOM     72  O17 GCD     1      29.040  25.240  33.250  1.00  0.00            
ATOM     73  H35 GCD     1      29.960  25.010  33.060  1.00  0.00            
ATOM     74  C22 GCD     1      27.040  24.180  34.100  1.00  0.00            
ATOM     75  H36 GCD     1      27.390  24.440  35.100  1.00  0.00            
ATOM     76  O18 GCD     1      26.340  22.960  34.180  1.00  0.00            
ATOM     77  C23 GCD     1      25.840  22.520  32.960  1.00  0.00            
ATOM     78  H37 GCD     1      25.130  23.280  32.610  1.00  0.00            
ATOM     79  C24 GCD     1      25.030  21.230  33.190  1.00  0.00            
ATOM     80  H38 GCD     1      24.520  20.980  32.250  1.00  0.00            
ATOM     81  H39 GCD     1      24.290  21.350  34.000  1.00  0.00            
ATOM     82  O19 GCD     1      25.880  20.230  33.570  1.00  0.00            
ATOM     83  H40 GCD     1      26.650  20.630  33.990  1.00  0.00            
ATOM     84  O20 GCD     1      26.190  25.300  33.680  1.00  0.00            
ATOM     85  C25 GCD     1      25.470  26.000  34.740  1.00  0.00            
ATOM     86  H41 GCD     1      25.390  25.300  35.590  1.00  0.00            
ATOM     87  C26 GCD     1      26.150  27.300  35.200  1.00  0.00            
ATOM     88  H42 GCD     1      26.310  27.920  34.300  1.00  0.00            
ATOM     89  O21 GCD     1      27.420  26.910  35.780  1.00  0.00            
ATOM     90  H43 GCD     1      27.950  26.770  34.990  1.00  0.00            
ATOM     91  C27 GCD     1      25.250  27.970  36.210  1.00  0.00            
ATOM     92  H44 GCD     1      25.260  27.400  37.140  1.00  0.00            
ATOM     93  O22 GCD     1      25.750  29.260  36.460  1.00  0.00            
ATOM     94  H45 GCD     1      26.430  29.200  37.140  1.00  0.00            
ATOM     95  C28 GCD     1      23.820  28.160  35.760  1.00  0.00            
ATOM     96  H46 GCD     1      23.200  28.530  36.580  1.00  0.00            
ATOM     97  O23 GCD     1      23.280  26.870  35.230  1.00  0.00            
ATOM     98  C29 GCD     1      24.050  26.420  34.130  1.00  0.00            
ATOM     99  H47 GCD     1      24.130  27.140  33.310  1.00  0.00            
ATOM    100  C30 GCD     1      23.340  25.290  33.380  1.00  0.00            
ATOM    101  H48 GCD     1      23.910  25.090  32.460  1.00  0.00            
ATOM    102  H49 GCD     1      22.350  25.650  33.100  1.00  0.00            
ATOM    103  O24 GCD     1      23.280  24.050  34.130  1.00  0.00            
ATOM    104  H50 GCD     1      23.200  24.240  35.070  1.00  0.00            
ATOM    105  O25 GCD     1      23.670  29.170  34.780  1.00  0.00            
ATOM    106  C31 GCD     1      22.830  30.250  35.010  1.00  0.00            
ATOM    107  H51 GCD     1      22.450  30.140  36.030  1.00  0.00            
ATOM    108  C32 GCD     1      23.620  31.520  34.790  1.00  0.00            
ATOM    109  H52 GCD     1      24.150  31.410  33.840  1.00  0.00            
ATOM    110  O26 GCD     1      24.570  31.650  35.880  1.00  0.00            
ATOM    111  H53 GCD     1      25.030  30.800  35.890  1.00  0.00            
ATOM    112  C33 GCD     1      22.650  32.670  34.650  1.00  0.00            
ATOM    113  H54 GCD     1      22.040  32.690  35.560  1.00  0.00            
ATOM    114  O27 GCD     1      23.170  34.040  34.560  1.00  0.00            
ATOM    115  H55 GCD     1      23.760  34.040  33.800  1.00  0.00            
ATOM    116  C34 GCD     1      21.580  32.490  33.600  1.00  0.00            
ATOM    117  H56 GCD     1      20.820  33.280  33.620  1.00  0.00            
ATOM    118  O28 GCD     1      20.880  31.310  33.880  1.00  0.00            
ATOM    119  C35 GCD     1      21.680  30.110  34.090  1.00  0.00            
ATOM    120  H57 GCD     1      21.980  29.720  33.110  1.00  0.00            
ATOM    121  C36 GCD     1      20.640  29.070  34.630  1.00  0.00            
ATOM    122  H58 GCD     1      21.200  28.160  34.860  1.00  0.00            
ATOM    123  H59 GCD     1      19.850  28.850  33.890  1.00  0.00            
ATOM    124  O29 GCD     1      19.980  29.570  35.800  1.00  0.00            
ATOM    125  H60 GCD     1      19.170  30.050  35.570  1.00  0.00            
ATOM    126  O30 GCD     1      22.250  32.400  32.330  1.00  0.00            
ATOM    127  C37 GCD     1      22.360  33.640  31.590  1.00  0.00            
ATOM    128  H61 GCD     1      22.070  34.550  32.130  1.00  0.00            
ATOM    129  C38 GCD     1      23.820  33.790  31.210  1.00  0.00            
ATOM    130  H62 GCD     1      24.160  32.840  30.790  1.00  0.00            
ATOM    131  O31 GCD     1      24.700  34.140  32.300  1.00  0.00            
ATOM    132  H63 GCD     1      25.570  34.420  31.970  1.00  0.00            
ATOM    133  C39 GCD     1      23.880  34.910  30.140  1.00  0.00            
ATOM    134  H64 GCD     1      23.590  35.850  30.620  1.00  0.00            
ATOM    135  O32 GCD     1      25.200  35.050  29.630  1.00  0.00            
ATOM    136  H65 GCD     1      25.520  35.950  29.470  1.00  0.00            
ATOM    137  C40 GCD     1      22.850  34.730  29.030  1.00  0.00            
ATOM    138  H66 GCD     1      22.840  35.610  28.390  1.00  0.00            
ATOM    139  O33 GCD     1      21.500  34.550  29.550  1.00  0.00            
ATOM    140  C41 GCD     1      21.340  33.520  30.450  1.00  0.00            
ATOM    141  H67 GCD     1      21.580  32.630  29.850  1.00  0.00            
ATOM    142  C42 GCD     1      19.920  33.430  30.960  1.00  0.00            
ATOM    143  H68 GCD     1      19.630  34.390  31.410  1.00  0.00            
ATOM    144  H69 GCD     1      19.880  32.720  31.790  1.00  0.00            
ATOM    145  O34 GCD     1      18.950  33.080  29.970  1.00  0.00            
ATOM    146  H70 GCD     1      18.950  33.830  29.360  1.00  0.00            
ATOM    147  O35 GCD     1      23.290  33.600  28.300  1.00  0.00            
ATOM    148  C43 GCD     1      23.410  33.730  26.900  1.00  0.00            
ATOM    149  H71 GCD     1      23.760  34.730  26.590  1.00  0.00            
ATOM    150  C44 GCD     1      24.520  32.650  26.660  1.00  0.00            
ATOM    151  H72 GCD     1      24.220  31.830  27.310  1.00  0.00            
ATOM    152  O36 GCD     1      25.800  33.110  27.130  1.00  0.00            
ATOM    153  H73 GCD     1      25.630  33.480  28.010  1.00  0.00            
ATOM    154  C45 GCD     1      24.650  32.380  25.110  1.00  0.00            
ATOM    155  H74 GCD     1      24.810  33.370  24.670  1.00  0.00            
ATOM    156  O37 GCD     1      25.720  31.460  24.810  1.00  0.00            
ATOM    157  H75 GCD     1      26.540  31.980  24.830  1.00  0.00            
ATOM    158  C46 GCD     1      23.280  31.890  24.610  1.00  0.00            
ATOM    159  H76 GCD     1      23.230  31.910  23.520  1.00  0.00            
ATOM    160  O38 GCD     1      22.890  30.640  25.130  1.00  0.00            
ATOM    161  O39 GCD     1      22.330  32.930  24.950  1.00  0.00            
ATOM    162  C47 GCD     1      22.090  33.280  26.300  1.00  0.00            
ATOM    163  H77 GCD     1      21.740  32.400  26.840  1.00  0.00            
ATOM    164  C48 GCD     1      20.960  34.400  26.280  1.00  0.00            
ATOM    165  H78 GCD     1      20.580  34.340  27.310  1.00  0.00            
ATOM    166  H79 GCD     1      20.190  34.020  25.590  1.00  0.00            
ATOM    167  O40 GCD     1      21.440  35.670  25.920  1.00  0.00            
ATOM    168  H80 GCD     1      21.010  36.340  26.480  1.00  0.00            
ATOM    169  C1  BE4     2      25.810  25.120  28.950  1.00  0.00            
ATOM    170  C2  BE4     2      25.340  26.130  30.150  1.00  0.00            
ATOM    171  C3  BE4     2      23.860  26.520  30.070  1.00  0.00            
ATOM    172  C4  BE4     2      22.850  25.530  30.140  1.00  0.00            
ATOM    173  C5  BE4     2      21.520  25.890  30.270  1.00  0.00            
ATOM    174  C6  BE4     2      21.110  27.230  30.250  1.00  0.00            
ATOM    175  C7  BE4     2      22.060  28.260  30.200  1.00  0.00            
ATOM    176  C8  BE4     2      21.600  29.680  29.910  1.00  0.00            
ATOM    177  C9  BE4     2      21.010  29.910  28.540  1.00  0.00            
ATOM    178  C10 BE4     2      23.470  27.900  30.120  1.00  0.00            
ATOM    179  N1  BE4     2      24.460  28.900  30.110  1.00  0.00            
ATOM    180  C11 BE4     2      24.750  29.670  31.350  1.00  0.00            
ATOM    181  O1  BE4     2      25.920  29.250  31.990  1.00  0.00            
ATOM    182  C12 BE4     2      26.530  30.180  32.870  1.00  0.00            
ATOM    183  C13 BE4     2      25.200  29.200  28.980  1.00  0.00            
ATOM    184  O2  BE4     2      26.200  29.920  29.020  1.00  0.00            
ATOM    185  C14 BE4     2      24.750  28.610  27.610  1.00  0.00            
ATOM    186  Cl1 BE4     2      26.150  28.140  26.580  1.00  0.00            
ATOM    187  H1  BE4     2      25.400  25.420  27.980  1.00  0.00            
ATOM    188  H2  BE4     2      26.910  25.190  28.980  1.00  0.00            
ATOM    189  H3  BE4     2      25.590  24.060  29.120  1.00  0.00            
ATOM    190  H4  BE4     2      26.060  26.940  30.000  1.00  0.00            
ATOM    191  H5  BE4     2      25.440  25.670  31.140  1.00  0.00            
ATOM    192  H6  BE4     2      23.150  24.490  30.220  1.00  0.00            
ATOM    193  H7  BE4     2      20.760  25.150  30.520  1.00  0.00            
ATOM    194  H8  BE4     2      20.050  27.450  30.150  1.00  0.00            
ATOM    195  H9  BE4     2      22.420  30.400  30.040  1.00  0.00            
ATOM    196  H10 BE4     2      20.820  29.940  30.630  1.00  0.00            
ATOM    197  H11 BE4     2      20.180  29.210  28.410  1.00  0.00            
ATOM    198  H12 BE4     2      20.630  30.940  28.490  1.00  0.00            
ATOM    199  H13 BE4     2      21.770  29.840  27.750  1.00  0.00            
ATOM    200  H14 BE4     2      23.930  29.600  32.080  1.00  0.00            
ATOM    201  H15 BE4     2      24.840  30.720  31.040  1.00  0.00            
ATOM    202  H16 BE4     2      27.520  29.830  33.180  1.00  0.00            
ATOM    203  H17 BE4     2      26.850  31.150  32.480  1.00  0.00            
ATOM    204  H18 BE4     2      25.960  30.230  33.810  1.00  0.00            
ATOM    205  H19 BE4     2      24.090  29.350  27.150  1.00  0.00            
ATOM    206  H20 BE4     2      24.270  27.630  27.720  1.00  0.00            
TER
ENDMDL
MODEL        1
ATOM      1  H1  GCD     1      11.590  28.860  32.160  1.00  0.00            
ATOM      2  O1  GCD     1      12.500  29.120  32.310  1.00  0.00            
ATOM      3  C1  GCD     1      12.960  29.600  31.060  1.00  0.00            
ATOM      4  H2  GCD     1      12.240  30.360  30.720  1.00  0.00            
ATOM      5  H3  GCD     1      13.960  30.030  31.140  1.00  0.00            
ATOM      6  C2  GCD     1      12.890  28.510  29.920  1.00  0.00            
ATOM      7  H4  GCD     1      13.740  27.830  30.100  1.00  0.00            
ATOM      8  C3  GCD     1      13.130  29.130  28.510  1.00  0.00            
ATOM      9  H5  GCD     1      12.340  29.840  28.250  1.00  0.00            
ATOM     10  C4  GCD     1      13.070  28.120  27.440  1.00  0.00            
ATOM     11  H6  GCD     1      13.890  27.400  27.580  1.00  0.00            
ATOM     12  O2  GCD     1      13.230  28.800  26.130  1.00  0.00            
ATOM     13  H7  GCD     1      13.480  28.100  25.520  1.00  0.00            
ATOM     14  C5  GCD     1      11.780  27.160  27.510  1.00  0.00            
ATOM     15  H8  GCD     1      11.000  27.910  27.340  1.00  0.00            
ATOM     16  O3  GCD     1      11.690  26.160  26.550  1.00  0.00            
ATOM     17  H9  GCD     1      12.260  25.480  26.910  1.00  0.00            
ATOM     18  C6  GCD     1      11.590  26.630  28.910  1.00  0.00            
ATOM     19  O4  GCD     1      11.660  27.750  29.870  1.00  0.00            
ATOM     20  H10 GCD     1      10.660  26.060  29.060  1.00  0.00            
ATOM     21  O5  GCD     1      12.660  25.760  29.240  1.00  0.00            
ATOM     22  C7  GCD     1      12.240  24.550  29.820  1.00  0.00            
ATOM     23  H11 GCD     1      11.180  24.440  30.080  1.00  0.00            
ATOM     24  C8  GCD     1      12.650  23.460  28.860  1.00  0.00            
ATOM     25  H12 GCD     1      13.680  23.700  28.550  1.00  0.00            
ATOM     26  O6  GCD     1      11.790  23.620  27.730  1.00  0.00            
ATOM     27  H13 GCD     1      12.020  22.860  27.190  1.00  0.00            
ATOM     28  C9  GCD     1      12.460  22.030  29.460  1.00  0.00            
ATOM     29  H14 GCD     1      11.430  21.800  29.760  1.00  0.00            
ATOM     30  O7  GCD     1      12.950  20.970  28.620  1.00  0.00            
ATOM     31  H15 GCD     1      12.520  20.980  27.760  1.00  0.00            
ATOM     32  C10 GCD     1      13.330  21.910  30.710  1.00  0.00            
ATOM     33  H16 GCD     1      13.230  20.990  31.290  1.00  0.00            
ATOM     34  O8  GCD     1      13.000  22.960  31.570  1.00  0.00            
ATOM     35  C11 GCD     1      13.140  24.330  31.080  1.00  0.00            
ATOM     36  H17 GCD     1      14.230  24.360  30.920  1.00  0.00            
ATOM     37  C12 GCD     1      12.750  25.300  32.140  1.00  0.00            
ATOM     38  H18 GCD     1      11.670  25.290  32.350  1.00  0.00            
ATOM     39  H19 GCD     1      12.900  26.330  31.810  1.00  0.00            
ATOM     40  O9  GCD     1      13.480  25.030  33.320  1.00  0.00            
ATOM     41  H20 GCD     1      13.220  24.170  33.640  1.00  0.00            
ATOM     42  O10 GCD     1      14.710  21.910  30.420  1.00  0.00            
ATOM     43  C13 GCD     1      15.550  20.940  31.090  1.00  0.00            
ATOM     44  H21 GCD     1      15.020  20.350  31.850  1.00  0.00            
ATOM     45  C14 GCD     1      16.160  19.960  30.010  1.00  0.00            
ATOM     46  H22 GCD     1      16.650  20.570  29.230  1.00  0.00            
ATOM     47  O11 GCD     1      14.980  19.330  29.460  1.00  0.00            
ATOM     48  H23 GCD     1      14.330  20.040  29.390  1.00  0.00            
ATOM     49  C15 GCD     1      17.230  19.050  30.610  1.00  0.00            
ATOM     50  H24 GCD     1      16.790  18.370  31.360  1.00  0.00            
ATOM     51  O12 GCD     1      17.720  18.230  29.590  1.00  0.00            
ATOM     52  H25 GCD     1      16.950  17.870  29.150  1.00  0.00            
ATOM     53  C16 GCD     1      18.230  19.920  31.310  1.00  0.00            
ATOM     54  H26 GCD     1      18.890  19.220  31.830  1.00  0.00            
ATOM     55  O13 GCD     1      17.630  20.750  32.250  1.00  0.00            
ATOM     56  C17 GCD     1      16.690  21.710  31.750  1.00  0.00            
ATOM     57  H27 GCD     1      17.280  22.220  30.980  1.00  0.00            
ATOM     58  C18 GCD     1      16.200  22.680  32.800  1.00  0.00            
ATOM     59  H28 GCD     1      15.550  23.470  32.410  1.00  0.00            
ATOM     60  H29 GCD     1      17.120  23.140  33.180  1.00  0.00            
ATOM     61  O14 GCD     1      15.690  21.990  33.950  1.00  0.00            
ATOM     62  H30 GCD     1      16.260  21.220  34.070  1.00  0.00            
ATOM     63  O15 GCD     1      19.060  20.670  30.420  1.00  0.00            
ATOM     64  C19 GCD     1      20.330  20.050  30.090  1.00  0.00            
ATOM     65  H31 GCD     1      20.430  19.010  30.430  1.00  0.00            
ATOM     66  C20 GCD     1      20.580  20.130  28.600  1.00  0.00            
ATOM     67  H32 GCD     1      20.430  21.160  28.230  1.00  0.00            
ATOM     68  O16 GCD     1      19.580  19.320  27.970  1.00  0.00            
ATOM     69  H33 GCD     1      19.030  18.950  28.670  1.00  0.00            
ATOM     70  C21 GCD     1      22.020  19.730  28.300  1.00  0.00            
ATOM     71  H34 GCD     1      22.140  18.700  28.660  1.00  0.00            
ATOM     72  O17 GCD     1      22.290  19.740  26.910  1.00  0.00            
ATOM     73  H35 GCD     1      22.200  20.650  26.590  1.00  0.00            
ATOM     74  C22 GCD     1      22.960  20.640  29.080  1.00  0.00            
ATOM     75  H36 GCD     1      24.000  20.300  29.100  1.00  0.00            
ATOM     76  O18 GCD     1      22.570  20.500  30.460  1.00  0.00            
ATOM     77  C23 GCD     1      21.310  20.980  30.840  1.00  0.00            
ATOM     78  H37 GCD     1      21.240  22.000  30.460  1.00  0.00            
ATOM     79  C24 GCD     1      21.140  20.930  32.370  1.00  0.00            
ATOM     80  H38 GCD     1      20.130  21.210  32.680  1.00  0.00            
ATOM     81  H39 GCD     1      21.840  21.640  32.820  1.00  0.00            
ATOM     82  O19 GCD     1      21.480  19.700  32.930  1.00  0.00            
ATOM     83  H40 GCD     1      22.160  19.800  33.610  1.00  0.00            
ATOM     84  O20 GCD     1      22.880  22.040  28.680  1.00  0.00            
ATOM     85  C25 GCD     1      24.100  22.620  28.200  1.00  0.00            
ATOM     86  H41 GCD     1      24.950  21.920  28.190  1.00  0.00            
ATOM     87  C26 GCD     1      23.880  23.150  26.780  1.00  0.00            
ATOM     88  H42 GCD     1      23.040  23.850  26.820  1.00  0.00            
ATOM     89  O21 GCD     1      23.680  22.100  25.840  1.00  0.00            
ATOM     90  H43 GCD     1      22.960  22.360  25.260  1.00  0.00            
ATOM     91  C27 GCD     1      25.130  23.970  26.380  1.00  0.00            
ATOM     92  H44 GCD     1      25.970  23.280  26.400  1.00  0.00            
ATOM     93  O22 GCD     1      25.080  24.490  25.100  1.00  0.00            
ATOM     94  H45 GCD     1      24.650  23.890  24.490  1.00  0.00            
ATOM     95  C28 GCD     1      25.430  25.030  27.370  1.00  0.00            
ATOM     96  H46 GCD     1      26.340  25.530  27.030  1.00  0.00            
ATOM     97  O23 GCD     1      25.590  24.420  28.670  1.00  0.00            
ATOM     98  C29 GCD     1      24.450  23.670  29.200  1.00  0.00            
ATOM     99  H47 GCD     1      23.620  24.390  29.260  1.00  0.00            
ATOM    100  C30 GCD     1      24.800  23.190  30.600  1.00  0.00            
ATOM    101  H48 GCD     1      25.660  22.510  30.600  1.00  0.00            
ATOM    102  H49 GCD     1      23.970  22.600  31.010  1.00  0.00            
ATOM    103  O24 GCD     1      25.140  24.310  31.420  1.00  0.00            
ATOM    104  H50 GCD     1      25.700  24.810  30.820  1.00  0.00            
ATOM    105  O25 GCD     1      24.430  25.900  27.390  1.00  0.00            
ATOM    106  C31 GCD     1      24.670  27.280  27.360  1.00  0.00            
ATOM    107  H51 GCD     1      25.750  27.480  27.240  1.00  0.00            
ATOM    108  C32 GCD     1      24.050  27.850  26.050  1.00  0.00            
ATOM    109  H52 GCD     1      22.980  27.640  26.070  1.00  0.00            
ATOM    110  O26 GCD     1      24.470  27.160  24.830  1.00  0.00            
ATOM    111  H53 GCD     1      24.330  26.210  24.930  1.00  0.00            
ATOM    112  C33 GCD     1      24.270  29.420  25.950  1.00  0.00            
ATOM    113  H54 GCD     1      25.340  29.500  25.740  1.00  0.00            
ATOM    114  O27 GCD     1      23.550  29.940  24.820  1.00  0.00            
ATOM    115  H55 GCD     1      23.850  29.440  24.050  1.00  0.00            
ATOM    116  C34 GCD     1      23.840  30.070  27.240  1.00  0.00            
ATOM    117  H56 GCD     1      24.210  31.100  27.260  1.00  0.00            
ATOM    118  O28 GCD     1      24.430  29.380  28.350  1.00  0.00            
ATOM    119  C35 GCD     1      24.140  27.990  28.560  1.00  0.00            
ATOM    120  H57 GCD     1      23.060  27.800  28.580  1.00  0.00            
ATOM    121  C36 GCD     1      24.730  27.450  29.820  1.00  0.00            
ATOM    122  H58 GCD     1      25.800  27.390  29.590  1.00  0.00            
ATOM    123  H59 GCD     1      24.440  26.410  30.060  1.00  0.00            
ATOM    124  O29 GCD     1      24.310  28.290  30.920  1.00  0.00            
ATOM    125  H60 GCD     1      23.420  28.110  31.250  1.00  0.00            
ATOM    126  O30 GCD     1      22.430  30.050  27.330  1.00  0.00            
ATOM    127  C37 GCD     1      21.790  31.310  27.420  1.00  0.00            
ATOM    128  H61 GCD     1      22.540  32.100  27.410  1.00  0.00            
ATOM    129  C38 GCD     1      20.900  31.560  26.260  1.00  0.00            
ATOM    130  H62 GCD     1      20.240  30.700  26.100  1.00  0.00            
ATOM    131  O31 GCD     1      21.560  31.710  25.020  1.00  0.00            
ATOM    132  H63 GCD     1      22.320  31.110  25.010  1.00  0.00            
ATOM    133  C39 GCD     1      20.080  32.750  26.470  1.00  0.00            
ATOM    134  H64 GCD     1      20.760  33.610  26.480  1.00  0.00            
ATOM    135  O32 GCD     1      19.100  32.970  25.420  1.00  0.00            
ATOM    136  H65 GCD     1      18.320  32.410  25.540  1.00  0.00            
ATOM    137  C40 GCD     1      19.340  32.810  27.790  1.00  0.00            
ATOM    138  H66 GCD     1      18.990  33.830  27.980  1.00  0.00            
ATOM    139  O33 GCD     1      20.260  32.530  28.830  1.00  0.00            
ATOM    140  C41 GCD     1      21.030  31.340  28.750  1.00  0.00            
ATOM    141  H67 GCD     1      20.350  30.480  28.680  1.00  0.00            
ATOM    142  C42 GCD     1      21.920  31.240  29.920  1.00  0.00            
ATOM    143  H68 GCD     1      22.250  30.200  29.970  1.00  0.00            
ATOM    144  H69 GCD     1      21.370  31.440  30.850  1.00  0.00            
ATOM    145  O34 GCD     1      22.940  32.250  29.790  1.00  0.00            
ATOM    146  H70 GCD     1      23.340  32.370  30.660  1.00  0.00            
ATOM    147  O35 GCD     1      18.420  31.750  27.740  1.00  0.00            
ATOM    148  C43 GCD     1      17.090  32.170  27.990  1.00  0.00            
ATOM    149  H71 GCD     1      17.070  33.260  28.130  1.00  0.00            
ATOM    150  C44 GCD     1      16.180  31.710  26.830  1.00  0.00            
ATOM    151  H72 GCD     1      16.310  30.650  26.600  1.00  0.00            
ATOM    152  O36 GCD     1      16.340  32.470  25.620  1.00  0.00            
ATOM    153  H73 GCD     1      15.920  32.020  24.870  1.00  0.00            
ATOM    154  C45 GCD     1      14.720  31.920  27.300  1.00  0.00            
ATOM    155  H74 GCD     1      14.680  33.010  27.450  1.00  0.00            
ATOM    156  O37 GCD     1      13.810  31.500  26.270  1.00  0.00            
ATOM    157  H75 GCD     1      13.620  30.570  26.460  1.00  0.00            
ATOM    158  C46 GCD     1      14.390  31.180  28.620  1.00  0.00            
ATOM    159  H76 GCD     1      13.440  31.520  29.050  1.00  0.00            
ATOM    160  O38 GCD     1      14.430  29.810  28.520  1.00  0.00            
ATOM    161  O39 GCD     1      15.320  31.520  29.610  1.00  0.00            
ATOM    162  C47 GCD     1      16.750  31.370  29.290  1.00  0.00            
ATOM    163  H77 GCD     1      16.950  30.310  29.070  1.00  0.00            
ATOM    164  C48 GCD     1      17.560  31.900  30.510  1.00  0.00            
ATOM    165  H78 GCD     1      18.620  31.670  30.370  1.00  0.00            
ATOM    166  H79 GCD     1      17.090  31.330  31.320  1.00  0.00            
ATOM    167  O40 GCD     1      17.210  33.260  30.820  1.00  0.00            
ATOM    168  H80 GCD     1      16.260  33.240  30.710  1.00  0.00            
ATOM    169  C1  BE4     2      21.040  26.110  27.750  1.00  0.00            
ATOM    170  C2  BE4     2      20.120  24.870  28.010  1.00  0.00            
ATOM    171  C3  BE4     2      19.500  24.910  29.380  1.00  0.00            
ATOM    172  C4  BE4     2      20.300  24.570  30.480  1.00  0.00            
ATOM    173  C5  BE4     2      19.860  24.830  31.790  1.00  0.00            
ATOM    174  C6  BE4     2      18.650  25.450  32.020  1.00  0.00            
ATOM    175  C7  BE4     2      17.760  25.710  30.950  1.00  0.00            
ATOM    176  C8  BE4     2      16.400  26.220  31.420  1.00  0.00            
ATOM    177  C9  BE4     2      16.390  27.720  31.670  1.00  0.00            
ATOM    178  C10 BE4     2      18.180  25.450  29.650  1.00  0.00            
ATOM    179  N1  BE4     2      17.380  25.850  28.590  1.00  0.00            
ATOM    180  C11 BE4     2      17.570  27.270  28.090  1.00  0.00            
ATOM    181  O1  BE4     2      18.200  27.110  26.790  1.00  0.00            
ATOM    182  C12 BE4     2      18.760  28.300  26.150  1.00  0.00            
ATOM    183  C13 BE4     2      16.550  25.050  27.890  1.00  0.00            
ATOM    184  O2  BE4     2      15.800  25.410  27.030  1.00  0.00            
ATOM    185  C14 BE4     2      16.620  23.510  28.040  1.00  0.00            
ATOM    186  Cl1 BE4     2      15.650  22.420  26.930  1.00  0.00            
ATOM    187  H1  BE4     2      21.220  26.130  26.670  1.00  0.00            
ATOM    188  H2  BE4     2      20.640  27.070  28.130  1.00  0.00            
ATOM    189  H3  BE4     2      21.990  25.870  28.240  1.00  0.00            
ATOM    190  H4  BE4     2      20.740  23.980  27.850  1.00  0.00            
ATOM    191  H5  BE4     2      19.360  24.880  27.220  1.00  0.00            
ATOM    192  H6  BE4     2      21.290  24.130  30.340  1.00  0.00            
ATOM    193  H7  BE4     2      20.490  24.460  32.600  1.00  0.00            
ATOM    194  H8  BE4     2      18.190  25.420  33.010  1.00  0.00            
ATOM    195  H9  BE4     2      15.960  25.650  32.240  1.00  0.00            
ATOM    196  H10 BE4     2      15.720  26.100  30.560  1.00  0.00            
ATOM    197  H11 BE4     2      17.040  27.880  32.540  1.00  0.00            
ATOM    198  H12 BE4     2      16.810  28.280  30.820  1.00  0.00            
ATOM    199  H13 BE4     2      15.350  28.040  31.830  1.00  0.00            
ATOM    200  H14 BE4     2      18.190  27.850  28.780  1.00  0.00            
ATOM    201  H15 BE4     2      16.590  27.730  27.890  1.00  0.00            
ATOM    202  H16 BE4     2      19.500  27.970  25.410  1.00  0.00            
ATOM    203  H17 BE4     2      17.910  28.820  25.690  1.00  0.00            
ATOM    204  H18 BE4     2      19.210  28.940  26.920  1.00  0.00            
ATOM    205  H19 BE4     2      16.210  23.290  29.030  1.00  0.00            
ATOM    206  H20 BE4     2      17.620  23.080  27.970  1.00  0.00            
TER
ENDMDL
MODEL        1
ATOM      1  H1  GCD     1      17.940  32.440  24.830  1.00  0.00            
ATOM      2  O1  GCD     1      17.520  32.020  25.590  1.00  0.00            
ATOM      3  C1  GCD     1      17.900  30.670  25.460  1.00  0.00            
ATOM      4  H2  GCD     1      18.640  30.680  24.640  1.00  0.00            
ATOM      5  H3  GCD     1      18.450  30.400  26.370  1.00  0.00            
ATOM      6  C2  GCD     1      16.850  29.690  25.120  1.00  0.00            
ATOM      7  H4  GCD     1      17.310  28.740  24.830  1.00  0.00            
ATOM      8  C3  GCD     1      16.000  30.200  23.950  1.00  0.00            
ATOM      9  H5  GCD     1      15.470  31.100  24.310  1.00  0.00            
ATOM     10  C4  GCD     1      14.970  29.080  23.710  1.00  0.00            
ATOM     11  H6  GCD     1      15.530  28.140  23.620  1.00  0.00            
ATOM     12  O2  GCD     1      14.160  29.400  22.590  1.00  0.00            
ATOM     13  H7  GCD     1      13.600  30.120  22.900  1.00  0.00            
ATOM     14  C5  GCD     1      14.140  28.810  24.970  1.00  0.00            
ATOM     15  H8  GCD     1      13.580  29.730  25.210  1.00  0.00            
ATOM     16  O3  GCD     1      13.290  27.730  24.660  1.00  0.00            
ATOM     17  H9  GCD     1      13.030  27.780  23.730  1.00  0.00            
ATOM     18  C6  GCD     1      15.100  28.460  26.130  1.00  0.00            
ATOM     19  O4  GCD     1      16.010  29.500  26.300  1.00  0.00            
ATOM     20  H10 GCD     1      14.500  28.270  27.030  1.00  0.00            
ATOM     21  O5  GCD     1      15.890  27.260  25.750  1.00  0.00            
ATOM     22  C7  GCD     1      15.770  26.140  26.650  1.00  0.00            
ATOM     23  H11 GCD     1      15.410  26.470  27.630  1.00  0.00            
ATOM     24  C8  GCD     1      14.900  25.040  26.020  1.00  0.00            
ATOM     25  H12 GCD     1      15.260  24.720  25.030  1.00  0.00            
ATOM     26  O6  GCD     1      13.560  25.480  25.980  1.00  0.00            
ATOM     27  H13 GCD     1      13.480  26.300  25.480  1.00  0.00            
ATOM     28  C9  GCD     1      14.940  23.790  26.990  1.00  0.00            
ATOM     29  H14 GCD     1      14.490  24.100  27.940  1.00  0.00            
ATOM     30  O7  GCD     1      14.210  22.630  26.550  1.00  0.00            
ATOM     31  H15 GCD     1      14.710  22.360  25.770  1.00  0.00            
ATOM     32  C10 GCD     1      16.390  23.430  27.210  1.00  0.00            
ATOM     33  H16 GCD     1      16.430  22.650  27.970  1.00  0.00            
ATOM     34  O8  GCD     1      17.060  24.490  27.750  1.00  0.00            
ATOM     35  C11 GCD     1      17.160  25.610  26.910  1.00  0.00            
ATOM     36  H17 GCD     1      17.560  25.410  25.910  1.00  0.00            
ATOM     37  C12 GCD     1      18.120  26.560  27.550  1.00  0.00            
ATOM     38  H18 GCD     1      18.170  27.400  26.840  1.00  0.00            
ATOM     39  H19 GCD     1      19.160  26.230  27.570  1.00  0.00            
ATOM     40  O9  GCD     1      17.610  27.140  28.730  1.00  0.00            
ATOM     41  H20 GCD     1      18.090  27.950  28.930  1.00  0.00            
ATOM     42  O10 GCD     1      16.980  23.080  25.970  1.00  0.00            
ATOM     43  C13 GCD     1      17.340  21.690  25.950  1.00  0.00            
ATOM     44  H21 GCD     1      16.830  21.170  26.780  1.00  0.00            
ATOM     45  C14 GCD     1      17.060  21.190  24.480  1.00  0.00            
ATOM     46  H22 GCD     1      17.630  21.790  23.760  1.00  0.00            
ATOM     47  O11 GCD     1      15.610  21.300  24.250  1.00  0.00            
ATOM     48  H23 GCD     1      15.240  20.530  24.700  1.00  0.00            
ATOM     49  C15 GCD     1      17.550  19.770  24.330  1.00  0.00            
ATOM     50  H24 GCD     1      17.180  19.210  25.190  1.00  0.00            
ATOM     51  O12 GCD     1      17.130  19.150  23.020  1.00  0.00            
ATOM     52  H25 GCD     1      17.890  19.300  22.450  1.00  0.00            
ATOM     53  C16 GCD     1      19.030  19.700  24.620  1.00  0.00            
ATOM     54  H26 GCD     1      19.250  18.630  24.650  1.00  0.00            
ATOM     55  O13 GCD     1      19.260  20.290  25.890  1.00  0.00            
ATOM     56  C17 GCD     1      18.880  21.640  26.080  1.00  0.00            
ATOM     57  H27 GCD     1      19.330  22.290  25.320  1.00  0.00            
ATOM     58  C18 GCD     1      19.520  22.180  27.380  1.00  0.00            
ATOM     59  H28 GCD     1      19.260  23.240  27.410  1.00  0.00            
ATOM     60  H29 GCD     1      20.610  22.150  27.270  1.00  0.00            
ATOM     61  O14 GCD     1      19.160  21.620  28.630  1.00  0.00            
ATOM     62  H30 GCD     1      19.600  20.770  28.720  1.00  0.00            
ATOM     63  O15 GCD     1      19.780  20.260  23.560  1.00  0.00            
ATOM     64  C19 GCD     1      20.710  19.340  22.930  1.00  0.00            
ATOM     65  H31 GCD     1      20.610  18.280  23.190  1.00  0.00            
ATOM     66  C20 GCD     1      20.600  19.410  21.400  1.00  0.00            
ATOM     67  H32 GCD     1      20.710  20.470  21.120  1.00  0.00            
ATOM     68  O16 GCD     1      19.390  18.760  21.040  1.00  0.00            
ATOM     69  H33 GCD     1      19.290  18.740  20.080  1.00  0.00            
ATOM     70  C21 GCD     1      21.850  18.730  20.770  1.00  0.00            
ATOM     71  H34 GCD     1      21.770  17.690  21.100  1.00  0.00            
ATOM     72  O17 GCD     1      21.730  18.670  19.310  1.00  0.00            
ATOM     73  H35 GCD     1      21.580  19.580  19.030  1.00  0.00            
ATOM     74  C22 GCD     1      23.140  19.290  21.250  1.00  0.00            
ATOM     75  H36 GCD     1      24.030  18.790  20.860  1.00  0.00            
ATOM     76  O18 GCD     1      23.140  19.100  22.730  1.00  0.00            
ATOM     77  C23 GCD     1      22.100  19.750  23.530  1.00  0.00            
ATOM     78  H37 GCD     1      22.150  20.840  23.410  1.00  0.00            
ATOM     79  C24 GCD     1      22.310  19.320  24.990  1.00  0.00            
ATOM     80  H38 GCD     1      21.500  19.700  25.620  1.00  0.00            
ATOM     81  H39 GCD     1      23.270  19.790  25.250  1.00  0.00            
ATOM     82  O19 GCD     1      22.280  17.880  25.140  1.00  0.00            
ATOM     83  H40 GCD     1      22.860  17.560  24.440  1.00  0.00            
ATOM     84  O20 GCD     1      23.110  20.670  20.890  1.00  0.00            
ATOM     85  C25 GCD     1      23.820  21.110  19.710  1.00  0.00            
ATOM     86  H41 GCD     1      24.240  20.210  19.260  1.00  0.00            
ATOM     87  C26 GCD     1      22.840  21.850  18.750  1.00  0.00            
ATOM     88  H42 GCD     1      22.520  22.780  19.230  1.00  0.00            
ATOM     89  O21 GCD     1      21.630  21.090  18.390  1.00  0.00            
ATOM     90  H43 GCD     1      21.060  21.690  17.890  1.00  0.00            
ATOM     91  C27 GCD     1      23.540  22.380  17.460  1.00  0.00            
ATOM     92  H44 GCD     1      23.870  21.560  16.800  1.00  0.00            
ATOM     93  O22 GCD     1      22.680  23.230  16.670  1.00  0.00            
ATOM     94  H45 GCD     1      22.510  23.970  17.270  1.00  0.00            
ATOM     95  C28 GCD     1      24.720  23.220  17.960  1.00  0.00            
ATOM     96  H46 GCD     1      25.290  23.500  17.070  1.00  0.00            
ATOM     97  O23 GCD     1      25.480  22.530  18.920  1.00  0.00            
ATOM     98  C29 GCD     1      24.940  22.050  20.120  1.00  0.00            
ATOM     99  H47 GCD     1      24.480  22.890  20.660  1.00  0.00            
ATOM    100  C30 GCD     1      26.100  21.510  20.950  1.00  0.00            
ATOM    101  H48 GCD     1      26.680  20.790  20.350  1.00  0.00            
ATOM    102  H49 GCD     1      25.660  20.990  21.810  1.00  0.00            
ATOM    103  O24 GCD     1      26.830  22.630  21.360  1.00  0.00            
ATOM    104  H50 GCD     1      26.470  22.950  22.190  1.00  0.00            
ATOM    105  O25 GCD     1      24.230  24.470  18.530  1.00  0.00            
ATOM    106  C31 GCD     1      24.940  25.680  18.270  1.00  0.00            
ATOM    107  H51 GCD     1      25.920  25.410  17.870  1.00  0.00            
ATOM    108  C32 GCD     1      24.180  26.600  17.200  1.00  0.00            
ATOM    109  H52 GCD     1      23.210  26.900  17.610  1.00  0.00            
ATOM    110  O26 GCD     1      24.090  26.070  15.850  1.00  0.00            
ATOM    111  H53 GCD     1      23.330  26.450  15.390  1.00  0.00            
ATOM    112  C33 GCD     1      25.000  27.900  17.130  1.00  0.00            
ATOM    113  H54 GCD     1      26.040  27.640  16.860  1.00  0.00            
ATOM    114  O27 GCD     1      24.470  28.880  16.150  1.00  0.00            
ATOM    115  H55 GCD     1      24.380  28.580  15.240  1.00  0.00            
ATOM    116  C34 GCD     1      25.000  28.560  18.490  1.00  0.00            
ATOM    117  H56 GCD     1      25.620  29.460  18.470  1.00  0.00            
ATOM    118  O28 GCD     1      25.590  27.760  19.510  1.00  0.00            
ATOM    119  C35 GCD     1      24.960  26.500  19.580  1.00  0.00            
ATOM    120  H57 GCD     1      23.900  26.680  19.810  1.00  0.00            
ATOM    121  C36 GCD     1      25.590  25.780  20.710  1.00  0.00            
ATOM    122  H58 GCD     1      26.650  25.510  20.560  1.00  0.00            
ATOM    123  H59 GCD     1      25.090  24.850  21.010  1.00  0.00            
ATOM    124  O29 GCD     1      25.490  26.540  21.950  1.00  0.00            
ATOM    125  H60 GCD     1      25.960  27.360  21.770  1.00  0.00            
ATOM    126  O30 GCD     1      23.630  28.980  18.850  1.00  0.00            
ATOM    127  C37 GCD     1      23.090  30.250  18.480  1.00  0.00            
ATOM    128  H61 GCD     1      23.770  30.800  17.830  1.00  0.00            
ATOM    129  C38 GCD     1      21.710  29.940  17.830  1.00  0.00            
ATOM    130  H62 GCD     1      21.120  29.320  18.520  1.00  0.00            
ATOM    131  O31 GCD     1      21.820  29.240  16.610  1.00  0.00            
ATOM    132  H63 GCD     1      22.750  29.060  16.470  1.00  0.00            
ATOM    133  C39 GCD     1      20.950  31.310  17.660  1.00  0.00            
ATOM    134  H64 GCD     1      21.560  31.920  16.980  1.00  0.00            
ATOM    135  O32 GCD     1      19.660  31.170  16.960  1.00  0.00            
ATOM    136  H65 GCD     1      19.910  30.750  16.130  1.00  0.00            
ATOM    137  C40 GCD     1      20.830  32.060  18.970  1.00  0.00            
ATOM    138  H66 GCD     1      20.360  33.040  18.910  1.00  0.00            
ATOM    139  O33 GCD     1      22.190  32.270  19.400  1.00  0.00            
ATOM    140  C41 GCD     1      22.950  31.170  19.740  1.00  0.00            
ATOM    141  H67 GCD     1      22.440  30.670  20.570  1.00  0.00            
ATOM    142  C42 GCD     1      24.310  31.560  20.320  1.00  0.00            
ATOM    143  H68 GCD     1      24.770  32.100  19.480  1.00  0.00            
ATOM    144  H69 GCD     1      24.940  30.700  20.570  1.00  0.00            
ATOM    145  O34 GCD     1      24.210  32.490  21.360  1.00  0.00            
ATOM    146  H70 GCD     1      24.020  32.010  22.170  1.00  0.00            
ATOM    147  O35 GCD     1      20.070  31.270  19.840  1.00  0.00            
ATOM    148  C43 GCD     1      18.910  31.900  20.470  1.00  0.00            
ATOM    149  H71 GCD     1      18.980  32.910  20.050  1.00  0.00            
ATOM    150  C44 GCD     1      17.630  31.160  20.090  1.00  0.00            
ATOM    151  H72 GCD     1      17.650  30.120  20.430  1.00  0.00            
ATOM    152  O36 GCD     1      17.540  31.210  18.600  1.00  0.00            
ATOM    153  H73 GCD     1      18.450  31.230  18.290  1.00  0.00            
ATOM    154  C45 GCD     1      16.410  31.890  20.750  1.00  0.00            
ATOM    155  H74 GCD     1      16.370  32.920  20.380  1.00  0.00            
ATOM    156  O37 GCD     1      15.080  31.260  20.550  1.00  0.00            
ATOM    157  H75 GCD     1      14.990  30.540  21.180  1.00  0.00            
ATOM    158  C46 GCD     1      16.710  31.820  22.260  1.00  0.00            
ATOM    159  H76 GCD     1      16.040  32.470  22.830  1.00  0.00            
ATOM    160  O38 GCD     1      16.810  30.460  22.800  1.00  0.00            
ATOM    161  O39 GCD     1      17.920  32.430  22.610  1.00  0.00            
ATOM    162  C47 GCD     1      19.090  31.910  21.930  1.00  0.00            
ATOM    163  H77 GCD     1      19.320  30.890  22.260  1.00  0.00            
ATOM    164  C48 GCD     1      20.320  32.710  22.360  1.00  0.00            
ATOM    165  H78 GCD     1      20.370  33.720  21.920  1.00  0.00            
ATOM    166  H79 GCD     1      21.220  32.280  21.900  1.00  0.00            
ATOM    167  O40 GCD     1      20.480  32.660  23.820  1.00  0.00            
ATOM    168  H80 GCD     1      19.990  33.400  24.190  1.00  0.00            
ATOM    169  C1  BE4     2      17.860  22.310  20.140  1.00  0.00            
ATOM    170  C2  BE4     2      18.880  23.010  21.120  1.00  0.00            
ATOM    171  C3  BE4     2      18.560  24.470  21.490  1.00  0.00            
ATOM    172  C4  BE4     2      17.330  24.670  22.160  1.00  0.00            
ATOM    173  C5  BE4     2      17.090  25.930  22.620  1.00  0.00            
ATOM    174  C6  BE4     2      17.860  27.000  22.260  1.00  0.00            
ATOM    175  C7  BE4     2      19.060  26.890  21.460  1.00  0.00            
ATOM    176  C8  BE4     2      19.870  28.130  21.190  1.00  0.00            
ATOM    177  C9  BE4     2      20.630  28.660  22.370  1.00  0.00            
ATOM    178  C10 BE4     2      19.430  25.550  21.120  1.00  0.00            
ATOM    179  N1  BE4     2      20.570  25.340  20.270  1.00  0.00            
ATOM    180  C11 BE4     2      21.800  25.320  21.030  1.00  0.00            
ATOM    181  O1  BE4     2      21.600  24.390  22.140  1.00  0.00            
ATOM    182  C12 BE4     2      22.590  24.370  23.190  1.00  0.00            
ATOM    183  C13 BE4     2      20.570  25.500  18.890  1.00  0.00            
ATOM    184  O2  BE4     2      21.600  25.280  18.260  1.00  0.00            
ATOM    185  C14 BE4     2      19.260  25.770  18.150  1.00  0.00            
ATOM    186  Cl1 BE4     2      18.970  27.530  18.020  1.00  0.00            
ATOM    187  H1  BE4     2      18.230  21.310  19.880  1.00  0.00            
ATOM    188  H2  BE4     2      16.860  22.210  20.580  1.00  0.00            
ATOM    189  H3  BE4     2      17.790  22.960  19.260  1.00  0.00            
ATOM    190  H4  BE4     2      19.910  22.830  20.810  1.00  0.00            
ATOM    191  H5  BE4     2      18.760  22.460  22.060  1.00  0.00            
ATOM    192  H6  BE4     2      16.540  23.930  22.080  1.00  0.00            
ATOM    193  H7  BE4     2      16.140  26.050  23.140  1.00  0.00            
ATOM    194  H8  BE4     2      17.520  27.980  22.600  1.00  0.00            
ATOM    195  H9  BE4     2      19.150  28.910  20.890  1.00  0.00            
ATOM    196  H10 BE4     2      20.470  27.970  20.290  1.00  0.00            
ATOM    197  H11 BE4     2      21.400  27.960  22.710  1.00  0.00            
ATOM    198  H12 BE4     2      21.050  29.670  22.270  1.00  0.00            
ATOM    199  H13 BE4     2      19.920  28.690  23.210  1.00  0.00            
ATOM    200  H14 BE4     2      22.100  26.270  21.470  1.00  0.00            
ATOM    201  H15 BE4     2      22.590  24.880  20.410  1.00  0.00            
ATOM    202  H16 BE4     2      23.540  24.250  22.670  1.00  0.00            
ATOM    203  H17 BE4     2      22.740  25.360  23.650  1.00  0.00            
ATOM    204  H18 BE4     2      22.400  23.540  23.880  1.00  0.00            
ATOM    205  H19 BE4     2      18.420  25.280  18.660  1.00  0.00            
ATOM    206  H20 BE4     2      19.230  25.540  17.080  1.00  0.00            
TER
ENDMDL
MODEL        1
ATOM      1  H1  GCD     1      20.520  28.650  26.060  1.00  0.00            
ATOM      2  O1  GCD     1      19.990  28.960  26.800  1.00  0.00            
ATOM      3  C1  GCD     1      20.840  28.580  27.900  1.00  0.00            
ATOM      4  H2  GCD     1      20.530  29.090  28.820  1.00  0.00            
ATOM      5  H3  GCD     1      20.630  27.550  28.230  1.00  0.00            
ATOM      6  C2  GCD     1      22.320  28.650  27.630  1.00  0.00            
ATOM      7  H4  GCD     1      22.920  28.460  28.530  1.00  0.00            
ATOM      8  C3  GCD     1      22.720  29.960  27.050  1.00  0.00            
ATOM      9  H5  GCD     1      22.210  30.230  26.120  1.00  0.00            
ATOM     10  C4  GCD     1      24.170  29.940  26.780  1.00  0.00            
ATOM     11  H6  GCD     1      24.810  29.760  27.640  1.00  0.00            
ATOM     12  O2  GCD     1      24.530  31.240  26.310  1.00  0.00            
ATOM     13  H7  GCD     1      24.420  31.830  27.060  1.00  0.00            
ATOM     14  C5  GCD     1      24.480  28.860  25.800  1.00  0.00            
ATOM     15  H8  GCD     1      23.930  28.990  24.870  1.00  0.00            
ATOM     16  O3  GCD     1      25.830  28.800  25.460  1.00  0.00            
ATOM     17  H9  GCD     1      26.030  29.660  25.080  1.00  0.00            
ATOM     18  C6  GCD     1      23.980  27.490  26.330  1.00  0.00            
ATOM     19  O4  GCD     1      22.630  27.690  26.650  1.00  0.00            
ATOM     20  H10 GCD     1      24.070  26.690  25.590  1.00  0.00            
ATOM     21  O5  GCD     1      24.600  27.160  27.550  1.00  0.00            
ATOM     22  C7  GCD     1      25.200  25.880  27.790  1.00  0.00            
ATOM     23  H11 GCD     1      25.480  25.380  26.860  1.00  0.00            
ATOM     24  C8  GCD     1      26.480  26.150  28.570  1.00  0.00            
ATOM     25  H12 GCD     1      26.210  26.630  29.520  1.00  0.00            
ATOM     26  O6  GCD     1      27.330  27.080  27.800  1.00  0.00            
ATOM     27  H13 GCD     1      26.700  27.710  27.430  1.00  0.00            
ATOM     28  C9  GCD     1      27.170  24.800  28.820  1.00  0.00            
ATOM     29  H14 GCD     1      27.370  24.310  27.860  1.00  0.00            
ATOM     30  O7  GCD     1      28.400  24.900  29.610  1.00  0.00            
ATOM     31  H15 GCD     1      29.080  25.450  29.200  1.00  0.00            
ATOM     32  C10 GCD     1      26.210  23.850  29.620  1.00  0.00            
ATOM     33  H16 GCD     1      26.670  22.860  29.720  1.00  0.00            
ATOM     34  O8  GCD     1      24.910  23.800  28.990  1.00  0.00            
ATOM     35  C11 GCD     1      24.240  25.010  28.650  1.00  0.00            
ATOM     36  H17 GCD     1      23.970  25.510  29.590  1.00  0.00            
ATOM     37  C12 GCD     1      22.920  24.590  27.930  1.00  0.00            
ATOM     38  H18 GCD     1      22.330  25.510  27.820  1.00  0.00            
ATOM     39  H19 GCD     1      22.430  24.010  28.720  1.00  0.00            
ATOM     40  O9  GCD     1      23.060  23.930  26.700  1.00  0.00            
ATOM     41  H20 GCD     1      23.720  23.230  26.770  1.00  0.00            
ATOM     42  O10 GCD     1      26.010  24.300  30.940  1.00  0.00            
ATOM     43  C13 GCD     1      25.950  23.330  31.900  1.00  0.00            
ATOM     44  H21 GCD     1      25.700  22.370  31.440  1.00  0.00            
ATOM     45  C14 GCD     1      27.230  23.190  32.680  1.00  0.00            
ATOM     46  H22 GCD     1      27.560  24.170  33.070  1.00  0.00            
ATOM     47  O11 GCD     1      28.190  22.690  31.700  1.00  0.00            
ATOM     48  H23 GCD     1      28.470  23.410  31.120  1.00  0.00            
ATOM     49  C15 GCD     1      27.060  22.240  33.870  1.00  0.00            
ATOM     50  H24 GCD     1      26.740  21.260  33.500  1.00  0.00            
ATOM     51  O12 GCD     1      28.290  22.000  34.620  1.00  0.00            
ATOM     52  H25 GCD     1      28.590  22.780  35.110  1.00  0.00            
ATOM     53  C16 GCD     1      25.910  22.720  34.770  1.00  0.00            
ATOM     54  H26 GCD     1      25.780  21.940  35.530  1.00  0.00            
ATOM     55  O13 GCD     1      24.810  22.740  33.950  1.00  0.00            
ATOM     56  C17 GCD     1      24.850  23.720  32.870  1.00  0.00            
ATOM     57  H27 GCD     1      25.040  24.750  33.160  1.00  0.00            
ATOM     58  C18 GCD     1      23.410  23.760  32.230  1.00  0.00            
ATOM     59  H28 GCD     1      23.300  24.640  31.580  1.00  0.00            
ATOM     60  H29 GCD     1      22.640  23.940  32.990  1.00  0.00            
ATOM     61  O14 GCD     1      23.160  22.560  31.420  1.00  0.00            
ATOM     62  H30 GCD     1      22.240  22.280  31.540  1.00  0.00            
ATOM     63  O15 GCD     1      26.170  24.000  35.210  1.00  0.00            
ATOM     64  C19 GCD     1      26.720  24.030  36.550  1.00  0.00            
ATOM     65  H31 GCD     1      27.080  23.100  36.990  1.00  0.00            
ATOM     66  C20 GCD     1      27.910  24.960  36.500  1.00  0.00            
ATOM     67  H32 GCD     1      27.580  25.820  35.900  1.00  0.00            
ATOM     68  O16 GCD     1      28.900  24.360  35.710  1.00  0.00            
ATOM     69  H33 GCD     1      29.420  25.100  35.360  1.00  0.00            
ATOM     70  C21 GCD     1      28.340  25.390  37.920  1.00  0.00            
ATOM     71  H34 GCD     1      28.550  24.520  38.550  1.00  0.00            
ATOM     72  O17 GCD     1      29.420  26.330  37.920  1.00  0.00            
ATOM     73  H35 GCD     1      29.210  27.190  37.540  1.00  0.00            
ATOM     74  C22 GCD     1      27.220  26.020  38.680  1.00  0.00            
ATOM     75  H36 GCD     1      27.450  26.190  39.730  1.00  0.00            
ATOM     76  O18 GCD     1      26.110  25.040  38.690  1.00  0.00            
ATOM     77  C23 GCD     1      25.590  24.670  37.370  1.00  0.00            
ATOM     78  H37 GCD     1      25.130  25.520  36.850  1.00  0.00            
ATOM     79  C24 GCD     1      24.400  23.690  37.560  1.00  0.00            
ATOM     80  H38 GCD     1      23.850  23.830  36.620  1.00  0.00            
ATOM     81  H39 GCD     1      23.810  23.970  38.450  1.00  0.00            
ATOM     82  O19 GCD     1      24.840  22.340  37.830  1.00  0.00            
ATOM     83  H40 GCD     1      25.200  22.350  38.730  1.00  0.00            
ATOM     84  O20 GCD     1      26.750  27.190  38.130  1.00  0.00            
ATOM     85  C25 GCD     1      26.590  28.360  38.890  1.00  0.00            
ATOM     86  H41 GCD     1      27.230  28.230  39.770  1.00  0.00            
ATOM     87  C26 GCD     1      27.020  29.470  37.960  1.00  0.00            
ATOM     88  H42 GCD     1      26.420  29.390  37.040  1.00  0.00            
ATOM     89  O21 GCD     1      28.400  29.330  37.680  1.00  0.00            
ATOM     90  H43 GCD     1      28.670  30.140  37.240  1.00  0.00            
ATOM     91  C27 GCD     1      26.770  30.800  38.620  1.00  0.00            
ATOM     92  H44 GCD     1      27.270  30.750  39.590  1.00  0.00            
ATOM     93  O22 GCD     1      27.290  32.030  37.990  1.00  0.00            
ATOM     94  H45 GCD     1      27.050  32.060  37.060  1.00  0.00            
ATOM     95  C28 GCD     1      25.270  30.940  38.990  1.00  0.00            
ATOM     96  H46 GCD     1      25.090  31.830  39.610  1.00  0.00            
ATOM     97  O23 GCD     1      24.830  29.820  39.740  1.00  0.00            
ATOM     98  C29 GCD     1      25.090  28.530  39.240  1.00  0.00            
ATOM     99  H47 GCD     1      24.500  28.410  38.330  1.00  0.00            
ATOM    100  C30 GCD     1      24.570  27.560  40.240  1.00  0.00            
ATOM    101  H48 GCD     1      24.730  26.530  39.900  1.00  0.00            
ATOM    102  H49 GCD     1      23.480  27.680  40.250  1.00  0.00            
ATOM    103  O24 GCD     1      25.150  27.710  41.560  1.00  0.00            
ATOM    104  H50 GCD     1      24.510  27.620  42.270  1.00  0.00            
ATOM    105  O25 GCD     1      24.530  31.150  37.780  1.00  0.00            
ATOM    106  C31 GCD     1      23.150  31.590  37.980  1.00  0.00            
ATOM    107  H51 GCD     1      22.920  31.410  39.030  1.00  0.00            
ATOM    108  C32 GCD     1      23.060  33.120  37.820  1.00  0.00            
ATOM    109  H52 GCD     1      23.420  33.480  36.850  1.00  0.00            
ATOM    110  O26 GCD     1      23.830  33.870  38.790  1.00  0.00            
ATOM    111  H53 GCD     1      23.790  34.780  38.470  1.00  0.00            
ATOM    112  C33 GCD     1      21.610  33.580  37.870  1.00  0.00            
ATOM    113  H54 GCD     1      21.120  33.320  38.810  1.00  0.00            
ATOM    114  O27 GCD     1      21.480  34.950  37.570  1.00  0.00            
ATOM    115  H55 GCD     1      21.460  34.930  36.610  1.00  0.00            
ATOM    116  C34 GCD     1      20.700  32.760  36.930  1.00  0.00            
ATOM    117  H56 GCD     1      19.650  32.930  37.170  1.00  0.00            
ATOM    118  O28 GCD     1      20.840  31.400  37.170  1.00  0.00            
ATOM    119  C35 GCD     1      22.140  30.840  37.060  1.00  0.00            
ATOM    120  H57 GCD     1      22.440  31.050  36.020  1.00  0.00            
ATOM    121  C36 GCD     1      22.130  29.440  37.300  1.00  0.00            
ATOM    122  H58 GCD     1      23.060  28.930  37.030  1.00  0.00            
ATOM    123  H59 GCD     1      21.340  29.080  36.630  1.00  0.00            
ATOM    124  O29 GCD     1      21.620  29.140  38.620  1.00  0.00            
ATOM    125  H60 GCD     1      20.780  29.600  38.710  1.00  0.00            
ATOM    126  O30 GCD     1      21.030  32.990  35.560  1.00  0.00            
ATOM    127  C37 GCD     1      20.130  33.800  34.810  1.00  0.00            
ATOM    128  H61 GCD     1      19.450  34.440  35.390  1.00  0.00            
ATOM    129  C38 GCD     1      21.000  34.710  33.880  1.00  0.00            
ATOM    130  H62 GCD     1      21.860  34.140  33.510  1.00  0.00            
ATOM    131  O31 GCD     1      21.500  35.790  34.660  1.00  0.00            
ATOM    132  H63 GCD     1      22.000  36.410  34.120  1.00  0.00            
ATOM    133  C39 GCD     1      20.250  35.290  32.680  1.00  0.00            
ATOM    134  H64 GCD     1      19.490  35.960  33.100  1.00  0.00            
ATOM    135  O32 GCD     1      21.060  36.040  31.740  1.00  0.00            
ATOM    136  H65 GCD     1      21.550  35.380  31.240  1.00  0.00            
ATOM    137  C40 GCD     1      19.550  34.160  31.890  1.00  0.00            
ATOM    138  H66 GCD     1      18.920  34.550  31.080  1.00  0.00            
ATOM    139  O33 GCD     1      18.700  33.480  32.840  1.00  0.00            
ATOM    140  C41 GCD     1      19.360  32.830  33.970  1.00  0.00            
ATOM    141  H67 GCD     1      20.110  32.130  33.580  1.00  0.00            
ATOM    142  C42 GCD     1      18.350  32.020  34.710  1.00  0.00            
ATOM    143  H68 GCD     1      17.530  32.710  34.970  1.00  0.00            
ATOM    144  H69 GCD     1      18.810  31.690  35.640  1.00  0.00            
ATOM    145  O34 GCD     1      17.840  31.050  33.850  1.00  0.00            
ATOM    146  H70 GCD     1      17.510  31.460  33.050  1.00  0.00            
ATOM    147  O35 GCD     1      20.450  33.150  31.370  1.00  0.00            
ATOM    148  C43 GCD     1      20.720  33.230  29.920  1.00  0.00            
ATOM    149  H71 GCD     1      20.230  34.110  29.480  1.00  0.00            
ATOM    150  C44 GCD     1      22.230  33.410  29.750  1.00  0.00            
ATOM    151  H72 GCD     1      22.720  32.610  30.320  1.00  0.00            
ATOM    152  O36 GCD     1      22.740  34.650  30.330  1.00  0.00            
ATOM    153  H73 GCD     1      23.700  34.660  30.250  1.00  0.00            
ATOM    154  C45 GCD     1      22.440  33.360  28.260  1.00  0.00            
ATOM    155  H74 GCD     1      22.020  34.230  27.740  1.00  0.00            
ATOM    156  O37 GCD     1      23.870  33.350  27.980  1.00  0.00            
ATOM    157  H75 GCD     1      24.410  33.880  28.570  1.00  0.00            
ATOM    158  C46 GCD     1      21.830  32.140  27.590  1.00  0.00            
ATOM    159  H76 GCD     1      21.970  32.160  26.510  1.00  0.00            
ATOM    160  O38 GCD     1      22.460  30.950  28.110  1.00  0.00            
ATOM    161  O39 GCD     1      20.430  32.120  27.860  1.00  0.00            
ATOM    162  C47 GCD     1      20.120  32.030  29.180  1.00  0.00            
ATOM    163  H77 GCD     1      20.510  31.140  29.690  1.00  0.00            
ATOM    164  C48 GCD     1      18.590  31.950  29.350  1.00  0.00            
ATOM    165  H78 GCD     1      18.460  32.020  30.440  1.00  0.00            
ATOM    166  H79 GCD     1      18.250  30.970  28.990  1.00  0.00            
ATOM    167  O40 GCD     1      17.840  33.050  28.880  1.00  0.00            
ATOM    168  H80 GCD     1      16.880  32.930  28.900  1.00  0.00            
ATOM    169  C1  BE4     2      27.330  27.290  33.000  1.00  0.00            
ATOM    170  C2  BE4     2      26.730  28.390  33.830  1.00  0.00            
ATOM    171  C3  BE4     2      25.220  28.270  33.950  1.00  0.00            
ATOM    172  C4  BE4     2      24.730  27.080  34.480  1.00  0.00            
ATOM    173  C5  BE4     2      23.280  26.880  34.720  1.00  0.00            
ATOM    174  C6  BE4     2      22.450  27.930  34.300  1.00  0.00            
ATOM    175  C7  BE4     2      22.930  29.160  33.770  1.00  0.00            
ATOM    176  C8  BE4     2      21.850  30.190  33.480  1.00  0.00            
ATOM    177  C9  BE4     2      21.070  29.840  32.210  1.00  0.00            
ATOM    178  C10 BE4     2      24.280  29.350  33.610  1.00  0.00            
ATOM    179  N1  BE4     2      24.730  30.580  33.200  1.00  0.00            
ATOM    180  C11 BE4     2      25.290  31.550  34.230  1.00  0.00            
ATOM    181  O1  BE4     2      24.370  32.600  34.390  1.00  0.00            
ATOM    182  C12 BE4     2      24.730  33.910  33.950  1.00  0.00            
ATOM    183  C13 BE4     2      24.740  30.910  31.870  1.00  0.00            
ATOM    184  O2  BE4     2      24.850  32.050  31.490  1.00  0.00            
ATOM    185  C14 BE4     2      24.740  29.760  30.860  1.00  0.00            
ATOM    186  Cl1 BE4     2      26.410  29.620  30.070  1.00  0.00            
ATOM    187  H1  BE4     2      26.780  27.140  32.060  1.00  0.00            
ATOM    188  H2  BE4     2      28.330  27.690  32.760  1.00  0.00            
ATOM    189  H3  BE4     2      27.310  26.290  33.450  1.00  0.00            
ATOM    190  H4  BE4     2      26.930  29.280  33.220  1.00  0.00            
ATOM    191  H5  BE4     2      27.240  28.510  34.800  1.00  0.00            
ATOM    192  H6  BE4     2      25.470  26.340  34.770  1.00  0.00            
ATOM    193  H7  BE4     2      22.950  25.950  35.170  1.00  0.00            
ATOM    194  H8  BE4     2      21.380  27.890  34.500  1.00  0.00            
ATOM    195  H9  BE4     2      22.150  31.230  33.360  1.00  0.00            
ATOM    196  H10 BE4     2      21.160  30.210  34.340  1.00  0.00            
ATOM    197  H11 BE4     2      20.640  28.830  32.150  1.00  0.00            
ATOM    198  H12 BE4     2      20.160  30.430  32.080  1.00  0.00            
ATOM    199  H13 BE4     2      21.680  29.860  31.300  1.00  0.00            
ATOM    200  H14 BE4     2      26.250  31.860  33.810  1.00  0.00            
ATOM    201  H15 BE4     2      25.420  31.120  35.230  1.00  0.00            
ATOM    202  H16 BE4     2      23.950  34.580  34.340  1.00  0.00            
ATOM    203  H17 BE4     2      25.730  34.150  34.320  1.00  0.00            
ATOM    204  H18 BE4     2      24.700  33.910  32.850  1.00  0.00            
ATOM    205  H19 BE4     2      24.180  30.110  29.980  1.00  0.00            
ATOM    206  H20 BE4     2      24.360  28.780  31.200  1.00  0.00            
TER
ENDMDL
MODEL        1
ATOM      1  H1  GCD     1      19.630  17.030  26.960  1.00  0.00            
ATOM      2  O1  GCD     1      19.480  17.440  26.100  1.00  0.00            
ATOM      3  C1  GCD     1      20.070  18.690  26.030  1.00  0.00            
ATOM      4  H2  GCD     1      19.970  18.990  24.980  1.00  0.00            
ATOM      5  H3  GCD     1      19.470  19.360  26.660  1.00  0.00            
ATOM      6  C2  GCD     1      21.540  18.680  26.580  1.00  0.00            
ATOM      7  H4  GCD     1      21.930  19.700  26.650  1.00  0.00            
ATOM      8  C3  GCD     1      22.380  17.860  25.560  1.00  0.00            
ATOM      9  H5  GCD     1      21.810  17.010  25.180  1.00  0.00            
ATOM     10  C4  GCD     1      23.650  17.360  26.220  1.00  0.00            
ATOM     11  H6  GCD     1      24.250  18.250  26.460  1.00  0.00            
ATOM     12  O2  GCD     1      24.360  16.540  25.280  1.00  0.00            
ATOM     13  H7  GCD     1      25.180  16.190  25.660  1.00  0.00            
ATOM     14  C5  GCD     1      23.360  16.640  27.590  1.00  0.00            
ATOM     15  H8  GCD     1      22.590  15.870  27.450  1.00  0.00            
ATOM     16  O3  GCD     1      24.610  16.080  28.180  1.00  0.00            
ATOM     17  H9  GCD     1      25.240  15.710  27.550  1.00  0.00            
ATOM     18  C6  GCD     1      22.730  17.660  28.500  1.00  0.00            
ATOM     19  O4  GCD     1      21.550  18.150  27.890  1.00  0.00            
ATOM     20  H10 GCD     1      22.400  17.150  29.410  1.00  0.00            
ATOM     21  O5  GCD     1      23.570  18.750  28.740  1.00  0.00            
ATOM     22  C7  GCD     1      23.660  19.120  30.150  1.00  0.00            
ATOM     23  H11 GCD     1      22.960  18.580  30.810  1.00  0.00            
ATOM     24  C8  GCD     1      25.030  18.670  30.730  1.00  0.00            
ATOM     25  H12 GCD     1      25.910  18.970  30.150  1.00  0.00            
ATOM     26  O6  GCD     1      24.990  17.260  30.710  1.00  0.00            
ATOM     27  H13 GCD     1      24.720  16.900  29.850  1.00  0.00            
ATOM     28  C9  GCD     1      25.230  19.180  32.130  1.00  0.00            
ATOM     29  H14 GCD     1      24.550  18.710  32.840  1.00  0.00            
ATOM     30  O7  GCD     1      26.600  18.870  32.570  1.00  0.00            
ATOM     31  H15 GCD     1      27.290  19.370  32.120  1.00  0.00            
ATOM     32  C10 GCD     1      24.880  20.650  32.280  1.00  0.00            
ATOM     33  H16 GCD     1      24.720  20.990  33.310  1.00  0.00            
ATOM     34  O8  GCD     1      23.610  20.920  31.710  1.00  0.00            
ATOM     35  C11 GCD     1      23.400  20.540  30.300  1.00  0.00            
ATOM     36  H17 GCD     1      24.130  21.080  29.680  1.00  0.00            
ATOM     37  C12 GCD     1      21.940  20.960  29.840  1.00  0.00            
ATOM     38  H18 GCD     1      21.180  20.510  30.490  1.00  0.00            
ATOM     39  H19 GCD     1      21.800  20.720  28.780  1.00  0.00            
ATOM     40  O9  GCD     1      21.750  22.350  30.030  1.00  0.00            
ATOM     41  H20 GCD     1      20.830  22.590  29.860  1.00  0.00            
ATOM     42  O10 GCD     1      25.860  21.410  31.550  1.00  0.00            
ATOM     43  C13 GCD     1      26.960  21.940  32.300  1.00  0.00            
ATOM     44  H21 GCD     1      26.970  21.440  33.270  1.00  0.00            
ATOM     45  C14 GCD     1      28.290  21.640  31.590  1.00  0.00            
ATOM     46  H22 GCD     1      28.150  22.100  30.590  1.00  0.00            
ATOM     47  O11 GCD     1      28.500  20.220  31.520  1.00  0.00            
ATOM     48  H23 GCD     1      28.740  19.920  30.640  1.00  0.00            
ATOM     49  C15 GCD     1      29.470  22.250  32.360  1.00  0.00            
ATOM     50  H24 GCD     1      29.470  21.870  33.400  1.00  0.00            
ATOM     51  O12 GCD     1      30.820  22.140  31.810  1.00  0.00            
ATOM     52  H25 GCD     1      30.840  22.780  31.080  1.00  0.00            
ATOM     53  C16 GCD     1      29.190  23.750  32.660  1.00  0.00            
ATOM     54  H26 GCD     1      30.000  24.090  33.310  1.00  0.00            
ATOM     55  O13 GCD     1      27.940  23.940  33.320  1.00  0.00            
ATOM     56  C17 GCD     1      26.790  23.470  32.610  1.00  0.00            
ATOM     57  H27 GCD     1      26.610  24.020  31.680  1.00  0.00            
ATOM     58  C18 GCD     1      25.600  23.880  33.380  1.00  0.00            
ATOM     59  H28 GCD     1      24.690  23.680  32.800  1.00  0.00            
ATOM     60  H29 GCD     1      25.670  24.970  33.450  1.00  0.00            
ATOM     61  O14 GCD     1      25.470  23.380  34.740  1.00  0.00            
ATOM     62  H30 GCD     1      24.690  23.740  35.170  1.00  0.00            
ATOM     63  O15 GCD     1      29.300  24.460  31.410  1.00  0.00            
ATOM     64  C19 GCD     1      30.290  25.510  31.260  1.00  0.00            
ATOM     65  H31 GCD     1      31.040  25.600  32.060  1.00  0.00            
ATOM     66  C20 GCD     1      31.060  25.320  29.970  1.00  0.00            
ATOM     67  H32 GCD     1      30.450  25.160  29.070  1.00  0.00            
ATOM     68  O16 GCD     1      31.950  24.250  30.190  1.00  0.00            
ATOM     69  H33 GCD     1      32.550  24.370  30.930  1.00  0.00            
ATOM     70  C21 GCD     1      31.910  26.520  29.630  1.00  0.00            
ATOM     71  H34 GCD     1      32.550  26.780  30.480  1.00  0.00            
ATOM     72  O17 GCD     1      32.740  26.330  28.420  1.00  0.00            
ATOM     73  H35 GCD     1      33.370  25.620  28.600  1.00  0.00            
ATOM     74  C22 GCD     1      30.960  27.720  29.450  1.00  0.00            
ATOM     75  H36 GCD     1      31.480  28.670  29.320  1.00  0.00            
ATOM     76  O18 GCD     1      30.230  27.910  30.670  1.00  0.00            
ATOM     77  C23 GCD     1      29.500  26.790  31.150  1.00  0.00            
ATOM     78  H37 GCD     1      28.760  26.670  30.360  1.00  0.00            
ATOM     79  C24 GCD     1      28.890  27.110  32.480  1.00  0.00            
ATOM     80  H38 GCD     1      29.650  26.920  33.250  1.00  0.00            
ATOM     81  H39 GCD     1      28.100  26.370  32.660  1.00  0.00            
ATOM     82  O19 GCD     1      28.300  28.370  32.570  1.00  0.00            
ATOM     83  H40 GCD     1      29.090  28.890  32.360  1.00  0.00            
ATOM     84  O20 GCD     1      29.970  27.460  28.500  1.00  0.00            
ATOM     85  C25 GCD     1      29.670  28.540  27.610  1.00  0.00            
ATOM     86  H41 GCD     1      30.140  29.460  27.980  1.00  0.00            
ATOM     87  C26 GCD     1      30.140  28.100  26.230  1.00  0.00            
ATOM     88  H42 GCD     1      29.750  27.100  26.010  1.00  0.00            
ATOM     89  O21 GCD     1      31.550  28.020  26.180  1.00  0.00            
ATOM     90  H43 GCD     1      31.830  27.540  26.970  1.00  0.00            
ATOM     91  C27 GCD     1      29.790  29.110  25.180  1.00  0.00            
ATOM     92  H44 GCD     1      30.400  30.010  25.310  1.00  0.00            
ATOM     93  O22 GCD     1      30.030  28.750  23.800  1.00  0.00            
ATOM     94  H45 GCD     1      29.380  29.210  23.260  1.00  0.00            
ATOM     95  C28 GCD     1      28.280  29.420  25.170  1.00  0.00            
ATOM     96  H46 GCD     1      28.020  30.300  24.580  1.00  0.00            
ATOM     97  O23 GCD     1      27.860  29.710  26.490  1.00  0.00            
ATOM     98  C29 GCD     1      28.100  28.780  27.580  1.00  0.00            
ATOM     99  H47 GCD     1      27.710  27.780  27.320  1.00  0.00            
ATOM    100  C30 GCD     1      27.410  29.320  28.880  1.00  0.00            
ATOM    101  H48 GCD     1      27.710  30.350  29.100  1.00  0.00            
ATOM    102  H49 GCD     1      27.850  28.790  29.730  1.00  0.00            
ATOM    103  O24 GCD     1      26.010  29.090  28.910  1.00  0.00            
ATOM    104  H50 GCD     1      25.910  28.710  29.790  1.00  0.00            
ATOM    105  O25 GCD     1      27.560  28.290  24.740  1.00  0.00            
ATOM    106  C31 GCD     1      26.380  28.580  23.970  1.00  0.00            
ATOM    107  H51 GCD     1      26.090  29.610  24.200  1.00  0.00            
ATOM    108  C32 GCD     1      26.720  28.370  22.510  1.00  0.00            
ATOM    109  H52 GCD     1      27.100  27.340  22.460  1.00  0.00            
ATOM    110  O26 GCD     1      27.720  29.210  22.050  1.00  0.00            
ATOM    111  H53 GCD     1      27.880  29.240  21.100  1.00  0.00            
ATOM    112  C33 GCD     1      25.440  28.460  21.590  1.00  0.00            
ATOM    113  H54 GCD     1      24.990  29.470  21.540  1.00  0.00            
ATOM    114  O27 GCD     1      25.610  27.850  20.280  1.00  0.00            
ATOM    115  H55 GCD     1      25.500  26.900  20.360  1.00  0.00            
ATOM    116  C34 GCD     1      24.240  27.690  22.260  1.00  0.00            
ATOM    117  H56 GCD     1      23.320  28.040  21.770  1.00  0.00            
ATOM    118  O28 GCD     1      24.120  27.970  23.590  1.00  0.00            
ATOM    119  C35 GCD     1      25.240  27.600  24.330  1.00  0.00            
ATOM    120  H57 GCD     1      25.580  26.580  24.120  1.00  0.00            
ATOM    121  C36 GCD     1      25.030  27.640  25.820  1.00  0.00            
ATOM    122  H58 GCD     1      25.100  28.680  26.150  1.00  0.00            
ATOM    123  H59 GCD     1      25.880  27.060  26.210  1.00  0.00            
ATOM    124  O29 GCD     1      23.720  27.190  26.260  1.00  0.00            
ATOM    125  H60 GCD     1      23.100  27.740  25.760  1.00  0.00            
ATOM    126  O30 GCD     1      24.280  26.260  22.140  1.00  0.00            
ATOM    127  C37 GCD     1      23.350  25.560  21.270  1.00  0.00            
ATOM    128  H61 GCD     1      22.880  26.140  20.470  1.00  0.00            
ATOM    129  C38 GCD     1      24.210  24.490  20.580  1.00  0.00            
ATOM    130  H62 GCD     1      24.710  23.900  21.360  1.00  0.00            
ATOM    131  O31 GCD     1      25.290  25.120  19.810  1.00  0.00            
ATOM    132  H63 GCD     1      25.900  24.380  19.700  1.00  0.00            
ATOM    133  C39 GCD     1      23.430  23.550  19.710  1.00  0.00            
ATOM    134  H64 GCD     1      23.070  24.050  18.800  1.00  0.00            
ATOM    135  O32 GCD     1      24.420  22.590  19.400  1.00  0.00            
ATOM    136  H65 GCD     1      24.290  21.900  20.060  1.00  0.00            
ATOM    137  C40 GCD     1      22.240  22.980  20.540  1.00  0.00            
ATOM    138  H66 GCD     1      21.540  22.430  19.890  1.00  0.00            
ATOM    139  O33 GCD     1      21.560  24.160  21.140  1.00  0.00            
ATOM    140  C41 GCD     1      22.260  24.960  22.090  1.00  0.00            
ATOM    141  H67 GCD     1      22.800  24.310  22.790  1.00  0.00            
ATOM    142  C42 GCD     1      21.390  25.870  23.010  1.00  0.00            
ATOM    143  H68 GCD     1      22.110  26.310  23.700  1.00  0.00            
ATOM    144  H69 GCD     1      20.770  25.230  23.660  1.00  0.00            
ATOM    145  O34 GCD     1      20.700  26.920  22.390  1.00  0.00            
ATOM    146  H70 GCD     1      20.300  26.520  21.610  1.00  0.00            
ATOM    147  O35 GCD     1      22.700  22.150  21.630  1.00  0.00            
ATOM    148  C43 GCD     1      22.370  20.760  21.560  1.00  0.00            
ATOM    149  H71 GCD     1      22.020  20.450  20.570  1.00  0.00            
ATOM    150  C44 GCD     1      23.640  19.920  21.870  1.00  0.00            
ATOM    151  H72 GCD     1      24.010  20.370  22.800  1.00  0.00            
ATOM    152  O36 GCD     1      24.610  20.050  20.860  1.00  0.00            
ATOM    153  H73 GCD     1      25.270  19.370  21.030  1.00  0.00            
ATOM    154  C45 GCD     1      23.360  18.420  22.150  1.00  0.00            
ATOM    155  H74 GCD     1      22.870  18.020  21.260  1.00  0.00            
ATOM    156  O37 GCD     1      24.550  17.710  22.460  1.00  0.00            
ATOM    157  H75 GCD     1      24.740  17.860  23.390  1.00  0.00            
ATOM    158  C46 GCD     1      22.200  18.260  23.130  1.00  0.00            
ATOM    159  H76 GCD     1      21.890  17.220  23.100  1.00  0.00            
ATOM    160  O38 GCD     1      22.630  18.680  24.420  1.00  0.00            
ATOM    161  O39 GCD     1      21.100  19.100  22.640  1.00  0.00            
ATOM    162  C47 GCD     1      21.360  20.470  22.600  1.00  0.00            
ATOM    163  H77 GCD     1      21.750  20.710  23.590  1.00  0.00            
ATOM    164  C48 GCD     1      20.030  21.200  22.470  1.00  0.00            
ATOM    165  H78 GCD     1      20.210  22.280  22.440  1.00  0.00            
ATOM    166  H79 GCD     1      19.340  20.910  23.280  1.00  0.00            
ATOM    167  O40 GCD     1      19.410  20.990  21.190  1.00  0.00            
ATOM    168  H80 GCD     1      18.550  21.420  21.190  1.00  0.00            
ATOM    169  C1  BE4     2      29.230  24.260  26.130  1.00  0.00            
ATOM    170  C2  BE4     2      28.710  23.000  26.780  1.00  0.00            
ATOM    171  C3  BE4     2      27.240  23.270  27.240  1.00  0.00            
ATOM    172  C4  BE4     2      27.030  24.190  28.330  1.00  0.00            
ATOM    173  C5  BE4     2      25.760  24.260  28.870  1.00  0.00            
ATOM    174  C6  BE4     2      24.660  23.640  28.330  1.00  0.00            
ATOM    175  C7  BE4     2      24.870  22.730  27.250  1.00  0.00            
ATOM    176  C8  BE4     2      23.650  22.080  26.600  1.00  0.00            
ATOM    177  C9  BE4     2      23.120  22.880  25.400  1.00  0.00            
ATOM    178  C10 BE4     2      26.160  22.550  26.710  1.00  0.00            
ATOM    179  N1  BE4     2      26.370  21.630  25.660  1.00  0.00            
ATOM    180  C11 BE4     2      26.710  22.130  24.250  1.00  0.00            
ATOM    181  O1  BE4     2      26.470  23.530  24.240  1.00  0.00            
ATOM    182  C12 BE4     2      27.060  24.130  23.110  1.00  0.00            
ATOM    183  C13 BE4     2      26.470  20.250  25.860  1.00  0.00            
ATOM    184  O2  BE4     2      26.650  19.480  24.920  1.00  0.00            
ATOM    185  C14 BE4     2      26.360  19.780  27.310  1.00  0.00            
ATOM    186  Cl1 BE4     2      27.920  19.770  28.110  1.00  0.00            
ATOM    187  H1  BE4     2      28.440  24.590  25.440  1.00  0.00            
ATOM    188  H2  BE4     2      29.310  25.100  26.830  1.00  0.00            
ATOM    189  H3  BE4     2      30.220  24.110  25.680  1.00  0.00            
ATOM    190  H4  BE4     2      29.410  22.750  27.580  1.00  0.00            
ATOM    191  H5  BE4     2      28.830  22.200  26.030  1.00  0.00            
ATOM    192  H6  BE4     2      27.870  24.760  28.710  1.00  0.00            
ATOM    193  H7  BE4     2      25.540  24.900  29.720  1.00  0.00            
ATOM    194  H8  BE4     2      23.660  23.720  28.750  1.00  0.00            
ATOM    195  H9  BE4     2      22.820  21.980  27.310  1.00  0.00            
ATOM    196  H10 BE4     2      23.770  21.040  26.250  1.00  0.00            
ATOM    197  H11 BE4     2      23.010  23.910  25.740  1.00  0.00            
ATOM    198  H12 BE4     2      23.750  22.800  24.500  1.00  0.00            
ATOM    199  H13 BE4     2      22.100  22.570  25.170  1.00  0.00            
ATOM    200  H14 BE4     2      26.060  21.780  23.440  1.00  0.00            
ATOM    201  H15 BE4     2      27.760  21.900  24.000  1.00  0.00            
ATOM    202  H16 BE4     2      27.070  25.220  23.230  1.00  0.00            
ATOM    203  H17 BE4     2      28.060  23.720  22.950  1.00  0.00            
ATOM    204  H18 BE4     2      26.410  23.890  22.260  1.00  0.00            
ATOM    205  H19 BE4     2      26.070  18.720  27.210  1.00  0.00            
ATOM    206  H20 BE4     2      25.590  20.350  27.850  1.00  0.00            
TER
ENDMDL
MODEL        1
ATOM      1  H1  GCD     1      10.970  32.360  31.710  1.00  0.00            
ATOM      2  O1  GCD     1      10.340  32.450  30.990  1.00  0.00            
ATOM      3  C1  GCD     1      10.550  31.290  30.240  1.00  0.00            
ATOM      4  H2  GCD     1      10.080  30.430  30.730  1.00  0.00            
ATOM      5  H3  GCD     1       9.960  31.270  29.310  1.00  0.00            
ATOM      6  C2  GCD     1      12.100  30.980  29.940  1.00  0.00            
ATOM      7  H4  GCD     1      12.580  31.760  29.340  1.00  0.00            
ATOM      8  C3  GCD     1      12.330  29.640  29.320  1.00  0.00            
ATOM      9  H5  GCD     1      11.800  28.860  29.880  1.00  0.00            
ATOM     10  C4  GCD     1      13.800  29.170  29.390  1.00  0.00            
ATOM     11  H6  GCD     1      14.350  29.820  28.690  1.00  0.00            
ATOM     12  O2  GCD     1      13.880  27.840  28.900  1.00  0.00            
ATOM     13  H7  GCD     1      14.790  27.700  28.610  1.00  0.00            
ATOM     14  C5  GCD     1      14.210  29.280  30.810  1.00  0.00            
ATOM     15  H8  GCD     1      13.510  28.690  31.420  1.00  0.00            
ATOM     16  O3  GCD     1      15.550  28.770  30.890  1.00  0.00            
ATOM     17  H9  GCD     1      16.040  29.380  31.450  1.00  0.00            
ATOM     18  C6  GCD     1      14.080  30.690  31.330  1.00  0.00            
ATOM     19  O4  GCD     1      12.660  30.970  31.240  1.00  0.00            
ATOM     20  H10 GCD     1      14.320  30.760  32.400  1.00  0.00            
ATOM     21  O5  GCD     1      14.860  31.580  30.510  1.00  0.00            
ATOM     22  C7  GCD     1      15.680  32.520  31.300  1.00  0.00            
ATOM     23  H11 GCD     1      15.800  32.240  32.350  1.00  0.00            
ATOM     24  C8  GCD     1      17.130  32.460  30.770  1.00  0.00            
ATOM     25  H12 GCD     1      17.230  32.560  29.680  1.00  0.00            
ATOM     26  O6  GCD     1      17.720  31.200  31.180  1.00  0.00            
ATOM     27  H13 GCD     1      18.380  31.400  31.850  1.00  0.00            
ATOM     28  C9  GCD     1      17.940  33.650  31.330  1.00  0.00            
ATOM     29  H14 GCD     1      18.290  33.550  32.370  1.00  0.00            
ATOM     30  O7  GCD     1      19.120  33.800  30.550  1.00  0.00            
ATOM     31  H15 GCD     1      19.020  34.640  30.080  1.00  0.00            
ATOM     32  C10 GCD     1      17.260  34.990  31.290  1.00  0.00            
ATOM     33  H16 GCD     1      17.830  35.730  31.850  1.00  0.00            
ATOM     34  O8  GCD     1      15.950  34.920  31.800  1.00  0.00            
ATOM     35  C11 GCD     1      15.080  33.900  31.190  1.00  0.00            
ATOM     36  H17 GCD     1      15.040  34.130  30.120  1.00  0.00            
ATOM     37  C12 GCD     1      13.680  34.100  31.800  1.00  0.00            
ATOM     38  H18 GCD     1      12.940  33.520  31.220  1.00  0.00            
ATOM     39  H19 GCD     1      13.390  35.130  31.570  1.00  0.00            
ATOM     40  O9  GCD     1      13.670  33.790  33.170  1.00  0.00            
ATOM     41  H20 GCD     1      14.580  33.930  33.460  1.00  0.00            
ATOM     42  O10 GCD     1      17.050  35.510  29.940  1.00  0.00            
ATOM     43  C13 GCD     1      17.400  36.860  29.680  1.00  0.00            
ATOM     44  H21 GCD     1      17.200  37.420  30.600  1.00  0.00            
ATOM     45  C14 GCD     1      18.870  36.940  29.120  1.00  0.00            
ATOM     46  H22 GCD     1      18.830  36.300  28.230  1.00  0.00            
ATOM     47  O11 GCD     1      19.850  36.410  30.010  1.00  0.00            
ATOM     48  H23 GCD     1      20.720  36.720  29.740  1.00  0.00            
ATOM     49  C15 GCD     1      19.170  38.360  28.670  1.00  0.00            
ATOM     50  H24 GCD     1      19.230  39.000  29.560  1.00  0.00            
ATOM     51  O12 GCD     1      20.490  38.510  28.040  1.00  0.00            
ATOM     52  H25 GCD     1      20.780  39.430  28.040  1.00  0.00            
ATOM     53  C16 GCD     1      18.000  38.780  27.680  1.00  0.00            
ATOM     54  H26 GCD     1      18.130  39.850  27.510  1.00  0.00            
ATOM     55  O13 GCD     1      16.770  38.800  28.330  1.00  0.00            
ATOM     56  C17 GCD     1      16.450  37.430  28.680  1.00  0.00            
ATOM     57  H27 GCD     1      16.560  36.940  27.710  1.00  0.00            
ATOM     58  C18 GCD     1      14.930  37.370  29.060  1.00  0.00            
ATOM     59  H28 GCD     1      14.700  38.070  29.870  1.00  0.00            
ATOM     60  H29 GCD     1      14.730  36.310  29.290  1.00  0.00            
ATOM     61  O14 GCD     1      14.150  37.620  27.950  1.00  0.00            
ATOM     62  H30 GCD     1      13.230  37.600  28.260  1.00  0.00            
ATOM     63  O15 GCD     1      18.010  38.130  26.440  1.00  0.00            
ATOM     64  C19 GCD     1      18.710  38.810  25.430  1.00  0.00            
ATOM     65  H31 GCD     1      19.470  39.440  25.920  1.00  0.00            
ATOM     66  C20 GCD     1      19.590  37.830  24.690  1.00  0.00            
ATOM     67  H32 GCD     1      19.010  36.930  24.450  1.00  0.00            
ATOM     68  O16 GCD     1      20.620  37.450  25.580  1.00  0.00            
ATOM     69  H33 GCD     1      20.400  37.880  26.410  1.00  0.00            
ATOM     70  C21 GCD     1      20.230  38.530  23.430  1.00  0.00            
ATOM     71  H34 GCD     1      20.900  39.370  23.650  1.00  0.00            
ATOM     72  O17 GCD     1      21.030  37.510  22.700  1.00  0.00            
ATOM     73  H35 GCD     1      21.730  37.200  23.280  1.00  0.00            
ATOM     74  C22 GCD     1      19.080  38.990  22.570  1.00  0.00            
ATOM     75  H36 GCD     1      19.440  39.570  21.720  1.00  0.00            
ATOM     76  O18 GCD     1      18.290  39.910  23.290  1.00  0.00            
ATOM     77  C23 GCD     1      17.710  39.450  24.540  1.00  0.00            
ATOM     78  H37 GCD     1      16.990  38.650  24.300  1.00  0.00            
ATOM     79  C24 GCD     1      16.970  40.610  25.210  1.00  0.00            
ATOM     80  H38 GCD     1      16.340  40.210  26.020  1.00  0.00            
ATOM     81  H39 GCD     1      16.250  40.970  24.470  1.00  0.00            
ATOM     82  O19 GCD     1      17.800  41.700  25.740  1.00  0.00            
ATOM     83  H40 GCD     1      18.180  42.210  25.010  1.00  0.00            
ATOM     84  O20 GCD     1      18.290  37.900  22.080  1.00  0.00            
ATOM     85  C25 GCD     1      18.120  37.620  20.720  1.00  0.00            
ATOM     86  H41 GCD     1      18.780  38.270  20.120  1.00  0.00            
ATOM     87  C26 GCD     1      18.440  36.160  20.500  1.00  0.00            
ATOM     88  H42 GCD     1      17.950  35.640  21.330  1.00  0.00            
ATOM     89  O21 GCD     1      19.830  35.970  20.730  1.00  0.00            
ATOM     90  H43 GCD     1      20.140  36.490  21.490  1.00  0.00            
ATOM     91  C27 GCD     1      18.080  35.660  19.130  1.00  0.00            
ATOM     92  H44 GCD     1      18.770  36.010  18.360  1.00  0.00            
ATOM     93  O22 GCD     1      18.130  34.220  19.030  1.00  0.00            
ATOM     94  H45 GCD     1      18.890  33.910  19.540  1.00  0.00            
ATOM     95  C28 GCD     1      16.660  36.070  18.760  1.00  0.00            
ATOM     96  H46 GCD     1      16.440  35.860  17.710  1.00  0.00            
ATOM     97  O23 GCD     1      16.520  37.450  19.000  1.00  0.00            
ATOM     98  C29 GCD     1      16.720  37.870  20.340  1.00  0.00            
ATOM     99  H47 GCD     1      16.020  37.280  20.940  1.00  0.00            
ATOM    100  C30 GCD     1      16.340  39.420  20.400  1.00  0.00            
ATOM    101  H48 GCD     1      17.050  39.890  19.710  1.00  0.00            
ATOM    102  H49 GCD     1      16.410  39.790  21.440  1.00  0.00            
ATOM    103  O24 GCD     1      15.020  39.610  19.970  1.00  0.00            
ATOM    104  H50 GCD     1      14.790  38.980  19.270  1.00  0.00            
ATOM    105  O25 GCD     1      15.740  35.320  19.520  1.00  0.00            
ATOM    106  C31 GCD     1      14.600  34.870  18.710  1.00  0.00            
ATOM    107  H51 GCD     1      14.600  35.450  17.780  1.00  0.00            
ATOM    108  C32 GCD     1      14.900  33.390  18.320  1.00  0.00            
ATOM    109  H52 GCD     1      15.220  32.720  19.130  1.00  0.00            
ATOM    110  O26 GCD     1      16.020  33.420  17.430  1.00  0.00            
ATOM    111  H53 GCD     1      16.770  33.690  17.960  1.00  0.00            
ATOM    112  C33 GCD     1      13.640  32.800  17.760  1.00  0.00            
ATOM    113  H54 GCD     1      13.400  33.450  16.910  1.00  0.00            
ATOM    114  O27 GCD     1      13.750  31.410  17.290  1.00  0.00            
ATOM    115  H55 GCD     1      12.950  31.310  16.760  1.00  0.00            
ATOM    116  C34 GCD     1      12.510  32.970  18.780  1.00  0.00            
ATOM    117  H56 GCD     1      11.630  32.450  18.390  1.00  0.00            
ATOM    118  O28 GCD     1      12.250  34.350  18.930  1.00  0.00            
ATOM    119  C35 GCD     1      13.310  35.050  19.580  1.00  0.00            
ATOM    120  H57 GCD     1      13.410  34.910  20.660  1.00  0.00            
ATOM    121  C36 GCD     1      12.860  36.510  19.690  1.00  0.00            
ATOM    122  H58 GCD     1      12.340  36.840  18.780  1.00  0.00            
ATOM    123  H59 GCD     1      13.750  37.090  19.920  1.00  0.00            
ATOM    124  O29 GCD     1      12.000  36.500  20.750  1.00  0.00            
ATOM    125  H60 GCD     1      11.740  37.400  20.990  1.00  0.00            
ATOM    126  O30 GCD     1      12.710  32.410  20.070  1.00  0.00            
ATOM    127  C37 GCD     1      12.280  31.100  20.320  1.00  0.00            
ATOM    128  H61 GCD     1      11.990  30.540  19.420  1.00  0.00            
ATOM    129  C38 GCD     1      13.320  30.250  21.070  1.00  0.00            
ATOM    130  H62 GCD     1      13.530  30.790  22.000  1.00  0.00            
ATOM    131  O31 GCD     1      14.450  30.050  20.150  1.00  0.00            
ATOM    132  H63 GCD     1      14.680  30.910  19.790  1.00  0.00            
ATOM    133  C39 GCD     1      12.680  28.920  21.550  1.00  0.00            
ATOM    134  H64 GCD     1      12.370  28.350  20.660  1.00  0.00            
ATOM    135  O32 GCD     1      13.700  28.130  22.210  1.00  0.00            
ATOM    136  H65 GCD     1      14.320  27.890  21.510  1.00  0.00            
ATOM    137  C40 GCD     1      11.540  29.170  22.450  1.00  0.00            
ATOM    138  H66 GCD     1      11.040  28.220  22.630  1.00  0.00            
ATOM    139  O33 GCD     1      10.620  29.970  21.740  1.00  0.00            
ATOM    140  C41 GCD     1      11.140  31.280  21.310  1.00  0.00            
ATOM    141  H67 GCD     1      11.540  31.840  22.170  1.00  0.00            
ATOM    142  C42 GCD     1      10.060  32.120  20.790  1.00  0.00            
ATOM    143  H68 GCD     1      10.350  33.180  20.690  1.00  0.00            
ATOM    144  H69 GCD     1       9.280  32.210  21.560  1.00  0.00            
ATOM    145  O34 GCD     1       9.540  31.440  19.630  1.00  0.00            
ATOM    146  H70 GCD     1       9.330  30.520  19.830  1.00  0.00            
ATOM    147  O35 GCD     1      11.790  29.900  23.660  1.00  0.00            
ATOM    148  C43 GCD     1      10.910  29.440  24.700  1.00  0.00            
ATOM    149  H71 GCD     1      10.020  28.970  24.270  1.00  0.00            
ATOM    150  C44 GCD     1      11.640  28.360  25.550  1.00  0.00            
ATOM    151  H72 GCD     1      12.600  28.810  25.850  1.00  0.00            
ATOM    152  O36 GCD     1      11.980  27.230  24.790  1.00  0.00            
ATOM    153  H73 GCD     1      12.560  27.540  24.080  1.00  0.00            
ATOM    154  C45 GCD     1      10.840  27.980  26.730  1.00  0.00            
ATOM    155  H74 GCD     1       9.880  27.640  26.310  1.00  0.00            
ATOM    156  O37 GCD     1      11.460  26.950  27.510  1.00  0.00            
ATOM    157  H75 GCD     1      12.250  27.350  27.890  1.00  0.00            
ATOM    158  C46 GCD     1      10.630  29.230  27.540  1.00  0.00            
ATOM    159  H76 GCD     1      10.100  28.910  28.440  1.00  0.00            
ATOM    160  O38 GCD     1      11.880  29.710  27.940  1.00  0.00            
ATOM    161  O39 GCD     1       9.870  30.220  26.730  1.00  0.00            
ATOM    162  C47 GCD     1      10.450  30.680  25.470  1.00  0.00            
ATOM    163  H77 GCD     1      11.380  31.160  25.800  1.00  0.00            
ATOM    164  C48 GCD     1       9.550  31.690  24.800  1.00  0.00            
ATOM    165  H78 GCD     1      10.180  32.190  24.060  1.00  0.00            
ATOM    166  H79 GCD     1       9.400  32.500  25.530  1.00  0.00            
ATOM    167  O40 GCD     1       8.400  31.130  24.150  1.00  0.00            
ATOM    168  H80 GCD     1       7.890  31.820  23.710  1.00  0.00            
ATOM    169  C1  BE4     2      15.870  30.390  26.080  1.00  0.00            
ATOM    170  C2  BE4     2      16.190  31.880  26.370  1.00  0.00            
ATOM    171  C3  BE4     2      15.210  32.840  25.720  1.00  0.00            
ATOM    172  C4  BE4     2      13.900  32.750  26.150  1.00  0.00            
ATOM    173  C5  BE4     2      12.980  33.740  25.850  1.00  0.00            
ATOM    174  C6  BE4     2      13.350  34.740  24.940  1.00  0.00            
ATOM    175  C7  BE4     2      14.710  35.020  24.580  1.00  0.00            
ATOM    176  C8  BE4     2      15.080  36.100  23.560  1.00  0.00            
ATOM    177  C9  BE4     2      14.330  37.410  23.760  1.00  0.00            
ATOM    178  C10 BE4     2      15.620  33.970  25.010  1.00  0.00            
ATOM    179  N1  BE4     2      17.040  34.140  24.780  1.00  0.00            
ATOM    180  C11 BE4     2      17.640  34.980  25.870  1.00  0.00            
ATOM    181  O1  BE4     2      17.920  34.270  27.070  1.00  0.00            
ATOM    182  C12 BE4     2      19.250  33.680  27.090  1.00  0.00            
ATOM    183  C13 BE4     2      17.820  33.640  23.740  1.00  0.00            
ATOM    184  O2  BE4     2      18.880  34.130  23.440  1.00  0.00            
ATOM    185  C14 BE4     2      17.270  32.460  22.960  1.00  0.00            
ATOM    186  Cl1 BE4     2      16.110  32.930  21.700  1.00  0.00            
ATOM    187  H1  BE4     2      16.720  29.790  26.420  1.00  0.00            
ATOM    188  H2  BE4     2      14.910  30.080  26.500  1.00  0.00            
ATOM    189  H3  BE4     2      15.880  30.180  25.000  1.00  0.00            
ATOM    190  H4  BE4     2      17.220  32.110  26.100  1.00  0.00            
ATOM    191  H5  BE4     2      16.220  31.910  27.470  1.00  0.00            
ATOM    192  H6  BE4     2      13.680  31.950  26.850  1.00  0.00            
ATOM    193  H7  BE4     2      11.940  33.730  26.160  1.00  0.00            
ATOM    194  H8  BE4     2      12.560  35.420  24.630  1.00  0.00            
ATOM    195  H9  BE4     2      14.810  35.820  22.540  1.00  0.00            
ATOM    196  H10 BE4     2      16.160  36.270  23.630  1.00  0.00            
ATOM    197  H11 BE4     2      14.790  38.360  23.440  1.00  0.00            
ATOM    198  H12 BE4     2      13.340  37.330  23.300  1.00  0.00            
ATOM    199  H13 BE4     2      14.070  37.620  24.810  1.00  0.00            
ATOM    200  H14 BE4     2      16.920  35.790  26.070  1.00  0.00            
ATOM    201  H15 BE4     2      18.550  35.480  25.510  1.00  0.00            
ATOM    202  H16 BE4     2      19.550  33.260  28.060  1.00  0.00            
ATOM    203  H17 BE4     2      19.370  32.890  26.340  1.00  0.00            
ATOM    204  H18 BE4     2      20.080  34.380  26.910  1.00  0.00            
ATOM    205  H19 BE4     2      16.720  31.780  23.610  1.00  0.00            
ATOM    206  H20 BE4     2      18.160  32.020  22.500  1.00  0.00            
TER
ENDMDL
MODEL        1
ATOM      1  H1  GCD     1      11.740  22.580  24.730  1.00  0.00            
ATOM      2  O1  GCD     1      11.580  23.500  24.980  1.00  0.00            
ATOM      3  C1  GCD     1      12.840  24.170  24.800  1.00  0.00            
ATOM      4  H2  GCD     1      12.740  25.140  25.300  1.00  0.00            
ATOM      5  H3  GCD     1      13.610  23.640  25.360  1.00  0.00            
ATOM      6  C2  GCD     1      13.390  24.450  23.360  1.00  0.00            
ATOM      7  H4  GCD     1      14.440  24.770  23.460  1.00  0.00            
ATOM      8  C3  GCD     1      12.600  25.500  22.620  1.00  0.00            
ATOM      9  H5  GCD     1      11.540  25.240  22.680  1.00  0.00            
ATOM     10  C4  GCD     1      13.080  25.540  21.210  1.00  0.00            
ATOM     11  H6  GCD     1      14.120  25.850  21.070  1.00  0.00            
ATOM     12  O2  GCD     1      12.190  26.400  20.460  1.00  0.00            
ATOM     13  H7  GCD     1      12.220  27.340  20.660  1.00  0.00            
ATOM     14  C5  GCD     1      13.020  24.150  20.580  1.00  0.00            
ATOM     15  H8  GCD     1      12.020  23.710  20.740  1.00  0.00            
ATOM     16  O3  GCD     1      13.350  24.110  19.190  1.00  0.00            
ATOM     17  H9  GCD     1      13.140  24.920  18.720  1.00  0.00            
ATOM     18  C6  GCD     1      13.830  23.210  21.380  1.00  0.00            
ATOM     19  O4  GCD     1      13.410  23.180  22.700  1.00  0.00            
ATOM     20  H10 GCD     1      13.730  22.200  20.970  1.00  0.00            
ATOM     21  O5  GCD     1      15.210  23.670  21.410  1.00  0.00            
ATOM     22  C7  GCD     1      16.120  22.660  21.180  1.00  0.00            
ATOM     23  H11 GCD     1      15.630  21.680  21.270  1.00  0.00            
ATOM     24  C8  GCD     1      16.780  22.780  19.800  1.00  0.00            
ATOM     25  H12 GCD     1      17.180  23.790  19.690  1.00  0.00            
ATOM     26  O6  GCD     1      15.770  22.570  18.790  1.00  0.00            
ATOM     27  H13 GCD     1      15.210  23.320  19.030  1.00  0.00            
ATOM     28  C9  GCD     1      17.910  21.700  19.700  1.00  0.00            
ATOM     29  H14 GCD     1      17.500  20.690  19.760  1.00  0.00            
ATOM     30  O7  GCD     1      18.730  21.960  18.540  1.00  0.00            
ATOM     31  H15 GCD     1      19.170  22.750  18.880  1.00  0.00            
ATOM     32  C10 GCD     1      18.910  21.800  20.900  1.00  0.00            
ATOM     33  H16 GCD     1      19.630  20.990  20.890  1.00  0.00            
ATOM     34  O8  GCD     1      18.100  21.690  22.060  1.00  0.00            
ATOM     35  C11 GCD     1      17.160  22.790  22.270  1.00  0.00            
ATOM     36  H17 GCD     1      17.690  23.750  22.270  1.00  0.00            
ATOM     37  C12 GCD     1      16.610  22.520  23.740  1.00  0.00            
ATOM     38  H18 GCD     1      16.210  23.510  24.010  1.00  0.00            
ATOM     39  H19 GCD     1      17.420  22.290  24.460  1.00  0.00            
ATOM     40  O9  GCD     1      15.640  21.450  23.760  1.00  0.00            
ATOM     41  H20 GCD     1      14.960  21.700  23.130  1.00  0.00            
ATOM     42  O10 GCD     1      19.540  23.120  20.860  1.00  0.00            
ATOM     43  C13 GCD     1      20.950  23.110  20.910  1.00  0.00            
ATOM     44  H21 GCD     1      21.390  22.130  20.680  1.00  0.00            
ATOM     45  C14 GCD     1      21.530  24.110  19.850  1.00  0.00            
ATOM     46  H22 GCD     1      21.040  25.090  19.940  1.00  0.00            
ATOM     47  O11 GCD     1      21.210  23.610  18.540  1.00  0.00            
ATOM     48  H23 GCD     1      21.310  24.350  17.940  1.00  0.00            
ATOM     49  C15 GCD     1      23.040  24.210  20.020  1.00  0.00            
ATOM     50  H24 GCD     1      23.440  23.190  19.910  1.00  0.00            
ATOM     51  O12 GCD     1      23.790  25.060  19.070  1.00  0.00            
ATOM     52  H25 GCD     1      24.580  24.600  18.760  1.00  0.00            
ATOM     53  C16 GCD     1      23.470  24.500  21.380  1.00  0.00            
ATOM     54  H26 GCD     1      24.530  24.260  21.500  1.00  0.00            
ATOM     55  O13 GCD     1      22.840  23.640  22.300  1.00  0.00            
ATOM     56  C17 GCD     1      21.390  23.510  22.300  1.00  0.00            
ATOM     57  H27 GCD     1      21.040  24.550  22.370  1.00  0.00            
ATOM     58  C18 GCD     1      21.080  22.490  23.360  1.00  0.00            
ATOM     59  H28 GCD     1      19.990  22.620  23.490  1.00  0.00            
ATOM     60  H29 GCD     1      21.540  22.730  24.330  1.00  0.00            
ATOM     61  O14 GCD     1      21.330  21.060  23.090  1.00  0.00            
ATOM     62  H30 GCD     1      21.110  20.720  23.970  1.00  0.00            
ATOM     63  O15 GCD     1      23.130  25.910  21.680  1.00  0.00            
ATOM     64  C19 GCD     1      24.030  26.640  22.480  1.00  0.00            
ATOM     65  H31 GCD     1      24.880  25.950  22.630  1.00  0.00            
ATOM     66  C20 GCD     1      24.510  27.750  21.640  1.00  0.00            
ATOM     67  H32 GCD     1      23.640  28.340  21.340  1.00  0.00            
ATOM     68  O16 GCD     1      25.160  27.130  20.530  1.00  0.00            
ATOM     69  H33 GCD     1      24.660  26.340  20.290  1.00  0.00            
ATOM     70  C21 GCD     1      25.490  28.650  22.390  1.00  0.00            
ATOM     71  H34 GCD     1      26.460  28.190  22.610  1.00  0.00            
ATOM     72  O17 GCD     1      25.820  29.790  21.670  1.00  0.00            
ATOM     73  H35 GCD     1      26.450  30.290  22.200  1.00  0.00            
ATOM     74  C22 GCD     1      24.850  29.050  23.760  1.00  0.00            
ATOM     75  H36 GCD     1      25.590  29.590  24.370  1.00  0.00            
ATOM     76  O18 GCD     1      24.300  27.910  24.450  1.00  0.00            
ATOM     77  C23 GCD     1      23.350  27.130  23.710  1.00  0.00            
ATOM     78  H37 GCD     1      22.580  27.840  23.360  1.00  0.00            
ATOM     79  C24 GCD     1      22.800  26.090  24.620  1.00  0.00            
ATOM     80  H38 GCD     1      21.810  25.840  24.230  1.00  0.00            
ATOM     81  H39 GCD     1      22.700  26.340  25.680  1.00  0.00            
ATOM     82  O19 GCD     1      23.590  24.860  24.620  1.00  0.00            
ATOM     83  H40 GCD     1      23.500  24.590  23.700  1.00  0.00            
ATOM     84  O20 GCD     1      23.720  29.940  23.590  1.00  0.00            
ATOM     85  C25 GCD     1      23.850  31.240  24.130  1.00  0.00            
ATOM     86  H41 GCD     1      24.900  31.540  24.060  1.00  0.00            
ATOM     87  C26 GCD     1      23.020  32.180  23.270  1.00  0.00            
ATOM     88  H42 GCD     1      21.990  31.810  23.150  1.00  0.00            
ATOM     89  O21 GCD     1      23.620  32.130  21.960  1.00  0.00            
ATOM     90  H43 GCD     1      24.220  31.380  21.820  1.00  0.00            
ATOM     91  C27 GCD     1      23.000  33.590  23.760  1.00  0.00            
ATOM     92  H44 GCD     1      23.970  34.090  23.720  1.00  0.00            
ATOM     93  O22 GCD     1      22.080  34.310  22.990  1.00  0.00            
ATOM     94  H45 GCD     1      22.220  34.010  22.090  1.00  0.00            
ATOM     95  C28 GCD     1      22.690  33.670  25.300  1.00  0.00            
ATOM     96  H46 GCD     1      22.880  34.690  25.650  1.00  0.00            
ATOM     97  O23 GCD     1      23.530  32.780  25.980  1.00  0.00            
ATOM     98  C29 GCD     1      23.270  31.370  25.550  1.00  0.00            
ATOM     99  H47 GCD     1      22.210  31.160  25.380  1.00  0.00            
ATOM    100  C30 GCD     1      23.750  30.440  26.590  1.00  0.00            
ATOM    101  H48 GCD     1      23.420  29.410  26.420  1.00  0.00            
ATOM    102  H49 GCD     1      23.380  30.670  27.600  1.00  0.00            
ATOM    103  O24 GCD     1      25.160  30.440  26.720  1.00  0.00            
ATOM    104  H50 GCD     1      25.450  31.330  26.460  1.00  0.00            
ATOM    105  O25 GCD     1      21.280  33.360  25.340  1.00  0.00            
ATOM    106  C31 GCD     1      20.550  33.980  26.350  1.00  0.00            
ATOM    107  H51 GCD     1      21.020  34.850  26.810  1.00  0.00            
ATOM    108  C32 GCD     1      19.330  34.550  25.540  1.00  0.00            
ATOM    109  H52 GCD     1      18.990  33.800  24.810  1.00  0.00            
ATOM    110  O26 GCD     1      19.870  35.570  24.700  1.00  0.00            
ATOM    111  H53 GCD     1      20.470  35.070  24.140  1.00  0.00            
ATOM    112  C33 GCD     1      18.260  35.110  26.310  1.00  0.00            
ATOM    113  H54 GCD     1      18.660  36.000  26.810  1.00  0.00            
ATOM    114  O27 GCD     1      17.230  35.530  25.470  1.00  0.00            
ATOM    115  H55 GCD     1      17.590  36.050  24.750  1.00  0.00            
ATOM    116  C34 GCD     1      17.870  34.100  27.360  1.00  0.00            
ATOM    117  H56 GCD     1      17.130  34.530  28.040  1.00  0.00            
ATOM    118  O28 GCD     1      18.970  33.660  28.170  1.00  0.00            
ATOM    119  C35 GCD     1      20.020  32.970  27.400  1.00  0.00            
ATOM    120  H57 GCD     1      19.640  32.140  26.780  1.00  0.00            
ATOM    121  C36 GCD     1      21.130  32.550  28.380  1.00  0.00            
ATOM    122  H58 GCD     1      21.290  33.190  29.260  1.00  0.00            
ATOM    123  H59 GCD     1      22.100  32.540  27.880  1.00  0.00            
ATOM    124  O29 GCD     1      20.760  31.280  28.970  1.00  0.00            
ATOM    125  H60 GCD     1      20.090  31.470  29.640  1.00  0.00            
ATOM    126  O30 GCD     1      17.240  32.980  26.630  1.00  0.00            
ATOM    127  C37 GCD     1      16.040  32.460  27.180  1.00  0.00            
ATOM    128  H61 GCD     1      15.870  32.760  28.230  1.00  0.00            
ATOM    129  C38 GCD     1      14.910  32.920  26.230  1.00  0.00            
ATOM    130  H62 GCD     1      15.150  32.560  25.220  1.00  0.00            
ATOM    131  O31 GCD     1      14.950  34.380  26.200  1.00  0.00            
ATOM    132  H63 GCD     1      15.850  34.590  25.930  1.00  0.00            
ATOM    133  C39 GCD     1      13.560  32.420  26.640  1.00  0.00            
ATOM    134  H64 GCD     1      13.320  32.900  27.600  1.00  0.00            
ATOM    135  O32 GCD     1      12.510  32.720  25.700  1.00  0.00            
ATOM    136  H65 GCD     1      12.670  32.140  24.950  1.00  0.00            
ATOM    137  C40 GCD     1      13.660  30.900  26.900  1.00  0.00            
ATOM    138  H66 GCD     1      12.710  30.580  27.330  1.00  0.00            
ATOM    139  O33 GCD     1      14.790  30.600  27.790  1.00  0.00            
ATOM    140  C41 GCD     1      16.080  30.950  27.170  1.00  0.00            
ATOM    141  H67 GCD     1      16.200  30.520  26.170  1.00  0.00            
ATOM    142  C42 GCD     1      17.150  30.360  28.020  1.00  0.00            
ATOM    143  H68 GCD     1      16.880  30.660  29.040  1.00  0.00            
ATOM    144  H69 GCD     1      18.070  30.930  27.840  1.00  0.00            
ATOM    145  O34 GCD     1      17.280  28.880  27.950  1.00  0.00            
ATOM    146  H70 GCD     1      17.840  28.540  28.660  1.00  0.00            
ATOM    147  O35 GCD     1      13.790  30.100  25.760  1.00  0.00            
ATOM    148  C43 GCD     1      12.590  29.630  25.210  1.00  0.00            
ATOM    149  H71 GCD     1      11.730  30.190  25.610  1.00  0.00            
ATOM    150  C44 GCD     1      12.590  29.810  23.670  1.00  0.00            
ATOM    151  H72 GCD     1      13.620  29.560  23.390  1.00  0.00            
ATOM    152  O36 GCD     1      12.460  31.170  23.340  1.00  0.00            
ATOM    153  H73 GCD     1      12.270  31.350  22.410  1.00  0.00            
ATOM    154  C45 GCD     1      11.530  28.880  23.020  1.00  0.00            
ATOM    155  H74 GCD     1      10.520  29.290  23.200  1.00  0.00            
ATOM    156  O37 GCD     1      11.800  28.760  21.620  1.00  0.00            
ATOM    157  H75 GCD     1      11.510  29.580  21.210  1.00  0.00            
ATOM    158  C46 GCD     1      11.590  27.500  23.640  1.00  0.00            
ATOM    159  H76 GCD     1      10.690  27.040  23.220  1.00  0.00            
ATOM    160  O38 GCD     1      12.790  26.720  23.290  1.00  0.00            
ATOM    161  O39 GCD     1      11.400  27.590  24.970  1.00  0.00            
ATOM    162  C47 GCD     1      12.470  28.220  25.700  1.00  0.00            
ATOM    163  H77 GCD     1      13.390  27.700  25.390  1.00  0.00            
ATOM    164  C48 GCD     1      12.260  28.070  27.190  1.00  0.00            
ATOM    165  H78 GCD     1      13.120  28.490  27.730  1.00  0.00            
ATOM    166  H79 GCD     1      12.260  26.990  27.390  1.00  0.00            
ATOM    167  O40 GCD     1      11.090  28.760  27.570  1.00  0.00            
ATOM    168  H80 GCD     1      10.380  28.170  27.330  1.00  0.00            
ATOM    169  C1  BE4     2      20.820  30.190  20.600  1.00  0.00            
ATOM    170  C2  BE4     2      20.690  29.330  21.840  1.00  0.00            
ATOM    171  C3  BE4     2      19.490  28.450  21.840  1.00  0.00            
ATOM    172  C4  BE4     2      19.480  27.370  20.930  1.00  0.00            
ATOM    173  C5  BE4     2      18.530  26.390  20.920  1.00  0.00            
ATOM    174  C6  BE4     2      17.360  26.560  21.680  1.00  0.00            
ATOM    175  C7  BE4     2      17.260  27.650  22.570  1.00  0.00            
ATOM    176  C8  BE4     2      16.060  27.810  23.500  1.00  0.00            
ATOM    177  C9  BE4     2      16.210  27.050  24.840  1.00  0.00            
ATOM    178  C10 BE4     2      18.340  28.610  22.700  1.00  0.00            
ATOM    179  N1  BE4     2      18.220  29.730  23.510  1.00  0.00            
ATOM    180  C11 BE4     2      18.700  29.560  24.880  1.00  0.00            
ATOM    181  O1  BE4     2      19.590  28.450  24.950  1.00  0.00            
ATOM    182  C12 BE4     2      20.090  28.170  26.290  1.00  0.00            
ATOM    183  C13 BE4     2      17.620  30.900  23.160  1.00  0.00            
ATOM    184  O2  BE4     2      17.530  31.880  23.860  1.00  0.00            
ATOM    185  C14 BE4     2      17.060  30.980  21.770  1.00  0.00            
ATOM    186  Cl1 BE4     2      15.300  30.990  21.530  1.00  0.00            
ATOM    187  H1  BE4     2      21.590  30.960  20.680  1.00  0.00            
ATOM    188  H2  BE4     2      21.120  29.570  19.740  1.00  0.00            
ATOM    189  H3  BE4     2      19.950  30.780  20.280  1.00  0.00            
ATOM    190  H4  BE4     2      20.790  29.890  22.770  1.00  0.00            
ATOM    191  H5  BE4     2      21.610  28.730  21.930  1.00  0.00            
ATOM    192  H6  BE4     2      20.280  27.150  20.220  1.00  0.00            
ATOM    193  H7  BE4     2      18.570  25.460  20.370  1.00  0.00            
ATOM    194  H8  BE4     2      16.640  25.740  21.640  1.00  0.00            
ATOM    195  H9  BE4     2      15.170  27.280  23.130  1.00  0.00            
ATOM    196  H10 BE4     2      15.800  28.880  23.580  1.00  0.00            
ATOM    197  H11 BE4     2      16.500  26.030  24.590  1.00  0.00            
ATOM    198  H12 BE4     2      16.990  27.460  25.490  1.00  0.00            
ATOM    199  H13 BE4     2      15.240  27.000  25.360  1.00  0.00            
ATOM    200  H14 BE4     2      17.860  29.500  25.580  1.00  0.00            
ATOM    201  H15 BE4     2      19.210  30.510  25.100  1.00  0.00            
ATOM    202  H16 BE4     2      20.620  27.210  26.190  1.00  0.00            
ATOM    203  H17 BE4     2      20.780  28.930  26.650  1.00  0.00            
ATOM    204  H18 BE4     2      19.400  28.150  27.150  1.00  0.00            
ATOM    205  H19 BE4     2      17.410  30.260  21.010  1.00  0.00            
ATOM    206  H20 BE4     2      17.430  31.910  21.330  1.00  0.00            
TER
ENDMDL
MODEL        1
ATOM      1  H1  GCD     1      18.110  22.430  29.130  1.00  0.00            
ATOM      2  O1  GCD     1      17.390  23.070  29.100  1.00  0.00            
ATOM      3  C1  GCD     1      17.700  24.060  29.970  1.00  0.00            
ATOM      4  H2  GCD     1      16.800  24.620  30.250  1.00  0.00            
ATOM      5  H3  GCD     1      18.070  23.590  30.890  1.00  0.00            
ATOM      6  C2  GCD     1      18.890  25.030  29.500  1.00  0.00            
ATOM      7  H4  GCD     1      19.000  25.770  30.300  1.00  0.00            
ATOM      8  C3  GCD     1      18.740  25.710  28.120  1.00  0.00            
ATOM      9  H5  GCD     1      18.540  24.980  27.330  1.00  0.00            
ATOM     10  C4  GCD     1      20.020  26.480  27.780  1.00  0.00            
ATOM     11  H6  GCD     1      20.270  27.250  28.530  1.00  0.00            
ATOM     12  O2  GCD     1      19.830  27.100  26.520  1.00  0.00            
ATOM     13  H7  GCD     1      18.940  27.460  26.380  1.00  0.00            
ATOM     14  C5  GCD     1      21.210  25.520  27.850  1.00  0.00            
ATOM     15  H8  GCD     1      21.130  24.760  27.060  1.00  0.00            
ATOM     16  O3  GCD     1      22.420  26.130  27.510  1.00  0.00            
ATOM     17  H9  GCD     1      23.040  25.410  27.300  1.00  0.00            
ATOM     18  C6  GCD     1      21.280  24.810  29.260  1.00  0.00            
ATOM     19  O4  GCD     1      20.060  24.140  29.470  1.00  0.00            
ATOM     20  H10 GCD     1      22.040  24.020  29.240  1.00  0.00            
ATOM     21  O5  GCD     1      21.530  25.680  30.380  1.00  0.00            
ATOM     22  C7  GCD     1      22.920  25.930  30.700  1.00  0.00            
ATOM     23  H11 GCD     1      23.520  25.450  29.920  1.00  0.00            
ATOM     24  C8  GCD     1      23.250  27.430  30.710  1.00  0.00            
ATOM     25  H12 GCD     1      22.680  27.930  31.500  1.00  0.00            
ATOM     26  O6  GCD     1      22.980  28.070  29.500  1.00  0.00            
ATOM     27  H13 GCD     1      22.700  27.500  28.770  1.00  0.00            
ATOM     28  C9  GCD     1      24.720  27.560  31.130  1.00  0.00            
ATOM     29  H14 GCD     1      25.330  27.030  30.390  1.00  0.00            
ATOM     30  O7  GCD     1      25.130  28.980  31.220  1.00  0.00            
ATOM     31  H15 GCD     1      24.650  29.530  30.590  1.00  0.00            
ATOM     32  C10 GCD     1      24.900  26.910  32.520  1.00  0.00            
ATOM     33  H16 GCD     1      25.970  26.830  32.700  1.00  0.00            
ATOM     34  O8  GCD     1      24.570  25.550  32.480  1.00  0.00            
ATOM     35  C11 GCD     1      23.220  25.300  32.060  1.00  0.00            
ATOM     36  H17 GCD     1      22.510  25.830  32.720  1.00  0.00            
ATOM     37  C12 GCD     1      23.020  23.810  32.010  1.00  0.00            
ATOM     38  H18 GCD     1      21.980  23.550  31.770  1.00  0.00            
ATOM     39  H19 GCD     1      23.200  23.440  33.020  1.00  0.00            
ATOM     40  O9  GCD     1      23.860  23.240  31.000  1.00  0.00            
ATOM     41  H20 GCD     1      24.740  23.630  31.100  1.00  0.00            
ATOM     42  O10 GCD     1      24.210  27.670  33.450  1.00  0.00            
ATOM     43  C13 GCD     1      24.830  27.930  34.730  1.00  0.00            
ATOM     44  H21 GCD     1      25.830  27.460  34.680  1.00  0.00            
ATOM     45  C14 GCD     1      25.020  29.470  34.900  1.00  0.00            
ATOM     46  H22 GCD     1      24.010  29.870  34.750  1.00  0.00            
ATOM     47  O11 GCD     1      25.910  30.040  33.820  1.00  0.00            
ATOM     48  H23 GCD     1      25.540  29.630  33.030  1.00  0.00            
ATOM     49  C15 GCD     1      25.530  29.780  36.300  1.00  0.00            
ATOM     50  H24 GCD     1      26.530  29.330  36.420  1.00  0.00            
ATOM     51  O12 GCD     1      25.610  31.230  36.510  1.00  0.00            
ATOM     52  H25 GCD     1      24.760  31.600  36.230  1.00  0.00            
ATOM     53  C16 GCD     1      24.540  29.210  37.320  1.00  0.00            
ATOM     54  H26 GCD     1      24.890  29.400  38.340  1.00  0.00            
ATOM     55  O13 GCD     1      24.330  27.810  37.150  1.00  0.00            
ATOM     56  C17 GCD     1      23.840  27.490  35.870  1.00  0.00            
ATOM     57  H27 GCD     1      22.860  27.960  35.700  1.00  0.00            
ATOM     58  C18 GCD     1      23.620  26.010  35.810  1.00  0.00            
ATOM     59  H28 GCD     1      23.120  25.640  34.910  1.00  0.00            
ATOM     60  H29 GCD     1      22.940  25.700  36.610  1.00  0.00            
ATOM     61  O14 GCD     1      24.790  25.220  36.030  1.00  0.00            
ATOM     62  H30 GCD     1      24.560  24.300  35.860  1.00  0.00            
ATOM     63  O15 GCD     1      23.260  29.810  37.060  1.00  0.00            
ATOM     64  C19 GCD     1      22.920  31.010  37.780  1.00  0.00            
ATOM     65  H31 GCD     1      23.790  31.580  38.120  1.00  0.00            
ATOM     66  C20 GCD     1      22.130  31.840  36.720  1.00  0.00            
ATOM     67  H32 GCD     1      21.550  31.170  36.080  1.00  0.00            
ATOM     68  O16 GCD     1      23.060  32.480  35.880  1.00  0.00            
ATOM     69  H33 GCD     1      22.630  32.780  35.080  1.00  0.00            
ATOM     70  C21 GCD     1      21.340  32.950  37.370  1.00  0.00            
ATOM     71  H34 GCD     1      22.010  33.590  37.970  1.00  0.00            
ATOM     72  O17 GCD     1      20.540  33.780  36.530  1.00  0.00            
ATOM     73  H35 GCD     1      20.930  33.730  35.650  1.00  0.00            
ATOM     74  C22 GCD     1      20.360  32.400  38.400  1.00  0.00            
ATOM     75  H36 GCD     1      19.780  33.160  38.940  1.00  0.00            
ATOM     76  O18 GCD     1      21.220  31.770  39.370  1.00  0.00            
ATOM     77  C23 GCD     1      21.930  30.650  38.900  1.00  0.00            
ATOM     78  H37 GCD     1      21.160  29.960  38.530  1.00  0.00            
ATOM     79  C24 GCD     1      22.680  29.950  40.020  1.00  0.00            
ATOM     80  H38 GCD     1      23.190  29.070  39.620  1.00  0.00            
ATOM     81  H39 GCD     1      22.020  29.640  40.840  1.00  0.00            
ATOM     82  O19 GCD     1      23.700  30.850  40.550  1.00  0.00            
ATOM     83  H40 GCD     1      23.980  30.620  41.440  1.00  0.00            
ATOM     84  O20 GCD     1      19.370  31.490  37.820  1.00  0.00            
ATOM     85  C25 GCD     1      18.150  31.510  38.590  1.00  0.00            
ATOM     86  H41 GCD     1      18.370  31.810  39.630  1.00  0.00            
ATOM     87  C26 GCD     1      17.110  32.510  37.920  1.00  0.00            
ATOM     88  H42 GCD     1      16.970  32.320  36.850  1.00  0.00            
ATOM     89  O21 GCD     1      17.580  33.910  38.030  1.00  0.00            
ATOM     90  H43 GCD     1      18.250  34.070  37.360  1.00  0.00            
ATOM     91  C27 GCD     1      15.700  32.360  38.670  1.00  0.00            
ATOM     92  H44 GCD     1      16.020  32.610  39.690  1.00  0.00            
ATOM     93  O22 GCD     1      14.700  33.220  38.200  1.00  0.00            
ATOM     94  H45 GCD     1      15.060  34.110  38.190  1.00  0.00            
ATOM     95  C28 GCD     1      15.330  30.910  38.650  1.00  0.00            
ATOM     96  H46 GCD     1      14.360  30.860  39.140  1.00  0.00            
ATOM     97  O23 GCD     1      16.250  30.040  39.180  1.00  0.00            
ATOM     98  C29 GCD     1      17.540  30.070  38.500  1.00  0.00            
ATOM     99  H47 GCD     1      17.440  29.630  37.500  1.00  0.00            
ATOM    100  C30 GCD     1      18.430  29.110  39.280  1.00  0.00            
ATOM    101  H48 GCD     1      19.360  28.930  38.740  1.00  0.00            
ATOM    102  H49 GCD     1      17.790  28.220  39.400  1.00  0.00            
ATOM    103  O24 GCD     1      18.800  29.510  40.650  1.00  0.00            
ATOM    104  H50 GCD     1      19.190  30.390  40.620  1.00  0.00            
ATOM    105  O25 GCD     1      15.030  30.480  37.330  1.00  0.00            
ATOM    106  C31 GCD     1      13.780  29.740  37.170  1.00  0.00            
ATOM    107  H51 GCD     1      13.270  29.490  38.110  1.00  0.00            
ATOM    108  C32 GCD     1      12.880  30.680  36.420  1.00  0.00            
ATOM    109  H52 GCD     1      13.370  31.090  35.530  1.00  0.00            
ATOM    110  O26 GCD     1      12.350  31.740  37.260  1.00  0.00            
ATOM    111  H53 GCD     1      13.050  32.340  37.540  1.00  0.00            
ATOM    112  C33 GCD     1      11.640  29.940  35.930  1.00  0.00            
ATOM    113  H54 GCD     1      11.080  29.590  36.810  1.00  0.00            
ATOM    114  O27 GCD     1      10.950  30.790  35.020  1.00  0.00            
ATOM    115  H55 GCD     1      11.570  30.890  34.290  1.00  0.00            
ATOM    116  C34 GCD     1      11.950  28.630  35.230  1.00  0.00            
ATOM    117  H56 GCD     1      11.010  28.120  35.000  1.00  0.00            
ATOM    118  O28 GCD     1      12.790  27.790  36.040  1.00  0.00            
ATOM    119  C35 GCD     1      14.030  28.450  36.420  1.00  0.00            
ATOM    120  H57 GCD     1      14.550  28.570  35.460  1.00  0.00            
ATOM    121  C36 GCD     1      14.890  27.480  37.210  1.00  0.00            
ATOM    122  H58 GCD     1      15.940  27.810  37.180  1.00  0.00            
ATOM    123  H59 GCD     1      14.860  26.520  36.680  1.00  0.00            
ATOM    124  O29 GCD     1      14.310  27.170  38.440  1.00  0.00            
ATOM    125  H60 GCD     1      13.370  26.980  38.450  1.00  0.00            
ATOM    126  O30 GCD     1      12.580  28.850  33.900  1.00  0.00            
ATOM    127  C37 GCD     1      11.800  28.550  32.750  1.00  0.00            
ATOM    128  H61 GCD     1      10.720  28.660  32.890  1.00  0.00            
ATOM    129  C38 GCD     1      12.170  29.590  31.770  1.00  0.00            
ATOM    130  H62 GCD     1      13.240  29.350  31.810  1.00  0.00            
ATOM    131  O31 GCD     1      11.770  30.890  32.250  1.00  0.00            
ATOM    132  H63 GCD     1      11.850  31.480  31.490  1.00  0.00            
ATOM    133  C39 GCD     1      11.740  29.340  30.370  1.00  0.00            
ATOM    134  H64 GCD     1      10.650  29.440  30.450  1.00  0.00            
ATOM    135  O32 GCD     1      12.230  30.350  29.420  1.00  0.00            
ATOM    136  H65 GCD     1      11.760  30.100  28.610  1.00  0.00            
ATOM    137  C40 GCD     1      12.180  27.990  29.970  1.00  0.00            
ATOM    138  H66 GCD     1      11.710  27.730  29.010  1.00  0.00            
ATOM    139  O33 GCD     1      11.590  27.000  30.810  1.00  0.00            
ATOM    140  C41 GCD     1      12.080  27.140  32.140  1.00  0.00            
ATOM    141  H67 GCD     1      13.160  26.950  32.170  1.00  0.00            
ATOM    142  C42 GCD     1      11.500  25.980  33.040  1.00  0.00            
ATOM    143  H68 GCD     1      10.410  26.080  33.050  1.00  0.00            
ATOM    144  H69 GCD     1      11.960  26.080  34.040  1.00  0.00            
ATOM    145  O34 GCD     1      11.870  24.720  32.490  1.00  0.00            
ATOM    146  H70 GCD     1      11.480  24.620  31.620  1.00  0.00            
ATOM    147  O35 GCD     1      13.620  27.840  29.810  1.00  0.00            
ATOM    148  C43 GCD     1      14.140  27.350  28.610  1.00  0.00            
ATOM    149  H71 GCD     1      13.300  27.220  27.920  1.00  0.00            
ATOM    150  C44 GCD     1      15.180  28.380  28.100  1.00  0.00            
ATOM    151  H72 GCD     1      15.840  28.550  28.970  1.00  0.00            
ATOM    152  O36 GCD     1      14.530  29.670  27.840  1.00  0.00            
ATOM    153  H73 GCD     1      14.090  29.810  28.690  1.00  0.00            
ATOM    154  C45 GCD     1      16.020  27.920  26.940  1.00  0.00            
ATOM    155  H74 GCD     1      15.390  27.880  26.050  1.00  0.00            
ATOM    156  O37 GCD     1      17.070  28.800  26.680  1.00  0.00            
ATOM    157  H75 GCD     1      16.830  29.700  26.900  1.00  0.00            
ATOM    158  C46 GCD     1      16.650  26.460  27.230  1.00  0.00            
ATOM    159  H76 GCD     1      17.070  25.980  26.340  1.00  0.00            
ATOM    160  O38 GCD     1      17.640  26.620  28.220  1.00  0.00            
ATOM    161  O39 GCD     1      15.570  25.620  27.630  1.00  0.00            
ATOM    162  C47 GCD     1      14.840  25.990  28.810  1.00  0.00            
ATOM    163  H77 GCD     1      15.570  26.190  29.610  1.00  0.00            
ATOM    164  C48 GCD     1      13.700  24.960  29.170  1.00  0.00            
ATOM    165  H78 GCD     1      13.390  24.980  30.220  1.00  0.00            
ATOM    166  H79 GCD     1      14.030  23.940  28.940  1.00  0.00            
ATOM    167  O40 GCD     1      12.530  25.080  28.410  1.00  0.00            
ATOM    168  H80 GCD     1      11.880  24.550  28.890  1.00  0.00            
ATOM    169  C1  BE4     2      21.060  29.840  33.680  1.00  0.00            
ATOM    170  C2  BE4     2      19.580  30.240  34.100  1.00  0.00            
ATOM    171  C3  BE4     2      18.820  29.040  34.690  1.00  0.00            
ATOM    172  C4  BE4     2      19.400  28.300  35.690  1.00  0.00            
ATOM    173  C5  BE4     2      18.980  27.060  36.060  1.00  0.00            
ATOM    174  C6  BE4     2      17.830  26.570  35.460  1.00  0.00            
ATOM    175  C7  BE4     2      17.150  27.300  34.520  1.00  0.00            
ATOM    176  C8  BE4     2      15.890  26.680  33.930  1.00  0.00            
ATOM    177  C9  BE4     2      16.240  25.830  32.740  1.00  0.00            
ATOM    178  C10 BE4     2      17.650  28.550  34.080  1.00  0.00            
ATOM    179  N1  BE4     2      16.950  29.370  33.190  1.00  0.00            
ATOM    180  C11 BE4     2      15.910  30.340  33.760  1.00  0.00            
ATOM    181  O1  BE4     2      16.540  31.600  34.110  1.00  0.00            
ATOM    182  C12 BE4     2      15.610  32.690  34.320  1.00  0.00            
ATOM    183  C13 BE4     2      16.990  29.240  31.760  1.00  0.00            
ATOM    184  O2  BE4     2      16.200  29.750  31.000  1.00  0.00            
ATOM    185  C14 BE4     2      18.110  28.430  31.090  1.00  0.00            
ATOM    186  Cl1 BE4     2      19.340  29.450  30.120  1.00  0.00            
ATOM    187  H1  BE4     2      21.760  29.850  34.520  1.00  0.00            
ATOM    188  H2  BE4     2      21.130  28.840  33.250  1.00  0.00            
ATOM    189  H3  BE4     2      21.310  30.690  33.030  1.00  0.00            
ATOM    190  H4  BE4     2      19.140  30.690  33.200  1.00  0.00            
ATOM    191  H5  BE4     2      19.610  31.150  34.720  1.00  0.00            
ATOM    192  H6  BE4     2      20.300  28.690  36.130  1.00  0.00            
ATOM    193  H7  BE4     2      19.550  26.490  36.790  1.00  0.00            
ATOM    194  H8  BE4     2      17.460  25.560  35.640  1.00  0.00            
ATOM    195  H9  BE4     2      15.210  27.480  33.590  1.00  0.00            
ATOM    196  H10 BE4     2      15.360  26.050  34.660  1.00  0.00            
ATOM    197  H11 BE4     2      15.330  25.430  32.270  1.00  0.00            
ATOM    198  H12 BE4     2      16.860  26.260  31.940  1.00  0.00            
ATOM    199  H13 BE4     2      16.710  24.890  33.070  1.00  0.00            
ATOM    200  H14 BE4     2      15.530  29.980  34.720  1.00  0.00            
ATOM    201  H15 BE4     2      15.170  30.520  32.970  1.00  0.00            
ATOM    202  H16 BE4     2      14.950  32.870  33.460  1.00  0.00            
ATOM    203  H17 BE4     2      14.970  32.440  35.180  1.00  0.00            
ATOM    204  H18 BE4     2      16.050  33.690  34.380  1.00  0.00            
ATOM    205  H19 BE4     2      17.720  27.770  30.300  1.00  0.00            
ATOM    206  H20 BE4     2      18.710  27.830  31.780  1.00  0.00            
TER
ENDMDL
MODEL        1
ATOM      1  H1  GCD     1      21.930  24.190  33.920  1.00  0.00            
ATOM      2  O1  GCD     1      22.880  24.280  34.090  1.00  0.00            
ATOM      3  C1  GCD     1      23.180  25.610  33.580  1.00  0.00            
ATOM      4  H2  GCD     1      23.080  25.560  32.480  1.00  0.00            
ATOM      5  H3  GCD     1      22.480  26.370  33.930  1.00  0.00            
ATOM      6  C2  GCD     1      24.620  25.950  33.980  1.00  0.00            
ATOM      7  H4  GCD     1      24.870  26.890  33.470  1.00  0.00            
ATOM      8  C3  GCD     1      25.640  24.880  33.370  1.00  0.00            
ATOM      9  H5  GCD     1      25.530  23.920  33.880  1.00  0.00            
ATOM     10  C4  GCD     1      27.080  25.350  33.710  1.00  0.00            
ATOM     11  H6  GCD     1      27.310  26.340  33.290  1.00  0.00            
ATOM     12  O2  GCD     1      28.060  24.370  33.200  1.00  0.00            
ATOM     13  H7  GCD     1      27.840  24.250  32.270  1.00  0.00            
ATOM     14  C5  GCD     1      27.170  25.490  35.220  1.00  0.00            
ATOM     15  H8  GCD     1      26.890  24.500  35.620  1.00  0.00            
ATOM     16  O3  GCD     1      28.440  25.810  35.700  1.00  0.00            
ATOM     17  H9  GCD     1      28.550  25.670  36.650  1.00  0.00            
ATOM     18  C6  GCD     1      26.120  26.470  35.810  1.00  0.00            
ATOM     19  O4  GCD     1      24.750  26.120  35.410  1.00  0.00            
ATOM     20  H10 GCD     1      26.160  26.320  36.890  1.00  0.00            
ATOM     21  O5  GCD     1      26.380  27.760  35.330  1.00  0.00            
ATOM     22  C7  GCD     1      26.410  28.770  36.340  1.00  0.00            
ATOM     23  H11 GCD     1      26.260  28.460  37.380  1.00  0.00            
ATOM     24  C8  GCD     1      27.790  29.360  36.340  1.00  0.00            
ATOM     25  H12 GCD     1      28.110  29.560  35.310  1.00  0.00            
ATOM     26  O6  GCD     1      28.680  28.360  36.680  1.00  0.00            
ATOM     27  H13 GCD     1      28.700  27.720  35.950  1.00  0.00            
ATOM     28  C9  GCD     1      27.960  30.660  37.240  1.00  0.00            
ATOM     29  H14 GCD     1      27.970  30.380  38.300  1.00  0.00            
ATOM     30  O7  GCD     1      29.210  31.250  36.860  1.00  0.00            
ATOM     31  H15 GCD     1      29.900  30.580  36.990  1.00  0.00            
ATOM     32  C10 GCD     1      26.830  31.620  37.040  1.00  0.00            
ATOM     33  H16 GCD     1      26.860  32.330  37.870  1.00  0.00            
ATOM     34  O8  GCD     1      25.610  30.940  37.030  1.00  0.00            
ATOM     35  C11 GCD     1      25.390  29.860  36.040  1.00  0.00            
ATOM     36  H17 GCD     1      25.570  30.250  35.030  1.00  0.00            
ATOM     37  C12 GCD     1      23.860  29.410  35.950  1.00  0.00            
ATOM     38  H18 GCD     1      23.610  28.870  35.030  1.00  0.00            
ATOM     39  H19 GCD     1      23.430  30.420  35.890  1.00  0.00            
ATOM     40  O9  GCD     1      23.320  28.840  37.180  1.00  0.00            
ATOM     41  H20 GCD     1      23.880  28.100  37.420  1.00  0.00            
ATOM     42  O10 GCD     1      26.970  32.210  35.810  1.00  0.00            
ATOM     43  C13 GCD     1      26.910  33.650  35.850  1.00  0.00            
ATOM     44  H21 GCD     1      26.810  34.100  36.840  1.00  0.00            
ATOM     45  C14 GCD     1      28.260  34.200  35.370  1.00  0.00            
ATOM     46  H22 GCD     1      28.490  33.670  34.440  1.00  0.00            
ATOM     47  O11 GCD     1      29.330  33.910  36.260  1.00  0.00            
ATOM     48  H23 GCD     1      29.410  32.980  36.480  1.00  0.00            
ATOM     49  C15 GCD     1      28.180  35.730  35.110  1.00  0.00            
ATOM     50  H24 GCD     1      27.900  36.220  36.050  1.00  0.00            
ATOM     51  O12 GCD     1      29.390  36.400  34.510  1.00  0.00            
ATOM     52  H25 GCD     1      29.650  35.910  33.720  1.00  0.00            
ATOM     53  C16 GCD     1      26.950  36.050  34.250  1.00  0.00            
ATOM     54  H26 GCD     1      26.930  37.130  34.110  1.00  0.00            
ATOM     55  O13 GCD     1      25.730  35.590  34.790  1.00  0.00            
ATOM     56  C17 GCD     1      25.710  34.090  34.920  1.00  0.00            
ATOM     57  H27 GCD     1      25.820  33.730  33.890  1.00  0.00            
ATOM     58  C18 GCD     1      24.400  33.650  35.550  1.00  0.00            
ATOM     59  H28 GCD     1      24.380  32.560  35.690  1.00  0.00            
ATOM     60  H29 GCD     1      23.580  33.990  34.900  1.00  0.00            
ATOM     61  O14 GCD     1      24.230  34.390  36.750  1.00  0.00            
ATOM     62  H30 GCD     1      23.310  34.230  37.000  1.00  0.00            
ATOM     63  O15 GCD     1      27.180  35.520  32.990  1.00  0.00            
ATOM     64  C19 GCD     1      27.200  36.500  31.860  1.00  0.00            
ATOM     65  H31 GCD     1      27.410  37.500  32.260  1.00  0.00            
ATOM     66  C20 GCD     1      28.260  35.960  30.950  1.00  0.00            
ATOM     67  H32 GCD     1      27.890  34.940  30.780  1.00  0.00            
ATOM     68  O16 GCD     1      29.510  35.970  31.580  1.00  0.00            
ATOM     69  H33 GCD     1      29.820  35.050  31.540  1.00  0.00            
ATOM     70  C21 GCD     1      28.380  36.750  29.620  1.00  0.00            
ATOM     71  H34 GCD     1      28.590  37.760  29.990  1.00  0.00            
ATOM     72  O17 GCD     1      29.410  36.090  28.850  1.00  0.00            
ATOM     73  H35 GCD     1      30.250  36.150  29.310  1.00  0.00            
ATOM     74  C22 GCD     1      26.890  36.850  29.050  1.00  0.00            
ATOM     75  H36 GCD     1      26.840  37.520  28.190  1.00  0.00            
ATOM     76  O18 GCD     1      25.990  37.350  30.030  1.00  0.00            
ATOM     77  C23 GCD     1      25.820  36.480  31.150  1.00  0.00            
ATOM     78  H37 GCD     1      25.690  35.430  30.840  1.00  0.00            
ATOM     79  C24 GCD     1      24.670  36.950  32.010  1.00  0.00            
ATOM     80  H38 GCD     1      24.860  37.900  32.530  1.00  0.00            
ATOM     81  H39 GCD     1      24.580  36.240  32.840  1.00  0.00            
ATOM     82  O19 GCD     1      23.420  36.940  31.430  1.00  0.00            
ATOM     83  H40 GCD     1      23.000  37.780  31.640  1.00  0.00            
ATOM     84  O20 GCD     1      26.460  35.600  28.440  1.00  0.00            
ATOM     85  C25 GCD     1      26.070  35.470  27.040  1.00  0.00            
ATOM     86  H41 GCD     1      26.110  36.430  26.510  1.00  0.00            
ATOM     87  C26 GCD     1      27.070  34.460  26.410  1.00  0.00            
ATOM     88  H42 GCD     1      27.150  33.550  27.020  1.00  0.00            
ATOM     89  O21 GCD     1      28.330  35.040  26.300  1.00  0.00            
ATOM     90  H43 GCD     1      28.690  35.260  27.170  1.00  0.00            
ATOM     91  C27 GCD     1      26.500  34.010  25.050  1.00  0.00            
ATOM     92  H44 GCD     1      26.680  34.860  24.380  1.00  0.00            
ATOM     93  O22 GCD     1      27.140  32.830  24.510  1.00  0.00            
ATOM     94  H45 GCD     1      28.080  32.880  24.760  1.00  0.00            
ATOM     95  C28 GCD     1      24.960  33.750  25.090  1.00  0.00            
ATOM     96  H46 GCD     1      24.620  33.680  24.050  1.00  0.00            
ATOM     97  O23 GCD     1      24.330  34.830  25.690  1.00  0.00            
ATOM     98  C29 GCD     1      24.570  35.070  27.080  1.00  0.00            
ATOM     99  H47 GCD     1      24.540  34.090  27.560  1.00  0.00            
ATOM    100  C30 GCD     1      23.610  36.070  27.630  1.00  0.00            
ATOM    101  H48 GCD     1      23.610  37.020  27.080  1.00  0.00            
ATOM    102  H49 GCD     1      23.900  36.460  28.620  1.00  0.00            
ATOM    103  O24 GCD     1      22.340  35.530  27.640  1.00  0.00            
ATOM    104  H50 GCD     1      21.920  35.910  26.870  1.00  0.00            
ATOM    105  O25 GCD     1      24.740  32.540  25.820  1.00  0.00            
ATOM    106  C31 GCD     1      23.730  31.770  25.290  1.00  0.00            
ATOM    107  H51 GCD     1      22.960  32.300  24.720  1.00  0.00            
ATOM    108  C32 GCD     1      24.330  30.660  24.420  1.00  0.00            
ATOM    109  H52 GCD     1      25.090  30.110  25.000  1.00  0.00            
ATOM    110  O26 GCD     1      25.040  31.280  23.330  1.00  0.00            
ATOM    111  H53 GCD     1      25.740  31.810  23.730  1.00  0.00            
ATOM    112  C33 GCD     1      23.240  29.710  23.980  1.00  0.00            
ATOM    113  H54 GCD     1      22.580  30.340  23.370  1.00  0.00            
ATOM    114  O27 GCD     1      23.850  28.640  23.150  1.00  0.00            
ATOM    115  H55 GCD     1      24.190  27.850  23.600  1.00  0.00            
ATOM    116  C34 GCD     1      22.360  29.150  25.100  1.00  0.00            
ATOM    117  H56 GCD     1      21.490  28.670  24.640  1.00  0.00            
ATOM    118  O28 GCD     1      21.910  30.280  25.860  1.00  0.00            
ATOM    119  C35 GCD     1      22.930  31.060  26.420  1.00  0.00            
ATOM    120  H57 GCD     1      23.570  30.430  27.050  1.00  0.00            
ATOM    121  C36 GCD     1      22.240  32.080  27.280  1.00  0.00            
ATOM    122  H58 GCD     1      21.660  32.790  26.690  1.00  0.00            
ATOM    123  H59 GCD     1      22.990  32.660  27.840  1.00  0.00            
ATOM    124  O29 GCD     1      21.430  31.450  28.250  1.00  0.00            
ATOM    125  H60 GCD     1      21.050  30.630  27.900  1.00  0.00            
ATOM    126  O30 GCD     1      23.130  28.230  25.870  1.00  0.00            
ATOM    127  C37 GCD     1      22.820  26.870  25.750  1.00  0.00            
ATOM    128  H61 GCD     1      22.260  26.780  24.800  1.00  0.00            
ATOM    129  C38 GCD     1      24.080  26.050  25.710  1.00  0.00            
ATOM    130  H62 GCD     1      24.670  26.230  26.610  1.00  0.00            
ATOM    131  O31 GCD     1      24.840  26.450  24.540  1.00  0.00            
ATOM    132  H63 GCD     1      25.500  25.810  24.240  1.00  0.00            
ATOM    133  C39 GCD     1      23.720  24.540  25.660  1.00  0.00            
ATOM    134  H64 GCD     1      23.160  24.340  24.730  1.00  0.00            
ATOM    135  O32 GCD     1      24.830  23.640  25.510  1.00  0.00            
ATOM    136  H65 GCD     1      25.130  23.840  24.620  1.00  0.00            
ATOM    137  C40 GCD     1      22.810  24.220  26.850  1.00  0.00            
ATOM    138  H66 GCD     1      22.590  23.150  26.880  1.00  0.00            
ATOM    139  O33 GCD     1      21.610  24.980  26.800  1.00  0.00            
ATOM    140  C41 GCD     1      21.800  26.350  26.810  1.00  0.00            
ATOM    141  H67 GCD     1      22.130  26.630  27.820  1.00  0.00            
ATOM    142  C42 GCD     1      20.440  27.030  26.600  1.00  0.00            
ATOM    143  H68 GCD     1      20.460  28.120  26.720  1.00  0.00            
ATOM    144  H69 GCD     1      19.740  26.680  27.370  1.00  0.00            
ATOM    145  O34 GCD     1      19.880  26.770  25.320  1.00  0.00            
ATOM    146  H70 GCD     1      19.060  27.280  25.250  1.00  0.00            
ATOM    147  O35 GCD     1      23.440  24.520  28.040  1.00  0.00            
ATOM    148  C43 GCD     1      24.180  23.500  28.760  1.00  0.00            
ATOM    149  H71 GCD     1      24.170  22.510  28.290  1.00  0.00            
ATOM    150  C44 GCD     1      25.660  24.040  28.910  1.00  0.00            
ATOM    151  H72 GCD     1      25.600  25.120  29.120  1.00  0.00            
ATOM    152  O36 GCD     1      26.420  23.770  27.730  1.00  0.00            
ATOM    153  H73 GCD     1      25.780  23.910  27.020  1.00  0.00            
ATOM    154  C45 GCD     1      26.390  23.370  30.070  1.00  0.00            
ATOM    155  H74 GCD     1      26.370  22.290  29.860  1.00  0.00            
ATOM    156  O37 GCD     1      27.700  23.900  30.400  1.00  0.00            
ATOM    157  H75 GCD     1      27.980  24.180  29.530  1.00  0.00            
ATOM    158  C46 GCD     1      25.580  23.420  31.400  1.00  0.00            
ATOM    159  H76 GCD     1      26.070  22.870  32.210  1.00  0.00            
ATOM    160  O38 GCD     1      25.470  24.750  31.940  1.00  0.00            
ATOM    161  O39 GCD     1      24.240  22.860  31.130  1.00  0.00            
ATOM    162  C47 GCD     1      23.420  23.450  30.090  1.00  0.00            
ATOM    163  H77 GCD     1      23.260  24.460  30.470  1.00  0.00            
ATOM    164  C48 GCD     1      22.220  22.590  30.070  1.00  0.00            
ATOM    165  H78 GCD     1      21.550  23.120  29.380  1.00  0.00            
ATOM    166  H79 GCD     1      21.800  22.520  31.080  1.00  0.00            
ATOM    167  O40 GCD     1      22.380  21.280  29.500  1.00  0.00            
ATOM    168  H80 GCD     1      23.230  20.920  29.770  1.00  0.00            
ATOM    169  C1  BE4     2      29.120  32.010  29.040  1.00  0.00            
ATOM    170  C2  BE4     2      28.230  31.040  28.290  1.00  0.00            
ATOM    171  C3  BE4     2      26.740  30.820  28.620  1.00  0.00            
ATOM    172  C4  BE4     2      26.070  32.000  29.000  1.00  0.00            
ATOM    173  C5  BE4     2      24.750  31.980  29.520  1.00  0.00            
ATOM    174  C6  BE4     2      24.150  30.720  29.650  1.00  0.00            
ATOM    175  C7  BE4     2      24.760  29.560  29.160  1.00  0.00            
ATOM    176  C8  BE4     2      23.920  28.290  29.090  1.00  0.00            
ATOM    177  C9  BE4     2      23.640  27.530  30.400  1.00  0.00            
ATOM    178  C10 BE4     2      26.090  29.560  28.720  1.00  0.00            
ATOM    179  N1  BE4     2      26.760  28.440  28.250  1.00  0.00            
ATOM    180  C11 BE4     2      26.800  28.240  26.860  1.00  0.00            
ATOM    181  O1  BE4     2      28.040  28.650  26.250  1.00  0.00            
ATOM    182  C12 BE4     2      28.010  28.470  24.760  1.00  0.00            
ATOM    183  C13 BE4     2      27.610  27.700  29.030  1.00  0.00            
ATOM    184  O2  BE4     2      28.410  26.950  28.600  1.00  0.00            
ATOM    185  C14 BE4     2      27.480  27.810  30.580  1.00  0.00            
ATOM    186  Cl1 BE4     2      28.770  28.720  31.400  1.00  0.00            
ATOM    187  H1  BE4     2      28.830  33.060  29.000  1.00  0.00            
ATOM    188  H2  BE4     2      29.000  31.880  30.120  1.00  0.00            
ATOM    189  H3  BE4     2      30.190  31.840  28.850  1.00  0.00            
ATOM    190  H4  BE4     2      28.810  30.120  28.180  1.00  0.00            
ATOM    191  H5  BE4     2      28.180  31.340  27.230  1.00  0.00            
ATOM    192  H6  BE4     2      26.510  32.990  28.920  1.00  0.00            
ATOM    193  H7  BE4     2      24.350  32.960  29.750  1.00  0.00            
ATOM    194  H8  BE4     2      23.130  30.660  30.030  1.00  0.00            
ATOM    195  H9  BE4     2      24.110  27.590  28.270  1.00  0.00            
ATOM    196  H10 BE4     2      23.010  28.730  28.660  1.00  0.00            
ATOM    197  H11 BE4     2      24.500  26.920  30.710  1.00  0.00            
ATOM    198  H12 BE4     2      23.420  28.200  31.230  1.00  0.00            
ATOM    199  H13 BE4     2      22.800  26.820  30.310  1.00  0.00            
ATOM    200  H14 BE4     2      25.930  28.790  26.480  1.00  0.00            
ATOM    201  H15 BE4     2      26.730  27.170  26.630  1.00  0.00            
ATOM    202  H16 BE4     2      27.940  27.420  24.460  1.00  0.00            
ATOM    203  H17 BE4     2      27.100  28.930  24.360  1.00  0.00            
ATOM    204  H18 BE4     2      28.900  28.770  24.200  1.00  0.00            
ATOM    205  H19 BE4     2      27.650  26.750  30.810  1.00  0.00            
ATOM    206  H20 BE4     2      26.510  28.110  31.000  1.00  0.00            
TER
ENDMDL
MODEL        1
ATOM      1  H1  GCD     1       9.040  21.500  25.060  1.00  0.00            
ATOM      2  O1  GCD     1       9.390  22.120  24.410  1.00  0.00            
ATOM      3  C1  GCD     1      10.740  22.360  24.760  1.00  0.00            
ATOM      4  H2  GCD     1      10.870  22.830  25.750  1.00  0.00            
ATOM      5  H3  GCD     1      11.220  21.370  24.850  1.00  0.00            
ATOM      6  C2  GCD     1      11.440  23.270  23.720  1.00  0.00            
ATOM      7  H4  GCD     1      12.520  23.180  23.920  1.00  0.00            
ATOM      8  C3  GCD     1      10.900  24.730  23.820  1.00  0.00            
ATOM      9  H5  GCD     1       9.810  24.690  23.680  1.00  0.00            
ATOM     10  C4  GCD     1      11.410  25.550  22.560  1.00  0.00            
ATOM     11  H6  GCD     1      12.440  25.760  22.870  1.00  0.00            
ATOM     12  O2  GCD     1      10.800  26.780  22.320  1.00  0.00            
ATOM     13  H7  GCD     1      11.010  27.040  21.420  1.00  0.00            
ATOM     14  C5  GCD     1      11.390  24.750  21.300  1.00  0.00            
ATOM     15  H8  GCD     1      10.310  24.710  21.090  1.00  0.00            
ATOM     16  O3  GCD     1      11.990  25.530  20.380  1.00  0.00            
ATOM     17  H9  GCD     1      12.380  24.880  19.790  1.00  0.00            
ATOM     18  C6  GCD     1      11.970  23.410  21.390  1.00  0.00            
ATOM     19  O4  GCD     1      11.210  22.740  22.410  1.00  0.00            
ATOM     20  H10 GCD     1      11.940  22.920  20.410  1.00  0.00            
ATOM     21  O5  GCD     1      13.340  23.540  21.790  1.00  0.00            
ATOM     22  C7  GCD     1      14.300  22.700  21.140  1.00  0.00            
ATOM     23  H11 GCD     1      13.870  21.740  20.860  1.00  0.00            
ATOM     24  C8  GCD     1      14.900  23.470  19.940  1.00  0.00            
ATOM     25  H12 GCD     1      15.370  24.430  20.200  1.00  0.00            
ATOM     26  O6  GCD     1      13.840  23.660  18.990  1.00  0.00            
ATOM     27  H13 GCD     1      14.220  24.130  18.240  1.00  0.00            
ATOM     28  C9  GCD     1      15.950  22.550  19.300  1.00  0.00            
ATOM     29  H14 GCD     1      15.410  21.590  19.310  1.00  0.00            
ATOM     30  O7  GCD     1      16.350  22.890  17.960  1.00  0.00            
ATOM     31  H15 GCD     1      16.460  23.840  17.860  1.00  0.00            
ATOM     32  C10 GCD     1      17.140  22.470  20.280  1.00  0.00            
ATOM     33  H16 GCD     1      17.910  21.780  19.920  1.00  0.00            
ATOM     34  O8  GCD     1      16.640  21.910  21.540  1.00  0.00            
ATOM     35  C11 GCD     1      15.460  22.500  22.140  1.00  0.00            
ATOM     36  H17 GCD     1      15.670  23.510  22.510  1.00  0.00            
ATOM     37  C12 GCD     1      15.030  21.740  23.330  1.00  0.00            
ATOM     38  H18 GCD     1      14.250  22.230  23.930  1.00  0.00            
ATOM     39  H19 GCD     1      15.860  21.740  24.050  1.00  0.00            
ATOM     40  O9  GCD     1      14.660  20.340  23.120  1.00  0.00            
ATOM     41  H20 GCD     1      13.870  20.420  22.580  1.00  0.00            
ATOM     42  O10 GCD     1      17.720  23.720  20.640  1.00  0.00            
ATOM     43  C13 GCD     1      18.780  24.240  19.710  1.00  0.00            
ATOM     44  H21 GCD     1      18.860  23.510  18.900  1.00  0.00            
ATOM     45  C14 GCD     1      18.390  25.590  19.120  1.00  0.00            
ATOM     46  H22 GCD     1      18.190  26.290  19.940  1.00  0.00            
ATOM     47  O11 GCD     1      17.210  25.390  18.330  1.00  0.00            
ATOM     48  H23 GCD     1      17.020  26.250  17.920  1.00  0.00            
ATOM     49  C15 GCD     1      19.550  26.110  18.280  1.00  0.00            
ATOM     50  H24 GCD     1      19.640  25.480  17.390  1.00  0.00            
ATOM     51  O12 GCD     1      19.250  27.410  17.800  1.00  0.00            
ATOM     52  H25 GCD     1      19.830  27.650  17.080  1.00  0.00            
ATOM     53  C16 GCD     1      20.940  26.110  19.050  1.00  0.00            
ATOM     54  H26 GCD     1      21.750  26.310  18.340  1.00  0.00            
ATOM     55  O13 GCD     1      21.160  24.800  19.520  1.00  0.00            
ATOM     56  C17 GCD     1      20.160  24.340  20.430  1.00  0.00            
ATOM     57  H27 GCD     1      20.080  25.060  21.250  1.00  0.00            
ATOM     58  C18 GCD     1      20.520  23.020  21.030  1.00  0.00            
ATOM     59  H28 GCD     1      19.650  22.640  21.590  1.00  0.00            
ATOM     60  H29 GCD     1      21.350  23.240  21.720  1.00  0.00            
ATOM     61  O14 GCD     1      20.900  22.060  20.080  1.00  0.00            
ATOM     62  H30 GCD     1      21.660  22.380  19.580  1.00  0.00            
ATOM     63  O15 GCD     1      20.850  26.990  20.190  1.00  0.00            
ATOM     64  C19 GCD     1      21.980  27.780  20.550  1.00  0.00            
ATOM     65  H31 GCD     1      22.850  27.350  20.030  1.00  0.00            
ATOM     66  C20 GCD     1      21.800  29.190  20.070  1.00  0.00            
ATOM     67  H32 GCD     1      20.940  29.660  20.580  1.00  0.00            
ATOM     68  O16 GCD     1      21.510  29.090  18.700  1.00  0.00            
ATOM     69  H33 GCD     1      20.870  28.370  18.610  1.00  0.00            
ATOM     70  C21 GCD     1      23.040  30.010  20.420  1.00  0.00            
ATOM     71  H34 GCD     1      23.830  29.550  19.810  1.00  0.00            
ATOM     72  O17 GCD     1      22.920  31.370  20.110  1.00  0.00            
ATOM     73  H35 GCD     1      23.030  31.560  19.170  1.00  0.00            
ATOM     74  C22 GCD     1      23.420  29.810  21.880  1.00  0.00            
ATOM     75  H36 GCD     1      24.390  30.280  22.000  1.00  0.00            
ATOM     76  O18 GCD     1      23.520  28.420  22.220  1.00  0.00            
ATOM     77  C23 GCD     1      22.340  27.700  22.010  1.00  0.00            
ATOM     78  H37 GCD     1      21.530  28.080  22.660  1.00  0.00            
ATOM     79  C24 GCD     1      22.550  26.260  22.580  1.00  0.00            
ATOM     80  H38 GCD     1      21.600  25.710  22.490  1.00  0.00            
ATOM     81  H39 GCD     1      22.710  26.310  23.660  1.00  0.00            
ATOM     82  O19 GCD     1      23.630  25.620  22.010  1.00  0.00            
ATOM     83  H40 GCD     1      23.990  25.060  22.700  1.00  0.00            
ATOM     84  O20 GCD     1      22.420  30.380  22.610  1.00  0.00            
ATOM     85  C25 GCD     1      22.730  31.390  23.570  1.00  0.00            
ATOM     86  H41 GCD     1      23.760  31.720  23.410  1.00  0.00            
ATOM     87  C26 GCD     1      21.740  32.470  23.280  1.00  0.00            
ATOM     88  H42 GCD     1      20.700  32.140  23.290  1.00  0.00            
ATOM     89  O21 GCD     1      22.070  32.980  21.970  1.00  0.00            
ATOM     90  H43 GCD     1      22.320  32.170  21.510  1.00  0.00            
ATOM     91  C27 GCD     1      21.740  33.590  24.360  1.00  0.00            
ATOM     92  H44 GCD     1      22.710  34.100  24.390  1.00  0.00            
ATOM     93  O22 GCD     1      20.740  34.550  24.150  1.00  0.00            
ATOM     94  H45 GCD     1      21.020  35.040  23.370  1.00  0.00            
ATOM     95  C28 GCD     1      21.590  32.920  25.730  1.00  0.00            
ATOM     96  H46 GCD     1      21.720  33.620  26.550  1.00  0.00            
ATOM     97  O23 GCD     1      22.520  31.870  25.930  1.00  0.00            
ATOM     98  C29 GCD     1      22.400  30.830  24.970  1.00  0.00            
ATOM     99  H47 GCD     1      21.360  30.490  24.890  1.00  0.00            
ATOM    100  C30 GCD     1      23.240  29.580  25.520  1.00  0.00            
ATOM    101  H48 GCD     1      22.790  28.750  24.960  1.00  0.00            
ATOM    102  H49 GCD     1      23.070  29.520  26.600  1.00  0.00            
ATOM    103  O24 GCD     1      24.660  29.680  25.250  1.00  0.00            
ATOM    104  H50 GCD     1      25.000  30.430  25.750  1.00  0.00            
ATOM    105  O25 GCD     1      20.310  32.350  25.880  1.00  0.00            
ATOM    106  C31 GCD     1      19.730  32.530  27.150  1.00  0.00            
ATOM    107  H51 GCD     1      20.430  33.120  27.770  1.00  0.00            
ATOM    108  C32 GCD     1      18.440  33.220  26.830  1.00  0.00            
ATOM    109  H52 GCD     1      17.850  32.710  26.050  1.00  0.00            
ATOM    110  O26 GCD     1      18.870  34.510  26.260  1.00  0.00            
ATOM    111  H53 GCD     1      19.570  34.440  25.600  1.00  0.00            
ATOM    112  C33 GCD     1      17.600  33.460  28.070  1.00  0.00            
ATOM    113  H54 GCD     1      18.100  34.140  28.770  1.00  0.00            
ATOM    114  O27 GCD     1      16.230  34.000  27.710  1.00  0.00            
ATOM    115  H55 GCD     1      16.400  34.820  27.220  1.00  0.00            
ATOM    116  C34 GCD     1      17.470  32.170  28.860  1.00  0.00            
ATOM    117  H56 GCD     1      17.100  32.430  29.850  1.00  0.00            
ATOM    118  O28 GCD     1      18.750  31.580  29.030  1.00  0.00            
ATOM    119  C35 GCD     1      19.440  31.240  27.840  1.00  0.00            
ATOM    120  H57 GCD     1      18.770  30.570  27.280  1.00  0.00            
ATOM    121  C36 GCD     1      20.660  30.450  28.240  1.00  0.00            
ATOM    122  H58 GCD     1      21.270  31.140  28.830  1.00  0.00            
ATOM    123  H59 GCD     1      21.300  30.200  27.390  1.00  0.00            
ATOM    124  O29 GCD     1      20.330  29.300  28.940  1.00  0.00            
ATOM    125  H60 GCD     1      19.780  29.620  29.660  1.00  0.00            
ATOM    126  O30 GCD     1      16.720  31.220  28.180  1.00  0.00            
ATOM    127  C37 GCD     1      15.610  30.620  28.880  1.00  0.00            
ATOM    128  H61 GCD     1      15.620  30.960  29.920  1.00  0.00            
ATOM    129  C38 GCD     1      14.340  31.060  28.240  1.00  0.00            
ATOM    130  H62 GCD     1      14.440  30.870  27.170  1.00  0.00            
ATOM    131  O31 GCD     1      14.170  32.420  28.280  1.00  0.00            
ATOM    132  H63 GCD     1      14.950  32.880  27.950  1.00  0.00            
ATOM    133  C39 GCD     1      13.170  30.330  28.890  1.00  0.00            
ATOM    134  H64 GCD     1      13.090  30.650  29.930  1.00  0.00            
ATOM    135  O32 GCD     1      11.900  30.740  28.290  1.00  0.00            
ATOM    136  H65 GCD     1      11.950  30.320  27.420  1.00  0.00            
ATOM    137  C40 GCD     1      13.340  28.840  28.800  1.00  0.00            
ATOM    138  H66 GCD     1      12.630  28.310  29.440  1.00  0.00            
ATOM    139  O33 GCD     1      14.630  28.410  29.210  1.00  0.00            
ATOM    140  C41 GCD     1      15.810  29.130  28.870  1.00  0.00            
ATOM    141  H67 GCD     1      16.020  28.790  27.840  1.00  0.00            
ATOM    142  C42 GCD     1      16.880  28.670  29.890  1.00  0.00            
ATOM    143  H68 GCD     1      16.790  29.040  30.920  1.00  0.00            
ATOM    144  H69 GCD     1      17.790  29.160  29.520  1.00  0.00            
ATOM    145  O34 GCD     1      17.070  27.260  29.800  1.00  0.00            
ATOM    146  H70 GCD     1      16.270  26.930  30.220  1.00  0.00            
ATOM    147  O35 GCD     1      13.190  28.520  27.490  1.00  0.00            
ATOM    148  C43 GCD     1      12.020  27.790  27.290  1.00  0.00            
ATOM    149  H71 GCD     1      11.210  27.980  28.010  1.00  0.00            
ATOM    150  C44 GCD     1      11.390  28.140  25.970  1.00  0.00            
ATOM    151  H72 GCD     1      12.020  27.830  25.120  1.00  0.00            
ATOM    152  O36 GCD     1      11.170  29.550  25.790  1.00  0.00            
ATOM    153  H73 GCD     1      10.480  29.690  25.140  1.00  0.00            
ATOM    154  C45 GCD     1      10.130  27.220  25.840  1.00  0.00            
ATOM    155  H74 GCD     1       9.550  27.380  26.750  1.00  0.00            
ATOM    156  O37 GCD     1       9.390  27.500  24.610  1.00  0.00            
ATOM    157  H75 GCD     1       9.790  27.100  23.830  1.00  0.00            
ATOM    158  C46 GCD     1      10.430  25.740  25.920  1.00  0.00            
ATOM    159  H76 GCD     1       9.540  25.140  25.700  1.00  0.00            
ATOM    160  O38 GCD     1      11.350  25.400  24.940  1.00  0.00            
ATOM    161  O39 GCD     1      11.030  25.500  27.210  1.00  0.00            
ATOM    162  C47 GCD     1      12.280  26.220  27.390  1.00  0.00            
ATOM    163  H77 GCD     1      12.900  26.070  26.500  1.00  0.00            
ATOM    164  C48 GCD     1      13.080  25.670  28.580  1.00  0.00            
ATOM    165  H78 GCD     1      14.120  26.010  28.600  1.00  0.00            
ATOM    166  H79 GCD     1      13.160  24.590  28.420  1.00  0.00            
ATOM    167  O40 GCD     1      12.540  26.010  29.780  1.00  0.00            
ATOM    168  H80 GCD     1      11.600  25.800  29.740  1.00  0.00            
ATOM    169  C1  BE4     2      18.110  30.450  21.020  1.00  0.00            
ATOM    170  C2  BE4     2      16.580  30.590  21.180  1.00  0.00            
ATOM    171  C3  BE4     2      16.030  29.190  21.660  1.00  0.00            
ATOM    172  C4  BE4     2      15.530  28.340  20.620  1.00  0.00            
ATOM    173  C5  BE4     2      15.070  27.080  20.950  1.00  0.00            
ATOM    174  C6  BE4     2      14.970  26.770  22.320  1.00  0.00            
ATOM    175  C7  BE4     2      15.110  27.730  23.320  1.00  0.00            
ATOM    176  C8  BE4     2      14.560  27.310  24.650  1.00  0.00            
ATOM    177  C9  BE4     2      15.660  26.480  25.380  1.00  0.00            
ATOM    178  C10 BE4     2      15.710  28.950  22.990  1.00  0.00            
ATOM    179  N1  BE4     2      15.760  30.070  23.980  1.00  0.00            
ATOM    180  C11 BE4     2      16.950  30.090  24.860  1.00  0.00            
ATOM    181  O1  BE4     2      17.950  29.120  24.500  1.00  0.00            
ATOM    182  C12 BE4     2      18.880  28.760  25.530  1.00  0.00            
ATOM    183  C13 BE4     2      14.710  30.970  24.060  1.00  0.00            
ATOM    184  O2  BE4     2      14.830  32.030  24.740  1.00  0.00            
ATOM    185  C14 BE4     2      13.510  30.720  23.280  1.00  0.00            
ATOM    186  Cl1 BE4     2      13.330  31.530  21.730  1.00  0.00            
ATOM    187  H1  BE4     2      18.360  29.760  20.210  1.00  0.00            
ATOM    188  H2  BE4     2      18.460  31.390  20.570  1.00  0.00            
ATOM    189  H3  BE4     2      18.670  30.250  21.940  1.00  0.00            
ATOM    190  H4  BE4     2      16.040  30.860  20.260  1.00  0.00            
ATOM    191  H5  BE4     2      16.320  31.400  21.870  1.00  0.00            
ATOM    192  H6  BE4     2      15.690  28.560  19.560  1.00  0.00            
ATOM    193  H7  BE4     2      14.710  26.400  20.190  1.00  0.00            
ATOM    194  H8  BE4     2      14.510  25.810  22.530  1.00  0.00            
ATOM    195  H9  BE4     2      13.790  26.550  24.480  1.00  0.00            
ATOM    196  H10 BE4     2      14.340  28.230  25.200  1.00  0.00            
ATOM    197  H11 BE4     2      15.910  25.630  24.740  1.00  0.00            
ATOM    198  H12 BE4     2      16.600  27.010  25.580  1.00  0.00            
ATOM    199  H13 BE4     2      15.230  25.990  26.270  1.00  0.00            
ATOM    200  H14 BE4     2      16.610  29.990  25.900  1.00  0.00            
ATOM    201  H15 BE4     2      17.310  31.130  24.840  1.00  0.00            
ATOM    202  H16 BE4     2      19.560  29.610  25.650  1.00  0.00            
ATOM    203  H17 BE4     2      18.290  28.450  26.400  1.00  0.00            
ATOM    204  H18 BE4     2      19.430  27.890  25.160  1.00  0.00            
ATOM    205  H19 BE4     2      12.750  31.140  23.950  1.00  0.00            
ATOM    206  H20 BE4     2      13.420  29.630  23.220  1.00  0.00            
TER
ENDMDL
MODEL        1
ATOM      1  H1  GCD     1       9.140  22.320  25.060  1.00  0.00            
ATOM      2  O1  GCD     1       9.410  22.940  25.750  1.00  0.00            
ATOM      3  C1  GCD     1      10.720  23.460  25.540  1.00  0.00            
ATOM      4  H2  GCD     1      11.110  24.080  26.360  1.00  0.00            
ATOM      5  H3  GCD     1      11.330  22.550  25.480  1.00  0.00            
ATOM      6  C2  GCD     1      10.930  24.230  24.200  1.00  0.00            
ATOM      7  H4  GCD     1      11.990  24.480  24.290  1.00  0.00            
ATOM      8  C3  GCD     1      10.010  25.430  24.110  1.00  0.00            
ATOM      9  H5  GCD     1       8.940  25.170  24.150  1.00  0.00            
ATOM     10  C4  GCD     1      10.170  26.150  22.770  1.00  0.00            
ATOM     11  H6  GCD     1      11.180  26.550  22.630  1.00  0.00            
ATOM     12  O2  GCD     1       9.270  27.220  22.710  1.00  0.00            
ATOM     13  H7  GCD     1       9.720  27.880  22.180  1.00  0.00            
ATOM     14  C5  GCD     1      10.040  25.120  21.590  1.00  0.00            
ATOM     15  H8  GCD     1       8.990  24.790  21.610  1.00  0.00            
ATOM     16  O3  GCD     1      10.360  25.690  20.430  1.00  0.00            
ATOM     17  H9  GCD     1      11.220  25.420  20.080  1.00  0.00            
ATOM     18  C6  GCD     1      10.970  23.940  21.810  1.00  0.00            
ATOM     19  O4  GCD     1      10.620  23.350  23.040  1.00  0.00            
ATOM     20  H10 GCD     1      10.770  23.210  21.030  1.00  0.00            
ATOM     21  O5  GCD     1      12.260  24.470  21.800  1.00  0.00            
ATOM     22  C7  GCD     1      13.160  23.620  21.080  1.00  0.00            
ATOM     23  H11 GCD     1      12.700  22.650  20.850  1.00  0.00            
ATOM     24  C8  GCD     1      13.490  24.130  19.720  1.00  0.00            
ATOM     25  H12 GCD     1      14.020  25.090  19.860  1.00  0.00            
ATOM     26  O6  GCD     1      12.380  24.450  18.940  1.00  0.00            
ATOM     27  H13 GCD     1      12.640  24.750  18.060  1.00  0.00            
ATOM     28  C9  GCD     1      14.340  23.120  18.960  1.00  0.00            
ATOM     29  H14 GCD     1      13.690  22.240  18.850  1.00  0.00            
ATOM     30  O7  GCD     1      14.670  23.630  17.680  1.00  0.00            
ATOM     31  H15 GCD     1      15.470  24.170  17.730  1.00  0.00            
ATOM     32  C10 GCD     1      15.620  22.840  19.810  1.00  0.00            
ATOM     33  H16 GCD     1      16.270  22.070  19.400  1.00  0.00            
ATOM     34  O8  GCD     1      15.220  22.320  21.060  1.00  0.00            
ATOM     35  C11 GCD     1      14.440  23.220  21.820  1.00  0.00            
ATOM     36  H17 GCD     1      15.110  24.080  21.970  1.00  0.00            
ATOM     37  C12 GCD     1      14.190  22.500  23.150  1.00  0.00            
ATOM     38  H18 GCD     1      13.950  23.040  24.080  1.00  0.00            
ATOM     39  H19 GCD     1      15.160  22.060  23.390  1.00  0.00            
ATOM     40  O9  GCD     1      13.310  21.340  23.140  1.00  0.00            
ATOM     41  H20 GCD     1      13.390  20.880  22.300  1.00  0.00            
ATOM     42  O10 GCD     1      16.410  24.040  19.790  1.00  0.00            
ATOM     43  C13 GCD     1      17.740  24.070  19.210  1.00  0.00            
ATOM     44  H21 GCD     1      17.940  23.170  18.620  1.00  0.00            
ATOM     45  C14 GCD     1      17.940  25.330  18.370  1.00  0.00            
ATOM     46  H22 GCD     1      17.710  26.200  19.010  1.00  0.00            
ATOM     47  O11 GCD     1      17.020  25.300  17.240  1.00  0.00            
ATOM     48  H23 GCD     1      17.470  24.970  16.460  1.00  0.00            
ATOM     49  C15 GCD     1      19.380  25.480  17.940  1.00  0.00            
ATOM     50  H24 GCD     1      19.690  24.630  17.310  1.00  0.00            
ATOM     51  O12 GCD     1      19.780  26.720  17.300  1.00  0.00            
ATOM     52  H25 GCD     1      20.620  26.590  16.830  1.00  0.00            
ATOM     53  C16 GCD     1      20.320  25.380  19.150  1.00  0.00            
ATOM     54  H26 GCD     1      21.330  25.330  18.740  1.00  0.00            
ATOM     55  O13 GCD     1      20.100  24.170  19.850  1.00  0.00            
ATOM     56  C17 GCD     1      18.760  24.050  20.330  1.00  0.00            
ATOM     57  H27 GCD     1      18.550  24.890  21.000  1.00  0.00            
ATOM     58  C18 GCD     1      18.650  22.770  21.180  1.00  0.00            
ATOM     59  H28 GCD     1      17.720  22.740  21.760  1.00  0.00            
ATOM     60  H29 GCD     1      19.430  22.840  21.960  1.00  0.00            
ATOM     61  O14 GCD     1      18.860  21.610  20.390  1.00  0.00            
ATOM     62  H30 GCD     1      18.540  20.870  20.920  1.00  0.00            
ATOM     63  O15 GCD     1      20.270  26.510  20.050  1.00  0.00            
ATOM     64  C19 GCD     1      21.490  27.030  20.630  1.00  0.00            
ATOM     65  H31 GCD     1      22.360  26.390  20.420  1.00  0.00            
ATOM     66  C20 GCD     1      21.710  28.450  20.120  1.00  0.00            
ATOM     67  H32 GCD     1      20.890  29.090  20.470  1.00  0.00            
ATOM     68  O16 GCD     1      21.880  28.340  18.730  1.00  0.00            
ATOM     69  H33 GCD     1      21.080  27.890  18.460  1.00  0.00            
ATOM     70  C21 GCD     1      22.850  29.150  20.880  1.00  0.00            
ATOM     71  H34 GCD     1      23.810  28.680  20.650  1.00  0.00            
ATOM     72  O17 GCD     1      22.820  30.590  20.560  1.00  0.00            
ATOM     73  H35 GCD     1      22.220  31.040  21.180  1.00  0.00            
ATOM     74  C22 GCD     1      22.720  28.960  22.430  1.00  0.00            
ATOM     75  H36 GCD     1      23.690  29.350  22.750  1.00  0.00            
ATOM     76  O18 GCD     1      22.600  27.610  22.710  1.00  0.00            
ATOM     77  C23 GCD     1      21.460  26.970  22.150  1.00  0.00            
ATOM     78  H37 GCD     1      20.580  27.560  22.440  1.00  0.00            
ATOM     79  C24 GCD     1      21.300  25.600  22.780  1.00  0.00            
ATOM     80  H38 GCD     1      20.350  25.280  22.360  1.00  0.00            
ATOM     81  H39 GCD     1      21.180  25.630  23.880  1.00  0.00            
ATOM     82  O19 GCD     1      22.280  24.600  22.490  1.00  0.00            
ATOM     83  H40 GCD     1      23.100  24.950  22.860  1.00  0.00            
ATOM     84  O20 GCD     1      21.680  29.850  22.970  1.00  0.00            
ATOM     85  C25 GCD     1      22.070  30.700  24.090  1.00  0.00            
ATOM     86  H41 GCD     1      23.160  30.850  24.060  1.00  0.00            
ATOM     87  C26 GCD     1      21.510  32.150  23.990  1.00  0.00            
ATOM     88  H42 GCD     1      20.430  32.220  23.790  1.00  0.00            
ATOM     89  O21 GCD     1      22.040  32.650  22.750  1.00  0.00            
ATOM     90  H43 GCD     1      23.000  32.700  22.810  1.00  0.00            
ATOM     91  C27 GCD     1      21.670  33.010  25.250  1.00  0.00            
ATOM     92  H44 GCD     1      22.650  33.490  25.220  1.00  0.00            
ATOM     93  O22 GCD     1      20.740  34.120  25.110  1.00  0.00            
ATOM     94  H45 GCD     1      21.010  34.610  24.330  1.00  0.00            
ATOM     95  C28 GCD     1      21.440  32.150  26.510  1.00  0.00            
ATOM     96  H46 GCD     1      21.780  32.710  27.390  1.00  0.00            
ATOM     97  O23 GCD     1      22.120  30.920  26.430  1.00  0.00            
ATOM     98  C29 GCD     1      21.780  30.000  25.460  1.00  0.00            
ATOM     99  H47 GCD     1      20.690  29.910  25.520  1.00  0.00            
ATOM    100  C30 GCD     1      22.470  28.610  25.680  1.00  0.00            
ATOM    101  H48 GCD     1      21.970  27.910  24.990  1.00  0.00            
ATOM    102  H49 GCD     1      22.210  28.360  26.710  1.00  0.00            
ATOM    103  O24 GCD     1      23.890  28.700  25.640  1.00  0.00            
ATOM    104  H50 GCD     1      24.170  29.620  25.730  1.00  0.00            
ATOM    105  O25 GCD     1      20.070  31.990  26.580  1.00  0.00            
ATOM    106  C31 GCD     1      19.450  32.250  27.860  1.00  0.00            
ATOM    107  H51 GCD     1      20.020  32.800  28.630  1.00  0.00            
ATOM    108  C32 GCD     1      18.390  33.270  27.640  1.00  0.00            
ATOM    109  H52 GCD     1      17.710  32.930  26.850  1.00  0.00            
ATOM    110  O26 GCD     1      19.060  34.500  27.340  1.00  0.00            
ATOM    111  H53 GCD     1      19.390  34.370  26.440  1.00  0.00            
ATOM    112  C33 GCD     1      17.470  33.560  28.870  1.00  0.00            
ATOM    113  H54 GCD     1      18.100  34.060  29.630  1.00  0.00            
ATOM    114  O27 GCD     1      16.280  34.340  28.510  1.00  0.00            
ATOM    115  H55 GCD     1      16.640  35.160  28.140  1.00  0.00            
ATOM    116  C34 GCD     1      16.980  32.230  29.530  1.00  0.00            
ATOM    117  H56 GCD     1      16.600  32.330  30.550  1.00  0.00            
ATOM    118  O28 GCD     1      18.140  31.360  29.630  1.00  0.00            
ATOM    119  C35 GCD     1      18.790  31.010  28.440  1.00  0.00            
ATOM    120  H57 GCD     1      18.080  30.580  27.730  1.00  0.00            
ATOM    121  C36 GCD     1      19.840  30.010  28.730  1.00  0.00            
ATOM    122  H58 GCD     1      20.560  30.420  29.450  1.00  0.00            
ATOM    123  H59 GCD     1      20.470  29.830  27.850  1.00  0.00            
ATOM    124  O29 GCD     1      19.380  28.770  29.360  1.00  0.00            
ATOM    125  H60 GCD     1      18.950  29.050  30.180  1.00  0.00            
ATOM    126  O30 GCD     1      16.010  31.420  28.700  1.00  0.00            
ATOM    127  C37 GCD     1      14.870  30.890  29.350  1.00  0.00            
ATOM    128  H61 GCD     1      14.970  31.130  30.410  1.00  0.00            
ATOM    129  C38 GCD     1      13.630  31.560  28.820  1.00  0.00            
ATOM    130  H62 GCD     1      13.600  31.490  27.720  1.00  0.00            
ATOM    131  O31 GCD     1      13.720  32.980  29.020  1.00  0.00            
ATOM    132  H63 GCD     1      14.510  33.330  28.610  1.00  0.00            
ATOM    133  C39 GCD     1      12.340  30.970  29.450  1.00  0.00            
ATOM    134  H64 GCD     1      12.370  31.160  30.530  1.00  0.00            
ATOM    135  O32 GCD     1      11.150  31.410  28.920  1.00  0.00            
ATOM    136  H65 GCD     1      11.100  31.000  28.050  1.00  0.00            
ATOM    137  C40 GCD     1      12.390  29.440  29.310  1.00  0.00            
ATOM    138  H66 GCD     1      11.590  28.990  29.920  1.00  0.00            
ATOM    139  O33 GCD     1      13.610  28.810  29.740  1.00  0.00            
ATOM    140  C41 GCD     1      14.760  29.390  29.140  1.00  0.00            
ATOM    141  H67 GCD     1      14.750  29.130  28.070  1.00  0.00            
ATOM    142  C42 GCD     1      15.940  28.660  29.630  1.00  0.00            
ATOM    143  H68 GCD     1      15.940  28.720  30.720  1.00  0.00            
ATOM    144  H69 GCD     1      16.950  29.000  29.370  1.00  0.00            
ATOM    145  O34 GCD     1      15.790  27.300  29.310  1.00  0.00            
ATOM    146  H70 GCD     1      14.890  27.060  29.550  1.00  0.00            
ATOM    147  O35 GCD     1      12.150  29.080  27.950  1.00  0.00            
ATOM    148  C43 GCD     1      10.950  28.380  27.780  1.00  0.00            
ATOM    149  H71 GCD     1      10.180  28.590  28.520  1.00  0.00            
ATOM    150  C44 GCD     1      10.290  28.870  26.460  1.00  0.00            
ATOM    151  H72 GCD     1      10.850  28.670  25.540  1.00  0.00            
ATOM    152  O36 GCD     1       9.920  30.230  26.580  1.00  0.00            
ATOM    153  H73 GCD     1       9.070  30.280  26.130  1.00  0.00            
ATOM    154  C45 GCD     1       9.060  28.040  26.290  1.00  0.00            
ATOM    155  H74 GCD     1       8.500  28.100  27.230  1.00  0.00            
ATOM    156  O37 GCD     1       8.230  28.590  25.200  1.00  0.00            
ATOM    157  H75 GCD     1       8.590  28.310  24.350  1.00  0.00            
ATOM    158  C46 GCD     1       9.520  26.620  26.110  1.00  0.00            
ATOM    159  H76 GCD     1       8.690  25.930  25.930  1.00  0.00            
ATOM    160  O38 GCD     1      10.440  26.420  25.070  1.00  0.00            
ATOM    161  O39 GCD     1      10.060  26.160  27.410  1.00  0.00            
ATOM    162  C47 GCD     1      11.240  26.820  27.700  1.00  0.00            
ATOM    163  H77 GCD     1      11.990  26.540  26.950  1.00  0.00            
ATOM    164  C48 GCD     1      11.580  26.180  29.000  1.00  0.00            
ATOM    165  H78 GCD     1      12.600  26.460  29.300  1.00  0.00            
ATOM    166  H79 GCD     1      11.610  25.090  28.880  1.00  0.00            
ATOM    167  O40 GCD     1      10.680  26.490  30.090  1.00  0.00            
ATOM    168  H80 GCD     1       9.770  26.250  29.860  1.00  0.00            
ATOM    169  C1  BE4     2      18.430  30.480  21.400  1.00  0.00            
ATOM    170  C2  BE4     2      17.050  31.040  21.940  1.00  0.00            
ATOM    171  C3  BE4     2      16.140  29.820  22.240  1.00  0.00            
ATOM    172  C4  BE4     2      15.650  29.010  21.170  1.00  0.00            
ATOM    173  C5  BE4     2      14.710  27.950  21.390  1.00  0.00            
ATOM    174  C6  BE4     2      14.450  27.600  22.740  1.00  0.00            
ATOM    175  C7  BE4     2      14.870  28.330  23.830  1.00  0.00            
ATOM    176  C8  BE4     2      14.310  27.940  25.220  1.00  0.00            
ATOM    177  C9  BE4     2      15.070  26.790  25.830  1.00  0.00            
ATOM    178  C10 BE4     2      15.690  29.490  23.590  1.00  0.00            
ATOM    179  N1  BE4     2      15.920  30.380  24.700  1.00  0.00            
ATOM    180  C11 BE4     2      17.080  30.070  25.540  1.00  0.00            
ATOM    181  O1  BE4     2      18.000  29.190  24.900  1.00  0.00            
ATOM    182  C12 BE4     2      18.620  28.320  25.880  1.00  0.00            
ATOM    183  C13 BE4     2      15.100  31.490  24.990  1.00  0.00            
ATOM    184  O2  BE4     2      15.370  32.350  25.850  1.00  0.00            
ATOM    185  C14 BE4     2      13.850  31.690  24.140  1.00  0.00            
ATOM    186  Cl1 BE4     2      12.260  30.970  24.760  1.00  0.00            
ATOM    187  H1  BE4     2      18.960  29.980  22.220  1.00  0.00            
ATOM    188  H2  BE4     2      18.300  29.730  20.600  1.00  0.00            
ATOM    189  H3  BE4     2      19.070  31.250  20.960  1.00  0.00            
ATOM    190  H4  BE4     2      16.640  31.690  21.160  1.00  0.00            
ATOM    191  H5  BE4     2      17.160  31.660  22.840  1.00  0.00            
ATOM    192  H6  BE4     2      16.010  29.210  20.160  1.00  0.00            
ATOM    193  H7  BE4     2      14.320  27.350  20.580  1.00  0.00            
ATOM    194  H8  BE4     2      13.770  26.770  22.920  1.00  0.00            
ATOM    195  H9  BE4     2      13.250  27.700  25.100  1.00  0.00            
ATOM    196  H10 BE4     2      14.190  28.830  25.830  1.00  0.00            
ATOM    197  H11 BE4     2      16.100  27.060  26.110  1.00  0.00            
ATOM    198  H12 BE4     2      14.440  26.390  26.640  1.00  0.00            
ATOM    199  H13 BE4     2      15.160  25.940  25.140  1.00  0.00            
ATOM    200  H14 BE4     2      16.710  29.690  26.500  1.00  0.00            
ATOM    201  H15 BE4     2      17.690  30.980  25.600  1.00  0.00            
ATOM    202  H16 BE4     2      19.150  28.960  26.590  1.00  0.00            
ATOM    203  H17 BE4     2      17.900  27.680  26.400  1.00  0.00            
ATOM    204  H18 BE4     2      19.420  27.770  25.360  1.00  0.00            
ATOM    205  H19 BE4     2      14.010  31.240  23.150  1.00  0.00            
ATOM    206  H20 BE4     2      13.680  32.760  23.970  1.00  0.00            
TER
ENDMDL
MODEL        1
ATOM      1  H1  GCD     1      18.740  17.500  15.390  1.00  0.00            
ATOM      2  O1  GCD     1      18.060  17.990  15.860  1.00  0.00            
ATOM      3  C1  GCD     1      18.670  18.810  16.830  1.00  0.00            
ATOM      4  H2  GCD     1      17.900  19.470  17.250  1.00  0.00            
ATOM      5  H3  GCD     1      18.940  18.140  17.660  1.00  0.00            
ATOM      6  C2  GCD     1      19.900  19.500  16.280  1.00  0.00            
ATOM      7  H4  GCD     1      20.270  20.240  16.990  1.00  0.00            
ATOM      8  C3  GCD     1      19.660  20.190  14.950  1.00  0.00            
ATOM      9  H5  GCD     1      19.420  19.480  14.150  1.00  0.00            
ATOM     10  C4  GCD     1      20.930  20.970  14.590  1.00  0.00            
ATOM     11  H6  GCD     1      21.190  21.560  15.480  1.00  0.00            
ATOM     12  O2  GCD     1      20.830  21.770  13.430  1.00  0.00            
ATOM     13  H7  GCD     1      21.640  21.700  12.910  1.00  0.00            
ATOM     14  C5  GCD     1      22.010  19.930  14.350  1.00  0.00            
ATOM     15  H8  GCD     1      21.810  19.210  13.550  1.00  0.00            
ATOM     16  O3  GCD     1      23.240  20.590  14.050  1.00  0.00            
ATOM     17  H9  GCD     1      23.750  20.700  14.860  1.00  0.00            
ATOM     18  C6  GCD     1      22.170  19.030  15.560  1.00  0.00            
ATOM     19  O4  GCD     1      20.880  18.520  15.980  1.00  0.00            
ATOM     20  H10 GCD     1      22.730  18.190  15.150  1.00  0.00            
ATOM     21  O5  GCD     1      22.680  19.680  16.790  1.00  0.00            
ATOM     22  C7  GCD     1      23.730  18.960  17.480  1.00  0.00            
ATOM     23  H11 GCD     1      23.780  17.910  17.160  1.00  0.00            
ATOM     24  C8  GCD     1      25.030  19.680  17.190  1.00  0.00            
ATOM     25  H12 GCD     1      24.800  20.720  17.480  1.00  0.00            
ATOM     26  O6  GCD     1      25.330  19.680  15.760  1.00  0.00            
ATOM     27  H13 GCD     1      25.640  18.800  15.520  1.00  0.00            
ATOM     28  C9  GCD     1      26.170  19.180  18.080  1.00  0.00            
ATOM     29  H14 GCD     1      26.340  18.130  17.800  1.00  0.00            
ATOM     30  O7  GCD     1      27.420  19.870  17.830  1.00  0.00            
ATOM     31  H15 GCD     1      28.120  19.230  17.640  1.00  0.00            
ATOM     32  C10 GCD     1      25.680  19.220  19.580  1.00  0.00            
ATOM     33  H16 GCD     1      26.360  18.680  20.250  1.00  0.00            
ATOM     34  O8  GCD     1      24.400  18.620  19.740  1.00  0.00            
ATOM     35  C11 GCD     1      23.320  18.990  18.970  1.00  0.00            
ATOM     36  H17 GCD     1      23.010  19.980  19.330  1.00  0.00            
ATOM     37  C12 GCD     1      22.200  17.990  19.070  1.00  0.00            
ATOM     38  H18 GCD     1      22.580  17.000  18.810  1.00  0.00            
ATOM     39  H19 GCD     1      21.410  18.210  18.340  1.00  0.00            
ATOM     40  O9  GCD     1      21.590  17.930  20.310  1.00  0.00            
ATOM     41  H20 GCD     1      21.960  17.140  20.730  1.00  0.00            
ATOM     42  O10 GCD     1      25.580  20.580  19.920  1.00  0.00            
ATOM     43  C13 GCD     1      26.270  20.960  21.080  1.00  0.00            
ATOM     44  H21 GCD     1      27.060  20.260  21.360  1.00  0.00            
ATOM     45  C14 GCD     1      27.060  22.220  20.830  1.00  0.00            
ATOM     46  H22 GCD     1      26.370  22.980  20.440  1.00  0.00            
ATOM     47  O11 GCD     1      28.050  21.930  19.850  1.00  0.00            
ATOM     48  H23 GCD     1      27.580  21.300  19.290  1.00  0.00            
ATOM     49  C15 GCD     1      27.670  22.770  22.080  1.00  0.00            
ATOM     50  H24 GCD     1      28.430  22.060  22.430  1.00  0.00            
ATOM     51  O12 GCD     1      28.280  24.140  21.890  1.00  0.00            
ATOM     52  H25 GCD     1      28.040  24.720  22.630  1.00  0.00            
ATOM     53  C16 GCD     1      26.670  22.860  23.210  1.00  0.00            
ATOM     54  H26 GCD     1      27.200  23.100  24.130  1.00  0.00            
ATOM     55  O13 GCD     1      26.060  21.650  23.410  1.00  0.00            
ATOM     56  C17 GCD     1      25.350  21.120  22.290  1.00  0.00            
ATOM     57  H27 GCD     1      24.540  21.820  22.050  1.00  0.00            
ATOM     58  C18 GCD     1      24.680  19.720  22.640  1.00  0.00            
ATOM     59  H28 GCD     1      23.950  19.400  21.890  1.00  0.00            
ATOM     60  H29 GCD     1      24.040  19.860  23.520  1.00  0.00            
ATOM     61  O14 GCD     1      25.690  18.730  22.850  1.00  0.00            
ATOM     62  H30 GCD     1      26.410  19.050  23.410  1.00  0.00            
ATOM     63  O15 GCD     1      25.700  23.830  22.940  1.00  0.00            
ATOM     64  C19 GCD     1      25.400  24.770  23.910  1.00  0.00            
ATOM     65  H31 GCD     1      25.700  24.440  24.910  1.00  0.00            
ATOM     66  C20 GCD     1      26.150  26.030  23.600  1.00  0.00            
ATOM     67  H32 GCD     1      26.040  26.340  22.560  1.00  0.00            
ATOM     68  O16 GCD     1      27.530  25.820  23.820  1.00  0.00            
ATOM     69  H33 GCD     1      27.720  25.430  24.680  1.00  0.00            
ATOM     70  C21 GCD     1      25.700  27.240  24.410  1.00  0.00            
ATOM     71  H34 GCD     1      26.040  26.970  25.420  1.00  0.00            
ATOM     72  O17 GCD     1      26.290  28.430  23.850  1.00  0.00            
ATOM     73  H35 GCD     1      27.230  28.270  23.730  1.00  0.00            
ATOM     74  C22 GCD     1      24.160  27.390  24.380  1.00  0.00            
ATOM     75  H36 GCD     1      23.770  28.140  25.080  1.00  0.00            
ATOM     76  O18 GCD     1      23.610  26.170  24.760  1.00  0.00            
ATOM     77  C23 GCD     1      23.840  25.040  23.940  1.00  0.00            
ATOM     78  H37 GCD     1      23.470  25.250  22.930  1.00  0.00            
ATOM     79  C24 GCD     1      23.070  23.840  24.470  1.00  0.00            
ATOM     80  H38 GCD     1      23.180  22.910  23.910  1.00  0.00            
ATOM     81  H39 GCD     1      21.990  24.030  24.330  1.00  0.00            
ATOM     82  O19 GCD     1      23.330  23.430  25.820  1.00  0.00            
ATOM     83  H40 GCD     1      23.060  24.130  26.420  1.00  0.00            
ATOM     84  O20 GCD     1      23.690  27.720  23.070  1.00  0.00            
ATOM     85  C25 GCD     1      23.230  28.990  22.790  1.00  0.00            
ATOM     86  H41 GCD     1      23.610  29.720  23.520  1.00  0.00            
ATOM     87  C26 GCD     1      23.640  29.440  21.370  1.00  0.00            
ATOM     88  H42 GCD     1      23.180  28.680  20.730  1.00  0.00            
ATOM     89  O21 GCD     1      25.090  29.400  21.280  1.00  0.00            
ATOM     90  H43 GCD     1      25.320  28.710  21.910  1.00  0.00            
ATOM     91  C27 GCD     1      22.960  30.760  21.110  1.00  0.00            
ATOM     92  H44 GCD     1      23.380  31.490  21.810  1.00  0.00            
ATOM     93  O22 GCD     1      23.100  31.380  19.790  1.00  0.00            
ATOM     94  H45 GCD     1      22.240  31.370  19.350  1.00  0.00            
ATOM     95  C28 GCD     1      21.520  30.670  21.330  1.00  0.00            
ATOM     96  H46 GCD     1      21.140  31.670  21.080  1.00  0.00            
ATOM     97  O23 GCD     1      21.220  30.340  22.600  1.00  0.00            
ATOM     98  C29 GCD     1      21.720  28.990  22.840  1.00  0.00            
ATOM     99  H47 GCD     1      21.400  28.280  22.060  1.00  0.00            
ATOM    100  C30 GCD     1      21.080  28.590  24.180  1.00  0.00            
ATOM    101  H48 GCD     1      21.300  27.520  24.330  1.00  0.00            
ATOM    102  H49 GCD     1      20.010  28.790  24.120  1.00  0.00            
ATOM    103  O24 GCD     1      21.600  29.340  25.230  1.00  0.00            
ATOM    104  H50 GCD     1      21.350  30.220  24.900  1.00  0.00            
ATOM    105  O25 GCD     1      20.990  29.940  20.190  1.00  0.00            
ATOM    106  C31 GCD     1      19.830  30.510  19.640  1.00  0.00            
ATOM    107  H51 GCD     1      19.570  31.430  20.170  1.00  0.00            
ATOM    108  C32 GCD     1      20.100  30.750  18.170  1.00  0.00            
ATOM    109  H52 GCD     1      20.510  29.790  17.840  1.00  0.00            
ATOM    110  O26 GCD     1      21.110  31.770  18.000  1.00  0.00            
ATOM    111  H53 GCD     1      20.850  32.260  17.220  1.00  0.00            
ATOM    112  C33 GCD     1      18.760  31.160  17.510  1.00  0.00            
ATOM    113  H54 GCD     1      18.330  32.050  17.980  1.00  0.00            
ATOM    114  O27 GCD     1      18.960  31.350  16.140  1.00  0.00            
ATOM    115  H55 GCD     1      19.080  30.490  15.730  1.00  0.00            
ATOM    116  C34 GCD     1      17.730  30.130  17.710  1.00  0.00            
ATOM    117  H56 GCD     1      16.780  30.360  17.220  1.00  0.00            
ATOM    118  O28 GCD     1      17.520  29.970  19.160  1.00  0.00            
ATOM    119  C35 GCD     1      18.670  29.550  19.880  1.00  0.00            
ATOM    120  H57 GCD     1      18.940  28.540  19.560  1.00  0.00            
ATOM    121  C36 GCD     1      18.300  29.480  21.320  1.00  0.00            
ATOM    122  H58 GCD     1      19.190  29.160  21.880  1.00  0.00            
ATOM    123  H59 GCD     1      17.490  28.740  21.360  1.00  0.00            
ATOM    124  O29 GCD     1      17.860  30.700  21.930  1.00  0.00            
ATOM    125  H60 GCD     1      17.310  30.510  22.710  1.00  0.00            
ATOM    126  O30 GCD     1      18.100  28.850  17.120  1.00  0.00            
ATOM    127  C37 GCD     1      17.110  28.320  16.230  1.00  0.00            
ATOM    128  H61 GCD     1      16.340  29.090  16.100  1.00  0.00            
ATOM    129  C38 GCD     1      17.780  28.050  14.910  1.00  0.00            
ATOM    130  H62 GCD     1      18.720  27.540  15.140  1.00  0.00            
ATOM    131  O31 GCD     1      18.150  29.310  14.280  1.00  0.00            
ATOM    132  H63 GCD     1      18.320  28.970  13.400  1.00  0.00            
ATOM    133  C39 GCD     1      16.760  27.330  14.080  1.00  0.00            
ATOM    134  H64 GCD     1      15.980  28.060  13.830  1.00  0.00            
ATOM    135  O32 GCD     1      17.330  27.090  12.800  1.00  0.00            
ATOM    136  H65 GCD     1      17.750  26.230  12.870  1.00  0.00            
ATOM    137  C40 GCD     1      16.050  26.160  14.660  1.00  0.00            
ATOM    138  H66 GCD     1      15.280  25.730  14.010  1.00  0.00            
ATOM    139  O33 GCD     1      15.500  26.590  15.910  1.00  0.00            
ATOM    140  C41 GCD     1      16.480  27.080  16.860  1.00  0.00            
ATOM    141  H67 GCD     1      17.260  26.340  17.040  1.00  0.00            
ATOM    142  C42 GCD     1      15.800  27.400  18.200  1.00  0.00            
ATOM    143  H68 GCD     1      15.250  28.350  18.240  1.00  0.00            
ATOM    144  H69 GCD     1      16.660  27.620  18.850  1.00  0.00            
ATOM    145  O34 GCD     1      15.000  26.340  18.780  1.00  0.00            
ATOM    146  H70 GCD     1      15.530  25.890  19.440  1.00  0.00            
ATOM    147  O35 GCD     1      16.920  25.080  14.970  1.00  0.00            
ATOM    148  C43 GCD     1      16.470  23.770  14.700  1.00  0.00            
ATOM    149  H71 GCD     1      15.400  23.630  14.480  1.00  0.00            
ATOM    150  C44 GCD     1      17.300  23.240  13.530  1.00  0.00            
ATOM    151  H72 GCD     1      18.360  23.300  13.800  1.00  0.00            
ATOM    152  O36 GCD     1      17.020  23.940  12.280  1.00  0.00            
ATOM    153  H73 GCD     1      17.180  23.320  11.560  1.00  0.00            
ATOM    154  C45 GCD     1      17.220  21.770  13.260  1.00  0.00            
ATOM    155  H74 GCD     1      16.200  21.600  12.900  1.00  0.00            
ATOM    156  O37 GCD     1      18.170  21.390  12.220  1.00  0.00            
ATOM    157  H75 GCD     1      18.990  21.560  12.710  1.00  0.00            
ATOM    158  C46 GCD     1      17.290  21.040  14.640  1.00  0.00            
ATOM    159  H76 GCD     1      16.990  19.990  14.580  1.00  0.00            
ATOM    160  O38 GCD     1      18.650  21.190  15.140  1.00  0.00            
ATOM    161  O39 GCD     1      16.440  21.600  15.670  1.00  0.00            
ATOM    162  C47 GCD     1      16.690  22.980  15.970  1.00  0.00            
ATOM    163  H77 GCD     1      17.710  23.210  16.290  1.00  0.00            
ATOM    164  C48 GCD     1      15.730  23.470  17.050  1.00  0.00            
ATOM    165  H78 GCD     1      14.700  23.260  16.730  1.00  0.00            
ATOM    166  H79 GCD     1      15.870  24.540  17.210  1.00  0.00            
ATOM    167  O40 GCD     1      15.970  22.770  18.260  1.00  0.00            
ATOM    168  H80 GCD     1      15.730  21.860  18.080  1.00  0.00            
ATOM    169  C1  BE4     2      20.460  25.340  15.600  1.00  0.00            
ATOM    170  C2  BE4     2      21.200  24.450  16.580  1.00  0.00            
ATOM    171  C3  BE4     2      22.720  24.360  16.310  1.00  0.00            
ATOM    172  C4  BE4     2      23.260  23.710  15.170  1.00  0.00            
ATOM    173  C5  BE4     2      24.630  23.640  14.970  1.00  0.00            
ATOM    174  C6  BE4     2      25.530  24.200  15.820  1.00  0.00            
ATOM    175  C7  BE4     2      24.960  24.880  16.970  1.00  0.00            
ATOM    176  C8  BE4     2      25.980  25.490  17.920  1.00  0.00            
ATOM    177  C9  BE4     2      26.440  26.870  17.370  1.00  0.00            
ATOM    178  C10 BE4     2      23.590  25.000  17.220  1.00  0.00            
ATOM    179  N1  BE4     2      23.110  25.620  18.460  1.00  0.00            
ATOM    180  C11 BE4     2      23.010  27.120  18.380  1.00  0.00            
ATOM    181  O1  BE4     2      22.780  27.490  17.020  1.00  0.00            
ATOM    182  C12 BE4     2      22.840  28.920  17.050  1.00  0.00            
ATOM    183  C13 BE4     2      22.870  24.890  19.660  1.00  0.00            
ATOM    184  O2  BE4     2      22.440  25.400  20.710  1.00  0.00            
ATOM    185  C14 BE4     2      23.060  23.380  19.570  1.00  0.00            
ATOM    186  Cl1 BE4     2      22.140  22.490  20.850  1.00  0.00            
ATOM    187  H1  BE4     2      20.710  26.400  15.680  1.00  0.00            
ATOM    188  H2  BE4     2      20.530  24.940  14.580  1.00  0.00            
ATOM    189  H3  BE4     2      19.370  25.320  15.760  1.00  0.00            
ATOM    190  H4  BE4     2      20.760  23.480  16.330  1.00  0.00            
ATOM    191  H5  BE4     2      20.950  24.710  17.620  1.00  0.00            
ATOM    192  H6  BE4     2      22.520  23.310  14.480  1.00  0.00            
ATOM    193  H7  BE4     2      24.970  23.080  14.100  1.00  0.00            
ATOM    194  H8  BE4     2      26.590  24.220  15.590  1.00  0.00            
ATOM    195  H9  BE4     2      26.840  24.810  17.990  1.00  0.00            
ATOM    196  H10 BE4     2      25.510  25.610  18.900  1.00  0.00            
ATOM    197  H11 BE4     2      27.360  27.170  17.870  1.00  0.00            
ATOM    198  H12 BE4     2      26.600  26.880  16.280  1.00  0.00            
ATOM    199  H13 BE4     2      25.720  27.670  17.600  1.00  0.00            
ATOM    200  H14 BE4     2      23.960  27.570  18.700  1.00  0.00            
ATOM    201  H15 BE4     2      22.100  27.520  18.840  1.00  0.00            
ATOM    202  H16 BE4     2      22.250  29.260  16.190  1.00  0.00            
ATOM    203  H17 BE4     2      22.630  29.470  17.970  1.00  0.00            
ATOM    204  H18 BE4     2      23.860  29.170  16.730  1.00  0.00            
ATOM    205  H19 BE4     2      24.110  23.220  19.830  1.00  0.00            
ATOM    206  H20 BE4     2      22.790  22.980  18.580  1.00  0.00            
TER
ENDMDL
MODEL        1
ATOM      1  H1  GCD     1       5.010  25.610  21.490  1.00  0.00            
ATOM      2  O1  GCD     1       4.790  25.820  20.580  1.00  0.00            
ATOM      3  C1  GCD     1       5.850  26.380  19.880  1.00  0.00            
ATOM      4  H2  GCD     1       5.400  26.560  18.900  1.00  0.00            
ATOM      5  H3  GCD     1       6.100  27.360  20.320  1.00  0.00            
ATOM      6  C2  GCD     1       7.130  25.570  19.820  1.00  0.00            
ATOM      7  H4  GCD     1       7.800  26.160  19.180  1.00  0.00            
ATOM      8  C3  GCD     1       6.910  24.160  19.320  1.00  0.00            
ATOM      9  H5  GCD     1       6.120  23.680  19.910  1.00  0.00            
ATOM     10  C4  GCD     1       8.280  23.400  19.400  1.00  0.00            
ATOM     11  H6  GCD     1       9.010  23.820  18.710  1.00  0.00            
ATOM     12  O2  GCD     1       8.020  22.010  19.060  1.00  0.00            
ATOM     13  H7  GCD     1       7.320  21.960  18.390  1.00  0.00            
ATOM     14  C5  GCD     1       8.840  23.440  20.770  1.00  0.00            
ATOM     15  H8  GCD     1       8.050  22.980  21.390  1.00  0.00            
ATOM     16  O3  GCD     1      10.050  22.670  20.830  1.00  0.00            
ATOM     17  H9  GCD     1      10.620  23.020  20.130  1.00  0.00            
ATOM     18  C6  GCD     1       9.010  24.910  21.170  1.00  0.00            
ATOM     19  O4  GCD     1       7.760  25.540  21.060  1.00  0.00            
ATOM     20  H10 GCD     1       9.290  24.950  22.220  1.00  0.00            
ATOM     21  O5  GCD     1      10.030  25.610  20.390  1.00  0.00            
ATOM     22  C7  GCD     1      10.880  26.440  21.100  1.00  0.00            
ATOM     23  H11 GCD     1      10.360  27.110  21.800  1.00  0.00            
ATOM     24  C8  GCD     1      11.990  25.590  21.730  1.00  0.00            
ATOM     25  H12 GCD     1      12.440  24.950  20.950  1.00  0.00            
ATOM     26  O6  GCD     1      11.610  24.840  22.880  1.00  0.00            
ATOM     27  H13 GCD     1      12.270  24.150  22.960  1.00  0.00            
ATOM     28  C9  GCD     1      13.100  26.540  22.240  1.00  0.00            
ATOM     29  H14 GCD     1      12.660  27.150  23.040  1.00  0.00            
ATOM     30  O7  GCD     1      14.230  25.930  22.850  1.00  0.00            
ATOM     31  H15 GCD     1      13.920  25.570  23.690  1.00  0.00            
ATOM     32  C10 GCD     1      13.540  27.500  21.150  1.00  0.00            
ATOM     33  H16 GCD     1      14.200  28.280  21.550  1.00  0.00            
ATOM     34  O8  GCD     1      12.460  28.210  20.550  1.00  0.00            
ATOM     35  C11 GCD     1      11.410  27.440  20.010  1.00  0.00            
ATOM     36  H17 GCD     1      11.630  26.930  19.070  1.00  0.00            
ATOM     37  C12 GCD     1      10.260  28.370  19.570  1.00  0.00            
ATOM     38  H18 GCD     1      10.080  29.220  20.250  1.00  0.00            
ATOM     39  H19 GCD     1       9.300  27.850  19.530  1.00  0.00            
ATOM     40  O9  GCD     1      10.570  29.030  18.340  1.00  0.00            
ATOM     41  H20 GCD     1      11.330  29.510  18.670  1.00  0.00            
ATOM     42  O10 GCD     1      14.320  26.800  20.250  1.00  0.00            
ATOM     43  C13 GCD     1      15.670  27.260  20.010  1.00  0.00            
ATOM     44  H21 GCD     1      16.000  28.020  20.730  1.00  0.00            
ATOM     45  C14 GCD     1      16.550  25.980  20.100  1.00  0.00            
ATOM     46  H22 GCD     1      16.140  25.180  19.470  1.00  0.00            
ATOM     47  O11 GCD     1      16.600  25.400  21.470  1.00  0.00            
ATOM     48  H23 GCD     1      15.820  25.780  21.890  1.00  0.00            
ATOM     49  C15 GCD     1      17.950  26.160  19.440  1.00  0.00            
ATOM     50  H24 GCD     1      18.590  26.790  20.070  1.00  0.00            
ATOM     51  O12 GCD     1      18.640  24.890  19.220  1.00  0.00            
ATOM     52  H25 GCD     1      19.180  24.750  20.000  1.00  0.00            
ATOM     53  C16 GCD     1      17.880  26.990  18.100  1.00  0.00            
ATOM     54  H26 GCD     1      18.880  27.340  17.830  1.00  0.00            
ATOM     55  O13 GCD     1      17.110  28.110  18.350  1.00  0.00            
ATOM     56  C17 GCD     1      15.730  27.790  18.590  1.00  0.00            
ATOM     57  H27 GCD     1      15.360  27.000  17.930  1.00  0.00            
ATOM     58  C18 GCD     1      14.900  28.950  18.380  1.00  0.00            
ATOM     59  H28 GCD     1      13.850  28.700  18.550  1.00  0.00            
ATOM     60  H29 GCD     1      15.040  29.290  17.340  1.00  0.00            
ATOM     61  O14 GCD     1      15.120  30.050  19.310  1.00  0.00            
ATOM     62  H30 GCD     1      14.760  30.840  18.880  1.00  0.00            
ATOM     63  O15 GCD     1      17.300  26.240  17.090  1.00  0.00            
ATOM     64  C19 GCD     1      18.320  25.710  16.260  1.00  0.00            
ATOM     65  H31 GCD     1      19.340  25.690  16.670  1.00  0.00            
ATOM     66  C20 GCD     1      17.890  24.340  15.920  1.00  0.00            
ATOM     67  H32 GCD     1      16.860  24.330  15.550  1.00  0.00            
ATOM     68  O16 GCD     1      17.940  23.510  17.040  1.00  0.00            
ATOM     69  H33 GCD     1      17.770  24.020  17.840  1.00  0.00            
ATOM     70  C21 GCD     1      18.890  23.810  14.910  1.00  0.00            
ATOM     71  H34 GCD     1      19.910  23.880  15.310  1.00  0.00            
ATOM     72  O17 GCD     1      18.570  22.420  14.350  1.00  0.00            
ATOM     73  H35 GCD     1      18.230  21.830  15.030  1.00  0.00            
ATOM     74  C22 GCD     1      18.840  24.760  13.710  1.00  0.00            
ATOM     75  H36 GCD     1      19.610  24.330  13.060  1.00  0.00            
ATOM     76  O18 GCD     1      19.260  26.090  14.100  1.00  0.00            
ATOM     77  C23 GCD     1      18.370  26.650  14.980  1.00  0.00            
ATOM     78  H37 GCD     1      17.340  26.780  14.600  1.00  0.00            
ATOM     79  C24 GCD     1      18.920  28.070  15.300  1.00  0.00            
ATOM     80  H38 GCD     1      19.960  28.000  15.640  1.00  0.00            
ATOM     81  H39 GCD     1      18.400  28.440  16.180  1.00  0.00            
ATOM     82  O19 GCD     1      18.770  29.000  14.180  1.00  0.00            
ATOM     83  H40 GCD     1      19.600  29.030  13.700  1.00  0.00            
ATOM     84  O20 GCD     1      17.520  24.750  13.140  1.00  0.00            
ATOM     85  C25 GCD     1      17.520  24.830  11.800  1.00  0.00            
ATOM     86  H41 GCD     1      18.480  25.160  11.380  1.00  0.00            
ATOM     87  C26 GCD     1      17.050  23.540  11.190  1.00  0.00            
ATOM     88  H42 GCD     1      16.080  23.130  11.530  1.00  0.00            
ATOM     89  O21 GCD     1      18.100  22.560  11.380  1.00  0.00            
ATOM     90  H43 GCD     1      18.370  22.500  12.300  1.00  0.00            
ATOM     91  C27 GCD     1      16.660  23.620   9.670  1.00  0.00            
ATOM     92  H44 GCD     1      17.610  23.860   9.170  1.00  0.00            
ATOM     93  O22 GCD     1      16.030  22.480   9.060  1.00  0.00            
ATOM     94  H45 GCD     1      15.270  22.250   9.610  1.00  0.00            
ATOM     95  C28 GCD     1      15.640  24.730   9.560  1.00  0.00            
ATOM     96  H46 GCD     1      15.390  24.850   8.500  1.00  0.00            
ATOM     97  O23 GCD     1      16.170  25.940  10.000  1.00  0.00            
ATOM     98  C29 GCD     1      16.560  26.000  11.370  1.00  0.00            
ATOM     99  H47 GCD     1      15.610  25.990  11.930  1.00  0.00            
ATOM    100  C30 GCD     1      17.220  27.390  11.600  1.00  0.00            
ATOM    101  H48 GCD     1      17.470  27.500  12.670  1.00  0.00            
ATOM    102  H49 GCD     1      16.530  28.210  11.340  1.00  0.00            
ATOM    103  O24 GCD     1      18.370  27.590  10.760  1.00  0.00            
ATOM    104  H50 GCD     1      19.110  27.710  11.360  1.00  0.00            
ATOM    105  O25 GCD     1      14.390  24.550  10.260  1.00  0.00            
ATOM    106  C31 GCD     1      13.400  23.800   9.550  1.00  0.00            
ATOM    107  H51 GCD     1      13.660  23.450   8.540  1.00  0.00            
ATOM    108  C32 GCD     1      12.940  22.610  10.410  1.00  0.00            
ATOM    109  H52 GCD     1      12.680  23.020  11.390  1.00  0.00            
ATOM    110  O26 GCD     1      14.030  21.690  10.540  1.00  0.00            
ATOM    111  H53 GCD     1      13.560  21.010  11.040  1.00  0.00            
ATOM    112  C33 GCD     1      11.730  21.910   9.810  1.00  0.00            
ATOM    113  H54 GCD     1      12.020  21.510   8.830  1.00  0.00            
ATOM    114  O27 GCD     1      11.230  20.820  10.590  1.00  0.00            
ATOM    115  H55 GCD     1      10.310  20.980  10.840  1.00  0.00            
ATOM    116  C34 GCD     1      10.650  22.950   9.540  1.00  0.00            
ATOM    117  H56 GCD     1       9.840  22.430   9.040  1.00  0.00            
ATOM    118  O28 GCD     1      11.170  24.090   8.840  1.00  0.00            
ATOM    119  C35 GCD     1      12.300  24.790   9.320  1.00  0.00            
ATOM    120  H57 GCD     1      12.090  25.180  10.320  1.00  0.00            
ATOM    121  C36 GCD     1      12.620  25.930   8.310  1.00  0.00            
ATOM    122  H58 GCD     1      12.540  25.520   7.300  1.00  0.00            
ATOM    123  H59 GCD     1      13.620  26.310   8.580  1.00  0.00            
ATOM    124  O29 GCD     1      11.540  26.930   8.380  1.00  0.00            
ATOM    125  H60 GCD     1      10.790  26.420   8.710  1.00  0.00            
ATOM    126  O30 GCD     1      10.150  23.440  10.830  1.00  0.00            
ATOM    127  C37 GCD     1       8.680  23.560  10.900  1.00  0.00            
ATOM    128  H61 GCD     1       8.210  23.720   9.920  1.00  0.00            
ATOM    129  C38 GCD     1       8.110  22.290  11.540  1.00  0.00            
ATOM    130  H62 GCD     1       8.510  22.170  12.560  1.00  0.00            
ATOM    131  O31 GCD     1       8.420  21.190  10.690  1.00  0.00            
ATOM    132  H63 GCD     1       8.120  21.420   9.800  1.00  0.00            
ATOM    133  C39 GCD     1       6.550  22.530  11.580  1.00  0.00            
ATOM    134  H64 GCD     1       6.150  22.650  10.570  1.00  0.00            
ATOM    135  O32 GCD     1       5.960  21.300  12.070  1.00  0.00            
ATOM    136  H65 GCD     1       5.970  20.580  11.420  1.00  0.00            
ATOM    137  C40 GCD     1       6.150  23.790  12.270  1.00  0.00            
ATOM    138  H66 GCD     1       5.070  23.970  12.290  1.00  0.00            
ATOM    139  O33 GCD     1       6.770  24.960  11.710  1.00  0.00            
ATOM    140  C41 GCD     1       8.250  24.820  11.620  1.00  0.00            
ATOM    141  H67 GCD     1       8.630  24.590  12.630  1.00  0.00            
ATOM    142  C42 GCD     1       8.900  26.050  11.030  1.00  0.00            
ATOM    143  H68 GCD     1       9.920  25.950  11.420  1.00  0.00            
ATOM    144  H69 GCD     1       8.560  27.020  11.410  1.00  0.00            
ATOM    145  O34 GCD     1       9.030  26.090   9.620  1.00  0.00            
ATOM    146  H70 GCD     1       8.280  26.650   9.410  1.00  0.00            
ATOM    147  O35 GCD     1       6.640  23.700  13.580  1.00  0.00            
ATOM    148  C43 GCD     1       5.730  23.750  14.650  1.00  0.00            
ATOM    149  H71 GCD     1       4.730  23.540  14.230  1.00  0.00            
ATOM    150  C44 GCD     1       6.050  22.640  15.600  1.00  0.00            
ATOM    151  H72 GCD     1       7.070  22.790  15.970  1.00  0.00            
ATOM    152  O36 GCD     1       5.880  21.400  14.970  1.00  0.00            
ATOM    153  H73 GCD     1       6.080  21.460  14.020  1.00  0.00            
ATOM    154  C45 GCD     1       5.150  22.710  16.830  1.00  0.00            
ATOM    155  H74 GCD     1       4.100  22.550  16.570  1.00  0.00            
ATOM    156  O37 GCD     1       5.480  21.580  17.750  1.00  0.00            
ATOM    157  H75 GCD     1       5.210  20.780  17.290  1.00  0.00            
ATOM    158  C46 GCD     1       5.280  24.070  17.450  1.00  0.00            
ATOM    159  H76 GCD     1       4.580  24.230  18.280  1.00  0.00            
ATOM    160  O38 GCD     1       6.600  24.260  17.930  1.00  0.00            
ATOM    161  O39 GCD     1       4.900  25.050  16.530  1.00  0.00            
ATOM    162  C47 GCD     1       5.700  25.120  15.320  1.00  0.00            
ATOM    163  H77 GCD     1       6.770  25.160  15.580  1.00  0.00            
ATOM    164  C48 GCD     1       5.380  26.290  14.460  1.00  0.00            
ATOM    165  H78 GCD     1       6.230  26.480  13.800  1.00  0.00            
ATOM    166  H79 GCD     1       5.280  27.100  15.190  1.00  0.00            
ATOM    167  O40 GCD     1       4.050  26.090  13.820  1.00  0.00            
ATOM    168  H80 GCD     1       3.520  25.610  14.470  1.00  0.00            
ATOM    169  C1  BE4     2      14.210  21.450  13.850  1.00  0.00            
ATOM    170  C2  BE4     2      13.950  22.450  14.960  1.00  0.00            
ATOM    171  C3  BE4     2      13.080  23.660  14.480  1.00  0.00            
ATOM    172  C4  BE4     2      13.610  24.310  13.350  1.00  0.00            
ATOM    173  C5  BE4     2      12.960  25.440  12.900  1.00  0.00            
ATOM    174  C6  BE4     2      11.690  25.840  13.440  1.00  0.00            
ATOM    175  C7  BE4     2      11.160  25.150  14.550  1.00  0.00            
ATOM    176  C8  BE4     2       9.750  25.560  15.000  1.00  0.00            
ATOM    177  C9  BE4     2       9.700  26.410  16.300  1.00  0.00            
ATOM    178  C10 BE4     2      11.870  24.060  15.070  1.00  0.00            
ATOM    179  N1  BE4     2      11.430  23.380  16.240  1.00  0.00            
ATOM    180  C11 BE4     2      10.650  22.160  16.050  1.00  0.00            
ATOM    181  O1  BE4     2      10.530  21.790  14.660  1.00  0.00            
ATOM    182  C12 BE4     2       9.660  20.680  14.530  1.00  0.00            
ATOM    183  C13 BE4     2      11.970  23.650  17.500  1.00  0.00            
ATOM    184  O2  BE4     2      11.550  23.040  18.480  1.00  0.00            
ATOM    185  C14 BE4     2      13.140  24.730  17.610  1.00  0.00            
ATOM    186  Cl1 BE4     2      14.870  24.190  17.500  1.00  0.00            
ATOM    187  H1  BE4     2      14.570  20.540  14.340  1.00  0.00            
ATOM    188  H2  BE4     2      13.280  21.230  13.320  1.00  0.00            
ATOM    189  H3  BE4     2      15.070  21.770  13.250  1.00  0.00            
ATOM    190  H4  BE4     2      14.950  22.720  15.320  1.00  0.00            
ATOM    191  H5  BE4     2      13.420  21.960  15.780  1.00  0.00            
ATOM    192  H6  BE4     2      14.500  24.050  12.780  1.00  0.00            
ATOM    193  H7  BE4     2      13.310  26.020  12.050  1.00  0.00            
ATOM    194  H8  BE4     2      11.190  26.730  13.050  1.00  0.00            
ATOM    195  H9  BE4     2       9.230  24.630  15.250  1.00  0.00            
ATOM    196  H10 BE4     2       9.220  26.000  14.140  1.00  0.00            
ATOM    197  H11 BE4     2      10.140  27.380  16.020  1.00  0.00            
ATOM    198  H12 BE4     2       8.670  26.570  16.630  1.00  0.00            
ATOM    199  H13 BE4     2      10.230  25.850  17.080  1.00  0.00            
ATOM    200  H14 BE4     2       9.630  22.310  16.440  1.00  0.00            
ATOM    201  H15 BE4     2      11.060  21.390  16.710  1.00  0.00            
ATOM    202  H16 BE4     2       9.670  20.330  13.490  1.00  0.00            
ATOM    203  H17 BE4     2       9.970  19.930  15.260  1.00  0.00            
ATOM    204  H18 BE4     2       8.610  20.980  14.690  1.00  0.00            
ATOM    205  H19 BE4     2      12.970  25.090  18.630  1.00  0.00            
ATOM    206  H20 BE4     2      12.980  25.610  16.970  1.00  0.00            
TER
ENDMDL
MODEL        1
ATOM      1  H1  GCD     1      24.320  21.280  23.110  1.00  0.00            
ATOM      2  O1  GCD     1      24.660  22.180  23.040  1.00  0.00            
ATOM      3  C1  GCD     1      24.220  22.660  21.760  1.00  0.00            
ATOM      4  H2  GCD     1      23.140  22.450  21.750  1.00  0.00            
ATOM      5  H3  GCD     1      24.390  23.740  21.700  1.00  0.00            
ATOM      6  C2  GCD     1      25.010  21.970  20.610  1.00  0.00            
ATOM      7  H4  GCD     1      26.080  22.210  20.630  1.00  0.00            
ATOM      8  C3  GCD     1      24.440  22.400  19.210  1.00  0.00            
ATOM      9  H5  GCD     1      23.340  22.360  19.260  1.00  0.00            
ATOM     10  C4  GCD     1      24.820  21.470  18.140  1.00  0.00            
ATOM     11  H6  GCD     1      25.850  21.530  17.780  1.00  0.00            
ATOM     12  O2  GCD     1      24.060  21.650  16.990  1.00  0.00            
ATOM     13  H7  GCD     1      24.150  22.570  16.700  1.00  0.00            
ATOM     14  C5  GCD     1      24.730  19.980  18.510  1.00  0.00            
ATOM     15  H8  GCD     1      23.660  19.840  18.690  1.00  0.00            
ATOM     16  O3  GCD     1      25.240  18.970  17.560  1.00  0.00            
ATOM     17  H9  GCD     1      26.160  18.770  17.780  1.00  0.00            
ATOM     18  C6  GCD     1      25.500  19.740  19.810  1.00  0.00            
ATOM     19  O4  GCD     1      24.830  20.560  20.740  1.00  0.00            
ATOM     20  H10 GCD     1      25.400  18.720  20.190  1.00  0.00            
ATOM     21  O5  GCD     1      26.840  20.120  19.640  1.00  0.00            
ATOM     22  C7  GCD     1      27.830  19.060  19.780  1.00  0.00            
ATOM     23  H11 GCD     1      27.310  18.140  20.070  1.00  0.00            
ATOM     24  C8  GCD     1      28.740  18.930  18.510  1.00  0.00            
ATOM     25  H12 GCD     1      29.340  19.840  18.410  1.00  0.00            
ATOM     26  O6  GCD     1      28.100  18.650  17.230  1.00  0.00            
ATOM     27  H13 GCD     1      27.970  19.500  16.780  1.00  0.00            
ATOM     28  C9  GCD     1      29.750  17.880  18.860  1.00  0.00            
ATOM     29  H14 GCD     1      29.230  16.950  19.120  1.00  0.00            
ATOM     30  O7  GCD     1      30.710  17.620  17.880  1.00  0.00            
ATOM     31  H15 GCD     1      30.830  18.340  17.250  1.00  0.00            
ATOM     32  C10 GCD     1      30.550  18.270  20.130  1.00  0.00            
ATOM     33  H16 GCD     1      31.230  17.470  20.420  1.00  0.00            
ATOM     34  O8  GCD     1      29.660  18.460  21.230  1.00  0.00            
ATOM     35  C11 GCD     1      28.640  19.440  21.020  1.00  0.00            
ATOM     36  H17 GCD     1      29.070  20.430  20.850  1.00  0.00            
ATOM     37  C12 GCD     1      27.800  19.550  22.300  1.00  0.00            
ATOM     38  H18 GCD     1      26.990  20.280  22.220  1.00  0.00            
ATOM     39  H19 GCD     1      28.460  19.830  23.130  1.00  0.00            
ATOM     40  O9  GCD     1      27.150  18.330  22.570  1.00  0.00            
ATOM     41  H20 GCD     1      27.690  17.560  22.360  1.00  0.00            
ATOM     42  O10 GCD     1      31.320  19.390  19.920  1.00  0.00            
ATOM     43  C13 GCD     1      32.610  19.530  20.500  1.00  0.00            
ATOM     44  H21 GCD     1      32.800  18.620  21.080  1.00  0.00            
ATOM     45  C14 GCD     1      33.670  19.540  19.470  1.00  0.00            
ATOM     46  H22 GCD     1      33.500  20.470  18.900  1.00  0.00            
ATOM     47  O11 GCD     1      33.560  18.380  18.750  1.00  0.00            
ATOM     48  H23 GCD     1      32.690  18.440  18.340  1.00  0.00            
ATOM     49  C15 GCD     1      35.090  19.690  19.980  1.00  0.00            
ATOM     50  H24 GCD     1      35.280  18.780  20.570  1.00  0.00            
ATOM     51  O12 GCD     1      36.110  19.780  19.030  1.00  0.00            
ATOM     52  H25 GCD     1      36.040  20.610  18.550  1.00  0.00            
ATOM     53  C16 GCD     1      35.160  20.950  20.930  1.00  0.00            
ATOM     54  H26 GCD     1      36.110  20.760  21.410  1.00  0.00            
ATOM     55  O13 GCD     1      34.110  20.870  21.850  1.00  0.00            
ATOM     56  C17 GCD     1      32.750  20.790  21.260  1.00  0.00            
ATOM     57  H27 GCD     1      32.510  21.630  20.600  1.00  0.00            
ATOM     58  C18 GCD     1      31.720  20.800  22.440  1.00  0.00            
ATOM     59  H28 GCD     1      30.760  21.130  22.020  1.00  0.00            
ATOM     60  H29 GCD     1      31.990  21.630  23.100  1.00  0.00            
ATOM     61  O14 GCD     1      31.640  19.540  23.130  1.00  0.00            
ATOM     62  H30 GCD     1      31.210  18.990  22.460  1.00  0.00            
ATOM     63  O15 GCD     1      34.980  22.220  20.250  1.00  0.00            
ATOM     64  C19 GCD     1      36.180  22.900  19.900  1.00  0.00            
ATOM     65  H31 GCD     1      37.030  22.270  20.170  1.00  0.00            
ATOM     66  C20 GCD     1      36.170  23.280  18.400  1.00  0.00            
ATOM     67  H32 GCD     1      35.320  23.910  18.100  1.00  0.00            
ATOM     68  O16 GCD     1      35.940  22.100  17.550  1.00  0.00            
ATOM     69  H33 GCD     1      36.050  22.370  16.630  1.00  0.00            
ATOM     70  C21 GCD     1      37.330  24.050  17.950  1.00  0.00            
ATOM     71  H34 GCD     1      38.220  23.410  17.950  1.00  0.00            
ATOM     72  O17 GCD     1      37.190  24.510  16.630  1.00  0.00            
ATOM     73  H35 GCD     1      36.530  25.200  16.570  1.00  0.00            
ATOM     74  C22 GCD     1      37.470  25.280  18.860  1.00  0.00            
ATOM     75  H36 GCD     1      38.400  25.810  18.660  1.00  0.00            
ATOM     76  O18 GCD     1      37.530  24.870  20.170  1.00  0.00            
ATOM     77  C23 GCD     1      36.350  24.180  20.690  1.00  0.00            
ATOM     78  H37 GCD     1      35.540  24.880  20.440  1.00  0.00            
ATOM     79  C24 GCD     1      36.350  24.070  22.230  1.00  0.00            
ATOM     80  H38 GCD     1      35.440  23.700  22.730  1.00  0.00            
ATOM     81  H39 GCD     1      36.370  25.080  22.650  1.00  0.00            
ATOM     82  O19 GCD     1      37.460  23.340  22.700  1.00  0.00            
ATOM     83  H40 GCD     1      38.160  23.990  22.650  1.00  0.00            
ATOM     84  O20 GCD     1      36.360  26.120  18.630  1.00  0.00            
ATOM     85  C25 GCD     1      36.700  27.480  18.610  1.00  0.00            
ATOM     86  H41 GCD     1      37.780  27.660  18.510  1.00  0.00            
ATOM     87  C26 GCD     1      36.040  28.060  17.370  1.00  0.00            
ATOM     88  H42 GCD     1      34.980  27.800  17.420  1.00  0.00            
ATOM     89  O21 GCD     1      36.610  27.430  16.220  1.00  0.00            
ATOM     90  H43 GCD     1      36.160  27.700  15.410  1.00  0.00            
ATOM     91  C27 GCD     1      36.250  29.600  17.360  1.00  0.00            
ATOM     92  H44 GCD     1      37.330  29.750  17.360  1.00  0.00            
ATOM     93  O22 GCD     1      35.770  30.210  16.180  1.00  0.00            
ATOM     94  H45 GCD     1      36.170  31.070  16.060  1.00  0.00            
ATOM     95  C28 GCD     1      35.580  30.260  18.650  1.00  0.00            
ATOM     96  H46 GCD     1      35.760  31.340  18.610  1.00  0.00            
ATOM     97  O23 GCD     1      36.260  29.660  19.710  1.00  0.00            
ATOM     98  C29 GCD     1      36.080  28.240  19.850  1.00  0.00            
ATOM     99  H47 GCD     1      34.990  28.090  19.890  1.00  0.00            
ATOM    100  C30 GCD     1      36.800  27.880  21.170  1.00  0.00            
ATOM    101  H48 GCD     1      37.850  28.180  21.250  1.00  0.00            
ATOM    102  H49 GCD     1      36.790  26.810  21.430  1.00  0.00            
ATOM    103  O24 GCD     1      35.990  28.530  22.120  1.00  0.00            
ATOM    104  H50 GCD     1      36.090  29.470  21.950  1.00  0.00            
ATOM    105  O25 GCD     1      34.210  29.890  18.610  1.00  0.00            
ATOM    106  C31 GCD     1      33.310  30.820  18.060  1.00  0.00            
ATOM    107  H51 GCD     1      33.850  31.530  17.420  1.00  0.00            
ATOM    108  C32 GCD     1      32.290  30.130  17.130  1.00  0.00            
ATOM    109  H52 GCD     1      31.760  29.380  17.730  1.00  0.00            
ATOM    110  O26 GCD     1      33.040  29.550  16.130  1.00  0.00            
ATOM    111  H53 GCD     1      33.940  29.890  16.210  1.00  0.00            
ATOM    112  C33 GCD     1      31.310  31.250  16.620  1.00  0.00            
ATOM    113  H54 GCD     1      31.910  32.090  16.240  1.00  0.00            
ATOM    114  O27 GCD     1      30.410  30.910  15.620  1.00  0.00            
ATOM    115  H55 GCD     1      30.740  31.170  14.750  1.00  0.00            
ATOM    116  C34 GCD     1      30.540  31.670  17.890  1.00  0.00            
ATOM    117  H56 GCD     1      29.800  32.430  17.620  1.00  0.00            
ATOM    118  O28 GCD     1      31.490  32.240  18.820  1.00  0.00            
ATOM    119  C35 GCD     1      32.600  31.500  19.260  1.00  0.00            
ATOM    120  H57 GCD     1      32.270  30.640  19.870  1.00  0.00            
ATOM    121  C36 GCD     1      33.510  32.380  20.080  1.00  0.00            
ATOM    122  H58 GCD     1      34.290  31.710  20.460  1.00  0.00            
ATOM    123  H59 GCD     1      33.020  32.920  20.900  1.00  0.00            
ATOM    124  O29 GCD     1      34.060  33.410  19.250  1.00  0.00            
ATOM    125  H60 GCD     1      35.010  33.430  19.400  1.00  0.00            
ATOM    126  O30 GCD     1      29.860  30.510  18.370  1.00  0.00            
ATOM    127  C37 GCD     1      28.470  30.820  18.790  1.00  0.00            
ATOM    128  H61 GCD     1      28.380  31.870  19.080  1.00  0.00            
ATOM    129  C38 GCD     1      27.560  30.450  17.640  1.00  0.00            
ATOM    130  H62 GCD     1      27.760  29.410  17.390  1.00  0.00            
ATOM    131  O31 GCD     1      27.820  31.230  16.500  1.00  0.00            
ATOM    132  H63 GCD     1      28.630  30.930  16.070  1.00  0.00            
ATOM    133  C39 GCD     1      26.130  30.490  18.090  1.00  0.00            
ATOM    134  H64 GCD     1      25.950  31.530  18.410  1.00  0.00            
ATOM    135  O32 GCD     1      25.230  30.130  17.030  1.00  0.00            
ATOM    136  H65 GCD     1      25.350  30.760  16.300  1.00  0.00            
ATOM    137  C40 GCD     1      25.940  29.560  19.260  1.00  0.00            
ATOM    138  H66 GCD     1      24.990  29.690  19.780  1.00  0.00            
ATOM    139  O33 GCD     1      26.790  29.980  20.300  1.00  0.00            
ATOM    140  C41 GCD     1      28.220  29.960  20.020  1.00  0.00            
ATOM    141  H67 GCD     1      28.570  28.950  19.760  1.00  0.00            
ATOM    142  C42 GCD     1      28.970  30.460  21.250  1.00  0.00            
ATOM    143  H68 GCD     1      28.620  31.480  21.460  1.00  0.00            
ATOM    144  H69 GCD     1      30.060  30.530  21.090  1.00  0.00            
ATOM    145  O34 GCD     1      28.790  29.680  22.450  1.00  0.00            
ATOM    146  H70 GCD     1      27.840  29.570  22.580  1.00  0.00            
ATOM    147  O35 GCD     1      26.170  28.150  18.980  1.00  0.00            
ATOM    148  C43 GCD     1      24.940  27.370  18.880  1.00  0.00            
ATOM    149  H71 GCD     1      24.070  28.030  18.800  1.00  0.00            
ATOM    150  C44 GCD     1      25.080  26.510  17.650  1.00  0.00            
ATOM    151  H72 GCD     1      25.950  25.840  17.690  1.00  0.00            
ATOM    152  O36 GCD     1      25.070  27.400  16.500  1.00  0.00            
ATOM    153  H73 GCD     1      25.460  28.260  16.710  1.00  0.00            
ATOM    154  C45 GCD     1      23.920  25.560  17.590  1.00  0.00            
ATOM    155  H74 GCD     1      22.990  26.140  17.650  1.00  0.00            
ATOM    156  O37 GCD     1      23.870  24.770  16.420  1.00  0.00            
ATOM    157  H75 GCD     1      23.650  25.280  15.630  1.00  0.00            
ATOM    158  C46 GCD     1      23.770  24.700  18.860  1.00  0.00            
ATOM    159  H76 GCD     1      22.810  24.170  18.870  1.00  0.00            
ATOM    160  O38 GCD     1      24.790  23.760  18.880  1.00  0.00            
ATOM    161  O39 GCD     1      23.780  25.490  20.050  1.00  0.00            
ATOM    162  C47 GCD     1      24.870  26.410  20.140  1.00  0.00            
ATOM    163  H77 GCD     1      25.850  25.930  20.230  1.00  0.00            
ATOM    164  C48 GCD     1      24.830  27.130  21.460  1.00  0.00            
ATOM    165  H78 GCD     1      25.680  27.810  21.560  1.00  0.00            
ATOM    166  H79 GCD     1      24.820  26.350  22.230  1.00  0.00            
ATOM    167  O40 GCD     1      23.660  27.970  21.620  1.00  0.00            
ATOM    168  H80 GCD     1      23.780  28.420  22.470  1.00  0.00            
ATOM    169  C1  BE4     2      32.500  27.370  21.270  1.00  0.00            
ATOM    170  C2  BE4     2      31.450  27.820  20.280  1.00  0.00            
ATOM    171  C3  BE4     2      30.270  26.810  20.000  1.00  0.00            
ATOM    172  C4  BE4     2      29.450  26.520  21.060  1.00  0.00            
ATOM    173  C5  BE4     2      28.500  25.450  21.010  1.00  0.00            
ATOM    174  C6  BE4     2      28.380  24.730  19.820  1.00  0.00            
ATOM    175  C7  BE4     2      29.160  24.970  18.690  1.00  0.00            
ATOM    176  C8  BE4     2      29.130  23.970  17.480  1.00  0.00            
ATOM    177  C9  BE4     2      30.290  22.980  17.360  1.00  0.00            
ATOM    178  C10 BE4     2      30.070  26.070  18.740  1.00  0.00            
ATOM    179  N1  BE4     2      30.870  26.450  17.620  1.00  0.00            
ATOM    180  C11 BE4     2      30.250  27.480  16.740  1.00  0.00            
ATOM    181  O1  BE4     2      29.300  26.900  15.860  1.00  0.00            
ATOM    182  C12 BE4     2      28.610  27.860  15.010  1.00  0.00            
ATOM    183  C13 BE4     2      32.180  26.010  17.380  1.00  0.00            
ATOM    184  O2  BE4     2      32.930  25.570  18.240  1.00  0.00            
ATOM    185  C14 BE4     2      32.640  25.950  15.910  1.00  0.00            
ATOM    186  Cl1 BE4     2      34.050  24.790  15.570  1.00  0.00            
ATOM    187  H1  BE4     2      33.040  28.290  21.510  1.00  0.00            
ATOM    188  H2  BE4     2      32.120  26.980  22.220  1.00  0.00            
ATOM    189  H3  BE4     2      33.160  26.580  20.890  1.00  0.00            
ATOM    190  H4  BE4     2      32.010  28.050  19.370  1.00  0.00            
ATOM    191  H5  BE4     2      31.040  28.750  20.690  1.00  0.00            
ATOM    192  H6  BE4     2      29.570  27.010  22.030  1.00  0.00            
ATOM    193  H7  BE4     2      27.860  25.260  21.870  1.00  0.00            
ATOM    194  H8  BE4     2      27.750  23.840  19.840  1.00  0.00            
ATOM    195  H9  BE4     2      29.020  24.520  16.540  1.00  0.00            
ATOM    196  H10 BE4     2      28.200  23.400  17.540  1.00  0.00            
ATOM    197  H11 BE4     2      30.340  22.310  18.220  1.00  0.00            
ATOM    198  H12 BE4     2      30.100  22.400  16.450  1.00  0.00            
ATOM    199  H13 BE4     2      31.310  23.370  17.290  1.00  0.00            
ATOM    200  H14 BE4     2      31.080  27.910  16.180  1.00  0.00            
ATOM    201  H15 BE4     2      29.880  28.240  17.440  1.00  0.00            
ATOM    202  H16 BE4     2      27.950  27.350  14.300  1.00  0.00            
ATOM    203  H17 BE4     2      27.880  28.480  15.540  1.00  0.00            
ATOM    204  H18 BE4     2      29.390  28.490  14.560  1.00  0.00            
ATOM    205  H19 BE4     2      32.870  26.990  15.650  1.00  0.00            
ATOM    206  H20 BE4     2      31.750  25.660  15.340  1.00  0.00            
TER
ENDMDL
MODEL        1
ATOM      1  H1  GCD     1      13.440  38.820  17.660  1.00  0.00            
ATOM      2  O1  GCD     1      13.380  38.050  17.080  1.00  0.00            
ATOM      3  C1  GCD     1      11.980  37.670  16.990  1.00  0.00            
ATOM      4  H2  GCD     1      11.410  38.580  16.740  1.00  0.00            
ATOM      5  H3  GCD     1      11.910  36.960  16.160  1.00  0.00            
ATOM      6  C2  GCD     1      11.420  37.060  18.290  1.00  0.00            
ATOM      7  H4  GCD     1      12.140  36.280  18.580  1.00  0.00            
ATOM      8  C3  GCD     1      10.130  36.410  18.100  1.00  0.00            
ATOM      9  H5  GCD     1       9.450  37.090  17.570  1.00  0.00            
ATOM     10  C4  GCD     1       9.470  36.030  19.440  1.00  0.00            
ATOM     11  H6  GCD     1       9.980  35.180  19.900  1.00  0.00            
ATOM     12  O2  GCD     1       8.100  35.680  19.160  1.00  0.00            
ATOM     13  H7  GCD     1       8.160  34.880  18.630  1.00  0.00            
ATOM     14  C5  GCD     1       9.470  37.260  20.390  1.00  0.00            
ATOM     15  H8  GCD     1       8.950  38.100  19.910  1.00  0.00            
ATOM     16  O3  GCD     1       8.930  36.960  21.600  1.00  0.00            
ATOM     17  H9  GCD     1       8.120  36.520  21.350  1.00  0.00            
ATOM     18  C6  GCD     1      10.880  37.750  20.510  1.00  0.00            
ATOM     19  O4  GCD     1      11.320  38.130  19.250  1.00  0.00            
ATOM     20  H10 GCD     1      11.000  38.540  21.260  1.00  0.00            
ATOM     21  O5  GCD     1      11.650  36.690  20.990  1.00  0.00            
ATOM     22  C7  GCD     1      12.240  36.720  22.240  1.00  0.00            
ATOM     23  H11 GCD     1      11.890  37.580  22.830  1.00  0.00            
ATOM     24  C8  GCD     1      12.040  35.460  23.090  1.00  0.00            
ATOM     25  H12 GCD     1      12.340  34.570  22.510  1.00  0.00            
ATOM     26  O6  GCD     1      10.670  35.260  23.420  1.00  0.00            
ATOM     27  H13 GCD     1      10.250  35.500  22.580  1.00  0.00            
ATOM     28  C9  GCD     1      12.930  35.520  24.370  1.00  0.00            
ATOM     29  H14 GCD     1      12.460  36.230  25.070  1.00  0.00            
ATOM     30  O7  GCD     1      13.040  34.240  24.990  1.00  0.00            
ATOM     31  H15 GCD     1      12.210  34.090  25.450  1.00  0.00            
ATOM     32  C10 GCD     1      14.340  35.940  24.110  1.00  0.00            
ATOM     33  H16 GCD     1      14.920  36.210  24.990  1.00  0.00            
ATOM     34  O8  GCD     1      14.290  37.150  23.360  1.00  0.00            
ATOM     35  C11 GCD     1      13.670  37.050  22.090  1.00  0.00            
ATOM     36  H17 GCD     1      14.160  36.250  21.510  1.00  0.00            
ATOM     37  C12 GCD     1      13.920  38.450  21.400  1.00  0.00            
ATOM     38  H18 GCD     1      13.600  38.370  20.360  1.00  0.00            
ATOM     39  H19 GCD     1      15.010  38.540  21.480  1.00  0.00            
ATOM     40  O9  GCD     1      13.270  39.640  21.930  1.00  0.00            
ATOM     41  H20 GCD     1      13.390  39.470  22.880  1.00  0.00            
ATOM     42  O10 GCD     1      15.080  34.970  23.460  1.00  0.00            
ATOM     43  C13 GCD     1      16.420  34.820  24.040  1.00  0.00            
ATOM     44  H21 GCD     1      16.580  35.470  24.910  1.00  0.00            
ATOM     45  C14 GCD     1      16.430  33.370  24.610  1.00  0.00            
ATOM     46  H22 GCD     1      16.180  32.800  23.710  1.00  0.00            
ATOM     47  O11 GCD     1      15.470  33.130  25.580  1.00  0.00            
ATOM     48  H23 GCD     1      14.670  33.600  25.350  1.00  0.00            
ATOM     49  C15 GCD     1      17.830  33.060  25.080  1.00  0.00            
ATOM     50  H24 GCD     1      17.970  33.680  25.970  1.00  0.00            
ATOM     51  O12 GCD     1      18.090  31.660  25.540  1.00  0.00            
ATOM     52  H25 GCD     1      18.180  31.050  24.800  1.00  0.00            
ATOM     53  C16 GCD     1      18.890  33.480  24.010  1.00  0.00            
ATOM     54  H26 GCD     1      19.860  33.470  24.510  1.00  0.00            
ATOM     55  O13 GCD     1      18.660  34.810  23.650  1.00  0.00            
ATOM     56  C17 GCD     1      17.410  34.970  22.960  1.00  0.00            
ATOM     57  H27 GCD     1      17.170  34.180  22.240  1.00  0.00            
ATOM     58  C18 GCD     1      17.260  36.360  22.400  1.00  0.00            
ATOM     59  H28 GCD     1      17.310  37.060  23.240  1.00  0.00            
ATOM     60  H29 GCD     1      16.300  36.260  21.880  1.00  0.00            
ATOM     61  O14 GCD     1      18.220  36.680  21.430  1.00  0.00            
ATOM     62  H30 GCD     1      19.030  36.860  21.930  1.00  0.00            
ATOM     63  O15 GCD     1      18.890  32.620  22.940  1.00  0.00            
ATOM     64  C19 GCD     1      20.180  32.050  22.630  1.00  0.00            
ATOM     65  H31 GCD     1      20.960  32.290  23.370  1.00  0.00            
ATOM     66  C20 GCD     1      20.020  30.580  22.610  1.00  0.00            
ATOM     67  H32 GCD     1      19.170  30.260  22.000  1.00  0.00            
ATOM     68  O16 GCD     1      19.830  30.090  23.960  1.00  0.00            
ATOM     69  H33 GCD     1      19.590  29.160  23.870  1.00  0.00            
ATOM     70  C21 GCD     1      21.240  29.980  21.940  1.00  0.00            
ATOM     71  H34 GCD     1      22.060  30.240  22.630  1.00  0.00            
ATOM     72  O17 GCD     1      21.100  28.540  21.820  1.00  0.00            
ATOM     73  H35 GCD     1      20.700  28.240  21.000  1.00  0.00            
ATOM     74  C22 GCD     1      21.510  30.550  20.540  1.00  0.00            
ATOM     75  H36 GCD     1      22.420  30.090  20.170  1.00  0.00            
ATOM     76  O18 GCD     1      21.710  32.030  20.740  1.00  0.00            
ATOM     77  C23 GCD     1      20.580  32.630  21.260  1.00  0.00            
ATOM     78  H37 GCD     1      19.780  32.350  20.560  1.00  0.00            
ATOM     79  C24 GCD     1      20.710  34.110  21.230  1.00  0.00            
ATOM     80  H38 GCD     1      19.650  34.330  21.400  1.00  0.00            
ATOM     81  H39 GCD     1      20.900  34.420  20.200  1.00  0.00            
ATOM     82  O19 GCD     1      21.680  34.700  22.140  1.00  0.00            
ATOM     83  H40 GCD     1      21.460  35.630  22.260  1.00  0.00            
ATOM     84  O20 GCD     1      20.380  30.260  19.640  1.00  0.00            
ATOM     85  C25 GCD     1      20.650  29.410  18.540  1.00  0.00            
ATOM     86  H41 GCD     1      21.710  29.170  18.440  1.00  0.00            
ATOM     87  C26 GCD     1      19.780  28.180  18.520  1.00  0.00            
ATOM     88  H42 GCD     1      18.740  28.500  18.610  1.00  0.00            
ATOM     89  O21 GCD     1      20.080  27.360  19.650  1.00  0.00            
ATOM     90  H43 GCD     1      19.330  26.770  19.750  1.00  0.00            
ATOM     91  C27 GCD     1      19.980  27.430  17.180  1.00  0.00            
ATOM     92  H44 GCD     1      21.060  27.190  17.180  1.00  0.00            
ATOM     93  O22 GCD     1      19.220  26.260  17.090  1.00  0.00            
ATOM     94  H45 GCD     1      18.290  26.500  17.120  1.00  0.00            
ATOM     95  C28 GCD     1      19.810  28.330  15.980  1.00  0.00            
ATOM     96  H46 GCD     1      20.110  27.860  15.040  1.00  0.00            
ATOM     97  O23 GCD     1      20.580  29.470  16.140  1.00  0.00            
ATOM     98  C29 GCD     1      20.310  30.270  17.280  1.00  0.00            
ATOM     99  H47 GCD     1      19.210  30.340  17.240  1.00  0.00            
ATOM    100  C30 GCD     1      21.050  31.610  17.090  1.00  0.00            
ATOM    101  H48 GCD     1      22.100  31.430  16.810  1.00  0.00            
ATOM    102  H49 GCD     1      21.040  32.230  17.990  1.00  0.00            
ATOM    103  O24 GCD     1      20.440  32.320  15.990  1.00  0.00            
ATOM    104  H50 GCD     1      20.920  32.030  15.210  1.00  0.00            
ATOM    105  O25 GCD     1      18.400  28.610  15.870  1.00  0.00            
ATOM    106  C31 GCD     1      17.740  28.090  14.700  1.00  0.00            
ATOM    107  H51 GCD     1      18.330  27.320  14.190  1.00  0.00            
ATOM    108  C32 GCD     1      16.460  27.610  15.220  1.00  0.00            
ATOM    109  H52 GCD     1      15.930  28.410  15.750  1.00  0.00            
ATOM    110  O26 GCD     1      16.630  26.470  16.150  1.00  0.00            
ATOM    111  H53 GCD     1      15.760  26.170  16.420  1.00  0.00            
ATOM    112  C33 GCD     1      15.630  27.200  13.960  1.00  0.00            
ATOM    113  H54 GCD     1      16.160  26.410  13.420  1.00  0.00            
ATOM    114  O27 GCD     1      14.250  26.670  14.150  1.00  0.00            
ATOM    115  H55 GCD     1      14.240  26.150  14.960  1.00  0.00            
ATOM    116  C34 GCD     1      15.530  28.350  12.920  1.00  0.00            
ATOM    117  H56 GCD     1      15.120  27.920  11.990  1.00  0.00            
ATOM    118  O28 GCD     1      16.790  28.850  12.640  1.00  0.00            
ATOM    119  C35 GCD     1      17.560  29.270  13.730  1.00  0.00            
ATOM    120  H57 GCD     1      17.020  29.970  14.370  1.00  0.00            
ATOM    121  C36 GCD     1      18.890  29.860  13.160  1.00  0.00            
ATOM    122  H58 GCD     1      19.450  30.380  13.950  1.00  0.00            
ATOM    123  H59 GCD     1      18.650  30.630  12.420  1.00  0.00            
ATOM    124  O29 GCD     1      19.670  28.830  12.610  1.00  0.00            
ATOM    125  H60 GCD     1      19.220  28.710  11.770  1.00  0.00            
ATOM    126  O30 GCD     1      14.710  29.450  13.380  1.00  0.00            
ATOM    127  C37 GCD     1      13.590  29.860  12.510  1.00  0.00            
ATOM    128  H61 GCD     1      13.620  29.290  11.570  1.00  0.00            
ATOM    129  C38 GCD     1      12.260  29.440  13.190  1.00  0.00            
ATOM    130  H62 GCD     1      12.290  29.740  14.240  1.00  0.00            
ATOM    131  O31 GCD     1      12.010  28.020  13.080  1.00  0.00            
ATOM    132  H63 GCD     1      12.860  27.620  13.330  1.00  0.00            
ATOM    133  C39 GCD     1      11.040  30.190  12.470  1.00  0.00            
ATOM    134  H64 GCD     1      11.070  29.950  11.400  1.00  0.00            
ATOM    135  O32 GCD     1       9.760  29.900  13.090  1.00  0.00            
ATOM    136  H65 GCD     1       9.550  30.490  13.820  1.00  0.00            
ATOM    137  C40 GCD     1      11.240  31.700  12.540  1.00  0.00            
ATOM    138  H66 GCD     1      10.560  32.380  12.020  1.00  0.00            
ATOM    139  O33 GCD     1      12.440  31.930  11.850  1.00  0.00            
ATOM    140  C41 GCD     1      13.630  31.380  12.430  1.00  0.00            
ATOM    141  H67 GCD     1      13.790  31.820  13.420  1.00  0.00            
ATOM    142  C42 GCD     1      14.750  31.690  11.380  1.00  0.00            
ATOM    143  H68 GCD     1      15.690  31.350  11.850  1.00  0.00            
ATOM    144  H69 GCD     1      14.820  32.780  11.330  1.00  0.00            
ATOM    145  O34 GCD     1      14.440  31.240  10.070  1.00  0.00            
ATOM    146  H70 GCD     1      13.530  31.510   9.890  1.00  0.00            
ATOM    147  O35 GCD     1      11.350  32.080  13.940  1.00  0.00            
ATOM    148  C43 GCD     1      10.420  33.100  14.290  1.00  0.00            
ATOM    149  H71 GCD     1       9.590  33.230  13.590  1.00  0.00            
ATOM    150  C44 GCD     1       9.820  32.590  15.670  1.00  0.00            
ATOM    151  H72 GCD     1      10.550  32.500  16.480  1.00  0.00            
ATOM    152  O36 GCD     1       9.190  31.360  15.500  1.00  0.00            
ATOM    153  H73 GCD     1       9.800  30.710  15.870  1.00  0.00            
ATOM    154  C45 GCD     1       8.840  33.580  16.300  1.00  0.00            
ATOM    155  H74 GCD     1       7.940  33.560  15.670  1.00  0.00            
ATOM    156  O37 GCD     1       8.310  33.220  17.620  1.00  0.00            
ATOM    157  H75 GCD     1       7.790  32.420  17.560  1.00  0.00            
ATOM    158  C46 GCD     1       9.350  35.070  16.320  1.00  0.00            
ATOM    159  H76 GCD     1       8.490  35.740  16.460  1.00  0.00            
ATOM    160  O38 GCD     1      10.220  35.200  17.390  1.00  0.00            
ATOM    161  O39 GCD     1      10.030  35.320  15.020  1.00  0.00            
ATOM    162  C47 GCD     1      11.070  34.460  14.610  1.00  0.00            
ATOM    163  H77 GCD     1      11.650  34.370  15.540  1.00  0.00            
ATOM    164  C48 GCD     1      11.800  35.040  13.370  1.00  0.00            
ATOM    165  H78 GCD     1      12.630  34.390  13.060  1.00  0.00            
ATOM    166  H79 GCD     1      12.240  36.040  13.480  1.00  0.00            
ATOM    167  O40 GCD     1      10.950  35.150  12.280  1.00  0.00            
ATOM    168  H80 GCD     1      10.470  35.970  12.420  1.00  0.00            
ATOM    169  C1  BE4     2      17.670  33.360  19.070  1.00  0.00            
ATOM    170  C2  BE4     2      16.470  32.730  19.800  1.00  0.00            
ATOM    171  C3  BE4     2      16.080  31.380  19.180  1.00  0.00            
ATOM    172  C4  BE4     2      16.720  30.240  19.700  1.00  0.00            
ATOM    173  C5  BE4     2      16.180  29.020  19.270  1.00  0.00            
ATOM    174  C6  BE4     2      15.160  28.920  18.250  1.00  0.00            
ATOM    175  C7  BE4     2      14.590  30.060  17.630  1.00  0.00            
ATOM    176  C8  BE4     2      13.560  29.810  16.520  1.00  0.00            
ATOM    177  C9  BE4     2      12.130  29.720  17.080  1.00  0.00            
ATOM    178  C10 BE4     2      15.100  31.310  18.140  1.00  0.00            
ATOM    179  N1  BE4     2      14.610  32.530  17.540  1.00  0.00            
ATOM    180  C11 BE4     2      13.370  33.100  18.130  1.00  0.00            
ATOM    181  O1  BE4     2      13.110  32.790  19.540  1.00  0.00            
ATOM    182  C12 BE4     2      11.860  32.940  20.040  1.00  0.00            
ATOM    183  C13 BE4     2      15.090  33.050  16.340  1.00  0.00            
ATOM    184  O2  BE4     2      14.710  34.090  15.830  1.00  0.00            
ATOM    185  C14 BE4     2      16.170  32.250  15.600  1.00  0.00            
ATOM    186  Cl1 BE4     2      16.950  33.060  14.100  1.00  0.00            
ATOM    187  H1  BE4     2      17.260  33.760  18.130  1.00  0.00            
ATOM    188  H2  BE4     2      18.060  34.210  19.650  1.00  0.00            
ATOM    189  H3  BE4     2      18.440  32.660  18.720  1.00  0.00            
ATOM    190  H4  BE4     2      15.670  33.470  19.920  1.00  0.00            
ATOM    191  H5  BE4     2      16.880  32.490  20.790  1.00  0.00            
ATOM    192  H6  BE4     2      17.550  30.470  20.370  1.00  0.00            
ATOM    193  H7  BE4     2      16.620  28.080  19.600  1.00  0.00            
ATOM    194  H8  BE4     2      14.760  28.010  17.840  1.00  0.00            
ATOM    195  H9  BE4     2      13.810  29.050  15.770  1.00  0.00            
ATOM    196  H10 BE4     2      13.550  30.810  16.060  1.00  0.00            
ATOM    197  H11 BE4     2      11.470  29.400  16.270  1.00  0.00            
ATOM    198  H12 BE4     2      12.120  28.900  17.800  1.00  0.00            
ATOM    199  H13 BE4     2      11.860  30.680  17.550  1.00  0.00            
ATOM    200  H14 BE4     2      12.550  32.670  17.540  1.00  0.00            
ATOM    201  H15 BE4     2      13.320  34.190  18.020  1.00  0.00            
ATOM    202  H16 BE4     2      11.390  33.860  19.670  1.00  0.00            
ATOM    203  H17 BE4     2      11.200  32.110  19.740  1.00  0.00            
ATOM    204  H18 BE4     2      11.840  32.880  21.140  1.00  0.00            
ATOM    205  H19 BE4     2      15.730  31.270  15.370  1.00  0.00            
ATOM    206  H20 BE4     2      16.970  31.960  16.300  1.00  0.00            
TER
ENDMDL
MODEL        1
ATOM      1  H1  GCD     1       7.300  24.620  18.680  1.00  0.00            
ATOM      2  O1  GCD     1       8.160  24.640  19.110  1.00  0.00            
ATOM      3  C1  GCD     1       8.890  23.440  19.060  1.00  0.00            
ATOM      4  H2  GCD     1       9.930  23.650  19.320  1.00  0.00            
ATOM      5  H3  GCD     1       8.520  22.760  19.850  1.00  0.00            
ATOM      6  C2  GCD     1       8.900  22.840  17.670  1.00  0.00            
ATOM      7  H4  GCD     1       9.730  22.120  17.690  1.00  0.00            
ATOM      8  C3  GCD     1       9.230  23.900  16.630  1.00  0.00            
ATOM      9  H5  GCD     1       8.380  24.590  16.540  1.00  0.00            
ATOM     10  C4  GCD     1       9.410  23.060  15.390  1.00  0.00            
ATOM     11  H6  GCD     1      10.130  22.310  15.750  1.00  0.00            
ATOM     12  O2  GCD     1       9.760  23.960  14.370  1.00  0.00            
ATOM     13  H7  GCD     1      10.190  24.670  14.850  1.00  0.00            
ATOM     14  C5  GCD     1       8.120  22.370  15.050  1.00  0.00            
ATOM     15  H8  GCD     1       7.500  23.260  14.910  1.00  0.00            
ATOM     16  O3  GCD     1       8.260  21.590  13.810  1.00  0.00            
ATOM     17  H9  GCD     1       8.800  22.130  13.230  1.00  0.00            
ATOM     18  C6  GCD     1       7.620  21.460  16.190  1.00  0.00            
ATOM     19  O4  GCD     1       7.630  22.180  17.390  1.00  0.00            
ATOM     20  H10 GCD     1       6.600  21.180  15.910  1.00  0.00            
ATOM     21  O5  GCD     1       8.520  20.320  16.270  1.00  0.00            
ATOM     22  C7  GCD     1       7.810  19.080  16.550  1.00  0.00            
ATOM     23  H11 GCD     1       6.720  19.080  16.480  1.00  0.00            
ATOM     24  C8  GCD     1       8.270  18.250  15.310  1.00  0.00            
ATOM     25  H12 GCD     1       9.350  18.210  15.160  1.00  0.00            
ATOM     26  O6  GCD     1       7.790  18.730  14.100  1.00  0.00            
ATOM     27  H13 GCD     1       8.220  19.600  14.070  1.00  0.00            
ATOM     28  C9  GCD     1       7.960  16.740  15.600  1.00  0.00            
ATOM     29  H14 GCD     1       6.870  16.620  15.550  1.00  0.00            
ATOM     30  O7  GCD     1       8.500  15.900  14.600  1.00  0.00            
ATOM     31  H15 GCD     1       9.460  15.990  14.660  1.00  0.00            
ATOM     32  C10 GCD     1       8.400  16.260  16.940  1.00  0.00            
ATOM     33  H16 GCD     1       8.150  15.200  17.040  1.00  0.00            
ATOM     34  O8  GCD     1       7.850  17.090  17.970  1.00  0.00            
ATOM     35  C11 GCD     1       8.260  18.490  17.860  1.00  0.00            
ATOM     36  H17 GCD     1       9.350  18.540  18.000  1.00  0.00            
ATOM     37  C12 GCD     1       7.640  19.230  18.970  1.00  0.00            
ATOM     38  H18 GCD     1       8.040  20.250  19.060  1.00  0.00            
ATOM     39  H19 GCD     1       7.930  18.740  19.920  1.00  0.00            
ATOM     40  O9  GCD     1       6.230  19.330  18.870  1.00  0.00            
ATOM     41  H20 GCD     1       5.810  18.470  18.980  1.00  0.00            
ATOM     42  O10 GCD     1       9.830  16.280  16.920  1.00  0.00            
ATOM     43  C13 GCD     1      10.640  15.130  16.840  1.00  0.00            
ATOM     44  H21 GCD     1      10.090  14.280  16.420  1.00  0.00            
ATOM     45  C14 GCD     1      11.720  15.440  15.920  1.00  0.00            
ATOM     46  H22 GCD     1      12.140  16.370  16.330  1.00  0.00            
ATOM     47  O11 GCD     1      11.300  15.690  14.610  1.00  0.00            
ATOM     48  H23 GCD     1      12.070  15.900  14.070  1.00  0.00            
ATOM     49  C15 GCD     1      12.790  14.380  15.840  1.00  0.00            
ATOM     50  H24 GCD     1      12.190  13.550  15.430  1.00  0.00            
ATOM     51  O12 GCD     1      13.850  14.650  14.930  1.00  0.00            
ATOM     52  H25 GCD     1      14.630  14.450  15.460  1.00  0.00            
ATOM     53  C16 GCD     1      13.290  13.900  17.210  1.00  0.00            
ATOM     54  H26 GCD     1      13.810  12.940  17.110  1.00  0.00            
ATOM     55  O13 GCD     1      12.140  13.780  18.110  1.00  0.00            
ATOM     56  C17 GCD     1      11.230  14.870  18.220  1.00  0.00            
ATOM     57  H27 GCD     1      11.880  15.700  18.530  1.00  0.00            
ATOM     58  C18 GCD     1      10.340  14.540  19.440  1.00  0.00            
ATOM     59  H28 GCD     1       9.640  15.360  19.640  1.00  0.00            
ATOM     60  H29 GCD     1      11.010  14.450  20.300  1.00  0.00            
ATOM     61  O14 GCD     1       9.610  13.220  19.360  1.00  0.00            
ATOM     62  H30 GCD     1       9.040  13.310  18.590  1.00  0.00            
ATOM     63  O15 GCD     1      14.130  14.900  17.690  1.00  0.00            
ATOM     64  C19 GCD     1      15.190  14.470  18.450  1.00  0.00            
ATOM     65  H31 GCD     1      14.890  13.530  18.930  1.00  0.00            
ATOM     66  C20 GCD     1      16.460  14.200  17.580  1.00  0.00            
ATOM     67  H32 GCD     1      16.620  15.030  16.880  1.00  0.00            
ATOM     68  O16 GCD     1      16.220  13.020  16.780  1.00  0.00            
ATOM     69  H33 GCD     1      16.970  12.850  16.210  1.00  0.00            
ATOM     70  C21 GCD     1      17.680  14.030  18.490  1.00  0.00            
ATOM     71  H34 GCD     1      17.540  13.200  19.200  1.00  0.00            
ATOM     72  O17 GCD     1      18.900  13.680  17.730  1.00  0.00            
ATOM     73  H35 GCD     1      19.050  14.460  17.180  1.00  0.00            
ATOM     74  C22 GCD     1      17.820  15.280  19.390  1.00  0.00            
ATOM     75  H36 GCD     1      18.710  15.060  19.980  1.00  0.00            
ATOM     76  O18 GCD     1      16.660  15.320  20.220  1.00  0.00            
ATOM     77  C23 GCD     1      15.420  15.540  19.550  1.00  0.00            
ATOM     78  H37 GCD     1      15.520  16.500  19.030  1.00  0.00            
ATOM     79  C24 GCD     1      14.360  15.620  20.580  1.00  0.00            
ATOM     80  H38 GCD     1      13.350  15.810  20.200  1.00  0.00            
ATOM     81  H39 GCD     1      14.580  16.500  21.190  1.00  0.00            
ATOM     82  O19 GCD     1      14.250  14.520  21.540  1.00  0.00            
ATOM     83  H40 GCD     1      15.090  14.440  22.010  1.00  0.00            
ATOM     84  O20 GCD     1      17.890  16.550  18.740  1.00  0.00            
ATOM     85  C25 GCD     1      19.130  17.150  18.550  1.00  0.00            
ATOM     86  H41 GCD     1      19.970  16.510  18.880  1.00  0.00            
ATOM     87  C26 GCD     1      19.220  17.420  17.070  1.00  0.00            
ATOM     88  H42 GCD     1      18.330  17.960  16.710  1.00  0.00            
ATOM     89  O21 GCD     1      19.380  16.080  16.470  1.00  0.00            
ATOM     90  H43 GCD     1      19.370  16.050  15.510  1.00  0.00            
ATOM     91  C27 GCD     1      20.440  18.250  16.640  1.00  0.00            
ATOM     92  H44 GCD     1      21.310  17.590  16.790  1.00  0.00            
ATOM     93  O22 GCD     1      20.530  18.570  15.310  1.00  0.00            
ATOM     94  H45 GCD     1      20.130  19.420  15.130  1.00  0.00            
ATOM     95  C28 GCD     1      20.580  19.420  17.570  1.00  0.00            
ATOM     96  H46 GCD     1      21.530  19.940  17.460  1.00  0.00            
ATOM     97  O23 GCD     1      20.450  19.120  18.980  1.00  0.00            
ATOM     98  C29 GCD     1      19.150  18.500  19.260  1.00  0.00            
ATOM     99  H47 GCD     1      18.320  19.150  18.970  1.00  0.00            
ATOM    100  C30 GCD     1      18.980  18.310  20.770  1.00  0.00            
ATOM    101  H48 GCD     1      18.060  17.740  20.940  1.00  0.00            
ATOM    102  H49 GCD     1      18.870  19.300  21.240  1.00  0.00            
ATOM    103  O24 GCD     1      20.070  17.640  21.390  1.00  0.00            
ATOM    104  H50 GCD     1      20.820  18.100  20.990  1.00  0.00            
ATOM    105  O25 GCD     1      19.640  20.430  17.220  1.00  0.00            
ATOM    106  C31 GCD     1      20.120  21.630  16.650  1.00  0.00            
ATOM    107  H51 GCD     1      21.160  21.430  16.370  1.00  0.00            
ATOM    108  C32 GCD     1      19.380  22.000  15.380  1.00  0.00            
ATOM    109  H52 GCD     1      18.330  22.220  15.630  1.00  0.00            
ATOM    110  O26 GCD     1      19.430  20.930  14.370  1.00  0.00            
ATOM    111  H53 GCD     1      18.950  21.310  13.630  1.00  0.00            
ATOM    112  C33 GCD     1      20.010  23.260  14.850  1.00  0.00            
ATOM    113  H54 GCD     1      21.060  23.000  14.660  1.00  0.00            
ATOM    114  O27 GCD     1      19.280  23.660  13.640  1.00  0.00            
ATOM    115  H55 GCD     1      18.900  24.520  13.860  1.00  0.00            
ATOM    116  C34 GCD     1      19.870  24.350  15.960  1.00  0.00            
ATOM    117  H56 GCD     1      20.250  25.280  15.530  1.00  0.00            
ATOM    118  O28 GCD     1      20.510  23.970  17.140  1.00  0.00            
ATOM    119  C35 GCD     1      20.190  22.670  17.730  1.00  0.00            
ATOM    120  H57 GCD     1      19.180  22.720  18.160  1.00  0.00            
ATOM    121  C36 GCD     1      21.200  22.460  18.820  1.00  0.00            
ATOM    122  H58 GCD     1      20.920  21.600  19.440  1.00  0.00            
ATOM    123  H59 GCD     1      21.150  23.250  19.580  1.00  0.00            
ATOM    124  O29 GCD     1      22.520  22.070  18.420  1.00  0.00            
ATOM    125  H60 GCD     1      22.990  21.830  19.230  1.00  0.00            
ATOM    126  O30 GCD     1      18.520  24.600  16.280  1.00  0.00            
ATOM    127  C37 GCD     1      18.060  25.870  16.480  1.00  0.00            
ATOM    128  H61 GCD     1      18.910  26.570  16.510  1.00  0.00            
ATOM    129  C38 GCD     1      17.230  26.180  15.270  1.00  0.00            
ATOM    130  H62 GCD     1      16.530  25.350  15.140  1.00  0.00            
ATOM    131  O31 GCD     1      18.190  26.200  14.120  1.00  0.00            
ATOM    132  H63 GCD     1      18.340  27.120  13.880  1.00  0.00            
ATOM    133  C39 GCD     1      16.340  27.500  15.480  1.00  0.00            
ATOM    134  H64 GCD     1      17.100  28.290  15.600  1.00  0.00            
ATOM    135  O32 GCD     1      15.460  27.680  14.370  1.00  0.00            
ATOM    136  H65 GCD     1      15.570  28.510  13.890  1.00  0.00            
ATOM    137  C40 GCD     1      15.490  27.340  16.800  1.00  0.00            
ATOM    138  H66 GCD     1      14.980  28.270  17.070  1.00  0.00            
ATOM    139  O33 GCD     1      16.360  27.080  17.940  1.00  0.00            
ATOM    140  C41 GCD     1      17.210  25.910  17.780  1.00  0.00            
ATOM    141  H67 GCD     1      16.460  25.110  17.750  1.00  0.00            
ATOM    142  C42 GCD     1      18.090  25.750  19.040  1.00  0.00            
ATOM    143  H68 GCD     1      18.930  26.460  19.020  1.00  0.00            
ATOM    144  H69 GCD     1      18.500  24.740  19.000  1.00  0.00            
ATOM    145  O34 GCD     1      17.510  25.900  20.270  1.00  0.00            
ATOM    146  H70 GCD     1      17.260  26.830  20.280  1.00  0.00            
ATOM    147  O35 GCD     1      14.570  26.360  16.670  1.00  0.00            
ATOM    148  C43 GCD     1      13.260  26.630  17.060  1.00  0.00            
ATOM    149  H71 GCD     1      13.120  27.650  17.440  1.00  0.00            
ATOM    150  C44 GCD     1      12.410  26.700  15.800  1.00  0.00            
ATOM    151  H72 GCD     1      12.450  25.710  15.320  1.00  0.00            
ATOM    152  O36 GCD     1      12.790  27.740  14.940  1.00  0.00            
ATOM    153  H73 GCD     1      13.590  27.430  14.500  1.00  0.00            
ATOM    154  C45 GCD     1      10.900  26.850  16.200  1.00  0.00            
ATOM    155  H74 GCD     1      10.720  27.810  16.710  1.00  0.00            
ATOM    156  O37 GCD     1      10.010  26.770  15.080  1.00  0.00            
ATOM    157  H75 GCD     1       9.270  27.370  15.200  1.00  0.00            
ATOM    158  C46 GCD     1      10.560  25.840  17.310  1.00  0.00            
ATOM    159  H76 GCD     1       9.580  26.070  17.730  1.00  0.00            
ATOM    160  O38 GCD     1      10.520  24.530  16.780  1.00  0.00            
ATOM    161  O39 GCD     1      11.450  25.860  18.390  1.00  0.00            
ATOM    162  C47 GCD     1      12.820  25.540  18.000  1.00  0.00            
ATOM    163  H77 GCD     1      12.890  24.530  17.590  1.00  0.00            
ATOM    164  C48 GCD     1      13.670  25.440  19.290  1.00  0.00            
ATOM    165  H78 GCD     1      13.740  26.400  19.810  1.00  0.00            
ATOM    166  H79 GCD     1      14.760  25.380  19.140  1.00  0.00            
ATOM    167  O40 GCD     1      13.260  24.400  20.240  1.00  0.00            
ATOM    168  H80 GCD     1      12.330  24.460  20.450  1.00  0.00            
ATOM    169  C1  BE4     2      16.300  21.940  19.090  1.00  0.00            
ATOM    170  C2  BE4     2      16.460  21.710  17.590  1.00  0.00            
ATOM    171  C3  BE4     2      15.140  21.800  16.760  1.00  0.00            
ATOM    172  C4  BE4     2      14.890  23.040  15.930  1.00  0.00            
ATOM    173  C5  BE4     2      13.800  23.070  15.070  1.00  0.00            
ATOM    174  C6  BE4     2      12.860  21.950  15.050  1.00  0.00            
ATOM    175  C7  BE4     2      13.100  20.800  15.800  1.00  0.00            
ATOM    176  C8  BE4     2      12.050  19.670  15.670  1.00  0.00            
ATOM    177  C9  BE4     2      11.910  19.100  14.260  1.00  0.00            
ATOM    178  C10 BE4     2      14.200  20.670  16.670  1.00  0.00            
ATOM    179  N1  BE4     2      14.330  19.560  17.570  1.00  0.00            
ATOM    180  C11 BE4     2      14.890  18.390  16.940  1.00  0.00            
ATOM    181  O1  BE4     2      15.710  18.750  15.820  1.00  0.00            
ATOM    182  C12 BE4     2      15.790  17.660  14.810  1.00  0.00            
ATOM    183  C13 BE4     2      13.850  19.470  18.840  1.00  0.00            
ATOM    184  O2  BE4     2      14.110  18.550  19.600  1.00  0.00            
ATOM    185  C14 BE4     2      12.770  20.470  19.310  1.00  0.00            
ATOM    186  Cl1 BE4     2      11.150  19.600  19.430  1.00  0.00            
ATOM    187  H1  BE4     2      16.200  22.960  19.500  1.00  0.00            
ATOM    188  H2  BE4     2      15.380  21.450  19.430  1.00  0.00            
ATOM    189  H3  BE4     2      17.170  21.510  19.590  1.00  0.00            
ATOM    190  H4  BE4     2      16.830  20.690  17.400  1.00  0.00            
ATOM    191  H5  BE4     2      17.140  22.420  17.120  1.00  0.00            
ATOM    192  H6  BE4     2      15.470  23.950  16.080  1.00  0.00            
ATOM    193  H7  BE4     2      13.530  23.880  14.410  1.00  0.00            
ATOM    194  H8  BE4     2      11.960  22.000  14.450  1.00  0.00            
ATOM    195  H9  BE4     2      11.070  19.960  16.080  1.00  0.00            
ATOM    196  H10 BE4     2      12.340  18.770  16.230  1.00  0.00            
ATOM    197  H11 BE4     2      12.900  19.030  13.770  1.00  0.00            
ATOM    198  H12 BE4     2      11.480  18.090  14.310  1.00  0.00            
ATOM    199  H13 BE4     2      11.240  19.840  13.800  1.00  0.00            
ATOM    200  H14 BE4     2      14.080  17.710  16.670  1.00  0.00            
ATOM    201  H15 BE4     2      15.450  17.840  17.710  1.00  0.00            
ATOM    202  H16 BE4     2      14.810  17.500  14.340  1.00  0.00            
ATOM    203  H17 BE4     2      16.520  17.860  14.010  1.00  0.00            
ATOM    204  H18 BE4     2      15.960  16.670  15.250  1.00  0.00            
ATOM    205  H19 BE4     2      12.660  21.220  18.510  1.00  0.00            
ATOM    206  H20 BE4     2      13.100  20.920  20.260  1.00  0.00            
TER
ENDMDL
MODEL        1
ATOM      1  H1  GCD     1      23.150  25.770  25.280  1.00  0.00            
ATOM      2  O1  GCD     1      23.390  24.950  24.810  1.00  0.00            
ATOM      3  C1  GCD     1      22.860  25.120  23.520  1.00  0.00            
ATOM      4  H2  GCD     1      21.770  24.980  23.490  1.00  0.00            
ATOM      5  H3  GCD     1      23.010  26.170  23.250  1.00  0.00            
ATOM      6  C2  GCD     1      23.510  24.190  22.490  1.00  0.00            
ATOM      7  H4  GCD     1      24.590  24.380  22.520  1.00  0.00            
ATOM      8  C3  GCD     1      22.920  24.480  21.110  1.00  0.00            
ATOM      9  H5  GCD     1      21.820  24.480  21.080  1.00  0.00            
ATOM     10  C4  GCD     1      23.550  23.420  20.160  1.00  0.00            
ATOM     11  H6  GCD     1      24.640  23.500  20.090  1.00  0.00            
ATOM     12  O2  GCD     1      23.030  23.460  18.780  1.00  0.00            
ATOM     13  H7  GCD     1      23.430  24.150  18.240  1.00  0.00            
ATOM     14  C5  GCD     1      23.330  22.020  20.690  1.00  0.00            
ATOM     15  H8  GCD     1      22.240  21.930  20.620  1.00  0.00            
ATOM     16  O3  GCD     1      23.930  21.090  19.790  1.00  0.00            
ATOM     17  H9  GCD     1      24.890  21.200  19.850  1.00  0.00            
ATOM     18  C6  GCD     1      23.730  21.820  22.100  1.00  0.00            
ATOM     19  O4  GCD     1      23.240  22.840  22.950  1.00  0.00            
ATOM     20  H10 GCD     1      23.350  20.870  22.490  1.00  0.00            
ATOM     21  O5  GCD     1      25.130  21.920  22.210  1.00  0.00            
ATOM     22  C7  GCD     1      25.930  20.770  22.420  1.00  0.00            
ATOM     23  H11 GCD     1      25.450  19.820  22.160  1.00  0.00            
ATOM     24  C8  GCD     1      27.010  20.890  21.400  1.00  0.00            
ATOM     25  H12 GCD     1      27.590  21.810  21.510  1.00  0.00            
ATOM     26  O6  GCD     1      26.570  20.860  19.990  1.00  0.00            
ATOM     27  H13 GCD     1      27.390  20.690  19.510  1.00  0.00            
ATOM     28  C9  GCD     1      27.980  19.730  21.690  1.00  0.00            
ATOM     29  H14 GCD     1      27.370  18.820  21.680  1.00  0.00            
ATOM     30  O7  GCD     1      29.040  19.580  20.720  1.00  0.00            
ATOM     31  H15 GCD     1      29.920  19.900  20.940  1.00  0.00            
ATOM     32  C10 GCD     1      28.580  19.850  23.120  1.00  0.00            
ATOM     33  H16 GCD     1      29.290  19.060  23.360  1.00  0.00            
ATOM     34  O8  GCD     1      27.450  19.750  23.980  1.00  0.00            
ATOM     35  C11 GCD     1      26.500  20.780  23.830  1.00  0.00            
ATOM     36  H17 GCD     1      26.930  21.780  23.920  1.00  0.00            
ATOM     37  C12 GCD     1      25.390  20.690  24.860  1.00  0.00            
ATOM     38  H18 GCD     1      24.920  21.650  25.130  1.00  0.00            
ATOM     39  H19 GCD     1      25.950  20.490  25.780  1.00  0.00            
ATOM     40  O9  GCD     1      24.440  19.700  24.760  1.00  0.00            
ATOM     41  H20 GCD     1      24.820  18.820  24.680  1.00  0.00            
ATOM     42  O10 GCD     1      29.280  21.100  23.270  1.00  0.00            
ATOM     43  C13 GCD     1      30.520  21.020  23.920  1.00  0.00            
ATOM     44  H21 GCD     1      30.560  20.130  24.560  1.00  0.00            
ATOM     45  C14 GCD     1      31.640  20.950  22.910  1.00  0.00            
ATOM     46  H22 GCD     1      31.410  21.730  22.170  1.00  0.00            
ATOM     47  O11 GCD     1      31.590  19.650  22.290  1.00  0.00            
ATOM     48  H23 GCD     1      32.420  19.510  21.830  1.00  0.00            
ATOM     49  C15 GCD     1      32.970  21.150  23.580  1.00  0.00            
ATOM     50  H24 GCD     1      33.170  20.230  24.140  1.00  0.00            
ATOM     51  O12 GCD     1      33.990  21.200  22.540  1.00  0.00            
ATOM     52  H25 GCD     1      34.060  22.080  22.160  1.00  0.00            
ATOM     53  C16 GCD     1      32.990  22.380  24.470  1.00  0.00            
ATOM     54  H26 GCD     1      33.930  22.360  25.030  1.00  0.00            
ATOM     55  O13 GCD     1      31.980  22.210  25.430  1.00  0.00            
ATOM     56  C17 GCD     1      30.660  22.190  24.890  1.00  0.00            
ATOM     57  H27 GCD     1      30.440  23.110  24.340  1.00  0.00            
ATOM     58  C18 GCD     1      29.590  22.180  25.940  1.00  0.00            
ATOM     59  H28 GCD     1      28.640  22.470  25.480  1.00  0.00            
ATOM     60  H29 GCD     1      29.710  23.030  26.620  1.00  0.00            
ATOM     61  O14 GCD     1      29.470  21.010  26.740  1.00  0.00            
ATOM     62  H30 GCD     1      28.970  21.360  27.490  1.00  0.00            
ATOM     63  O15 GCD     1      32.800  23.620  23.760  1.00  0.00            
ATOM     64  C19 GCD     1      34.050  24.300  23.690  1.00  0.00            
ATOM     65  H31 GCD     1      34.930  23.680  23.880  1.00  0.00            
ATOM     66  C20 GCD     1      34.280  24.940  22.280  1.00  0.00            
ATOM     67  H32 GCD     1      33.430  25.590  22.030  1.00  0.00            
ATOM     68  O16 GCD     1      34.360  23.920  21.340  1.00  0.00            
ATOM     69  H33 GCD     1      34.840  24.210  20.560  1.00  0.00            
ATOM     70  C21 GCD     1      35.540  25.820  22.270  1.00  0.00            
ATOM     71  H34 GCD     1      36.390  25.190  22.560  1.00  0.00            
ATOM     72  O17 GCD     1      35.860  26.410  21.010  1.00  0.00            
ATOM     73  H35 GCD     1      35.230  27.070  20.710  1.00  0.00            
ATOM     74  C22 GCD     1      35.560  26.930  23.400  1.00  0.00            
ATOM     75  H36 GCD     1      36.560  27.380  23.390  1.00  0.00            
ATOM     76  O18 GCD     1      35.220  26.210  24.660  1.00  0.00            
ATOM     77  C23 GCD     1      33.980  25.440  24.700  1.00  0.00            
ATOM     78  H37 GCD     1      33.110  26.050  24.420  1.00  0.00            
ATOM     79  C24 GCD     1      33.780  24.940  26.120  1.00  0.00            
ATOM     80  H38 GCD     1      32.740  24.620  26.230  1.00  0.00            
ATOM     81  H39 GCD     1      33.990  25.790  26.780  1.00  0.00            
ATOM     82  O19 GCD     1      34.700  23.930  26.510  1.00  0.00            
ATOM     83  H40 GCD     1      35.570  24.320  26.400  1.00  0.00            
ATOM     84  O20 GCD     1      34.520  27.840  23.070  1.00  0.00            
ATOM     85  C25 GCD     1      34.790  29.220  23.260  1.00  0.00            
ATOM     86  H41 GCD     1      35.580  29.350  24.020  1.00  0.00            
ATOM     87  C26 GCD     1      35.160  29.860  21.910  1.00  0.00            
ATOM     88  H42 GCD     1      34.330  29.690  21.210  1.00  0.00            
ATOM     89  O21 GCD     1      36.330  29.300  21.370  1.00  0.00            
ATOM     90  H43 GCD     1      36.230  29.280  20.410  1.00  0.00            
ATOM     91  C27 GCD     1      35.180  31.340  21.890  1.00  0.00            
ATOM     92  H44 GCD     1      36.010  31.660  22.530  1.00  0.00            
ATOM     93  O22 GCD     1      35.330  31.970  20.610  1.00  0.00            
ATOM     94  H45 GCD     1      34.460  31.710  20.300  1.00  0.00            
ATOM     95  C28 GCD     1      34.000  31.970  22.600  1.00  0.00            
ATOM     96  H46 GCD     1      34.200  33.030  22.760  1.00  0.00            
ATOM     97  O23 GCD     1      33.890  31.390  23.860  1.00  0.00            
ATOM     98  C29 GCD     1      33.610  30.020  23.840  1.00  0.00            
ATOM     99  H47 GCD     1      32.710  29.820  23.240  1.00  0.00            
ATOM    100  C30 GCD     1      33.450  29.540  25.310  1.00  0.00            
ATOM    101  H48 GCD     1      34.380  29.850  25.800  1.00  0.00            
ATOM    102  H49 GCD     1      33.560  28.450  25.410  1.00  0.00            
ATOM    103  O24 GCD     1      32.290  30.090  25.920  1.00  0.00            
ATOM    104  H50 GCD     1      32.400  31.050  25.980  1.00  0.00            
ATOM    105  O25 GCD     1      32.900  31.630  21.710  1.00  0.00            
ATOM    106  C31 GCD     1      32.140  32.760  21.180  1.00  0.00            
ATOM    107  H51 GCD     1      32.570  33.750  21.400  1.00  0.00            
ATOM    108  C32 GCD     1      31.800  32.540  19.720  1.00  0.00            
ATOM    109  H52 GCD     1      31.420  31.520  19.620  1.00  0.00            
ATOM    110  O26 GCD     1      33.040  32.690  18.920  1.00  0.00            
ATOM    111  H53 GCD     1      33.350  33.560  19.210  1.00  0.00            
ATOM    112  C33 GCD     1      30.670  33.540  19.330  1.00  0.00            
ATOM    113  H54 GCD     1      31.120  34.540  19.340  1.00  0.00            
ATOM    114  O27 GCD     1      30.380  33.390  17.920  1.00  0.00            
ATOM    115  H55 GCD     1      31.150  33.620  17.390  1.00  0.00            
ATOM    116  C34 GCD     1      29.530  33.510  20.280  1.00  0.00            
ATOM    117  H56 GCD     1      28.880  34.360  20.060  1.00  0.00            
ATOM    118  O28 GCD     1      30.030  33.720  21.600  1.00  0.00            
ATOM    119  C35 GCD     1      30.860  32.700  22.000  1.00  0.00            
ATOM    120  H57 GCD     1      30.290  31.770  21.860  1.00  0.00            
ATOM    121  C36 GCD     1      31.060  32.910  23.500  1.00  0.00            
ATOM    122  H58 GCD     1      31.490  32.000  23.920  1.00  0.00            
ATOM    123  H59 GCD     1      30.060  33.000  23.960  1.00  0.00            
ATOM    124  O29 GCD     1      31.800  34.140  23.900  1.00  0.00            
ATOM    125  H60 GCD     1      31.480  34.930  23.450  1.00  0.00            
ATOM    126  O30 GCD     1      28.710  32.290  20.150  1.00  0.00            
ATOM    127  C37 GCD     1      27.330  32.580  19.720  1.00  0.00            
ATOM    128  H61 GCD     1      27.110  33.640  19.520  1.00  0.00            
ATOM    129  C38 GCD     1      27.140  31.740  18.430  1.00  0.00            
ATOM    130  H62 GCD     1      27.550  30.740  18.640  1.00  0.00            
ATOM    131  O31 GCD     1      27.860  32.270  17.310  1.00  0.00            
ATOM    132  H63 GCD     1      28.720  32.660  17.540  1.00  0.00            
ATOM    133  C39 GCD     1      25.700  31.670  18.000  1.00  0.00            
ATOM    134  H64 GCD     1      25.340  32.660  17.700  1.00  0.00            
ATOM    135  O32 GCD     1      25.480  30.710  16.940  1.00  0.00            
ATOM    136  H65 GCD     1      26.030  30.940  16.180  1.00  0.00            
ATOM    137  C40 GCD     1      24.880  31.270  19.180  1.00  0.00            
ATOM    138  H66 GCD     1      23.850  31.400  18.850  1.00  0.00            
ATOM    139  O33 GCD     1      25.040  32.230  20.230  1.00  0.00            
ATOM    140  C41 GCD     1      26.370  32.150  20.820  1.00  0.00            
ATOM    141  H67 GCD     1      26.540  31.120  21.140  1.00  0.00            
ATOM    142  C42 GCD     1      26.440  33.010  22.070  1.00  0.00            
ATOM    143  H68 GCD     1      26.020  33.980  21.770  1.00  0.00            
ATOM    144  H69 GCD     1      27.470  33.080  22.440  1.00  0.00            
ATOM    145  O34 GCD     1      25.690  32.400  23.090  1.00  0.00            
ATOM    146  H70 GCD     1      24.770  32.290  22.820  1.00  0.00            
ATOM    147  O35 GCD     1      25.030  29.890  19.680  1.00  0.00            
ATOM    148  C43 GCD     1      23.850  29.220  20.000  1.00  0.00            
ATOM    149  H71 GCD     1      23.000  29.910  19.930  1.00  0.00            
ATOM    150  C44 GCD     1      23.610  28.200  18.900  1.00  0.00            
ATOM    151  H72 GCD     1      24.510  27.570  18.850  1.00  0.00            
ATOM    152  O36 GCD     1      23.530  28.820  17.600  1.00  0.00            
ATOM    153  H73 GCD     1      24.290  29.410  17.690  1.00  0.00            
ATOM    154  C45 GCD     1      22.330  27.400  19.190  1.00  0.00            
ATOM    155  H74 GCD     1      21.450  28.050  19.140  1.00  0.00            
ATOM    156  O37 GCD     1      22.100  26.250  18.310  1.00  0.00            
ATOM    157  H75 GCD     1      22.960  25.920  18.030  1.00  0.00            
ATOM    158  C46 GCD     1      22.310  26.820  20.600  1.00  0.00            
ATOM    159  H76 GCD     1      21.330  26.400  20.830  1.00  0.00            
ATOM    160  O38 GCD     1      23.390  25.770  20.660  1.00  0.00            
ATOM    161  O39 GCD     1      22.650  27.830  21.530  1.00  0.00            
ATOM    162  C47 GCD     1      23.930  28.440  21.310  1.00  0.00            
ATOM    163  H77 GCD     1      24.740  27.690  21.290  1.00  0.00            
ATOM    164  C48 GCD     1      24.200  29.340  22.510  1.00  0.00            
ATOM    165  H78 GCD     1      25.220  29.740  22.470  1.00  0.00            
ATOM    166  H79 GCD     1      24.150  28.650  23.360  1.00  0.00            
ATOM    167  O40 GCD     1      23.210  30.380  22.670  1.00  0.00            
ATOM    168  H80 GCD     1      22.840  30.290  23.560  1.00  0.00            
ATOM    169  C1  BE4     2      29.200  29.800  24.260  1.00  0.00            
ATOM    170  C2  BE4     2      28.200  29.690  23.120  1.00  0.00            
ATOM    171  C3  BE4     2      27.860  28.250  22.940  1.00  0.00            
ATOM    172  C4  BE4     2      26.980  27.710  23.890  1.00  0.00            
ATOM    173  C5  BE4     2      26.670  26.320  23.780  1.00  0.00            
ATOM    174  C6  BE4     2      27.100  25.510  22.730  1.00  0.00            
ATOM    175  C7  BE4     2      28.030  26.060  21.810  1.00  0.00            
ATOM    176  C8  BE4     2      28.730  25.110  20.840  1.00  0.00            
ATOM    177  C9  BE4     2      29.690  24.170  21.600  1.00  0.00            
ATOM    178  C10 BE4     2      28.440  27.410  21.930  1.00  0.00            
ATOM    179  N1  BE4     2      29.450  27.910  21.110  1.00  0.00            
ATOM    180  C11 BE4     2      29.140  28.490  19.780  1.00  0.00            
ATOM    181  O1  BE4     2      27.860  28.070  19.290  1.00  0.00            
ATOM    182  C12 BE4     2      27.600  28.030  17.940  1.00  0.00            
ATOM    183  C13 BE4     2      30.760  27.720  21.600  1.00  0.00            
ATOM    184  O2  BE4     2      31.020  27.300  22.730  1.00  0.00            
ATOM    185  C14 BE4     2      31.900  28.140  20.720  1.00  0.00            
ATOM    186  Cl1 BE4     2      32.420  26.850  19.610  1.00  0.00            
ATOM    187  H1  BE4     2      28.760  29.520  25.230  1.00  0.00            
ATOM    188  H2  BE4     2      30.110  29.250  24.000  1.00  0.00            
ATOM    189  H3  BE4     2      29.490  30.860  24.380  1.00  0.00            
ATOM    190  H4  BE4     2      28.590  30.180  22.210  1.00  0.00            
ATOM    191  H5  BE4     2      27.240  30.160  23.370  1.00  0.00            
ATOM    192  H6  BE4     2      26.640  28.360  24.690  1.00  0.00            
ATOM    193  H7  BE4     2      25.990  25.930  24.530  1.00  0.00            
ATOM    194  H8  BE4     2      26.900  24.440  22.740  1.00  0.00            
ATOM    195  H9  BE4     2      29.400  25.670  20.170  1.00  0.00            
ATOM    196  H10 BE4     2      28.040  24.440  20.320  1.00  0.00            
ATOM    197  H11 BE4     2      30.200  24.670  22.430  1.00  0.00            
ATOM    198  H12 BE4     2      29.170  23.340  22.080  1.00  0.00            
ATOM    199  H13 BE4     2      30.410  23.740  20.890  1.00  0.00            
ATOM    200  H14 BE4     2      29.890  28.160  19.050  1.00  0.00            
ATOM    201  H15 BE4     2      29.210  29.580  19.880  1.00  0.00            
ATOM    202  H16 BE4     2      28.310  27.240  17.670  1.00  0.00            
ATOM    203  H17 BE4     2      26.570  27.660  17.840  1.00  0.00            
ATOM    204  H18 BE4     2      27.700  28.980  17.400  1.00  0.00            
ATOM    205  H19 BE4     2      32.660  28.280  21.500  1.00  0.00            
ATOM    206  H20 BE4     2      31.820  29.030  20.080  1.00  0.00            
TER
ENDMDL
MODEL        1
ATOM      1  H1  GCD     1       9.470  37.150  17.620  1.00  0.00            
ATOM      2  O1  GCD     1       9.790  36.320  17.240  1.00  0.00            
ATOM      3  C1  GCD     1       8.700  35.370  17.320  1.00  0.00            
ATOM      4  H2  GCD     1       7.790  35.920  17.050  1.00  0.00            
ATOM      5  H3  GCD     1       8.940  34.630  16.540  1.00  0.00            
ATOM      6  C2  GCD     1       8.620  34.760  18.720  1.00  0.00            
ATOM      7  H4  GCD     1       9.520  34.200  19.020  1.00  0.00            
ATOM      8  C3  GCD     1       7.430  33.760  18.840  1.00  0.00            
ATOM      9  H5  GCD     1       6.530  34.170  18.360  1.00  0.00            
ATOM     10  C4  GCD     1       7.060  33.380  20.330  1.00  0.00            
ATOM     11  H6  GCD     1       7.880  32.750  20.710  1.00  0.00            
ATOM     12  O2  GCD     1       5.830  32.640  20.340  1.00  0.00            
ATOM     13  H7  GCD     1       5.790  32.330  21.250  1.00  0.00            
ATOM     14  C5  GCD     1       7.040  34.650  21.160  1.00  0.00            
ATOM     15  H8  GCD     1       6.250  35.340  20.840  1.00  0.00            
ATOM     16  O3  GCD     1       6.750  34.420  22.530  1.00  0.00            
ATOM     17  H9  GCD     1       7.500  34.020  22.960  1.00  0.00            
ATOM     18  C6  GCD     1       8.290  35.570  20.950  1.00  0.00            
ATOM     19  O4  GCD     1       8.390  35.870  19.600  1.00  0.00            
ATOM     20  H10 GCD     1       8.180  36.490  21.540  1.00  0.00            
ATOM     21  O5  GCD     1       9.420  34.950  21.540  1.00  0.00            
ATOM     22  C7  GCD     1       9.720  35.280  22.900  1.00  0.00            
ATOM     23  H11 GCD     1       8.900  35.810  23.400  1.00  0.00            
ATOM     24  C8  GCD     1      10.060  33.970  23.610  1.00  0.00            
ATOM     25  H12 GCD     1      10.860  33.530  23.010  1.00  0.00            
ATOM     26  O6  GCD     1       8.990  33.030  23.630  1.00  0.00            
ATOM     27  H13 GCD     1       9.340  32.170  23.900  1.00  0.00            
ATOM     28  C9  GCD     1      10.510  34.350  25.000  1.00  0.00            
ATOM     29  H14 GCD     1       9.720  34.890  25.540  1.00  0.00            
ATOM     30  O7  GCD     1      10.950  33.240  25.820  1.00  0.00            
ATOM     31  H15 GCD     1      11.890  33.060  25.680  1.00  0.00            
ATOM     32  C10 GCD     1      11.770  35.230  24.840  1.00  0.00            
ATOM     33  H16 GCD     1      12.010  35.550  25.860  1.00  0.00            
ATOM     34  O8  GCD     1      11.500  36.400  24.110  1.00  0.00            
ATOM     35  C11 GCD     1      10.950  36.140  22.820  1.00  0.00            
ATOM     36  H17 GCD     1      11.760  35.720  22.210  1.00  0.00            
ATOM     37  C12 GCD     1      10.650  37.500  22.260  1.00  0.00            
ATOM     38  H18 GCD     1      10.310  37.400  21.220  1.00  0.00            
ATOM     39  H19 GCD     1      11.560  38.110  22.260  1.00  0.00            
ATOM     40  O9  GCD     1       9.680  38.140  23.070  1.00  0.00            
ATOM     41  H20 GCD     1       9.590  39.060  22.800  1.00  0.00            
ATOM     42  O10 GCD     1      12.860  34.570  24.250  1.00  0.00            
ATOM     43  C13 GCD     1      14.180  34.750  24.890  1.00  0.00            
ATOM     44  H21 GCD     1      14.120  35.600  25.580  1.00  0.00            
ATOM     45  C14 GCD     1      14.370  33.460  25.670  1.00  0.00            
ATOM     46  H22 GCD     1      14.150  32.630  24.990  1.00  0.00            
ATOM     47  O11 GCD     1      13.440  33.460  26.740  1.00  0.00            
ATOM     48  H23 GCD     1      13.650  32.660  27.240  1.00  0.00            
ATOM     49  C15 GCD     1      15.760  33.310  26.180  1.00  0.00            
ATOM     50  H24 GCD     1      15.880  34.090  26.950  1.00  0.00            
ATOM     51  O12 GCD     1      15.910  31.980  26.830  1.00  0.00            
ATOM     52  H25 GCD     1      16.810  31.970  27.150  1.00  0.00            
ATOM     53  C16 GCD     1      16.820  33.520  25.050  1.00  0.00            
ATOM     54  H26 GCD     1      17.880  33.450  25.280  1.00  0.00            
ATOM     55  O13 GCD     1      16.520  34.800  24.510  1.00  0.00            
ATOM     56  C17 GCD     1      15.220  34.960  23.860  1.00  0.00            
ATOM     57  H27 GCD     1      15.170  34.330  22.950  1.00  0.00            
ATOM     58  C18 GCD     1      15.230  36.390  23.320  1.00  0.00            
ATOM     59  H28 GCD     1      15.430  37.070  24.160  1.00  0.00            
ATOM     60  H29 GCD     1      14.220  36.540  22.910  1.00  0.00            
ATOM     61  O14 GCD     1      16.050  36.510  22.130  1.00  0.00            
ATOM     62  H30 GCD     1      15.500  36.290  21.370  1.00  0.00            
ATOM     63  O15 GCD     1      16.560  32.460  24.160  1.00  0.00            
ATOM     64  C19 GCD     1      17.540  31.540  23.730  1.00  0.00            
ATOM     65  H31 GCD     1      18.240  31.350  24.560  1.00  0.00            
ATOM     66  C20 GCD     1      16.740  30.320  23.410  1.00  0.00            
ATOM     67  H32 GCD     1      16.160  30.570  22.510  1.00  0.00            
ATOM     68  O16 GCD     1      15.820  29.960  24.380  1.00  0.00            
ATOM     69  H33 GCD     1      15.300  30.730  24.640  1.00  0.00            
ATOM     70  C21 GCD     1      17.720  29.140  23.110  1.00  0.00            
ATOM     71  H34 GCD     1      18.390  29.040  23.970  1.00  0.00            
ATOM     72  O17 GCD     1      17.220  27.770  22.900  1.00  0.00            
ATOM     73  H35 GCD     1      16.500  27.630  23.530  1.00  0.00            
ATOM     74  C22 GCD     1      18.640  29.690  21.970  1.00  0.00            
ATOM     75  H36 GCD     1      19.390  28.930  21.710  1.00  0.00            
ATOM     76  O18 GCD     1      19.300  30.880  22.340  1.00  0.00            
ATOM     77  C23 GCD     1      18.390  31.970  22.570  1.00  0.00            
ATOM     78  H37 GCD     1      17.830  32.170  21.640  1.00  0.00            
ATOM     79  C24 GCD     1      19.220  33.200  22.840  1.00  0.00            
ATOM     80  H38 GCD     1      18.530  34.050  22.940  1.00  0.00            
ATOM     81  H39 GCD     1      19.900  33.460  22.010  1.00  0.00            
ATOM     82  O19 GCD     1      19.960  32.990  23.990  1.00  0.00            
ATOM     83  H40 GCD     1      20.450  32.160  23.900  1.00  0.00            
ATOM     84  O20 GCD     1      17.950  29.890  20.760  1.00  0.00            
ATOM     85  C25 GCD     1      18.580  29.420  19.510  1.00  0.00            
ATOM     86  H41 GCD     1      19.670  29.290  19.600  1.00  0.00            
ATOM     87  C26 GCD     1      18.030  28.040  19.280  1.00  0.00            
ATOM     88  H42 GCD     1      16.940  28.130  19.160  1.00  0.00            
ATOM     89  O21 GCD     1      18.260  27.110  20.350  1.00  0.00            
ATOM     90  H43 GCD     1      17.900  27.430  21.180  1.00  0.00            
ATOM     91  C27 GCD     1      18.580  27.560  18.000  1.00  0.00            
ATOM     92  H44 GCD     1      19.670  27.630  18.110  1.00  0.00            
ATOM     93  O22 GCD     1      18.160  26.270  17.700  1.00  0.00            
ATOM     94  H45 GCD     1      17.240  26.340  17.460  1.00  0.00            
ATOM     95  C28 GCD     1      18.210  28.400  16.860  1.00  0.00            
ATOM     96  H46 GCD     1      18.820  28.040  16.030  1.00  0.00            
ATOM     97  O23 GCD     1      18.500  29.720  17.070  1.00  0.00            
ATOM     98  C29 GCD     1      18.170  30.330  18.360  1.00  0.00            
ATOM     99  H47 GCD     1      17.080  30.360  18.360  1.00  0.00            
ATOM    100  C30 GCD     1      18.730  31.770  18.400  1.00  0.00            
ATOM    101  H48 GCD     1      19.820  31.750  18.360  1.00  0.00            
ATOM    102  H49 GCD     1      18.370  32.200  19.340  1.00  0.00            
ATOM    103  O24 GCD     1      18.160  32.440  17.290  1.00  0.00            
ATOM    104  H50 GCD     1      18.240  31.880  16.510  1.00  0.00            
ATOM    105  O25 GCD     1      16.850  28.390  16.590  1.00  0.00            
ATOM    106  C31 GCD     1      16.420  27.810  15.400  1.00  0.00            
ATOM    107  H51 GCD     1      17.200  27.170  14.970  1.00  0.00            
ATOM    108  C32 GCD     1      15.150  27.010  15.700  1.00  0.00            
ATOM    109  H52 GCD     1      14.450  27.680  16.240  1.00  0.00            
ATOM    110  O26 GCD     1      15.460  25.930  16.580  1.00  0.00            
ATOM    111  H53 GCD     1      15.840  25.200  16.070  1.00  0.00            
ATOM    112  C33 GCD     1      14.510  26.430  14.480  1.00  0.00            
ATOM    113  H54 GCD     1      15.270  25.770  14.050  1.00  0.00            
ATOM    114  O27 GCD     1      13.250  25.740  14.790  1.00  0.00            
ATOM    115  H55 GCD     1      13.470  25.090  15.470  1.00  0.00            
ATOM    116  C34 GCD     1      14.190  27.550  13.450  1.00  0.00            
ATOM    117  H56 GCD     1      13.830  27.070  12.530  1.00  0.00            
ATOM    118  O28 GCD     1      15.400  28.240  13.260  1.00  0.00            
ATOM    119  C35 GCD     1      15.950  28.880  14.410  1.00  0.00            
ATOM    120  H57 GCD     1      15.190  29.560  14.840  1.00  0.00            
ATOM    121  C36 GCD     1      17.120  29.740  13.970  1.00  0.00            
ATOM    122  H58 GCD     1      17.670  30.200  14.800  1.00  0.00            
ATOM    123  H59 GCD     1      16.670  30.550  13.400  1.00  0.00            
ATOM    124  O29 GCD     1      17.970  28.970  13.210  1.00  0.00            
ATOM    125  H60 GCD     1      17.470  28.620  12.460  1.00  0.00            
ATOM    126  O30 GCD     1      13.220  28.310  13.960  1.00  0.00            
ATOM    127  C37 GCD     1      12.110  28.680  13.040  1.00  0.00            
ATOM    128  H61 GCD     1      12.330  28.530  11.970  1.00  0.00            
ATOM    129  C38 GCD     1      10.950  27.910  13.520  1.00  0.00            
ATOM    130  H62 GCD     1      10.780  28.070  14.590  1.00  0.00            
ATOM    131  O31 GCD     1      11.070  26.480  13.300  1.00  0.00            
ATOM    132  H63 GCD     1      11.790  26.220  13.890  1.00  0.00            
ATOM    133  C39 GCD     1       9.680  28.360  12.990  1.00  0.00            
ATOM    134  H64 GCD     1       9.670  28.180  11.910  1.00  0.00            
ATOM    135  O32 GCD     1       8.560  27.710  13.690  1.00  0.00            
ATOM    136  H65 GCD     1       8.200  27.020  13.120  1.00  0.00            
ATOM    137  C40 GCD     1       9.500  29.820  13.170  1.00  0.00            
ATOM    138  H66 GCD     1       8.590  30.160  12.680  1.00  0.00            
ATOM    139  O33 GCD     1      10.600  30.490  12.610  1.00  0.00            
ATOM    140  C41 GCD     1      11.910  30.190  13.170  1.00  0.00            
ATOM    141  H67 GCD     1      12.060  30.420  14.230  1.00  0.00            
ATOM    142  C42 GCD     1      12.980  31.010  12.450  1.00  0.00            
ATOM    143  H68 GCD     1      13.950  30.670  12.830  1.00  0.00            
ATOM    144  H69 GCD     1      12.850  32.070  12.710  1.00  0.00            
ATOM    145  O34 GCD     1      12.980  30.880  11.110  1.00  0.00            
ATOM    146  H70 GCD     1      13.860  31.160  10.810  1.00  0.00            
ATOM    147  O35 GCD     1       9.530  30.190  14.540  1.00  0.00            
ATOM    148  C43 GCD     1       8.190  30.570  15.070  1.00  0.00            
ATOM    149  H71 GCD     1       7.390  30.400  14.330  1.00  0.00            
ATOM    150  C44 GCD     1       7.860  29.860  16.390  1.00  0.00            
ATOM    151  H72 GCD     1       8.800  29.990  16.950  1.00  0.00            
ATOM    152  O36 GCD     1       7.580  28.500  16.150  1.00  0.00            
ATOM    153  H73 GCD     1       7.960  28.320  15.290  1.00  0.00            
ATOM    154  C45 GCD     1       6.720  30.560  17.110  1.00  0.00            
ATOM    155  H74 GCD     1       5.890  30.220  16.470  1.00  0.00            
ATOM    156  O37 GCD     1       6.490  30.020  18.430  1.00  0.00            
ATOM    157  H75 GCD     1       6.170  30.690  19.040  1.00  0.00            
ATOM    158  C46 GCD     1       6.870  32.110  17.200  1.00  0.00            
ATOM    159  H76 GCD     1       5.900  32.480  17.540  1.00  0.00            
ATOM    160  O38 GCD     1       7.820  32.580  18.170  1.00  0.00            
ATOM    161  O39 GCD     1       7.100  32.580  15.940  1.00  0.00            
ATOM    162  C47 GCD     1       8.220  32.090  15.240  1.00  0.00            
ATOM    163  H77 GCD     1       9.100  32.270  15.870  1.00  0.00            
ATOM    164  C48 GCD     1       8.450  33.040  14.030  1.00  0.00            
ATOM    165  H78 GCD     1       9.370  32.650  13.570  1.00  0.00            
ATOM    166  H79 GCD     1       8.660  34.040  14.440  1.00  0.00            
ATOM    167  O40 GCD     1       7.430  33.150  13.050  1.00  0.00            
ATOM    168  H80 GCD     1       6.600  33.040  13.520  1.00  0.00            
ATOM    169  C1  BE4     2      13.190  31.690  21.890  1.00  0.00            
ATOM    170  C2  BE4     2      14.020  31.450  20.590  1.00  0.00            
ATOM    171  C3  BE4     2      13.730  30.060  20.030  1.00  0.00            
ATOM    172  C4  BE4     2      14.650  29.050  20.390  1.00  0.00            
ATOM    173  C5  BE4     2      14.500  27.720  19.850  1.00  0.00            
ATOM    174  C6  BE4     2      13.420  27.440  18.960  1.00  0.00            
ATOM    175  C7  BE4     2      12.470  28.470  18.560  1.00  0.00            
ATOM    176  C8  BE4     2      11.430  28.130  17.530  1.00  0.00            
ATOM    177  C9  BE4     2      10.320  27.130  17.990  1.00  0.00            
ATOM    178  C10 BE4     2      12.650  29.730  19.140  1.00  0.00            
ATOM    179  N1  BE4     2      11.890  30.860  18.710  1.00  0.00            
ATOM    180  C11 BE4     2      10.580  31.120  19.350  1.00  0.00            
ATOM    181  O1  BE4     2      10.120  29.990  20.030  1.00  0.00            
ATOM    182  C12 BE4     2       9.020  30.110  20.930  1.00  0.00            
ATOM    183  C13 BE4     2      12.340  31.710  17.660  1.00  0.00            
ATOM    184  O2  BE4     2      11.750  32.750  17.400  1.00  0.00            
ATOM    185  C14 BE4     2      13.540  31.250  16.860  1.00  0.00            
ATOM    186  Cl1 BE4     2      14.190  32.170  15.420  1.00  0.00            
ATOM    187  H1  BE4     2      13.500  31.070  22.740  1.00  0.00            
ATOM    188  H2  BE4     2      13.240  32.760  22.130  1.00  0.00            
ATOM    189  H3  BE4     2      12.110  31.540  21.770  1.00  0.00            
ATOM    190  H4  BE4     2      15.080  31.500  20.860  1.00  0.00            
ATOM    191  H5  BE4     2      13.800  32.220  19.830  1.00  0.00            
ATOM    192  H6  BE4     2      15.560  29.220  20.950  1.00  0.00            
ATOM    193  H7  BE4     2      15.130  26.880  20.130  1.00  0.00            
ATOM    194  H8  BE4     2      13.250  26.460  18.520  1.00  0.00            
ATOM    195  H9  BE4     2      11.970  27.700  16.680  1.00  0.00            
ATOM    196  H10 BE4     2      10.920  28.980  17.060  1.00  0.00            
ATOM    197  H11 BE4     2      10.810  26.190  18.280  1.00  0.00            
ATOM    198  H12 BE4     2       9.740  27.530  18.830  1.00  0.00            
ATOM    199  H13 BE4     2       9.690  26.860  17.130  1.00  0.00            
ATOM    200  H14 BE4     2       9.820  31.370  18.610  1.00  0.00            
ATOM    201  H15 BE4     2      10.650  31.920  20.100  1.00  0.00            
ATOM    202  H16 BE4     2       8.690  29.090  21.150  1.00  0.00            
ATOM    203  H17 BE4     2       9.140  30.470  21.960  1.00  0.00            
ATOM    204  H18 BE4     2       8.090  30.490  20.480  1.00  0.00            
ATOM    205  H19 BE4     2      13.360  30.190  16.630  1.00  0.00            
ATOM    206  H20 BE4     2      14.400  31.250  17.540  1.00  0.00            
TER
ENDMDL
MODEL        1
ATOM      1  H1  GCD     1       8.260  35.450  15.970  1.00  0.00            
ATOM      2  O1  GCD     1       7.470  35.750  15.520  1.00  0.00            
ATOM      3  C1  GCD     1       6.380  35.080  16.160  1.00  0.00            
ATOM      4  H2  GCD     1       5.490  35.660  15.880  1.00  0.00            
ATOM      5  H3  GCD     1       6.120  34.090  15.760  1.00  0.00            
ATOM      6  C2  GCD     1       6.600  35.000  17.720  1.00  0.00            
ATOM      7  H4  GCD     1       7.540  34.450  17.870  1.00  0.00            
ATOM      8  C3  GCD     1       5.440  34.290  18.430  1.00  0.00            
ATOM      9  H5  GCD     1       4.490  34.800  18.200  1.00  0.00            
ATOM     10  C4  GCD     1       5.500  34.280  19.920  1.00  0.00            
ATOM     11  H6  GCD     1       6.380  33.760  20.330  1.00  0.00            
ATOM     12  O2  GCD     1       4.350  33.740  20.490  1.00  0.00            
ATOM     13  H7  GCD     1       4.230  32.860  20.110  1.00  0.00            
ATOM     14  C5  GCD     1       5.780  35.740  20.390  1.00  0.00            
ATOM     15  H8  GCD     1       4.880  36.300  20.110  1.00  0.00            
ATOM     16  O3  GCD     1       5.970  35.770  21.780  1.00  0.00            
ATOM     17  H9  GCD     1       6.790  35.310  21.960  1.00  0.00            
ATOM     18  C6  GCD     1       6.990  36.380  19.670  1.00  0.00            
ATOM     19  O4  GCD     1       6.740  36.330  18.250  1.00  0.00            
ATOM     20  H10 GCD     1       7.130  37.430  19.920  1.00  0.00            
ATOM     21  O5  GCD     1       8.140  35.690  19.980  1.00  0.00            
ATOM     22  C7  GCD     1       8.820  36.010  21.240  1.00  0.00            
ATOM     23  H11 GCD     1       8.210  36.720  21.810  1.00  0.00            
ATOM     24  C8  GCD     1       9.140  34.750  22.000  1.00  0.00            
ATOM     25  H12 GCD     1       9.630  34.030  21.330  1.00  0.00            
ATOM     26  O6  GCD     1       7.930  34.090  22.390  1.00  0.00            
ATOM     27  H13 GCD     1       8.150  33.530  23.140  1.00  0.00            
ATOM     28  C9  GCD     1      10.090  35.050  23.150  1.00  0.00            
ATOM     29  H14 GCD     1       9.510  35.630  23.880  1.00  0.00            
ATOM     30  O7  GCD     1      10.500  33.780  23.690  1.00  0.00            
ATOM     31  H15 GCD     1      11.140  33.330  23.130  1.00  0.00            
ATOM     32  C10 GCD     1      11.310  35.840  22.760  1.00  0.00            
ATOM     33  H16 GCD     1      11.750  36.290  23.650  1.00  0.00            
ATOM     34  O8  GCD     1      11.010  36.870  21.870  1.00  0.00            
ATOM     35  C11 GCD     1      10.120  36.590  20.790  1.00  0.00            
ATOM     36  H17 GCD     1      10.630  35.890  20.120  1.00  0.00            
ATOM     37  C12 GCD     1      10.030  37.850  19.950  1.00  0.00            
ATOM     38  H18 GCD     1       9.940  37.530  18.910  1.00  0.00            
ATOM     39  H19 GCD     1      11.040  38.270  20.060  1.00  0.00            
ATOM     40  O9  GCD     1       9.080  38.790  20.360  1.00  0.00            
ATOM     41  H20 GCD     1       8.980  38.780  21.320  1.00  0.00            
ATOM     42  O10 GCD     1      12.260  35.020  22.060  1.00  0.00            
ATOM     43  C13 GCD     1      13.630  35.320  22.290  1.00  0.00            
ATOM     44  H21 GCD     1      13.690  36.250  22.860  1.00  0.00            
ATOM     45  C14 GCD     1      14.310  34.220  23.080  1.00  0.00            
ATOM     46  H22 GCD     1      14.110  33.230  22.640  1.00  0.00            
ATOM     47  O11 GCD     1      13.760  34.230  24.360  1.00  0.00            
ATOM     48  H23 GCD     1      13.150  33.490  24.440  1.00  0.00            
ATOM     49  C15 GCD     1      15.850  34.330  23.110  1.00  0.00            
ATOM     50  H24 GCD     1      16.110  35.260  23.640  1.00  0.00            
ATOM     51  O12 GCD     1      16.450  33.180  23.670  1.00  0.00            
ATOM     52  H25 GCD     1      16.270  33.110  24.610  1.00  0.00            
ATOM     53  C16 GCD     1      16.360  34.550  21.670  1.00  0.00            
ATOM     54  H26 GCD     1      17.430  34.770  21.570  1.00  0.00            
ATOM     55  O13 GCD     1      15.730  35.740  21.230  1.00  0.00            
ATOM     56  C17 GCD     1      14.320  35.580  20.970  1.00  0.00            
ATOM     57  H27 GCD     1      14.080  34.780  20.270  1.00  0.00            
ATOM     58  C18 GCD     1      13.710  36.880  20.410  1.00  0.00            
ATOM     59  H28 GCD     1      13.520  37.740  21.070  1.00  0.00            
ATOM     60  H29 GCD     1      12.700  36.570  20.100  1.00  0.00            
ATOM     61  O14 GCD     1      14.360  37.230  19.230  1.00  0.00            
ATOM     62  H30 GCD     1      13.830  38.010  19.020  1.00  0.00            
ATOM     63  O15 GCD     1      15.930  33.440  20.850  1.00  0.00            
ATOM     64  C19 GCD     1      16.950  32.720  20.190  1.00  0.00            
ATOM     65  H31 GCD     1      17.940  33.050  20.520  1.00  0.00            
ATOM     66  C20 GCD     1      16.690  31.310  20.520  1.00  0.00            
ATOM     67  H32 GCD     1      15.630  31.080  20.350  1.00  0.00            
ATOM     68  O16 GCD     1      17.000  31.030  21.890  1.00  0.00            
ATOM     69  H33 GCD     1      16.610  31.810  22.290  1.00  0.00            
ATOM     70  C21 GCD     1      17.560  30.400  19.670  1.00  0.00            
ATOM     71  H34 GCD     1      18.600  30.640  19.940  1.00  0.00            
ATOM     72  O17 GCD     1      17.250  29.020  19.940  1.00  0.00            
ATOM     73  H35 GCD     1      16.930  28.990  20.850  1.00  0.00            
ATOM     74  C22 GCD     1      17.480  30.700  18.190  1.00  0.00            
ATOM     75  H36 GCD     1      18.270  30.200  17.610  1.00  0.00            
ATOM     76  O18 GCD     1      17.670  32.140  17.950  1.00  0.00            
ATOM     77  C23 GCD     1      16.710  33.000  18.670  1.00  0.00            
ATOM     78  H37 GCD     1      15.680  32.720  18.390  1.00  0.00            
ATOM     79  C24 GCD     1      16.910  34.410  18.200  1.00  0.00            
ATOM     80  H38 GCD     1      16.070  35.080  18.420  1.00  0.00            
ATOM     81  H39 GCD     1      16.760  34.450  17.110  1.00  0.00            
ATOM     82  O19 GCD     1      18.180  34.920  18.630  1.00  0.00            
ATOM     83  H40 GCD     1      18.250  35.690  18.050  1.00  0.00            
ATOM     84  O20 GCD     1      16.220  30.290  17.710  1.00  0.00            
ATOM     85  C25 GCD     1      16.140  29.460  16.470  1.00  0.00            
ATOM     86  H41 GCD     1      17.130  29.420  16.010  1.00  0.00            
ATOM     87  C26 GCD     1      15.780  28.040  16.870  1.00  0.00            
ATOM     88  H42 GCD     1      14.770  28.010  17.310  1.00  0.00            
ATOM     89  O21 GCD     1      16.650  27.380  17.790  1.00  0.00            
ATOM     90  H43 GCD     1      16.860  27.960  18.530  1.00  0.00            
ATOM     91  C27 GCD     1      15.850  27.320  15.480  1.00  0.00            
ATOM     92  H44 GCD     1      16.910  27.330  15.170  1.00  0.00            
ATOM     93  O22 GCD     1      15.440  25.960  15.570  1.00  0.00            
ATOM     94  H45 GCD     1      16.130  25.430  15.990  1.00  0.00            
ATOM     95  C28 GCD     1      14.940  28.000  14.380  1.00  0.00            
ATOM     96  H46 GCD     1      15.180  27.450  13.470  1.00  0.00            
ATOM     97  O23 GCD     1      15.380  29.370  14.180  1.00  0.00            
ATOM     98  C29 GCD     1      15.190  30.100  15.450  1.00  0.00            
ATOM     99  H47 GCD     1      14.190  29.970  15.880  1.00  0.00            
ATOM    100  C30 GCD     1      15.370  31.580  15.240  1.00  0.00            
ATOM    101  H48 GCD     1      16.350  31.740  14.770  1.00  0.00            
ATOM    102  H49 GCD     1      15.410  32.050  16.230  1.00  0.00            
ATOM    103  O24 GCD     1      14.300  32.180  14.460  1.00  0.00            
ATOM    104  H50 GCD     1      14.560  32.150  13.540  1.00  0.00            
ATOM    105  O25 GCD     1      13.470  28.010  14.630  1.00  0.00            
ATOM    106  C31 GCD     1      12.730  26.980  14.000  1.00  0.00            
ATOM    107  H51 GCD     1      13.530  26.350  13.590  1.00  0.00            
ATOM    108  C32 GCD     1      11.860  26.270  15.050  1.00  0.00            
ATOM    109  H52 GCD     1      11.210  27.070  15.440  1.00  0.00            
ATOM    110  O26 GCD     1      12.650  25.700  16.040  1.00  0.00            
ATOM    111  H53 GCD     1      13.450  26.220  16.160  1.00  0.00
[truncated: 2,045,017 more chars]
