# Supplementary material for: Achieving Chemical Accuracy in Cyclodextrin Host–Guest Binding via Integrative Atomistic Modelling
Source: Adv Sci (Weinh). 2025 Dec 14;13(10):e19782. doi: 10.1002/advs.202519782 (PMC12915143; doi:10.1002/advs.202519782)
Supplement: Supplementary file 1 — Supporting Information [file ADVS-13-e19782-s003.zip › all_poses/GCD.BH4.pdb]

MODEL        1
ATOM      1  H1  GCD     1      14.590  22.060  27.140  1.00  0.00            
ATOM      2  O1  GCD     1      14.010  22.600  27.690  1.00  0.00            
ATOM      3  C1  GCD     1      12.870  22.830  26.890  1.00  0.00            
ATOM      4  H2  GCD     1      12.080  23.310  27.480  1.00  0.00            
ATOM      5  H3  GCD     1      13.210  23.470  26.070  1.00  0.00            
ATOM      6  C2  GCD     1      12.250  21.580  26.310  1.00  0.00            
ATOM      7  H4  GCD     1      13.000  21.010  25.760  1.00  0.00            
ATOM      8  C3  GCD     1      11.100  21.980  25.370  1.00  0.00            
ATOM      9  H5  GCD     1      10.310  22.540  25.890  1.00  0.00            
ATOM     10  C4  GCD     1      10.410  20.700  24.920  1.00  0.00            
ATOM     11  H6  GCD     1      11.180  20.130  24.380  1.00  0.00            
ATOM     12  O2  GCD     1       9.300  20.970  24.110  1.00  0.00            
ATOM     13  H7  GCD     1       8.830  20.150  23.930  1.00  0.00            
ATOM     14  C5  GCD     1      10.010  19.860  26.100  1.00  0.00            
ATOM     15  H8  GCD     1       9.250  20.470  26.600  1.00  0.00            
ATOM     16  O3  GCD     1       9.400  18.550  25.770  1.00  0.00            
ATOM     17  H9  GCD     1      10.130  17.930  25.680  1.00  0.00            
ATOM     18  C6  GCD     1      11.240  19.570  26.920  1.00  0.00            
ATOM     19  O4  GCD     1      11.740  20.810  27.370  1.00  0.00            
ATOM     20  H10 GCD     1      10.890  19.060  27.820  1.00  0.00            
ATOM     21  O5  GCD     1      12.110  18.740  26.130  1.00  0.00            
ATOM     22  C7  GCD     1      12.430  17.460  26.770  1.00  0.00            
ATOM     23  H11 GCD     1      11.690  17.190  27.530  1.00  0.00            
ATOM     24  C8  GCD     1      12.450  16.500  25.600  1.00  0.00            
ATOM     25  H12 GCD     1      13.090  16.830  24.770  1.00  0.00            
ATOM     26  O6  GCD     1      11.190  16.250  25.000  1.00  0.00            
ATOM     27  H13 GCD     1      11.320  16.050  24.060  1.00  0.00            
ATOM     28  C9  GCD     1      13.070  15.160  25.990  1.00  0.00            
ATOM     29  H14 GCD     1      12.560  14.780  26.880  1.00  0.00            
ATOM     30  O7  GCD     1      13.030  14.100  25.010  1.00  0.00            
ATOM     31  H15 GCD     1      12.100  13.970  24.820  1.00  0.00            
ATOM     32  C10 GCD     1      14.460  15.430  26.510  1.00  0.00            
ATOM     33  H16 GCD     1      14.850  14.480  26.890  1.00  0.00            
ATOM     34  O8  GCD     1      14.490  16.340  27.590  1.00  0.00            
ATOM     35  C11 GCD     1      13.870  17.570  27.300  1.00  0.00            
ATOM     36  H17 GCD     1      14.480  17.990  26.500  1.00  0.00            
ATOM     37  C12 GCD     1      14.090  18.380  28.520  1.00  0.00            
ATOM     38  H18 GCD     1      13.750  19.410  28.350  1.00  0.00            
ATOM     39  H19 GCD     1      15.170  18.470  28.700  1.00  0.00            
ATOM     40  O9  GCD     1      13.470  17.790  29.670  1.00  0.00            
ATOM     41  H20 GCD     1      13.930  18.250  30.390  1.00  0.00            
ATOM     42  O10 GCD     1      15.300  15.860  25.380  1.00  0.00            
ATOM     43  C13 GCD     1      16.580  15.400  25.350  1.00  0.00            
ATOM     44  H21 GCD     1      16.810  14.990  26.340  1.00  0.00            
ATOM     45  C14 GCD     1      16.740  14.290  24.280  1.00  0.00            
ATOM     46  H22 GCD     1      16.440  14.760  23.340  1.00  0.00            
ATOM     47  O11 GCD     1      15.940  13.160  24.670  1.00  0.00            
ATOM     48  H23 GCD     1      15.010  13.310  24.450  1.00  0.00            
ATOM     49  C15 GCD     1      18.210  13.790  24.180  1.00  0.00            
ATOM     50  H24 GCD     1      18.510  13.420  25.170  1.00  0.00            
ATOM     51  O12 GCD     1      18.500  12.810  23.160  1.00  0.00            
ATOM     52  H25 GCD     1      18.450  13.250  22.300  1.00  0.00            
ATOM     53  C16 GCD     1      19.100  14.990  24.090  1.00  0.00            
ATOM     54  H26 GCD     1      20.140  14.670  24.230  1.00  0.00            
ATOM     55  O13 GCD     1      18.870  15.950  25.100  1.00  0.00            
ATOM     56  C17 GCD     1      17.580  16.530  25.060  1.00  0.00            
ATOM     57  H27 GCD     1      17.280  16.880  24.070  1.00  0.00            
ATOM     58  C18 GCD     1      17.580  17.580  26.220  1.00  0.00            
ATOM     59  H28 GCD     1      17.510  17.140  27.220  1.00  0.00            
ATOM     60  H29 GCD     1      16.650  18.130  26.050  1.00  0.00            
ATOM     61  O14 GCD     1      18.620  18.510  25.990  1.00  0.00            
ATOM     62  H30 GCD     1      19.400  18.000  25.730  1.00  0.00            
ATOM     63  O15 GCD     1      18.910  15.590  22.830  1.00  0.00            
ATOM     64  C19 GCD     1      19.970  15.480  21.900  1.00  0.00            
ATOM     65  H31 GCD     1      20.700  14.730  22.230  1.00  0.00            
ATOM     66  C20 GCD     1      19.420  15.100  20.570  1.00  0.00            
ATOM     67  H32 GCD     1      18.780  15.890  20.170  1.00  0.00            
ATOM     68  O16 GCD     1      18.580  13.920  20.580  1.00  0.00            
ATOM     69  H33 GCD     1      18.070  13.970  19.760  1.00  0.00            
ATOM     70  C21 GCD     1      20.510  15.010  19.500  1.00  0.00            
ATOM     71  H34 GCD     1      21.260  14.270  19.820  1.00  0.00            
ATOM     72  O17 GCD     1      19.950  14.730  18.240  1.00  0.00            
ATOM     73  H35 GCD     1      19.750  13.790  18.230  1.00  0.00            
ATOM     74  C22 GCD     1      21.360  16.270  19.450  1.00  0.00            
ATOM     75  H36 GCD     1      22.190  16.080  18.770  1.00  0.00            
ATOM     76  O18 GCD     1      21.870  16.590  20.730  1.00  0.00            
ATOM     77  C23 GCD     1      20.900  16.730  21.730  1.00  0.00            
ATOM     78  H37 GCD     1      20.300  17.590  21.400  1.00  0.00            
ATOM     79  C24 GCD     1      21.560  16.990  23.180  1.00  0.00            
ATOM     80  H38 GCD     1      22.120  16.140  23.570  1.00  0.00            
ATOM     81  H39 GCD     1      20.770  17.040  23.940  1.00  0.00            
ATOM     82  O19 GCD     1      22.350  18.150  23.170  1.00  0.00            
ATOM     83  H40 GCD     1      22.630  18.280  22.250  1.00  0.00            
ATOM     84  O20 GCD     1      20.660  17.360  18.940  1.00  0.00            
ATOM     85  C25 GCD     1      21.050  18.080  17.750  1.00  0.00            
ATOM     86  H41 GCD     1      21.990  17.660  17.390  1.00  0.00            
ATOM     87  C26 GCD     1      19.940  17.980  16.720  1.00  0.00            
ATOM     88  H42 GCD     1      18.940  18.330  17.000  1.00  0.00            
ATOM     89  O21 GCD     1      19.900  16.640  16.230  1.00  0.00            
ATOM     90  H43 GCD     1      19.870  16.160  17.070  1.00  0.00            
ATOM     91  C27 GCD     1      20.260  18.970  15.550  1.00  0.00            
ATOM     92  H44 GCD     1      21.250  18.610  15.230  1.00  0.00            
ATOM     93  O22 GCD     1      19.340  18.900  14.490  1.00  0.00            
ATOM     94  H45 GCD     1      18.780  19.680  14.610  1.00  0.00            
ATOM     95  C28 GCD     1      20.480  20.330  16.050  1.00  0.00            
ATOM     96  H46 GCD     1      20.830  20.940  15.210  1.00  0.00            
ATOM     97  O23 GCD     1      21.500  20.240  17.050  1.00  0.00            
ATOM     98  C29 GCD     1      21.240  19.460  18.260  1.00  0.00            
ATOM     99  H47 GCD     1      20.330  19.830  18.740  1.00  0.00            
ATOM    100  C30 GCD     1      22.500  19.580  19.180  1.00  0.00            
ATOM    101  H48 GCD     1      23.380  19.220  18.640  1.00  0.00            
ATOM    102  H49 GCD     1      22.270  18.990  20.080  1.00  0.00            
ATOM    103  O24 GCD     1      22.740  20.930  19.730  1.00  0.00            
ATOM    104  H50 GCD     1      23.390  20.840  20.430  1.00  0.00            
ATOM    105  O25 GCD     1      19.290  20.980  16.590  1.00  0.00            
ATOM    106  C31 GCD     1      18.920  22.300  16.170  1.00  0.00            
ATOM    107  H51 GCD     1      19.670  22.610  15.430  1.00  0.00            
ATOM    108  C32 GCD     1      17.560  22.240  15.550  1.00  0.00            
ATOM    109  H52 GCD     1      16.830  21.750  16.200  1.00  0.00            
ATOM    110  O26 GCD     1      17.650  21.500  14.350  1.00  0.00            
ATOM    111  H53 GCD     1      16.780  21.500  13.940  1.00  0.00            
ATOM    112  C33 GCD     1      17.040  23.650  15.020  1.00  0.00            
ATOM    113  H54 GCD     1      17.840  23.930  14.320  1.00  0.00            
ATOM    114  O27 GCD     1      15.760  23.590  14.350  1.00  0.00            
ATOM    115  H55 GCD     1      15.100  23.750  15.040  1.00  0.00            
ATOM    116  C34 GCD     1      17.140  24.600  16.260  1.00  0.00            
ATOM    117  H56 GCD     1      16.870  25.610  15.950  1.00  0.00            
ATOM    118  O28 GCD     1      18.440  24.560  16.790  1.00  0.00            
ATOM    119  C35 GCD     1      18.940  23.270  17.310  1.00  0.00            
ATOM    120  H57 GCD     1      18.210  22.850  18.010  1.00  0.00            
ATOM    121  C36 GCD     1      20.310  23.300  17.970  1.00  0.00            
ATOM    122  H58 GCD     1      21.040  23.620  17.220  1.00  0.00            
ATOM    123  H59 GCD     1      20.520  22.290  18.340  1.00  0.00            
ATOM    124  O29 GCD     1      20.360  24.190  19.100  1.00  0.00            
ATOM    125  H60 GCD     1      20.250  25.090  18.770  1.00  0.00            
ATOM    126  O30 GCD     1      16.190  24.130  17.270  1.00  0.00            
ATOM    127  C37 GCD     1      15.190  25.080  17.560  1.00  0.00            
ATOM    128  H61 GCD     1      15.300  25.930  16.880  1.00  0.00            
ATOM    129  C38 GCD     1      13.880  24.420  17.280  1.00  0.00            
ATOM    130  H62 GCD     1      13.970  23.480  17.840  1.00  0.00            
ATOM    131  O31 GCD     1      13.750  24.100  15.910  1.00  0.00            
ATOM    132  H63 GCD     1      12.830  23.830  15.850  1.00  0.00            
ATOM    133  C39 GCD     1      12.640  25.150  17.830  1.00  0.00            
ATOM    134  H64 GCD     1      12.460  25.930  17.080  1.00  0.00            
ATOM    135  O32 GCD     1      11.500  24.290  17.770  1.00  0.00            
ATOM    136  H65 GCD     1      11.110  24.170  18.640  1.00  0.00            
ATOM    137  C40 GCD     1      12.860  25.600  19.250  1.00  0.00            
ATOM    138  H66 GCD     1      12.070  26.300  19.540  1.00  0.00            
ATOM    139  O33 GCD     1      14.110  26.290  19.350  1.00  0.00            
ATOM    140  C41 GCD     1      15.340  25.580  19.020  1.00  0.00            
ATOM    141  H67 GCD     1      15.340  24.680  19.650  1.00  0.00            
ATOM    142  C42 GCD     1      16.590  26.370  19.250  1.00  0.00            
ATOM    143  H68 GCD     1      17.480  25.720  19.190  1.00  0.00            
ATOM    144  H69 GCD     1      16.510  26.790  20.260  1.00  0.00            
ATOM    145  O34 GCD     1      16.820  27.460  18.360  1.00  0.00            
ATOM    146  H70 GCD     1      17.510  27.990  18.780  1.00  0.00            
ATOM    147  O35 GCD     1      12.830  24.570  20.270  1.00  0.00            
ATOM    148  C43 GCD     1      12.200  24.890  21.540  1.00  0.00            
ATOM    149  H71 GCD     1      11.900  25.950  21.550  1.00  0.00            
ATOM    150  C44 GCD     1      10.950  24.060  21.660  1.00  0.00            
ATOM    151  H72 GCD     1      11.230  23.000  21.700  1.00  0.00            
ATOM    152  O36 GCD     1      10.120  24.410  20.560  1.00  0.00            
ATOM    153  H73 GCD     1       9.200  24.220  20.780  1.00  0.00            
ATOM    154  C45 GCD     1      10.280  24.400  23.010  1.00  0.00            
ATOM    155  H74 GCD     1      10.080  25.480  23.050  1.00  0.00            
ATOM    156  O37 GCD     1       9.130  23.540  23.310  1.00  0.00            
ATOM    157  H75 GCD     1       9.370  22.600  23.300  1.00  0.00            
ATOM    158  C46 GCD     1      11.250  24.190  24.170  1.00  0.00            
ATOM    159  H76 GCD     1      10.820  24.430  25.150  1.00  0.00            
ATOM    160  O38 GCD     1      11.510  22.740  24.190  1.00  0.00            
ATOM    161  O39 GCD     1      12.480  24.950  23.920  1.00  0.00            
ATOM    162  C47 GCD     1      13.170  24.630  22.730  1.00  0.00            
ATOM    163  H77 GCD     1      13.400  23.560  22.860  1.00  0.00            
ATOM    164  C48 GCD     1      14.480  25.450  22.690  1.00  0.00            
ATOM    165  H78 GCD     1      14.220  26.520  22.650  1.00  0.00            
ATOM    166  H79 GCD     1      15.040  25.120  21.810  1.00  0.00            
ATOM    167  O40 GCD     1      15.290  25.210  23.760  1.00  0.00            
ATOM    168  H80 GCD     1      15.080  25.890  24.400  1.00  0.00            
ATOM    169  C1  BH4     2      17.570  19.010  22.060  1.00  0.00            
ATOM    170  C2  BH4     2      18.070  20.120  21.120  1.00  0.00            
ATOM    171  C3  BH4     2      17.610  20.250  19.820  1.00  0.00            
ATOM    172  C4  BH4     2      16.580  19.510  19.060  1.00  0.00            
ATOM    173  C5  BH4     2      16.350  18.150  19.260  1.00  0.00            
ATOM    174  C6  BH4     2      15.350  17.510  18.470  1.00  0.00            
ATOM    175  C7  BH4     2      14.660  18.290  17.540  1.00  0.00            
ATOM    176  C8  BH4     2      14.760  19.680  17.490  1.00  0.00            
ATOM    177  C9  BH4     2      15.750  20.310  18.220  1.00  0.00            
ATOM    178  C10 BH4     2      19.070  21.040  21.830  1.00  0.00            
ATOM    179  C11 BH4     2      18.810  22.450  21.770  1.00  0.00            
ATOM    180  C12 BH4     2      19.540  23.390  22.430  1.00  0.00            
ATOM    181  C13 BH4     2      20.670  22.920  23.120  1.00  0.00            
ATOM    182  C14 BH4     2      21.000  21.590  23.130  1.00  0.00            
ATOM    183  C15 BH4     2      20.150  20.620  22.610  1.00  0.00            
ATOM    184  H1  BH4     2      16.480  18.950  22.110  1.00  0.00            
ATOM    185  H2  BH4     2      18.080  18.110  21.700  1.00  0.00            
ATOM    186  H3  BH4     2      17.900  19.120  23.100  1.00  0.00            
ATOM    187  H4  BH4     2      18.050  21.120  19.340  1.00  0.00            
ATOM    188  H5  BH4     2      17.040  17.540  19.830  1.00  0.00            
ATOM    189  H6  BH4     2      15.170  16.440  18.450  1.00  0.00            
ATOM    190  H7  BH4     2      13.970  17.760  16.890  1.00  0.00            
ATOM    191  H8  BH4     2      14.200  20.280  16.770  1.00  0.00            
ATOM    192  H9  BH4     2      15.950  21.370  18.140  1.00  0.00            
ATOM    193  H10 BH4     2      17.910  22.830  21.270  1.00  0.00            
ATOM    194  H11 BH4     2      19.430  24.470  22.380  1.00  0.00            
ATOM    195  H12 BH4     2      21.310  23.540  23.750  1.00  0.00            
ATOM    196  H13 BH4     2      21.800  21.160  23.730  1.00  0.00            
ATOM    197  H14 BH4     2      20.220  19.550  22.810  1.00  0.00            
TER
ENDMDL
MODEL        1
ATOM      1  H1  GCD     1      17.390  23.370  26.340  1.00  0.00            
ATOM      2  O1  GCD     1      16.920  22.610  25.980  1.00  0.00            
ATOM      3  C1  GCD     1      15.610  23.080  25.670  1.00  0.00            
ATOM      4  H2  GCD     1      15.220  23.610  26.550  1.00  0.00            
ATOM      5  H3  GCD     1      15.550  23.730  24.790  1.00  0.00            
ATOM      6  C2  GCD     1      14.670  21.870  25.500  1.00  0.00            
ATOM      7  H4  GCD     1      15.210  21.240  24.780  1.00  0.00            
ATOM      8  C3  GCD     1      13.280  22.240  24.990  1.00  0.00            
ATOM      9  H5  GCD     1      12.850  23.020  25.630  1.00  0.00            
ATOM     10  C4  GCD     1      12.340  21.100  24.990  1.00  0.00            
ATOM     11  H6  GCD     1      12.620  20.400  24.200  1.00  0.00            
ATOM     12  O2  GCD     1      11.030  21.500  24.630  1.00  0.00            
ATOM     13  H7  GCD     1      10.540  21.570  25.460  1.00  0.00            
ATOM     14  C5  GCD     1      12.220  20.530  26.350  1.00  0.00            
ATOM     15  H8  GCD     1      11.950  21.300  27.090  1.00  0.00            
ATOM     16  O3  GCD     1      11.230  19.500  26.530  1.00  0.00            
ATOM     17  H9  GCD     1      11.560  18.760  26.010  1.00  0.00            
ATOM     18  C6  GCD     1      13.590  19.970  26.710  1.00  0.00            
ATOM     19  O4  GCD     1      14.580  21.020  26.690  1.00  0.00            
ATOM     20  H10 GCD     1      13.680  19.570  27.730  1.00  0.00            
ATOM     21  O5  GCD     1      14.050  18.980  25.760  1.00  0.00            
ATOM     22  C7  GCD     1      13.750  17.610  26.100  1.00  0.00            
ATOM     23  H11 GCD     1      12.980  17.670  26.870  1.00  0.00            
ATOM     24  C8  GCD     1      13.150  16.940  24.820  1.00  0.00            
ATOM     25  H12 GCD     1      13.880  16.950  24.000  1.00  0.00            
ATOM     26  O6  GCD     1      12.030  17.720  24.460  1.00  0.00            
ATOM     27  H13 GCD     1      11.930  17.720  23.500  1.00  0.00            
ATOM     28  C9  GCD     1      12.770  15.480  25.100  1.00  0.00            
ATOM     29  H14 GCD     1      11.930  15.750  25.760  1.00  0.00            
ATOM     30  O7  GCD     1      12.270  14.720  24.010  1.00  0.00            
ATOM     31  H15 GCD     1      13.080  14.550  23.520  1.00  0.00            
ATOM     32  C10 GCD     1      13.900  14.780  25.870  1.00  0.00            
ATOM     33  H16 GCD     1      13.490  13.820  26.190  1.00  0.00            
ATOM     34  O8  GCD     1      14.360  15.490  26.950  1.00  0.00            
ATOM     35  C11 GCD     1      14.910  16.820  26.630  1.00  0.00            
ATOM     36  H17 GCD     1      15.680  16.710  25.860  1.00  0.00            
ATOM     37  C12 GCD     1      15.560  17.330  27.840  1.00  0.00            
ATOM     38  H18 GCD     1      16.150  18.200  27.510  1.00  0.00            
ATOM     39  H19 GCD     1      16.240  16.540  28.160  1.00  0.00            
ATOM     40  O9  GCD     1      14.660  17.610  28.910  1.00  0.00            
ATOM     41  H20 GCD     1      15.050  17.220  29.700  1.00  0.00            
ATOM     42  O10 GCD     1      14.970  14.550  24.930  1.00  0.00            
ATOM     43  C13 GCD     1      15.410  13.190  24.800  1.00  0.00            
ATOM     44  H21 GCD     1      14.760  12.530  25.390  1.00  0.00            
ATOM     45  C14 GCD     1      15.320  12.880  23.300  1.00  0.00            
ATOM     46  H22 GCD     1      15.840  13.750  22.880  1.00  0.00            
ATOM     47  O11 GCD     1      13.960  12.830  22.850  1.00  0.00            
ATOM     48  H23 GCD     1      14.020  12.880  21.890  1.00  0.00            
ATOM     49  C15 GCD     1      16.020  11.560  23.080  1.00  0.00            
ATOM     50  H24 GCD     1      15.500  10.820  23.700  1.00  0.00            
ATOM     51  O12 GCD     1      16.050  11.160  21.710  1.00  0.00            
ATOM     52  H25 GCD     1      16.950  11.310  21.380  1.00  0.00            
ATOM     53  C16 GCD     1      17.360  11.480  23.690  1.00  0.00            
ATOM     54  H26 GCD     1      17.760  10.470  23.550  1.00  0.00            
ATOM     55  O13 GCD     1      17.130  11.760  25.040  1.00  0.00            
ATOM     56  C17 GCD     1      16.730  13.020  25.410  1.00  0.00            
ATOM     57  H27 GCD     1      17.460  13.700  24.960  1.00  0.00            
ATOM     58  C18 GCD     1      16.820  13.250  26.970  1.00  0.00            
ATOM     59  H28 GCD     1      16.030  12.730  27.530  1.00  0.00            
ATOM     60  H29 GCD     1      16.560  14.300  27.140  1.00  0.00            
ATOM     61  O14 GCD     1      18.120  12.900  27.490  1.00  0.00            
ATOM     62  H30 GCD     1      18.240  11.950  27.340  1.00  0.00            
ATOM     63  O15 GCD     1      18.240  12.450  23.100  1.00  0.00            
ATOM     64  C19 GCD     1      19.630  12.070  22.940  1.00  0.00            
ATOM     65  H31 GCD     1      19.760  11.030  23.280  1.00  0.00            
ATOM     66  C20 GCD     1      19.620  12.140  21.450  1.00  0.00            
ATOM     67  H32 GCD     1      19.280  13.170  21.310  1.00  0.00            
ATOM     68  O16 GCD     1      18.760  11.180  20.860  1.00  0.00            
ATOM     69  H33 GCD     1      19.080  10.320  21.150  1.00  0.00            
ATOM     70  C21 GCD     1      21.040  11.990  20.880  1.00  0.00            
ATOM     71  H34 GCD     1      21.320  11.030  21.330  1.00  0.00            
ATOM     72  O17 GCD     1      21.080  11.920  19.460  1.00  0.00            
ATOM     73  H35 GCD     1      20.490  11.180  19.240  1.00  0.00            
ATOM     74  C22 GCD     1      21.970  13.010  21.470  1.00  0.00            
ATOM     75  H36 GCD     1      23.010  12.910  21.150  1.00  0.00            
ATOM     76  O18 GCD     1      21.920  12.870  22.900  1.00  0.00            
ATOM     77  C23 GCD     1      20.660  13.010  23.580  1.00  0.00            
ATOM     78  H37 GCD     1      20.280  14.020  23.400  1.00  0.00            
ATOM     79  C24 GCD     1      20.810  12.770  25.070  1.00  0.00            
ATOM     80  H38 GCD     1      21.330  11.810  25.220  1.00  0.00            
ATOM     81  H39 GCD     1      19.910  12.810  25.700  1.00  0.00            
ATOM     82  O19 GCD     1      21.770  13.620  25.700  1.00  0.00            
ATOM     83  H40 GCD     1      22.470  13.650  25.050  1.00  0.00            
ATOM     84  O20 GCD     1      21.670  14.350  21.100  1.00  0.00            
ATOM     85  C25 GCD     1      22.720  15.200  20.610  1.00  0.00            
ATOM     86  H41 GCD     1      23.700  14.760  20.850  1.00  0.00            
ATOM     87  C26 GCD     1      22.440  15.370  19.110  1.00  0.00            
ATOM     88  H42 GCD     1      21.400  15.710  18.960  1.00  0.00            
ATOM     89  O21 GCD     1      22.620  14.080  18.450  1.00  0.00            
ATOM     90  H43 GCD     1      22.010  13.440  18.830  1.00  0.00            
ATOM     91  C27 GCD     1      23.330  16.360  18.520  1.00  0.00            
ATOM     92  H44 GCD     1      24.340  15.970  18.690  1.00  0.00            
ATOM     93  O22 GCD     1      23.160  16.640  17.090  1.00  0.00            
ATOM     94  H45 GCD     1      22.250  16.900  16.910  1.00  0.00            
ATOM     95  C28 GCD     1      23.220  17.640  19.280  1.00  0.00            
ATOM     96  H46 GCD     1      23.980  18.340  18.940  1.00  0.00            
ATOM     97  O23 GCD     1      23.480  17.400  20.680  1.00  0.00            
ATOM     98  C29 GCD     1      22.560  16.500  21.340  1.00  0.00            
ATOM     99  H47 GCD     1      21.550  16.910  21.280  1.00  0.00            
ATOM    100  C30 GCD     1      23.040  16.400  22.810  1.00  0.00            
ATOM    101  H48 GCD     1      24.030  15.930  22.860  1.00  0.00            
ATOM    102  H49 GCD     1      22.440  15.730  23.440  1.00  0.00            
ATOM    103  O24 GCD     1      22.960  17.640  23.570  1.00  0.00            
ATOM    104  H50 GCD     1      22.520  18.270  22.990  1.00  0.00            
ATOM    105  O25 GCD     1      21.910  18.390  19.240  1.00  0.00            
ATOM    106  C31 GCD     1      21.690  19.290  18.150  1.00  0.00            
ATOM    107  H51 GCD     1      22.550  19.300  17.470  1.00  0.00            
ATOM    108  C32 GCD     1      20.410  18.830  17.480  1.00  0.00            
ATOM    109  H52 GCD     1      19.670  18.700  18.280  1.00  0.00            
ATOM    110  O26 GCD     1      20.640  17.560  16.870  1.00  0.00            
ATOM    111  H53 GCD     1      19.780  17.140  16.830  1.00  0.00            
ATOM    112  C33 GCD     1      19.970  19.870  16.460  1.00  0.00            
ATOM    113  H54 GCD     1      20.720  20.010  15.670  1.00  0.00            
ATOM    114  O27 GCD     1      18.700  19.490  15.850  1.00  0.00            
ATOM    115  H55 GCD     1      18.020  19.630  16.520  1.00  0.00            
ATOM    116  C34 GCD     1      19.750  21.210  17.150  1.00  0.00            
ATOM    117  H56 GCD     1      19.660  22.030  16.430  1.00  0.00            
ATOM    118  O28 GCD     1      20.950  21.540  17.810  1.00  0.00            
ATOM    119  C35 GCD     1      21.440  20.680  18.750  1.00  0.00            
ATOM    120  H57 GCD     1      20.830  20.630  19.660  1.00  0.00            
ATOM    121  C36 GCD     1      22.840  21.140  19.210  1.00  0.00            
ATOM    122  H58 GCD     1      23.460  21.160  18.300  1.00  0.00            
ATOM    123  H59 GCD     1      23.430  20.470  19.850  1.00  0.00            
ATOM    124  O29 GCD     1      22.610  22.440  19.860  1.00  0.00            
ATOM    125  H60 GCD     1      23.300  22.470  20.530  1.00  0.00            
ATOM    126  O30 GCD     1      18.610  21.160  18.120  1.00  0.00            
ATOM    127  C37 GCD     1      17.430  22.040  17.730  1.00  0.00            
ATOM    128  H61 GCD     1      17.580  22.420  16.710  1.00  0.00            
ATOM    129  C38 GCD     1      16.190  21.200  17.730  1.00  0.00            
ATOM    130  H62 GCD     1      16.050  20.670  18.680  1.00  0.00            
ATOM    131  O31 GCD     1      16.320  20.180  16.730  1.00  0.00            
ATOM    132  H63 GCD     1      15.490  19.700  16.810  1.00  0.00            
ATOM    133  C39 GCD     1      15.000  22.140  17.500  1.00  0.00            
ATOM    134  H64 GCD     1      15.130  22.560  16.490  1.00  0.00            
ATOM    135  O32 GCD     1      13.800  21.370  17.600  1.00  0.00            
ATOM    136  H65 GCD     1      13.690  21.170  18.540  1.00  0.00            
ATOM    137  C40 GCD     1      15.000  23.380  18.390  1.00  0.00            
ATOM    138  H66 GCD     1      14.300  24.110  17.970  1.00  0.00            
ATOM    139  O33 GCD     1      16.240  24.050  18.320  1.00  0.00            
ATOM    140  C41 GCD     1      17.340  23.270  18.630  1.00  0.00            
ATOM    141  H67 GCD     1      17.160  22.970  19.670  1.00  0.00            
ATOM    142  C42 GCD     1      18.530  24.180  18.410  1.00  0.00            
ATOM    143  H68 GCD     1      19.350  23.580  18.820  1.00  0.00            
ATOM    144  H69 GCD     1      18.410  24.980  19.150  1.00  0.00            
ATOM    145  O34 GCD     1      18.780  24.700  17.130  1.00  0.00            
ATOM    146  H70 GCD     1      17.910  24.950  16.790  1.00  0.00            
ATOM    147  O35 GCD     1      14.820  23.040  19.750  1.00  0.00            
ATOM    148  C43 GCD     1      14.170  23.970  20.630  1.00  0.00            
ATOM    149  H71 GCD     1      14.030  24.910  20.070  1.00  0.00            
ATOM    150  C44 GCD     1      12.760  23.410  20.890  1.00  0.00            
ATOM    151  H72 GCD     1      12.940  22.350  21.130  1.00  0.00            
ATOM    152  O36 GCD     1      11.900  23.440  19.780  1.00  0.00            
ATOM    153  H73 GCD     1      11.200  22.790  19.940  1.00  0.00            
ATOM    154  C45 GCD     1      12.170  24.070  22.180  1.00  0.00            
ATOM    155  H74 GCD     1      11.870  25.100  21.930  1.00  0.00            
ATOM    156  O37 GCD     1      10.980  23.390  22.650  1.00  0.00            
ATOM    157  H75 GCD     1      11.330  22.800  23.330  1.00  0.00            
ATOM    158  C46 GCD     1      13.180  24.100  23.360  1.00  0.00            
ATOM    159  H76 GCD     1      12.740  24.590  24.230  1.00  0.00            
ATOM    160  O38 GCD     1      13.470  22.680  23.620  1.00  0.00            
ATOM    161  O39 GCD     1      14.310  24.850  22.930  1.00  0.00            
ATOM    162  C47 GCD     1      15.040  24.270  21.880  1.00  0.00            
ATOM    163  H77 GCD     1      15.440  23.320  22.250  1.00  0.00            
ATOM    164  C48 GCD     1      16.240  25.140  21.480  1.00  0.00            
ATOM    165  H78 GCD     1      15.870  26.090  21.070  1.00  0.00            
ATOM    166  H79 GCD     1      16.890  24.790  20.660  1.00  0.00            
ATOM    167  O40 GCD     1      17.030  25.200  22.730  1.00  0.00            
ATOM    168  H80 GCD     1      16.580  25.770  23.370  1.00  0.00            
ATOM    169  C1  BH4     2      15.840  16.670  20.970  1.00  0.00            
ATOM    170  C2  BH4     2      17.250  16.740  21.410  1.00  0.00            
ATOM    171  C3  BH4     2      18.220  16.650  20.430  1.00  0.00            
ATOM    172  C4  BH4     2      18.080  16.290  18.980  1.00  0.00            
ATOM    173  C5  BH4     2      18.800  15.220  18.510  1.00  0.00            
ATOM    174  C6  BH4     2      18.660  14.840  17.160  1.00  0.00            
ATOM    175  C7  BH4     2      17.810  15.580  16.310  1.00  0.00            
ATOM    176  C8  BH4     2      17.120  16.710  16.790  1.00  0.00            
ATOM    177  C9  BH4     2      17.270  17.050  18.150  1.00  0.00            
ATOM    178  C10 BH4     2      17.540  16.860  22.870  1.00  0.00            
ATOM    179  C11 BH4     2      18.420  15.980  23.510  1.00  0.00            
ATOM    180  C12 BH4     2      18.860  16.320  24.820  1.00  0.00            
ATOM    181  C13 BH4     2      18.380  17.420  25.450  1.00  0.00            
ATOM    182  C14 BH4     2      17.410  18.170  24.860  1.00  0.00            
ATOM    183  C15 BH4     2      17.030  17.940  23.560  1.00  0.00            
ATOM    184  H1  BH4     2      15.570  15.850  20.310  1.00  0.00            
ATOM    185  H2  BH4     2      15.190  16.450  21.830  1.00  0.00            
ATOM    186  H3  BH4     2      15.560  17.650  20.570  1.00  0.00            
ATOM    187  H4  BH4     2      19.230  16.830  20.780  1.00  0.00            
ATOM    188  H5  BH4     2      19.480  14.680  19.170  1.00  0.00            
ATOM    189  H6  BH4     2      19.220  14.050  16.690  1.00  0.00            
ATOM    190  H7  BH4     2      17.620  15.280  15.280  1.00  0.00            
ATOM    191  H8  BH4     2      16.460  17.370  16.250  1.00  0.00            
ATOM    192  H9  BH4     2      16.720  17.870  18.610  1.00  0.00            
ATOM    193  H10 BH4     2      18.770  15.080  23.000  1.00  0.00            
ATOM    194  H11 BH4     2      19.570  15.820  25.470  1.00  0.00            
ATOM    195  H12 BH4     2      18.710  17.610  26.470  1.00  0.00            
ATOM    196  H13 BH4     2      17.040  19.010  25.430  1.00  0.00            
ATOM    197  H14 BH4     2      16.390  18.590  22.980  1.00  0.00            
TER
ENDMDL
MODEL        1
ATOM      1  H1  GCD     1       9.400  24.430  22.070  1.00  0.00            
ATOM      2  O1  GCD     1      10.160  24.660  21.520  1.00  0.00            
ATOM      3  C1  GCD     1      11.250  23.750  21.930  1.00  0.00            
ATOM      4  H2  GCD     1      12.120  23.780  21.250  1.00  0.00            
ATOM      5  H3  GCD     1      11.470  24.020  22.970  1.00  0.00            
ATOM      6  C2  GCD     1      10.800  22.250  21.980  1.00  0.00            
ATOM      7  H4  GCD     1      11.620  21.640  22.380  1.00  0.00            
ATOM      8  C3  GCD     1      10.400  21.620  20.620  1.00  0.00            
ATOM      9  H5  GCD     1       9.600  22.280  20.250  1.00  0.00            
ATOM     10  C4  GCD     1       9.970  20.150  20.660  1.00  0.00            
ATOM     11  H6  GCD     1      10.810  19.490  20.930  1.00  0.00            
ATOM     12  O2  GCD     1       9.460  19.600  19.450  1.00  0.00            
ATOM     13  H7  GCD     1      10.130  19.770  18.780  1.00  0.00            
ATOM     14  C5  GCD     1       8.960  20.170  21.830  1.00  0.00            
ATOM     15  H8  GCD     1       8.060  20.730  21.560  1.00  0.00            
ATOM     16  O3  GCD     1       8.560  18.830  22.130  1.00  0.00            
ATOM     17  H9  GCD     1       9.230  18.540  22.770  1.00  0.00            
ATOM     18  C6  GCD     1       9.420  20.770  23.140  1.00  0.00            
ATOM     19  O4  GCD     1       9.770  22.090  22.930  1.00  0.00            
ATOM     20  H10 GCD     1       8.620  20.760  23.880  1.00  0.00            
ATOM     21  O5  GCD     1      10.480  19.970  23.660  1.00  0.00            
ATOM     22  C7  GCD     1      10.640  19.530  25.020  1.00  0.00            
ATOM     23  H11 GCD     1       9.940  20.080  25.660  1.00  0.00            
ATOM     24  C8  GCD     1      10.370  17.970  25.240  1.00  0.00            
ATOM     25  H12 GCD     1      10.840  17.400  24.430  1.00  0.00            
ATOM     26  O6  GCD     1       8.940  17.840  25.030  1.00  0.00            
ATOM     27  H13 GCD     1       8.800  16.890  25.030  1.00  0.00            
ATOM     28  C9  GCD     1      10.940  17.440  26.560  1.00  0.00            
ATOM     29  H14 GCD     1      10.210  17.840  27.280  1.00  0.00            
ATOM     30  O7  GCD     1      10.790  16.050  26.540  1.00  0.00            
ATOM     31  H15 GCD     1      11.010  15.790  27.440  1.00  0.00            
ATOM     32  C10 GCD     1      12.290  17.910  26.900  1.00  0.00            
ATOM     33  H16 GCD     1      12.540  17.550  27.900  1.00  0.00            
ATOM     34  O8  GCD     1      12.190  19.320  26.870  1.00  0.00            
ATOM     35  C11 GCD     1      12.020  19.880  25.540  1.00  0.00            
ATOM     36  H17 GCD     1      12.750  19.480  24.830  1.00  0.00            
ATOM     37  C12 GCD     1      12.240  21.350  25.720  1.00  0.00            
ATOM     38  H18 GCD     1      11.980  21.840  24.770  1.00  0.00            
ATOM     39  H19 GCD     1      13.300  21.570  25.940  1.00  0.00            
ATOM     40  O9  GCD     1      11.340  21.980  26.660  1.00  0.00            
ATOM     41  H20 GCD     1      11.390  22.910  26.430  1.00  0.00            
ATOM     42  O10 GCD     1      13.220  17.420  25.890  1.00  0.00            
ATOM     43  C13 GCD     1      14.450  16.710  26.250  1.00  0.00            
ATOM     44  H21 GCD     1      14.390  16.390  27.300  1.00  0.00            
ATOM     45  C14 GCD     1      14.480  15.450  25.370  1.00  0.00            
ATOM     46  H22 GCD     1      14.320  15.680  24.310  1.00  0.00            
ATOM     47  O11 GCD     1      13.330  14.660  25.770  1.00  0.00            
ATOM     48  H23 GCD     1      12.540  15.090  25.400  1.00  0.00            
ATOM     49  C15 GCD     1      15.780  14.750  25.450  1.00  0.00            
ATOM     50  H24 GCD     1      15.840  14.310  26.450  1.00  0.00            
ATOM     51  O12 GCD     1      15.950  13.690  24.440  1.00  0.00            
ATOM     52  H25 GCD     1      16.210  14.000  23.570  1.00  0.00            
ATOM     53  C16 GCD     1      16.970  15.720  25.350  1.00  0.00            
ATOM     54  H26 GCD     1      17.920  15.220  25.560  1.00  0.00            
ATOM     55  O13 GCD     1      16.920  16.790  26.280  1.00  0.00            
ATOM     56  C17 GCD     1      15.710  17.570  26.140  1.00  0.00            
ATOM     57  H27 GCD     1      15.680  18.060  25.160  1.00  0.00            
ATOM     58  C18 GCD     1      15.640  18.730  27.190  1.00  0.00            
ATOM     59  H28 GCD     1      15.150  18.340  28.090  1.00  0.00            
ATOM     60  H29 GCD     1      15.230  19.640  26.730  1.00  0.00            
ATOM     61  O14 GCD     1      16.980  19.170  27.460  1.00  0.00            
ATOM     62  H30 GCD     1      17.530  18.420  27.700  1.00  0.00            
ATOM     63  O15 GCD     1      17.060  16.370  24.040  1.00  0.00            
ATOM     64  C19 GCD     1      18.320  16.220  23.410  1.00  0.00            
ATOM     65  H31 GCD     1      18.870  15.360  23.810  1.00  0.00            
ATOM     66  C20 GCD     1      18.040  16.040  21.910  1.00  0.00            
ATOM     67  H32 GCD     1      17.440  16.910  21.610  1.00  0.00            
ATOM     68  O16 GCD     1      17.260  14.850  21.700  1.00  0.00            
ATOM     69  H33 GCD     1      16.690  14.940  20.930  1.00  0.00            
ATOM     70  C21 GCD     1      19.330  16.020  21.130  1.00  0.00            
ATOM     71  H34 GCD     1      19.830  15.080  21.420  1.00  0.00            
ATOM     72  O17 GCD     1      19.060  15.800  19.680  1.00  0.00            
ATOM     73  H35 GCD     1      18.550  14.990  19.560  1.00  0.00            
ATOM     74  C22 GCD     1      20.220  17.170  21.390  1.00  0.00            
ATOM     75  H36 GCD     1      21.140  17.040  20.820  1.00  0.00            
ATOM     76  O18 GCD     1      20.430  17.380  22.820  1.00  0.00            
ATOM     77  C23 GCD     1      19.190  17.470  23.590  1.00  0.00            
ATOM     78  H37 GCD     1      18.610  18.290  23.150  1.00  0.00            
ATOM     79  C24 GCD     1      19.610  17.820  24.960  1.00  0.00            
ATOM     80  H38 GCD     1      18.800  18.320  25.510  1.00  0.00            
ATOM     81  H39 GCD     1      20.420  18.560  25.040  1.00  0.00            
ATOM     82  O19 GCD     1      20.030  16.660  25.660  1.00  0.00            
ATOM     83  H40 GCD     1      19.600  16.630  26.520  1.00  0.00            
ATOM     84  O20 GCD     1      19.700  18.430  20.840  1.00  0.00            
ATOM     85  C25 GCD     1      20.780  19.210  20.210  1.00  0.00            
ATOM     86  H41 GCD     1      21.760  18.830  20.510  1.00  0.00            
ATOM     87  C26 GCD     1      20.730  19.050  18.710  1.00  0.00            
ATOM     88  H42 GCD     1      19.810  19.540  18.350  1.00  0.00            
ATOM     89  O21 GCD     1      20.670  17.660  18.420  1.00  0.00            
ATOM     90  H43 GCD     1      20.020  17.330  19.060  1.00  0.00            
ATOM     91  C27 GCD     1      21.950  19.710  18.040  1.00  0.00            
ATOM     92  H44 GCD     1      22.910  19.390  18.480  1.00  0.00            
ATOM     93  O22 GCD     1      22.020  19.620  16.690  1.00  0.00            
ATOM     94  H45 GCD     1      21.600  20.460  16.470  1.00  0.00            
ATOM     95  C28 GCD     1      21.860  21.180  18.510  1.00  0.00            
ATOM     96  H46 GCD     1      22.740  21.730  18.160  1.00  0.00            
ATOM     97  O23 GCD     1      21.750  21.340  19.900  1.00  0.00            
ATOM     98  C29 GCD     1      20.670  20.620  20.640  1.00  0.00            
ATOM     99  H47 GCD     1      19.720  21.110  20.360  1.00  0.00            
ATOM    100  C30 GCD     1      20.970  20.780  22.190  1.00  0.00            
ATOM    101  H48 GCD     1      21.880  20.220  22.410  1.00  0.00            
ATOM    102  H49 GCD     1      20.150  20.390  22.820  1.00  0.00            
ATOM    103  O24 GCD     1      21.220  22.140  22.520  1.00  0.00            
ATOM    104  H50 GCD     1      21.760  22.480  21.800  1.00  0.00            
ATOM    105  O25 GCD     1      20.730  21.730  17.790  1.00  0.00            
ATOM    106  C31 GCD     1      21.010  22.810  16.960  1.00  0.00            
ATOM    107  H51 GCD     1      22.090  22.900  16.800  1.00  0.00            
ATOM    108  C32 GCD     1      20.450  22.600  15.590  1.00  0.00            
ATOM    109  H52 GCD     1      19.390  22.310  15.730  1.00  0.00            
ATOM    110  O26 GCD     1      21.250  21.630  14.980  1.00  0.00            
ATOM    111  H53 GCD     1      20.820  21.400  14.150  1.00  0.00            
ATOM    112  C33 GCD     1      20.510  23.850  14.710  1.00  0.00            
ATOM    113  H54 GCD     1      21.580  23.990  14.570  1.00  0.00            
ATOM    114  O27 GCD     1      19.840  23.500  13.470  1.00  0.00            
ATOM    115  H55 GCD     1      20.080  24.120  12.770  1.00  0.00            
ATOM    116  C34 GCD     1      19.810  25.010  15.430  1.00  0.00            
ATOM    117  H56 GCD     1      19.770  25.930  14.850  1.00  0.00            
ATOM    118  O28 GCD     1      20.650  25.290  16.590  1.00  0.00            
ATOM    119  C35 GCD     1      20.550  24.160  17.500  1.00  0.00            
ATOM    120  H57 GCD     1      19.480  24.080  17.760  1.00  0.00            
ATOM    121  C36 GCD     1      21.250  24.640  18.750  1.00  0.00            
ATOM    122  H58 GCD     1      22.260  25.060  18.680  1.00  0.00            
ATOM    123  H59 GCD     1      21.210  23.740  19.380  1.00  0.00            
ATOM    124  O29 GCD     1      20.360  25.520  19.420  1.00  0.00            
ATOM    125  H60 GCD     1      20.420  25.200  20.330  1.00  0.00            
ATOM    126  O30 GCD     1      18.480  24.610  15.850  1.00  0.00            
ATOM    127  C37 GCD     1      17.310  25.240  15.300  1.00  0.00            
ATOM    128  H61 GCD     1      17.630  26.120  14.740  1.00  0.00            
ATOM    129  C38 GCD     1      16.480  24.220  14.480  1.00  0.00            
ATOM    130  H62 GCD     1      16.490  23.270  15.030  1.00  0.00            
ATOM    131  O31 GCD     1      17.100  23.920  13.210  1.00  0.00            
ATOM    132  H63 GCD     1      18.040  23.960  13.420  1.00  0.00            
ATOM    133  C39 GCD     1      15.000  24.500  14.290  1.00  0.00            
ATOM    134  H64 GCD     1      14.890  25.360  13.610  1.00  0.00            
ATOM    135  O32 GCD     1      14.150  23.470  13.780  1.00  0.00            
ATOM    136  H65 GCD     1      14.300  23.290  12.850  1.00  0.00            
ATOM    137  C40 GCD     1      14.400  25.120  15.510  1.00  0.00            
ATOM    138  H66 GCD     1      13.370  25.440  15.360  1.00  0.00            
ATOM    139  O33 GCD     1      15.290  26.150  16.000  1.00  0.00            
ATOM    140  C41 GCD     1      16.530  25.740  16.480  1.00  0.00            
ATOM    141  H67 GCD     1      16.500  24.870  17.150  1.00  0.00            
ATOM    142  C42 GCD     1      17.190  26.890  17.370  1.00  0.00            
ATOM    143  H68 GCD     1      18.170  26.440  17.590  1.00  0.00            
ATOM    144  H69 GCD     1      16.710  27.060  18.340  1.00  0.00            
ATOM    145  O34 GCD     1      17.340  28.130  16.600  1.00  0.00            
ATOM    146  H70 GCD     1      16.510  28.300  16.150  1.00  0.00            
ATOM    147  O35 GCD     1      14.330  24.140  16.580  1.00  0.00            
ATOM    148  C43 GCD     1      13.040  23.630  16.880  1.00  0.00            
ATOM    149  H71 GCD     1      12.370  23.780  16.020  1.00  0.00            
ATOM    150  C44 GCD     1      13.170  22.070  16.920  1.00  0.00            
ATOM    151  H72 GCD     1      13.860  21.790  17.720  1.00  0.00            
ATOM    152  O36 GCD     1      13.570  21.580  15.680  1.00  0.00            
ATOM    153  H73 GCD     1      13.870  22.340  15.180  1.00  0.00            
ATOM    154  C45 GCD     1      11.800  21.450  17.250  1.00  0.00            
ATOM    155  H74 GCD     1      11.140  21.600  16.380  1.00  0.00            
ATOM    156  O37 GCD     1      11.910  20.030  17.420  1.00  0.00            
ATOM    157  H75 GCD     1      12.280  19.580  16.650  1.00  0.00            
ATOM    158  C46 GCD     1      11.100  22.100  18.420  1.00  0.00            
ATOM    159  H76 GCD     1      10.060  21.790  18.300  1.00  0.00            
ATOM    160  O38 GCD     1      11.520  21.750  19.720  1.00  0.00            
ATOM    161  O39 GCD     1      11.100  23.580  18.320  1.00  0.00            
ATOM    162  C47 GCD     1      12.460  24.120  18.210  1.00  0.00            
ATOM    163  H77 GCD     1      13.180  23.670  18.910  1.00  0.00            
ATOM    164  C48 GCD     1      12.480  25.680  18.310  1.00  0.00            
ATOM    165  H78 GCD     1      13.500  25.940  18.020  1.00  0.00            
ATOM    166  H79 GCD     1      12.350  26.090  19.320  1.00  0.00            
ATOM    167  O40 GCD     1      11.690  26.400  17.430  1.00  0.00            
ATOM    168  H80 GCD     1      10.790  26.460  17.780  1.00  0.00            
ATOM    169  C1  BH4     2      16.520  18.740  19.160  1.00  0.00            
ATOM    170  C2  BH4     2      16.610  20.060  18.340  1.00  0.00            
ATOM    171  C3  BH4     2      17.020  20.030  17.040  1.00  0.00            
ATOM    172  C4  BH4     2      17.470  18.990  16.090  1.00  0.00            
ATOM    173  C5  BH4     2      18.720  19.130  15.500  1.00  0.00            
ATOM    174  C6  BH4     2      19.210  18.080  14.660  1.00  0.00            
ATOM    175  C7  BH4     2      18.390  16.960  14.480  1.00  0.00            
ATOM    176  C8  BH4     2      17.150  16.800  15.070  1.00  0.00            
ATOM    177  C9  BH4     2      16.690  17.840  15.910  1.00  0.00            
ATOM    178  C10 BH4     2      16.440  21.340  19.110  1.00  0.00            
ATOM    179  C11 BH4     2      15.200  21.680  19.840  1.00  0.00            
ATOM    180  C12 BH4     2      15.000  22.930  20.520  1.00  0.00            
ATOM    181  C13 BH4     2      16.040  23.820  20.420  1.00  0.00            
ATOM    182  C14 BH4     2      17.220  23.560  19.650  1.00  0.00            
ATOM    183  C15 BH4     2      17.430  22.320  19.010  1.00  0.00            
ATOM    184  H1  BH4     2      16.680  17.850  18.540  1.00  0.00            
ATOM    185  H2  BH4     2      17.280  18.640  19.940  1.00  0.00            
ATOM    186  H3  BH4     2      15.600  18.610  19.730  1.00  0.00            
ATOM    187  H4  BH4     2      17.090  20.980  16.510  1.00  0.00            
ATOM    188  H5  BH4     2      19.270  20.060  15.600  1.00  0.00            
ATOM    189  H6  BH4     2      20.060  18.240  13.990  1.00  0.00            
ATOM    190  H7  BH4     2      18.820  16.240  13.790  1.00  0.00            
ATOM    191  H8  BH4     2      16.620  15.850  15.010  1.00  0.00            
ATOM    192  H9  BH4     2      15.820  17.610  16.510  1.00  0.00            
ATOM    193  H10 BH4     2      14.410  20.940  19.960  1.00  0.00            
ATOM    194  H11 BH4     2      14.060  23.150  21.000  1.00  0.00            
ATOM    195  H12 BH4     2      15.870  24.810  20.850  1.00  0.00            
ATOM    196  H13 BH4     2      18.000  24.310  19.550  1.00  0.00            
ATOM    197  H14 BH4     2      18.380  22.100  18.530  1.00  0.00            
TER
ENDMDL
MODEL        1
ATOM      1  H1  GCD     1      11.770  19.350  25.250  1.00  0.00            
ATOM      2  O1  GCD     1      11.900  18.970  24.370  1.00  0.00            
ATOM      3  C1  GCD     1      10.850  19.330  23.420  1.00  0.00            
ATOM      4  H2  GCD     1      10.130  19.950  23.950  1.00  0.00            
ATOM      5  H3  GCD     1      11.250  20.000  22.660  1.00  0.00            
ATOM      6  C2  GCD     1      10.180  18.090  22.820  1.00  0.00            
ATOM      7  H4  GCD     1      11.010  17.440  22.510  1.00  0.00            
ATOM      8  C3  GCD     1       9.210  18.370  21.530  1.00  0.00            
ATOM      9  H5  GCD     1       8.280  18.920  21.760  1.00  0.00            
ATOM     10  C4  GCD     1       8.700  17.000  21.090  1.00  0.00            
ATOM     11  H6  GCD     1       9.600  16.420  20.840  1.00  0.00            
ATOM     12  O2  GCD     1       7.760  17.090  20.040  1.00  0.00            
ATOM     13  H7  GCD     1       7.630  16.220  19.620  1.00  0.00            
ATOM     14  C5  GCD     1       8.030  16.300  22.280  1.00  0.00            
ATOM     15  H8  GCD     1       7.130  16.870  22.540  1.00  0.00            
ATOM     16  O3  GCD     1       7.490  15.050  21.830  1.00  0.00            
ATOM     17  H9  GCD     1       6.740  15.160  21.240  1.00  0.00            
ATOM     18  C6  GCD     1       8.810  16.260  23.610  1.00  0.00            
ATOM     19  O4  GCD     1       9.300  17.570  23.850  1.00  0.00            
ATOM     20  H10 GCD     1       8.090  16.080  24.410  1.00  0.00            
ATOM     21  O5  GCD     1       9.820  15.280  23.710  1.00  0.00            
ATOM     22  C7  GCD     1       9.720  14.380  24.810  1.00  0.00            
ATOM     23  H11 GCD     1       8.910  14.610  25.510  1.00  0.00            
ATOM     24  C8  GCD     1       9.500  12.950  24.180  1.00  0.00            
ATOM     25  H12 GCD     1      10.250  12.840  23.400  1.00  0.00            
ATOM     26  O6  GCD     1       8.260  12.860  23.650  1.00  0.00            
ATOM     27  H13 GCD     1       8.020  13.740  23.330  1.00  0.00            
ATOM     28  C9  GCD     1       9.720  11.760  25.130  1.00  0.00            
ATOM     29  H14 GCD     1       8.860  11.700  25.810  1.00  0.00            
ATOM     30  O7  GCD     1       9.810  10.460  24.440  1.00  0.00            
ATOM     31  H15 GCD     1       9.050  10.420  23.840  1.00  0.00            
ATOM     32  C10 GCD     1      11.020  12.050  25.940  1.00  0.00            
ATOM     33  H16 GCD     1      10.990  11.300  26.730  1.00  0.00            
ATOM     34  O8  GCD     1      11.100  13.340  26.510  1.00  0.00            
ATOM     35  C11 GCD     1      11.100  14.460  25.550  1.00  0.00            
ATOM     36  H17 GCD     1      11.850  14.290  24.770  1.00  0.00            
ATOM     37  C12 GCD     1      11.450  15.840  26.030  1.00  0.00            
ATOM     38  H18 GCD     1      11.350  16.520  25.180  1.00  0.00            
ATOM     39  H19 GCD     1      12.500  15.930  26.330  1.00  0.00            
ATOM     40  O9  GCD     1      10.710  16.330  27.100  1.00  0.00            
ATOM     41  H20 GCD     1      10.220  17.090  26.780  1.00  0.00            
ATOM     42  O10 GCD     1      12.230  11.810  25.190  1.00  0.00            
ATOM     43  C13 GCD     1      13.090  10.770  25.710  1.00  0.00            
ATOM     44  H21 GCD     1      12.540  10.140  26.420  1.00  0.00            
ATOM     45  C14 GCD     1      13.320   9.840  24.500  1.00  0.00            
ATOM     46  H22 GCD     1      13.730  10.460  23.690  1.00  0.00            
ATOM     47  O11 GCD     1      12.130   9.190  24.070  1.00  0.00            
ATOM     48  H23 GCD     1      11.420   9.840  24.060  1.00  0.00            
ATOM     49  C15 GCD     1      14.450   8.830  24.790  1.00  0.00            
ATOM     50  H24 GCD     1      14.030   8.210  25.590  1.00  0.00            
ATOM     51  O12 GCD     1      14.750   7.940  23.750  1.00  0.00            
ATOM     52  H25 GCD     1      15.540   8.160  23.230  1.00  0.00            
ATOM     53  C16 GCD     1      15.720   9.520  25.260  1.00  0.00            
ATOM     54  H26 GCD     1      16.380   8.760  25.690  1.00  0.00            
ATOM     55  O13 GCD     1      15.390  10.340  26.400  1.00  0.00            
ATOM     56  C17 GCD     1      14.370  11.370  26.250  1.00  0.00            
ATOM     57  H27 GCD     1      14.710  12.140  25.540  1.00  0.00            
ATOM     58  C18 GCD     1      14.280  12.050  27.620  1.00  0.00            
ATOM     59  H28 GCD     1      13.770  13.020  27.560  1.00  0.00            
ATOM     60  H29 GCD     1      15.270  12.320  27.990  1.00  0.00            
ATOM     61  O14 GCD     1      13.570  11.300  28.520  1.00  0.00            
ATOM     62  H30 GCD     1      13.560  10.390  28.200  1.00  0.00            
ATOM     63  O15 GCD     1      16.370  10.190  24.230  1.00  0.00            
ATOM     64  C19 GCD     1      17.760  10.000  24.000  1.00  0.00            
ATOM     65  H31 GCD     1      18.280   9.360  24.730  1.00  0.00            
ATOM     66  C20 GCD     1      17.940   9.490  22.630  1.00  0.00            
ATOM     67  H32 GCD     1      17.490  10.280  22.010  1.00  0.00            
ATOM     68  O16 GCD     1      17.250   8.280  22.320  1.00  0.00            
ATOM     69  H33 GCD     1      17.520   8.000  21.430  1.00  0.00            
ATOM     70  C21 GCD     1      19.370   9.410  22.250  1.00  0.00            
ATOM     71  H34 GCD     1      19.850   8.840  23.060  1.00  0.00            
ATOM     72  O17 GCD     1      19.730   8.840  20.970  1.00  0.00            
ATOM     73  H35 GCD     1      19.310   9.430  20.340  1.00  0.00            
ATOM     74  C22 GCD     1      19.940  10.880  22.370  1.00  0.00            
ATOM     75  H36 GCD     1      21.010  10.770  22.160  1.00  0.00            
ATOM     76  O18 GCD     1      19.810  11.190  23.770  1.00  0.00            
ATOM     77  C23 GCD     1      18.410  11.360  24.180  1.00  0.00            
ATOM     78  H37 GCD     1      17.820  12.120  23.650  1.00  0.00            
ATOM     79  C24 GCD     1      18.340  11.730  25.690  1.00  0.00            
ATOM     80  H38 GCD     1      18.840  10.990  26.320  1.00  0.00            
ATOM     81  H39 GCD     1      17.310  11.770  26.050  1.00  0.00            
ATOM     82  O19 GCD     1      18.920  13.010  25.970  1.00  0.00            
ATOM     83  H40 GCD     1      19.110  13.050  26.910  1.00  0.00            
ATOM     84  O20 GCD     1      19.410  11.820  21.570  1.00  0.00            
ATOM     85  C25 GCD     1      19.830  11.880  20.160  1.00  0.00            
ATOM     86  H41 GCD     1      20.360  10.980  19.820  1.00  0.00            
ATOM     87  C26 GCD     1      18.560  11.760  19.340  1.00  0.00            
ATOM     88  H42 GCD     1      17.870  12.570  19.620  1.00  0.00            
ATOM     89  O21 GCD     1      17.960  10.410  19.530  1.00  0.00            
ATOM     90  H43 GCD     1      17.130  10.280  19.050  1.00  0.00            
ATOM     91  C27 GCD     1      18.970  11.960  17.850  1.00  0.00            
ATOM     92  H44 GCD     1      19.660  11.200  17.460  1.00  0.00            
ATOM     93  O22 GCD     1      17.880  11.890  16.990  1.00  0.00            
ATOM     94  H45 GCD     1      17.240  12.580  17.220  1.00  0.00            
ATOM     95  C28 GCD     1      19.730  13.300  17.700  1.00  0.00            
ATOM     96  H46 GCD     1      20.130  13.330  16.690  1.00  0.00            
ATOM     97  O23 GCD     1      20.880  13.270  18.550  1.00  0.00            
ATOM     98  C29 GCD     1      20.570  13.220  19.950  1.00  0.00            
ATOM     99  H47 GCD     1      20.010  14.060  20.370  1.00  0.00            
ATOM    100  C30 GCD     1      21.960  13.280  20.670  1.00  0.00            
ATOM    101  H48 GCD     1      21.900  13.500  21.740  1.00  0.00            
ATOM    102  H49 GCD     1      22.660  14.030  20.280  1.00  0.00            
ATOM    103  O24 GCD     1      22.650  12.050  20.680  1.00  0.00            
ATOM    104  H50 GCD     1      22.590  11.700  19.790  1.00  0.00            
ATOM    105  O25 GCD     1      18.930  14.460  17.910  1.00  0.00            
ATOM    106  C31 GCD     1      19.370  15.710  17.360  1.00  0.00            
ATOM    107  H51 GCD     1      20.440  15.660  17.130  1.00  0.00            
ATOM    108  C32 GCD     1      18.590  15.850  16.040  1.00  0.00            
ATOM    109  H52 GCD     1      17.530  15.720  16.300  1.00  0.00            
ATOM    110  O26 GCD     1      19.010  14.910  15.010  1.00  0.00            
ATOM    111  H53 GCD     1      18.240  14.870  14.420  1.00  0.00            
ATOM    112  C33 GCD     1      18.890  17.300  15.510  1.00  0.00            
ATOM    113  H54 GCD     1      19.970  17.470  15.440  1.00  0.00            
ATOM    114  O27 GCD     1      18.160  17.580  14.320  1.00  0.00            
ATOM    115  H55 GCD     1      17.190  17.580  14.380  1.00  0.00            
ATOM    116  C34 GCD     1      18.500  18.380  16.580  1.00  0.00            
ATOM    117  H56 GCD     1      18.780  19.360  16.170  1.00  0.00            
ATOM    118  O28 GCD     1      19.280  18.080  17.730  1.00  0.00            
ATOM    119  C35 GCD     1      18.970  16.810  18.350  1.00  0.00            
ATOM    120  H57 GCD     1      17.890  16.680  18.520  1.00  0.00            
ATOM    121  C36 GCD     1      19.770  16.700  19.660  1.00  0.00            
ATOM    122  H58 GCD     1      19.380  15.830  20.220  1.00  0.00            
ATOM    123  H59 GCD     1      19.540  17.590  20.260  1.00  0.00            
ATOM    124  O29 GCD     1      21.160  16.580  19.590  1.00  0.00            
ATOM    125  H60 GCD     1      21.380  16.630  20.530  1.00  0.00            
ATOM    126  O30 GCD     1      17.150  18.340  16.820  1.00  0.00            
ATOM    127  C37 GCD     1      16.410  19.550  16.500  1.00  0.00            
ATOM    128  H61 GCD     1      16.960  20.200  15.810  1.00  0.00            
ATOM    129  C38 GCD     1      15.060  19.090  15.740  1.00  0.00            
ATOM    130  H62 GCD     1      14.540  18.420  16.440  1.00  0.00            
ATOM    131  O31 GCD     1      15.330  18.430  14.450  1.00  0.00            
ATOM    132  H63 GCD     1      14.550  17.890  14.340  1.00  0.00            
ATOM    133  C39 GCD     1      14.130  20.290  15.530  1.00  0.00            
ATOM    134  H64 GCD     1      14.620  20.970  14.810  1.00  0.00            
ATOM    135  O32 GCD     1      12.940  19.880  14.860  1.00  0.00            
ATOM    136  H65 GCD     1      12.280  19.730  15.550  1.00  0.00            
ATOM    137  C40 GCD     1      13.830  21.010  16.830  1.00  0.00            
ATOM    138  H66 GCD     1      13.240  21.880  16.530  1.00  0.00            
ATOM    139  O33 GCD     1      15.070  21.450  17.450  1.00  0.00            
ATOM    140  C41 GCD     1      15.930  20.330  17.750  1.00  0.00            
ATOM    141  H67 GCD     1      15.390  19.690  18.460  1.00  0.00            
ATOM    142  C42 GCD     1      17.160  20.820  18.460  1.00  0.00            
ATOM    143  H68 GCD     1      17.700  19.910  18.750  1.00  0.00            
ATOM    144  H69 GCD     1      16.900  21.380  19.370  1.00  0.00            
ATOM    145  O34 GCD     1      17.980  21.670  17.710  1.00  0.00            
ATOM    146  H70 GCD     1      18.820  21.230  17.860  1.00  0.00            
ATOM    147  O35 GCD     1      13.090  20.120  17.740  1.00  0.00            
ATOM    148  C43 GCD     1      11.920  20.690  18.270  1.00  0.00            
ATOM    149  H71 GCD     1      11.790  21.750  18.020  1.00  0.00            
ATOM    150  C44 GCD     1      10.710  19.950  17.840  1.00  0.00            
ATOM    151  H72 GCD     1      10.900  18.880  18.000  1.00  0.00            
ATOM    152  O36 GCD     1      10.540  20.110  16.420  1.00  0.00            
ATOM    153  H73 GCD     1       9.880  19.440  16.220  1.00  0.00            
ATOM    154  C45 GCD     1       9.490  20.280  18.560  1.00  0.00            
ATOM    155  H74 GCD     1       9.190  21.280  18.250  1.00  0.00            
ATOM    156  O37 GCD     1       8.420  19.420  18.310  1.00  0.00            
ATOM    157  H75 GCD     1       8.570  18.710  18.950  1.00  0.00            
ATOM    158  C46 GCD     1       9.670  20.290  20.070  1.00  0.00            
ATOM    159  H76 GCD     1       8.810  20.620  20.660  1.00  0.00            
ATOM    160  O38 GCD     1      10.020  18.990  20.560  1.00  0.00            
ATOM    161  O39 GCD     1      10.720  21.180  20.340  1.00  0.00            
ATOM    162  C47 GCD     1      12.020  20.700  19.820  1.00  0.00            
ATOM    163  H77 GCD     1      12.270  19.710  20.200  1.00  0.00            
ATOM    164  C48 GCD     1      13.220  21.520  20.290  1.00  0.00            
ATOM    165  H78 GCD     1      14.200  21.050  20.150  1.00  0.00            
ATOM    166  H79 GCD     1      13.150  21.610  21.380  1.00  0.00            
ATOM    167  O40 GCD     1      13.340  22.800  19.820  1.00  0.00            
ATOM    168  H80 GCD     1      13.210  23.350  20.600  1.00  0.00            
ATOM    169  C1  BH4     2      13.810  16.590  22.720  1.00  0.00            
ATOM    170  C2  BH4     2      14.260  17.240  21.390  1.00  0.00            
ATOM    171  C3  BH4     2      13.700  16.870  20.170  1.00  0.00            
ATOM    172  C4  BH4     2      12.780  15.790  19.850  1.00  0.00            
ATOM    173  C5  BH4     2      12.710  14.590  20.630  1.00  0.00            
ATOM    174  C6  BH4     2      11.660  13.630  20.410  1.00  0.00            
ATOM    175  C7  BH4     2      10.810  13.820  19.340  1.00  0.00            
ATOM    176  C8  BH4     2      10.920  14.970  18.520  1.00  0.00            
ATOM    177  C9  BH4     2      11.890  15.950  18.760  1.00  0.00            
ATOM    178  C10 BH4     2      15.210  18.360  21.550  1.00  0.00            
ATOM    179  C11 BH4     2      16.520  18.320  21.060  1.00  0.00            
ATOM    180  C12 BH4     2      17.380  19.430  21.220  1.00  0.00            
ATOM    181  C13 BH4     2      16.990  20.600  21.910  1.00  0.00            
ATOM    182  C14 BH4     2      15.660  20.640  22.320  1.00  0.00            
ATOM    183  C15 BH4     2      14.770  19.550  22.200  1.00  0.00            
ATOM    184  H1  BH4     2      14.210  17.170  23.560  1.00  0.00            
ATOM    185  H2  BH4     2      12.740  16.570  22.950  1.00  0.00            
ATOM    186  H3  BH4     2      14.210  15.580  22.820  1.00  0.00            
ATOM    187  H4  BH4     2      14.110  17.290  19.260  1.00  0.00            
ATOM    188  H5  BH4     2      13.370  14.410  21.480  1.00  0.00            
ATOM    189  H6  BH4     2      11.420  12.840  21.120  1.00  0.00            
ATOM    190  H7  BH4     2      10.090  13.060  19.060  1.00  0.00            
ATOM    191  H8  BH4     2      10.250  15.190  17.690  1.00  0.00            
ATOM    192  H9  BH4     2      12.150  16.770  18.110  1.00  0.00            
ATOM    193  H10 BH4     2      16.960  17.500  20.500  1.00  0.00            
ATOM    194  H11 BH4     2      18.420  19.330  20.920  1.00  0.00            
ATOM    195  H12 BH4     2      17.750  21.340  22.150  1.00  0.00            
ATOM    196  H13 BH4     2      15.340  21.570  22.790  1.00  0.00            
ATOM    197  H14 BH4     2      13.820  19.520  22.710  1.00  0.00            
TER
ENDMDL
MODEL        1
ATOM      1  H1  GCD     1      12.340  27.650  25.720  1.00  0.00            
ATOM      2  O1  GCD     1      12.880  27.540  24.930  1.00  0.00            
ATOM      3  C1  GCD     1      11.780  27.410  23.990  1.00  0.00            
ATOM      4  H2  GCD     1      11.050  28.210  24.150  1.00  0.00            
ATOM      5  H3  GCD     1      12.160  27.570  22.970  1.00  0.00            
ATOM      6  C2  GCD     1      11.120  26.100  23.970  1.00  0.00            
ATOM      7  H4  GCD     1      11.930  25.360  23.980  1.00  0.00            
ATOM      8  C3  GCD     1      10.210  25.970  22.750  1.00  0.00            
ATOM      9  H5  GCD     1       9.470  26.780  22.660  1.00  0.00            
ATOM     10  C4  GCD     1       9.460  24.640  22.810  1.00  0.00            
ATOM     11  H6  GCD     1      10.220  23.870  22.650  1.00  0.00            
ATOM     12  O2  GCD     1       8.480  24.740  21.760  1.00  0.00            
ATOM     13  H7  GCD     1       8.100  25.610  21.950  1.00  0.00            
ATOM     14  C5  GCD     1       8.760  24.490  24.190  1.00  0.00            
ATOM     15  H8  GCD     1       7.980  25.260  24.280  1.00  0.00            
ATOM     16  O3  GCD     1       8.230  23.160  24.350  1.00  0.00            
ATOM     17  H9  GCD     1       8.900  22.470  24.320  1.00  0.00            
ATOM     18  C6  GCD     1       9.790  24.670  25.320  1.00  0.00            
ATOM     19  O4  GCD     1      10.450  25.860  25.200  1.00  0.00            
ATOM     20  H10 GCD     1       9.410  24.630  26.340  1.00  0.00            
ATOM     21  O5  GCD     1      10.730  23.570  25.210  1.00  0.00            
ATOM     22  C7  GCD     1      11.010  22.800  26.340  1.00  0.00            
ATOM     23  H11 GCD     1      10.360  23.080  27.180  1.00  0.00            
ATOM     24  C8  GCD     1      10.680  21.340  26.050  1.00  0.00            
ATOM     25  H12 GCD     1      11.260  21.140  25.140  1.00  0.00            
ATOM     26  O6  GCD     1       9.340  21.090  25.730  1.00  0.00            
ATOM     27  H13 GCD     1       8.940  21.280  26.580  1.00  0.00            
ATOM     28  C9  GCD     1      11.210  20.370  27.120  1.00  0.00            
ATOM     29  H14 GCD     1      10.680  20.510  28.070  1.00  0.00            
ATOM     30  O7  GCD     1      10.930  18.970  26.830  1.00  0.00            
ATOM     31  H15 GCD     1      11.540  18.850  26.100  1.00  0.00            
ATOM     32  C10 GCD     1      12.630  20.680  27.470  1.00  0.00            
ATOM     33  H16 GCD     1      12.940  20.170  28.390  1.00  0.00            
ATOM     34  O8  GCD     1      12.630  22.050  27.890  1.00  0.00            
ATOM     35  C11 GCD     1      12.470  22.970  26.790  1.00  0.00            
ATOM     36  H17 GCD     1      13.210  22.770  26.010  1.00  0.00            
ATOM     37  C12 GCD     1      12.800  24.390  27.140  1.00  0.00            
ATOM     38  H18 GCD     1      12.500  25.080  26.340  1.00  0.00            
ATOM     39  H19 GCD     1      13.870  24.610  27.260  1.00  0.00            
ATOM     40  O9  GCD     1      12.280  24.820  28.400  1.00  0.00            
ATOM     41  H20 GCD     1      12.970  25.050  29.040  1.00  0.00            
ATOM     42  O10 GCD     1      13.600  20.510  26.400  1.00  0.00            
ATOM     43  C13 GCD     1      14.150  19.220  26.280  1.00  0.00            
ATOM     44  H21 GCD     1      13.440  18.530  26.760  1.00  0.00            
ATOM     45  C14 GCD     1      14.140  18.750  24.880  1.00  0.00            
ATOM     46  H22 GCD     1      14.670  19.510  24.290  1.00  0.00            
ATOM     47  O11 GCD     1      12.790  18.620  24.590  1.00  0.00            
ATOM     48  H23 GCD     1      12.710  18.460  23.650  1.00  0.00            
ATOM     49  C15 GCD     1      14.840  17.370  24.810  1.00  0.00            
ATOM     50  H24 GCD     1      14.150  16.670  25.310  1.00  0.00            
ATOM     51  O12 GCD     1      15.000  17.000  23.480  1.00  0.00            
ATOM     52  H25 GCD     1      14.110  16.950  23.120  1.00  0.00            
ATOM     53  C16 GCD     1      16.200  17.350  25.530  1.00  0.00            
ATOM     54  H26 GCD     1      16.510  16.300  25.550  1.00  0.00            
ATOM     55  O13 GCD     1      16.060  17.820  26.880  1.00  0.00            
ATOM     56  C17 GCD     1      15.570  19.150  26.940  1.00  0.00            
ATOM     57  H27 GCD     1      16.200  19.850  26.360  1.00  0.00            
ATOM     58  C18 GCD     1      15.740  19.620  28.380  1.00  0.00            
ATOM     59  H28 GCD     1      15.540  20.680  28.560  1.00  0.00            
ATOM     60  H29 GCD     1      16.780  19.460  28.700  1.00  0.00            
ATOM     61  O14 GCD     1      14.990  18.810  29.230  1.00  0.00            
ATOM     62  H30 GCD     1      15.010  17.880  28.970  1.00  0.00            
ATOM     63  O15 GCD     1      17.130  18.120  24.770  1.00  0.00            
ATOM     64  C19 GCD     1      18.380  17.590  24.520  1.00  0.00            
ATOM     65  H31 GCD     1      18.530  16.630  25.030  1.00  0.00            
ATOM     66  C20 GCD     1      18.570  17.310  22.980  1.00  0.00            
ATOM     67  H32 GCD     1      18.280  18.260  22.500  1.00  0.00            
ATOM     68  O16 GCD     1      17.800  16.230  22.430  1.00  0.00            
ATOM     69  H33 GCD     1      16.880  16.460  22.620  1.00  0.00            
ATOM     70  C21 GCD     1      20.090  16.880  22.720  1.00  0.00            
ATOM     71  H34 GCD     1      20.320  15.960  23.290  1.00  0.00            
ATOM     72  O17 GCD     1      20.400  16.580  21.320  1.00  0.00            
ATOM     73  H35 GCD     1      19.860  17.220  20.840  1.00  0.00            
ATOM     74  C22 GCD     1      20.970  18.030  23.190  1.00  0.00            
ATOM     75  H36 GCD     1      22.030  17.810  23.050  1.00  0.00            
ATOM     76  O18 GCD     1      20.750  18.270  24.540  1.00  0.00            
ATOM     77  C23 GCD     1      19.400  18.620  24.970  1.00  0.00            
ATOM     78  H37 GCD     1      19.030  19.530  24.490  1.00  0.00            
ATOM     79  C24 GCD     1      19.360  18.780  26.480  1.00  0.00            
ATOM     80  H38 GCD     1      19.690  17.810  26.870  1.00  0.00            
ATOM     81  H39 GCD     1      18.320  18.950  26.770  1.00  0.00            
ATOM     82  O19 GCD     1      20.220  19.880  26.900  1.00  0.00            
ATOM     83  H40 GCD     1      20.670  19.590  27.700  1.00  0.00            
ATOM     84  O20 GCD     1      20.590  19.220  22.520  1.00  0.00            
ATOM     85  C25 GCD     1      21.750  20.110  22.160  1.00  0.00            
ATOM     86  H41 GCD     1      22.650  19.750  22.690  1.00  0.00            
ATOM     87  C26 GCD     1      22.020  20.080  20.700  1.00  0.00            
ATOM     88  H42 GCD     1      21.130  20.380  20.130  1.00  0.00            
ATOM     89  O21 GCD     1      22.340  18.720  20.230  1.00  0.00            
ATOM     90  H43 GCD     1      21.650  18.130  20.560  1.00  0.00            
ATOM     91  C27 GCD     1      23.180  21.070  20.330  1.00  0.00            
ATOM     92  H44 GCD     1      24.070  20.770  20.890  1.00  0.00            
ATOM     93  O22 GCD     1      23.430  21.110  18.980  1.00  0.00            
ATOM     94  H45 GCD     1      22.550  21.110  18.600  1.00  0.00            
ATOM     95  C28 GCD     1      22.720  22.470  20.790  1.00  0.00            
ATOM     96  H46 GCD     1      23.560  23.170  20.700  1.00  0.00            
ATOM     97  O23 GCD     1      22.420  22.510  22.170  1.00  0.00            
ATOM     98  C29 GCD     1      21.450  21.580  22.630  1.00  0.00            
ATOM     99  H47 GCD     1      20.510  21.940  22.190  1.00  0.00            
ATOM    100  C30 GCD     1      21.390  21.750  24.130  1.00  0.00            
ATOM    101  H48 GCD     1      20.520  21.200  24.520  1.00  0.00            
ATOM    102  H49 GCD     1      21.270  22.770  24.500  1.00  0.00            
ATOM    103  O24 GCD     1      22.530  21.180  24.720  1.00  0.00            
ATOM    104  H50 GCD     1      22.300  20.430  25.280  1.00  0.00            
ATOM    105  O25 GCD     1      21.490  23.000  20.210  1.00  0.00            
ATOM    106  C31 GCD     1      21.520  23.890  19.160  1.00  0.00            
ATOM    107  H51 GCD     1      22.540  24.150  18.830  1.00  0.00            
ATOM    108  C32 GCD     1      20.660  23.310  18.000  1.00  0.00            
ATOM    109  H52 GCD     1      19.660  23.110  18.430  1.00  0.00            
ATOM    110  O26 GCD     1      21.070  22.100  17.440  1.00  0.00            
ATOM    111  H53 GCD     1      20.580  21.880  16.640  1.00  0.00            
ATOM    112  C33 GCD     1      20.570  24.380  16.950  1.00  0.00            
ATOM    113  H54 GCD     1      21.600  24.650  16.690  1.00  0.00            
ATOM    114  O27 GCD     1      19.920  23.880  15.790  1.00  0.00            
ATOM    115  H55 GCD     1      19.050  23.630  16.130  1.00  0.00            
ATOM    116  C34 GCD     1      19.900  25.630  17.530  1.00  0.00            
ATOM    117  H56 GCD     1      19.870  26.380  16.740  1.00  0.00            
ATOM    118  O28 GCD     1      20.810  26.050  18.530  1.00  0.00            
ATOM    119  C35 GCD     1      20.950  25.170  19.660  1.00  0.00            
ATOM    120  H57 GCD     1      19.960  25.020  20.100  1.00  0.00            
ATOM    121  C36 GCD     1      21.830  25.800  20.700  1.00  0.00            
ATOM    122  H58 GCD     1      22.820  26.120  20.340  1.00  0.00            
ATOM    123  H59 GCD     1      22.100  25.150  21.550  1.00  0.00            
ATOM    124  O29 GCD     1      21.280  26.980  21.210  1.00  0.00            
ATOM    125  H60 GCD     1      21.160  27.690  20.570  1.00  0.00            
ATOM    126  O30 GCD     1      18.650  25.320  18.130  1.00  0.00            
ATOM    127  C37 GCD     1      17.540  25.360  17.300  1.00  0.00            
ATOM    128  H61 GCD     1      17.840  25.220  16.250  1.00  0.00            
ATOM    129  C38 GCD     1      16.730  24.060  17.590  1.00  0.00            
ATOM    130  H62 GCD     1      16.690  24.030  18.680  1.00  0.00            
ATOM    131  O31 GCD     1      17.510  22.970  17.080  1.00  0.00            
ATOM    132  H63 GCD     1      17.010  22.150  17.080  1.00  0.00            
ATOM    133  C39 GCD     1      15.360  24.040  17.000  1.00  0.00            
ATOM    134  H64 GCD     1      15.470  24.010  15.910  1.00  0.00            
ATOM    135  O32 GCD     1      14.580  22.980  17.400  1.00  0.00            
ATOM    136  H65 GCD     1      13.890  23.290  18.010  1.00  0.00            
ATOM    137  C40 GCD     1      14.610  25.370  17.160  1.00  0.00            
ATOM    138  H66 GCD     1      13.720  25.370  16.520  1.00  0.00            
ATOM    139  O33 GCD     1      15.470  26.470  16.810  1.00  0.00            
ATOM    140  C41 GCD     1      16.650  26.540  17.570  1.00  0.00            
ATOM    141  H67 GCD     1      16.380  26.410  18.630  1.00  0.00            
ATOM    142  C42 GCD     1      17.240  27.890  17.370  1.00  0.00            
ATOM    143  H68 GCD     1      18.100  27.990  18.050  1.00  0.00            
ATOM    144  H69 GCD     1      16.550  28.580  17.850  1.00  0.00            
ATOM    145  O34 GCD     1      17.690  28.090  16.060  1.00  0.00            
ATOM    146  H70 GCD     1      18.260  28.860  15.960  1.00  0.00            
ATOM    147  O35 GCD     1      14.110  25.620  18.490  1.00  0.00            
ATOM    148  C43 GCD     1      12.820  26.090  18.630  1.00  0.00            
ATOM    149  H71 GCD     1      12.520  26.610  17.710  1.00  0.00            
ATOM    150  C44 GCD     1      11.900  24.910  18.940  1.00  0.00            
ATOM    151  H72 GCD     1      12.350  24.450  19.840  1.00  0.00            
ATOM    152  O36 GCD     1      11.870  23.950  17.820  1.00  0.00            
ATOM    153  H73 GCD     1      11.530  24.400  17.040  1.00  0.00            
ATOM    154  C45 GCD     1      10.500  25.460  19.230  1.00  0.00            
ATOM    155  H74 GCD     1      10.280  26.050  18.330  1.00  0.00            
ATOM    156  O37 GCD     1       9.390  24.460  19.240  1.00  0.00            
ATOM    157  H75 GCD     1       9.270  24.290  20.180  1.00  0.00            
ATOM    158  C46 GCD     1      10.530  26.540  20.380  1.00  0.00            
ATOM    159  H76 GCD     1       9.610  27.140  20.460  1.00  0.00            
ATOM    160  O38 GCD     1      11.040  25.980  21.590  1.00  0.00            
ATOM    161  O39 GCD     1      11.480  27.550  20.000  1.00  0.00            
ATOM    162  C47 GCD     1      12.790  27.110  19.830  1.00  0.00            
ATOM    163  H77 GCD     1      13.130  26.680  20.790  1.00  0.00            
ATOM    164  C48 GCD     1      13.720  28.290  19.580  1.00  0.00            
ATOM    165  H78 GCD     1      13.380  28.740  18.640  1.00  0.00            
ATOM    166  H79 GCD     1      14.770  28.050  19.390  1.00  0.00            
ATOM    167  O40 GCD     1      13.690  29.190  20.660  1.00  0.00            
ATOM    168  H80 GCD     1      14.540  29.650  20.640  1.00  0.00            
ATOM    169  C1  BH4     2      14.770  24.290  24.120  1.00  0.00            
ATOM    170  C2  BH4     2      15.250  24.560  22.710  1.00  0.00            
ATOM    171  C3  BH4     2      14.830  23.730  21.620  1.00  0.00            
ATOM    172  C4  BH4     2      13.910  22.590  21.570  1.00  0.00            
ATOM    173  C5  BH4     2      14.090  21.640  20.620  1.00  0.00            
ATOM    174  C6  BH4     2      13.210  20.600  20.410  1.00  0.00            
ATOM    175  C7  BH4     2      12.030  20.590  21.200  1.00  0.00            
ATOM    176  C8  BH4     2      11.790  21.580  22.150  1.00  0.00            
ATOM    177  C9  BH4     2      12.730  22.570  22.380  1.00  0.00            
ATOM    178  C10 BH4     2      16.170  25.740  22.520  1.00  0.00            
ATOM    179  C11 BH4     2      15.940  26.910  23.330  1.00  0.00            
ATOM    180  C12 BH4     2      16.590  28.120  23.110  1.00  0.00            
ATOM    181  C13 BH4     2      17.650  28.150  22.170  1.00  0.00            
ATOM    182  C14 BH4     2      17.890  27.040  21.370  1.00  0.00            
ATOM    183  C15 BH4     2      17.160  25.810  21.490  1.00  0.00            
ATOM    184  H1  BH4     2      15.470  24.670  24.880  1.00  0.00            
ATOM    185  H2  BH4     2      13.790  24.770  24.210  1.00  0.00            
ATOM    186  H3  BH4     2      14.670  23.230  24.390  1.00  0.00            
ATOM    187  H4  BH4     2      15.210  23.970  20.630  1.00  0.00            
ATOM    188  H5  BH4     2      15.010  21.770  20.070  1.00  0.00            
ATOM    189  H6  BH4     2      13.400  19.880  19.630  1.00  0.00            
ATOM    190  H7  BH4     2      11.310  19.770  21.160  1.00  0.00            
ATOM    191  H8  BH4     2      10.810  21.450  22.600  1.00  0.00            
ATOM    192  H9  BH4     2      12.560  23.340  23.120  1.00  0.00            
ATOM    193  H10 BH4     2      15.190  26.880  24.110  1.00  0.00            
ATOM    194  H11 BH4     2      16.350  28.990  23.710  1.00  0.00            
ATOM    195  H12 BH4     2      18.310  29.020  22.090  1.00  0.00            
ATOM    196  H13 BH4     2      18.680  27.020  20.620  1.00  0.00            
ATOM    197  H14 BH4     2      17.490  24.950  20.920  1.00  0.00            
TER
ENDMDL
MODEL        1
ATOM      1  H1  GCD     1      14.390  23.510  29.770  1.00  0.00            
ATOM      2  O1  GCD     1      14.830  23.790  28.960  1.00  0.00            
ATOM      3  C1  GCD     1      14.340  22.920  27.920  1.00  0.00            
ATOM      4  H2  GCD     1      14.880  23.140  26.990  1.00  0.00            
ATOM      5  H3  GCD     1      14.630  21.910  28.240  1.00  0.00            
ATOM      6  C2  GCD     1      12.810  22.930  27.670  1.00  0.00            
ATOM      7  H4  GCD     1      12.630  22.170  26.910  1.00  0.00            
ATOM      8  C3  GCD     1      12.340  24.280  27.210  1.00  0.00            
ATOM      9  H5  GCD     1      12.650  24.990  27.990  1.00  0.00            
ATOM     10  C4  GCD     1      10.880  24.380  27.040  1.00  0.00            
ATOM     11  H6  GCD     1      10.540  23.850  26.140  1.00  0.00            
ATOM     12  O2  GCD     1      10.460  25.780  26.900  1.00  0.00            
ATOM     13  H7  GCD     1       9.500  25.780  26.880  1.00  0.00            
ATOM     14  C5  GCD     1      10.110  23.850  28.250  1.00  0.00            
ATOM     15  H8  GCD     1      10.190  24.600  29.050  1.00  0.00            
ATOM     16  O3  GCD     1       8.720  23.670  27.900  1.00  0.00            
ATOM     17  H9  GCD     1       8.720  22.930  27.270  1.00  0.00            
ATOM     18  C6  GCD     1      10.670  22.450  28.680  1.00  0.00            
ATOM     19  O4  GCD     1      12.060  22.590  28.890  1.00  0.00            
ATOM     20  H10 GCD     1      10.260  22.100  29.630  1.00  0.00            
ATOM     21  O5  GCD     1      10.500  21.510  27.670  1.00  0.00            
ATOM     22  C7  GCD     1       9.310  20.780  27.860  1.00  0.00            
ATOM     23  H11 GCD     1       8.540  21.290  28.450  1.00  0.00            
ATOM     24  C8  GCD     1       8.510  20.540  26.510  1.00  0.00            
ATOM     25  H12 GCD     1       9.260  20.230  25.760  1.00  0.00            
ATOM     26  O6  GCD     1       7.700  21.680  26.160  1.00  0.00            
ATOM     27  H13 GCD     1       7.410  21.520  25.250  1.00  0.00            
ATOM     28  C9  GCD     1       7.560  19.280  26.530  1.00  0.00            
ATOM     29  H14 GCD     1       6.940  19.510  27.410  1.00  0.00            
ATOM     30  O7  GCD     1       6.810  19.190  25.350  1.00  0.00            
ATOM     31  H15 GCD     1       5.990  18.720  25.540  1.00  0.00            
ATOM     32  C10 GCD     1       8.450  18.140  26.900  1.00  0.00            
ATOM     33  H16 GCD     1       7.890  17.200  26.770  1.00  0.00            
ATOM     34  O8  GCD     1       8.900  18.310  28.270  1.00  0.00            
ATOM     35  C11 GCD     1       9.850  19.400  28.400  1.00  0.00            
ATOM     36  H17 GCD     1      10.670  19.070  27.750  1.00  0.00            
ATOM     37  C12 GCD     1      10.300  19.530  29.850  1.00  0.00            
ATOM     38  H18 GCD     1      11.320  19.930  29.970  1.00  0.00            
ATOM     39  H19 GCD     1      10.500  18.490  30.160  1.00  0.00            
ATOM     40  O9  GCD     1       9.320  20.060  30.690  1.00  0.00            
ATOM     41  H20 GCD     1       8.450  19.750  30.420  1.00  0.00            
ATOM     42  O10 GCD     1       9.530  18.040  26.010  1.00  0.00            
ATOM     43  C13 GCD     1       9.560  16.980  25.090  1.00  0.00            
ATOM     44  H21 GCD     1       8.590  16.460  25.090  1.00  0.00            
ATOM     45  C14 GCD     1       9.800  17.590  23.740  1.00  0.00            
ATOM     46  H22 GCD     1      10.660  18.270  23.800  1.00  0.00            
ATOM     47  O11 GCD     1       8.750  18.490  23.400  1.00  0.00            
ATOM     48  H23 GCD     1       8.090  18.530  24.100  1.00  0.00            
ATOM     49  C15 GCD     1      10.120  16.570  22.570  1.00  0.00            
ATOM     50  H24 GCD     1       9.280  15.910  22.330  1.00  0.00            
ATOM     51  O12 GCD     1      10.570  17.220  21.340  1.00  0.00            
ATOM     52  H25 GCD     1      11.520  17.050  21.260  1.00  0.00            
ATOM     53  C16 GCD     1      11.250  15.730  23.040  1.00  0.00            
ATOM     54  H26 GCD     1      11.460  14.870  22.400  1.00  0.00            
ATOM     55  O13 GCD     1      10.910  15.200  24.330  1.00  0.00            
ATOM     56  C17 GCD     1      10.730  16.010  25.450  1.00  0.00            
ATOM     57  H27 GCD     1      11.580  16.690  25.630  1.00  0.00            
ATOM     58  C18 GCD     1      10.390  15.130  26.620  1.00  0.00            
ATOM     59  H28 GCD     1      10.270  15.660  27.570  1.00  0.00            
ATOM     60  H29 GCD     1      11.060  14.260  26.720  1.00  0.00            
ATOM     61  O14 GCD     1       9.180  14.480  26.350  1.00  0.00            
ATOM     62  H30 GCD     1       8.980  14.050  27.190  1.00  0.00            
ATOM     63  O15 GCD     1      12.520  16.410  23.220  1.00  0.00            
ATOM     64  C19 GCD     1      13.640  15.830  22.560  1.00  0.00            
ATOM     65  H31 GCD     1      13.450  14.840  22.120  1.00  0.00            
ATOM     66  C20 GCD     1      14.180  16.670  21.420  1.00  0.00            
ATOM     67  H32 GCD     1      14.540  17.630  21.810  1.00  0.00            
ATOM     68  O16 GCD     1      13.180  16.780  20.400  1.00  0.00            
ATOM     69  H33 GCD     1      13.570  17.080  19.580  1.00  0.00            
ATOM     70  C21 GCD     1      15.330  15.890  20.720  1.00  0.00            
ATOM     71  H34 GCD     1      14.960  14.970  20.270  1.00  0.00            
ATOM     72  O17 GCD     1      15.940  16.670  19.620  1.00  0.00            
ATOM     73  H35 GCD     1      16.810  16.300  19.400  1.00  0.00            
ATOM     74  C22 GCD     1      16.310  15.560  21.760  1.00  0.00            
ATOM     75  H36 GCD     1      17.070  14.980  21.220  1.00  0.00            
ATOM     76  O18 GCD     1      15.850  14.870  22.910  1.00  0.00            
ATOM     77  C23 GCD     1      14.720  15.530  23.580  1.00  0.00            
ATOM     78  H37 GCD     1      14.970  16.520  23.980  1.00  0.00            
ATOM     79  C24 GCD     1      14.310  14.650  24.680  1.00  0.00            
ATOM     80  H38 GCD     1      13.870  13.760  24.210  1.00  0.00            
ATOM     81  H39 GCD     1      13.550  15.100  25.330  1.00  0.00            
ATOM     82  O19 GCD     1      15.430  14.170  25.420  1.00  0.00            
ATOM     83  H40 GCD     1      15.800  13.490  24.840  1.00  0.00            
ATOM     84  O20 GCD     1      17.010  16.730  22.220  1.00  0.00            
ATOM     85  C25 GCD     1      18.400  16.570  22.540  1.00  0.00            
ATOM     86  H41 GCD     1      18.650  15.500  22.460  1.00  0.00            
ATOM     87  C26 GCD     1      19.210  17.150  21.330  1.00  0.00            
ATOM     88  H42 GCD     1      18.770  18.150  21.250  1.00  0.00            
ATOM     89  O21 GCD     1      18.920  16.450  20.080  1.00  0.00            
ATOM     90  H43 GCD     1      19.620  16.670  19.460  1.00  0.00            
ATOM     91  C27 GCD     1      20.710  17.130  21.550  1.00  0.00            
ATOM     92  H44 GCD     1      20.960  16.080  21.730  1.00  0.00            
ATOM     93  O22 GCD     1      21.540  17.580  20.450  1.00  0.00            
ATOM     94  H45 GCD     1      21.280  18.500  20.430  1.00  0.00            
ATOM     95  C28 GCD     1      20.920  17.950  22.800  1.00  0.00            
ATOM     96  H46 GCD     1      21.960  18.090  23.100  1.00  0.00            
ATOM     97  O23 GCD     1      20.170  17.410  23.940  1.00  0.00            
ATOM     98  C29 GCD     1      18.740  17.310  23.850  1.00  0.00            
ATOM     99  H47 GCD     1      18.290  18.310  23.900  1.00  0.00            
ATOM    100  C30 GCD     1      18.440  16.360  25.000  1.00  0.00            
ATOM    101  H48 GCD     1      19.080  15.480  24.900  1.00  0.00            
ATOM    102  H49 GCD     1      17.410  16.100  24.740  1.00  0.00            
ATOM    103  O24 GCD     1      18.390  16.970  26.290  1.00  0.00            
ATOM    104  H50 GCD     1      19.110  17.600  26.370  1.00  0.00            
ATOM    105  O25 GCD     1      20.300  19.260  22.700  1.00  0.00            
ATOM    106  C31 GCD     1      21.150  20.280  22.110  1.00  0.00            
ATOM    107  H51 GCD     1      22.050  19.880  21.630  1.00  0.00            
ATOM    108  C32 GCD     1      20.510  21.000  20.920  1.00  0.00            
ATOM    109  H52 GCD     1      19.500  21.340  21.170  1.00  0.00            
ATOM    110  O26 GCD     1      20.450  20.080  19.750  1.00  0.00            
ATOM    111  H53 GCD     1      20.360  20.560  18.920  1.00  0.00            
ATOM    112  C33 GCD     1      21.240  22.290  20.490  1.00  0.00            
ATOM    113  H54 GCD     1      22.190  21.880  20.130  1.00  0.00            
ATOM    114  O27 GCD     1      20.560  23.150  19.580  1.00  0.00            
ATOM    115  H55 GCD     1      19.980  23.690  20.130  1.00  0.00            
ATOM    116  C34 GCD     1      21.450  23.140  21.740  1.00  0.00            
ATOM    117  H56 GCD     1      21.960  24.090  21.560  1.00  0.00            
ATOM    118  O28 GCD     1      22.090  22.430  22.780  1.00  0.00            
ATOM    119  C35 GCD     1      21.560  21.220  23.230  1.00  0.00            
ATOM    120  H57 GCD     1      20.630  21.350  23.790  1.00  0.00            
ATOM    121  C36 GCD     1      22.500  20.630  24.260  1.00  0.00            
ATOM    122  H58 GCD     1      22.160  19.760  24.850  1.00  0.00            
ATOM    123  H59 GCD     1      22.730  21.390  25.020  1.00  0.00            
ATOM    124  O29 GCD     1      23.730  20.190  23.610  1.00  0.00            
ATOM    125  H60 GCD     1      23.810  20.900  22.960  1.00  0.00            
ATOM    126  O30 GCD     1      20.170  23.450  22.290  1.00  0.00            
ATOM    127  C37 GCD     1      19.980  24.840  22.630  1.00  0.00            
ATOM    128  H61 GCD     1      20.880  25.390  22.320  1.00  0.00            
ATOM    129  C38 GCD     1      18.840  25.450  21.880  1.00  0.00            
ATOM    130  H62 GCD     1      18.000  24.740  21.850  1.00  0.00            
ATOM    131  O31 GCD     1      19.230  25.730  20.590  1.00  0.00            
ATOM    132  H63 GCD     1      18.440  25.900  20.070  1.00  0.00            
ATOM    133  C39 GCD     1      18.310  26.790  22.490  1.00  0.00            
ATOM    134  H64 GCD     1      19.010  27.610  22.270  1.00  0.00            
ATOM    135  O32 GCD     1      17.150  27.150  21.890  1.00  0.00            
ATOM    136  H65 GCD     1      16.480  26.520  22.180  1.00  0.00            
ATOM    137  C40 GCD     1      18.080  26.700  24.000  1.00  0.00            
ATOM    138  H66 GCD     1      17.830  27.710  24.310  1.00  0.00            
ATOM    139  O33 GCD     1      19.200  26.140  24.620  1.00  0.00            
ATOM    140  C41 GCD     1      19.800  24.900  24.160  1.00  0.00            
ATOM    141  H67 GCD     1      19.170  24.050  24.470  1.00  0.00            
ATOM    142  C42 GCD     1      21.110  24.720  24.970  1.00  0.00            
ATOM    143  H68 GCD     1      21.500  23.710  24.780  1.00  0.00            
ATOM    144  H69 GCD     1      20.960  24.780  26.060  1.00  0.00            
ATOM    145  O34 GCD     1      22.180  25.580  24.680  1.00  0.00            
ATOM    146  H70 GCD     1      22.940  25.150  25.090  1.00  0.00            
ATOM    147  O35 GCD     1      17.070  25.770  24.320  1.00  0.00            
ATOM    148  C43 GCD     1      15.710  26.320  24.550  1.00  0.00            
ATOM    149  H71 GCD     1      15.670  27.370  24.240  1.00  0.00            
ATOM    150  C44 GCD     1      14.780  25.480  23.750  1.00  0.00            
ATOM    151  H72 GCD     1      14.850  24.430  24.080  1.00  0.00            
ATOM    152  O36 GCD     1      15.030  25.530  22.350  1.00  0.00            
ATOM    153  H73 GCD     1      14.580  24.820  21.880  1.00  0.00            
ATOM    154  C45 GCD     1      13.410  26.070  24.010  1.00  0.00            
ATOM    155  H74 GCD     1      13.450  27.100  23.640  1.00  0.00            
ATOM    156  O37 GCD     1      12.390  25.310  23.550  1.00  0.00            
ATOM    157  H75 GCD     1      12.550  24.370  23.640  1.00  0.00            
ATOM    158  C46 GCD     1      13.190  25.940  25.580  1.00  0.00            
ATOM    159  H76 GCD     1      12.250  26.460  25.730  1.00  0.00            
ATOM    160  O38 GCD     1      13.080  24.590  26.000  1.00  0.00            
ATOM    161  O39 GCD     1      14.130  26.660  26.380  1.00  0.00            
ATOM    162  C47 GCD     1      15.470  26.180  26.050  1.00  0.00            
ATOM    163  H77 GCD     1      15.570  25.130  26.350  1.00  0.00            
ATOM    164  C48 GCD     1      16.470  26.920  26.960  1.00  0.00            
ATOM    165  H78 GCD     1      16.600  27.970  26.670  1.00  0.00            
ATOM    166  H79 GCD     1      17.420  26.460  26.640  1.00  0.00            
ATOM    167  O40 GCD     1      16.240  26.610  28.370  1.00  0.00            
ATOM    168  H80 GCD     1      15.280  26.520  28.480  1.00  0.00            
ATOM    169  C1  BH4     2      17.170  21.010  24.240  1.00  0.00            
ATOM    170  C2  BH4     2      15.850  20.370  23.880  1.00  0.00            
ATOM    171  C3  BH4     2      15.580  20.330  22.530  1.00  0.00            
ATOM    172  C4  BH4     2      16.320  20.850  21.450  1.00  0.00            
ATOM    173  C5  BH4     2      16.390  22.230  21.160  1.00  0.00            
ATOM    174  C6  BH4     2      17.010  22.670  20.020  1.00  0.00            
ATOM    175  C7  BH4     2      17.530  21.820  19.090  1.00  0.00            
ATOM    176  C8  BH4     2      17.430  20.440  19.360  1.00  0.00            
ATOM    177  C9  BH4     2      16.790  19.960  20.520  1.00  0.00            
ATOM    178  C10 BH4     2      15.030  19.930  24.990  1.00  0.00            
ATOM    179  C11 BH4     2      15.480  19.640  26.270  1.00  0.00            
ATOM    180  C12 BH4     2      14.570  19.170  27.270  1.00  0.00            
ATOM    181  C13 BH4     2      13.240  18.950  26.990  1.00  0.00            
ATOM    182  C14 BH4     2      12.740  19.330  25.700  1.00  0.00            
ATOM    183  C15 BH4     2      13.620  19.840  24.780  1.00  0.00            
ATOM    184  H1  BH4     2      17.970  20.260  24.350  1.00  0.00            
ATOM    185  H2  BH4     2      17.530  21.770  23.540  1.00  0.00            
ATOM    186  H3  BH4     2      17.120  21.510  25.220  1.00  0.00            
ATOM    187  H4  BH4     2      14.620  19.900  22.250  1.00  0.00            
ATOM    188  H5  BH4     2      15.990  22.930  21.880  1.00  0.00            
ATOM    189  H6  BH4     2      17.190  23.740  19.870  1.00  0.00            
ATOM    190  H7  BH4     2      18.040  22.060  18.160  1.00  0.00            
ATOM    191  H8  BH4     2      17.780  19.690  18.660  1.00  0.00            
ATOM    192  H9  BH4     2      16.630  18.890  20.640  1.00  0.00            
ATOM    193  H10 BH4     2      16.510  19.700  26.590  1.00  0.00            
ATOM    194  H11 BH4     2      15.020  18.960  28.240  1.00  0.00            
ATOM    195  H12 BH4     2      12.670  18.600  27.850  1.00  0.00            
ATOM    196  H13 BH4     2      11.670  19.240  25.520  1.00  0.00            
ATOM    197  H14 BH4     2      13.270  20.290  23.850  1.00  0.00            
TER
ENDMDL
MODEL        1
ATOM      1  H1  GCD     1      15.550  26.530  26.710  1.00  0.00            
ATOM      2  O1  GCD     1      15.340  26.260  25.810  1.00  0.00            
ATOM      3  C1  GCD     1      13.890  26.130  25.720  1.00  0.00            
ATOM      4  H2  GCD     1      13.450  27.020  26.180  1.00  0.00            
ATOM      5  H3  GCD     1      13.600  25.990  24.670  1.00  0.00            
ATOM      6  C2  GCD     1      13.410  24.860  26.470  1.00  0.00            
ATOM      7  H4  GCD     1      13.920  24.010  26.000  1.00  0.00            
ATOM      8  C3  GCD     1      11.910  24.660  26.440  1.00  0.00            
ATOM      9  H5  GCD     1      11.330  25.530  26.780  1.00  0.00            
ATOM     10  C4  GCD     1      11.520  23.390  27.260  1.00  0.00            
ATOM     11  H6  GCD     1      12.080  22.550  26.830  1.00  0.00            
ATOM     12  O2  GCD     1      10.090  23.220  27.240  1.00  0.00            
ATOM     13  H7  GCD     1       9.930  22.540  27.900  1.00  0.00            
ATOM     14  C5  GCD     1      12.080  23.450  28.660  1.00  0.00            
ATOM     15  H8  GCD     1      11.630  24.330  29.140  1.00  0.00            
ATOM     16  O3  GCD     1      11.760  22.250  29.370  1.00  0.00            
ATOM     17  H9  GCD     1      12.330  21.570  29.010  1.00  0.00            
ATOM     18  C6  GCD     1      13.560  23.660  28.620  1.00  0.00            
ATOM     19  O4  GCD     1      13.830  24.880  27.890  1.00  0.00            
ATOM     20  H10 GCD     1      13.920  23.720  29.660  1.00  0.00            
ATOM     21  O5  GCD     1      14.200  22.580  27.980  1.00  0.00            
ATOM     22  C7  GCD     1      14.880  21.670  28.860  1.00  0.00            
ATOM     23  H11 GCD     1      14.530  21.780  29.890  1.00  0.00            
ATOM     24  C8  GCD     1      14.530  20.230  28.400  1.00  0.00            
ATOM     25  H12 GCD     1      14.740  19.980  27.350  1.00  0.00            
ATOM     26  O6  GCD     1      13.090  20.070  28.670  1.00  0.00            
ATOM     27  H13 GCD     1      12.790  19.330  28.130  1.00  0.00            
ATOM     28  C9  GCD     1      15.400  19.290  29.190  1.00  0.00            
ATOM     29  H14 GCD     1      15.070  19.350  30.230  1.00  0.00            
ATOM     30  O7  GCD     1      15.160  17.930  28.780  1.00  0.00            
ATOM     31  H15 GCD     1      15.490  17.940  27.870  1.00  0.00            
ATOM     32  C10 GCD     1      16.880  19.630  28.930  1.00  0.00            
ATOM     33  H16 GCD     1      17.510  18.890  29.430  1.00  0.00            
ATOM     34  O8  GCD     1      17.140  20.940  29.390  1.00  0.00            
ATOM     35  C11 GCD     1      16.390  21.950  28.670  1.00  0.00            
ATOM     36  H17 GCD     1      16.560  21.880  27.590  1.00  0.00            
ATOM     37  C12 GCD     1      16.830  23.300  29.160  1.00  0.00            
ATOM     38  H18 GCD     1      16.330  24.100  28.590  1.00  0.00            
ATOM     39  H19 GCD     1      17.870  23.450  28.830  1.00  0.00            
ATOM     40  O9  GCD     1      16.740  23.470  30.540  1.00  0.00            
ATOM     41  H20 GCD     1      17.210  22.790  31.030  1.00  0.00            
ATOM     42  O10 GCD     1      17.190  19.560  27.570  1.00  0.00            
ATOM     43  C13 GCD     1      18.130  18.600  27.110  1.00  0.00            
ATOM     44  H21 GCD     1      18.410  17.910  27.910  1.00  0.00            
ATOM     45  C14 GCD     1      17.550  17.820  25.960  1.00  0.00            
ATOM     46  H22 GCD     1      17.330  18.620  25.250  1.00  0.00            
ATOM     47  O11 GCD     1      16.400  17.140  26.320  1.00  0.00            
ATOM     48  H23 GCD     1      16.590  16.220  26.510  1.00  0.00            
ATOM     49  C15 GCD     1      18.580  16.780  25.450  1.00  0.00            
ATOM     50  H24 GCD     1      18.950  16.230  26.320  1.00  0.00            
ATOM     51  O12 GCD     1      18.150  15.960  24.350  1.00  0.00            
ATOM     52  H25 GCD     1      18.430  16.360  23.520  1.00  0.00            
ATOM     53  C16 GCD     1      19.800  17.600  24.980  1.00  0.00            
ATOM     54  H26 GCD     1      20.610  16.960  24.630  1.00  0.00            
ATOM     55  O13 GCD     1      20.290  18.330  26.090  1.00  0.00            
ATOM     56  C17 GCD     1      19.380  19.330  26.680  1.00  0.00            
ATOM     57  H27 GCD     1      19.000  20.090  25.980  1.00  0.00            
ATOM     58  C18 GCD     1      20.170  20.090  27.730  1.00  0.00            
ATOM     59  H28 GCD     1      19.760  21.090  27.870  1.00  0.00            
ATOM     60  H29 GCD     1      21.230  20.020  27.430  1.00  0.00            
ATOM     61  O14 GCD     1      20.090  19.370  28.990  1.00  0.00            
ATOM     62  H30 GCD     1      20.730  18.650  28.970  1.00  0.00            
ATOM     63  O15 GCD     1      19.440  18.480  23.900  1.00  0.00            
ATOM     64  C19 GCD     1      20.340  18.640  22.780  1.00  0.00            
ATOM     65  H31 GCD     1      21.290  18.140  22.990  1.00  0.00            
ATOM     66  C20 GCD     1      19.650  17.980  21.560  1.00  0.00            
ATOM     67  H32 GCD     1      18.670  18.420  21.350  1.00  0.00            
ATOM     68  O16 GCD     1      19.390  16.620  21.960  1.00  0.00            
ATOM     69  H33 GCD     1      18.900  16.170  21.270  1.00  0.00            
ATOM     70  C21 GCD     1      20.700  18.090  20.450  1.00  0.00            
ATOM     71  H34 GCD     1      21.610  17.550  20.760  1.00  0.00            
ATOM     72  O17 GCD     1      20.250  17.500  19.260  1.00  0.00            
ATOM     73  H35 GCD     1      19.620  18.110  18.830  1.00  0.00            
ATOM     74  C22 GCD     1      21.150  19.500  20.210  1.00  0.00            
ATOM     75  H36 GCD     1      21.980  19.650  19.510  1.00  0.00            
ATOM     76  O18 GCD     1      21.580  20.080  21.510  1.00  0.00            
ATOM     77  C23 GCD     1      20.560  20.090  22.580  1.00  0.00            
ATOM     78  H37 GCD     1      19.690  20.700  22.310  1.00  0.00            
ATOM     79  C24 GCD     1      21.290  20.740  23.780  1.00  0.00            
ATOM     80  H38 GCD     1      22.150  20.150  24.130  1.00  0.00            
ATOM     81  H39 GCD     1      20.540  20.780  24.570  1.00  0.00            
ATOM     82  O19 GCD     1      21.850  22.060  23.590  1.00  0.00            
ATOM     83  H40 GCD     1      21.220  22.640  24.040  1.00  0.00            
ATOM     84  O20 GCD     1      20.140  20.300  19.570  1.00  0.00            
ATOM     85  C25 GCD     1      20.460  21.200  18.530  1.00  0.00            
ATOM     86  H41 GCD     1      21.540  21.120  18.350  1.00  0.00            
ATOM     87  C26 GCD     1      19.790  20.710  17.290  1.00  0.00            
ATOM     88  H42 GCD     1      18.720  20.740  17.540  1.00  0.00            
ATOM     89  O21 GCD     1      20.280  19.430  17.070  1.00  0.00            
ATOM     90  H43 GCD     1      21.150  19.580  16.680  1.00  0.00            
ATOM     91  C27 GCD     1      19.880  21.670  16.140  1.00  0.00            
ATOM     92  H44 GCD     1      20.950  21.700  15.870  1.00  0.00            
ATOM     93  O22 GCD     1      19.130  21.230  14.980  1.00  0.00            
ATOM     94  H45 GCD     1      18.300  21.690  15.140  1.00  0.00            
ATOM     95  C28 GCD     1      19.670  23.120  16.520  1.00  0.00            
ATOM     96  H46 GCD     1      19.800  23.770  15.650  1.00  0.00            
ATOM     97  O23 GCD     1      20.530  23.370  17.660  1.00  0.00            
ATOM     98  C29 GCD     1      20.190  22.690  18.840  1.00  0.00            
ATOM     99  H47 GCD     1      19.160  22.820  19.220  1.00  0.00            
ATOM    100  C30 GCD     1      21.160  23.180  19.890  1.00  0.00            
ATOM    101  H48 GCD     1      20.830  22.690  20.810  1.00  0.00            
ATOM    102  H49 GCD     1      21.000  24.260  20.040  1.00  0.00            
ATOM    103  O24 GCD     1      22.580  22.840  19.760  1.00  0.00            
ATOM    104  H50 GCD     1      22.990  22.750  20.630  1.00  0.00            
ATOM    105  O25 GCD     1      18.300  23.180  16.840  1.00  0.00            
ATOM    106  C31 GCD     1      17.530  24.040  16.090  1.00  0.00            
ATOM    107  H51 GCD     1      18.050  24.390  15.190  1.00  0.00            
ATOM    108  C32 GCD     1      16.360  23.220  15.660  1.00  0.00            
ATOM    109  H52 GCD     1      15.970  22.600  16.490  1.00  0.00            
ATOM    110  O26 GCD     1      16.750  22.300  14.660  1.00  0.00            
ATOM    111  H53 GCD     1      15.960  21.910  14.260  1.00  0.00            
ATOM    112  C33 GCD     1      15.250  24.120  15.100  1.00  0.00            
ATOM    113  H54 GCD     1      15.620  24.730  14.270  1.00  0.00            
ATOM    114  O27 GCD     1      14.150  23.440  14.600  1.00  0.00            
ATOM    115  H55 GCD     1      13.700  23.100  15.380  1.00  0.00            
ATOM    116  C34 GCD     1      14.880  25.190  16.120  1.00  0.00            
ATOM    117  H56 GCD     1      14.190  25.900  15.660  1.00  0.00            
ATOM    118  O28 GCD     1      15.960  25.930  16.550  1.00  0.00            
ATOM    119  C35 GCD     1      17.140  25.270  16.980  1.00  0.00            
ATOM    120  H57 GCD     1      16.950  24.880  17.990  1.00  0.00            
ATOM    121  C36 GCD     1      18.250  26.340  17.100  1.00  0.00            
ATOM    122  H58 GCD     1      18.300  26.810  16.110  1.00  0.00            
ATOM    123  H59 GCD     1      19.270  25.950  17.150  1.00  0.00            
ATOM    124  O29 GCD     1      17.860  27.300  18.050  1.00  0.00            
ATOM    125  H60 GCD     1      18.090  26.950  18.920  1.00  0.00            
ATOM    126  O30 GCD     1      14.310  24.630  17.330  1.00  0.00            
ATOM    127  C37 GCD     1      12.880  24.900  17.340  1.00  0.00            
ATOM    128  H61 GCD     1      12.420  25.200  16.390  1.00  0.00            
ATOM    129  C38 GCD     1      12.160  23.640  17.710  1.00  0.00            
ATOM    130  H62 GCD     1      12.710  23.100  18.500  1.00  0.00            
ATOM    131  O31 GCD     1      12.190  22.820  16.530  1.00  0.00            
ATOM    132  H63 GCD     1      11.690  22.010  16.710  1.00  0.00            
ATOM    133  C39 GCD     1      10.690  23.760  18.160  1.00  0.00            
ATOM    134  H64 GCD     1      10.020  24.100  17.370  1.00  0.00            
ATOM    135  O32 GCD     1      10.130  22.530  18.610  1.00  0.00            
ATOM    136  H65 GCD     1      10.740  22.180  19.270  1.00  0.00            
ATOM    137  C40 GCD     1      10.630  24.850  19.300  1.00  0.00            
ATOM    138  H66 GCD     1       9.580  25.060  19.520  1.00  0.00            
ATOM    139  O33 GCD     1      11.270  26.090  18.830  1.00  0.00            
ATOM    140  C41 GCD     1      12.620  25.900  18.430  1.00  0.00            
ATOM    141  H67 GCD     1      13.050  25.630  19.400  1.00  0.00            
ATOM    142  C42 GCD     1      13.140  27.270  18.040  1.00  0.00            
ATOM    143  H68 GCD     1      14.230  27.340  18.000  1.00  0.00            
ATOM    144  H69 GCD     1      12.800  27.980  18.800  1.00  0.00            
ATOM    145  O34 GCD     1      12.630  27.670  16.790  1.00  0.00            
ATOM    146  H70 GCD     1      13.250  28.240  16.320  1.00  0.00            
ATOM    147  O35 GCD     1      11.280  24.440  20.530  1.00  0.00            
ATOM    148  C43 GCD     1      10.590  24.870  21.760  1.00  0.00            
ATOM    149  H71 GCD     1       9.640  25.410  21.610  1.00  0.00            
ATOM    150  C44 GCD     1      10.210  23.610  22.510  1.00  0.00            
ATOM    151  H72 GCD     1      11.150  23.130  22.810  1.00  0.00            
ATOM    152  O36 GCD     1       9.430  22.710  21.750  1.00  0.00            
ATOM    153  H73 GCD     1      10.070  22.270  21.180  1.00  0.00            
ATOM    154  C45 GCD     1       9.540  24.080  23.820  1.00  0.00            
ATOM    155  H74 GCD     1       8.560  24.490  23.550  1.00  0.00            
ATOM    156  O37 GCD     1       9.160  23.030  24.710  1.00  0.00            
ATOM    157  H75 GCD     1       9.810  22.910  25.420  1.00  0.00            
ATOM    158  C46 GCD     1      10.450  25.070  24.570  1.00  0.00            
ATOM    159  H76 GCD     1       9.860  25.530  25.370  1.00  0.00            
ATOM    160  O38 GCD     1      11.590  24.380  25.080  1.00  0.00            
ATOM    161  O39 GCD     1      10.820  26.140  23.730  1.00  0.00            
ATOM    162  C47 GCD     1      11.520  25.750  22.550  1.00  0.00            
ATOM    163  H77 GCD     1      12.430  25.160  22.720  1.00  0.00            
ATOM    164  C48 GCD     1      11.900  27.090  21.810  1.00  0.00            
ATOM    165  H78 GCD     1      11.040  27.740  21.640  1.00  0.00            
ATOM    166  H79 GCD     1      12.190  26.940  20.760  1.00  0.00            
ATOM    167  O40 GCD     1      12.830  27.810  22.550  1.00  0.00            
ATOM    168  H80 GCD     1      12.390  27.880  23.410  1.00  0.00            
ATOM    169  C1  BH4     2      15.290  21.160  24.730  1.00  0.00            
ATOM    170  C2  BH4     2      14.090  21.250  23.860  1.00  0.00            
ATOM    171  C3  BH4     2      12.960  20.590  24.100  1.00  0.00            
ATOM    172  C4  BH4     2      12.610  19.700  25.200  1.00  0.00            
ATOM    173  C5  BH4     2      13.360  18.590  25.470  1.00  0.00            
ATOM    174  C6  BH4     2      12.910  17.630  26.420  1.00  0.00            
ATOM    175  C7  BH4     2      11.710  17.880  27.040  1.00  0.00            
ATOM    176  C8  BH4     2      10.920  19.000  26.790  1.00  0.00            
ATOM    177  C9  BH4     2      11.380  19.910  25.800  1.00  0.00            
ATOM    178  C10 BH4     2      14.280  22.110  22.740  1.00  0.00            
ATOM    179  C11 BH4     2      14.380  23.520  22.910  1.00  0.00            
ATOM    180  C12 BH4     2      14.680  24.370  21.890  1.00  0.00            
ATOM    181  C13 BH4     2      14.810  23.790  20.590  1.00  0.00            
ATOM    182  C14 BH4     2      14.520  22.420  20.280  1.00  0.00            
ATOM    183  C15 BH4     2      14.270  21.600  21.430  1.00  0.00            
ATOM    184  H1  BH4     2      15.360  20.140  25.140  1.00  0.00            
ATOM    185  H2  BH4     2      16.190  21.480  24.190  1.00  0.00            
ATOM    186  H3  BH4     2      15.180  21.920  25.510  1.00  0.00            
ATOM    187  H4  BH4     2      12.160  20.670  23.380  1.00  0.00            
ATOM    188  H5  BH4     2      14.350  18.410  25.060  1.00  0.00            
ATOM    189  H6  BH4     2      13.550  16.770  26.620  1.00  0.00            
ATOM    190  H7  BH4     2      11.250  17.190  27.740  1.00  0.00            
ATOM    191  H8  BH4     2       9.990  19.060  27.350  1.00  0.00            
ATOM    192  H9  BH4     2      10.700  20.710  25.540  1.00  0.00            
ATOM    193  H10 BH4     2      14.250  23.850  23.930  1.00  0.00            
ATOM    194  H11 BH4     2      14.650  25.450  22.050  1.00  0.00            
ATOM    195  H12 BH4     2      15.050  24.450  19.760  1.00  0.00            
ATOM    196  H13 BH4     2      14.530  21.970  19.290  1.00  0.00            
ATOM    197  H14 BH4     2      14.050  20.550  21.250  1.00  0.00            
TER
ENDMDL
MODEL        1
ATOM      1  H1  GCD     1      11.010  22.910  28.440  1.00  0.00            
ATOM      2  O1  GCD     1      11.060  23.700  28.990  1.00  0.00            
ATOM      3  C1  GCD     1      10.960  24.760  28.090  1.00  0.00            
ATOM      4  H2  GCD     1      10.640  25.650  28.650  1.00  0.00            
ATOM      5  H3  GCD     1      11.950  24.960  27.660  1.00  0.00            
ATOM      6  C2  GCD     1      10.040  24.580  26.860  1.00  0.00            
ATOM      7  H4  GCD     1      10.220  23.580  26.450  1.00  0.00            
ATOM      8  C3  GCD     1      10.050  25.720  25.860  1.00  0.00            
ATOM      9  H5  GCD     1       9.840  26.630  26.420  1.00  0.00            
ATOM     10  C4  GCD     1       8.870  25.570  24.850  1.00  0.00            
ATOM     11  H6  GCD     1       9.070  24.640  24.300  1.00  0.00            
ATOM     12  O2  GCD     1       8.850  26.730  24.080  1.00  0.00            
ATOM     13  H7  GCD     1       8.140  26.640  23.430  1.00  0.00            
ATOM     14  C5  GCD     1       7.540  25.480  25.540  1.00  0.00            
ATOM     15  H8  GCD     1       7.260  26.390  26.100  1.00  0.00            
ATOM     16  O3  GCD     1       6.390  25.290  24.650  1.00  0.00            
ATOM     17  H9  GCD     1       6.610  24.450  24.240  1.00  0.00            
ATOM     18  C6  GCD     1       7.560  24.290  26.440  1.00  0.00            
ATOM     19  O4  GCD     1       8.640  24.530  27.390  1.00  0.00            
ATOM     20  H10 GCD     1       6.620  24.170  27.000  1.00  0.00            
ATOM     21  O5  GCD     1       7.870  23.080  25.650  1.00  0.00            
ATOM     22  C7  GCD     1       6.770  22.120  25.550  1.00  0.00            
ATOM     23  H11 GCD     1       5.820  22.610  25.790  1.00  0.00            
ATOM     24  C8  GCD     1       6.780  21.630  24.050  1.00  0.00            
ATOM     25  H12 GCD     1       7.770  21.390  23.650  1.00  0.00            
ATOM     26  O6  GCD     1       6.490  22.700  23.120  1.00  0.00            
ATOM     27  H13 GCD     1       6.860  22.490  22.260  1.00  0.00            
ATOM     28  C9  GCD     1       5.810  20.470  23.870  1.00  0.00            
ATOM     29  H14 GCD     1       4.800  20.780  24.160  1.00  0.00            
ATOM     30  O7  GCD     1       5.750  19.930  22.570  1.00  0.00            
ATOM     31  H15 GCD     1       5.850  20.640  21.930  1.00  0.00            
ATOM     32  C10 GCD     1       6.100  19.360  24.850  1.00  0.00            
ATOM     33  H16 GCD     1       5.260  18.700  24.630  1.00  0.00            
ATOM     34  O8  GCD     1       6.010  19.960  26.100  1.00  0.00            
ATOM     35  C11 GCD     1       7.000  20.940  26.470  1.00  0.00            
ATOM     36  H17 GCD     1       7.980  20.470  26.360  1.00  0.00            
ATOM     37  C12 GCD     1       6.830  21.220  27.930  1.00  0.00            
ATOM     38  H18 GCD     1       7.480  22.100  28.060  1.00  0.00            
ATOM     39  H19 GCD     1       7.270  20.450  28.590  1.00  0.00            
ATOM     40  O9  GCD     1       5.540  21.560  28.290  1.00  0.00            
ATOM     41  H20 GCD     1       4.950  21.160  27.640  1.00  0.00            
ATOM     42  O10 GCD     1       7.400  18.730  24.720  1.00  0.00            
ATOM     43  C13 GCD     1       7.260  17.310  24.720  1.00  0.00            
ATOM     44  H21 GCD     1       6.260  16.930  25.010  1.00  0.00            
ATOM     45  C14 GCD     1       7.570  16.890  23.320  1.00  0.00            
ATOM     46  H22 GCD     1       8.520  17.390  23.090  1.00  0.00            
ATOM     47  O11 GCD     1       6.520  17.300  22.430  1.00  0.00            
ATOM     48  H23 GCD     1       6.460  18.260  22.560  1.00  0.00            
ATOM     49  C15 GCD     1       7.780  15.360  23.270  1.00  0.00            
ATOM     50  H24 GCD     1       6.780  14.930  23.450  1.00  0.00            
ATOM     51  O12 GCD     1       8.080  14.900  21.970  1.00  0.00            
ATOM     52  H25 GCD     1       9.050  14.880  21.960  1.00  0.00            
ATOM     53  C16 GCD     1       8.730  14.810  24.370  1.00  0.00            
ATOM     54  H26 GCD     1       8.680  13.720  24.350  1.00  0.00            
ATOM     55  O13 GCD     1       8.400  15.260  25.630  1.00  0.00            
ATOM     56  C17 GCD     1       8.250  16.630  25.720  1.00  0.00            
ATOM     57  H27 GCD     1       9.230  17.060  25.490  1.00  0.00            
ATOM     58  C18 GCD     1       7.970  17.120  27.160  1.00  0.00            
ATOM     59  H28 GCD     1       8.160  18.200  27.280  1.00  0.00            
ATOM     60  H29 GCD     1       8.710  16.640  27.810  1.00  0.00            
ATOM     61  O14 GCD     1       6.630  16.740  27.540  1.00  0.00            
ATOM     62  H30 GCD     1       6.570  15.780  27.620  1.00  0.00            
ATOM     63  O15 GCD     1      10.020  15.230  23.950  1.00  0.00            
ATOM     64  C19 GCD     1      11.060  14.350  23.630  1.00  0.00            
ATOM     65  H31 GCD     1      10.560  13.390  23.460  1.00  0.00            
ATOM     66  C20 GCD     1      11.760  14.960  22.410  1.00  0.00            
ATOM     67  H32 GCD     1      11.980  16.010  22.660  1.00  0.00            
ATOM     68  O16 GCD     1      10.830  15.000  21.330  1.00  0.00            
ATOM     69  H33 GCD     1      11.390  14.800  20.570  1.00  0.00            
ATOM     70  C21 GCD     1      13.010  14.160  22.110  1.00  0.00            
ATOM     71  H34 GCD     1      12.720  13.210  21.660  1.00  0.00            
ATOM     72  O17 GCD     1      13.700  14.800  20.990  1.00  0.00            
ATOM     73  H35 GCD     1      14.640  14.670  21.120  1.00  0.00            
ATOM     74  C22 GCD     1      13.890  13.890  23.280  1.00  0.00            
ATOM     75  H36 GCD     1      14.680  13.160  23.070  1.00  0.00            
ATOM     76  O18 GCD     1      13.070  13.360  24.340  1.00  0.00            
ATOM     77  C23 GCD     1      12.030  14.180  24.810  1.00  0.00            
ATOM     78  H37 GCD     1      12.450  15.120  25.190  1.00  0.00            
ATOM     79  C24 GCD     1      11.490  13.460  26.000  1.00  0.00            
ATOM     80  H38 GCD     1      11.110  12.450  25.830  1.00  0.00            
ATOM     81  H39 GCD     1      10.620  14.000  26.410  1.00  0.00            
ATOM     82  O19 GCD     1      12.440  13.390  27.090  1.00  0.00            
ATOM     83  H40 GCD     1      12.170  12.690  27.700  1.00  0.00            
ATOM     84  O20 GCD     1      14.470  15.110  23.690  1.00  0.00            
ATOM     85  C25 GCD     1      15.920  15.090  23.800  1.00  0.00            
ATOM     86  H41 GCD     1      16.370  14.090  23.820  1.00  0.00            
ATOM     87  C26 GCD     1      16.590  15.770  22.630  1.00  0.00            
ATOM     88  H42 GCD     1      16.240  16.800  22.530  1.00  0.00            
ATOM     89  O21 GCD     1      16.390  15.190  21.340  1.00  0.00            
ATOM     90  H43 GCD     1      16.690  15.770  20.630  1.00  0.00            
ATOM     91  C27 GCD     1      18.180  15.800  22.820  1.00  0.00            
ATOM     92  H44 GCD     1      18.510  14.750  22.880  1.00  0.00            
ATOM     93  O22 GCD     1      18.860  16.470  21.740  1.00  0.00            
ATOM     94  H45 GCD     1      18.870  17.410  21.960  1.00  0.00            
ATOM     95  C28 GCD     1      18.540  16.430  24.200  1.00  0.00            
ATOM     96  H46 GCD     1      19.620  16.350  24.340  1.00  0.00            
ATOM     97  O23 GCD     1      17.800  15.700  25.240  1.00  0.00            
ATOM     98  C29 GCD     1      16.340  15.820  25.090  1.00  0.00            
ATOM     99  H47 GCD     1      16.000  16.860  25.100  1.00  0.00            
ATOM    100  C30 GCD     1      15.780  15.090  26.260  1.00  0.00            
ATOM    101  H48 GCD     1      16.110  14.050  26.270  1.00  0.00            
ATOM    102  H49 GCD     1      14.700  14.930  26.180  1.00  0.00            
ATOM    103  O24 GCD     1      16.030  15.770  27.450  1.00  0.00            
ATOM    104  H50 GCD     1      16.940  15.600  27.730  1.00  0.00            
ATOM    105  O25 GCD     1      18.220  17.810  24.240  1.00  0.00            
ATOM    106  C31 GCD     1      19.290  18.620  24.800  1.00  0.00            
ATOM    107  H51 GCD     1      20.110  17.970  25.140  1.00  0.00            
ATOM    108  C32 GCD     1      19.640  19.630  23.680  1.00  0.00            
ATOM    109  H52 GCD     1      18.650  19.920  23.290  1.00  0.00            
ATOM    110  O26 GCD     1      20.300  18.870  22.650  1.00  0.00            
ATOM    111  H53 GCD     1      20.990  19.470  22.340  1.00  0.00            
ATOM    112  C33 GCD     1      20.470  20.800  24.140  1.00  0.00            
ATOM    113  H54 GCD     1      21.420  20.320  24.410  1.00  0.00            
ATOM    114  O27 GCD     1      20.820  21.630  23.080  1.00  0.00            
ATOM    115  H55 GCD     1      20.300  22.440  23.000  1.00  0.00            
ATOM    116  C34 GCD     1      19.870  21.510  25.370  1.00  0.00            
ATOM    117  H56 GCD     1      20.640  22.080  25.900  1.00  0.00            
ATOM    118  O28 GCD     1      19.770  20.400  26.290  1.00  0.00            
ATOM    119  C35 GCD     1      18.810  19.360  26.010  1.00  0.00            
ATOM    120  H57 GCD     1      17.800  19.730  25.790  1.00  0.00            
ATOM    121  C36 GCD     1      18.750  18.440  27.240  1.00  0.00            
ATOM    122  H58 GCD     1      18.130  17.540  27.170  1.00  0.00            
ATOM    123  H59 GCD     1      18.260  19.070  28.000  1.00  0.00            
ATOM    124  O29 GCD     1      20.080  17.950  27.700  1.00  0.00            
ATOM    125  H60 GCD     1      20.330  18.400  28.520  1.00  0.00            
ATOM    126  O30 GCD     1      18.730  22.220  25.050  1.00  0.00            
ATOM    127  C37 GCD     1      18.810  23.620  25.260  1.00  0.00            
ATOM    128  H61 GCD     1      19.860  23.890  25.440  1.00  0.00            
ATOM    129  C38 GCD     1      18.140  24.390  24.060  1.00  0.00            
ATOM    130  H62 GCD     1      17.110  24.010  23.960  1.00  0.00            
ATOM    131  O31 GCD     1      18.900  24.150  22.890  1.00  0.00            
ATOM    132  H63 GCD     1      18.240  24.270  22.200  1.00  0.00            
ATOM    133  C39 GCD     1      18.050  25.890  24.470  1.00  0.00            
ATOM    134  H64 GCD     1      19.070  26.210  24.710  1.00  0.00            
ATOM    135  O32 GCD     1      17.390  26.690  23.440  1.00  0.00            
ATOM    136  H65 GCD     1      16.460  26.460  23.320  1.00  0.00            
ATOM    137  C40 GCD     1      17.270  26.070  25.820  1.00  0.00            
ATOM    138  H66 GCD     1      17.280  27.110  26.160  1.00  0.00            
ATOM    139  O33 GCD     1      17.880  25.290  26.840  1.00  0.00            
ATOM    140  C41 GCD     1      18.030  23.890  26.580  1.00  0.00            
ATOM    141  H67 GCD     1      17.020  23.480  26.490  1.00  0.00            
ATOM    142  C42 GCD     1      18.710  23.330  27.820  1.00  0.00            
ATOM    143  H68 GCD     1      18.750  22.230  27.870  1.00  0.00            
ATOM    144  H69 GCD     1      18.090  23.650  28.660  1.00  0.00            
ATOM    145  O34 GCD     1      20.050  23.720  27.990  1.00  0.00            
ATOM    146  H70 GCD     1      20.040  24.660  27.770  1.00  0.00            
ATOM    147  O35 GCD     1      15.940  25.610  25.700  1.00  0.00            
ATOM    148  C43 GCD     1      14.950  26.600  25.390  1.00  0.00            
ATOM    149  H71 GCD     1      15.320  27.620  25.250  1.00  0.00            
ATOM    150  C44 GCD     1      14.130  26.190  24.120  1.00  0.00            
ATOM    151  H72 GCD     1      13.730  25.170  24.190  1.00  0.00            
ATOM    152  O36 GCD     1      14.870  26.310  22.880  1.00  0.00            
ATOM    153  H73 GCD     1      14.360  25.950  22.140  1.00  0.00            
ATOM    154  C45 GCD     1      12.830  26.940  23.960  1.00  0.00            
ATOM    155  H74 GCD     1      13.180  27.940  23.670  1.00  0.00            
ATOM    156  O37 GCD     1      12.080  26.450  22.880  1.00  0.00            
ATOM    157  H75 GCD     1      11.890  25.510  22.970  1.00  0.00            
ATOM    158  C46 GCD     1      11.950  27.040  25.240  1.00  0.00            
ATOM    159  H76 GCD     1      11.250  27.860  25.090  1.00  0.00            
ATOM    160  O38 GCD     1      11.380  25.730  25.450  1.00  0.00            
ATOM    161  O39 GCD     1      12.870  27.460  26.300  1.00  0.00            
ATOM    162  C47 GCD     1      14.010  26.610  26.580  1.00  0.00            
ATOM    163  H77 GCD     1      13.690  25.570  26.750  1.00  0.00            
ATOM    164  C48 GCD     1      14.680  27.120  27.790  1.00  0.00            
ATOM    165  H78 GCD     1      15.010  28.140  27.570  1.00  0.00            
ATOM    166  H79 GCD     1      15.570  26.510  27.970  1.00  0.00            
ATOM    167  O40 GCD     1      13.790  27.230  28.920  1.00  0.00            
ATOM    168  H80 GCD     1      13.060  27.830  28.720  1.00  0.00            
ATOM    169  C1  BH4     2      13.740  22.520  26.430  1.00  0.00            
ATOM    170  C2  BH4     2      14.780  21.690  27.170  1.00  0.00            
ATOM    171  C3  BH4     2      15.260  20.600  26.540  1.00  0.00            
ATOM    172  C4  BH4     2      15.070  20.070  25.170  1.00  0.00            
ATOM    173  C5  BH4     2      15.480  20.740  24.060  1.00  0.00            
ATOM    174  C6  BH4     2      15.140  20.260  22.780  1.00  0.00            
ATOM    175  C7  BH4     2      14.420  19.090  22.630  1.00  0.00            
ATOM    176  C8  BH4     2      14.070  18.340  23.780  1.00  0.00            
ATOM    177  C9  BH4     2      14.430  18.870  25.100  1.00  0.00            
ATOM    178  C10 BH4     2      15.200  22.100  28.600  1.00  0.00            
ATOM    179  C11 BH4     2      15.380  23.420  29.010  1.00  0.00            
ATOM    180  C12 BH4     2      15.810  23.700  30.320  1.00  0.00            
ATOM    181  C13 BH4     2      16.150  22.690  31.260  1.00  0.00            
ATOM    182  C14 BH4     2      16.050  21.370  30.810  1.00  0.00            
ATOM    183  C15 BH4     2      15.540  21.100  29.530  1.00  0.00            
ATOM    184  H1  BH4     2      13.250  22.060  25.560  1.00  0.00            
ATOM    185  H2  BH4     2      12.920  22.720  27.140  1.00  0.00            
ATOM    186  H3  BH4     2      14.140  23.500  26.150  1.00  0.00            
ATOM    187  H4  BH4     2      15.960  19.990  27.120  1.00  0.00            
ATOM    188  H5  BH4     2      16.080  21.640  24.080  1.00  0.00            
ATOM    189  H6  BH4     2      15.370  20.730  21.830  1.00  0.00            
ATOM    190  H7  BH4     2      14.210  18.740  21.620  1.00  0.00            
ATOM    191  H8  BH4     2      13.520  17.410  23.700  1.00  0.00            
ATOM    192  H9  BH4     2      14.150  18.340  26.010  1.00  0.00            
ATOM    193  H10 BH4     2      15.210  24.240  28.320  1.00  0.00            
ATOM    194  H11 BH4     2      16.010  24.750  30.540  1.00  0.00            
ATOM    195  H12 BH4     2      16.540  22.810  32.260  1.00  0.00            
ATOM    196  H13 BH4     2      16.170  20.560  31.520  1.00  0.00            
ATOM    197  H14 BH4     2      15.470  20.070  29.200  1.00  0.00            
TER
ENDMDL
MODEL        1
ATOM      1  H1  GCD     1      13.590  26.970  28.570  1.00  0.00            
ATOM      2  O1  GCD     1      13.960  27.860  28.560  1.00  0.00            
ATOM      3  C1  GCD     1      15.370  27.890  28.390  1.00  0.00            
ATOM      4  H2  GCD     1      15.510  28.900  27.980  1.00  0.00            
ATOM      5  H3  GCD     1      15.880  27.860  29.360  1.00  0.00            
ATOM      6  C2  GCD     1      15.850  26.850  27.360  1.00  0.00            
ATOM      7  H4  GCD     1      16.950  26.820  27.360  1.00  0.00            
ATOM      8  C3  GCD     1      15.270  27.280  25.980  1.00  0.00            
ATOM      9  H5  GCD     1      14.240  27.650  26.050  1.00  0.00            
ATOM     10  C4  GCD     1      15.250  26.190  24.910  1.00  0.00            
ATOM     11  H6  GCD     1      16.300  26.000  24.640  1.00  0.00            
ATOM     12  O2  GCD     1      14.530  26.580  23.660  1.00  0.00            
ATOM     13  H7  GCD     1      14.570  25.920  22.970  1.00  0.00            
ATOM     14  C5  GCD     1      14.740  24.920  25.550  1.00  0.00            
ATOM     15  H8  GCD     1      13.660  24.930  25.750  1.00  0.00            
ATOM     16  O3  GCD     1      14.890  23.870  24.590  1.00  0.00            
ATOM     17  H9  GCD     1      14.500  23.020  24.840  1.00  0.00            
ATOM     18  C6  GCD     1      15.600  24.550  26.850  1.00  0.00            
ATOM     19  O4  GCD     1      15.370  25.540  27.790  1.00  0.00            
ATOM     20  H10 GCD     1      15.170  23.600  27.190  1.00  0.00            
ATOM     21  O5  GCD     1      17.010  24.430  26.440  1.00  0.00            
ATOM     22  C7  GCD     1      17.600  23.200  26.860  1.00  0.00            
ATOM     23  H11 GCD     1      16.910  22.490  27.330  1.00  0.00            
ATOM     24  C8  GCD     1      18.310  22.570  25.670  1.00  0.00            
ATOM     25  H12 GCD     1      19.020  23.330  25.320  1.00  0.00            
ATOM     26  O6  GCD     1      17.350  22.190  24.730  1.00  0.00            
ATOM     27  H13 GCD     1      16.750  22.950  24.690  1.00  0.00            
ATOM     28  C9  GCD     1      19.100  21.330  26.110  1.00  0.00            
ATOM     29  H14 GCD     1      18.370  20.580  26.420  1.00  0.00            
ATOM     30  O7  GCD     1      19.930  20.900  25.020  1.00  0.00            
ATOM     31  H15 GCD     1      19.310  20.510  24.390  1.00  0.00            
ATOM     32  C10 GCD     1      20.000  21.580  27.280  1.00  0.00            
ATOM     33  H16 GCD     1      20.200  20.520  27.490  1.00  0.00            
ATOM     34  O8  GCD     1      19.310  22.240  28.330  1.00  0.00            
ATOM     35  C11 GCD     1      18.700  23.470  27.950  1.00  0.00            
ATOM     36  H17 GCD     1      19.510  24.080  27.510  1.00  0.00            
ATOM     37  C12 GCD     1      18.100  24.200  29.170  1.00  0.00            
ATOM     38  H18 GCD     1      17.880  25.230  28.870  1.00  0.00            
ATOM     39  H19 GCD     1      18.800  24.180  30.010  1.00  0.00            
ATOM     40  O9  GCD     1      16.930  23.650  29.640  1.00  0.00            
ATOM     41  H20 GCD     1      16.480  24.250  30.260  1.00  0.00            
ATOM     42  O10 GCD     1      21.200  22.220  26.910  1.00  0.00            
ATOM     43  C13 GCD     1      22.230  21.880  27.840  1.00  0.00            
ATOM     44  H21 GCD     1      21.800  21.600  28.810  1.00  0.00            
ATOM     45  C14 GCD     1      23.140  20.810  27.230  1.00  0.00            
ATOM     46  H22 GCD     1      23.610  21.220  26.340  1.00  0.00            
ATOM     47  O11 GCD     1      22.450  19.580  26.930  1.00  0.00            
ATOM     48  H23 GCD     1      22.050  19.290  27.760  1.00  0.00            
ATOM     49  C15 GCD     1      24.280  20.540  28.320  1.00  0.00            
ATOM     50  H24 GCD     1      23.870  20.250  29.290  1.00  0.00            
ATOM     51  O12 GCD     1      25.200  19.570  27.900  1.00  0.00            
ATOM     52  H25 GCD     1      25.800  20.030  27.300  1.00  0.00            
ATOM     53  C16 GCD     1      24.960  21.860  28.600  1.00  0.00            
ATOM     54  H26 GCD     1      25.800  21.660  29.280  1.00  0.00            
ATOM     55  O13 GCD     1      24.050  22.840  29.030  1.00  0.00            
ATOM     56  C17 GCD     1      23.010  23.150  28.070  1.00  0.00            
ATOM     57  H27 GCD     1      23.480  23.520  27.150  1.00  0.00            
ATOM     58  C18 GCD     1      22.200  24.290  28.620  1.00  0.00            
ATOM     59  H28 GCD     1      21.440  24.490  27.850  1.00  0.00            
ATOM     60  H29 GCD     1      22.780  25.210  28.760  1.00  0.00            
ATOM     61  O14 GCD     1      21.520  23.910  29.790  1.00  0.00            
ATOM     62  H30 GCD     1      21.030  24.670  30.140  1.00  0.00            
ATOM     63  O15 GCD     1      25.490  22.400  27.370  1.00  0.00            
ATOM     64  C19 GCD     1      26.840  22.810  27.380  1.00  0.00            
ATOM     65  H31 GCD     1      27.390  22.280  28.170  1.00  0.00            
ATOM     66  C20 GCD     1      27.330  22.140  26.080  1.00  0.00            
ATOM     67  H32 GCD     1      26.620  22.210  25.250  1.00  0.00            
ATOM     68  O16 GCD     1      27.420  20.720  26.260  1.00  0.00            
ATOM     69  H33 GCD     1      27.580  20.290  25.410  1.00  0.00            
ATOM     70  C21 GCD     1      28.660  22.710  25.600  1.00  0.00            
ATOM     71  H34 GCD     1      29.390  22.370  26.350  1.00  0.00            
ATOM     72  O17 GCD     1      29.170  22.170  24.350  1.00  0.00            
ATOM     73  H35 GCD     1      28.380  22.260  23.810  1.00  0.00            
ATOM     74  C22 GCD     1      28.590  24.230  25.660  1.00  0.00            
ATOM     75  H36 GCD     1      29.590  24.620  25.450  1.00  0.00            
ATOM     76  O18 GCD     1      28.190  24.740  26.940  1.00  0.00            
ATOM     77  C23 GCD     1      26.940  24.330  27.450  1.00  0.00            
ATOM     78  H37 GCD     1      26.090  24.740  26.900  1.00  0.00            
ATOM     79  C24 GCD     1      26.840  24.860  28.920  1.00  0.00            
ATOM     80  H38 GCD     1      27.740  24.620  29.510  1.00  0.00            
ATOM     81  H39 GCD     1      25.950  24.390  29.350  1.00  0.00            
ATOM     82  O19 GCD     1      26.720  26.300  29.010  1.00  0.00            
ATOM     83  H40 GCD     1      26.550  26.570  28.100  1.00  0.00            
ATOM     84  O20 GCD     1      27.640  24.750  24.730  1.00  0.00            
ATOM     85  C25 GCD     1      28.110  24.900  23.380  1.00  0.00            
ATOM     86  H41 GCD     1      29.060  24.380  23.210  1.00  0.00            
ATOM     87  C26 GCD     1      27.030  24.230  22.410  1.00  0.00            
ATOM     88  H42 GCD     1      26.070  24.680  22.670  1.00  0.00            
ATOM     89  O21 GCD     1      27.080  22.790  22.700  1.00  0.00            
ATOM     90  H43 GCD     1      26.140  22.580  22.630  1.00  0.00            
ATOM     91  C27 GCD     1      27.390  24.460  20.970  1.00  0.00            
ATOM     92  H44 GCD     1      28.400  24.040  20.860  1.00  0.00            
ATOM     93  O22 GCD     1      26.470  23.830  20.070  1.00  0.00            
ATOM     94  H45 GCD     1      25.690  24.400  20.000  1.00  0.00            
ATOM     95  C28 GCD     1      27.450  26.050  20.760  1.00  0.00            
ATOM     96  H46 GCD     1      27.710  26.280  19.720  1.00  0.00            
ATOM     97  O23 GCD     1      28.400  26.680  21.660  1.00  0.00            
ATOM     98  C29 GCD     1      28.240  26.440  23.070  1.00  0.00            
ATOM     99  H47 GCD     1      27.210  26.790  23.240  1.00  0.00            
ATOM    100  C30 GCD     1      29.290  27.050  24.060  1.00  0.00            
ATOM    101  H48 GCD     1      30.280  26.710  23.730  1.00  0.00            
ATOM    102  H49 GCD     1      29.160  26.690  25.090  1.00  0.00            
ATOM    103  O24 GCD     1      29.220  28.520  24.020  1.00  0.00            
ATOM    104  H50 GCD     1      28.520  28.810  24.610  1.00  0.00            
ATOM    105  O25 GCD     1      26.110  26.550  20.930  1.00  0.00            
ATOM    106  C31 GCD     1      25.690  27.610  20.000  1.00  0.00            
ATOM    107  H51 GCD     1      26.500  27.820  19.290  1.00  0.00            
ATOM    108  C32 GCD     1      24.510  27.050  19.230  1.00  0.00            
ATOM    109  H52 GCD     1      23.700  26.700  19.890  1.00  0.00            
ATOM    110  O26 GCD     1      24.990  25.930  18.460  1.00  0.00            
ATOM    111  H53 GCD     1      25.760  26.290  17.990  1.00  0.00            
ATOM    112  C33 GCD     1      23.930  28.200  18.390  1.00  0.00            
ATOM    113  H54 GCD     1      24.640  28.570  17.630  1.00  0.00            
ATOM    114  O27 GCD     1      22.720  27.910  17.590  1.00  0.00            
ATOM    115  H55 GCD     1      22.950  27.160  17.020  1.00  0.00            
ATOM    116  C34 GCD     1      23.550  29.350  19.290  1.00  0.00            
ATOM    117  H56 GCD     1      23.280  30.210  18.680  1.00  0.00            
ATOM    118  O28 GCD     1      24.800  29.750  19.850  1.00  0.00            
ATOM    119  C35 GCD     1      25.270  28.830  20.800  1.00  0.00            
ATOM    120  H57 GCD     1      24.490  28.510  21.500  1.00  0.00            
ATOM    121  C36 GCD     1      26.420  29.550  21.490  1.00  0.00            
ATOM    122  H58 GCD     1      27.220  29.680  20.740  1.00  0.00            
ATOM    123  H59 GCD     1      26.760  28.840  22.250  1.00  0.00            
ATOM    124  O29 GCD     1      26.060  30.820  22.070  1.00  0.00            
ATOM    125  H60 GCD     1      26.960  31.120  22.270  1.00  0.00            
ATOM    126  O30 GCD     1      22.470  29.060  20.280  1.00  0.00            
ATOM    127  C37 GCD     1      21.570  30.130  20.500  1.00  0.00            
ATOM    128  H61 GCD     1      22.000  31.000  20.000  1.00  0.00            
ATOM    129  C38 GCD     1      20.280  29.530  19.840  1.00  0.00            
ATOM    130  H62 GCD     1      20.010  28.640  20.430  1.00  0.00            
ATOM    131  O31 GCD     1      20.380  29.330  18.420  1.00  0.00            
ATOM    132  H63 GCD     1      21.240  28.890  18.350  1.00  0.00            
ATOM    133  C39 GCD     1      19.110  30.570  20.100  1.00  0.00            
ATOM    134  H64 GCD     1      19.280  31.500  19.550  1.00  0.00            
ATOM    135  O32 GCD     1      17.870  30.110  19.600  1.00  0.00            
ATOM    136  H65 GCD     1      18.040  29.780  18.720  1.00  0.00            
ATOM    137  C40 GCD     1      19.040  31.090  21.550  1.00  0.00            
ATOM    138  H66 GCD     1      18.400  31.970  21.670  1.00  0.00            
ATOM    139  O33 GCD     1      20.380  31.510  21.960  1.00  0.00            
ATOM    140  C41 GCD     1      21.390  30.530  21.950  1.00  0.00            
ATOM    141  H67 GCD     1      21.030  29.660  22.520  1.00  0.00            
ATOM    142  C42 GCD     1      22.550  31.090  22.760  1.00  0.00            
ATOM    143  H68 GCD     1      23.260  30.330  23.080  1.00  0.00            
ATOM    144  H69 GCD     1      22.100  31.510  23.670  1.00  0.00            
ATOM    145  O34 GCD     1      23.130  32.170  22.000  1.00  0.00            
ATOM    146  H70 GCD     1      24.070  31.970  22.040  1.00  0.00            
ATOM    147  O35 GCD     1      18.630  30.070  22.430  1.00  0.00            
ATOM    148  C43 GCD     1      17.510  30.430  23.300  1.00  0.00            
ATOM    149  H71 GCD     1      17.210  31.480  23.250  1.00  0.00            
ATOM    150  C44 GCD     1      16.240  29.660  22.930  1.00  0.00            
ATOM    151  H72 GCD     1      16.540  28.610  22.780  1.00  0.00            
ATOM    152  O36 GCD     1      15.810  30.240  21.680  1.00  0.00            
ATOM    153  H73 GCD     1      16.610  30.250  21.140  1.00  0.00            
ATOM    154  C45 GCD     1      15.180  29.960  24.040  1.00  0.00            
ATOM    155  H74 GCD     1      14.930  31.020  24.110  1.00  0.00            
ATOM    156  O37 GCD     1      13.950  29.360  23.700  1.00  0.00            
ATOM    157  H75 GCD     1      14.040  28.400  23.680  1.00  0.00            
ATOM    158  C46 GCD     1      15.730  29.550  25.350  1.00  0.00            
ATOM    159  H76 GCD     1      14.990  29.790  26.130  1.00  0.00            
ATOM    160  O38 GCD     1      16.150  28.210  25.470  1.00  0.00            
ATOM    161  O39 GCD     1      16.900  30.370  25.570  1.00  0.00            
ATOM    162  C47 GCD     1      18.020  30.190  24.660  1.00  0.00            
ATOM    163  H77 GCD     1      18.460  29.190  24.770  1.00  0.00            
ATOM    164  C48 GCD     1      19.150  31.120  25.040  1.00  0.00            
ATOM    165  H78 GCD     1      19.970  30.980  24.320  1.00  0.00            
ATOM    166  H79 GCD     1      19.560  30.910  26.040  1.00  0.00            
ATOM    167  O40 GCD     1      18.680  32.520  25.140  1.00  0.00            
ATOM    168  H80 GCD     1      19.120  32.880  25.920  1.00  0.00            
ATOM    169  C1  BH4     2      20.040  26.290  26.530  1.00  0.00            
ATOM    170  C2  BH4     2      20.810  27.570  26.480  1.00  0.00            
ATOM    171  C3  BH4     2      21.590  27.890  25.430  1.00  0.00            
ATOM    172  C4  BH4     2      21.590  27.250  24.180  1.00  0.00            
ATOM    173  C5  BH4     2      22.880  26.850  23.680  1.00  0.00            
ATOM    174  C6  BH4     2      23.010  26.130  22.470  1.00  0.00            
ATOM    175  C7  BH4     2      21.890  25.860  21.750  1.00  0.00            
ATOM    176  C8  BH4     2      20.650  26.430  22.080  1.00  0.00            
ATOM    177  C9  BH4     2      20.490  27.090  23.300  1.00  0.00            
ATOM    178  C10 BH4     2      20.760  28.430  27.680  1.00  0.00            
ATOM    179  C11 BH4     2      21.830  28.750  28.390  1.00  0.00            
ATOM    180  C12 BH4     2      21.790  29.510  29.510  1.00  0.00            
ATOM    181  C13 BH4     2      20.510  29.920  30.020  1.00  0.00            
ATOM    182  C14 BH4     2      19.310  29.450  29.340  1.00  0.00            
ATOM    183  C15 BH4     2      19.460  28.740  28.170  1.00  0.00            
ATOM    184  H1  BH4     2      19.790  26.090  27.580  1.00  0.00            
ATOM    185  H2  BH4     2      19.100  26.340  25.960  1.00  0.00            
ATOM    186  H3  BH4     2      20.650  25.520  26.040  1.00  0.00            
ATOM    187  H4  BH4     2      22.110  28.840  25.440  1.00  0.00            
ATOM    188  H5  BH4     2      23.740  27.000  24.330  1.00  0.00            
ATOM    189  H6  BH4     2      23.990  25.720  22.240  1.00  0.00            
ATOM    190  H7  BH4     2      21.900  25.280  20.840  1.00  0.00            
ATOM    191  H8  BH4     2      19.740  26.230  21.520  1.00  0.00            
ATOM    192  H9  BH4     2      19.500  27.450  23.550  1.00  0.00            
ATOM    193  H10 BH4     2      22.830  28.430  28.120  1.00  0.00            
ATOM    194  H11 BH4     2      22.690  29.890  29.980  1.00  0.00            
ATOM    195  H12 BH4     2      20.350  30.510  30.920  1.00  0.00            
ATOM    196  H13 BH4     2      18.320  29.630  29.730  1.00  0.00            
ATOM    197  H14 BH4     2      18.590  28.420  27.600  1.00  0.00            
TER
ENDMDL
MODEL        1
ATOM      1  H1  GCD     1       3.760  12.350  22.130  1.00  0.00            
ATOM      2  O1  GCD     1       4.400  12.640  22.810  1.00  0.00            
ATOM      3  C1  GCD     1       4.330  14.060  22.730  1.00  0.00            
ATOM      4  H2  GCD     1       3.520  14.430  23.370  1.00  0.00            
ATOM      5  H3  GCD     1       5.190  14.600  23.140  1.00  0.00            
ATOM      6  C2  GCD     1       3.970  14.410  21.280  1.00  0.00            
ATOM      7  H4  GCD     1       4.880  14.280  20.670  1.00  0.00            
ATOM      8  C3  GCD     1       3.520  15.910  21.240  1.00  0.00            
ATOM      9  H5  GCD     1       2.660  16.010  21.910  1.00  0.00            
ATOM     10  C4  GCD     1       3.180  16.230  19.730  1.00  0.00            
ATOM     11  H6  GCD     1       4.100  16.090  19.150  1.00  0.00            
ATOM     12  O2  GCD     1       2.840  17.600  19.570  1.00  0.00            
ATOM     13  H7  GCD     1       3.130  18.130  20.320  1.00  0.00            
ATOM     14  C5  GCD     1       2.130  15.280  19.200  1.00  0.00            
ATOM     15  H8  GCD     1       1.230  15.320  19.810  1.00  0.00            
ATOM     16  O3  GCD     1       1.890  15.470  17.770  1.00  0.00            
ATOM     17  H9  GCD     1       1.630  16.390  17.700  1.00  0.00            
ATOM     18  C6  GCD     1       2.520  13.870  19.440  1.00  0.00            
ATOM     19  O4  GCD     1       2.850  13.670  20.800  1.00  0.00            
ATOM     20  H10 GCD     1       1.710  13.180  19.210  1.00  0.00            
ATOM     21  O5  GCD     1       3.630  13.520  18.640  1.00  0.00            
ATOM     22  C7  GCD     1       3.500  12.250  17.990  1.00  0.00            
ATOM     23  H11 GCD     1       2.540  11.790  18.260  1.00  0.00            
ATOM     24  C8  GCD     1       3.540  12.540  16.490  1.00  0.00            
ATOM     25  H12 GCD     1       4.470  13.100  16.310  1.00  0.00            
ATOM     26  O6  GCD     1       2.410  13.290  16.070  1.00  0.00            
ATOM     27  H13 GCD     1       2.250  13.870  16.820  1.00  0.00            
ATOM     28  C9  GCD     1       3.580  11.220  15.660  1.00  0.00            
ATOM     29  H14 GCD     1       2.670  10.690  15.970  1.00  0.00            
ATOM     30  O7  GCD     1       3.560  11.630  14.320  1.00  0.00            
ATOM     31  H15 GCD     1       2.870  12.300  14.290  1.00  0.00            
ATOM     32  C10 GCD     1       4.850  10.420  16.120  1.00  0.00            
ATOM     33  H16 GCD     1       4.870   9.600  15.390  1.00  0.00            
ATOM     34  O8  GCD     1       4.800  10.150  17.540  1.00  0.00            
ATOM     35  C11 GCD     1       4.750  11.360  18.360  1.00  0.00            
ATOM     36  H17 GCD     1       5.680  11.940  18.350  1.00  0.00            
ATOM     37  C12 GCD     1       4.700  10.860  19.840  1.00  0.00            
ATOM     38  H18 GCD     1       4.920  11.750  20.440  1.00  0.00            
ATOM     39  H19 GCD     1       5.530  10.190  20.090  1.00  0.00            
ATOM     40  O9  GCD     1       3.370  10.430  20.300  1.00  0.00            
ATOM     41  H20 GCD     1       3.050   9.730  19.730  1.00  0.00            
ATOM     42  O10 GCD     1       5.980  11.200  15.810  1.00  0.00            
ATOM     43  C13 GCD     1       6.850  10.520  14.880  1.00  0.00            
ATOM     44  H21 GCD     1       6.530   9.500  14.660  1.00  0.00            
ATOM     45  C14 GCD     1       6.970  11.320  13.570  1.00  0.00            
ATOM     46  H22 GCD     1       6.940  12.390  13.820  1.00  0.00            
ATOM     47  O11 GCD     1       5.870  11.130  12.700  1.00  0.00            
ATOM     48  H23 GCD     1       5.030  11.320  13.130  1.00  0.00            
ATOM     49  C15 GCD     1       8.190  10.970  12.730  1.00  0.00            
ATOM     50  H24 GCD     1       7.970  10.090  12.110  1.00  0.00            
ATOM     51  O12 GCD     1       8.420  11.950  11.730  1.00  0.00            
ATOM     52  H25 GCD     1       9.290  12.290  11.980  1.00  0.00            
ATOM     53  C16 GCD     1       9.480  10.850  13.620  1.00  0.00            
ATOM     54  H26 GCD     1      10.290  10.600  12.930  1.00  0.00            
ATOM     55  O13 GCD     1       9.240   9.960  14.660  1.00  0.00            
ATOM     56  C17 GCD     1       8.240  10.490  15.550  1.00  0.00            
ATOM     57  H27 GCD     1       8.510  11.540  15.750  1.00  0.00            
ATOM     58  C18 GCD     1       8.170   9.690  16.870  1.00  0.00            
ATOM     59  H28 GCD     1       7.870   8.690  16.540  1.00  0.00            
ATOM     60  H29 GCD     1       7.450  10.040  17.620  1.00  0.00            
ATOM     61  O14 GCD     1       9.390   9.600  17.590  1.00  0.00            
ATOM     62  H30 GCD     1       9.180   9.030  18.340  1.00  0.00            
ATOM     63  O15 GCD     1       9.920  12.140  13.970  1.00  0.00            
ATOM     64  C19 GCD     1      11.310  12.400  13.870  1.00  0.00            
ATOM     65  H31 GCD     1      11.800  11.420  13.770  1.00  0.00            
ATOM     66  C20 GCD     1      11.620  13.190  12.630  1.00  0.00            
ATOM     67  H32 GCD     1      11.040  14.120  12.590  1.00  0.00            
ATOM     68  O16 GCD     1      11.300  12.460  11.520  1.00  0.00            
ATOM     69  H33 GCD     1      10.880  13.080  10.910  1.00  0.00            
ATOM     70  C21 GCD     1      13.110  13.520  12.640  1.00  0.00            
ATOM     71  H34 GCD     1      13.700  12.600  12.540  1.00  0.00            
ATOM     72  O17 GCD     1      13.390  14.380  11.510  1.00  0.00            
ATOM     73  H35 GCD     1      12.810  15.140  11.430  1.00  0.00            
ATOM     74  C22 GCD     1      13.480  14.150  13.960  1.00  0.00            
ATOM     75  H36 GCD     1      14.550  14.350  13.910  1.00  0.00            
ATOM     76  O18 GCD     1      13.170  13.400  15.100  1.00  0.00            
ATOM     77  C23 GCD     1      11.770  13.080  15.230  1.00  0.00            
ATOM     78  H37 GCD     1      11.210  14.020  15.310  1.00  0.00            
ATOM     79  C24 GCD     1      11.570  12.150  16.430  1.00  0.00            
ATOM     80  H38 GCD     1      11.960  11.190  16.080  1.00  0.00            
ATOM     81  H39 GCD     1      10.480  12.100  16.590  1.00  0.00            
ATOM     82  O19 GCD     1      12.080  12.690  17.600  1.00  0.00            
ATOM     83  H40 GCD     1      13.030  12.740  17.480  1.00  0.00            
ATOM     84  O20 GCD     1      12.900  15.430  14.080  1.00  0.00            
ATOM     85  C25 GCD     1      13.740  16.580  14.330  1.00  0.00            
ATOM     86  H41 GCD     1      14.800  16.340  14.190  1.00  0.00            
ATOM     87  C26 GCD     1      13.290  17.740  13.380  1.00  0.00            
ATOM     88  H42 GCD     1      12.210  17.900  13.470  1.00  0.00            
ATOM     89  O21 GCD     1      13.570  17.200  12.110  1.00  0.00            
ATOM     90  H43 GCD     1      14.520  17.040  12.090  1.00  0.00            
ATOM     91  C27 GCD     1      14.020  19.030  13.710  1.00  0.00            
ATOM     92  H44 GCD     1      15.080  18.790  13.630  1.00  0.00            
ATOM     93  O22 GCD     1      13.620  20.110  12.800  1.00  0.00            
ATOM     94  H45 GCD     1      12.670  20.060  12.640  1.00  0.00            
ATOM     95  C28 GCD     1      13.710  19.370  15.180  1.00  0.00            
ATOM     96  H46 GCD     1      14.300  20.260  15.420  1.00  0.00            
ATOM     97  O23 GCD     1      14.160  18.330  16.030  1.00  0.00            
ATOM     98  C29 GCD     1      13.500  17.100  15.810  1.00  0.00            
ATOM     99  H47 GCD     1      12.420  17.300  15.880  1.00  0.00            
ATOM    100  C30 GCD     1      13.860  16.090  16.890  1.00  0.00            
ATOM    101  H48 GCD     1      14.940  15.930  16.960  1.00  0.00            
ATOM    102  H49 GCD     1      13.280  15.160  16.820  1.00  0.00            
ATOM    103  O24 GCD     1      13.530  16.680  18.100  1.00  0.00            
ATOM    104  H50 GCD     1      14.180  17.390  18.220  1.00  0.00            
ATOM    105  O25 GCD     1      12.350  19.720  15.440  1.00  0.00            
ATOM    106  C31 GCD     1      12.150  21.120  15.720  1.00  0.00            
ATOM    107  H51 GCD     1      12.880  21.700  15.140  1.00  0.00            
ATOM    108  C32 GCD     1      10.750  21.460  15.380  1.00  0.00            
ATOM    109  H52 GCD     1      10.050  20.740  15.820  1.00  0.00            
ATOM    110  O26 GCD     1      10.630  21.500  13.930  1.00  0.00            
ATOM    111  H53 GCD     1      10.760  20.630  13.530  1.00  0.00            
ATOM    112  C33 GCD     1      10.300  22.810  15.860  1.00  0.00            
ATOM    113  H54 GCD     1      10.980  23.530  15.390  1.00  0.00            
ATOM    114  O27 GCD     1       8.950  23.000  15.450  1.00  0.00            
ATOM    115  H55 GCD     1       9.010  22.580  14.590  1.00  0.00            
ATOM    116  C34 GCD     1      10.520  22.770  17.400  1.00  0.00            
ATOM    117  H56 GCD     1      10.200  23.740  17.800  1.00  0.00            
ATOM    118  O28 GCD     1      11.930  22.590  17.630  1.00  0.00            
ATOM    119  C35 GCD     1      12.370  21.270  17.240  1.00  0.00            
ATOM    120  H57 GCD     1      11.730  20.520  17.720  1.00  0.00            
ATOM    121  C36 GCD     1      13.800  21.080  17.740  1.00  0.00            
ATOM    122  H58 GCD     1      14.140  20.040  17.600  1.00  0.00            
ATOM    123  H59 GCD     1      13.730  21.230  18.820  1.00  0.00            
ATOM    124  O29 GCD     1      14.760  21.960  17.220  1.00  0.00            
ATOM    125  H60 GCD     1      14.420  22.850  17.050  1.00  0.00            
ATOM    126  O30 GCD     1       9.650  21.760  18.020  1.00  0.00            
ATOM    127  C37 GCD     1       9.090  22.160  19.250  1.00  0.00            
ATOM    128  H61 GCD     1       9.540  23.130  19.500  1.00  0.00            
ATOM    129  C38 GCD     1       7.570  22.260  19.020  1.00  0.00            
ATOM    130  H62 GCD     1       7.230  21.250  18.770  1.00  0.00            
ATOM    131  O31 GCD     1       7.280  23.170  17.980  1.00  0.00            
ATOM    132  H63 GCD     1       7.730  22.890  17.170  1.00  0.00            
ATOM    133  C39 GCD     1       7.010  22.760  20.360  1.00  0.00            
ATOM    134  H64 GCD     1       7.510  23.660  20.750  1.00  0.00            
ATOM    135  O32 GCD     1       5.600  22.980  20.220  1.00  0.00            
ATOM    136  H65 GCD     1       5.500  23.620  19.500  1.00  0.00            
ATOM    137  C40 GCD     1       7.240  21.660  21.370  1.00  0.00            
ATOM    138  H66 GCD     1       6.890  22.060  22.330  1.00  0.00            
ATOM    139  O33 GCD     1       8.670  21.530  21.430  1.00  0.00            
ATOM    140  C41 GCD     1       9.470  21.150  20.300  1.00  0.00            
ATOM    141  H67 GCD     1       9.310  20.090  20.040  1.00  0.00            
ATOM    142  C42 GCD     1      10.920  21.360  20.670  1.00  0.00            
ATOM    143  H68 GCD     1      11.470  20.960  19.810  1.00  0.00            
ATOM    144  H69 GCD     1      11.130  20.710  21.530  1.00  0.00            
ATOM    145  O34 GCD     1      11.330  22.680  20.910  1.00  0.00            
ATOM    146  H70 GCD     1      10.860  22.850  21.740  1.00  0.00            
ATOM    147  O35 GCD     1       6.660  20.370  20.980  1.00  0.00            
ATOM    148  C43 GCD     1       5.960  19.720  21.950  1.00  0.00            
ATOM    149  H71 GCD     1       5.930  20.360  22.850  1.00  0.00            
ATOM    150  C44 GCD     1       4.540  19.600  21.430  1.00  0.00            
ATOM    151  H72 GCD     1       4.470  19.140  20.430  1.00  0.00            
ATOM    152  O36 GCD     1       3.880  20.910  21.320  1.00  0.00            
ATOM    153  H73 GCD     1       4.490  21.490  20.840  1.00  0.00            
ATOM    154  C45 GCD     1       3.710  18.730  22.410  1.00  0.00            
ATOM    155  H74 GCD     1       3.640  19.250  23.370  1.00  0.00            
ATOM    156  O37 GCD     1       2.330  18.590  22.070  1.00  0.00            
ATOM    157  H75 GCD     1       1.990  19.450  22.330  1.00  0.00            
ATOM    158  C46 GCD     1       4.480  17.430  22.710  1.00  0.00            
ATOM    159  H76 GCD     1       3.960  16.910  23.520  1.00  0.00            
ATOM    160  O38 GCD     1       4.670  16.640  21.630  1.00  0.00            
ATOM    161  O39 GCD     1       5.670  17.740  23.360  1.00  0.00            
ATOM    162  C47 GCD     1       6.590  18.390  22.410  1.00  0.00            
ATOM    163  H77 GCD     1       6.730  17.860  21.460  1.00  0.00            
ATOM    164  C48 GCD     1       7.930  18.540  23.090  1.00  0.00            
ATOM    165  H78 GCD     1       7.740  19.250  23.910  1.00  0.00            
ATOM    166  H79 GCD     1       8.690  18.990  22.440  1.00  0.00            
ATOM    167  O40 GCD     1       8.380  17.340  23.620  1.00  0.00            
ATOM    168  H80 GCD     1       7.670  16.920  24.120  1.00  0.00            
ATOM    169  C1  BH4     2       6.450  14.670  18.100  1.00  0.00            
ATOM    170  C2  BH4     2       7.830  14.260  18.560  1.00  0.00            
ATOM    171  C3  BH4     2       8.830  14.440  17.640  1.00  0.00            
ATOM    172  C4  BH4     2       8.990  15.020  16.350  1.00  0.00            
ATOM    173  C5  BH4     2       8.270  14.490  15.270  1.00  0.00            
ATOM    174  C6  BH4     2       8.430  14.970  14.000  1.00  0.00            
ATOM    175  C7  BH4     2       9.200  16.140  13.800  1.00  0.00            
ATOM    176  C8  BH4     2       9.940  16.680  14.870  1.00  0.00            
ATOM    177  C9  BH4     2       9.850  16.080  16.130  1.00  0.00            
ATOM    178  C10 BH4     2       8.000  13.780  19.910  1.00  0.00            
ATOM    179  C11 BH4     2       8.460  12.450  20.140  1.00  0.00            
ATOM    180  C12 BH4     2       8.750  12.080  21.440  1.00  0.00            
ATOM    181  C13 BH4     2       8.530  13.000  22.490  1.00  0.00            
ATOM    182  C14 BH4     2       8.110  14.280  22.260  1.00  0.00            
ATOM    183  C15 BH4     2       7.820  14.690  20.970  1.00  0.00            
ATOM    184  H1  BH4     2       5.970  14.010  17.360  1.00  0.00            
ATOM    185  H2  BH4     2       5.720  14.840  18.910  1.00  0.00            
ATOM    186  H3  BH4     2       6.560  15.590  17.520  1.00  0.00            
ATOM    187  H4  BH4     2       9.800  14.130  18.030  1.00  0.00            
ATOM    188  H5  BH4     2       7.650  13.630  15.520  1.00  0.00            
ATOM    189  H6  BH4     2       7.980  14.480  13.140  1.00  0.00            
ATOM    190  H7  BH4     2       9.500  16.490  12.820  1.00  0.00            
ATOM    191  H8  BH4     2      10.570  17.560  14.800  1.00  0.00            
ATOM    192  H9  BH4     2      10.440  16.400  16.980  1.00  0.00            
ATOM    193  H10 BH4     2       8.750  11.890  19.250  1.00  0.00            
ATOM    194  H11 BH4     2       9.060  11.050  21.630  1.00  0.00            
ATOM    195  H12 BH4     2       8.620  12.720  23.540  1.00  0.00            
ATOM    196  H13 BH4     2       7.990  15.020  23.050  1.00  0.00            
ATOM    197  H14 BH4     2       7.560  15.710  20.690  1.00  0.00            
TER
ENDMDL
MODEL        1
ATOM      1  H1  GCD     1      11.330  27.460  26.090  1.00  0.00            
ATOM      2  O1  GCD     1      12.250  27.390  25.800  1.00  0.00            
ATOM      3  C1  GCD     1      12.490  28.410  24.860  1.00  0.00            
ATOM      4  H2  GCD     1      12.520  29.410  25.310  1.00  0.00            
ATOM      5  H3  GCD     1      13.480  28.280  24.410  1.00  0.00            
ATOM      6  C2  GCD     1      11.450  28.210  23.740  1.00  0.00            
ATOM      7  H4  GCD     1      11.530  27.160  23.410  1.00  0.00            
ATOM      8  C3  GCD     1      11.620  29.220  22.580  1.00  0.00            
ATOM      9  H5  GCD     1      11.840  30.240  22.920  1.00  0.00            
ATOM     10  C4  GCD     1      10.310  29.310  21.740  1.00  0.00            
ATOM     11  H6  GCD     1      10.300  28.340  21.220  1.00  0.00            
ATOM     12  O2  GCD     1      10.290  30.330  20.750  1.00  0.00            
ATOM     13  H7  GCD     1       9.590  30.030  20.160  1.00  0.00            
ATOM     14  C5  GCD     1       9.090  29.410  22.660  1.00  0.00            
ATOM     15  H8  GCD     1       9.110  30.390  23.150  1.00  0.00            
ATOM     16  O3  GCD     1       7.930  29.290  21.840  1.00  0.00            
ATOM     17  H9  GCD     1       7.920  28.440  21.390  1.00  0.00            
ATOM     18  C6  GCD     1       9.110  28.280  23.700  1.00  0.00            
ATOM     19  O4  GCD     1      10.270  28.430  24.420  1.00  0.00            
ATOM     20  H10 GCD     1       8.290  28.360  24.420  1.00  0.00            
ATOM     21  O5  GCD     1       9.110  27.060  23.040  1.00  0.00            
ATOM     22  C7  GCD     1       7.900  26.390  23.030  1.00  0.00            
ATOM     23  H11 GCD     1       7.080  26.980  23.460  1.00  0.00            
ATOM     24  C8  GCD     1       7.770  25.900  21.500  1.00  0.00            
ATOM     25  H12 GCD     1       8.680  25.350  21.240  1.00  0.00            
ATOM     26  O6  GCD     1       7.630  26.930  20.520  1.00  0.00            
ATOM     27  H13 GCD     1       8.000  26.820  19.640  1.00  0.00            
ATOM     28  C9  GCD     1       6.640  24.880  21.370  1.00  0.00            
ATOM     29  H14 GCD     1       5.660  25.330  21.590  1.00  0.00            
ATOM     30  O7  GCD     1       6.420  24.390  20.010  1.00  0.00            
ATOM     31  H15 GCD     1       7.170  23.790  19.860  1.00  0.00            
ATOM     32  C10 GCD     1       6.830  23.700  22.340  1.00  0.00            
ATOM     33  H16 GCD     1       5.880  23.150  22.250  1.00  0.00            
ATOM     34  O8  GCD     1       6.980  24.290  23.670  1.00  0.00            
ATOM     35  C11 GCD     1       8.060  25.110  23.870  1.00  0.00            
ATOM     36  H17 GCD     1       9.010  24.650  23.580  1.00  0.00            
ATOM     37  C12 GCD     1       8.180  25.380  25.370  1.00  0.00            
ATOM     38  H18 GCD     1       9.070  25.970  25.650  1.00  0.00            
ATOM     39  H19 GCD     1       8.310  24.450  25.940  1.00  0.00            
ATOM     40  O9  GCD     1       7.010  25.990  25.930  1.00  0.00            
ATOM     41  H20 GCD     1       6.310  25.600  25.390  1.00  0.00            
ATOM     42  O10 GCD     1       8.040  23.070  22.010  1.00  0.00            
ATOM     43  C13 GCD     1       7.870  21.780  21.350  1.00  0.00            
ATOM     44  H21 GCD     1       6.880  21.590  20.920  1.00  0.00            
ATOM     45  C14 GCD     1       8.780  21.710  20.090  1.00  0.00            
ATOM     46  H22 GCD     1       9.800  21.960  20.430  1.00  0.00            
ATOM     47  O11 GCD     1       8.520  22.740  19.150  1.00  0.00            
ATOM     48  H23 GCD     1       9.290  22.830  18.570  1.00  0.00            
ATOM     49  C15 GCD     1       8.770  20.340  19.490  1.00  0.00            
ATOM     50  H24 GCD     1       7.760  20.200  19.080  1.00  0.00            
ATOM     51  O12 GCD     1       9.750  20.420  18.380  1.00  0.00            
ATOM     52  H25 GCD     1      10.340  19.670  18.470  1.00  0.00            
ATOM     53  C16 GCD     1       9.170  19.280  20.520  1.00  0.00            
ATOM     54  H26 GCD     1       9.160  18.290  20.050  1.00  0.00            
ATOM     55  O13 GCD     1       8.320  19.360  21.650  1.00  0.00            
ATOM     56  C17 GCD     1       8.270  20.620  22.330  1.00  0.00            
ATOM     57  H27 GCD     1       9.280  20.720  22.740  1.00  0.00            
ATOM     58  C18 GCD     1       7.250  20.390  23.440  1.00  0.00            
ATOM     59  H28 GCD     1       7.110  21.310  24.020  1.00  0.00            
ATOM     60  H29 GCD     1       7.650  19.640  24.120  1.00  0.00            
ATOM     61  O14 GCD     1       6.000  19.880  22.880  1.00  0.00            
ATOM     62  H30 GCD     1       6.210  19.500  22.010  1.00  0.00            
ATOM     63  O15 GCD     1      10.540  19.510  20.910  1.00  0.00            
ATOM     64  C19 GCD     1      11.290  18.270  21.080  1.00  0.00            
ATOM     65  H31 GCD     1      10.660  17.370  20.970  1.00  0.00            
ATOM     66  C20 GCD     1      12.260  18.170  19.920  1.00  0.00            
ATOM     67  H32 GCD     1      12.890  19.060  19.950  1.00  0.00            
ATOM     68  O16 GCD     1      11.670  18.080  18.640  1.00  0.00            
ATOM     69  H33 GCD     1      12.350  17.830  18.000  1.00  0.00            
ATOM     70  C21 GCD     1      13.090  16.870  20.140  1.00  0.00            
ATOM     71  H34 GCD     1      12.300  16.120  20.290  1.00  0.00            
ATOM     72  O17 GCD     1      14.020  16.680  19.060  1.00  0.00            
ATOM     73  H35 GCD     1      14.750  17.190  19.430  1.00  0.00            
ATOM     74  C22 GCD     1      13.860  17.030  21.500  1.00  0.00            
ATOM     75  H36 GCD     1      14.510  16.170  21.690  1.00  0.00            
ATOM     76  O18 GCD     1      12.840  17.110  22.470  1.00  0.00            
ATOM     77  C23 GCD     1      12.040  18.280  22.370  1.00  0.00            
ATOM     78  H37 GCD     1      12.640  19.200  22.360  1.00  0.00            
ATOM     79  C24 GCD     1      11.170  18.250  23.590  1.00  0.00            
ATOM     80  H38 GCD     1      10.520  17.370  23.590  1.00  0.00            
ATOM     81  H39 GCD     1      10.440  19.080  23.600  1.00  0.00            
ATOM     82  O19 GCD     1      11.870  18.400  24.770  1.00  0.00            
ATOM     83  H40 GCD     1      11.310  18.710  25.490  1.00  0.00            
ATOM     84  O20 GCD     1      14.790  18.170  21.370  1.00  0.00            
ATOM     85  C25 GCD     1      16.180  18.010  21.670  1.00  0.00            
ATOM     86  H41 GCD     1      16.450  16.990  21.990  1.00  0.00            
ATOM     87  C26 GCD     1      16.910  18.180  20.340  1.00  0.00            
ATOM     88  H42 GCD     1      16.570  19.170  19.980  1.00  0.00            
ATOM     89  O21 GCD     1      16.580  17.130  19.460  1.00  0.00            
ATOM     90  H43 GCD     1      16.990  17.250  18.600  1.00  0.00            
ATOM     91  C27 GCD     1      18.440  18.180  20.720  1.00  0.00            
ATOM     92  H44 GCD     1      18.710  17.220  21.180  1.00  0.00            
ATOM     93  O22 GCD     1      19.280  18.390  19.550  1.00  0.00            
ATOM     94  H45 GCD     1      19.260  19.350  19.420  1.00  0.00            
ATOM     95  C28 GCD     1      18.750  19.260  21.760  1.00  0.00            
ATOM     96  H46 GCD     1      19.770  19.170  22.130  1.00  0.00            
ATOM     97  O23 GCD     1      17.940  19.140  22.910  1.00  0.00            
ATOM     98  C29 GCD     1      16.560  19.110  22.690  1.00  0.00            
ATOM     99  H47 GCD     1      16.280  20.080  22.260  1.00  0.00            
ATOM    100  C30 GCD     1      15.830  19.050  24.030  1.00  0.00            
ATOM    101  H48 GCD     1      16.180  18.170  24.580  1.00  0.00            
ATOM    102  H49 GCD     1      14.760  18.940  23.810  1.00  0.00            
ATOM    103  O24 GCD     1      16.060  20.200  24.960  1.00  0.00            
ATOM    104  H50 GCD     1      17.020  20.230  25.070  1.00  0.00            
ATOM    105  O25 GCD     1      18.660  20.550  21.220  1.00  0.00            
ATOM    106  C31 GCD     1      19.790  21.350  20.880  1.00  0.00            
ATOM    107  H51 GCD     1      20.670  20.700  20.960  1.00  0.00            
ATOM    108  C32 GCD     1      19.670  21.970  19.490  1.00  0.00            
ATOM    109  H52 GCD     1      18.700  22.480  19.440  1.00  0.00            
ATOM    110  O26 GCD     1      19.710  20.890  18.500  1.00  0.00            
ATOM    111  H53 GCD     1      20.040  21.290  17.690  1.00  0.00            
ATOM    112  C33 GCD     1      20.910  22.840  19.180  1.00  0.00            
ATOM    113  H54 GCD     1      21.780  22.190  19.260  1.00  0.00            
ATOM    114  O27 GCD     1      20.890  23.610  17.940  1.00  0.00            
ATOM    115  H55 GCD     1      20.870  23.010  17.190  1.00  0.00            
ATOM    116  C34 GCD     1      21.030  23.830  20.350  1.00  0.00            
ATOM    117  H56 GCD     1      21.820  24.570  20.210  1.00  0.00            
ATOM    118  O28 GCD     1      21.210  23.120  21.600  1.00  0.00            
ATOM    119  C35 GCD     1      20.050  22.380  21.920  1.00  0.00            
ATOM    120  H57 GCD     1      19.190  23.070  21.960  1.00  0.00            
ATOM    121  C36 GCD     1      20.270  21.730  23.290  1.00  0.00            
ATOM    122  H58 GCD     1      19.390  21.140  23.550  1.00  0.00            
ATOM    123  H59 GCD     1      20.340  22.550  24.010  1.00  0.00            
ATOM    124  O29 GCD     1      21.490  20.980  23.210  1.00  0.00            
ATOM    125  H60 GCD     1      22.150  21.450  22.690  1.00  0.00            
ATOM    126  O30 GCD     1      19.830  24.590  20.440  1.00  0.00            
ATOM    127  C37 GCD     1      19.950  26.030  20.620  1.00  0.00            
ATOM    128  H61 GCD     1      21.000  26.340  20.710  1.00  0.00            
ATOM    129  C38 GCD     1      19.250  26.680  19.360  1.00  0.00            
ATOM    130  H62 GCD     1      18.220  26.360  19.190  1.00  0.00            
ATOM    131  O31 GCD     1      20.140  26.380  18.260  1.00  0.00            
ATOM    132  H63 GCD     1      20.390  25.450  18.270  1.00  0.00            
ATOM    133  C39 GCD     1      19.260  28.200  19.500  1.00  0.00            
ATOM    134  H64 GCD     1      20.300  28.530  19.490  1.00  0.00            
ATOM    135  O32 GCD     1      18.560  28.870  18.430  1.00  0.00            
ATOM    136  H65 GCD     1      18.660  28.380  17.610  1.00  0.00            
ATOM    137  C40 GCD     1      18.590  28.550  20.770  1.00  0.00            
ATOM    138  H66 GCD     1      18.600  29.630  20.960  1.00  0.00            
ATOM    139  O33 GCD     1      19.190  27.940  21.820  1.00  0.00            
ATOM    140  C41 GCD     1      19.160  26.440  21.810  1.00  0.00            
ATOM    141  H67 GCD     1      18.160  26.080  21.560  1.00  0.00            
ATOM    142  C42 GCD     1      19.690  25.890  23.090  1.00  0.00            
ATOM    143  H68 GCD     1      19.610  24.800  23.210  1.00  0.00            
ATOM    144  H69 GCD     1      19.080  26.330  23.880  1.00  0.00            
ATOM    145  O34 GCD     1      21.050  26.290  23.360  1.00  0.00            
ATOM    146  H70 GCD     1      21.000  26.640  24.260  1.00  0.00            
ATOM    147  O35 GCD     1      17.180  28.110  20.830  1.00  0.00            
ATOM    148  C43 GCD     1      16.190  29.140  20.920  1.00  0.00            
ATOM    149  H71 GCD     1      16.580  30.120  20.620  1.00  0.00            
ATOM    150  C44 GCD     1      15.120  28.750  19.900  1.00  0.00            
ATOM    151  H72 GCD     1      14.720  27.790  20.230  1.00  0.00            
ATOM    152  O36 GCD     1      15.710  28.690  18.580  1.00  0.00            
ATOM    153  H73 GCD     1      16.660  28.570  18.690  1.00  0.00            
ATOM    154  C45 GCD     1      13.990  29.690  19.900  1.00  0.00            
ATOM    155  H74 GCD     1      14.360  30.580  19.360  1.00  0.00            
ATOM    156  O37 GCD     1      12.960  29.250  19.000  1.00  0.00            
ATOM    157  H75 GCD     1      12.810  28.300  19.040  1.00  0.00            
ATOM    158  C46 GCD     1      13.470  30.000  21.250  1.00  0.00            
ATOM    159  H76 GCD     1      12.790  30.860  21.180  1.00  0.00            
ATOM    160  O38 GCD     1      12.750  28.910  21.810  1.00  0.00            
ATOM    161  O39 GCD     1      14.570  30.250  22.160  1.00  0.00            
ATOM    162  C47 GCD     1      15.580  29.190  22.290  1.00  0.00            
ATOM    163  H77 GCD     1      15.100  28.250  22.610  1.00  0.00            
ATOM    164  C48 GCD     1      16.690  29.620  23.270  1.00  0.00            
ATOM    165  H78 GCD     1      17.070  30.620  23.030  1.00  0.00            
ATOM    166  H79 GCD     1      17.580  29.010  23.080  1.00  0.00            
ATOM    167  O40 GCD     1      16.200  29.700  24.600  1.00  0.00            
ATOM    168  H80 GCD     1      15.680  30.490  24.760  1.00  0.00            
ATOM    169  C1  BH4     2      16.130  24.290  19.890  1.00  0.00            
ATOM    170  C2  BH4     2      15.640  23.450  21.010  1.00  0.00            
ATOM    171  C3  BH4     2      15.080  22.240  20.800  1.00  0.00            
ATOM    172  C4  BH4     2      14.880  21.670  19.430  1.00  0.00            
ATOM    173  C5  BH4     2      15.870  21.400  18.480  1.00  0.00            
ATOM    174  C6  BH4     2      15.610  20.920  17.170  1.00  0.00            
ATOM    175  C7  BH4     2      14.270  20.540  16.860  1.00  0.00            
ATOM    176  C8  BH4     2      13.280  20.760  17.820  1.00  0.00            
ATOM    177  C9  BH4     2      13.570  21.350  19.030  1.00  0.00            
ATOM    178  C10 BH4     2      15.840  24.030  22.360  1.00  0.00            
ATOM    179  C11 BH4     2      15.230  25.220  22.710  1.00  0.00            
ATOM    180  C12 BH4     2      15.350  25.760  23.980  1.00  0.00            
ATOM    181  C13 BH4     2      16.200  25.080  24.900  1.00  0.00            
ATOM    182  C14 BH4     2      16.830  23.880  24.560  1.00  0.00            
ATOM    183  C15 BH4     2      16.630  23.330  23.280  1.00  0.00            
ATOM    184  H1  BH4     2      16.360  23.780  18.950  1.00  0.00            
ATOM    185  H2  BH4     2      15.410  25.080  19.690  1.00  0.00            
ATOM    186  H3  BH4     2      17.120  24.710  20.120  1.00  0.00            
ATOM    187  H4  BH4     2      14.790  21.700  21.690  1.00  0.00            
ATOM    188  H5  BH4     2      16.920  21.580  18.690  1.00  0.00            
ATOM    189  H6  BH4     2      16.440  20.670  16.510  1.00  0.00            
ATOM    190  H7  BH4     2      14.000  20.090  15.920  1.00  0.00            
ATOM    191  H8  BH4     2      12.250  20.470  17.650  1.00  0.00            
ATOM    192  H9  BH4     2      12.790  21.470  19.780  1.00  0.00            
ATOM    193  H10 BH4     2      14.660  25.750  21.950  1.00  0.00            
ATOM    194  H11 BH4     2      14.830  26.660  24.300  1.00  0.00            
ATOM    195  H12 BH4     2      16.210  25.490  25.900  1.00  0.00            
ATOM    196  H13 BH4     2      17.320  23.250  25.290  1.00  0.00            
ATOM    197  H14 BH4     2      16.840  22.300  23.030  1.00  0.00            
TER
ENDMDL
MODEL        1
ATOM      1  H1  GCD     1       7.500   9.120  17.050  1.00  0.00            
ATOM      2  O1  GCD     1       8.350   9.250  17.480  1.00  0.00            
ATOM      3  C1  GCD     1       7.940  10.240  18.440  1.00  0.00            
ATOM      4  H2  GCD     1       7.320   9.780  19.230  1.00  0.00            
ATOM      5  H3  GCD     1       8.910  10.560  18.840  1.00  0.00            
ATOM      6  C2  GCD     1       7.320  11.460  17.790  1.00  0.00            
ATOM      7  H4  GCD     1       8.080  11.810  17.090  1.00  0.00            
ATOM      8  C3  GCD     1       6.780  12.490  18.860  1.00  0.00            
ATOM      9  H5  GCD     1       6.130  11.910  19.530  1.00  0.00            
ATOM     10  C4  GCD     1       5.840  13.500  18.110  1.00  0.00            
ATOM     11  H6  GCD     1       6.400  14.170  17.450  1.00  0.00            
ATOM     12  O2  GCD     1       5.030  14.360  18.990  1.00  0.00            
ATOM     13  H7  GCD     1       5.430  15.240  18.950  1.00  0.00            
ATOM     14  C5  GCD     1       4.820  12.690  17.300  1.00  0.00            
ATOM     15  H8  GCD     1       4.280  12.160  18.090  1.00  0.00            
ATOM     16  O3  GCD     1       3.930  13.570  16.600  1.00  0.00            
ATOM     17  H9  GCD     1       4.120  14.460  16.920  1.00  0.00            
ATOM     18  C6  GCD     1       5.420  11.680  16.340  1.00  0.00            
ATOM     19  O4  GCD     1       6.260  10.890  16.980  1.00  0.00            
ATOM     20  H10 GCD     1       4.660  11.020  15.920  1.00  0.00            
ATOM     21  O5  GCD     1       6.170  12.380  15.340  1.00  0.00            
ATOM     22  C7  GCD     1       5.930  11.920  14.000  1.00  0.00            
ATOM     23  H11 GCD     1       5.200  11.110  13.960  1.00  0.00            
ATOM     24  C8  GCD     1       5.280  13.070  13.210  1.00  0.00            
ATOM     25  H12 GCD     1       5.950  13.940  13.210  1.00  0.00            
ATOM     26  O6  GCD     1       3.910  13.330  13.700  1.00  0.00            
ATOM     27  H13 GCD     1       3.840  13.480  14.650  1.00  0.00            
ATOM     28  C9  GCD     1       5.070  12.600  11.810  1.00  0.00            
ATOM     29  H14 GCD     1       4.440  11.700  11.860  1.00  0.00            
ATOM     30  O7  GCD     1       4.440  13.600  11.080  1.00  0.00            
ATOM     31  H15 GCD     1       3.880  13.980  11.770  1.00  0.00            
ATOM     32  C10 GCD     1       6.420  12.240  11.160  1.00  0.00            
ATOM     33  H16 GCD     1       6.260  11.950  10.120  1.00  0.00            
ATOM     34  O8  GCD     1       6.980  11.170  11.850  1.00  0.00            
ATOM     35  C11 GCD     1       7.190  11.410  13.260  1.00  0.00            
ATOM     36  H17 GCD     1       8.040  12.090  13.170  1.00  0.00            
ATOM     37  C12 GCD     1       7.610  10.060  13.820  1.00  0.00            
ATOM     38  H18 GCD     1       8.010  10.130  14.850  1.00  0.00            
ATOM     39  H19 GCD     1       8.440   9.690  13.210  1.00  0.00            
ATOM     40  O9  GCD     1       6.530   9.060  13.880  1.00  0.00            
ATOM     41  H20 GCD     1       7.000   8.310  14.260  1.00  0.00            
ATOM     42  O10 GCD     1       7.270  13.370  11.290  1.00  0.00            
ATOM     43  C13 GCD     1       7.910  13.780  10.050  1.00  0.00            
ATOM     44  H21 GCD     1       7.560  13.140   9.220  1.00  0.00            
ATOM     45  C14 GCD     1       7.430  15.210   9.960  1.00  0.00            
ATOM     46  H22 GCD     1       7.490  15.760  10.910  1.00  0.00            
ATOM     47  O11 GCD     1       6.080  15.230   9.580  1.00  0.00            
ATOM     48  H23 GCD     1       5.600  14.620  10.150  1.00  0.00            
ATOM     49  C15 GCD     1       8.330  15.920   8.950  1.00  0.00            
ATOM     50  H24 GCD     1       8.080  15.360   8.040  1.00  0.00            
ATOM     51  O12 GCD     1       8.030  17.320   8.610  1.00  0.00            
ATOM     52  H25 GCD     1       7.250  17.310   8.050  1.00  0.00            
ATOM     53  C16 GCD     1       9.820  15.620   9.100  1.00  0.00            
ATOM     54  H26 GCD     1      10.350  15.960   8.210  1.00  0.00            
ATOM     55  O13 GCD     1      10.120  14.280   9.290  1.00  0.00            
ATOM     56  C17 GCD     1       9.380  13.670  10.350  1.00  0.00            
ATOM     57  H27 GCD     1       9.590  14.160  11.310  1.00  0.00            
ATOM     58  C18 GCD     1       9.740  12.280  10.450  1.00  0.00            
ATOM     59  H28 GCD     1       9.270  11.640   9.690  1.00  0.00            
ATOM     60  H29 GCD     1       9.320  11.830  11.360  1.00  0.00            
ATOM     61  O14 GCD     1      11.190  12.180  10.500  1.00  0.00            
ATOM     62  H30 GCD     1      11.440  12.420   9.600  1.00  0.00            
ATOM     63  O15 GCD     1      10.420  16.380  10.180  1.00  0.00            
ATOM     64  C19 GCD     1      11.560  17.210   9.950  1.00  0.00            
ATOM     65  H31 GCD     1      11.810  17.230   8.880  1.00  0.00            
ATOM     66  C20 GCD     1      11.310  18.740  10.160  1.00  0.00            
ATOM     67  H32 GCD     1      10.950  18.830  11.200  1.00  0.00            
ATOM     68  O16 GCD     1      10.210  19.130   9.350  1.00  0.00            
ATOM     69  H33 GCD     1       9.490  18.490   9.470  1.00  0.00            
ATOM     70  C21 GCD     1      12.490  19.560   9.860  1.00  0.00            
ATOM     71  H34 GCD     1      12.640  19.480   8.780  1.00  0.00            
ATOM     72  O17 GCD     1      12.440  20.920  10.200  1.00  0.00            
ATOM     73  H35 GCD     1      11.770  21.250   9.580  1.00  0.00            
ATOM     74  C22 GCD     1      13.670  19.010  10.620  1.00  0.00            
ATOM     75  H36 GCD     1      14.580  19.470  10.220  1.00  0.00            
ATOM     76  O18 GCD     1      13.850  17.640  10.370  1.00  0.00            
ATOM     77  C23 GCD     1      12.790  16.780  10.760  1.00  0.00            
ATOM     78  H37 GCD     1      12.590  16.940  11.830  1.00  0.00            
ATOM     79  C24 GCD     1      13.060  15.390  10.560  1.00  0.00            
ATOM     80  H38 GCD     1      13.230  15.030   9.530  1.00  0.00            
ATOM     81  H39 GCD     1      12.160  14.840  10.860  1.00  0.00            
ATOM     82  O19 GCD     1      14.240  14.940  11.280  1.00  0.00            
ATOM     83  H40 GCD     1      14.910  15.610  11.110  1.00  0.00            
ATOM     84  O20 GCD     1      13.450  19.210  11.990  1.00  0.00            
ATOM     85  C25 GCD     1      14.460  19.730  12.770  1.00  0.00            
ATOM     86  H41 GCD     1      15.370  19.860  12.170  1.00  0.00            
ATOM     87  C26 GCD     1      13.970  21.010  13.260  1.00  0.00            
ATOM     88  H42 GCD     1      13.110  20.840  13.920  1.00  0.00            
ATOM     89  O21 GCD     1      13.780  21.930  12.210  1.00  0.00            
ATOM     90  H43 GCD     1      13.110  21.610  11.590  1.00  0.00            
ATOM     91  C27 GCD     1      14.870  21.590  14.300  1.00  0.00            
ATOM     92  H44 GCD     1      15.770  21.820  13.720  1.00  0.00            
ATOM     93  O22 GCD     1      14.340  22.740  14.950  1.00  0.00            
ATOM     94  H45 GCD     1      14.280  23.430  14.270  1.00  0.00            
ATOM     95  C28 GCD     1      15.310  20.480  15.330  1.00  0.00            
ATOM     96  H46 GCD     1      16.180  20.760  15.940  1.00  0.00            
ATOM     97  O23 GCD     1      15.740  19.280  14.710  1.00  0.00            
ATOM     98  C29 GCD     1      14.780  18.720  13.850  1.00  0.00            
ATOM     99  H47 GCD     1      13.840  18.400  14.310  1.00  0.00            
ATOM    100  C30 GCD     1      15.470  17.450  13.300  1.00  0.00            
ATOM    101  H48 GCD     1      16.540  17.700  13.230  1.00  0.00            
ATOM    102  H49 GCD     1      15.060  17.170  12.320  1.00  0.00            
ATOM    103  O24 GCD     1      15.250  16.330  14.250  1.00  0.00            
ATOM    104  H50 GCD     1      15.940  15.700  14.030  1.00  0.00            
ATOM    105  O25 GCD     1      14.160  20.130  16.160  1.00  0.00            
ATOM    106  C31 GCD     1      14.050  20.910  17.410  1.00  0.00            
ATOM    107  H51 GCD     1      14.740  21.760  17.420  1.00  0.00            
ATOM    108  C32 GCD     1      12.540  21.320  17.520  1.00  0.00            
ATOM    109  H52 GCD     1      11.950  20.400  17.550  1.00  0.00            
ATOM    110  O26 GCD     1      12.080  22.210  16.420  1.00  0.00            
ATOM    111  H53 GCD     1      12.900  22.570  16.060  1.00  0.00            
ATOM    112  C33 GCD     1      12.240  21.950  18.930  1.00  0.00            
ATOM    113  H54 GCD     1      12.820  22.880  18.940  1.00  0.00            
ATOM    114  O27 GCD     1      10.850  22.390  19.150  1.00  0.00            
ATOM    115  H55 GCD     1      10.590  23.000  18.450  1.00  0.00            
ATOM    116  C34 GCD     1      12.780  20.960  20.010  1.00  0.00            
ATOM    117  H56 GCD     1      12.850  21.420  21.000  1.00  0.00            
ATOM    118  O28 GCD     1      14.110  20.610  19.740  1.00  0.00            
ATOM    119  C35 GCD     1      14.310  19.990  18.530  1.00  0.00            
ATOM    120  H57 GCD     1      13.690  19.090  18.500  1.00  0.00            
ATOM    121  C36 GCD     1      15.710  19.450  18.510  1.00  0.00            
ATOM    122  H58 GCD     1      15.830  18.880  17.590  1.00  0.00            
ATOM    123  H59 GCD     1      15.790  18.790  19.380  1.00  0.00            
ATOM    124  O29 GCD     1      16.760  20.440  18.630  1.00  0.00            
ATOM    125  H60 GCD     1      16.480  20.920  19.420  1.00  0.00            
ATOM    126  O30 GCD     1      11.840  19.890  20.000  1.00  0.00            
ATOM    127  C37 GCD     1      11.170  19.500  21.240  1.00  0.00            
ATOM    128  H61 GCD     1      11.530  20.200  21.990  1.00  0.00            
ATOM    129  C38 GCD     1       9.660  19.570  21.040  1.00  0.00            
ATOM    130  H62 GCD     1       9.340  18.910  20.220  1.00  0.00            
ATOM    131  O31 GCD     1       9.140  20.880  20.800  1.00  0.00            
ATOM    132  H63 GCD     1       9.700  21.280  20.130  1.00  0.00            
ATOM    133  C39 GCD     1       8.850  18.920  22.140  1.00  0.00            
ATOM    134  H64 GCD     1       8.990  19.500  23.060  1.00  0.00            
ATOM    135  O32 GCD     1       7.450  18.760  21.890  1.00  0.00            
ATOM    136  H65 GCD     1       7.030  19.570  22.180  1.00  0.00            
ATOM    137  C40 GCD     1       9.480  17.580  22.480  1.00  0.00            
ATOM    138  H66 GCD     1       9.020  17.190  23.390  1.00  0.00            
ATOM    139  O33 GCD     1      10.860  17.820  22.790  1.00  0.00            
ATOM    140  C41 GCD     1      11.640  18.170  21.650  1.00  0.00            
ATOM    141  H67 GCD     1      11.460  17.530  20.780  1.00  0.00            
ATOM    142  C42 GCD     1      13.130  18.070  22.000  1.00  0.00            
ATOM    143  H68 GCD     1      13.690  18.080  21.050  1.00  0.00            
ATOM    144  H69 GCD     1      13.280  17.120  22.530  1.00  0.00            
ATOM    145  O34 GCD     1      13.670  19.100  22.850  1.00  0.00            
ATOM    146  H70 GCD     1      14.470  18.730  23.220  1.00  0.00            
ATOM    147  O35 GCD     1       9.300  16.660  21.360  1.00  0.00            
ATOM    148  C43 GCD     1       9.020  15.380  21.790  1.00  0.00            
ATOM    149  H71 GCD     1       9.120  15.260  22.880  1.00  0.00            
ATOM    150  C44 GCD     1       7.540  15.240  21.470  1.00  0.00            
ATOM    151  H72 GCD     1       7.410  15.410  20.390  1.00  0.00            
ATOM    152  O36 GCD     1       6.740  16.110  22.220  1.00  0.00            
ATOM    153  H73 GCD     1       7.090  16.980  21.990  1.00  0.00            
ATOM    154  C45 GCD     1       7.180  13.810  21.740  1.00  0.00            
ATOM    155  H74 GCD     1       7.470  13.630  22.780  1.00  0.00            
ATOM    156  O37 GCD     1       5.760  13.540  21.660  1.00  0.00            
ATOM    157  H75 GCD     1       5.460  13.860  20.800  1.00  0.00            
ATOM    158  C46 GCD     1       7.990  12.850  20.880  1.00  0.00            
ATOM    159  H76 GCD     1       7.670  11.810  20.990  1.00  0.00            
ATOM    160  O38 GCD     1       7.830  13.110  19.480  1.00  0.00            
ATOM    161  O39 GCD     1       9.320  12.980  21.290  1.00  0.00            
ATOM    162  C47 GCD     1       9.850  14.280  21.090  1.00  0.00            
ATOM    163  H77 GCD     1       9.910  14.580  20.030  1.00  0.00            
ATOM    164  C48 GCD     1      11.260  14.260  21.740  1.00  0.00            
ATOM    165  H78 GCD     1      11.220  14.060  22.820  1.00  0.00            
ATOM    166  H79 GCD     1      11.620  15.290  21.580  1.00  0.00            
ATOM    167  O40 GCD     1      12.120  13.300  21.030  1.00  0.00            
ATOM    168  H80 GCD     1      11.600  12.510  20.870  1.00  0.00            
ATOM    169  C1  BH4     2      11.180  16.280  14.800  1.00  0.00            
ATOM    170  C2  BH4     2      10.270  15.050  15.020  1.00  0.00            
ATOM    171  C3  BH4     2       8.940  15.000  14.700  1.00  0.00            
ATOM    172  C4  BH4     2       8.100  16.060  14.020  1.00  0.00            
ATOM    173  C5  BH4     2       6.740  16.190  14.410  1.00  0.00            
ATOM    174  C6  BH4     2       5.840  17.110  13.800  1.00  0.00            
ATOM    175  C7  BH4     2       6.320  17.840  12.730  1.00  0.00            
ATOM    176  C8  BH4     2       7.680  17.750  12.370  1.00  0.00            
ATOM    177  C9  BH4     2       8.580  16.870  13.030  1.00  0.00            
ATOM    178  C10 BH4     2      11.000  14.020  15.800  1.00  0.00            
ATOM    179  C11 BH4     2      12.220  13.430  15.400  1.00  0.00            
ATOM    180  C12 BH4     2      12.910  12.490  16.180  1.00  0.00            
ATOM    181  C13 BH4     2      12.330  12.100  17.390  1.00  0.00            
ATOM    182  C14 BH4     2      11.130  12.660  17.800  1.00  0.00            
ATOM    183  C15 BH4     2      10.410  13.560  16.950  1.00  0.00            
ATOM    184  H1  BH4     2      11.890  16.510  15.610  1.00  0.00            
ATOM    185  H2  BH4     2      11.700  16.150  13.840  1.00  0.00            
ATOM    186  H3  BH4     2      10.520  17.110  14.540  1.00  0.00            
ATOM    187  H4  BH4     2       8.470  14.110  15.110  1.00  0.00            
ATOM    188  H5  BH4     2       6.320  15.490  15.120  1.00  0.00            
ATOM    189  H6  BH4     2       4.820  17.260  14.160  1.00  0.00            
ATOM    190  H7  BH4     2       5.760  18.540  12.120  1.00  0.00            
ATOM    191  H8  BH4     2       7.970  18.420  11.570  1.00  0.00            
ATOM    192  H9  BH4     2       9.570  16.690  12.620  1.00  0.00            
ATOM    193  H10 BH4     2      12.730  13.690  14.480  1.00  0.00            
ATOM    194  H11 BH4     2      13.830  12.010  15.850  1.00  0.00            
ATOM    195  H12 BH4     2      12.840  11.360  17.990  1.00  0.00            
ATOM    196  H13 BH4     2      10.600  12.220  18.640  1.00  0.00            
ATOM    197  H14 BH4     2       9.410  13.810  17.290  1.00  0.00            
TER
ENDMDL
MODEL        1
ATOM      1  H1  GCD     1       6.900  32.730  22.420  1.00  0.00            
ATOM      2  O1  GCD     1       7.440  33.310  21.870  1.00  0.00            
ATOM      3  C1  GCD     1       8.730  32.780  21.680  1.00  0.00            
ATOM      4  H2  GCD     1       9.130  33.170  20.740  1.00  0.00            
ATOM      5  H3  GCD     1       9.380  33.140  22.490  1.00  0.00            
ATOM      6  C2  GCD     1       8.740  31.280  21.560  1.00  0.00            
ATOM      7  H4  GCD     1       9.730  30.850  21.340  1.00  0.00            
ATOM      8  C3  GCD     1       7.830  30.900  20.310  1.00  0.00            
ATOM      9  H5  GCD     1       6.900  31.480  20.380  1.00  0.00            
ATOM     10  C4  GCD     1       7.350  29.460  20.230  1.00  0.00            
ATOM     11  H6  GCD     1       8.200  28.800  20.020  1.00  0.00            
ATOM     12  O2  GCD     1       6.420  29.160  19.210  1.00  0.00            
ATOM     13  H7  GCD     1       6.420  28.200  19.150  1.00  0.00            
ATOM     14  C5  GCD     1       6.870  29.090  21.630  1.00  0.00            
ATOM     15  H8  GCD     1       5.880  29.540  21.760  1.00  0.00            
ATOM     16  O3  GCD     1       6.610  27.680  21.690  1.00  0.00            
ATOM     17  H9  GCD     1       7.380  27.220  21.360  1.00  0.00            
ATOM     18  C6  GCD     1       7.920  29.410  22.720  1.00  0.00            
ATOM     19  O4  GCD     1       8.170  30.800  22.790  1.00  0.00            
ATOM     20  H10 GCD     1       7.670  29.150  23.750  1.00  0.00            
ATOM     21  O5  GCD     1       9.160  28.610  22.480  1.00  0.00            
ATOM     22  C7  GCD     1       9.320  27.300  23.080  1.00  0.00            
ATOM     23  H11 GCD     1       8.400  26.960  23.560  1.00  0.00            
ATOM     24  C8  GCD     1       9.610  26.230  22.000  1.00  0.00            
ATOM     25  H12 GCD     1      10.500  26.610  21.500  1.00  0.00            
ATOM     26  O6  GCD     1       8.680  26.010  21.080  1.00  0.00            
ATOM     27  H13 GCD     1       8.750  25.090  20.800  1.00  0.00            
ATOM     28  C9  GCD     1       9.990  24.900  22.600  1.00  0.00            
ATOM     29  H14 GCD     1       9.050  24.540  23.040  1.00  0.00            
ATOM     30  O7  GCD     1      10.440  23.950  21.640  1.00  0.00            
ATOM     31  H15 GCD     1      11.370  24.110  21.470  1.00  0.00            
ATOM     32  C10 GCD     1      11.030  25.050  23.690  1.00  0.00            
ATOM     33  H16 GCD     1      11.050  24.220  24.400  1.00  0.00            
ATOM     34  O8  GCD     1      10.620  26.050  24.620  1.00  0.00            
ATOM     35  C11 GCD     1      10.450  27.360  24.080  1.00  0.00            
ATOM     36  H17 GCD     1      11.320  27.570  23.460  1.00  0.00            
ATOM     37  C12 GCD     1      10.350  28.410  25.180  1.00  0.00            
ATOM     38  H18 GCD     1      10.310  29.430  24.770  1.00  0.00            
ATOM     39  H19 GCD     1      11.170  28.450  25.910  1.00  0.00            
ATOM     40  O9  GCD     1       9.130  28.230  25.870  1.00  0.00            
ATOM     41  H20 GCD     1       8.820  27.320  25.740  1.00  0.00            
ATOM     42  O10 GCD     1      12.320  25.350  23.230  1.00  0.00            
ATOM     43  C13 GCD     1      13.400  24.530  23.780  1.00  0.00            
ATOM     44  H21 GCD     1      12.910  23.730  24.360  1.00  0.00            
ATOM     45  C14 GCD     1      14.170  24.100  22.520  1.00  0.00            
ATOM     46  H22 GCD     1      14.360  24.960  21.860  1.00  0.00            
ATOM     47  O11 GCD     1      13.380  23.250  21.710  1.00  0.00            
ATOM     48  H23 GCD     1      13.030  22.580  22.310  1.00  0.00            
ATOM     49  C15 GCD     1      15.440  23.360  22.940  1.00  0.00            
ATOM     50  H24 GCD     1      15.270  22.470  23.560  1.00  0.00            
ATOM     51  O12 GCD     1      16.150  22.980  21.800  1.00  0.00            
ATOM     52  H25 GCD     1      15.840  22.080  21.640  1.00  0.00            
ATOM     53  C16 GCD     1      16.340  24.250  23.740  1.00  0.00            
ATOM     54  H26 GCD     1      17.180  23.720  24.200  1.00  0.00            
ATOM     55  O13 GCD     1      15.570  24.670  24.840  1.00  0.00            
ATOM     56  C17 GCD     1      14.330  25.410  24.610  1.00  0.00            
ATOM     57  H27 GCD     1      14.530  26.310  24.000  1.00  0.00            
ATOM     58  C18 GCD     1      13.720  25.860  25.910  1.00  0.00            
ATOM     59  H28 GCD     1      12.840  26.480  25.720  1.00  0.00            
ATOM     60  H29 GCD     1      14.380  26.500  26.510  1.00  0.00            
ATOM     61  O14 GCD     1      13.220  24.830  26.760  1.00  0.00            
ATOM     62  H30 GCD     1      12.270  24.780  26.620  1.00  0.00            
ATOM     63  O15 GCD     1      16.740  25.390  23.020  1.00  0.00            
ATOM     64  C19 GCD     1      18.160  25.670  22.990  1.00  0.00            
ATOM     65  H31 GCD     1      18.700  24.940  23.610  1.00  0.00            
ATOM     66  C20 GCD     1      18.690  25.560  21.530  1.00  0.00            
ATOM     67  H32 GCD     1      18.020  26.240  20.990  1.00  0.00            
ATOM     68  O16 GCD     1      18.620  24.190  21.160  1.00  0.00            
ATOM     69  H33 GCD     1      17.780  23.870  21.500  1.00  0.00            
ATOM     70  C21 GCD     1      20.170  26.060  21.520  1.00  0.00            
ATOM     71  H34 GCD     1      20.900  25.480  22.100  1.00  0.00            
ATOM     72  O17 GCD     1      20.690  26.050  20.190  1.00  0.00            
ATOM     73  H35 GCD     1      21.160  25.220  20.130  1.00  0.00            
ATOM     74  C22 GCD     1      20.220  27.440  22.140  1.00  0.00            
ATOM     75  H36 GCD     1      21.280  27.710  22.260  1.00  0.00            
ATOM     76  O18 GCD     1      19.690  27.400  23.450  1.00  0.00            
ATOM     77  C23 GCD     1      18.320  27.060  23.550  1.00  0.00            
ATOM     78  H37 GCD     1      17.700  27.760  22.970  1.00  0.00            
ATOM     79  C24 GCD     1      17.800  27.220  24.970  1.00  0.00            
ATOM     80  H38 GCD     1      18.290  26.680  25.790  1.00  0.00            
ATOM     81  H39 GCD     1      16.760  26.890  25.080  1.00  0.00            
ATOM     82  O19 GCD     1      17.750  28.650  25.350  1.00  0.00            
ATOM     83  H40 GCD     1      18.690  28.880  25.350  1.00  0.00            
ATOM     84  O20 GCD     1      19.560  28.430  21.280  1.00  0.00            
ATOM     85  C25 GCD     1      20.290  29.590  20.800  1.00  0.00            
ATOM     86  H41 GCD     1      21.230  29.720  21.350  1.00  0.00            
ATOM     87  C26 GCD     1      20.650  29.540  19.300  1.00  0.00            
ATOM     88  H42 GCD     1      19.780  29.200  18.730  1.00  0.00            
ATOM     89  O21 GCD     1      21.630  28.520  19.090  1.00  0.00            
ATOM     90  H43 GCD     1      21.110  27.750  19.350  1.00  0.00            
ATOM     91  C27 GCD     1      21.160  30.820  18.680  1.00  0.00            
ATOM     92  H44 GCD     1      22.090  31.180  19.120  1.00  0.00            
ATOM     93  O22 GCD     1      21.350  30.700  17.210  1.00  0.00            
ATOM     94  H45 GCD     1      20.460  30.790  16.860  1.00  0.00            
ATOM     95  C28 GCD     1      20.140  31.880  19.030  1.00  0.00            
ATOM     96  H46 GCD     1      20.580  32.850  18.780  1.00  0.00            
ATOM     97  O23 GCD     1      19.850  31.980  20.440  1.00  0.00            
ATOM     98  C29 GCD     1      19.440  30.800  21.170  1.00  0.00            
ATOM     99  H47 GCD     1      18.390  30.510  21.050  1.00  0.00            
ATOM    100  C30 GCD     1      19.730  31.130  22.640  1.00  0.00            
ATOM    101  H48 GCD     1      20.700  31.650  22.750  1.00  0.00            
ATOM    102  H49 GCD     1      19.660  30.210  23.230  1.00  0.00            
ATOM    103  O24 GCD     1      18.790  32.080  23.160  1.00  0.00            
ATOM    104  H50 GCD     1      18.670  32.720  22.450  1.00  0.00            
ATOM    105  O25 GCD     1      18.970  31.750  18.280  1.00  0.00            
ATOM    106  C31 GCD     1      18.610  32.590  17.130  1.00  0.00            
ATOM    107  H51 GCD     1      19.490  33.170  16.810  1.00  0.00            
ATOM    108  C32 GCD     1      18.090  31.680  16.000  1.00  0.00            
ATOM    109  H52 GCD     1      17.200  31.190  16.430  1.00  0.00            
ATOM    110  O26 GCD     1      19.050  30.590  15.690  1.00  0.00            
ATOM    111  H53 GCD     1      18.820  30.200  14.840  1.00  0.00            
ATOM    112  C33 GCD     1      17.760  32.550  14.810  1.00  0.00            
ATOM    113  H54 GCD     1      18.720  32.980  14.490  1.00  0.00            
ATOM    114  O27 GCD     1      17.220  31.790  13.800  1.00  0.00            
ATOM    115  H55 GCD     1      16.270  31.620  13.910  1.00  0.00            
ATOM    116  C34 GCD     1      16.780  33.710  15.190  1.00  0.00            
ATOM    117  H56 GCD     1      16.670  34.420  14.360  1.00  0.00            
ATOM    118  O28 GCD     1      17.360  34.440  16.360  1.00  0.00            
ATOM    119  C35 GCD     1      17.590  33.600  17.510  1.00  0.00            
ATOM    120  H57 GCD     1      16.650  33.120  17.800  1.00  0.00            
ATOM    121  C36 GCD     1      17.950  34.520  18.690  1.00  0.00            
ATOM    122  H58 GCD     1      18.830  35.180  18.620  1.00  0.00            
ATOM    123  H59 GCD     1      18.180  33.750  19.430  1.00  0.00            
ATOM    124  O29 GCD     1      16.800  35.200  19.160  1.00  0.00            
ATOM    125  H60 GCD     1      16.350  35.770  18.540  1.00  0.00            
ATOM    126  O30 GCD     1      15.500  33.110  15.510  1.00  0.00            
ATOM    127  C37 GCD     1      14.440  33.530  14.680  1.00  0.00            
ATOM    128  H61 GCD     1      14.730  34.200  13.860  1.00  0.00            
ATOM    129  C38 GCD     1      13.660  32.300  14.220  1.00  0.00            
ATOM    130  H62 GCD     1      13.520  31.670  15.100  1.00  0.00            
ATOM    131  O31 GCD     1      14.410  31.580  13.230  1.00  0.00            
ATOM    132  H63 GCD     1      14.190  30.650  13.190  1.00  0.00            
ATOM    133  C39 GCD     1      12.350  32.720  13.670  1.00  0.00            
ATOM    134  H64 GCD     1      12.500  33.490  12.900  1.00  0.00            
ATOM    135  O32 GCD     1      11.610  31.660  13.200  1.00  0.00            
ATOM    136  H65 GCD     1      10.990  31.360  13.880  1.00  0.00            
ATOM    137  C40 GCD     1      11.560  33.600  14.560  1.00  0.00            
ATOM    138  H66 GCD     1      10.700  33.820  13.930  1.00  0.00            
ATOM    139  O33 GCD     1      12.350  34.700  14.840  1.00  0.00            
ATOM    140  C41 GCD     1      13.550  34.340  15.590  1.00  0.00            
ATOM    141  H67 GCD     1      13.190  33.740  16.440  1.00  0.00            
ATOM    142  C42 GCD     1      14.170  35.650  16.140  1.00  0.00            
ATOM    143  H68 GCD     1      15.020  35.350  16.770  1.00  0.00            
ATOM    144  H69 GCD     1      13.460  36.220  16.750  1.00  0.00            
ATOM    145  O34 GCD     1      14.640  36.550  15.120  1.00  0.00            
ATOM    146  H70 GCD     1      15.000  37.290  15.630  1.00  0.00            
ATOM    147  O35 GCD     1      11.190  32.910  15.710  1.00  0.00            
ATOM    148  C43 GCD     1       9.800  32.710  16.040  1.00  0.00            
ATOM    149  H71 GCD     1       9.150  33.230  15.320  1.00  0.00            
ATOM    150  C44 GCD     1       9.550  31.250  16.200  1.00  0.00            
ATOM    151  H72 GCD     1      10.360  30.950  16.870  1.00  0.00            
ATOM    152  O36 GCD     1       9.820  30.660  14.900  1.00  0.00            
ATOM    153  H73 GCD     1       8.980  30.890  14.490  1.00  0.00            
ATOM    154  C45 GCD     1       8.150  30.900  16.680  1.00  0.00            
ATOM    155  H74 GCD     1       7.480  31.240  15.880  1.00  0.00            
ATOM    156  O37 GCD     1       8.100  29.480  16.810  1.00  0.00            
ATOM    157  H75 GCD     1       7.260  29.150  17.150  1.00  0.00            
ATOM    158  C46 GCD     1       7.880  31.670  17.970  1.00  0.00            
ATOM    159  H76 GCD     1       6.830  31.610  18.250  1.00  0.00            
ATOM    160  O38 GCD     1       8.620  31.180  19.110  1.00  0.00            
ATOM    161  O39 GCD     1       8.220  33.100  17.820  1.00  0.00            
ATOM    162  C47 GCD     1       9.590  33.320  17.420  1.00  0.00            
ATOM    163  H77 GCD     1      10.260  32.850  18.160  1.00  0.00            
ATOM    164  C48 GCD     1       9.920  34.860  17.420  1.00  0.00            
ATOM    165  H78 GCD     1       9.450  35.430  16.610  1.00  0.00            
ATOM    166  H79 GCD     1      11.000  34.950  17.250  1.00  0.00            
ATOM    167  O40 GCD     1       9.710  35.580  18.620  1.00  0.00            
ATOM    168  H80 GCD     1      10.590  35.420  18.990  1.00  0.00            
ATOM    169  C1  BH4     2      13.110  27.890  21.020  1.00  0.00            
ATOM    170  C2  BH4     2      14.120  28.910  21.490  1.00  0.00            
ATOM    171  C3  BH4     2      15.330  28.990  20.910  1.00  0.00            
ATOM    172  C4  BH4     2      15.970  28.300  19.850  1.00  0.00            
ATOM    173  C5  BH4     2      16.000  26.900  19.700  1.00  0.00            
ATOM    174  C6  BH4     2      16.590  26.320  18.530  1.00  0.00            
ATOM    175  C7  BH4     2      17.120  27.190  17.530  1.00  0.00            
ATOM    176  C8  BH4     2      17.180  28.520  17.720  1.00  0.00            
ATOM    177  C9  BH4     2      16.610  29.070  18.870  1.00  0.00            
ATOM    178  C10 BH4     2      13.650  29.850  22.570  1.00  0.00            
ATOM    179  C11 BH4     2      14.410  29.960  23.740  1.00  0.00            
ATOM    180  C12 BH4     2      13.910  30.860  24.720  1.00  0.00            
ATOM    181  C13 BH4     2      12.670  31.520  24.560  1.00  0.00            
ATOM    182  C14 BH4     2      11.920  31.360  23.400  1.00  0.00            
ATOM    183  C15 BH4     2      12.410  30.460  22.430  1.00  0.00            
ATOM    184  H1  BH4     2      13.510  26.930  21.380  1.00  0.00            
ATOM    185  H2  BH4     2      12.130  27.910  21.520  1.00  0.00            
ATOM    186  H3  BH4     2      12.980  27.910  19.930  1.00  0.00            
ATOM    187  H4  BH4     2      15.900  29.870  21.210  1.00  0.00            
ATOM    188  H5  BH4     2      15.590  26.250  20.460  1.00  0.00            
ATOM    189  H6  BH4     2      16.560  25.240  18.420  1.00  0.00            
ATOM    190  H7  BH4     2      17.450  26.730  16.600  1.00  0.00            
ATOM    191  H8  BH4     2      17.670  29.150  16.990  1.00  0.00            
ATOM    192  H9  BH4     2      16.510  30.150  18.940  1.00  0.00            
ATOM    193  H10 BH4     2      15.380  29.490  23.800  1.00  0.00            
ATOM    194  H11 BH4     2      14.450  31.050  25.640  1.00  0.00            
ATOM    195  H12 BH4     2      12.320  32.180  25.350  1.00  0.00            
ATOM    196  H13 BH4     2      11.120  32.080  23.250  1.00  0.00            
ATOM    197  H14 BH4     2      11.900  30.270  21.480  1.00  0.00            
TER
ENDMDL
MODEL        1
ATOM      1  H1  GCD     1      14.810  22.760  27.270  1.00  0.00            
ATOM      2  O1  GCD     1      14.030  22.210  27.230  1.00  0.00            
ATOM      3  C1  GCD     1      13.830  21.690  25.930  1.00  0.00            
ATOM      4  H2  GCD     1      14.040  22.420  25.140  1.00  0.00            
ATOM      5  H3  GCD     1      14.520  20.860  25.750  1.00  0.00            
ATOM      6  C2  GCD     1      12.410  21.100  25.680  1.00  0.00            
ATOM      7  H4  GCD     1      12.290  20.800  24.630  1.00  0.00            
ATOM      8  C3  GCD     1      11.300  22.020  26.030  1.00  0.00            
ATOM      9  H5  GCD     1      11.270  22.180  27.110  1.00  0.00            
ATOM     10  C4  GCD     1       9.970  21.420  25.660  1.00  0.00            
ATOM     11  H6  GCD     1       9.980  21.150  24.590  1.00  0.00            
ATOM     12  O2  GCD     1       8.930  22.230  26.110  1.00  0.00            
ATOM     13  H7  GCD     1       9.050  23.130  25.780  1.00  0.00            
ATOM     14  C5  GCD     1       9.800  20.050  26.340  1.00  0.00            
ATOM     15  H8  GCD     1       9.820  20.080  27.440  1.00  0.00            
ATOM     16  O3  GCD     1       8.550  19.360  26.060  1.00  0.00            
ATOM     17  H9  GCD     1       7.800  19.970  26.040  1.00  0.00            
ATOM     18  C6  GCD     1      11.080  19.180  26.200  1.00  0.00            
ATOM     19  O4  GCD     1      12.190  19.990  26.560  1.00  0.00            
ATOM     20  H10 GCD     1      11.150  18.380  26.930  1.00  0.00            
ATOM     21  O5  GCD     1      11.190  18.600  24.910  1.00  0.00            
ATOM     22  C7  GCD     1      10.930  17.220  24.840  1.00  0.00            
ATOM     23  H11 GCD     1      10.220  16.900  25.610  1.00  0.00            
ATOM     24  C8  GCD     1      10.310  16.970  23.490  1.00  0.00            
ATOM     25  H12 GCD     1      10.910  17.600  22.820  1.00  0.00            
ATOM     26  O6  GCD     1       8.970  17.500  23.470  1.00  0.00            
ATOM     27  H13 GCD     1       8.910  18.200  24.130  1.00  0.00            
ATOM     28  C9  GCD     1      10.480  15.530  22.980  1.00  0.00            
ATOM     29  H14 GCD     1       9.900  14.800  23.550  1.00  0.00            
ATOM     30  O7  GCD     1      10.030  15.510  21.590  1.00  0.00            
ATOM     31  H15 GCD     1      10.380  16.270  21.110  1.00  0.00            
ATOM     32  C10 GCD     1      11.910  15.070  23.130  1.00  0.00            
ATOM     33  H16 GCD     1      11.970  14.000  22.910  1.00  0.00            
ATOM     34  O8  GCD     1      12.240  15.180  24.520  1.00  0.00            
ATOM     35  C11 GCD     1      12.320  16.530  24.910  1.00  0.00            
ATOM     36  H17 GCD     1      13.010  17.030  24.210  1.00  0.00            
ATOM     37  C12 GCD     1      12.840  16.400  26.390  1.00  0.00            
ATOM     38  H18 GCD     1      13.310  17.340  26.700  1.00  0.00            
ATOM     39  H19 GCD     1      13.530  15.560  26.420  1.00  0.00            
ATOM     40  O9  GCD     1      11.780  16.130  27.300  1.00  0.00            
ATOM     41  H20 GCD     1      12.140  16.110  28.200  1.00  0.00            
ATOM     42  O10 GCD     1      12.850  15.690  22.330  1.00  0.00            
ATOM     43  C13 GCD     1      13.760  14.910  21.570  1.00  0.00            
ATOM     44  H21 GCD     1      13.900  14.000  22.180  1.00  0.00            
ATOM     45  C14 GCD     1      13.180  14.620  20.200  1.00  0.00            
ATOM     46  H22 GCD     1      12.910  15.550  19.700  1.00  0.00            
ATOM     47  O11 GCD     1      11.920  13.880  20.270  1.00  0.00            
ATOM     48  H23 GCD     1      11.170  14.450  20.440  1.00  0.00            
ATOM     49  C15 GCD     1      14.190  13.840  19.420  1.00  0.00            
ATOM     50  H24 GCD     1      14.370  12.820  19.760  1.00  0.00            
ATOM     51  O12 GCD     1      13.720  13.680  18.060  1.00  0.00            
ATOM     52  H25 GCD     1      12.850  13.260  18.050  1.00  0.00            
ATOM     53  C16 GCD     1      15.600  14.430  19.410  1.00  0.00            
ATOM     54  H26 GCD     1      16.270  13.700  18.960  1.00  0.00            
ATOM     55  O13 GCD     1      16.000  14.770  20.750  1.00  0.00            
ATOM     56  C17 GCD     1      15.090  15.630  21.460  1.00  0.00            
ATOM     57  H27 GCD     1      14.930  16.590  20.950  1.00  0.00            
ATOM     58  C18 GCD     1      15.700  15.790  22.890  1.00  0.00            
ATOM     59  H28 GCD     1      14.920  16.220  23.540  1.00  0.00            
ATOM     60  H29 GCD     1      16.490  16.540  22.760  1.00  0.00            
ATOM     61  O14 GCD     1      16.300  14.590  23.400  1.00  0.00            
ATOM     62  H30 GCD     1      16.680  14.110  22.660  1.00  0.00            
ATOM     63  O15 GCD     1      15.540  15.640  18.700  1.00  0.00            
ATOM     64  C19 GCD     1      16.550  15.790  17.740  1.00  0.00            
ATOM     65  H31 GCD     1      17.320  15.010  17.720  1.00  0.00            
ATOM     66  C20 GCD     1      15.950  16.150  16.410  1.00  0.00            
ATOM     67  H32 GCD     1      15.350  17.060  16.460  1.00  0.00            
ATOM     68  O16 GCD     1      15.050  15.040  16.060  1.00  0.00            
ATOM     69  H33 GCD     1      14.460  14.820  16.790  1.00  0.00            
ATOM     70  C21 GCD     1      17.040  16.330  15.340  1.00  0.00            
ATOM     71  H34 GCD     1      17.650  15.420  15.390  1.00  0.00            
ATOM     72  O17 GCD     1      16.470  16.400  14.070  1.00  0.00            
ATOM     73  H35 GCD     1      16.080  17.280  14.090  1.00  0.00            
ATOM     74  C22 GCD     1      17.940  17.490  15.760  1.00  0.00            
ATOM     75  H36 GCD     1      18.860  17.580  15.170  1.00  0.00            
ATOM     76  O18 GCD     1      18.430  17.240  17.090  1.00  0.00            
ATOM     77  C23 GCD     1      17.440  16.990  18.140  1.00  0.00            
ATOM     78  H37 GCD     1      16.740  17.830  18.200  1.00  0.00            
ATOM     79  C24 GCD     1      18.090  16.760  19.450  1.00  0.00            
ATOM     80  H38 GCD     1      17.340  16.920  20.240  1.00  0.00            
ATOM     81  H39 GCD     1      18.790  17.600  19.570  1.00  0.00            
ATOM     82  O19 GCD     1      18.720  15.530  19.650  1.00  0.00            
ATOM     83  H40 GCD     1      18.900  15.500  20.600  1.00  0.00            
ATOM     84  O20 GCD     1      17.250  18.750  15.890  1.00  0.00            
ATOM     85  C25 GCD     1      17.390  19.810  15.000  1.00  0.00            
ATOM     86  H41 GCD     1      18.060  19.540  14.170  1.00  0.00            
ATOM     87  C26 GCD     1      16.020  20.240  14.630  1.00  0.00            
ATOM     88  H42 GCD     1      15.340  20.250  15.490  1.00  0.00            
ATOM     89  O21 GCD     1      15.580  19.240  13.730  1.00  0.00            
ATOM     90  H43 GCD     1      14.630  19.050  13.760  1.00  0.00            
ATOM     91  C27 GCD     1      16.100  21.610  13.830  1.00  0.00            
ATOM     92  H44 GCD     1      16.530  21.410  12.840  1.00  0.00            
ATOM     93  O22 GCD     1      14.840  22.150  13.490  1.00  0.00            
ATOM     94  H45 GCD     1      14.670  22.910  14.070  1.00  0.00            
ATOM     95  C28 GCD     1      17.010  22.680  14.570  1.00  0.00            
ATOM     96  H46 GCD     1      17.200  23.570  13.950  1.00  0.00            
ATOM     97  O23 GCD     1      18.250  22.090  14.920  1.00  0.00            
ATOM     98  C29 GCD     1      18.250  20.920  15.730  1.00  0.00            
ATOM     99  H47 GCD     1      17.750  21.070  16.690  1.00  0.00            
ATOM    100  C30 GCD     1      19.680  20.580  16.040  1.00  0.00            
ATOM    101  H48 GCD     1      19.810  19.870  16.870  1.00  0.00            
ATOM    102  H49 GCD     1      20.190  21.510  16.330  1.00  0.00            
ATOM    103  O24 GCD     1      20.480  20.160  14.900  1.00  0.00            
ATOM    104  H50 GCD     1      20.050  20.670  14.200  1.00  0.00            
ATOM    105  O25 GCD     1      16.400  23.140  15.810  1.00  0.00            
ATOM    106  C31 GCD     1      16.390  24.540  15.970  1.00  0.00            
ATOM    107  H51 GCD     1      17.050  25.010  15.230  1.00  0.00            
ATOM    108  C32 GCD     1      14.950  25.020  15.830  1.00  0.00            
ATOM    109  H52 GCD     1      14.240  24.560  16.540  1.00  0.00            
ATOM    110  O26 GCD     1      14.500  24.790  14.430  1.00  0.00            
ATOM    111  H53 GCD     1      15.210  25.210  13.930  1.00  0.00            
ATOM    112  C33 GCD     1      14.860  26.520  16.200  1.00  0.00            
ATOM    113  H54 GCD     1      15.520  27.050  15.510  1.00  0.00            
ATOM    114  O27 GCD     1      13.560  27.110  16.030  1.00  0.00            
ATOM    115  H55 GCD     1      13.360  27.240  16.960  1.00  0.00            
ATOM    116  C34 GCD     1      15.490  26.710  17.570  1.00  0.00            
ATOM    117  H56 GCD     1      15.580  27.790  17.620  1.00  0.00            
ATOM    118  O28 GCD     1      16.760  26.230  17.620  1.00  0.00            
ATOM    119  C35 GCD     1      16.970  24.800  17.320  1.00  0.00            
ATOM    120  H57 GCD     1      16.510  24.270  18.160  1.00  0.00            
ATOM    121  C36 GCD     1      18.510  24.610  17.320  1.00  0.00            
ATOM    122  H58 GCD     1      19.090  25.090  16.520  1.00  0.00            
ATOM    123  H59 GCD     1      18.750  23.540  17.250  1.00  0.00            
ATOM    124  O29 GCD     1      19.010  25.150  18.530  1.00  0.00            
ATOM    125  H60 GCD     1      18.750  26.080  18.620  1.00  0.00            
ATOM    126  O30 GCD     1      14.700  26.060  18.590  1.00  0.00            
ATOM    127  C37 GCD     1      14.480  26.970  19.620  1.00  0.00            
ATOM    128  H61 GCD     1      14.910  27.980  19.490  1.00  0.00            
ATOM    129  C38 GCD     1      13.050  27.340  19.790  1.00  0.00            
ATOM    130  H62 GCD     1      12.510  26.460  20.140  1.00  0.00            
ATOM    131  O31 GCD     1      12.520  27.830  18.540  1.00  0.00            
ATOM    132  H63 GCD     1      12.650  28.790  18.480  1.00  0.00            
ATOM    133  C39 GCD     1      12.890  28.320  21.000  1.00  0.00            
ATOM    134  H64 GCD     1      13.570  29.180  20.970  1.00  0.00            
ATOM    135  O32 GCD     1      11.590  28.700  21.370  1.00  0.00            
ATOM    136  H65 GCD     1      10.960  28.640  20.640  1.00  0.00            
ATOM    137  C40 GCD     1      13.430  27.620  22.230  1.00  0.00            
ATOM    138  H66 GCD     1      13.360  28.350  23.040  1.00  0.00            
ATOM    139  O33 GCD     1      14.780  27.330  21.960  1.00  0.00            
ATOM    140  C41 GCD     1      15.060  26.370  20.870  1.00  0.00            
ATOM    141  H67 GCD     1      14.580  25.430  21.170  1.00  0.00            
ATOM    142  C42 GCD     1      16.560  26.200  20.740  1.00  0.00            
ATOM    143  H68 GCD     1      17.030  27.060  20.260  1.00  0.00            
ATOM    144  H69 GCD     1      16.750  25.390  20.020  1.00  0.00            
ATOM    145  O34 GCD     1      17.260  25.970  21.970  1.00  0.00            
ATOM    146  H70 GCD     1      17.210  25.010  22.080  1.00  0.00            
ATOM    147  O35 GCD     1      12.700  26.390  22.520  1.00  0.00            
ATOM    148  C43 GCD     1      12.180  26.330  23.880  1.00  0.00            
ATOM    149  H71 GCD     1      11.900  27.350  24.170  1.00  0.00            
ATOM    150  C44 GCD     1      10.970  25.470  23.620  1.00  0.00            
ATOM    151  H72 GCD     1      11.250  24.450  23.340  1.00  0.00            
ATOM    152  O36 GCD     1      10.120  26.140  22.630  1.00  0.00            
ATOM    153  H73 GCD     1      10.630  26.260  21.820  1.00  0.00            
ATOM    154  C45 GCD     1      10.160  25.210  24.900  1.00  0.00            
ATOM    155  H74 GCD     1       9.890  26.230  25.220  1.00  0.00            
ATOM    156  O37 GCD     1       9.010  24.420  24.640  1.00  0.00            
ATOM    157  H75 GCD     1       8.430  24.890  24.030  1.00  0.00            
ATOM    158  C46 GCD     1      11.110  24.500  25.850  1.00  0.00            
ATOM    159  H76 GCD     1      10.540  24.390  26.780  1.00  0.00            
ATOM    160  O38 GCD     1      11.490  23.230  25.320  1.00  0.00            
ATOM    161  O39 GCD     1      12.290  25.340  26.100  1.00  0.00            
ATOM    162  C47 GCD     1      13.090  25.640  24.890  1.00  0.00            
ATOM    163  H77 GCD     1      13.530  24.720  24.490  1.00  0.00            
ATOM    164  C48 GCD     1      14.170  26.510  25.220  1.00  0.00            
ATOM    165  H78 GCD     1      13.670  27.480  25.320  1.00  0.00            
ATOM    166  H79 GCD     1      14.900  26.500  24.400  1.00  0.00            
ATOM    167  O40 GCD     1      14.890  26.180  26.340  1.00  0.00            
ATOM    168  H80 GCD     1      14.230  26.170  27.030  1.00  0.00            
ATOM    169  C1  BH4     2      13.380  20.090  19.150  1.00  0.00            
ATOM    170  C2  BH4     2      14.280  21.080  19.800  1.00  0.00            
ATOM    171  C3  BH4     2      13.890  22.380  20.030  1.00  0.00            
ATOM    172  C4  BH4     2      12.550  22.950  19.810  1.00  0.00            
ATOM    173  C5  BH4     2      12.100  23.280  18.490  1.00  0.00            
ATOM    174  C6  BH4     2      10.820  23.790  18.260  1.00  0.00            
ATOM    175  C7  BH4     2       9.960  23.950  19.340  1.00  0.00            
ATOM    176  C8  BH4     2      10.290  23.640  20.690  1.00  0.00            
ATOM    177  C9  BH4     2      11.580  23.030  20.850  1.00  0.00            
ATOM    178  C10 BH4     2      15.620  20.630  20.120  1.00  0.00            
ATOM    179  C11 BH4     2      16.600  21.070  19.260  1.00  0.00            
ATOM    180  C12 BH4     2      17.990  20.800  19.450  1.00  0.00            
ATOM    181  C13 BH4     2      18.370  20.120  20.630  1.00  0.00            
ATOM    182  C14 BH4     2      17.360  19.570  21.430  1.00  0.00            
ATOM    183  C15 BH4     2      16.010  19.800  21.180  1.00  0.00            
ATOM    184  H1  BH4     2      12.430  20.630  19.170  1.00  0.00            
ATOM    185  H2  BH4     2      13.770  19.780  18.180  1.00  0.00            
ATOM    186  H3  BH4     2      13.190  19.210  19.780  1.00  0.00            
ATOM    187  H4  BH4     2      14.660  23.000  20.480  1.00  0.00            
ATOM    188  H5  BH4     2      12.810  23.230  17.670  1.00  0.00            
ATOM    189  H6  BH4     2      10.520  24.210  17.300  1.00  0.00            
ATOM    190  H7  BH4     2       8.990  24.420  19.170  1.00  0.00            
ATOM    191  H8  BH4     2       9.630  23.830  21.530  1.00  0.00            
ATOM    192  H9  BH4     2      11.940  22.640  21.800  1.00  0.00            
ATOM    193  H10 BH4     2      16.420  21.720  18.410  1.00  0.00            
ATOM    194  H11 BH4     2      18.750  21.220  18.790  1.00  0.00            
ATOM    195  H12 BH4     2      19.410  20.050  20.900  1.00  0.00            
ATOM    196  H13 BH4     2      17.570  19.140  22.400  1.00  0.00            
ATOM    197  H14 BH4     2      15.300  19.450  21.920  1.00  0.00            
TER
ENDMDL
MODEL        1
ATOM      1  H1  GCD     1      11.560  30.700  29.340  1.00  0.00            
ATOM      2  O1  GCD     1      10.820  30.200  28.960  1.00  0.00            
ATOM      3  C1  GCD     1      11.390  28.850  28.740  1.00  0.00            
ATOM      4  H2  GCD     1      12.370  29.050  28.300  1.00  0.00            
ATOM      5  H3  GCD     1      11.510  28.380  29.730  1.00  0.00            
ATOM      6  C2  GCD     1      10.530  28.010  27.820  1.00  0.00            
ATOM      7  H4  GCD     1      11.100  27.090  27.670  1.00  0.00            
ATOM      8  C3  GCD     1      10.110  28.580  26.470  1.00  0.00            
ATOM      9  H5  GCD     1       9.670  29.560  26.720  1.00  0.00            
ATOM     10  C4  GCD     1       9.070  27.760  25.740  1.00  0.00            
ATOM     11  H6  GCD     1       9.510  26.790  25.490  1.00  0.00            
ATOM     12  O2  GCD     1       8.660  28.450  24.530  1.00  0.00            
ATOM     13  H7  GCD     1       7.840  28.050  24.220  1.00  0.00            
ATOM     14  C5  GCD     1       7.820  27.610  26.650  1.00  0.00            
ATOM     15  H8  GCD     1       7.490  28.610  26.960  1.00  0.00            
ATOM     16  O3  GCD     1       6.790  26.930  25.880  1.00  0.00            
ATOM     17  H9  GCD     1       7.160  26.050  25.710  1.00  0.00            
ATOM     18  C6  GCD     1       8.310  26.930  27.920  1.00  0.00            
ATOM     19  O4  GCD     1       9.290  27.760  28.550  1.00  0.00            
ATOM     20  H10 GCD     1       7.440  26.830  28.580  1.00  0.00            
ATOM     21  O5  GCD     1       8.870  25.650  27.560  1.00  0.00            
ATOM     22  C7  GCD     1       8.430  24.510  28.260  1.00  0.00            
ATOM     23  H11 GCD     1       7.770  24.760  29.100  1.00  0.00            
ATOM     24  C8  GCD     1       7.830  23.510  27.290  1.00  0.00            
ATOM     25  H12 GCD     1       8.460  23.440  26.390  1.00  0.00            
ATOM     26  O6  GCD     1       6.590  24.020  26.730  1.00  0.00            
ATOM     27  H13 GCD     1       6.530  23.650  25.840  1.00  0.00            
ATOM     28  C9  GCD     1       7.620  22.180  28.000  1.00  0.00            
ATOM     29  H14 GCD     1       6.780  22.260  28.700  1.00  0.00            
ATOM     30  O7  GCD     1       7.140  21.090  27.170  1.00  0.00            
ATOM     31  H15 GCD     1       7.890  20.530  26.920  1.00  0.00            
ATOM     32  C10 GCD     1       8.930  21.760  28.730  1.00  0.00            
ATOM     33  H16 GCD     1       8.710  20.870  29.330  1.00  0.00            
ATOM     34  O8  GCD     1       9.420  22.750  29.550  1.00  0.00            
ATOM     35  C11 GCD     1       9.720  23.990  28.860  1.00  0.00            
ATOM     36  H17 GCD     1      10.500  23.750  28.130  1.00  0.00            
ATOM     37  C12 GCD     1      10.180  24.960  29.940  1.00  0.00            
ATOM     38  H18 GCD     1       9.450  24.910  30.750  1.00  0.00            
ATOM     39  H19 GCD     1      10.290  26.030  29.700  1.00  0.00            
ATOM     40  O9  GCD     1      11.420  24.610  30.550  1.00  0.00            
ATOM     41  H20 GCD     1      11.200  23.900  31.170  1.00  0.00            
ATOM     42  O10 GCD     1       9.860  21.470  27.660  1.00  0.00            
ATOM     43  C13 GCD     1      10.540  20.230  27.950  1.00  0.00            
ATOM     44  H21 GCD     1      10.250  19.750  28.900  1.00  0.00            
ATOM     45  C14 GCD     1      10.200  19.230  26.830  1.00  0.00            
ATOM     46  H22 GCD     1      10.550  19.680  25.890  1.00  0.00            
ATOM     47  O11 GCD     1       8.830  18.800  26.720  1.00  0.00            
ATOM     48  H23 GCD     1       8.830  18.100  26.050  1.00  0.00            
ATOM     49  C15 GCD     1      11.140  18.010  27.040  1.00  0.00            
ATOM     50  H24 GCD     1      10.730  17.650  27.990  1.00  0.00            
ATOM     51  O12 GCD     1      10.880  17.000  26.050  1.00  0.00            
ATOM     52  H25 GCD     1      11.510  17.090  25.320  1.00  0.00            
ATOM     53  C16 GCD     1      12.600  18.360  27.190  1.00  0.00            
ATOM     54  H26 GCD     1      13.080  17.450  27.570  1.00  0.00            
ATOM     55  O13 GCD     1      12.760  19.370  28.210  1.00  0.00            
ATOM     56  C17 GCD     1      12.040  20.570  28.000  1.00  0.00            
ATOM     57  H27 GCD     1      12.300  21.050  27.050  1.00  0.00            
ATOM     58  C18 GCD     1      12.410  21.580  29.020  1.00  0.00            
ATOM     59  H28 GCD     1      12.090  22.570  28.680  1.00  0.00            
ATOM     60  H29 GCD     1      13.490  21.690  29.100  1.00  0.00            
ATOM     61  O14 GCD     1      11.980  21.280  30.330  1.00  0.00            
ATOM     62  H30 GCD     1      11.180  21.830  30.410  1.00  0.00            
ATOM     63  O15 GCD     1      13.030  18.830  25.890  1.00  0.00            
ATOM     64  C19 GCD     1      14.040  18.120  25.210  1.00  0.00            
ATOM     65  H31 GCD     1      14.310  17.230  25.790  1.00  0.00            
ATOM     66  C20 GCD     1      13.490  17.820  23.820  1.00  0.00            
ATOM     67  H32 GCD     1      13.110  18.770  23.440  1.00  0.00            
ATOM     68  O16 GCD     1      12.370  16.920  23.890  1.00  0.00            
ATOM     69  H33 GCD     1      12.020  16.700  23.020  1.00  0.00            
ATOM     70  C21 GCD     1      14.590  17.100  23.060  1.00  0.00            
ATOM     71  H34 GCD     1      14.740  16.140  23.560  1.00  0.00            
ATOM     72  O17 GCD     1      14.220  16.810  21.720  1.00  0.00            
ATOM     73  H35 GCD     1      14.180  17.670  21.290  1.00  0.00            
ATOM     74  C22 GCD     1      15.830  17.930  23.000  1.00  0.00            
ATOM     75  H36 GCD     1      16.660  17.410  22.520  1.00  0.00            
ATOM     76  O18 GCD     1      16.300  18.240  24.370  1.00  0.00            
ATOM     77  C23 GCD     1      15.340  18.910  25.150  1.00  0.00            
ATOM     78  H37 GCD     1      15.080  19.860  24.660  1.00  0.00            
ATOM     79  C24 GCD     1      15.990  19.240  26.530  1.00  0.00            
ATOM     80  H38 GCD     1      15.270  19.600  27.280  1.00  0.00            
ATOM     81  H39 GCD     1      16.740  20.040  26.440  1.00  0.00            
ATOM     82  O19 GCD     1      16.540  18.030  27.100  1.00  0.00            
ATOM     83  H40 GCD     1      17.120  17.770  26.370  1.00  0.00            
ATOM     84  O20 GCD     1      15.650  19.170  22.390  1.00  0.00            
ATOM     85  C25 GCD     1      16.210  19.320  21.040  1.00  0.00            
ATOM     86  H41 GCD     1      16.630  18.380  20.670  1.00  0.00            
ATOM     87  C26 GCD     1      15.190  19.930  20.050  1.00  0.00            
ATOM     88  H42 GCD     1      14.740  20.800  20.530  1.00  0.00            
ATOM     89  O21 GCD     1      14.100  18.940  19.940  1.00  0.00            
ATOM     90  H43 GCD     1      13.620  19.190  19.150  1.00  0.00            
ATOM     91  C27 GCD     1      15.840  20.190  18.710  1.00  0.00            
ATOM     92  H44 GCD     1      16.240  19.270  18.280  1.00  0.00            
ATOM     93  O22 GCD     1      14.950  20.710  17.650  1.00  0.00            
ATOM     94  H45 GCD     1      14.870  21.650  17.840  1.00  0.00            
ATOM     95  C28 GCD     1      17.010  21.070  18.830  1.00  0.00            
ATOM     96  H46 GCD     1      17.460  21.130  17.830  1.00  0.00            
ATOM     97  O23 GCD     1      17.910  20.430  19.760  1.00  0.00            
ATOM     98  C29 GCD     1      17.430  20.250  21.100  1.00  0.00            
ATOM     99  H47 GCD     1      17.210  21.240  21.520  1.00  0.00            
ATOM    100  C30 GCD     1      18.660  19.780  21.980  1.00  0.00            
ATOM    101  H48 GCD     1      18.280  19.830  23.010  1.00  0.00            
ATOM    102  H49 GCD     1      19.580  20.370  21.850  1.00  0.00            
ATOM    103  O24 GCD     1      19.100  18.440  21.650  1.00  0.00            
ATOM    104  H50 GCD     1      19.570  18.100  22.420  1.00  0.00            
ATOM    105  O25 GCD     1      16.630  22.370  19.250  1.00  0.00            
ATOM    106  C31 GCD     1      17.290  23.510  18.670  1.00  0.00            
ATOM    107  H51 GCD     1      17.940  23.230  17.820  1.00  0.00            
ATOM    108  C32 GCD     1      16.120  24.310  18.190  1.00  0.00            
ATOM    109  H52 GCD     1      15.430  24.540  19.020  1.00  0.00            
ATOM    110  O26 GCD     1      15.420  23.500  17.230  1.00  0.00            
ATOM    111  H53 GCD     1      16.090  23.170  16.620  1.00  0.00            
ATOM    112  C33 GCD     1      16.560  25.640  17.700  1.00  0.00            
ATOM    113  H54 GCD     1      17.150  25.400  16.810  1.00  0.00            
ATOM    114  O27 GCD     1      15.500  26.490  17.210  1.00  0.00            
ATOM    115  H55 GCD     1      15.270  27.050  17.960  1.00  0.00            
ATOM    116  C34 GCD     1      17.390  26.440  18.690  1.00  0.00            
ATOM    117  H56 GCD     1      17.860  27.280  18.180  1.00  0.00            
ATOM    118  O28 GCD     1      18.450  25.580  19.160  1.00  0.00            
ATOM    119  C35 GCD     1      18.070  24.340  19.660  1.00  0.00            
ATOM    120  H57 GCD     1      17.400  24.450  20.530  1.00  0.00            
ATOM    121  C36 GCD     1      19.260  23.660  20.270  1.00  0.00            
ATOM    122  H58 GCD     1      18.960  22.870  20.970  1.00  0.00            
ATOM    123  H59 GCD     1      19.860  24.370  20.840  1.00  0.00            
ATOM    124  O29 GCD     1      20.160  23.170  19.240  1.00  0.00            
ATOM    125  H60 GCD     1      20.190  23.840  18.550  1.00  0.00            
ATOM    126  O30 GCD     1      16.640  26.750  19.820  1.00  0.00            
ATOM    127  C37 GCD     1      16.920  28.120  20.290  1.00  0.00            
ATOM    128  H61 GCD     1      17.840  28.550  19.880  1.00  0.00            
ATOM    129  C38 GCD     1      15.550  28.880  20.090  1.00  0.00            
ATOM    130  H62 GCD     1      14.660  28.390  20.500  1.00  0.00            
ATOM    131  O31 GCD     1      15.410  29.070  18.660  1.00  0.00            
ATOM    132  H63 GCD     1      14.770  29.790  18.580  1.00  0.00            
ATOM    133  C39 GCD     1      15.630  30.220  20.750  1.00  0.00            
ATOM    134  H64 GCD     1      16.400  30.790  20.220  1.00  0.00            
ATOM    135  O32 GCD     1      14.330  30.890  20.530  1.00  0.00            
ATOM    136  H65 GCD     1      13.710  30.930  21.270  1.00  0.00            
ATOM    137  C40 GCD     1      15.900  30.000  22.300  1.00  0.00            
ATOM    138  H66 GCD     1      16.200  30.930  22.790  1.00  0.00            
ATOM    139  O33 GCD     1      17.120  29.290  22.470  1.00  0.00            
ATOM    140  C41 GCD     1      17.070  27.990  21.810  1.00  0.00            
ATOM    141  H67 GCD     1      16.210  27.410  22.200  1.00  0.00            
ATOM    142  C42 GCD     1      18.260  27.240  22.100  1.00  0.00            
ATOM    143  H68 GCD     1      18.090  26.200  21.780  1.00  0.00            
ATOM    144  H69 GCD     1      18.460  27.050  23.160  1.00  0.00            
ATOM    145  O34 GCD     1      19.430  27.760  21.500  1.00  0.00            
ATOM    146  H70 GCD     1      20.170  27.490  22.060  1.00  0.00            
ATOM    147  O35 GCD     1      14.730  29.370  22.850  1.00  0.00            
ATOM    148  C43 GCD     1      14.040  30.110  23.870  1.00  0.00            
ATOM    149  H71 GCD     1      14.470  31.110  23.970  1.00  0.00            
ATOM    150  C44 GCD     1      12.590  30.300  23.420  1.00  0.00            
ATOM    151  H72 GCD     1      12.240  29.320  23.070  1.00  0.00            
ATOM    152  O36 GCD     1      12.460  31.240  22.310  1.00  0.00            
ATOM    153  H73 GCD     1      11.510  31.310  22.190  1.00  0.00            
ATOM    154  C45 GCD     1      11.750  30.770  24.620  1.00  0.00            
ATOM    155  H74 GCD     1      12.020  31.820  24.800  1.00  0.00            
ATOM    156  O37 GCD     1      10.350  30.780  24.350  1.00  0.00            
ATOM    157  H75 GCD     1      10.080  29.860  24.260  1.00  0.00            
ATOM    158  C46 GCD     1      11.960  29.950  25.900  1.00  0.00            
ATOM    159  H76 GCD     1      11.630  30.530  26.760  1.00  0.00            
ATOM    160  O38 GCD     1      11.310  28.760  25.700  1.00  0.00            
ATOM    161  O39 GCD     1      13.330  29.850  26.160  1.00  0.00            
ATOM    162  C47 GCD     1      14.110  29.190  25.130  1.00  0.00            
ATOM    163  H77 GCD     1      13.650  28.230  24.880  1.00  0.00            
ATOM    164  C48 GCD     1      15.550  28.860  25.650  1.00  0.00            
ATOM    165  H78 GCD     1      16.090  29.810  25.730  1.00  0.00            
ATOM    166  H79 GCD     1      15.990  28.280  24.830  1.00  0.00            
ATOM    167  O40 GCD     1      15.510  28.160  26.930  1.00  0.00            
ATOM    168  H80 GCD     1      14.920  27.420  26.720  1.00  0.00            
ATOM    169  C1  BH4     2      13.810  23.510  21.240  1.00  0.00            
ATOM    170  C2  BH4     2      13.990  24.240  22.560  1.00  0.00            
ATOM    171  C3  BH4     2      13.240  25.350  22.870  1.00  0.00            
ATOM    172  C4  BH4     2      12.390  26.150  21.970  1.00  0.00            
ATOM    173  C5  BH4     2      11.170  26.570  22.500  1.00  0.00            
ATOM    174  C6  BH4     2      10.430  27.540  21.850  1.00  0.00            
ATOM    175  C7  BH4     2      10.910  28.200  20.720  1.00  0.00            
ATOM    176  C8  BH4     2      12.080  27.710  20.110  1.00  0.00            
ATOM    177  C9  BH4     2      12.840  26.660  20.700  1.00  0.00            
ATOM    178  C10 BH4     2      15.110  23.810  23.370  1.00  0.00            
ATOM    179  C11 BH4     2      15.370  22.430  23.450  1.00  0.00            
ATOM    180  C12 BH4     2      16.460  21.930  24.160  1.00  0.00            
ATOM    181  C13 BH4     2      17.330  22.890  24.690  1.00  0.00            
ATOM    182  C14 BH4     2      17.100  24.300  24.660  1.00  0.00            
ATOM    183  C15 BH4     2      15.930  24.770  24.030  1.00  0.00            
ATOM    184  H1  BH4     2      13.270  24.110  20.490  1.00  0.00            
ATOM    185  H2  BH4     2      14.780  23.310  20.770  1.00  0.00            
ATOM    186  H3  BH4     2      13.320  22.560  21.460  1.00  0.00            
ATOM    187  H4  BH4     2      13.480  25.870  23.790  1.00  0.00            
ATOM    188  H5  BH4     2      10.820  26.100  23.410  1.00  0.00            
ATOM    189  H6  BH4     2       9.530  27.900  22.350  1.00  0.00            
ATOM    190  H7  BH4     2      10.350  29.070  20.400  1.00  0.00            
ATOM    191  H8  BH4     2      12.500  28.120  19.200  1.00  0.00            
ATOM    192  H9  BH4     2      13.760  26.260  20.280  1.00  0.00            
ATOM    193  H10 BH4     2      14.780  21.690  22.920  1.00  0.00            
ATOM    194  H11 BH4     2      16.690  20.890  24.370  1.00  0.00            
ATOM    195  H12 BH4     2      18.200  22.600  25.270  1.00  0.00            
ATOM    196  H13 BH4     2      17.790  25.020  25.090  1.00  0.00            
ATOM    197  H14 BH4     2      15.620  25.820  23.990  1.00  0.00            
TER
ENDMDL
MODEL        1
ATOM      1  H1  GCD     1      12.240  20.030  29.340  1.00  0.00            
ATOM      2  O1  GCD     1      12.570  19.120  29.350  1.00  0.00            
ATOM      3  C1  GCD     1      13.130  18.860  28.040  1.00  0.00            
ATOM      4  H2  GCD     1      13.690  19.720  27.670  1.00  0.00            
ATOM      5  H3  GCD     1      13.810  18.000  28.090  1.00  0.00            
ATOM      6  C2  GCD     1      12.110  18.540  27.030  1.00  0.00            
ATOM      7  H4  GCD     1      12.530  18.670  26.020  1.00  0.00            
ATOM      8  C3  GCD     1      10.760  19.250  27.130  1.00  0.00            
ATOM      9  H5  GCD     1      10.230  19.050  28.080  1.00  0.00            
ATOM     10  C4  GCD     1       9.870  18.700  26.000  1.00  0.00            
ATOM     11  H6  GCD     1      10.360  18.920  25.040  1.00  0.00            
ATOM     12  O2  GCD     1       8.600  19.420  26.040  1.00  0.00            
ATOM     13  H7  GCD     1       7.940  19.080  25.420  1.00  0.00            
ATOM     14  C5  GCD     1       9.710  17.240  26.120  1.00  0.00            
ATOM     15  H8  GCD     1       9.260  17.000  27.100  1.00  0.00            
ATOM     16  O3  GCD     1       8.990  16.720  25.050  1.00  0.00            
ATOM     17  H9  GCD     1       9.600  16.790  24.310  1.00  0.00            
ATOM     18  C6  GCD     1      11.150  16.570  26.090  1.00  0.00            
ATOM     19  O4  GCD     1      11.870  17.100  27.120  1.00  0.00            
ATOM     20  H10 GCD     1      11.110  15.500  26.310  1.00  0.00            
ATOM     21  O5  GCD     1      11.650  16.810  24.750  1.00  0.00            
ATOM     22  C7  GCD     1      12.210  15.770  24.060  1.00  0.00            
ATOM     23  H11 GCD     1      11.780  14.830  24.430  1.00  0.00            
ATOM     24  C8  GCD     1      11.660  16.000  22.630  1.00  0.00            
ATOM     25  H12 GCD     1      12.090  16.950  22.280  1.00  0.00            
ATOM     26  O6  GCD     1      10.240  15.920  22.540  1.00  0.00            
ATOM     27  H13 GCD     1       9.980  15.090  22.970  1.00  0.00            
ATOM     28  C9  GCD     1      12.270  14.970  21.690  1.00  0.00            
ATOM     29  H14 GCD     1      11.900  13.960  21.910  1.00  0.00            
ATOM     30  O7  GCD     1      12.050  15.310  20.360  1.00  0.00            
ATOM     31  H15 GCD     1      11.090  15.310  20.240  1.00  0.00            
ATOM     32  C10 GCD     1      13.850  14.870  21.840  1.00  0.00            
ATOM     33  H16 GCD     1      14.270  14.040  21.260  1.00  0.00            
ATOM     34  O8  GCD     1      14.150  14.620  23.230  1.00  0.00            
ATOM     35  C11 GCD     1      13.710  15.730  24.120  1.00  0.00            
ATOM     36  H17 GCD     1      14.180  16.630  23.720  1.00  0.00            
ATOM     37  C12 GCD     1      14.300  15.440  25.490  1.00  0.00            
ATOM     38  H18 GCD     1      14.370  16.420  25.960  1.00  0.00            
ATOM     39  H19 GCD     1      15.360  15.190  25.350  1.00  0.00            
ATOM     40  O9  GCD     1      13.740  14.470  26.380  1.00  0.00            
ATOM     41  H20 GCD     1      14.110  13.620  26.150  1.00  0.00            
ATOM     42  O10 GCD     1      14.550  16.080  21.440  1.00  0.00            
ATOM     43  C13 GCD     1      15.700  15.890  20.660  1.00  0.00            
ATOM     44  H21 GCD     1      16.210  14.920  20.740  1.00  0.00            
ATOM     45  C14 GCD     1      15.210  16.080  19.220  1.00  0.00            
ATOM     46  H22 GCD     1      14.680  17.040  19.190  1.00  0.00            
ATOM     47  O11 GCD     1      14.270  15.050  18.800  1.00  0.00            
ATOM     48  H23 GCD     1      13.440  15.160  19.280  1.00  0.00            
ATOM     49  C15 GCD     1      16.450  16.060  18.280  1.00  0.00            
ATOM     50  H24 GCD     1      16.930  15.090  18.410  1.00  0.00            
ATOM     51  O12 GCD     1      16.100  16.280  16.900  1.00  0.00            
ATOM     52  H25 GCD     1      15.760  17.190  16.920  1.00  0.00            
ATOM     53  C16 GCD     1      17.500  17.080  18.750  1.00  0.00            
ATOM     54  H26 GCD     1      18.500  17.000  18.310  1.00  0.00            
ATOM     55  O13 GCD     1      17.790  16.760  20.100  1.00  0.00            
ATOM     56  C17 GCD     1      16.740  16.920  21.060  1.00  0.00            
ATOM     57  H27 GCD     1      16.310  17.920  20.920  1.00  0.00            
ATOM     58  C18 GCD     1      17.270  16.770  22.480  1.00  0.00            
ATOM     59  H28 GCD     1      16.430  17.030  23.140  1.00  0.00            
ATOM     60  H29 GCD     1      18.130  17.440  22.620  1.00  0.00            
ATOM     61  O14 GCD     1      17.580  15.350  22.650  1.00  0.00            
ATOM     62  H30 GCD     1      18.300  15.010  22.100  1.00  0.00            
ATOM     63  O15 GCD     1      17.060  18.430  18.670  1.00  0.00            
ATOM     64  C19 GCD     1      17.430  19.170  17.510  1.00  0.00            
ATOM     65  H31 GCD     1      17.850  18.520  16.730  1.00  0.00            
ATOM     66  C20 GCD     1      16.230  19.890  16.880  1.00  0.00            
ATOM     67  H32 GCD     1      15.690  20.530  17.590  1.00  0.00            
ATOM     68  O16 GCD     1      15.340  18.850  16.340  1.00  0.00            
ATOM     69  H33 GCD     1      14.820  19.220  15.620  1.00  0.00            
ATOM     70  C21 GCD     1      16.700  20.780  15.740  1.00  0.00            
ATOM     71  H34 GCD     1      17.200  20.170  14.980  1.00  0.00            
ATOM     72  O17 GCD     1      15.570  21.490  15.100  1.00  0.00            
ATOM     73  H35 GCD     1      15.620  22.430  15.280  1.00  0.00            
ATOM     74  C22 GCD     1      17.750  21.790  16.260  1.00  0.00            
ATOM     75  H36 GCD     1      18.200  22.390  15.460  1.00  0.00            
ATOM     76  O18 GCD     1      18.810  20.920  16.730  1.00  0.00            
ATOM     77  C23 GCD     1      18.490  20.140  17.870  1.00  0.00            
ATOM     78  H37 GCD     1      18.120  20.730  18.710  1.00  0.00            
ATOM     79  C24 GCD     1      19.710  19.520  18.390  1.00  0.00            
ATOM     80  H38 GCD     1      19.600  19.030  19.370  1.00  0.00            
ATOM     81  H39 GCD     1      20.410  20.360  18.520  1.00  0.00            
ATOM     82  O19 GCD     1      20.190  18.610  17.400  1.00  0.00            
ATOM     83  H40 GCD     1      21.130  18.640  17.600  1.00  0.00            
ATOM     84  O20 GCD     1      17.210  22.650  17.260  1.00  0.00            
ATOM     85  C25 GCD     1      17.360  24.080  17.000  1.00  0.00            
ATOM     86  H41 GCD     1      17.850  24.280  16.040  1.00  0.00            
ATOM     87  C26 GCD     1      15.890  24.650  16.800  1.00  0.00            
ATOM     88  H42 GCD     1      15.230  24.260  17.590  1.00  0.00            
ATOM     89  O21 GCD     1      15.390  24.100  15.580  1.00  0.00            
ATOM     90  H43 GCD     1      14.510  24.430  15.370  1.00  0.00            
ATOM     91  C27 GCD     1      15.850  26.170  16.760  1.00  0.00            
ATOM     92  H44 GCD     1      16.340  26.580  15.870  1.00  0.00            
ATOM     93  O22 GCD     1      14.530  26.570  16.820  1.00  0.00            
ATOM     94  H45 GCD     1      14.240  26.630  17.740  1.00  0.00            
ATOM     95  C28 GCD     1      16.650  26.790  17.940  1.00  0.00            
ATOM     96  H46 GCD     1      16.830  27.850  17.750  1.00  0.00            
ATOM     97  O23 GCD     1      17.970  26.250  17.980  1.00  0.00            
ATOM     98  C29 GCD     1      17.970  24.880  18.200  1.00  0.00            
ATOM     99  H47 GCD     1      17.380  24.630  19.090  1.00  0.00            
ATOM    100  C30 GCD     1      19.460  24.600  18.450  1.00  0.00            
ATOM    101  H48 GCD     1      19.560  23.530  18.720  1.00  0.00            
ATOM    102  H49 GCD     1      19.840  25.000  19.400  1.00  0.00            
ATOM    103  O24 GCD     1      20.440  24.940  17.460  1.00  0.00            
ATOM    104  H50 GCD     1      20.410  25.890  17.310  1.00  0.00            
ATOM    105  O25 GCD     1      15.970  26.590  19.200  1.00  0.00            
ATOM    106  C31 GCD     1      15.700  27.750  20.000  1.00  0.00            
ATOM    107  H51 GCD     1      15.930  28.630  19.390  1.00  0.00            
ATOM    108  C32 GCD     1      14.190  27.820  20.240  1.00  0.00            
ATOM    109  H52 GCD     1      13.800  26.850  20.550  1.00  0.00            
ATOM    110  O26 GCD     1      13.490  28.080  19.020  1.00  0.00            
ATOM    111  H53 GCD     1      12.680  28.520  19.280  1.00  0.00            
ATOM    112  C33 GCD     1      13.890  28.950  21.280  1.00  0.00            
ATOM    113  H54 GCD     1      14.150  29.930  20.870  1.00  0.00            
ATOM    114  O27 GCD     1      12.470  28.930  21.640  1.00  0.00            
ATOM    115  H55 GCD     1      12.360  28.170  22.220  1.00  0.00            
ATOM    116  C34 GCD     1      14.710  28.710  22.520  1.00  0.00            
ATOM    117  H56 GCD     1      14.520  29.500  23.250  1.00  0.00            
ATOM    118  O28 GCD     1      16.020  28.810  22.170  1.00  0.00            
ATOM    119  C35 GCD     1      16.520  27.760  21.390  1.00  0.00            
ATOM    120  H57 GCD     1      16.240  26.770  21.780  1.00  0.00            
ATOM    121  C36 GCD     1      18.000  27.750  21.230  1.00  0.00            
ATOM    122  H58 GCD     1      18.380  28.720  20.860  1.00  0.00            
ATOM    123  H59 GCD     1      18.300  27.040  20.450  1.00  0.00            
ATOM    124  O29 GCD     1      18.660  27.520  22.450  1.00  0.00            
ATOM    125  H60 GCD     1      18.310  28.120  23.120  1.00  0.00            
ATOM    126  O30 GCD     1      14.470  27.430  23.110  1.00  0.00            
ATOM    127  C37 GCD     1      14.450  27.310  24.560  1.00  0.00            
ATOM    128  H61 GCD     1      15.160  28.060  24.930  1.00  0.00            
ATOM    129  C38 GCD     1      13.020  27.420  25.010  1.00  0.00            
ATOM    130  H62 GCD     1      12.380  26.590  24.680  1.00  0.00            
ATOM    131  O31 GCD     1      12.390  28.630  24.590  1.00  0.00            
ATOM    132  H63 GCD     1      12.790  29.380  25.050  1.00  0.00            
ATOM    133  C39 GCD     1      13.010  27.310  26.490  1.00  0.00            
ATOM    134  H64 GCD     1      13.600  28.090  26.970  1.00  0.00            
ATOM    135  O32 GCD     1      11.740  27.400  27.050  1.00  0.00            
ATOM    136  H65 GCD     1      11.910  27.310  28.000  1.00  0.00            
ATOM    137  C40 GCD     1      13.630  25.930  26.900  1.00  0.00            
ATOM    138  H66 GCD     1      13.760  25.970  27.980  1.00  0.00            
ATOM    139  O33 GCD     1      14.900  25.810  26.450  1.00  0.00            
ATOM    140  C41 GCD     1      15.070  25.970  24.990  1.00  0.00            
ATOM    141  H67 GCD     1      14.530  25.140  24.520  1.00  0.00            
ATOM    142  C42 GCD     1      16.570  25.810  24.740  1.00  0.00            
ATOM    143  H68 GCD     1      17.090  26.580  25.330  1.00  0.00            
ATOM    144  H69 GCD     1      16.820  26.100  23.710  1.00  0.00            
ATOM    145  O34 GCD     1      17.010  24.510  24.990  1.00  0.00            
ATOM    146  H70 GCD     1      17.070  24.270  25.920  1.00  0.00            
ATOM    147  O35 GCD     1      12.940  24.860  26.460  1.00  0.00            
ATOM    148  C43 GCD     1      12.130  24.060  27.380  1.00  0.00            
ATOM    149  H71 GCD     1      11.800  24.550  28.300  1.00  0.00            
ATOM    150  C44 GCD     1      10.830  23.690  26.620  1.00  0.00            
ATOM    151  H72 GCD     1      11.090  23.070  25.750  1.00  0.00            
ATOM    152  O36 GCD     1      10.200  24.940  26.330  1.00  0.00            
ATOM    153  H73 GCD     1      10.840  25.640  26.420  1.00  0.00            
ATOM    154  C45 GCD     1       9.970  22.840  27.510  1.00  0.00            
ATOM    155  H74 GCD     1       9.710  23.370  28.430  1.00  0.00            
ATOM    156  O37 GCD     1       8.850  22.430  26.800  1.00  0.00            
ATOM    157  H75 GCD     1       9.010  21.510  26.550  1.00  0.00            
ATOM    158  C46 GCD     1      10.770  21.620  27.980  1.00  0.00            
ATOM    159  H76 GCD     1      10.230  21.100  28.770  1.00  0.00            
ATOM    160  O38 GCD     1      10.940  20.650  26.940  1.00  0.00            
ATOM    161  O39 GCD     1      12.010  22.000  28.610  1.00  0.00            
ATOM    162  C47 GCD     1      12.870  22.770  27.750  1.00  0.00            
ATOM    163  H77 GCD     1      13.190  22.190  26.880  1.00  0.00            
ATOM    164  C48 GCD     1      14.170  22.990  28.510  1.00  0.00            
ATOM    165  H78 GCD     1      13.920  23.380  29.510  1.00  0.00            
ATOM    166  H79 GCD     1      14.870  23.690  28.040  1.00  0.00            
ATOM    167  O40 GCD     1      14.850  21.760  28.770  1.00  0.00            
ATOM    168  H80 GCD     1      15.520  21.710  28.080  1.00  0.00            
ATOM    169  C1  BH4     2      15.390  21.870  20.140  1.00  0.00            
ATOM    170  C2  BH4     2      16.060  22.820  21.040  1.00  0.00            
ATOM    171  C3  BH4     2      15.330  23.770  21.680  1.00  0.00            
ATOM    172  C4  BH4     2      13.880  24.060  21.560  1.00  0.00            
ATOM    173  C5  BH4     2      13.290  24.470  20.390  1.00  0.00            
ATOM    174  C6  BH4     2      11.930  24.720  20.260  1.00  0.00            
ATOM    175  C7  BH4     2      11.100  24.580  21.410  1.00  0.00            
ATOM    176  C8  BH4     2      11.670  24.100  22.540  1.00  0.00            
ATOM    177  C9  BH4     2      13.020  23.910  22.600  1.00  0.00            
ATOM    178  C10 BH4     2      17.540  22.650  21.250  1.00  0.00            
ATOM    179  C11 BH4     2      18.340  23.810  21.550  1.00  0.00            
ATOM    180  C12 BH4     2      19.660  23.700  21.770  1.00  0.00            
ATOM    181  C13 BH4     2      20.300  22.470  21.810  1.00  0.00            
ATOM    182  C14 BH4     2      19.470  21.340  21.620  1.00  0.00            
ATOM    183  C15 BH4     2      18.090  21.430  21.370  1.00  0.00            
ATOM    184  H1  BH4     2      15.380  22.160  19.080  1.00  0.00            
ATOM    185  H2  BH4     2      15.670  20.820  20.300  1.00  0.00            
ATOM    186  H3  BH4     2      14.330  21.900  20.420  1.00  0.00            
ATOM    187  H4  BH4     2      15.800  24.410  22.420  1.00  0.00            
ATOM    188  H5  BH4     2      13.960  24.860  19.630  1.00  0.00            
ATOM    189  H6  BH4     2      11.490  25.060  19.330  1.00  0.00            
ATOM    190  H7  BH4     2      10.020  24.680  21.430  1.00  0.00            
ATOM    191  H8  BH4     2      11.100  23.900  23.440  1.00  0.00            
ATOM    192  H9  BH4     2      13.440  23.550  23.540  1.00  0.00            
ATOM    193  H10 BH4     2      17.990  24.840  21.480  1.00  0.00            
ATOM    194  H11 BH4     2      20.200  24.650  21.710  1.00  0.00            
ATOM    195  H12 BH4     2      21.360  22.300  21.970  1.00  0.00            
ATOM    196  H13 BH4     2      19.850  20.330  21.760  1.00  0.00            
ATOM    197  H14 BH4     2      17.450  20.570  21.190  1.00  0.00            
TER
ENDMDL
MODEL        1
ATOM      1  H1  GCD     1       8.350  36.990  24.720  1.00  0.00            
ATOM      2  O1  GCD     1       8.790  37.020  23.870  1.00  0.00            
ATOM      3  C1  GCD     1       9.320  35.800  23.540  1.00  0.00            
ATOM      4  H2  GCD     1       9.760  35.900  22.530  1.00  0.00            
ATOM      5  H3  GCD     1      10.200  35.580  24.160  1.00  0.00            
ATOM      6  C2  GCD     1       8.490  34.500  23.740  1.00  0.00            
ATOM      7  H4  GCD     1       9.130  33.630  23.530  1.00  0.00            
ATOM      8  C3  GCD     1       7.310  34.460  22.830  1.00  0.00            
ATOM      9  H5  GCD     1       6.760  35.410  22.890  1.00  0.00            
ATOM     10  C4  GCD     1       6.320  33.370  23.210  1.00  0.00            
ATOM     11  H6  GCD     1       6.850  32.450  22.920  1.00  0.00            
ATOM     12  O2  GCD     1       5.180  33.410  22.370  1.00  0.00            
ATOM     13  H7  GCD     1       5.450  33.210  21.470  1.00  0.00            
ATOM     14  C5  GCD     1       5.970  33.380  24.710  1.00  0.00            
ATOM     15  H8  GCD     1       5.600  34.390  24.910  1.00  0.00            
ATOM     16  O3  GCD     1       5.030  32.320  25.000  1.00  0.00            
ATOM     17  H9  GCD     1       5.480  31.470  24.940  1.00  0.00            
ATOM     18  C6  GCD     1       7.320  33.330  25.430  1.00  0.00            
ATOM     19  O4  GCD     1       8.090  34.430  25.100  1.00  0.00            
ATOM     20  H10 GCD     1       7.120  33.380  26.510  1.00  0.00            
ATOM     21  O5  GCD     1       7.960  32.150  25.150  1.00  0.00            
ATOM     22  C7  GCD     1       8.130  31.260  26.320  1.00  0.00            
ATOM     23  H11 GCD     1       7.590  31.610  27.210  1.00  0.00            
ATOM     24  C8  GCD     1       7.600  29.830  25.950  1.00  0.00            
ATOM     25  H12 GCD     1       8.160  29.510  25.060  1.00  0.00            
ATOM     26  O6  GCD     1       6.200  29.990  25.660  1.00  0.00            
ATOM     27  H13 GCD     1       5.800  29.120  25.550  1.00  0.00            
ATOM     28  C9  GCD     1       7.770  28.860  27.070  1.00  0.00            
ATOM     29  H14 GCD     1       7.150  29.200  27.920  1.00  0.00            
ATOM     30  O7  GCD     1       7.270  27.530  26.660  1.00  0.00            
ATOM     31  H15 GCD     1       7.900  27.070  26.090  1.00  0.00            
ATOM     32  C10 GCD     1       9.210  28.870  27.580  1.00  0.00            
ATOM     33  H16 GCD     1       9.300  28.340  28.530  1.00  0.00            
ATOM     34  O8  GCD     1       9.710  30.180  27.740  1.00  0.00            
ATOM     35  C11 GCD     1       9.550  31.160  26.730  1.00  0.00            
ATOM     36  H17 GCD     1      10.240  30.940  25.900  1.00  0.00            
ATOM     37  C12 GCD     1      10.010  32.530  27.350  1.00  0.00            
ATOM     38  H18 GCD     1       9.930  33.330  26.600  1.00  0.00            
ATOM     39  H19 GCD     1      11.060  32.410  27.630  1.00  0.00            
ATOM     40  O9  GCD     1       9.140  32.860  28.480  1.00  0.00            
ATOM     41  H20 GCD     1       9.620  33.570  28.920  1.00  0.00            
ATOM     42  O10 GCD     1       9.920  28.190  26.580  1.00  0.00            
ATOM     43  C13 GCD     1      10.590  26.960  26.950  1.00  0.00            
ATOM     44  H21 GCD     1      10.110  26.630  27.890  1.00  0.00            
ATOM     45  C14 GCD     1      10.450  26.000  25.760  1.00  0.00            
ATOM     46  H22 GCD     1      10.740  26.700  24.970  1.00  0.00            
ATOM     47  O11 GCD     1       9.110  25.550  25.680  1.00  0.00            
ATOM     48  H23 GCD     1       9.050  25.100  24.820  1.00  0.00            
ATOM     49  C15 GCD     1      11.480  24.850  25.850  1.00  0.00            
ATOM     50  H24 GCD     1      11.120  24.110  26.570  1.00  0.00            
ATOM     51  O12 GCD     1      11.640  24.180  24.670  1.00  0.00            
ATOM     52  H25 GCD     1      11.980  24.790  24.020  1.00  0.00            
ATOM     53  C16 GCD     1      12.840  25.390  26.200  1.00  0.00            
ATOM     54  H26 GCD     1      13.540  24.570  26.370  1.00  0.00            
ATOM     55  O13 GCD     1      12.840  26.170  27.440  1.00  0.00            
ATOM     56  C17 GCD     1      12.040  27.320  27.350  1.00  0.00            
ATOM     57  H27 GCD     1      12.430  27.890  26.500  1.00  0.00            
ATOM     58  C18 GCD     1      12.190  28.210  28.660  1.00  0.00            
ATOM     59  H28 GCD     1      11.720  29.150  28.370  1.00  0.00            
ATOM     60  H29 GCD     1      13.260  28.350  28.890  1.00  0.00            
ATOM     61  O14 GCD     1      11.560  27.570  29.760  1.00  0.00            
ATOM     62  H30 GCD     1      11.980  27.920  30.560  1.00  0.00            
ATOM     63  O15 GCD     1      13.470  26.110  25.090  1.00  0.00            
ATOM     64  C19 GCD     1      14.820  25.740  24.770  1.00  0.00            
ATOM     65  H31 GCD     1      15.290  25.190  25.600  1.00  0.00            
ATOM     66  C20 GCD     1      14.990  24.780  23.570  1.00  0.00            
ATOM     67  H32 GCD     1      14.400  25.180  22.740  1.00  0.00            
ATOM     68  O16 GCD     1      14.370  23.540  23.790  1.00  0.00            
ATOM     69  H33 GCD     1      14.440  23.020  22.970  1.00  0.00            
ATOM     70  C21 GCD     1      16.430  24.590  23.070  1.00  0.00            
ATOM     71  H34 GCD     1      16.910  24.050  23.900  1.00  0.00            
ATOM     72  O17 GCD     1      16.610  23.980  21.780  1.00  0.00            
ATOM     73  H35 GCD     1      16.400  24.570  21.050  1.00  0.00            
ATOM     74  C22 GCD     1      17.200  25.890  23.080  1.00  0.00            
ATOM     75  H36 GCD     1      18.290  25.840  23.030  1.00  0.00            
ATOM     76  O18 GCD     1      17.050  26.540  24.380  1.00  0.00            
ATOM     77  C23 GCD     1      15.660  26.980  24.710  1.00  0.00            
ATOM     78  H37 GCD     1      15.360  27.570  23.840  1.00  0.00            
ATOM     79  C24 GCD     1      15.610  27.740  26.070  1.00  0.00            
ATOM     80  H38 GCD     1      16.080  27.120  26.840  1.00  0.00            
ATOM     81  H39 GCD     1      14.560  27.740  26.390  1.00  0.00            
ATOM     82  O19 GCD     1      16.200  29.060  26.010  1.00  0.00            
ATOM     83  H40 GCD     1      16.370  29.290  26.920  1.00  0.00            
ATOM     84  O20 GCD     1      16.740  26.690  21.990  1.00  0.00            
ATOM     85  C25 GCD     1      17.770  27.330  21.160  1.00  0.00            
ATOM     86  H41 GCD     1      18.760  26.870  21.280  1.00  0.00            
ATOM     87  C26 GCD     1      17.380  26.990  19.700  1.00  0.00            
ATOM     88  H42 GCD     1      16.350  27.260  19.430  1.00  0.00            
ATOM     89  O21 GCD     1      17.520  25.610  19.480  1.00  0.00            
ATOM     90  H43 GCD     1      18.400  25.370  19.800  1.00  0.00            
ATOM     91  C27 GCD     1      18.400  27.710  18.800  1.00  0.00            
ATOM     92  H44 GCD     1      19.380  27.280  19.020  1.00  0.00            
ATOM     93  O22 GCD     1      18.030  27.470  17.460  1.00  0.00            
ATOM     94  H45 GCD     1      17.240  27.980  17.260  1.00  0.00            
ATOM     95  C28 GCD     1      18.420  29.180  19.090  1.00  0.00            
ATOM     96  H46 GCD     1      19.260  29.660  18.570  1.00  0.00            
ATOM     97  O23 GCD     1      18.590  29.510  20.480  1.00  0.00            
ATOM     98  C29 GCD     1      17.670  28.870  21.380  1.00  0.00            
ATOM     99  H47 GCD     1      16.670  29.110  20.990  1.00  0.00            
ATOM    100  C30 GCD     1      17.830  29.430  22.790  1.00  0.00            
ATOM    101  H48 GCD     1      18.860  29.330  23.160  1.00  0.00            
ATOM    102  H49 GCD     1      17.070  28.880  23.360  1.00  0.00            
ATOM    103  O24 GCD     1      17.490  30.800  22.890  1.00  0.00            
ATOM    104  H50 GCD     1      18.170  31.320  22.440  1.00  0.00            
ATOM    105  O25 GCD     1      17.220  29.730  18.590  1.00  0.00            
ATOM    106  C31 GCD     1      17.280  30.880  17.690  1.00  0.00            
ATOM    107  H51 GCD     1      18.280  31.080  17.280  1.00  0.00            
ATOM    108  C32 GCD     1      16.390  30.580  16.500  1.00  0.00            
ATOM    109  H52 GCD     1      15.380  30.250  16.780  1.00  0.00            
ATOM    110  O26 GCD     1      16.960  29.570  15.680  1.00  0.00            
ATOM    111  H53 GCD     1      16.520  29.620  14.830  1.00  0.00            
ATOM    112  C33 GCD     1      16.170  31.820  15.640  1.00  0.00            
ATOM    113  H54 GCD     1      17.180  32.110  15.350  1.00  0.00            
ATOM    114  O27 GCD     1      15.330  31.630  14.480  1.00  0.00            
ATOM    115  H55 GCD     1      14.440  31.390  14.740  1.00  0.00            
ATOM    116  C34 GCD     1      15.690  33.010  16.470  1.00  0.00            
ATOM    117  H56 GCD     1      15.680  33.950  15.910  1.00  0.00            
ATOM    118  O28 GCD     1      16.540  33.150  17.550  1.00  0.00            
ATOM    119  C35 GCD     1      16.680  32.010  18.440  1.00  0.00            
ATOM    120  H57 GCD     1      15.700  31.650  18.780  1.00  0.00            
ATOM    121  C36 GCD     1      17.460  32.360  19.660  1.00  0.00            
ATOM    122  H58 GCD     1      18.530  32.430  19.440  1.00  0.00            
ATOM    123  H59 GCD     1      17.250  31.590  20.410  1.00  0.00            
ATOM    124  O29 GCD     1      17.040  33.580  20.260  1.00  0.00            
ATOM    125  H60 GCD     1      16.080  33.560  20.210  1.00  0.00            
ATOM    126  O30 GCD     1      14.380  32.960  16.990  1.00  0.00            
ATOM    127  C37 GCD     1      13.260  33.330  16.120  1.00  0.00            
ATOM    128  H61 GCD     1      13.640  33.460  15.100  1.00  0.00            
ATOM    129  C38 GCD     1      12.280  32.180  16.220  1.00  0.00            
ATOM    130  H62 GCD     1      11.950  31.980  17.250  1.00  0.00            
ATOM    131  O31 GCD     1      12.890  31.050  15.590  1.00  0.00            
ATOM    132  H63 GCD     1      12.320  30.310  15.860  1.00  0.00            
ATOM    133  C39 GCD     1      10.970  32.550  15.600  1.00  0.00            
ATOM    134  H64 GCD     1      11.130  32.740  14.540  1.00  0.00            
ATOM    135  O32 GCD     1      10.030  31.520  15.740  1.00  0.00            
ATOM    136  H65 GCD     1       9.870  31.480  16.690  1.00  0.00            
ATOM    137  C40 GCD     1      10.490  33.780  16.340  1.00  0.00            
ATOM    138  H66 GCD     1       9.540  34.080  15.880  1.00  0.00            
ATOM    139  O33 GCD     1      11.360  34.870  16.150  1.00  0.00            
ATOM    140  C41 GCD     1      12.680  34.690  16.610  1.00  0.00            
ATOM    141  H67 GCD     1      12.510  34.620  17.690  1.00  0.00            
ATOM    142  C42 GCD     1      13.530  35.850  16.200  1.00  0.00            
ATOM    143  H68 GCD     1      14.430  35.930  16.830  1.00  0.00            
ATOM    144  H69 GCD     1      12.930  36.740  16.430  1.00  0.00            
ATOM    145  O34 GCD     1      13.820  35.990  14.780  1.00  0.00            
ATOM    146  H70 GCD     1      13.530  36.890  14.600  1.00  0.00            
ATOM    147  O35 GCD     1      10.110  33.440  17.720  1.00  0.00            
ATOM    148  C43 GCD     1       8.930  34.070  18.220  1.00  0.00            
ATOM    149  H71 GCD     1       8.320  34.650  17.500  1.00  0.00            
ATOM    150  C44 GCD     1       8.080  33.070  18.770  1.00  0.00            
ATOM    151  H72 GCD     1       8.670  32.590  19.570  1.00  0.00            
ATOM    152  O36 GCD     1       7.680  32.080  17.810  1.00  0.00            
ATOM    153  H73 GCD     1       7.760  32.440  16.920  1.00  0.00            
ATOM    154  C45 GCD     1       6.780  33.570  19.390  1.00  0.00            
ATOM    155  H74 GCD     1       6.170  34.000  18.590  1.00  0.00            
ATOM    156  O37 GCD     1       6.070  32.530  19.980  1.00  0.00            
ATOM    157  H75 GCD     1       6.070  31.890  19.270  1.00  0.00            
ATOM    158  C46 GCD     1       7.060  34.680  20.440  1.00  0.00            
ATOM    159  H76 GCD     1       6.170  35.150  20.880  1.00  0.00            
ATOM    160  O38 GCD     1       7.770  34.090  21.510  1.00  0.00            
ATOM    161  O39 GCD     1       7.950  35.610  19.840  1.00  0.00            
ATOM    162  C47 GCD     1       9.230  35.070  19.360  1.00  0.00            
ATOM    163  H77 GCD     1       9.660  34.590  20.250  1.00  0.00            
ATOM    164  C48 GCD     1      10.080  36.250  18.870  1.00  0.00            
ATOM    165  H78 GCD     1       9.680  36.710  17.950  1.00  0.00            
ATOM    166  H79 GCD     1      11.060  35.880  18.560  1.00  0.00            
ATOM    167  O40 GCD     1      10.240  37.250  19.830  1.00  0.00            
ATOM    168  H80 GCD     1       9.420  37.180  20.330  1.00  0.00            
ATOM    169  C1  BH4     2      12.270  29.090  23.490  1.00  0.00            
ATOM    170  C2  BH4     2      13.300  30.200  23.140  1.00  0.00            
ATOM    171  C3  BH4     2      13.860  30.340  21.920  1.00  0.00            
ATOM    172  C4  BH4     2      13.890  29.390  20.770  1.00  0.00            
ATOM    173  C5  BH4     2      13.900  27.980  20.970  1.00  0.00            
ATOM    174  C6  BH4     2      13.740  27.120  19.850  1.00  0.00            
ATOM    175  C7  BH4     2      13.510  27.730  18.610  1.00  0.00            
ATOM    176  C8  BH4     2      13.560  29.100  18.430  1.00  0.00            
ATOM    177  C9  BH4     2      13.760  29.960  19.500  1.00  0.00            
ATOM    178  C10 BH4     2      13.330  31.280  24.190  1.00  0.00            
ATOM    179  C11 BH4     2      12.810  32.510  23.830  1.00  0.00            
ATOM    180  C12 BH4     2      12.750  33.620  24.670  1.00  0.00            
ATOM    181  C13 BH4     2      13.130  33.510  25.980  1.00  0.00            
ATOM    182  C14 BH4     2      13.570  32.240  26.430  1.00  0.00            
ATOM    183  C15 BH4     2      13.700  31.130  25.520  1.00  0.00            
ATOM    184  H1  BH4     2      11.590  29.510  24.240  1.00  0.00            
ATOM    185  H2  BH4     2      11.670  28.750  22.640  1.00  0.00            
ATOM    186  H3  BH4     2      12.610  28.210  24.060  1.00  0.00            
ATOM    187  H4  BH4     2      14.430  31.250  21.780  1.00  0.00            
ATOM    188  H5  BH4     2      14.340  27.540  21.860  1.00  0.00            
ATOM    189  H6  BH4     2      13.850  26.040  19.930  1.00  0.00            
ATOM    190  H7  BH4     2      13.380  27.050  17.770  1.00  0.00            
ATOM    191  H8  BH4     2      13.560  29.540  17.440  1.00  0.00            
ATOM    192  H9  BH4     2      13.700  31.040  19.360  1.00  0.00            
ATOM    193  H10 BH4     2      12.460  32.620  22.800  1.00  0.00            
ATOM    194  H11 BH4     2      12.420  34.570  24.260  1.00  0.00            
ATOM    195  H12 BH4     2      13.060  34.310  26.710  1.00  0.00            
ATOM    196  H13 BH4     2      13.780  32.110  27.490  1.00  0.00            
ATOM    197  H14 BH4     2      14.000  30.160  25.900  1.00  0.00            
TER
ENDMDL
MODEL        1
ATOM      1  H1  GCD     1      17.600   9.820  28.160  1.00  0.00            
ATOM      2  O1  GCD     1      18.090  10.660  28.140  1.00  0.00            
ATOM      3  C1  GCD     1      18.170  11.040  26.760  1.00  0.00            
ATOM      4  H2  GCD     1      18.220  12.140  26.740  1.00  0.00            
ATOM      5  H3  GCD     1      19.140  10.710  26.360  1.00  0.00            
ATOM      6  C2  GCD     1      16.980  10.620  25.960  1.00  0.00            
ATOM      7  H4  GCD     1      16.910  11.200  25.030  1.00  0.00            
ATOM      8  C3  GCD     1      15.610  10.880  26.620  1.00  0.00            
ATOM      9  H5  GCD     1      15.500  10.310  27.550  1.00  0.00            
ATOM     10  C4  GCD     1      14.460  10.290  25.840  1.00  0.00            
ATOM     11  H6  GCD     1      14.400  10.780  24.860  1.00  0.00            
ATOM     12  O2  GCD     1      13.250  10.400  26.530  1.00  0.00            
ATOM     13  H7  GCD     1      12.660   9.830  26.010  1.00  0.00            
ATOM     14  C5  GCD     1      14.740   8.820  25.470  1.00  0.00            
ATOM     15  H8  GCD     1      14.910   8.360  26.450  1.00  0.00            
ATOM     16  O3  GCD     1      13.770   8.170  24.600  1.00  0.00            
ATOM     17  H9  GCD     1      13.790   7.230  24.830  1.00  0.00            
ATOM     18  C6  GCD     1      16.150   8.770  24.820  1.00  0.00            
ATOM     19  O4  GCD     1      17.070   9.210  25.680  1.00  0.00            
ATOM     20  H10 GCD     1      16.320   7.700  24.700  1.00  0.00            
ATOM     21  O5  GCD     1      16.100   9.490  23.560  1.00  0.00            
ATOM     22  C7  GCD     1      16.530   8.870  22.370  1.00  0.00            
ATOM     23  H11 GCD     1      17.080   7.930  22.550  1.00  0.00            
ATOM     24  C8  GCD     1      15.340   8.720  21.490  1.00  0.00            
ATOM     25  H12 GCD     1      14.940   9.730  21.360  1.00  0.00            
ATOM     26  O6  GCD     1      14.390   7.740  22.010  1.00  0.00            
ATOM     27  H13 GCD     1      14.080   7.940  22.900  1.00  0.00            
ATOM     28  C9  GCD     1      15.750   8.130  20.180  1.00  0.00            
ATOM     29  H14 GCD     1      16.160   7.140  20.390  1.00  0.00            
ATOM     30  O7  GCD     1      14.640   7.960  19.310  1.00  0.00            
ATOM     31  H15 GCD     1      14.080   7.350  19.810  1.00  0.00            
ATOM     32  C10 GCD     1      16.800   8.930  19.530  1.00  0.00            
ATOM     33  H16 GCD     1      17.250   8.330  18.740  1.00  0.00            
ATOM     34  O8  GCD     1      17.880   9.250  20.390  1.00  0.00            
ATOM     35  C11 GCD     1      17.500   9.810  21.680  1.00  0.00            
ATOM     36  H17 GCD     1      17.020  10.790  21.560  1.00  0.00            
ATOM     37  C12 GCD     1      18.760  10.110  22.520  1.00  0.00            
ATOM     38  H18 GCD     1      18.450  10.410  23.530  1.00  0.00            
ATOM     39  H19 GCD     1      19.280  10.940  22.010  1.00  0.00            
ATOM     40  O9  GCD     1      19.640   9.030  22.670  1.00  0.00            
ATOM     41  H20 GCD     1      19.980   8.790  21.800  1.00  0.00            
ATOM     42  O10 GCD     1      16.180  10.220  19.090  1.00  0.00            
ATOM     43  C13 GCD     1      16.560  10.440  17.680  1.00  0.00            
ATOM     44  H21 GCD     1      17.220   9.700  17.210  1.00  0.00            
ATOM     45  C14 GCD     1      15.230  10.620  16.910  1.00  0.00            
ATOM     46  H22 GCD     1      14.660  11.450  17.330  1.00  0.00            
ATOM     47  O11 GCD     1      14.480   9.440  17.100  1.00  0.00            
ATOM     48  H23 GCD     1      14.570   9.110  18.000  1.00  0.00            
ATOM     49  C15 GCD     1      15.430  10.980  15.500  1.00  0.00            
ATOM     50  H24 GCD     1      16.050  10.170  15.080  1.00  0.00            
ATOM     51  O12 GCD     1      14.090  11.120  14.890  1.00  0.00            
ATOM     52  H25 GCD     1      13.840  12.050  14.820  1.00  0.00            
ATOM     53  C16 GCD     1      16.320  12.270  15.430  1.00  0.00            
ATOM     54  H26 GCD     1      16.600  12.480  14.400  1.00  0.00            
ATOM     55  O13 GCD     1      17.560  12.070  16.220  1.00  0.00            
ATOM     56  C17 GCD     1      17.330  11.760  17.600  1.00  0.00            
ATOM     57  H27 GCD     1      16.680  12.530  18.030  1.00  0.00            
ATOM     58  C18 GCD     1      18.680  11.660  18.310  1.00  0.00            
ATOM     59  H28 GCD     1      18.520  11.420  19.370  1.00  0.00            
ATOM     60  H29 GCD     1      19.120  12.660  18.200  1.00  0.00            
ATOM     61  O14 GCD     1      19.630  10.650  17.840  1.00  0.00            
ATOM     62  H30 GCD     1      19.620  10.790  16.890  1.00  0.00            
ATOM     63  O15 GCD     1      15.680  13.430  16.030  1.00  0.00            
ATOM     64  C19 GCD     1      15.390  14.480  15.000  1.00  0.00            
ATOM     65  H31 GCD     1      15.390  14.110  13.970  1.00  0.00            
ATOM     66  C20 GCD     1      13.910  14.830  15.290  1.00  0.00            
ATOM     67  H32 GCD     1      13.890  14.880  16.390  1.00  0.00            
ATOM     68  O16 GCD     1      13.080  13.720  14.930  1.00  0.00            
ATOM     69  H33 GCD     1      12.450  13.560  15.640  1.00  0.00            
ATOM     70  C21 GCD     1      13.490  16.210  14.710  1.00  0.00            
ATOM     71  H34 GCD     1      13.310  16.130  13.630  1.00  0.00            
ATOM     72  O17 GCD     1      12.170  16.590  15.220  1.00  0.00            
ATOM     73  H35 GCD     1      11.710  15.780  15.000  1.00  0.00            
ATOM     74  C22 GCD     1      14.610  17.230  14.900  1.00  0.00            
ATOM     75  H36 GCD     1      14.360  18.060  14.230  1.00  0.00            
ATOM     76  O18 GCD     1      15.890  16.810  14.460  1.00  0.00            
ATOM     77  C23 GCD     1      16.380  15.680  15.130  1.00  0.00            
ATOM     78  H37 GCD     1      16.410  16.000  16.180  1.00  0.00            
ATOM     79  C24 GCD     1      17.750  15.330  14.580  1.00  0.00            
ATOM     80  H38 GCD     1      18.060  14.460  15.170  1.00  0.00            
ATOM     81  H39 GCD     1      18.400  16.210  14.670  1.00  0.00            
ATOM     82  O19 GCD     1      17.750  14.870  13.250  1.00  0.00            
ATOM     83  H40 GCD     1      17.400  15.530  12.640  1.00  0.00            
ATOM     84  O20 GCD     1      14.650  17.670  16.240  1.00  0.00            
ATOM     85  C25 GCD     1      14.780  19.140  16.390  1.00  0.00            
ATOM     86  H41 GCD     1      15.050  19.600  15.420  1.00  0.00            
ATOM     87  C26 GCD     1      13.500  19.690  16.830  1.00  0.00            
ATOM     88  H42 GCD     1      13.090  19.090  17.660  1.00  0.00            
ATOM     89  O21 GCD     1      12.530  19.560  15.840  1.00  0.00            
ATOM     90  H43 GCD     1      12.530  18.670  15.460  1.00  0.00            
ATOM     91  C27 GCD     1      13.600  21.180  17.290  1.00  0.00            
ATOM     92  H44 GCD     1      13.910  21.850  16.480  1.00  0.00            
ATOM     93  O22 GCD     1      12.340  21.660  17.790  1.00  0.00            
ATOM     94  H45 GCD     1      12.240  21.490  18.730  1.00  0.00            
ATOM     95  C28 GCD     1      14.580  21.340  18.410  1.00  0.00            
ATOM     96  H46 GCD     1      14.760  22.390  18.630  1.00  0.00            
ATOM     97  O23 GCD     1      15.870  20.760  18.000  1.00  0.00            
ATOM     98  C29 GCD     1      15.850  19.410  17.470  1.00  0.00            
ATOM     99  H47 GCD     1      15.460  18.700  18.210  1.00  0.00            
ATOM    100  C30 GCD     1      17.220  19.030  16.990  1.00  0.00            
ATOM    101  H48 GCD     1      17.150  18.120  16.370  1.00  0.00            
ATOM    102  H49 GCD     1      17.880  18.930  17.860  1.00  0.00            
ATOM    103  O24 GCD     1      17.810  19.890  16.040  1.00  0.00            
ATOM    104  H50 GCD     1      18.720  19.590  15.960  1.00  0.00            
ATOM    105  O25 GCD     1      14.050  20.700  19.560  1.00  0.00            
ATOM    106  C31 GCD     1      13.910  21.460  20.780  1.00  0.00            
ATOM    107  H51 GCD     1      13.900  22.500  20.440  1.00  0.00            
ATOM    108  C32 GCD     1      12.490  21.070  21.450  1.00  0.00            
ATOM    109  H52 GCD     1      12.500  19.980  21.600  1.00  0.00            
ATOM    110  O26 GCD     1      11.470  21.530  20.550  1.00  0.00            
ATOM    111  H53 GCD     1      10.710  20.980  20.750  1.00  0.00            
ATOM    112  C33 GCD     1      12.320  21.800  22.750  1.00  0.00            
ATOM    113  H54 GCD     1      12.420  22.870  22.520  1.00  0.00            
ATOM    114  O27 GCD     1      11.060  21.550  23.350  1.00  0.00            
ATOM    115  H55 GCD     1      11.160  20.730  23.840  1.00  0.00            
ATOM    116  C34 GCD     1      13.510  21.490  23.660  1.00  0.00            
ATOM    117  H56 GCD     1      13.430  22.100  24.570  1.00  0.00            
ATOM    118  O28 GCD     1      14.720  21.890  22.970  1.00  0.00            
ATOM    119  C35 GCD     1      15.010  21.170  21.790  1.00  0.00            
ATOM    120  H57 GCD     1      15.090  20.100  21.980  1.00  0.00            
ATOM    121  C36 GCD     1      16.420  21.720  21.310  1.00  0.00            
ATOM    122  H58 GCD     1      16.530  22.810  21.380  1.00  0.00            
ATOM    123  H59 GCD     1      16.570  21.410  20.270  1.00  0.00            
ATOM    124  O29 GCD     1      17.470  21.020  21.970  1.00  0.00            
ATOM    125  H60 GCD     1      17.460  21.460  22.820  1.00  0.00            
ATOM    126  O30 GCD     1      13.510  20.120  24.060  1.00  0.00            
ATOM    127  C37 GCD     1      13.470  19.730  25.450  1.00  0.00            
ATOM    128  H61 GCD     1      13.330  20.620  26.080  1.00  0.00            
ATOM    129  C38 GCD     1      12.250  18.850  25.710  1.00  0.00            
ATOM    130  H62 GCD     1      12.340  17.890  25.190  1.00  0.00            
ATOM    131  O31 GCD     1      11.040  19.510  25.270  1.00  0.00            
ATOM    132  H63 GCD     1      10.640  19.840  26.080  1.00  0.00            
ATOM    133  C39 GCD     1      12.260  18.330  27.150  1.00  0.00            
ATOM    134  H64 GCD     1      12.140  19.160  27.860  1.00  0.00            
ATOM    135  O32 GCD     1      11.260  17.350  27.350  1.00  0.00            
ATOM    136  H65 GCD     1      10.420  17.780  27.540  1.00  0.00            
ATOM    137  C40 GCD     1      13.660  17.720  27.370  1.00  0.00            
ATOM    138  H66 GCD     1      13.660  17.460  28.440  1.00  0.00            
ATOM    139  O33 GCD     1      14.750  18.610  27.120  1.00  0.00            
ATOM    140  C41 GCD     1      14.830  19.010  25.760  1.00  0.00            
ATOM    141  H67 GCD     1      15.070  18.140  25.130  1.00  0.00            
ATOM    142  C42 GCD     1      16.020  19.940  25.530  1.00  0.00            
ATOM    143  H68 GCD     1      15.950  20.930  26.010  1.00  0.00            
ATOM    144  H69 GCD     1      16.100  20.110  24.450  1.00  0.00            
ATOM    145  O34 GCD     1      17.230  19.300  25.940  1.00  0.00            
ATOM    146  H70 GCD     1      17.100  19.080  26.870  1.00  0.00            
ATOM    147  O35 GCD     1      13.850  16.490  26.750  1.00  0.00            
ATOM    148  C43 GCD     1      14.430  15.440  27.530  1.00  0.00            
ATOM    149  H71 GCD     1      14.500  15.740  28.580  1.00  0.00            
ATOM    150  C44 GCD     1      13.470  14.200  27.570  1.00  0.00            
ATOM    151  H72 GCD     1      13.380  13.720  26.580  1.00  0.00            
ATOM    152  O36 GCD     1      12.150  14.600  27.980  1.00  0.00            
ATOM    153  H73 GCD     1      11.980  15.370  27.430  1.00  0.00            
ATOM    154  C45 GCD     1      14.040  13.180  28.530  1.00  0.00            
ATOM    155  H74 GCD     1      14.250  13.640  29.510  1.00  0.00            
ATOM    156  O37 GCD     1      13.090  12.030  28.660  1.00  0.00            
ATOM    157  H75 GCD     1      13.210  11.410  27.930  1.00  0.00            
ATOM    158  C46 GCD     1      15.430  12.810  28.080  1.00  0.00            
ATOM    159  H76 GCD     1      15.880  12.150  28.820  1.00  0.00            
ATOM    160  O38 GCD     1      15.240  12.250  26.790  1.00  0.00            
ATOM    161  O39 GCD     1      16.290  13.900  27.870  1.00  0.00            
ATOM    162  C47 GCD     1      15.820  14.950  27.030  1.00  0.00            
ATOM    163  H77 GCD     1      15.710  14.660  25.970  1.00  0.00            
ATOM    164  C48 GCD     1      16.830  16.090  27.040  1.00  0.00            
ATOM    165  H78 GCD     1      17.040  16.300  28.100  1.00  0.00            
ATOM    166  H79 GCD     1      16.590  16.970  26.430  1.00  0.00            
ATOM    167  O40 GCD     1      18.110  15.740  26.540  1.00  0.00            
ATOM    168  H80 GCD     1      18.510  15.210  27.240  1.00  0.00            
ATOM    169  C1  BH4     2      15.900  14.530  19.650  1.00  0.00            
ATOM    170  C2  BH4     2      16.520  15.840  19.900  1.00  0.00            
ATOM    171  C3  BH4     2      15.760  16.950  20.170  1.00  0.00            
ATOM    172  C4  BH4     2      14.320  17.070  20.350  1.00  0.00            
ATOM    173  C5  BH4     2      13.380  16.740  19.310  1.00  0.00            
ATOM    174  C6  BH4     2      12.020  16.680  19.630  1.00  0.00            
ATOM    175  C7  BH4     2      11.570  17.140  20.890  1.00  0.00            
ATOM    176  C8  BH4     2      12.490  17.440  21.880  1.00  0.00            
ATOM    177  C9  BH4     2      13.870  17.420  21.650  1.00  0.00            
ATOM    178  C10 BH4     2      17.970  15.800  19.860  1.00  0.00            
ATOM    179  C11 BH4     2      18.790  16.480  20.800  1.00  0.00            
ATOM    180  C12 BH4     2      20.200  16.500  20.750  1.00  0.00            
ATOM    181  C13 BH4     2      20.830  15.810  19.710  1.00  0.00            
ATOM    182  C14 BH4     2      20.030  15.260  18.710  1.00  0.00            
ATOM    183  C15 BH4     2      18.660  15.130  18.860  1.00  0.00            
ATOM    184  H1  BH4     2      15.250  14.450  18.780  1.00  0.00            
ATOM    185  H2  BH4     2      16.450  13.590  19.800  1.00  0.00            
ATOM    186  H3  BH4     2      15.130  14.390  20.420  1.00  0.00            
ATOM    187  H4  BH4     2      16.220  17.930  20.160  1.00  0.00            
ATOM    188  H5  BH4     2      13.710  16.510  18.300  1.00  0.00            
ATOM    189  H6  BH4     2      11.290  16.380  18.880  1.00  0.00            
ATOM    190  H7  BH4     2      10.510  17.290  21.090  1.00  0.00            
ATOM    191  H8  BH4     2      12.190  17.800  22.860  1.00  0.00            
ATOM    192  H9  BH4     2      14.610  17.740  22.370  1.00  0.00            
ATOM    193  H10 BH4     2      18.340  17.020  21.630  1.00  0.00            
ATOM    194  H11 BH4     2      20.810  17.100  21.410  1.00  0.00            
ATOM    195  H12 BH4     2      21.910  15.810  19.670  1.00  0.00            
ATOM    196  H13 BH4     2      20.570  14.820  17.880  1.00  0.00            
ATOM    197  H14 BH4     2      18.030  14.620  18.140  1.00  0.00            
TER
ENDMDL
MODEL        1
ATOM      1  H1  GCD     1       9.420  13.980  26.300  1.00  0.00            
ATOM      2  O1  GCD     1       9.700  13.950  27.220  1.00  0.00            
ATOM      3  C1  GCD     1      10.980  13.370  27.390  1.00  0.00            
ATOM      4  H2  GCD     1      11.590  13.830  26.600  1.00  0.00            
ATOM      5  H3  GCD     1      11.410  13.710  28.340  1.00  0.00            
ATOM      6  C2  GCD     1      10.920  11.820  27.360  1.00  0.00            
ATOM      7  H4  GCD     1      11.900  11.410  27.620  1.00  0.00            
ATOM      8  C3  GCD     1      10.420  11.250  26.060  1.00  0.00            
ATOM      9  H5  GCD     1       9.540  11.820  25.740  1.00  0.00            
ATOM     10  C4  GCD     1      10.170   9.740  26.080  1.00  0.00            
ATOM     11  H6  GCD     1      11.120   9.200  26.160  1.00  0.00            
ATOM     12  O2  GCD     1       9.490   9.280  24.860  1.00  0.00            
ATOM     13  H7  GCD     1       9.100   8.430  25.090  1.00  0.00            
ATOM     14  C5  GCD     1       9.300   9.370  27.280  1.00  0.00            
ATOM     15  H8  GCD     1       8.290   9.740  27.070  1.00  0.00            
ATOM     16  O3  GCD     1       9.070   7.990  27.350  1.00  0.00            
ATOM     17  H9  GCD     1       9.570   7.730  28.130  1.00  0.00            
ATOM     18  C6  GCD     1       9.830  10.030  28.480  1.00  0.00            
ATOM     19  O4  GCD     1      10.090  11.410  28.440  1.00  0.00            
ATOM     20  H10 GCD     1       9.160   9.980  29.340  1.00  0.00            
ATOM     21  O5  GCD     1      11.120   9.410  28.870  1.00  0.00            
ATOM     22  C7  GCD     1      11.260   9.060  30.230  1.00  0.00            
ATOM     23  H11 GCD     1      10.400   9.350  30.840  1.00  0.00            
ATOM     24  C8  GCD     1      11.510   7.530  30.350  1.00  0.00            
ATOM     25  H12 GCD     1      12.280   7.210  29.630  1.00  0.00            
ATOM     26  O6  GCD     1      10.210   6.970  30.140  1.00  0.00            
ATOM     27  H13 GCD     1       9.950   6.450  30.910  1.00  0.00            
ATOM     28  C9  GCD     1      11.910   7.220  31.790  1.00  0.00            
ATOM     29  H14 GCD     1      11.060   7.540  32.410  1.00  0.00            
ATOM     30  O7  GCD     1      12.270   5.860  32.040  1.00  0.00            
ATOM     31  H15 GCD     1      13.100   5.810  31.550  1.00  0.00            
ATOM     32  C10 GCD     1      13.190   8.120  32.080  1.00  0.00            
ATOM     33  H16 GCD     1      13.510   7.940  33.110  1.00  0.00            
ATOM     34  O8  GCD     1      12.890   9.450  31.980  1.00  0.00            
ATOM     35  C11 GCD     1      12.550   9.920  30.670  1.00  0.00            
ATOM     36  H17 GCD     1      13.310   9.670  29.920  1.00  0.00            
ATOM     37  C12 GCD     1      12.180  11.410  30.780  1.00  0.00            
ATOM     38  H18 GCD     1      12.080  11.830  29.770  1.00  0.00            
ATOM     39  H19 GCD     1      13.010  11.970  31.230  1.00  0.00            
ATOM     40  O9  GCD     1      11.020  11.650  31.640  1.00  0.00            
ATOM     41  H20 GCD     1      11.220  11.400  32.550  1.00  0.00            
ATOM     42  O10 GCD     1      14.260   7.780  31.240  1.00  0.00            
ATOM     43  C13 GCD     1      15.370   7.150  31.830  1.00  0.00            
ATOM     44  H21 GCD     1      15.220   6.780  32.850  1.00  0.00            
ATOM     45  C14 GCD     1      15.780   6.030  30.870  1.00  0.00            
ATOM     46  H22 GCD     1      15.960   6.360  29.840  1.00  0.00            
ATOM     47  O11 GCD     1      14.710   5.050  30.780  1.00  0.00            
ATOM     48  H23 GCD     1      15.000   4.400  30.120  1.00  0.00            
ATOM     49  C15 GCD     1      17.000   5.340  31.390  1.00  0.00            
ATOM     50  H24 GCD     1      16.780   4.930  32.380  1.00  0.00            
ATOM     51  O12 GCD     1      17.380   4.230  30.510  1.00  0.00            
ATOM     52  H25 GCD     1      17.870   4.630  29.780  1.00  0.00            
ATOM     53  C16 GCD     1      18.160   6.400  31.450  1.00  0.00            
ATOM     54  H26 GCD     1      19.030   5.960  31.940  1.00  0.00            
ATOM     55  O13 GCD     1      17.730   7.440  32.350  1.00  0.00            
ATOM     56  C17 GCD     1      16.600   8.130  31.910  1.00  0.00            
ATOM     57  H27 GCD     1      16.910   8.430  30.900  1.00  0.00            
ATOM     58  C18 GCD     1      16.200   9.320  32.740  1.00  0.00            
ATOM     59  H28 GCD     1      15.740   9.070  33.700  1.00  0.00            
ATOM     60  H29 GCD     1      15.440   9.850  32.150  1.00  0.00            
ATOM     61  O14 GCD     1      17.300  10.200  32.950  1.00  0.00            
ATOM     62  H30 GCD     1      16.830  11.020  33.150  1.00  0.00            
ATOM     63  O15 GCD     1      18.410   6.910  30.120  1.00  0.00            
ATOM     64  C19 GCD     1      19.800   6.870  29.700  1.00  0.00            
ATOM     65  H31 GCD     1      20.400   6.300  30.430  1.00  0.00            
ATOM     66  C20 GCD     1      19.770   6.250  28.330  1.00  0.00            
ATOM     67  H32 GCD     1      19.150   6.850  27.650  1.00  0.00            
ATOM     68  O16 GCD     1      19.160   4.940  28.450  1.00  0.00            
ATOM     69  H33 GCD     1      18.850   4.800  27.550  1.00  0.00            
ATOM     70  C21 GCD     1      21.250   6.150  27.760  1.00  0.00            
ATOM     71  H34 GCD     1      21.850   5.560  28.470  1.00  0.00            
ATOM     72  O17 GCD     1      21.380   5.550  26.430  1.00  0.00            
ATOM     73  H35 GCD     1      20.930   6.140  25.810  1.00  0.00            
ATOM     74  C22 GCD     1      21.780   7.590  27.750  1.00  0.00            
ATOM     75  H36 GCD     1      22.860   7.600  27.560  1.00  0.00            
ATOM     76  O18 GCD     1      21.630   8.170  29.000  1.00  0.00            
ATOM     77  C23 GCD     1      20.320   8.310  29.590  1.00  0.00            
ATOM     78  H37 GCD     1      19.670   8.880  28.920  1.00  0.00            
ATOM     79  C24 GCD     1      20.430   9.110  30.860  1.00  0.00            
ATOM     80  H38 GCD     1      19.410   9.430  31.120  1.00  0.00            
ATOM     81  H39 GCD     1      21.010  10.020  30.650  1.00  0.00            
ATOM     82  O19 GCD     1      21.040   8.430  31.980  1.00  0.00            
ATOM     83  H40 GCD     1      20.500   8.580  32.770  1.00  0.00            
ATOM     84  O20 GCD     1      21.130   8.350  26.790  1.00  0.00            
ATOM     85  C25 GCD     1      21.970   8.630  25.680  1.00  0.00            
ATOM     86  H41 GCD     1      22.840   7.960  25.590  1.00  0.00            
ATOM     87  C26 GCD     1      21.120   8.480  24.350  1.00  0.00            
ATOM     88  H42 GCD     1      20.150   8.980  24.510  1.00  0.00            
ATOM     89  O21 GCD     1      20.960   7.110  24.090  1.00  0.00            
ATOM     90  H43 GCD     1      20.360   7.120  23.340  1.00  0.00            
ATOM     91  C27 GCD     1      21.850   9.070  23.100  1.00  0.00            
ATOM     92  H44 GCD     1      22.790   8.520  23.000  1.00  0.00            
ATOM     93  O22 GCD     1      21.070   8.900  21.930  1.00  0.00            
ATOM     94  H45 GCD     1      20.340   9.530  21.990  1.00  0.00            
ATOM     95  C28 GCD     1      22.250  10.550  23.390  1.00  0.00            
ATOM     96  H46 GCD     1      22.970  10.940  22.650  1.00  0.00            
ATOM     97  O23 GCD     1      23.090  10.500  24.580  1.00  0.00            
ATOM     98  C29 GCD     1      22.450  10.080  25.830  1.00  0.00            
ATOM     99  H47 GCD     1      21.540  10.670  25.950  1.00  0.00            
ATOM    100  C30 GCD     1      23.360  10.260  27.010  1.00  0.00            
ATOM    101  H48 GCD     1      22.860  10.050  27.960  1.00  0.00            
ATOM    102  H49 GCD     1      23.660  11.300  27.180  1.00  0.00            
ATOM    103  O24 GCD     1      24.580   9.490  26.890  1.00  0.00            
ATOM    104  H50 GCD     1      25.170   9.770  27.590  1.00  0.00            
ATOM    105  O25 GCD     1      21.070  11.290  23.490  1.00  0.00            
ATOM    106  C31 GCD     1      21.200  12.680  23.210  1.00  0.00            
ATOM    107  H51 GCD     1      22.210  13.080  23.340  1.00  0.00            
ATOM    108  C32 GCD     1      20.690  12.810  21.750  1.00  0.00            
ATOM    109  H52 GCD     1      19.710  12.330  21.690  1.00  0.00            
ATOM    110  O26 GCD     1      21.590  12.080  20.880  1.00  0.00            
ATOM    111  H53 GCD     1      21.020  11.630  20.240  1.00  0.00            
ATOM    112  C33 GCD     1      20.470  14.330  21.450  1.00  0.00            
ATOM    113  H54 GCD     1      21.450  14.800  21.540  1.00  0.00            
ATOM    114  O27 GCD     1      20.000  14.640  20.160  1.00  0.00            
ATOM    115  H55 GCD     1      19.120  14.250  20.040  1.00  0.00            
ATOM    116  C34 GCD     1      19.570  14.960  22.540  1.00  0.00            
ATOM    117  H56 GCD     1      19.490  16.000  22.240  1.00  0.00            
ATOM    118  O28 GCD     1      20.240  14.790  23.760  1.00  0.00            
ATOM    119  C35 GCD     1      20.300  13.420  24.210  1.00  0.00            
ATOM    120  H57 GCD     1      19.310  12.980  24.380  1.00  0.00            
ATOM    121  C36 GCD     1      20.900  13.540  25.620  1.00  0.00            
ATOM    122  H58 GCD     1      20.870  12.510  26.010  1.00  0.00            
ATOM    123  H59 GCD     1      20.270  14.110  26.310  1.00  0.00            
ATOM    124  O29 GCD     1      22.220  13.980  25.680  1.00  0.00            
ATOM    125  H60 GCD     1      22.250  14.850  25.260  1.00  0.00            
ATOM    126  O30 GCD     1      18.300  14.390  22.460  1.00  0.00            
ATOM    127  C37 GCD     1      17.320  15.140  21.850  1.00  0.00            
ATOM    128  H61 GCD     1      17.700  15.870  21.130  1.00  0.00            
ATOM    129  C38 GCD     1      16.580  14.090  21.030  1.00  0.00            
ATOM    130  H62 GCD     1      16.420  13.210  21.660  1.00  0.00            
ATOM    131  O31 GCD     1      17.390  13.640  19.920  1.00  0.00            
ATOM    132  H63 GCD     1      16.890  13.040  19.350  1.00  0.00            
ATOM    133  C39 GCD     1      15.170  14.510  20.540  1.00  0.00            
ATOM    134  H64 GCD     1      15.300  15.390  19.890  1.00  0.00            
ATOM    135  O32 GCD     1      14.470  13.450  19.860  1.00  0.00            
ATOM    136  H65 GCD     1      14.360  12.820  20.590  1.00  0.00            
ATOM    137  C40 GCD     1      14.400  15.050  21.750  1.00  0.00            
ATOM    138  H66 GCD     1      13.470  15.560  21.520  1.00  0.00            
ATOM    139  O33 GCD     1      15.210  16.150  22.230  1.00  0.00            
ATOM    140  C41 GCD     1      16.380  15.770  22.890  1.00  0.00            
ATOM    141  H67 GCD     1      16.190  15.070  23.700  1.00  0.00            
ATOM    142  C42 GCD     1      17.030  17.040  23.430  1.00  0.00            
ATOM    143  H68 GCD     1      17.990  16.790  23.900  1.00  0.00            
ATOM    144  H69 GCD     1      16.350  17.500  24.160  1.00  0.00            
ATOM    145  O34 GCD     1      17.250  18.010  22.390  1.00  0.00            
ATOM    146  H70 GCD     1      16.470  18.570  22.350  1.00  0.00            
ATOM    147  O35 GCD     1      14.210  14.100  22.760  1.00  0.00            
ATOM    148  C43 GCD     1      12.910  13.400  22.690  1.00  0.00            
ATOM    149  H71 GCD     1      12.470  13.660  21.720  1.00  0.00            
ATOM    150  C44 GCD     1      13.170  11.950  22.780  1.00  0.00            
ATOM    151  H72 GCD     1      13.700  11.840  23.730  1.00  0.00            
ATOM    152  O36 GCD     1      14.050  11.570  21.730  1.00  0.00            
ATOM    153  H73 GCD     1      14.700  11.010  22.170  1.00  0.00            
ATOM    154  C45 GCD     1      11.880  11.170  22.810  1.00  0.00            
ATOM    155  H74 GCD     1      11.420  11.130  21.820  1.00  0.00            
ATOM    156  O37 GCD     1      12.050   9.770  23.220  1.00  0.00            
ATOM    157  H75 GCD     1      11.520   9.670  24.010  1.00  0.00            
ATOM    158  C46 GCD     1      10.910  11.770  23.800  1.00  0.00            
ATOM    159  H76 GCD     1       9.920  11.320  23.700  1.00  0.00            
ATOM    160  O38 GCD     1      11.450  11.450  25.110  1.00  0.00            
ATOM    161  O39 GCD     1      10.780  13.160  23.670  1.00  0.00            
ATOM    162  C47 GCD     1      11.990  13.890  23.770  1.00  0.00            
ATOM    163  H77 GCD     1      12.470  13.760  24.750  1.00  0.00            
ATOM    164  C48 GCD     1      11.610  15.410  23.500  1.00  0.00            
ATOM    165  H78 GCD     1      10.930  15.440  22.630  1.00  0.00            
ATOM    166  H79 GCD     1      12.490  16.070  23.420  1.00  0.00            
ATOM    167  O40 GCD     1      10.860  15.940  24.580  1.00  0.00            
ATOM    168  H80 GCD     1       9.950  15.640  24.400  1.00  0.00            
ATOM    169  C1  BH4     2      13.900   9.800  26.880  1.00  0.00            
ATOM    170  C2  BH4     2      15.210   8.950  26.880  1.00  0.00            
ATOM    171  C3  BH4     2      15.190   7.580  26.580  1.00  0.00            
ATOM    172  C4  BH4     2      14.070   6.700  26.340  1.00  0.00            
ATOM    173  C5  BH4     2      13.890   5.650  27.210  1.00  0.00            
ATOM    174  C6  BH4     2      12.860   4.720  27.190  1.00  0.00            
ATOM    175  C7  BH4     2      11.870   4.890  26.250  1.00  0.00            
ATOM    176  C8  BH4     2      12.020   5.900  25.340  1.00  0.00            
ATOM    177  C9  BH4     2      13.150   6.730  25.270  1.00  0.00            
ATOM    178  C10 BH4     2      16.400   9.640  27.390  1.00  0.00            
ATOM    179  C11 BH4     2      17.380   9.940  26.470  1.00  0.00            
ATOM    180  C12 BH4     2      18.540  10.630  26.860  1.00  0.00            
ATOM    181  C13 BH4     2      18.650  11.080  28.200  1.00  0.00            
ATOM    182  C14 BH4     2      17.570  10.790  29.140  1.00  0.00            
ATOM    183  C15 BH4     2      16.480  10.010  28.760  1.00  0.00            
ATOM    184  H1  BH4     2      13.650  10.170  25.880  1.00  0.00            
ATOM    185  H2  BH4     2      13.060   9.150  27.180  1.00  0.00            
ATOM    186  H3  BH4     2      14.040  10.670  27.540  1.00  0.00            
ATOM    187  H4  BH4     2      16.130   7.080  26.790  1.00  0.00            
ATOM    188  H5  BH4     2      14.660   5.500  27.960  1.00  0.00            
ATOM    189  H6  BH4     2      12.800   3.890  27.890  1.00  0.00            
ATOM    190  H7  BH4     2      11.100   4.130  26.130  1.00  0.00            
ATOM    191  H8  BH4     2      11.330   6.010  24.510  1.00  0.00            
ATOM    192  H9  BH4     2      13.220   7.400  24.410  1.00  0.00            
ATOM    193  H10 BH4     2      17.110   9.790  25.430  1.00  0.00            
ATOM    194  H11 BH4     2      19.290  10.890  26.120  1.00  0.00            
ATOM    195  H12 BH4     2      19.450  11.730  28.540  1.00  0.00            
ATOM    196  H13 BH4     2      17.770  11.070  30.170  1.00  0.00            
ATOM    197  H14 BH4     2      15.790   9.630  29.510  1.00  0.00            
TER
ENDMDL
MODEL        1
ATOM      1  H1  GCD     1      21.390  11.500  27.900  1.00  0.00            
ATOM      2  O1  GCD     1      20.440  11.680  27.940  1.00  0.00            
ATOM      3  C1  GCD     1      19.930  11.600  26.650  1.00  0.00            
ATOM      4  H2  GCD     1      20.000  12.580  26.160  1.00  0.00            
ATOM      5  H3  GCD     1      20.590  10.940  26.070  1.00  0.00            
ATOM      6  C2  GCD     1      18.420  11.150  26.730  1.00  0.00            
ATOM      7  H4  GCD     1      18.010  11.280  25.720  1.00  0.00            
ATOM      8  C3  GCD     1      17.550  12.050  27.650  1.00  0.00            
ATOM      9  H5  GCD     1      17.940  12.010  28.670  1.00  0.00            
ATOM     10  C4  GCD     1      16.140  11.510  27.690  1.00  0.00            
ATOM     11  H6  GCD     1      15.630  11.590  26.720  1.00  0.00            
ATOM     12  O2  GCD     1      15.430  12.270  28.620  1.00  0.00            
ATOM     13  H7  GCD     1      14.860  12.830  28.080  1.00  0.00            
ATOM     14  C5  GCD     1      16.190  10.040  28.140  1.00  0.00            
ATOM     15  H8  GCD     1      16.640   9.960  29.140  1.00  0.00            
ATOM     16  O3  GCD     1      14.790   9.640  28.110  1.00  0.00            
ATOM     17  H9  GCD     1      14.490   9.880  28.990  1.00  0.00            
ATOM     18  C6  GCD     1      16.970   9.220  27.110  1.00  0.00            
ATOM     19  O4  GCD     1      18.330   9.710  27.060  1.00  0.00            
ATOM     20  H10 GCD     1      17.100   8.160  27.380  1.00  0.00            
ATOM     21  O5  GCD     1      16.440   9.360  25.830  1.00  0.00            
ATOM     22  C7  GCD     1      15.620   8.410  25.250  1.00  0.00            
ATOM     23  H11 GCD     1      15.200   7.730  26.000  1.00  0.00            
ATOM     24  C8  GCD     1      14.490   9.260  24.580  1.00  0.00            
ATOM     25  H12 GCD     1      14.980  10.130  24.130  1.00  0.00            
ATOM     26  O6  GCD     1      13.720   9.830  25.550  1.00  0.00            
ATOM     27  H13 GCD     1      14.230   9.770  26.370  1.00  0.00            
ATOM     28  C9  GCD     1      13.710   8.360  23.620  1.00  0.00            
ATOM     29  H14 GCD     1      13.300   7.510  24.180  1.00  0.00            
ATOM     30  O7  GCD     1      12.770   9.070  22.840  1.00  0.00            
ATOM     31  H15 GCD     1      13.270   9.650  22.260  1.00  0.00            
ATOM     32  C10 GCD     1      14.620   7.790  22.590  1.00  0.00            
ATOM     33  H16 GCD     1      14.080   7.150  21.890  1.00  0.00            
ATOM     34  O8  GCD     1      15.610   6.960  23.280  1.00  0.00            
ATOM     35  C11 GCD     1      16.480   7.640  24.210  1.00  0.00            
ATOM     36  H17 GCD     1      17.120   8.340  23.640  1.00  0.00            
ATOM     37  C12 GCD     1      17.500   6.720  24.900  1.00  0.00            
ATOM     38  H18 GCD     1      18.290   7.310  25.380  1.00  0.00            
ATOM     39  H19 GCD     1      17.920   6.140  24.070  1.00  0.00            
ATOM     40  O9  GCD     1      16.870   5.800  25.750  1.00  0.00            
ATOM     41  H20 GCD     1      17.440   5.030  25.850  1.00  0.00            
ATOM     42  O10 GCD     1      15.170   8.930  21.920  1.00  0.00            
ATOM     43  C13 GCD     1      15.970   8.650  20.810  1.00  0.00            
ATOM     44  H21 GCD     1      16.370   7.630  20.810  1.00  0.00            
ATOM     45  C14 GCD     1      15.010   8.770  19.610  1.00  0.00            
ATOM     46  H22 GCD     1      14.510   9.710  19.880  1.00  0.00            
ATOM     47  O11 GCD     1      14.060   7.690  19.540  1.00  0.00            
ATOM     48  H23 GCD     1      13.470   7.860  18.790  1.00  0.00            
ATOM     49  C15 GCD     1      15.780   8.970  18.240  1.00  0.00            
ATOM     50  H24 GCD     1      16.440   8.120  18.040  1.00  0.00            
ATOM     51  O12 GCD     1      14.750   8.940  17.260  1.00  0.00            
ATOM     52  H25 GCD     1      15.160   8.920  16.390  1.00  0.00            
ATOM     53  C16 GCD     1      16.770  10.090  18.280  1.00  0.00            
ATOM     54  H26 GCD     1      17.530   9.970  17.510  1.00  0.00            
ATOM     55  O13 GCD     1      17.610   9.770  19.390  1.00  0.00            
ATOM     56  C17 GCD     1      17.040   9.760  20.710  1.00  0.00            
ATOM     57  H27 GCD     1      16.620  10.730  21.000  1.00  0.00            
ATOM     58  C18 GCD     1      18.190   9.550  21.730  1.00  0.00            
ATOM     59  H28 GCD     1      17.750   9.800  22.700  1.00  0.00            
ATOM     60  H29 GCD     1      18.840  10.390  21.460  1.00  0.00            
ATOM     61  O14 GCD     1      18.680   8.280  21.620  1.00  0.00            
ATOM     62  H30 GCD     1      19.060   8.260  20.740  1.00  0.00            
ATOM     63  O15 GCD     1      16.270  11.440  18.400  1.00  0.00            
ATOM     64  C19 GCD     1      15.960  12.010  17.090  1.00  0.00            
ATOM     65  H31 GCD     1      15.970  11.290  16.270  1.00  0.00            
ATOM     66  C20 GCD     1      14.550  12.650  17.190  1.00  0.00            
ATOM     67  H32 GCD     1      14.570  13.260  18.110  1.00  0.00            
ATOM     68  O16 GCD     1      13.560  11.640  17.280  1.00  0.00            
ATOM     69  H33 GCD     1      13.960  10.820  17.610  1.00  0.00            
ATOM     70  C21 GCD     1      14.280  13.630  16.040  1.00  0.00            
ATOM     71  H34 GCD     1      14.180  12.990  15.150  1.00  0.00            
ATOM     72  O17 GCD     1      13.080  14.430  16.140  1.00  0.00            
ATOM     73  H35 GCD     1      13.380  15.280  16.470  1.00  0.00            
ATOM     74  C22 GCD     1      15.460  14.560  15.800  1.00  0.00            
ATOM     75  H36 GCD     1      15.240  15.140  14.900  1.00  0.00            
ATOM     76  O18 GCD     1      16.640  13.740  15.600  1.00  0.00            
ATOM     77  C23 GCD     1      17.130  13.040  16.770  1.00  0.00            
ATOM     78  H37 GCD     1      17.130  13.650  17.680  1.00  0.00            
ATOM     79  C24 GCD     1      18.510  12.370  16.670  1.00  0.00            
ATOM     80  H38 GCD     1      18.860  11.960  17.630  1.00  0.00            
ATOM     81  H39 GCD     1      19.130  13.210  16.340  1.00  0.00            
ATOM     82  O19 GCD     1      18.410  11.310  15.620  1.00  0.00            
ATOM     83  H40 GCD     1      17.990  11.700  14.840  1.00  0.00            
ATOM     84  O20 GCD     1      15.720  15.490  16.870  1.00  0.00            
ATOM     85  C25 GCD     1      15.850  16.870  16.440  1.00  0.00            
ATOM     86  H41 GCD     1      15.910  17.070  15.360  1.00  0.00            
ATOM     87  C26 GCD     1      14.570  17.640  16.850  1.00  0.00            
ATOM     88  H42 GCD     1      14.420  17.370  17.910  1.00  0.00            
ATOM     89  O21 GCD     1      13.430  17.190  16.090  1.00  0.00            
ATOM     90  H43 GCD     1      12.590  17.410  16.530  1.00  0.00            
ATOM     91  C27 GCD     1      14.730  19.110  16.720  1.00  0.00            
ATOM     92  H44 GCD     1      14.790  19.320  15.650  1.00  0.00            
ATOM     93  O22 GCD     1      13.670  19.840  17.290  1.00  0.00            
ATOM     94  H45 GCD     1      13.490  19.610  18.210  1.00  0.00            
ATOM     95  C28 GCD     1      16.090  19.590  17.200  1.00  0.00            
ATOM     96  H46 GCD     1      16.210  20.630  16.880  1.00  0.00            
ATOM     97  O23 GCD     1      17.160  18.790  16.680  1.00  0.00            
ATOM     98  C29 GCD     1      17.110  17.440  17.050  1.00  0.00            
ATOM     99  H47 GCD     1      16.960  17.410  18.130  1.00  0.00            
ATOM    100  C30 GCD     1      18.410  16.760  16.670  1.00  0.00            
ATOM    101  H48 GCD     1      18.430  15.700  16.940  1.00  0.00            
ATOM    102  H49 GCD     1      19.140  17.250  17.340  1.00  0.00            
ATOM    103  O24 GCD     1      18.650  16.820  15.290  1.00  0.00            
ATOM    104  H50 GCD     1      18.150  17.580  14.950  1.00  0.00            
ATOM    105  O25 GCD     1      16.120  19.580  18.640  1.00  0.00            
ATOM    106  C31 GCD     1      16.480  20.810  19.300  1.00  0.00            
ATOM    107  H51 GCD     1      16.450  21.600  18.540  1.00  0.00            
ATOM    108  C32 GCD     1      15.410  21.080  20.420  1.00  0.00            
ATOM    109  H52 GCD     1      15.340  20.200  21.080  1.00  0.00            
ATOM    110  O26 GCD     1      14.240  21.350  19.790  1.00  0.00            
ATOM    111  H53 GCD     1      14.360  22.000  19.080  1.00  0.00            
ATOM    112  C33 GCD     1      15.840  22.200  21.290  1.00  0.00            
ATOM    113  H54 GCD     1      16.000  23.060  20.630  1.00  0.00            
ATOM    114  O27 GCD     1      14.870  22.500  22.290  1.00  0.00            
ATOM    115  H55 GCD     1      14.930  21.820  22.960  1.00  0.00            
ATOM    116  C34 GCD     1      17.240  21.780  21.820  1.00  0.00            
ATOM    117  H56 GCD     1      17.690  22.530  22.480  1.00  0.00            
ATOM    118  O28 GCD     1      18.110  21.700  20.740  1.00  0.00            
ATOM    119  C35 GCD     1      17.880  20.670  19.870  1.00  0.00            
ATOM    120  H57 GCD     1      17.930  19.730  20.430  1.00  0.00            
ATOM    121  C36 GCD     1      19.050  20.640  18.880  1.00  0.00            
ATOM    122  H58 GCD     1      19.180  21.660  18.490  1.00  0.00            
ATOM    123  H59 GCD     1      18.870  19.940  18.060  1.00  0.00            
ATOM    124  O29 GCD     1      20.210  20.150  19.610  1.00  0.00            
ATOM    125  H60 GCD     1      20.290  20.920  20.180  1.00  0.00            
ATOM    126  O30 GCD     1      17.150  20.580  22.500  1.00  0.00            
ATOM    127  C37 GCD     1      17.200  20.540  23.940  1.00  0.00            
ATOM    128  H61 GCD     1      17.260  21.520  24.440  1.00  0.00            
ATOM    129  C38 GCD     1      16.000  19.910  24.590  1.00  0.00            
ATOM    130  H62 GCD     1      15.880  18.960  24.050  1.00  0.00            
ATOM    131  O31 GCD     1      14.820  20.570  24.200  1.00  0.00            
ATOM    132  H63 GCD     1      14.140  20.460  24.880  1.00  0.00            
ATOM    133  C39 GCD     1      16.090  19.770  26.110  1.00  0.00            
ATOM    134  H64 GCD     1      15.980  20.780  26.520  1.00  0.00            
ATOM    135  O32 GCD     1      15.080  19.000  26.660  1.00  0.00            
ATOM    136  H65 GCD     1      15.350  18.080  26.520  1.00  0.00            
ATOM    137  C40 GCD     1      17.520  19.210  26.470  1.00  0.00            
ATOM    138  H66 GCD     1      17.540  19.380  27.550  1.00  0.00            
ATOM    139  O33 GCD     1      18.530  19.890  25.820  1.00  0.00            
ATOM    140  C41 GCD     1      18.470  19.840  24.410  1.00  0.00            
ATOM    141  H67 GCD     1      18.520  18.790  24.090  1.00  0.00            
ATOM    142  C42 GCD     1      19.710  20.530  23.860  1.00  0.00            
ATOM    143  H68 GCD     1      19.850  21.590  24.090  1.00  0.00            
ATOM    144  H69 GCD     1      19.530  20.580  22.770  1.00  0.00            
ATOM    145  O34 GCD     1      20.910  19.640  24.020  1.00  0.00            
ATOM    146  H70 GCD     1      21.130  19.750  24.960  1.00  0.00            
ATOM    147  O35 GCD     1      17.510  17.810  26.140  1.00  0.00            
ATOM    148  C43 GCD     1      18.340  16.910  26.920  1.00  0.00            
ATOM    149  H71 GCD     1      19.180  17.500  27.320  1.00  0.00            
ATOM    150  C44 GCD     1      17.390  16.390  28.010  1.00  0.00            
ATOM    151  H72 GCD     1      16.630  15.870  27.410  1.00  0.00            
ATOM    152  O36 GCD     1      17.000  17.490  28.730  1.00  0.00            
ATOM    153  H73 GCD     1      16.530  17.330  29.550  1.00  0.00            
ATOM    154  C45 GCD     1      18.020  15.260  28.830  1.00  0.00            
ATOM    155  H74 GCD     1      18.880  15.610  29.420  1.00  0.00            
ATOM    156  O37 GCD     1      17.040  14.690  29.750  1.00  0.00            
ATOM    157  H75 GCD     1      16.500  14.020  29.310  1.00  0.00            
ATOM    158  C46 GCD     1      18.650  14.230  27.860  1.00  0.00            
ATOM    159  H76 GCD     1      19.240  13.540  28.470  1.00  0.00            
ATOM    160  O38 GCD     1      17.680  13.430  27.200  1.00  0.00            
ATOM    161  O39 GCD     1      19.530  14.820  26.980  1.00  0.00            
ATOM    162  C47 GCD     1      18.890  15.770  26.020  1.00  0.00            
ATOM    163  H77 GCD     1      18.050  15.320  25.480  1.00  0.00            
ATOM    164  C48 GCD     1      20.010  16.250  25.160  1.00  0.00            
ATOM    165  H78 GCD     1      20.830  16.510  25.840  1.00  0.00            
ATOM    166  H79 GCD     1      19.690  17.100  24.550  1.00  0.00            
ATOM    167  O40 GCD     1      20.480  15.180  24.420  1.00  0.00            
ATOM    168  H80 GCD     1      19.740  14.870  23.870  1.00  0.00            
ATOM    169  C1  BH4     2      15.900  17.040  22.090  1.00  0.00            
ATOM    170  C2  BH4     2      16.130  16.060  20.930  1.00  0.00            
ATOM    171  C3  BH4     2      15.040  15.790  20.110  1.00  0.00            
ATOM    172  C4  BH4     2      13.710  16.430  20.150  1.00  0.00            
ATOM    173  C5  BH4     2      12.560  15.650  19.900  1.00  0.00            
ATOM    174  C6  BH4     2      11.310  16.260  20.020  1.00  0.00            
ATOM    175  C7  BH4     2      11.160  17.660  20.330  1.00  0.00            
ATOM    176  C8  BH4     2      12.330  18.450  20.430  1.00  0.00            
ATOM    177  C9  BH4     2      13.560  17.790  20.390  1.00  0.00            
ATOM    178  C10 BH4     2      17.470  15.460  20.560  1.00  0.00            
ATOM    179  C11 BH4     2      18.650  16.240  20.600  1.00  0.00            
ATOM    180  C12 BH4     2      19.860  15.640  20.300  1.00  0.00            
ATOM    181  C13 BH4     2      19.940  14.300  19.980  1.00  0.00            
ATOM    182  C14 BH4     2      18.790  13.540  19.960  1.00  0.00            
ATOM    183  C15 BH4     2      17.560  14.130  20.190  1.00  0.00            
ATOM    184  H1  BH4     2      16.530  16.670  22.920  1.00  0.00            
ATOM    185  H2  BH4     2      16.200  18.040  21.770  1.00  0.00            
ATOM    186  H3  BH4     2      14.890  16.870  22.480  1.00  0.00            
ATOM    187  H4  BH4     2      15.050  15.100  19.270  1.00  0.00            
ATOM    188  H5  BH4     2      12.640  14.590  19.690  1.00  0.00            
ATOM    189  H6  BH4     2      10.370  15.790  19.730  1.00  0.00            
ATOM    190  H7  BH4     2      10.190  18.130  20.250  1.00  0.00            
ATOM    191  H8  BH4     2      12.240  19.510  20.650  1.00  0.00            
ATOM    192  H9  BH4     2      14.470  18.390  20.410  1.00  0.00            
ATOM    193  H10 BH4     2      18.580  17.290  20.870  1.00  0.00            
ATOM    194  H11 BH4     2      20.730  16.280  20.420  1.00  0.00            
ATOM    195  H12 BH4     2      20.930  13.850  19.930  1.00  0.00            
ATOM    196  H13 BH4     2      18.860  12.450  19.890  1.00  0.00            
ATOM    197  H14 BH4     2      16.710  13.450  20.280  1.00  0.00            
TER
ENDMDL
MODEL        1
ATOM      1  H1  GCD     1      19.200  13.690  31.160  1.00  0.00            
ATOM      2  O1  GCD     1      19.060  12.730  31.120  1.00  0.00            
ATOM      3  C1  GCD     1      19.730  12.280  30.020  1.00  0.00            
ATOM      4  H2  GCD     1      19.820  13.050  29.250  1.00  0.00            
ATOM      5  H3  GCD     1      20.780  12.090  30.270  1.00  0.00            
ATOM      6  C2  GCD     1      19.060  11.010  29.410  1.00  0.00            
ATOM      7  H4  GCD     1      19.580  10.700  28.500  1.00  0.00            
ATOM      8  C3  GCD     1      17.590  11.260  29.060  1.00  0.00            
ATOM      9  H5  GCD     1      17.110  11.330  30.050  1.00  0.00            
ATOM     10  C4  GCD     1      17.180  10.030  28.290  1.00  0.00            
ATOM     11  H6  GCD     1      17.890   9.860  27.480  1.00  0.00            
ATOM     12  O2  GCD     1      15.840  10.320  27.910  1.00  0.00            
ATOM     13  H7  GCD     1      15.500   9.440  27.700  1.00  0.00            
ATOM     14  C5  GCD     1      17.230   8.900  29.310  1.00  0.00            
ATOM     15  H8  GCD     1      16.690   9.160  30.230  1.00  0.00            
ATOM     16  O3  GCD     1      16.670   7.610  28.820  1.00  0.00            
ATOM     17  H9  GCD     1      17.260   7.230  28.160  1.00  0.00            
ATOM     18  C6  GCD     1      18.650   8.650  29.830  1.00  0.00            
ATOM     19  O4  GCD     1      19.090   9.900  30.390  1.00  0.00            
ATOM     20  H10 GCD     1      18.710   7.860  30.580  1.00  0.00            
ATOM     21  O5  GCD     1      19.530   8.500  28.820  1.00  0.00            
ATOM     22  C7  GCD     1      20.340   7.350  28.800  1.00  0.00            
ATOM     23  H11 GCD     1      20.170   6.750  29.710  1.00  0.00            
ATOM     24  C8  GCD     1      20.120   6.740  27.390  1.00  0.00            
ATOM     25  H12 GCD     1      20.080   7.640  26.760  1.00  0.00            
ATOM     26  O6  GCD     1      18.840   6.180  27.340  1.00  0.00            
ATOM     27  H13 GCD     1      18.790   5.440  27.950  1.00  0.00            
ATOM     28  C9  GCD     1      21.250   5.750  27.030  1.00  0.00            
ATOM     29  H14 GCD     1      21.230   4.950  27.780  1.00  0.00            
ATOM     30  O7  GCD     1      21.080   5.300  25.740  1.00  0.00            
ATOM     31  H15 GCD     1      20.210   4.940  25.550  1.00  0.00            
ATOM     32  C10 GCD     1      22.620   6.390  27.240  1.00  0.00            
ATOM     33  H16 GCD     1      23.360   5.600  27.110  1.00  0.00            
ATOM     34  O8  GCD     1      22.630   6.780  28.580  1.00  0.00            
ATOM     35  C11 GCD     1      21.750   7.850  28.860  1.00  0.00            
ATOM     36  H17 GCD     1      21.800   8.690  28.160  1.00  0.00            
ATOM     37  C12 GCD     1      22.050   8.470  30.250  1.00  0.00            
ATOM     38  H18 GCD     1      21.460   9.380  30.380  1.00  0.00            
ATOM     39  H19 GCD     1      23.060   8.870  30.110  1.00  0.00            
ATOM     40  O9  GCD     1      21.910   7.550  31.320  1.00  0.00            
ATOM     41  H20 GCD     1      22.460   6.750  31.290  1.00  0.00            
ATOM     42  O10 GCD     1      22.860   7.470  26.350  1.00  0.00            
ATOM     43  C13 GCD     1      24.260   7.470  25.860  1.00  0.00            
ATOM     44  H21 GCD     1      24.930   6.750  26.330  1.00  0.00            
ATOM     45  C14 GCD     1      24.050   7.020  24.400  1.00  0.00            
ATOM     46  H22 GCD     1      23.430   7.640  23.740  1.00  0.00            
ATOM     47  O11 GCD     1      23.480   5.670  24.350  1.00  0.00            
ATOM     48  H23 GCD     1      22.520   5.790  24.320  1.00  0.00            
ATOM     49  C15 GCD     1      25.380   7.030  23.670  1.00  0.00            
ATOM     50  H24 GCD     1      25.990   6.240  24.140  1.00  0.00            
ATOM     51  O12 GCD     1      25.280   6.490  22.290  1.00  0.00            
ATOM     52  H25 GCD     1      24.560   7.030  21.950  1.00  0.00            
ATOM     53  C16 GCD     1      26.110   8.350  23.720  1.00  0.00            
ATOM     54  H26 GCD     1      27.150   8.240  23.390  1.00  0.00            
ATOM     55  O13 GCD     1      26.190   8.720  25.070  1.00  0.00            
ATOM     56  C17 GCD     1      24.940   8.810  25.850  1.00  0.00            
ATOM     57  H27 GCD     1      24.270   9.530  25.350  1.00  0.00            
ATOM     58  C18 GCD     1      25.280   9.290  27.300  1.00  0.00            
ATOM     59  H28 GCD     1      26.190   8.800  27.680  1.00  0.00            
ATOM     60  H29 GCD     1      24.380   9.170  27.920  1.00  0.00            
ATOM     61  O14 GCD     1      25.700  10.670  27.310  1.00  0.00            
ATOM     62  H30 GCD     1      25.840  10.930  28.230  1.00  0.00            
ATOM     63  O15 GCD     1      25.390   9.430  23.090  1.00  0.00            
ATOM     64  C19 GCD     1      26.080  10.230  22.120  1.00  0.00            
ATOM     65  H31 GCD     1      27.000   9.710  21.830  1.00  0.00            
ATOM     66  C20 GCD     1      25.150  10.430  20.900  1.00  0.00            
ATOM     67  H32 GCD     1      24.280  11.030  21.200  1.00  0.00            
ATOM     68  O16 GCD     1      24.670   9.170  20.410  1.00  0.00            
ATOM     69  H33 GCD     1      24.180   9.390  19.610  1.00  0.00            
ATOM     70  C21 GCD     1      25.860  11.200  19.810  1.00  0.00            
ATOM     71  H34 GCD     1      26.700  10.590  19.470  1.00  0.00            
ATOM     72  O17 GCD     1      24.920  11.430  18.720  1.00  0.00            
ATOM     73  H35 GCD     1      24.480  12.260  18.920  1.00  0.00            
ATOM     74  C22 GCD     1      26.340  12.560  20.410  1.00  0.00            
ATOM     75  H36 GCD     1      27.000  13.080  19.700  1.00  0.00            
ATOM     76  O18 GCD     1      27.060  12.310  21.600  1.00  0.00            
ATOM     77  C23 GCD     1      26.460  11.600  22.680  1.00  0.00            
ATOM     78  H37 GCD     1      25.610  12.190  23.060  1.00  0.00            
ATOM     79  C24 GCD     1      27.480  11.550  23.820  1.00  0.00            
ATOM     80  H38 GCD     1      28.360  10.960  23.520  1.00  0.00            
ATOM     81  H39 GCD     1      27.050  11.070  24.710  1.00  0.00            
ATOM     82  O19 GCD     1      27.890  12.850  24.240  1.00  0.00            
ATOM     83  H40 GCD     1      28.610  13.000  23.610  1.00  0.00            
ATOM     84  O20 GCD     1      25.190  13.300  20.710  1.00  0.00            
ATOM     85  C25 GCD     1      25.250  14.760  20.600  1.00  0.00            
ATOM     86  H41 GCD     1      26.260  15.160  20.460  1.00  0.00            
ATOM     87  C26 GCD     1      24.410  15.160  19.370  1.00  0.00            
ATOM     88  H42 GCD     1      23.360  14.870  19.490  1.00  0.00            
ATOM     89  O21 GCD     1      24.910  14.630  18.160  1.00  0.00            
ATOM     90  H43 GCD     1      24.230  14.550  17.480  1.00  0.00            
ATOM     91  C27 GCD     1      24.300  16.690  19.180  1.00  0.00            
ATOM     92  H44 GCD     1      25.340  16.970  18.950  1.00  0.00            
ATOM     93  O22 GCD     1      23.450  17.030  18.020  1.00  0.00            
ATOM     94  H45 GCD     1      22.560  16.710  18.230  1.00  0.00            
ATOM     95  C28 GCD     1      23.720  17.270  20.490  1.00  0.00            
ATOM     96  H46 GCD     1      23.840  18.360  20.520  1.00  0.00            
ATOM     97  O23 GCD     1      24.430  16.840  21.650  1.00  0.00            
ATOM     98  C29 GCD     1      24.510  15.430  21.790  1.00  0.00            
ATOM     99  H47 GCD     1      23.480  15.040  21.840  1.00  0.00            
ATOM    100  C30 GCD     1      25.260  15.170  23.080  1.00  0.00            
ATOM    101  H48 GCD     1      26.310  15.500  23.020  1.00  0.00            
ATOM    102  H49 GCD     1      25.190  14.080  23.250  1.00  0.00            
ATOM    103  O24 GCD     1      24.680  15.830  24.180  1.00  0.00            
ATOM    104  H50 GCD     1      24.870  15.260  24.930  1.00  0.00            
ATOM    105  O25 GCD     1      22.320  16.900  20.680  1.00  0.00            
ATOM    106  C31 GCD     1      21.350  17.930  20.310  1.00  0.00            
ATOM    107  H51 GCD     1      21.790  18.560  19.530  1.00  0.00            
ATOM    108  C32 GCD     1      20.180  17.160  19.620  1.00  0.00            
ATOM    109  H52 GCD     1      20.000  16.300  20.280  1.00  0.00            
ATOM    110  O26 GCD     1      20.680  16.700  18.290  1.00  0.00            
ATOM    111  H53 GCD     1      20.000  16.130  17.920  1.00  0.00            
ATOM    112  C33 GCD     1      18.990  18.030  19.560  1.00  0.00            
ATOM    113  H54 GCD     1      19.160  18.800  18.790  1.00  0.00            
ATOM    114  O27 GCD     1      17.750  17.460  19.100  1.00  0.00            
ATOM    115  H55 GCD     1      17.840  17.290  18.160  1.00  0.00            
ATOM    116  C34 GCD     1      18.640  18.770  20.840  1.00  0.00            
ATOM    117  H56 GCD     1      17.740  19.390  20.740  1.00  0.00            
ATOM    118  O28 GCD     1      19.760  19.500  21.230  1.00  0.00            
ATOM    119  C35 GCD     1      20.900  18.700  21.560  1.00  0.00            
ATOM    120  H57 GCD     1      20.630  18.010  22.360  1.00  0.00            
ATOM    121  C36 GCD     1      21.950  19.600  22.120  1.00  0.00            
ATOM    122  H58 GCD     1      22.720  18.920  22.500  1.00  0.00            
ATOM    123  H59 GCD     1      21.500  20.150  22.950  1.00  0.00            
ATOM    124  O29 GCD     1      22.370  20.490  21.070  1.00  0.00            
ATOM    125  H60 GCD     1      21.790  21.260  21.060  1.00  0.00            
ATOM    126  O30 GCD     1      18.350  17.750  21.800  1.00  0.00            
ATOM    127  C37 GCD     1      17.130  17.790  22.550  1.00  0.00            
ATOM    128  H61 GCD     1      16.450  18.560  22.180  1.00  0.00            
ATOM    129  C38 GCD     1      16.520  16.420  22.420  1.00  0.00            
ATOM    130  H62 GCD     1      17.320  15.700  22.680  1.00  0.00            
ATOM    131  O31 GCD     1      16.170  16.190  21.010  1.00  0.00            
ATOM    132  H63 GCD     1      16.920  16.600  20.560  1.00  0.00            
ATOM    133  C39 GCD     1      15.210  16.350  23.220  1.00  0.00            
ATOM    134  H64 GCD     1      14.520  17.100  22.810  1.00  0.00            
ATOM    135  O32 GCD     1      14.560  15.030  23.230  1.00  0.00            
ATOM    136  H65 GCD     1      15.090  14.450  23.790  1.00  0.00            
ATOM    137  C40 GCD     1      15.540  16.670  24.740  1.00  0.00            
ATOM    138  H66 GCD     1      14.600  16.750  25.290  1.00  0.00            
ATOM    139  O33 GCD     1      16.200  17.890  24.780  1.00  0.00            
ATOM    140  C41 GCD     1      17.460  18.010  24.020  1.00  0.00            
ATOM    141  H67 GCD     1      18.240  17.260  24.210  1.00  0.00            
ATOM    142  C42 GCD     1      17.990  19.360  24.310  1.00  0.00            
ATOM    143  H68 GCD     1      17.310  20.120  23.900  1.00  0.00            
ATOM    144  H69 GCD     1      19.000  19.490  23.900  1.00  0.00            
ATOM    145  O34 GCD     1      18.100  19.550  25.700  1.00  0.00            
ATOM    146  H70 GCD     1      17.260  19.590  26.170  1.00  0.00            
ATOM    147  O35 GCD     1      16.350  15.640  25.310  1.00  0.00            
ATOM    148  C43 GCD     1      16.210  15.380  26.670  1.00  0.00            
ATOM    149  H71 GCD     1      15.650  16.240  27.050  1.00  0.00            
ATOM    150  C44 GCD     1      15.360  14.200  26.990  1.00  0.00            
ATOM    151  H72 GCD     1      15.750  13.370  26.380  1.00  0.00            
ATOM    152  O36 GCD     1      14.060  14.440  26.510  1.00  0.00            
ATOM    153  H73 GCD     1      13.550  13.650  26.290  1.00  0.00            
ATOM    154  C45 GCD     1      15.340  13.790  28.430  1.00  0.00            
ATOM    155  H74 GCD     1      14.910  14.660  28.960  1.00  0.00            
ATOM    156  O37 GCD     1      14.650  12.600  28.620  1.00  0.00            
ATOM    157  H75 GCD     1      15.270  11.890  28.430  1.00  0.00            
ATOM    158  C46 GCD     1      16.810  13.580  28.920  1.00  0.00            
ATOM    159  H76 GCD     1      16.820  13.430  30.000  1.00  0.00            
ATOM    160  O38 GCD     1      17.390  12.400  28.250  1.00  0.00            
ATOM    161  O39 GCD     1      17.500  14.780  28.660  1.00  0.00            
ATOM    162  C47 GCD     1      17.590  15.170  27.310  1.00  0.00            
ATOM    163  H77 GCD     1      18.090  14.370  26.750  1.00  0.00            
ATOM    164  C48 GCD     1      18.380  16.480  27.310  1.00  0.00            
ATOM    165  H78 GCD     1      17.870  17.080  28.070  1.00  0.00            
ATOM    166  H79 GCD     1      18.360  16.970  26.330  1.00  0.00            
ATOM    167  O40 GCD     1      19.670  16.350  27.740  1.00  0.00            
ATOM    168  H80 GCD     1      19.590  15.780  28.510  1.00  0.00            
ATOM    169  C1  BH4     2      22.090  12.320  23.680  1.00  0.00            
ATOM    170  C2  BH4     2      21.410  13.230  24.690  1.00  0.00            
ATOM    171  C3  BH4     2      20.140  13.640  24.410  1.00  0.00            
ATOM    172  C4  BH4     2      19.210  13.450  23.270  1.00  0.00            
ATOM    173  C5  BH4     2      17.900  13.130  23.730  1.00  0.00            
ATOM    174  C6  BH4     2      16.850  12.750  22.830  1.00  0.00            
ATOM    175  C7  BH4     2      17.190  12.610  21.470  1.00  0.00            
ATOM    176  C8  BH4     2      18.530  12.840  21.030  1.00  0.00            
ATOM    177  C9  BH4     2      19.600  13.150  21.870  1.00  0.00            
ATOM    178  C10 BH4     2      21.930  13.380  26.090  1.00  0.00            
ATOM    179  C11 BH4     2      22.410  12.250  26.780  1.00  0.00            
ATOM    180  C12 BH4     2      22.940  12.320  28.090  1.00  0.00            
ATOM    181  C13 BH4     2      22.860  13.570  28.730  1.00  0.00            
ATOM    182  C14 BH4     2      22.300  14.710  28.060  1.00  0.00            
ATOM    183  C15 BH4     2      21.870  14.560  26.700  1.00  0.00            
ATOM    184  H1  BH4     2      21.430  11.480  23.400  1.00  0.00            
ATOM    185  H2  BH4     2      22.220  13.020  22.850  1.00  0.00            
ATOM    186  H3  BH4     2      23.100  11.990  23.970  1.00  0.00            
ATOM    187  H4  BH4     2      19.620  14.240  25.150  1.00  0.00            
ATOM    188  H5  BH4     2      17.650  13.260  24.780  1.00  0.00            
ATOM    189  H6  BH4     2      15.840  12.500  23.130  1.00  0.00            
ATOM    190  H7  BH4     2      16.450  12.320  20.730  1.00  0.00            
ATOM    191  H8  BH4     2      18.640  12.580  19.980  1.00  0.00            
ATOM    192  H9  BH4     2      20.610  13.170  21.480  1.00  0.00            
ATOM    193  H10 BH4     2      22.470  11.330  26.210  1.00  0.00            
ATOM    194  H11 BH4     2      23.260  11.360  28.490  1.00  0.00            
ATOM    195  H12 BH4     2      23.100  13.480  29.790  1.00  0.00            
ATOM    196  H13 BH4     2      22.130  15.660  28.550  1.00  0.00            
ATOM    197  H14 BH4     2      21.450  15.400  26.160  1.00  0.00            
TER
ENDMDL
MODEL        1
ATOM      1  H1  GCD     1      11.490  28.290  34.100  1.00  0.00            
ATOM      2  O1  GCD     1      10.820  27.920  33.520  1.00  0.00            
ATOM      3  C1  GCD     1      10.480  26.680  34.070  1.00  0.00            
ATOM      4  H2  GCD     1      10.090  26.000  33.310  1.00  0.00            
ATOM      5  H3  GCD     1      11.330  26.150  34.550  1.00  0.00            
ATOM      6  C2  GCD     1       9.280  26.690  35.140  1.00  0.00            
ATOM      7  H4  GCD     1       8.920  25.690  35.410  1.00  0.00            
ATOM      8  C3  GCD     1       8.100  27.400  34.480  1.00  0.00            
ATOM      9  H5  GCD     1       8.410  28.360  34.050  1.00  0.00            
ATOM     10  C4  GCD     1       7.010  27.600  35.570  1.00  0.00            
ATOM     11  H6  GCD     1       6.550  26.670  35.920  1.00  0.00            
ATOM     12  O2  GCD     1       5.910  28.380  34.960  1.00  0.00            
ATOM     13  H7  GCD     1       5.260  28.420  35.680  1.00  0.00            
ATOM     14  C5  GCD     1       7.620  28.320  36.790  1.00  0.00            
ATOM     15  H8  GCD     1       7.940  29.320  36.480  1.00  0.00            
ATOM     16  O3  GCD     1       6.640  28.560  37.780  1.00  0.00            
ATOM     17  H9  GCD     1       7.010  28.030  38.490  1.00  0.00            
ATOM     18  C6  GCD     1       8.800  27.520  37.330  1.00  0.00            
ATOM     19  O4  GCD     1       9.730  27.400  36.320  1.00  0.00            
ATOM     20  H10 GCD     1       9.280  28.100  38.130  1.00  0.00            
ATOM     21  O5  GCD     1       8.360  26.300  37.870  1.00  0.00            
ATOM     22  C7  GCD     1       8.750  25.970  39.160  1.00  0.00            
ATOM     23  H11 GCD     1       9.730  26.410  39.390  1.00  0.00            
ATOM     24  C8  GCD     1       7.770  26.490  40.240  1.00  0.00            
ATOM     25  H12 GCD     1       6.780  26.090  40.000  1.00  0.00            
ATOM     26  O6  GCD     1       7.580  27.940  40.190  1.00  0.00            
ATOM     27  H13 GCD     1       6.820  28.090  40.760  1.00  0.00            
ATOM     28  C9  GCD     1       8.330  26.090  41.630  1.00  0.00            
ATOM     29  H14 GCD     1       9.330  26.510  41.760  1.00  0.00            
ATOM     30  O7  GCD     1       7.530  26.490  42.830  1.00  0.00            
ATOM     31  H15 GCD     1       6.910  25.810  43.130  1.00  0.00            
ATOM     32  C10 GCD     1       8.570  24.550  41.720  1.00  0.00            
ATOM     33  H16 GCD     1       9.150  24.240  42.600  1.00  0.00            
ATOM     34  O8  GCD     1       9.330  24.140  40.560  1.00  0.00            
ATOM     35  C11 GCD     1       8.860  24.440  39.270  1.00  0.00            
ATOM     36  H17 GCD     1       7.890  23.950  39.140  1.00  0.00            
ATOM     37  C12 GCD     1       9.850  23.850  38.300  1.00  0.00            
ATOM     38  H18 GCD     1       9.440  23.770  37.290  1.00  0.00            
ATOM     39  H19 GCD     1      10.100  22.860  38.710  1.00  0.00            
ATOM     40  O9  GCD     1      11.080  24.620  38.330  1.00  0.00            
ATOM     41  H20 GCD     1      11.450  24.150  39.090  1.00  0.00            
ATOM     42  O10 GCD     1       7.270  23.860  41.670  1.00  0.00            
ATOM     43  C13 GCD     1       6.970  23.070  42.820  1.00  0.00            
ATOM     44  H21 GCD     1       7.620  23.350  43.650  1.00  0.00            
ATOM     45  C14 GCD     1       5.580  23.470  43.220  1.00  0.00            
ATOM     46  H22 GCD     1       4.890  23.550  42.360  1.00  0.00            
ATOM     47  O11 GCD     1       5.590  24.790  43.860  1.00  0.00            
ATOM     48  H23 GCD     1       4.780  25.310  43.910  1.00  0.00            
ATOM     49  C15 GCD     1       5.120  22.510  44.270  1.00  0.00            
ATOM     50  H24 GCD     1       5.800  22.620  45.120  1.00  0.00            
ATOM     51  O12 GCD     1       3.740  22.810  44.630  1.00  0.00            
ATOM     52  H25 GCD     1       3.620  23.770  44.640  1.00  0.00            
ATOM     53  C16 GCD     1       5.220  21.020  43.920  1.00  0.00            
ATOM     54  H26 GCD     1       5.000  20.530  44.870  1.00  0.00            
ATOM     55  O13 GCD     1       6.550  20.760  43.630  1.00  0.00            
ATOM     56  C17 GCD     1       7.140  21.520  42.570  1.00  0.00            
ATOM     57  H27 GCD     1       6.500  21.240  41.720  1.00  0.00            
ATOM     58  C18 GCD     1       8.540  21.120  42.320  1.00  0.00            
ATOM     59  H28 GCD     1       8.830  21.400  41.300  1.00  0.00            
ATOM     60  H29 GCD     1       8.430  20.030  42.390  1.00  0.00            
ATOM     61  O14 GCD     1       9.440  21.410  43.370  1.00  0.00            
ATOM     62  H30 GCD     1       9.260  20.800  44.100  1.00  0.00            
ATOM     63  O15 GCD     1       4.340  20.660  42.860  1.00  0.00            
ATOM     64  C19 GCD     1       3.570  19.560  43.090  1.00  0.00            
ATOM     65  H31 GCD     1       3.580  19.190  44.120  1.00  0.00            
ATOM     66  C20 GCD     1       2.140  19.900  42.770  1.00  0.00            
ATOM     67  H32 GCD     1       2.110  20.390  41.790  1.00  0.00            
ATOM     68  O16 GCD     1       1.760  20.790  43.780  1.00  0.00            
ATOM     69  H33 GCD     1       2.480  21.430  43.820  1.00  0.00            
ATOM     70  C21 GCD     1       1.260  18.660  42.840  1.00  0.00            
ATOM     71  H34 GCD     1       1.430  18.360  43.880  1.00  0.00            
ATOM     72  O17 GCD     1      -0.110  18.760  42.740  1.00  0.00            
ATOM     73  H35 GCD     1      -0.590  18.180  43.350  1.00  0.00            
ATOM     74  C22 GCD     1       1.780  17.600  41.910  1.00  0.00            
ATOM     75  H36 GCD     1       1.210  16.670  41.890  1.00  0.00            
ATOM     76  O18 GCD     1       3.170  17.380  42.260  1.00  0.00            
ATOM     77  C23 GCD     1       4.070  18.470  42.160  1.00  0.00            
ATOM     78  H37 GCD     1       4.060  18.830  41.120  1.00  0.00            
ATOM     79  C24 GCD     1       5.490  17.950  42.420  1.00  0.00            
ATOM     80  H38 GCD     1       5.520  17.600  43.450  1.00  0.00            
ATOM     81  H39 GCD     1       6.190  18.790  42.300  1.00  0.00            
ATOM     82  O19 GCD     1       5.840  16.760  41.700  1.00  0.00            
ATOM     83  H40 GCD     1       5.010  16.270  41.690  1.00  0.00            
ATOM     84  O20 GCD     1       1.720  18.180  40.630  1.00  0.00            
ATOM     85  C25 GCD     1       0.840  17.560  39.660  1.00  0.00            
ATOM     86  H41 GCD     1       0.340  16.630  39.980  1.00  0.00            
ATOM     87  C26 GCD     1      -0.180  18.540  39.080  1.00  0.00            
ATOM     88  H42 GCD     1       0.330  19.430  38.680  1.00  0.00            
ATOM     89  O21 GCD     1      -1.110  18.870  40.150  1.00  0.00            
ATOM     90  H43 GCD     1      -0.660  19.040  40.990  1.00  0.00            
ATOM     91  C27 GCD     1      -0.970  17.970  37.910  1.00  0.00            
ATOM     92  H44 GCD     1      -1.520  17.110  38.330  1.00  0.00            
ATOM     93  O22 GCD     1      -1.950  18.780  37.290  1.00  0.00            
ATOM     94  H45 GCD     1      -1.570  19.360  36.610  1.00  0.00            
ATOM     95  C28 GCD     1       0.040  17.390  36.910  1.00  0.00            
ATOM     96  H46 GCD     1      -0.550  16.900  36.130  1.00  0.00            
ATOM     97  O23 GCD     1       0.910  16.520  37.550  1.00  0.00            
ATOM     98  C29 GCD     1       1.800  17.150  38.500  1.00  0.00            
ATOM     99  H47 GCD     1       2.220  18.040  38.020  1.00  0.00            
ATOM    100  C30 GCD     1       2.840  16.180  39.030  1.00  0.00            
ATOM    101  H48 GCD     1       2.300  15.450  39.640  1.00  0.00            
ATOM    102  H49 GCD     1       3.600  16.750  39.580  1.00  0.00            
ATOM    103  O24 GCD     1       3.520  15.610  37.870  1.00  0.00            
ATOM    104  H50 GCD     1       2.840  15.150  37.370  1.00  0.00            
ATOM    105  O25 GCD     1       0.780  18.430  36.280  1.00  0.00            
ATOM    106  C31 GCD     1       0.680  18.380  34.880  1.00  0.00            
ATOM    107  H51 GCD     1       0.180  17.470  34.520  1.00  0.00            
ATOM    108  C32 GCD     1       0.070  19.600  34.310  1.00  0.00            
ATOM    109  H52 GCD     1       0.600  20.500  34.650  1.00  0.00            
ATOM    110  O26 GCD     1      -1.270  19.670  34.670  1.00  0.00            
ATOM    111  H53 GCD     1      -1.660  20.470  34.290  1.00  0.00            
ATOM    112  C33 GCD     1       0.160  19.560  32.790  1.00  0.00            
ATOM    113  H54 GCD     1      -0.330  18.660  32.390  1.00  0.00            
ATOM    114  O27 GCD     1      -0.470  20.620  32.100  1.00  0.00            
ATOM    115  H55 GCD     1       0.100  21.360  32.340  1.00  0.00            
ATOM    116  C34 GCD     1       1.530  19.460  32.280  1.00  0.00            
ATOM    117  H56 GCD     1       1.500  19.210  31.220  1.00  0.00            
ATOM    118  O28 GCD     1       2.100  18.270  32.860  1.00  0.00            
ATOM    119  C35 GCD     1       2.110  18.190  34.290  1.00  0.00            
ATOM    120  H57 GCD     1       2.820  18.900  34.730  1.00  0.00            
ATOM    121  C36 GCD     1       2.750  16.870  34.750  1.00  0.00            
ATOM    122  H58 GCD     1       2.980  16.970  35.820  1.00  0.00            
ATOM    123  H59 GCD     1       3.740  16.670  34.320  1.00  0.00            
ATOM    124  O29 GCD     1       1.910  15.810  34.470  1.00  0.00            
ATOM    125  H60 GCD     1       2.440  15.190  34.990  1.00  0.00            
ATOM    126  O30 GCD     1       2.320  20.580  32.620  1.00  0.00            
ATOM    127  C37 GCD     1       2.490  21.520  31.540  1.00  0.00            
ATOM    128  H61 GCD     1       1.810  21.440  30.690  1.00  0.00            
ATOM    129  C38 GCD     1       2.230  22.920  32.150  1.00  0.00            
ATOM    130  H62 GCD     1       2.920  23.140  32.980  1.00  0.00            
ATOM    131  O31 GCD     1       0.880  22.940  32.640  1.00  0.00            
ATOM    132  H63 GCD     1       0.720  23.720  33.190  1.00  0.00            
ATOM    133  C39 GCD     1       2.410  24.060  31.130  1.00  0.00            
ATOM    134  H64 GCD     1       1.600  23.950  30.390  1.00  0.00            
ATOM    135  O32 GCD     1       2.110  25.320  31.800  1.00  0.00            
ATOM    136  H65 GCD     1       2.830  25.960  31.730  1.00  0.00            
ATOM    137  C40 GCD     1       3.770  23.980  30.500  1.00  0.00            
ATOM    138  H66 GCD     1       3.840  24.730  29.710  1.00  0.00            
ATOM    139  O33 GCD     1       4.040  22.630  30.040  1.00  0.00            
ATOM    140  C41 GCD     1       3.960  21.660  31.050  1.00  0.00            
ATOM    141  H67 GCD     1       4.550  22.010  31.910  1.00  0.00            
ATOM    142  C42 GCD     1       4.530  20.270  30.620  1.00  0.00            
ATOM    143  H68 GCD     1       3.940  19.760  29.850  1.00  0.00            
ATOM    144  H69 GCD     1       4.660  19.570  31.460  1.00  0.00            
ATOM    145  O34 GCD     1       5.890  20.380  30.070  1.00  0.00            
ATOM    146  H70 GCD     1       5.760  20.960  29.300  1.00  0.00            
ATOM    147  O35 GCD     1       4.680  24.330  31.510  1.00  0.00            
ATOM    148  C43 GCD     1       5.740  25.220  31.010  1.00  0.00            
ATOM    149  H71 GCD     1       5.690  25.330  29.920  1.00  0.00            
ATOM    150  C44 GCD     1       5.400  26.630  31.500  1.00  0.00            
ATOM    151  H72 GCD     1       5.160  26.500  32.570  1.00  0.00            
ATOM    152  O36 GCD     1       4.200  27.110  30.890  1.00  0.00            
ATOM    153  H73 GCD     1       4.350  27.360  29.970  1.00  0.00            
ATOM    154  C45 GCD     1       6.630  27.630  31.510  1.00  0.00            
ATOM    155  H74 GCD     1       6.770  27.860  30.440  1.00  0.00            
ATOM    156  O37 GCD     1       6.320  28.910  32.160  1.00  0.00            
ATOM    157  H75 GCD     1       6.270  28.700  33.100  1.00  0.00            
ATOM    158  C46 GCD     1       7.870  26.970  32.110  1.00  0.00            
ATOM    159  H76 GCD     1       8.760  27.580  31.940  1.00  0.00            
ATOM    160  O38 GCD     1       7.560  26.640  33.430  1.00  0.00            
ATOM    161  O39 GCD     1       8.140  25.810  31.380  1.00  0.00            
ATOM    162  C47 GCD     1       7.100  24.780  31.480  1.00  0.00            
ATOM    163  H77 GCD     1       7.130  24.570  32.560  1.00  0.00            
ATOM    164  C48 GCD     1       7.510  23.490  30.780  1.00  0.00            
ATOM    165  H78 GCD     1       6.730  22.740  30.970  1.00  0.00            
ATOM    166  H79 GCD     1       8.360  23.180  31.410  1.00  0.00            
ATOM    167  O40 GCD     1       7.920  23.660  29.460  1.00  0.00            
ATOM    168  H80 GCD     1       8.610  24.340  29.450  1.00  0.00            
ATOM    169  C1  BH4     2       4.390  24.700  37.750  1.00  0.00            
ATOM    170  C2  BH4     2       4.350  23.340  37.150  1.00  0.00            
ATOM    171  C3  BH4     2       3.560  22.390  37.760  1.00  0.00            
ATOM    172  C4  BH4     2       2.650  22.560  38.830  1.00  0.00            
ATOM    173  C5  BH4     2       2.920  23.180  40.050  1.00  0.00            
ATOM    174  C6  BH4     2       1.940  23.310  41.050  1.00  0.00            
ATOM    175  C7  BH4     2       0.710  22.650  40.960  1.00  0.00            
ATOM    176  C8  BH4     2       0.380  22.070  39.750  1.00  0.00            
ATOM    177  C9  BH4     2       1.340  22.060  38.680  1.00  0.00            
ATOM    178  C10 BH4     2       5.250  23.030  35.970  1.00  0.00            
ATOM    179  C11 BH4     2       6.480  23.740  35.660  1.00  0.00            
ATOM    180  C12 BH4     2       7.400  23.270  34.670  1.00  0.00            
ATOM    181  C13 BH4     2       7.120  22.120  33.960  1.00  0.00            
ATOM    182  C14 BH4     2       5.860  21.460  34.160  1.00  0.00            
ATOM    183  C15 BH4     2       4.910  21.960  35.090  1.00  0.00            
ATOM    184  H1  BH4     2       3.450  25.160  38.070  1.00  0.00            
ATOM    185  H2  BH4     2       4.950  24.630  38.680  1.00  0.00            
ATOM    186  H3  BH4     2       4.880  25.400  37.060  1.00  0.00            
ATOM    187  H4  BH4     2       3.510  21.390  37.330  1.00  0.00            
ATOM    188  H5  BH4     2       3.900  23.590  40.280  1.00  0.00            
ATOM    189  H6  BH4     2       2.170  23.810  41.980  1.00  0.00            
ATOM    190  H7  BH4     2      -0.030  22.710  41.750  1.00  0.00            
ATOM    191  H8  BH4     2      -0.570  21.550  39.630  1.00  0.00            
ATOM    192  H9  BH4     2       1.070  21.610  37.730  1.00  0.00            
ATOM    193  H10 BH4     2       6.850  24.430  36.400  1.00  0.00            
ATOM    194  H11 BH4     2       8.350  23.780  34.490  1.00  0.00            
ATOM    195  H12 BH4     2       7.810  21.800  33.180  1.00  0.00            
ATOM    196  H13 BH4     2       5.710  20.530  33.620  1.00  0.00            
ATOM    197  H14 BH4     2       3.980  21.410  35.230  1.00  0.00            
TER
ENDMDL
MODEL        1
ATOM      1  H1  GCD     1      14.480  38.140  16.360  1.00  0.00            
ATOM      2  O1  GCD     1      15.440  38.130  16.400  1.00  0.00            
ATOM      3  C1  GCD     1      16.000  37.700  17.680  1.00  0.00            
ATOM      4  H2  GCD     1      16.830  38.330  18.020  1.00  0.00            
ATOM      5  H3  GCD     1      15.220  37.910  18.430  1.00  0.00            
ATOM      6  C2  GCD     1      16.270  36.250  17.670  1.00  0.00            
ATOM      7  H4  GCD     1      16.730  36.000  18.640  1.00  0.00            
ATOM      8  C3  GCD     1      17.220  35.700  16.670  1.00  0.00            
ATOM      9  H5  GCD     1      16.860  36.040  15.690  1.00  0.00            
ATOM     10  C4  GCD     1      17.350  34.170  16.610  1.00  0.00            
ATOM     11  H6  GCD     1      17.900  33.800  17.480  1.00  0.00            
ATOM     12  O2  GCD     1      18.080  33.860  15.450  1.00  0.00            
ATOM     13  H7  GCD     1      18.990  34.170  15.530  1.00  0.00            
ATOM     14  C5  GCD     1      15.950  33.550  16.520  1.00  0.00            
ATOM     15  H8  GCD     1      15.480  33.850  15.580  1.00  0.00            
ATOM     16  O3  GCD     1      16.040  32.140  16.620  1.00  0.00            
ATOM     17  H9  GCD     1      16.550  31.740  15.900  1.00  0.00            
ATOM     18  C6  GCD     1      15.060  34.140  17.590  1.00  0.00            
ATOM     19  O4  GCD     1      15.080  35.510  17.480  1.00  0.00            
ATOM     20  H10 GCD     1      14.070  33.720  17.420  1.00  0.00            
ATOM     21  O5  GCD     1      15.420  33.830  19.000  1.00  0.00            
ATOM     22  C7  GCD     1      14.360  33.340  19.860  1.00  0.00            
ATOM     23  H11 GCD     1      13.470  33.690  19.330  1.00  0.00            
ATOM     24  C8  GCD     1      14.330  31.820  19.910  1.00  0.00            
ATOM     25  H12 GCD     1      15.270  31.420  20.320  1.00  0.00            
ATOM     26  O6  GCD     1      14.120  31.330  18.580  1.00  0.00            
ATOM     27  H13 GCD     1      14.890  31.560  18.040  1.00  0.00            
ATOM     28  C9  GCD     1      13.300  31.280  20.950  1.00  0.00            
ATOM     29  H14 GCD     1      12.310  31.440  20.510  1.00  0.00            
ATOM     30  O7  GCD     1      13.650  29.910  21.160  1.00  0.00            
ATOM     31  H15 GCD     1      13.380  29.440  20.360  1.00  0.00            
ATOM     32  C10 GCD     1      13.430  32.040  22.280  1.00  0.00            
ATOM     33  H16 GCD     1      12.500  31.870  22.820  1.00  0.00            
ATOM     34  O8  GCD     1      13.400  33.470  22.020  1.00  0.00            
ATOM     35  C11 GCD     1      14.460  33.970  21.230  1.00  0.00            
ATOM     36  H17 GCD     1      15.490  33.860  21.580  1.00  0.00            
ATOM     37  C12 GCD     1      14.320  35.460  21.190  1.00  0.00            
ATOM     38  H18 GCD     1      13.250  35.640  21.010  1.00  0.00            
ATOM     39  H19 GCD     1      14.790  35.780  20.260  1.00  0.00            
ATOM     40  O9  GCD     1      14.860  36.120  22.340  1.00  0.00            
ATOM     41  H20 GCD     1      14.250  36.840  22.530  1.00  0.00            
ATOM     42  O10 GCD     1      14.560  31.720  23.070  1.00  0.00            
ATOM     43  C13 GCD     1      14.440  30.770  24.140  1.00  0.00            
ATOM     44  H21 GCD     1      13.460  30.300  24.010  1.00  0.00            
ATOM     45  C14 GCD     1      15.690  29.890  23.950  1.00  0.00            
ATOM     46  H22 GCD     1      16.540  30.580  23.880  1.00  0.00            
ATOM     47  O11 GCD     1      15.670  29.100  22.710  1.00  0.00            
ATOM     48  H23 GCD     1      14.950  29.350  22.110  1.00  0.00            
ATOM     49  C15 GCD     1      15.970  28.940  25.120  1.00  0.00            
ATOM     50  H24 GCD     1      15.120  28.250  25.060  1.00  0.00            
ATOM     51  O12 GCD     1      17.210  28.230  24.970  1.00  0.00            
ATOM     52  H25 GCD     1      17.830  28.750  25.490  1.00  0.00            
ATOM     53  C16 GCD     1      15.950  29.660  26.460  1.00  0.00            
ATOM     54  H26 GCD     1      15.810  28.980  27.310  1.00  0.00            
ATOM     55  O13 GCD     1      14.730  30.470  26.490  1.00  0.00            
ATOM     56  C17 GCD     1      14.500  31.440  25.480  1.00  0.00            
ATOM     57  H27 GCD     1      15.350  32.140  25.480  1.00  0.00            
ATOM     58  C18 GCD     1      13.200  32.160  25.860  1.00  0.00            
ATOM     59  H28 GCD     1      13.030  32.910  25.080  1.00  0.00            
ATOM     60  H29 GCD     1      13.340  32.800  26.750  1.00  0.00            
ATOM     61  O14 GCD     1      12.080  31.320  25.920  1.00  0.00            
ATOM     62  H30 GCD     1      11.500  31.600  25.210  1.00  0.00            
ATOM     63  O15 GCD     1      17.000  30.550  26.520  1.00  0.00            
ATOM     64  C19 GCD     1      17.730  30.460  27.720  1.00  0.00            
ATOM     65  H31 GCD     1      17.280  29.890  28.540  1.00  0.00            
ATOM     66  C20 GCD     1      19.070  29.900  27.450  1.00  0.00            
ATOM     67  H32 GCD     1      19.530  30.490  26.640  1.00  0.00            
ATOM     68  O16 GCD     1      19.020  28.490  27.200  1.00  0.00            
ATOM     69  H33 GCD     1      19.920  28.190  27.340  1.00  0.00            
ATOM     70  C21 GCD     1      19.940  30.100  28.760  1.00  0.00            
ATOM     71  H34 GCD     1      19.500  29.610  29.640  1.00  0.00            
ATOM     72  O17 GCD     1      21.270  29.530  28.570  1.00  0.00            
ATOM     73  H35 GCD     1      21.580  29.970  27.770  1.00  0.00            
ATOM     74  C22 GCD     1      20.040  31.570  28.980  1.00  0.00            
ATOM     75  H36 GCD     1      20.680  31.790  29.830  1.00  0.00            
ATOM     76  O18 GCD     1      18.750  32.030  29.280  1.00  0.00            
ATOM     77  C23 GCD     1      17.760  31.910  28.240  1.00  0.00            
ATOM     78  H37 GCD     1      18.020  32.680  27.500  1.00  0.00            
ATOM     79  C24 GCD     1      16.380  32.390  28.790  1.00  0.00            
ATOM     80  H38 GCD     1      15.670  32.490  27.960  1.00  0.00            
ATOM     81  H39 GCD     1      16.460  33.360  29.310  1.00  0.00            
ATOM     82  O19 GCD     1      15.870  31.470  29.760  1.00  0.00            
ATOM     83  H40 GCD     1      16.620  31.170  30.280  1.00  0.00            
ATOM     84  O20 GCD     1      20.650  32.210  27.850  1.00  0.00            
ATOM     85  C25 GCD     1      21.920  32.870  28.140  1.00  0.00            
ATOM     86  H41 GCD     1      22.310  32.430  29.070  1.00  0.00            
ATOM     87  C26 GCD     1      23.030  32.580  27.100  1.00  0.00            
ATOM     88  H42 GCD     1      22.650  32.850  26.110  1.00  0.00            
ATOM     89  O21 GCD     1      23.320  31.170  27.110  1.00  0.00            
ATOM     90  H43 GCD     1      24.170  31.010  26.700  1.00  0.00            
ATOM     91  C27 GCD     1      24.290  33.340  27.380  1.00  0.00            
ATOM     92  H44 GCD     1      24.510  33.030  28.420  1.00  0.00            
ATOM     93  O22 GCD     1      25.390  33.010  26.570  1.00  0.00            
ATOM     94  H45 GCD     1      25.120  33.270  25.680  1.00  0.00            
ATOM     95  C28 GCD     1      23.980  34.750  27.570  1.00  0.00            
ATOM     96  H46 GCD     1      24.860  35.340  27.850  1.00  0.00            
ATOM     97  O23 GCD     1      22.970  34.850  28.550  1.00  0.00            
ATOM     98  C29 GCD     1      21.730  34.380  28.200  1.00  0.00            
ATOM     99  H47 GCD     1      21.450  34.760  27.210  1.00  0.00            
ATOM    100  C30 GCD     1      20.690  34.770  29.200  1.00  0.00            
ATOM    101  H48 GCD     1      19.680  34.420  28.950  1.00  0.00            
ATOM    102  H49 GCD     1      20.590  35.850  29.310  1.00  0.00            
ATOM    103  O24 GCD     1      20.930  34.220  30.530  1.00  0.00            
ATOM    104  H50 GCD     1      21.880  34.320  30.680  1.00  0.00            
ATOM    105  O25 GCD     1      23.500  35.250  26.290  1.00  0.00            
ATOM    106  C31 GCD     1      24.530  35.800  25.420  1.00  0.00            
ATOM    107  H51 GCD     1      25.570  35.790  25.770  1.00  0.00            
ATOM    108  C32 GCD     1      24.310  35.080  24.050  1.00  0.00            
ATOM    109  H52 GCD     1      23.280  35.270  23.740  1.00  0.00            
ATOM    110  O26 GCD     1      24.570  33.680  24.250  1.00  0.00            
ATOM    111  H53 GCD     1      24.440  33.300  23.380  1.00  0.00            
ATOM    112  C33 GCD     1      25.320  35.620  22.990  1.00  0.00            
ATOM    113  H54 GCD     1      26.300  35.440  23.450  1.00  0.00            
ATOM    114  O27 GCD     1      25.090  35.000  21.710  1.00  0.00            
ATOM    115  H55 GCD     1      24.180  35.180  21.480  1.00  0.00            
ATOM    116  C34 GCD     1      25.150  37.120  22.950  1.00  0.00            
ATOM    117  H56 GCD     1      26.020  37.510  22.410  1.00  0.00            
ATOM    118  O28 GCD     1      25.150  37.690  24.190  1.00  0.00            
ATOM    119  C35 GCD     1      24.200  37.270  25.260  1.00  0.00            
ATOM    120  H57 GCD     1      23.150  37.410  24.970  1.00  0.00            
ATOM    121  C36 GCD     1      24.440  38.080  26.520  1.00  0.00            
ATOM    122  H58 GCD     1      23.610  37.880  27.220  1.00  0.00            
ATOM    123  H59 GCD     1      24.260  39.150  26.340  1.00  0.00            
ATOM    124  O29 GCD     1      25.720  37.840  27.100  1.00  0.00            
ATOM    125  H60 GCD     1      26.440  38.170  26.560  1.00  0.00            
ATOM    126  O30 GCD     1      23.970  37.480  22.240  1.00  0.00            
ATOM    127  C37 GCD     1      23.970  38.460  21.280  1.00  0.00            
ATOM    128  H61 GCD     1      24.650  39.240  21.620  1.00  0.00            
ATOM    129  C38 GCD     1      24.360  38.080  19.870  1.00  0.00            
ATOM    130  H62 GCD     1      23.740  37.200  19.640  1.00  0.00            
ATOM    131  O31 GCD     1      25.740  37.780  19.690  1.00  0.00            
ATOM    132  H63 GCD     1      26.290  38.460  20.110  1.00  0.00            
ATOM    133  C39 GCD     1      24.050  39.240  18.870  1.00  0.00            
ATOM    134  H64 GCD     1      24.630  40.120  19.180  1.00  0.00            
ATOM    135  O32 GCD     1      24.470  38.950  17.540  1.00  0.00            
ATOM    136  H65 GCD     1      25.400  38.710  17.550  1.00  0.00            
ATOM    137  C40 GCD     1      22.620  39.630  18.910  1.00  0.00            
ATOM    138  H66 GCD     1      22.390  40.490  18.270  1.00  0.00            
ATOM    139  O33 GCD     1      22.360  40.050  20.230  1.00  0.00            
ATOM    140  C41 GCD     1      22.540  39.060  21.210  1.00  0.00            
ATOM    141  H67 GCD     1      21.730  38.320  21.120  1.00  0.00            
ATOM    142  C42 GCD     1      22.180  39.750  22.470  1.00  0.00            
ATOM    143  H68 GCD     1      22.130  38.950  23.210  1.00  0.00            
ATOM    144  H69 GCD     1      21.180  40.180  22.330  1.00  0.00            
ATOM    145  O34 GCD     1      23.040  40.790  22.840  1.00  0.00            
ATOM    146  H70 GCD     1      22.950  41.310  22.030  1.00  0.00            
ATOM    147  O35 GCD     1      21.730  38.540  18.630  1.00  0.00            
ATOM    148  C43 GCD     1      21.240  38.320  17.300  1.00  0.00            
ATOM    149  H71 GCD     1      21.780  38.880  16.520  1.00  0.00            
ATOM    150  C44 GCD     1      21.400  36.880  16.790  1.00  0.00            
ATOM    151  H72 GCD     1      21.010  36.180  17.540  1.00  0.00            
ATOM    152  O36 GCD     1      22.890  36.700  16.590  1.00  0.00            
ATOM    153  H73 GCD     1      23.290  37.550  16.800  1.00  0.00            
ATOM    154  C45 GCD     1      20.610  36.500  15.540  1.00  0.00            
ATOM    155  H74 GCD     1      20.960  37.160  14.730  1.00  0.00            
ATOM    156  O37 GCD     1      20.700  35.100  15.260  1.00  0.00            
ATOM    157  H75 GCD     1      21.600  34.960  14.950  1.00  0.00            
ATOM    158  C46 GCD     1      19.140  36.960  15.760  1.00  0.00            
ATOM    159  H76 GCD     1      18.530  36.850  14.860  1.00  0.00            
ATOM    160  O38 GCD     1      18.560  36.280  16.910  1.00  0.00            
ATOM    161  O39 GCD     1      19.150  38.340  16.090  1.00  0.00            
ATOM    162  C47 GCD     1      19.810  38.670  17.310  1.00  0.00            
ATOM    163  H77 GCD     1      19.430  38.100  18.170  1.00  0.00            
ATOM    164  C48 GCD     1      19.450  40.160  17.650  1.00  0.00            
ATOM    165  H78 GCD     1      19.670  40.220  18.720  1.00  0.00            
ATOM    166  H79 GCD     1      18.380  40.340  17.460  1.00  0.00            
ATOM    167  O40 GCD     1      20.140  41.070  16.840  1.00  0.00            
ATOM    168  H80 GCD     1      19.710  41.140  15.980  1.00  0.00            
ATOM    169  C1  BH4     2      19.750  32.790  24.170  1.00  0.00            
ATOM    170  C2  BH4     2      18.600  33.720  23.870  1.00  0.00            
ATOM    171  C3  BH4     2      18.140  33.780  22.580  1.00  0.00            
ATOM    172  C4  BH4     2      18.720  33.310  21.290  1.00  0.00            
ATOM    173  C5  BH4     2      19.130  34.200  20.290  1.00  0.00            
ATOM    174  C6  BH4     2      19.790  33.750  19.160  1.00  0.00            
ATOM    175  C7  BH4     2      20.140  32.360  19.010  1.00  0.00            
ATOM    176  C8  BH4     2      19.530  31.430  19.940  1.00  0.00            
ATOM    177  C9  BH4     2      18.800  31.930  21.040  1.00  0.00            
ATOM    178  C10 BH4     2      17.840  34.260  24.990  1.00  0.00            
ATOM    179  C11 BH4     2      18.430  34.750  26.180  1.00  0.00            
ATOM    180  C12 BH4     2      17.650  35.330  27.230  1.00  0.00            
ATOM    181  C13 BH4     2      16.260  35.470  27.020  1.00  0.00            
ATOM    182  C14 BH4     2      15.670  35.070  25.790  1.00  0.00            
ATOM    183  C15 BH4     2      16.450  34.390  24.850  1.00  0.00            
ATOM    184  H1  BH4     2      20.660  33.350  24.390  1.00  0.00            
ATOM    185  H2  BH4     2      19.600  32.190  25.080  1.00  0.00            
ATOM    186  H3  BH4     2      19.940  32.070  23.360  1.00  0.00            
ATOM    187  H4  BH4     2      17.240  34.350  22.380  1.00  0.00            
ATOM    188  H5  BH4     2      18.890  35.240  20.470  1.00  0.00            
ATOM    189  H6  BH4     2      20.160  34.390  18.360  1.00  0.00            
ATOM    190  H7  BH4     2      20.590  31.920  18.120  1.00  0.00            
ATOM    191  H8  BH4     2      19.700  30.360  19.830  1.00  0.00            
ATOM    192  H9  BH4     2      18.460  31.260  21.820  1.00  0.00            
ATOM    193  H10 BH4     2      19.510  34.600  26.230  1.00  0.00            
ATOM    194  H11 BH4     2      18.140  35.750  28.100  1.00  0.00            
ATOM    195  H12 BH4     2      15.630  35.950  27.760  1.00  0.00            
ATOM    196  H13 BH4     2      14.620  35.220  25.540  1.00  0.00            
ATOM    197  H14 BH4     2      15.920  34.080  23.950  1.00  0.00            
TER
ENDMDL
MODEL        1
ATOM      1  H1  GCD     1      -2.980  11.000  26.560  1.00  0.00            
ATOM      2  O1  GCD     1      -2.640  11.560  25.860  1.00  0.00            
ATOM      3  C1  GCD     1      -1.780  12.610  26.340  1.00  0.00            
ATOM      4  H2  GCD     1      -1.180  12.960  25.490  1.00  0.00            
ATOM      5  H3  GCD     1      -2.300  13.460  26.800  1.00  0.00            
ATOM      6  C2  GCD     1      -0.820  12.100  27.400  1.00  0.00            
ATOM      7  H4  GCD     1      -0.050  12.860  27.570  1.00  0.00            
ATOM      8  C3  GCD     1       0.020  10.940  26.910  1.00  0.00            
ATOM      9  H5  GCD     1      -0.530  10.080  26.510  1.00  0.00            
ATOM     10  C4  GCD     1       0.760  10.350  28.120  1.00  0.00            
ATOM     11  H6  GCD     1       1.570  10.990  28.480  1.00  0.00            
ATOM     12  O2  GCD     1       1.400   9.130  27.690  1.00  0.00            
ATOM     13  H7  GCD     1       1.050   8.280  27.990  1.00  0.00            
ATOM     14  C5  GCD     1      -0.220  10.140  29.340  1.00  0.00            
ATOM     15  H8  GCD     1      -0.920   9.370  29.000  1.00  0.00            
ATOM     16  O3  GCD     1       0.460   9.650  30.410  1.00  0.00            
ATOM     17  H9  GCD     1       0.960  10.380  30.800  1.00  0.00            
ATOM     18  C6  GCD     1      -0.950  11.380  29.720  1.00  0.00            
ATOM     19  O4  GCD     1      -1.650  11.820  28.560  1.00  0.00            
ATOM     20  H10 GCD     1      -1.670  11.080  30.490  1.00  0.00            
ATOM     21  O5  GCD     1      -0.100  12.430  30.170  1.00  0.00            
ATOM     22  C7  GCD     1      -0.890  13.200  31.030  1.00  0.00            
ATOM     23  H11 GCD     1      -1.970  13.160  30.870  1.00  0.00            
ATOM     24  C8  GCD     1      -0.570  12.820  32.460  1.00  0.00            
ATOM     25  H12 GCD     1       0.510  12.740  32.560  1.00  0.00            
ATOM     26  O6  GCD     1      -0.940  11.500  32.750  1.00  0.00            
ATOM     27  H13 GCD     1      -0.770  11.360  33.690  1.00  0.00            
ATOM     28  C9  GCD     1      -1.100  13.870  33.480  1.00  0.00            
ATOM     29  H14 GCD     1      -2.200  13.840  33.480  1.00  0.00            
ATOM     30  O7  GCD     1      -0.710  13.480  34.820  1.00  0.00            
ATOM     31  H15 GCD     1       0.080  13.970  35.070  1.00  0.00            
ATOM     32  C10 GCD     1      -0.640  15.230  33.180  1.00  0.00            
ATOM     33  H16 GCD     1      -0.930  15.990  33.910  1.00  0.00            
ATOM     34  O8  GCD     1      -1.200  15.570  31.850  1.00  0.00            
ATOM     35  C11 GCD     1      -0.560  14.720  30.860  1.00  0.00            
ATOM     36  H17 GCD     1       0.530  14.670  30.940  1.00  0.00            
ATOM     37  C12 GCD     1      -0.840  15.160  29.500  1.00  0.00            
ATOM     38  H18 GCD     1      -0.330  14.530  28.760  1.00  0.00            
ATOM     39  H19 GCD     1      -0.540  16.190  29.280  1.00  0.00            
ATOM     40  O9  GCD     1      -2.250  15.160  29.280  1.00  0.00            
ATOM     41  H20 GCD     1      -2.420  15.470  28.380  1.00  0.00            
ATOM     42  O10 GCD     1       0.840  15.390  33.220  1.00  0.00            
ATOM     43  C13 GCD     1       1.400  16.130  34.260  1.00  0.00            
ATOM     44  H21 GCD     1       0.610  16.320  35.000  1.00  0.00            
ATOM     45  C14 GCD     1       2.590  15.310  34.880  1.00  0.00            
ATOM     46  H22 GCD     1       3.210  14.880  34.080  1.00  0.00            
ATOM     47  O11 GCD     1       1.970  14.300  35.550  1.00  0.00            
ATOM     48  H23 GCD     1       2.700  13.950  36.080  1.00  0.00            
ATOM     49  C15 GCD     1       3.360  16.230  35.830  1.00  0.00            
ATOM     50  H24 GCD     1       2.710  16.550  36.660  1.00  0.00            
ATOM     51  O12 GCD     1       4.490  15.500  36.450  1.00  0.00            
ATOM     52  H25 GCD     1       5.150  15.650  35.760  1.00  0.00            
ATOM     53  C16 GCD     1       3.810  17.480  35.140  1.00  0.00            
ATOM     54  H26 GCD     1       4.450  18.120  35.760  1.00  0.00            
ATOM     55  O13 GCD     1       2.760  18.200  34.650  1.00  0.00            
ATOM     56  C17 GCD     1       1.940  17.520  33.710  1.00  0.00            
ATOM     57  H27 GCD     1       2.610  17.260  32.880  1.00  0.00            
ATOM     58  C18 GCD     1       0.780  18.420  33.180  1.00  0.00            
ATOM     59  H28 GCD     1       0.180  17.930  32.400  1.00  0.00            
ATOM     60  H29 GCD     1       1.230  19.290  32.690  1.00  0.00            
ATOM     61  O14 GCD     1      -0.100  18.850  34.180  1.00  0.00            
ATOM     62  H30 GCD     1       0.500  19.450  34.640  1.00  0.00            
ATOM     63  O15 GCD     1       4.650  17.130  34.020  1.00  0.00            
ATOM     64  C19 GCD     1       5.930  17.750  33.970  1.00  0.00            
ATOM     65  H31 GCD     1       6.220  18.140  34.950  1.00  0.00            
ATOM     66  C20 GCD     1       6.960  16.650  33.660  1.00  0.00            
ATOM     67  H32 GCD     1       6.850  16.150  32.690  1.00  0.00            
ATOM     68  O16 GCD     1       7.040  15.600  34.630  1.00  0.00            
ATOM     69  H33 GCD     1       7.530  14.870  34.240  1.00  0.00            
ATOM     70  C21 GCD     1       8.310  17.240  33.620  1.00  0.00            
ATOM     71  H34 GCD     1       8.620  17.590  34.610  1.00  0.00            
ATOM     72  O17 GCD     1       9.250  16.280  33.300  1.00  0.00            
ATOM     73  H35 GCD     1       9.530  16.380  32.390  1.00  0.00            
ATOM     74  C22 GCD     1       8.320  18.370  32.650  1.00  0.00            
ATOM     75  H36 GCD     1       9.250  18.920  32.830  1.00  0.00            
ATOM     76  O18 GCD     1       7.340  19.350  32.970  1.00  0.00            
ATOM     77  C23 GCD     1       6.000  18.820  32.930  1.00  0.00            
ATOM     78  H37 GCD     1       5.720  18.410  31.950  1.00  0.00            
ATOM     79  C24 GCD     1       5.090  20.000  33.260  1.00  0.00            
ATOM     80  H38 GCD     1       5.280  20.450  34.250  1.00  0.00            
ATOM     81  H39 GCD     1       4.060  19.620  33.260  1.00  0.00            
ATOM     82  O19 GCD     1       5.010  21.010  32.250  1.00  0.00            
ATOM     83  H40 GCD     1       4.410  21.740  32.460  1.00  0.00            
ATOM     84  O20 GCD     1       8.180  17.930  31.310  1.00  0.00            
ATOM     85  C25 GCD     1       9.160  18.280  30.350  1.00  0.00            
ATOM     86  H41 GCD     1       9.970  18.840  30.840  1.00  0.00            
ATOM     87  C26 GCD     1       9.690  16.950  29.770  1.00  0.00            
ATOM     88  H42 GCD     1       8.850  16.390  29.330  1.00  0.00            
ATOM     89  O21 GCD     1      10.340  16.130  30.700  1.00  0.00            
ATOM     90  H43 GCD     1      11.100  16.660  30.960  1.00  0.00            
ATOM     91  C27 GCD     1      10.730  17.340  28.680  1.00  0.00            
ATOM     92  H44 GCD     1      11.580  17.830  29.170  1.00  0.00            
ATOM     93  O22 GCD     1      11.220  16.290  27.880  1.00  0.00            
ATOM     94  H45 GCD     1      10.640  16.360  27.110  1.00  0.00            
ATOM     95  C28 GCD     1      10.050  18.280  27.640  1.00  0.00            
ATOM     96  H46 GCD     1      10.840  18.620  26.970  1.00  0.00            
ATOM     97  O23 GCD     1       9.540  19.440  28.270  1.00  0.00            
ATOM     98  C29 GCD     1       8.530  19.250  29.250  1.00  0.00            
ATOM     99  H47 GCD     1       7.580  18.900  28.810  1.00  0.00            
ATOM    100  C30 GCD     1       8.100  20.550  29.850  1.00  0.00            
ATOM    101  H48 GCD     1       8.940  21.210  30.110  1.00  0.00            
ATOM    102  H49 GCD     1       7.610  20.230  30.780  1.00  0.00            
ATOM    103  O24 GCD     1       7.370  21.380  29.000  1.00  0.00            
ATOM    104  H50 GCD     1       7.980  21.830  28.410  1.00  0.00            
ATOM    105  O25 GCD     1       9.000  17.610  26.940  1.00  0.00            
ATOM    106  C31 GCD     1       8.990  18.020  25.540  1.00  0.00            
ATOM    107  H51 GCD     1       9.600  18.920  25.340  1.00  0.00            
ATOM    108  C32 GCD     1       9.310  16.790  24.740  1.00  0.00            
ATOM    109  H52 GCD     1       8.610  16.000  25.020  1.00  0.00            
ATOM    110  O26 GCD     1      10.540  16.430  25.130  1.00  0.00            
ATOM    111  H53 GCD     1      11.230  17.090  24.980  1.00  0.00            
ATOM    112  C33 GCD     1       9.120  16.830  23.270  1.00  0.00            
ATOM    113  H54 GCD     1       9.790  17.540  22.780  1.00  0.00            
ATOM    114  O27 GCD     1       9.410  15.550  22.710  1.00  0.00            
ATOM    115  H55 GCD     1       9.940  15.050  23.340  1.00  0.00            
ATOM    116  C34 GCD     1       7.670  17.330  22.960  1.00  0.00            
ATOM    117  H56 GCD     1       7.630  17.650  21.910  1.00  0.00            
ATOM    118  O28 GCD     1       7.490  18.540  23.690  1.00  0.00            
ATOM    119  C35 GCD     1       7.580  18.360  25.130  1.00  0.00            
ATOM    120  H57 GCD     1       6.850  17.590  25.410  1.00  0.00            
ATOM    121  C36 GCD     1       7.060  19.500  25.840  1.00  0.00            
ATOM    122  H58 GCD     1       7.680  20.400  25.920  1.00  0.00            
ATOM    123  H59 GCD     1       6.920  19.140  26.860  1.00  0.00            
ATOM    124  O29 GCD     1       5.810  19.890  25.460  1.00  0.00            
ATOM    125  H60 GCD     1       5.800  20.170  24.540  1.00  0.00            
ATOM    126  O30 GCD     1       6.710  16.340  23.270  1.00  0.00            
ATOM    127  C37 GCD     1       5.800  16.090  22.170  1.00  0.00            
ATOM    128  H61 GCD     1       6.010  16.840  21.390  1.00  0.00            
ATOM    129  C38 GCD     1       5.910  14.550  21.940  1.00  0.00            
ATOM    130  H62 GCD     1       5.930  14.040  22.910  1.00  0.00            
ATOM    131  O31 GCD     1       7.080  14.170  21.170  1.00  0.00            
ATOM    132  H63 GCD     1       7.830  14.660  21.540  1.00  0.00            
ATOM    133  C39 GCD     1       4.680  14.150  21.140  1.00  0.00            
ATOM    134  H64 GCD     1       4.630  14.760  20.230  1.00  0.00            
ATOM    135  O32 GCD     1       4.670  12.730  20.810  1.00  0.00            
ATOM    136  H65 GCD     1       4.490  12.250  21.630  1.00  0.00            
ATOM    137  C40 GCD     1       3.400  14.560  21.730  1.00  0.00            
ATOM    138  H66 GCD     1       2.540  14.360  21.090  1.00  0.00            
ATOM    139  O33 GCD     1       3.360  15.980  21.920  1.00  0.00            
ATOM    140  C41 GCD     1       4.440  16.510  22.740  1.00  0.00            
ATOM    141  H67 GCD     1       4.340  16.010  23.710  1.00  0.00            
ATOM    142  C42 GCD     1       4.280  18.020  22.930  1.00  0.00            
ATOM    143  H68 GCD     1       5.230  18.450  23.290  1.00  0.00            
ATOM    144  H69 GCD     1       3.490  18.180  23.670  1.00  0.00            
ATOM    145  O34 GCD     1       3.980  18.600  21.630  1.00  0.00            
ATOM    146  H70 GCD     1       3.410  18.000  21.130  1.00  0.00            
ATOM    147  O35 GCD     1       3.160  13.860  22.940  1.00  0.00            
ATOM    148  C43 GCD     1       2.290  12.710  22.890  1.00  0.00            
ATOM    149  H71 GCD     1       2.100  12.440  21.840  1.00  0.00            
ATOM    150  C44 GCD     1       2.960  11.570  23.670  1.00  0.00            
ATOM    151  H72 GCD     1       3.180  11.940  24.680  1.00  0.00            
ATOM    152  O36 GCD     1       4.100  11.130  22.960  1.00  0.00            
ATOM    153  H73 GCD     1       4.670  10.740  23.630  1.00  0.00            
ATOM    154  C45 GCD     1       1.960  10.470  23.910  1.00  0.00            
ATOM    155  H74 GCD     1       1.660  10.160  22.900  1.00  0.00            
ATOM    156  O37 GCD     1       2.460   9.380  24.710  1.00  0.00            
ATOM    157  H75 GCD     1       2.150   9.630  25.590  1.00  0.00            
ATOM    158  C46 GCD     1       0.680  11.020  24.590  1.00  0.00            
ATOM    159  H76 GCD     1      -0.080  10.260  24.740  1.00  0.00            
ATOM    160  O38 GCD     1       0.980  11.360  25.940  1.00  0.00            
ATOM    161  O39 GCD     1       0.170  11.980  23.750  1.00  0.00            
ATOM    162  C47 GCD     1       1.050  13.090  23.550  1.00  0.00            
ATOM    163  H77 GCD     1       1.340  13.380  24.570  1.00  0.00            
ATOM    164  C48 GCD     1       0.380  14.320  22.930  1.00  0.00            
ATOM    165  H78 GCD     1       1.130  15.110  22.860  1.00  0.00            
ATOM    166  H79 GCD     1      -0.430  14.650  23.590  1.00  0.00            
ATOM    167  O40 GCD     1      -0.060  14.030  21.610  1.00  0.00            
ATOM    168  H80 GCD     1      -0.680  13.330  21.820  1.00  0.00            
ATOM    169  C1  BH4     2       3.060  14.820  26.460  1.00  0.00            
ATOM    170  C2  BH4     2       4.080  15.180  27.480  1.00  0.00            
ATOM    171  C3  BH4     2       5.110  14.260  27.650  1.00  0.00            
ATOM    172  C4  BH4     2       5.410  13.040  26.800  1.00  0.00            
ATOM    173  C5  BH4     2       4.960  11.750  27.070  1.00  0.00            
ATOM    174  C6  BH4     2       5.390  10.630  26.320  1.00  0.00            
ATOM    175  C7  BH4     2       6.280  10.850  25.290  1.00  0.00            
ATOM    176  C8  BH4     2       6.790  12.150  25.030  1.00  0.00            
ATOM    177  C9  BH4     2       6.240  13.160  25.730  1.00  0.00            
ATOM    178  C10 BH4     2       3.880  16.400  28.290  1.00  0.00            
ATOM    179  C11 BH4     2       2.580  16.640  28.850  1.00  0.00            
ATOM    180  C12 BH4     2       2.330  17.840  29.550  1.00  0.00            
ATOM    181  C13 BH4     2       3.370  18.730  29.750  1.00  0.00            
ATOM    182  C14 BH4     2       4.710  18.480  29.350  1.00  0.00            
ATOM    183  C15 BH4     2       4.930  17.250  28.570  1.00  0.00            
ATOM    184  H1  BH4     2       2.090  15.340  26.520  1.00  0.00            
ATOM    185  H2  BH4     2       3.540  14.980  25.490  1.00  0.00            
ATOM    186  H3  BH4     2       2.860  13.740  26.470  1.00  0.00            
ATOM    187  H4  BH4     2       5.740  14.310  28.540  1.00  0.00            
ATOM    188  H5  BH4     2       4.270  11.540  27.880  1.00  0.00            
ATOM    189  H6  BH4     2       5.000   9.630  26.490  1.00  0.00            
ATOM    190  H7  BH4     2       6.700   9.990  24.790  1.00  0.00            
ATOM    191  H8  BH4     2       7.540  12.300  24.260  1.00  0.00            
ATOM    192  H9  BH4     2       6.610  14.170  25.560  1.00  0.00            
ATOM    193  H10 BH4     2       1.660  16.160  28.490  1.00  0.00            
ATOM    194  H11 BH4     2       1.300  18.140  29.760  1.00  0.00            
ATOM    195  H12 BH4     2       3.230  19.680  30.260  1.00  0.00            
ATOM    196  H13 BH4     2       5.500  19.190  29.580  1.00  0.00            
ATOM    197  H14 BH4     2       5.920  17.050  28.170  1.00  0.00            
TER
ENDMDL
MODEL        1
ATOM      1  H1  GCD     1      12.300  14.820  28.970  1.00  0.00            
ATOM      2  O1  GCD     1      12.670  15.710  28.910  1.00  0.00            
ATOM      3  C1  GCD     1      13.010  16.060  30.210  1.00  0.00            
ATOM      4  H2  GCD     1      13.110  17.150  30.190  1.00  0.00            
ATOM      5  H3  GCD     1      12.170  15.900  30.900  1.00  0.00            
ATOM      6  C2  GCD     1      14.220  15.420  30.850  1.00  0.00            
ATOM      7  H4  GCD     1      14.370  15.950  31.800  1.00  0.00            
ATOM      8  C3  GCD     1      15.570  15.510  30.100  1.00  0.00            
ATOM      9  H5  GCD     1      15.400  15.150  29.080  1.00  0.00            
ATOM     10  C4  GCD     1      16.620  14.560  30.710  1.00  0.00            
ATOM     11  H6  GCD     1      16.900  15.070  31.640  1.00  0.00            
ATOM     12  O2  GCD     1      17.820  14.500  29.940  1.00  0.00            
ATOM     13  H7  GCD     1      18.590  14.130  30.390  1.00  0.00            
ATOM     14  C5  GCD     1      16.110  13.210  31.090  1.00  0.00            
ATOM     15  H8  GCD     1      15.760  12.660  30.210  1.00  0.00            
ATOM     16  O3  GCD     1      17.160  12.430  31.700  1.00  0.00            
ATOM     17  H9  GCD     1      17.380  12.860  32.540  1.00  0.00            
ATOM     18  C6  GCD     1      14.850  13.330  32.020  1.00  0.00            
ATOM     19  O4  GCD     1      13.900  14.080  31.260  1.00  0.00            
ATOM     20  H10 GCD     1      14.390  12.360  32.210  1.00  0.00            
ATOM     21  O5  GCD     1      15.130  14.100  33.150  1.00  0.00            
ATOM     22  C7  GCD     1      15.160  13.400  34.360  1.00  0.00            
ATOM     23  H11 GCD     1      15.140  12.320  34.190  1.00  0.00            
ATOM     24  C8  GCD     1      16.500  13.800  35.020  1.00  0.00            
ATOM     25  H12 GCD     1      16.580  14.890  35.120  1.00  0.00            
ATOM     26  O6  GCD     1      17.590  13.420  34.210  1.00  0.00            
ATOM     27  H13 GCD     1      18.380  13.620  34.730  1.00  0.00            
ATOM     28  C9  GCD     1      16.390  13.210  36.460  1.00  0.00            
ATOM     29  H14 GCD     1      16.320  12.110  36.510  1.00  0.00            
ATOM     30  O7  GCD     1      17.530  13.640  37.260  1.00  0.00            
ATOM     31  H15 GCD     1      17.600  14.580  37.070  1.00  0.00            
ATOM     32  C10 GCD     1      15.100  13.660  37.140  1.00  0.00            
ATOM     33  H16 GCD     1      14.950  13.310  38.170  1.00  0.00            
ATOM     34  O8  GCD     1      13.980  13.260  36.440  1.00  0.00            
ATOM     35  C11 GCD     1      13.920  13.820  35.100  1.00  0.00            
ATOM     36  H17 GCD     1      14.000  14.910  35.130  1.00  0.00            
ATOM     37  C12 GCD     1      12.570  13.450  34.500  1.00  0.00            
ATOM     38  H18 GCD     1      12.330  14.110  33.650  1.00  0.00            
ATOM     39  H19 GCD     1      11.760  13.620  35.210  1.00  0.00            
ATOM     40  O9  GCD     1      12.530  12.120  34.020  1.00  0.00            
ATOM     41  H20 GCD     1      11.660  11.700  34.070  1.00  0.00            
ATOM     42  O10 GCD     1      15.050  15.100  37.110  1.00  0.00            
ATOM     43  C13 GCD     1      15.430  15.650  38.350  1.00  0.00            
ATOM     44  H21 GCD     1      16.010  15.000  39.010  1.00  0.00            
ATOM     45  C14 GCD     1      16.330  16.790  37.990  1.00  0.00            
ATOM     46  H22 GCD     1      15.860  17.400  37.210  1.00  0.00            
ATOM     47  O11 GCD     1      17.520  16.330  37.310  1.00  0.00            
ATOM     48  H23 GCD     1      17.940  17.080  36.870  1.00  0.00            
ATOM     49  C15 GCD     1      16.610  17.630  39.230  1.00  0.00            
ATOM     50  H24 GCD     1      17.130  17.020  39.980  1.00  0.00            
ATOM     51  O12 GCD     1      17.490  18.740  38.930  1.00  0.00            
ATOM     52  H25 GCD     1      18.360  18.420  39.220  1.00  0.00            
ATOM     53  C16 GCD     1      15.330  18.130  39.860  1.00  0.00            
ATOM     54  H26 GCD     1      15.600  18.670  40.780  1.00  0.00            
ATOM     55  O13 GCD     1      14.520  16.960  40.120  1.00  0.00            
ATOM     56  C17 GCD     1      14.190  16.190  38.970  1.00  0.00            
ATOM     57  H27 GCD     1      13.560  16.780  38.290  1.00  0.00            
ATOM     58  C18 GCD     1      13.220  15.050  39.420  1.00  0.00            
ATOM     59  H28 GCD     1      13.620  14.500  40.290  1.00  0.00            
ATOM     60  H29 GCD     1      13.300  14.250  38.680  1.00  0.00            
ATOM     61  O14 GCD     1      11.870  15.480  39.660  1.00  0.00            
ATOM     62  H30 GCD     1      11.840  15.780  40.580  1.00  0.00            
ATOM     63  O15 GCD     1      14.630  18.970  39.030  1.00  0.00            
ATOM     64  C19 GCD     1      14.190  20.260  39.560  1.00  0.00            
ATOM     65  H31 GCD     1      14.320  20.470  40.630  1.00  0.00            
ATOM     66  C20 GCD     1      14.930  21.370  38.830  1.00  0.00            
ATOM     67  H32 GCD     1      14.690  21.330  37.760  1.00  0.00            
ATOM     68  O16 GCD     1      16.260  21.240  39.060  1.00  0.00            
ATOM     69  H33 GCD     1      16.430  20.300  38.960  1.00  0.00            
ATOM     70  C21 GCD     1      14.480  22.730  39.220  1.00  0.00            
ATOM     71  H34 GCD     1      14.710  23.030  40.250  1.00  0.00            
ATOM     72  O17 GCD     1      15.180  23.720  38.450  1.00  0.00            
ATOM     73  H35 GCD     1      15.250  23.640  37.490  1.00  0.00            
ATOM     74  C22 GCD     1      12.980  22.790  38.950  1.00  0.00            
ATOM     75  H36 GCD     1      12.640  23.750  39.340  1.00  0.00            
ATOM     76  O18 GCD     1      12.330  21.720  39.670  1.00  0.00            
ATOM     77  C23 GCD     1      12.720  20.430  39.230  1.00  0.00            
ATOM     78  H37 GCD     1      12.480  20.380  38.160  1.00  0.00            
ATOM     79  C24 GCD     1      11.890  19.310  39.870  1.00  0.00            
ATOM     80  H38 GCD     1      11.930  19.500  40.950  1.00  0.00            
ATOM     81  H39 GCD     1      12.350  18.360  39.560  1.00  0.00            
ATOM     82  O19 GCD     1      10.590  19.400  39.270  1.00  0.00            
ATOM     83  H40 GCD     1       9.990  18.640  39.380  1.00  0.00            
ATOM     84  O20 GCD     1      12.720  22.720  37.520  1.00  0.00            
ATOM     85  C25 GCD     1      11.790  23.600  36.950  1.00  0.00            
ATOM     86  H41 GCD     1      11.400  24.270  37.730  1.00  0.00            
ATOM     87  C26 GCD     1      12.360  24.540  35.910  1.00  0.00            
ATOM     88  H42 GCD     1      12.640  24.040  34.970  1.00  0.00            
ATOM     89  O21 GCD     1      13.580  25.170  36.460  1.00  0.00            
ATOM     90  H43 GCD     1      14.280  24.540  36.250  1.00  0.00            
ATOM     91  C27 GCD     1      11.230  25.490  35.510  1.00  0.00            
ATOM     92  H44 GCD     1      10.910  26.140  36.340  1.00  0.00            
ATOM     93  O22 GCD     1      11.660  26.340  34.400  1.00  0.00            
ATOM     94  H45 GCD     1      12.410  26.860  34.680  1.00  0.00            
ATOM     95  C28 GCD     1      10.030  24.620  34.970  1.00  0.00            
ATOM     96  H46 GCD     1       9.250  25.300  34.620  1.00  0.00            
ATOM     97  O23 GCD     1       9.620  23.760  35.970  1.00  0.00            
ATOM     98  C29 GCD     1      10.580  22.820  36.390  1.00  0.00            
ATOM     99  H47 GCD     1      10.870  22.180  35.540  1.00  0.00            
ATOM    100  C30 GCD     1       9.950  21.840  37.380  1.00  0.00            
ATOM    101  H48 GCD     1       9.830  22.300  38.370  1.00  0.00            
ATOM    102  H49 GCD     1      10.620  20.970  37.420  1.00  0.00            
ATOM    103  O24 GCD     1       8.650  21.370  37.000  1.00  0.00            
ATOM    104  H50 GCD     1       8.960  20.740  36.340  1.00  0.00            
ATOM    105  O25 GCD     1      10.450  23.940  33.880  1.00  0.00            
ATOM    106  C31 GCD     1       9.690  24.060  32.660  1.00  0.00            
ATOM    107  H51 GCD     1       8.720  24.540  32.820  1.00  0.00            
ATOM    108  C32 GCD     1      10.580  24.940  31.680  1.00  0.00            
ATOM    109  H52 GCD     1      11.620  24.610  31.690  1.00  0.00            
ATOM    110  O26 GCD     1      10.550  26.360  32.000  1.00  0.00            
ATOM    111  H53 GCD     1      11.020  26.360  32.840  1.00  0.00            
ATOM    112  C33 GCD     1      10.090  24.790  30.220  1.00  0.00            
ATOM    113  H54 GCD     1       9.070  25.180  30.170  1.00  0.00            
ATOM    114  O27 GCD     1      10.880  25.440  29.240  1.00  0.00            
ATOM    115  H55 GCD     1      11.770  25.070  29.280  1.00  0.00            
ATOM    116  C34 GCD     1       9.980  23.320  29.870  1.00  0.00            
ATOM    117  H56 GCD     1       9.490  23.230  28.900  1.00  0.00            
ATOM    118  O28 GCD     1       9.100  22.710  30.760  1.00  0.00            
ATOM    119  C35 GCD     1       9.520  22.670  32.110  1.00  0.00            
ATOM    120  H57 GCD     1      10.520  22.240  32.250  1.00  0.00            
ATOM    121  C36 GCD     1       8.520  21.740  32.830  1.00  0.00            
ATOM    122  H58 GCD     1       8.940  21.600  33.840  1.00  0.00            
ATOM    123  H59 GCD     1       8.510  20.730  32.400  1.00  0.00            
ATOM    124  O29 GCD     1       7.170  22.300  32.800  1.00  0.00            
ATOM    125  H60 GCD     1       6.600  21.650  33.220  1.00  0.00            
ATOM    126  O30 GCD     1      11.170  22.490  29.820  1.00  0.00            
ATOM    127  C37 GCD     1      11.690  22.420  28.560  1.00  0.00            
ATOM    128  H61 GCD     1      11.210  23.190  27.940  1.00  0.00            
ATOM    129  C38 GCD     1      13.170  22.770  28.750  1.00  0.00            
ATOM    130  H62 GCD     1      13.420  22.130  29.600  1.00  0.00            
ATOM    131  O31 GCD     1      13.340  24.100  29.180  1.00  0.00            
ATOM    132  H63 GCD     1      14.010  24.070  29.880  1.00  0.00            
ATOM    133  C39 GCD     1      13.880  22.480  27.470  1.00  0.00            
ATOM    134  H64 GCD     1      13.400  23.210  26.810  1.00  0.00            
ATOM    135  O32 GCD     1      15.240  22.750  27.510  1.00  0.00            
ATOM    136  H65 GCD     1      15.610  22.240  28.230  1.00  0.00            
ATOM    137  C40 GCD     1      13.660  21.040  27.020  1.00  0.00            
ATOM    138  H66 GCD     1      14.150  20.700  26.100  1.00  0.00            
ATOM    139  O33 GCD     1      12.220  20.970  26.810  1.00  0.00            
ATOM    140  C41 GCD     1      11.450  21.030  28.020  1.00  0.00            
ATOM    141  H67 GCD     1      11.820  20.310  28.750  1.00  0.00            
ATOM    142  C42 GCD     1      10.000  20.730  27.690  1.00  0.00            
ATOM    143  H68 GCD     1       9.400  20.730  28.600  1.00  0.00            
ATOM    144  H69 GCD     1       9.890  19.700  27.340  1.00  0.00            
ATOM    145  O34 GCD     1       9.420  21.650  26.790  1.00  0.00            
ATOM    146  H70 GCD     1       9.690  21.490  25.880  1.00  0.00            
ATOM    147  O35 GCD     1      14.100  20.160  28.010  1.00  0.00            
ATOM    148  C43 GCD     1      15.350  19.520  27.840  1.00  0.00            
ATOM    149  H71 GCD     1      16.050  19.870  27.070  1.00  0.00            
ATOM    150  C44 GCD     1      16.110  19.710  29.160  1.00  0.00            
ATOM    151  H72 GCD     1      15.360  19.460  29.930  1.00  0.00            
ATOM    152  O36 GCD     1      16.440  21.050  29.410  1.00  0.00            
ATOM    153  H73 GCD     1      16.660  21.090  30.350  1.00  0.00            
ATOM    154  C45 GCD     1      17.300  18.730  29.320  1.00  0.00            
ATOM    155  H74 GCD     1      18.020  19.030  28.540  1.00  0.00            
ATOM    156  O37 GCD     1      17.880  18.810  30.620  1.00  0.00            
ATOM    157  H75 GCD     1      17.660  19.630  31.070  1.00  0.00            
ATOM    158  C46 GCD     1      16.860  17.300  29.140  1.00  0.00            
ATOM    159  H76 GCD     1      17.700  16.600  29.100  1.00  0.00            
ATOM    160  O38 GCD     1      15.990  16.890  30.180  1.00  0.00            
ATOM    161  O39 GCD     1      16.260  17.290  27.840  1.00  0.00            
ATOM    162  C47 GCD     1      15.100  18.030  27.640  1.00  0.00            
ATOM    163  H77 GCD     1      14.310  17.750  28.350  1.00  0.00            
ATOM    164  C48 GCD     1      14.520  17.690  26.310  1.00  0.00            
ATOM    165  H78 GCD     1      13.630  18.330  26.170  1.00  0.00            
ATOM    166  H79 GCD     1      14.140  16.660  26.270  1.00  0.00            
ATOM    167  O40 GCD     1      15.380  18.020  25.210  1.00  0.00            
ATOM    168  H80 GCD     1      14.790  17.790  24.480  1.00  0.00            
ATOM    169  C1  BH4     2      13.530  18.790  35.480  1.00  0.00            
ATOM    170  C2  BH4     2      13.800  18.530  34.020  1.00  0.00            
ATOM    171  C3  BH4     2      15.080  18.390  33.510  1.00  0.00            
ATOM    172  C4  BH4     2      16.360  18.530  34.240  1.00  0.00            
ATOM    173  C5  BH4     2      16.600  19.570  35.150  1.00  0.00            
ATOM    174  C6  BH4     2      17.840  19.740  35.770  1.00  0.00            
ATOM    175  C7  BH4     2      18.800  18.760  35.640  1.00  0.00            
ATOM    176  C8  BH4     2      18.660  17.730  34.690  1.00  0.00            
ATOM    177  C9  BH4     2      17.400  17.630  34.040  1.00  0.00            
ATOM    178  C10 BH4     2      12.610  18.270  33.250  1.00  0.00            
ATOM    179  C11 BH4     2      11.820  17.160  33.510  1.00  0.00            
ATOM    180  C12 BH4     2      10.600  16.910  32.930  1.00  0.00            
ATOM    181  C13 BH4     2      10.180  17.820  31.930  1.00  0.00            
ATOM    182  C14 BH4     2      11.020  18.890  31.510  1.00  0.00            
ATOM    183  C15 BH4     2      12.190  19.160  32.260  1.00  0.00            
ATOM    184  H1  BH4     2      14.380  18.880  36.170  1.00  0.00            
ATOM    185  H2  BH4     2      12.830  19.620  35.650  1.00  0.00            
ATOM    186  H3  BH4     2      13.010  17.950  35.970  1.00  0.00            
ATOM    187  H4  BH4     2      15.130  18.090  32.470  1.00  0.00            
ATOM    188  H5  BH4     2      15.790  20.280  35.240  1.00  0.00            
ATOM    189  H6  BH4     2      18.000  20.680  36.300  1.00  0.00            
ATOM    190  H7  BH4     2      19.820  18.850  36.010  1.00  0.00            
ATOM    191  H8  BH4     2      19.450  17.050  34.410  1.00  0.00            
ATOM    192  H9  BH4     2      17.320  16.760  33.390  1.00  0.00            
ATOM    193  H10 BH4     2      12.150  16.520  34.320  1.00  0.00            
ATOM    194  H11 BH4     2      10.050  16.080  33.360  1.00  0.00            
ATOM    195  H12 BH4     2       9.180  17.710  31.540  1.00  0.00            
ATOM    196  H13 BH4     2      10.550  19.530  30.770  1.00  0.00            
ATOM    197  H14 BH4     2      12.810  20.030  32.050  1.00  0.00            
TER
ENDMDL
MODEL        1
ATOM      1  H1  GCD     1      14.020  16.520  32.250  1.00  0.00            
ATOM      2  O1  GCD     1      13.320  16.150  31.700  1.00  0.00            
ATOM      3  C1  GCD     1      13.830  15.970  30.360  1.00  0.00            
ATOM      4  H2  GCD     1      14.660  16.670  30.200  1.00  0.00            
ATOM      5  H3  GCD     1      14.300  14.970  30.320  1.00  0.00            
ATOM      6  C2  GCD     1      12.810  16.170  29.230  1.00  0.00            
ATOM      7  H4  GCD     1      13.180  16.220  28.200  1.00  0.00            
ATOM      8  C3  GCD     1      11.850  17.370  29.300  1.00  0.00            
ATOM      9  H5  GCD     1      11.440  17.310  30.310  1.00  0.00            
ATOM     10  C4  GCD     1      10.650  17.310  28.330  1.00  0.00            
ATOM     11  H6  GCD     1      11.070  17.380  27.320  1.00  0.00            
ATOM     12  O2  GCD     1       9.700  18.380  28.520  1.00  0.00            
ATOM     13  H7  GCD     1       8.970  18.080  27.970  1.00  0.00            
ATOM     14  C5  GCD     1       9.960  15.970  28.530  1.00  0.00            
ATOM     15  H8  GCD     1       9.610  15.940  29.570  1.00  0.00            
ATOM     16  O3  GCD     1       8.900  15.870  27.520  1.00  0.00            
ATOM     17  H9  GCD     1       9.340  15.750  26.670  1.00  0.00            
ATOM     18  C6  GCD     1      11.000  14.830  28.330  1.00  0.00            
ATOM     19  O4  GCD     1      11.990  15.020  29.350  1.00  0.00            
ATOM     20  H10 GCD     1      10.550  13.850  28.540  1.00  0.00            
ATOM     21  O5  GCD     1      11.490  14.890  27.000  1.00  0.00            
ATOM     22  C7  GCD     1      11.320  13.760  26.160  1.00  0.00            
ATOM     23  H11 GCD     1      10.420  13.220  26.450  1.00  0.00            
ATOM     24  C8  GCD     1      10.970  14.320  24.740  1.00  0.00            
ATOM     25  H12 GCD     1      11.720  15.070  24.430  1.00  0.00            
ATOM     26  O6  GCD     1       9.680  14.910  24.770  1.00  0.00            
ATOM     27  H13 GCD     1       9.750  15.710  24.250  1.00  0.00            
ATOM     28  C9  GCD     1      10.980  13.190  23.680  1.00  0.00            
ATOM     29  H14 GCD     1      10.170  12.490  23.910  1.00  0.00            
ATOM     30  O7  GCD     1      10.850  13.700  22.340  1.00  0.00            
ATOM     31  H15 GCD     1       9.920  13.700  22.110  1.00  0.00            
ATOM     32  C10 GCD     1      12.210  12.410  23.780  1.00  0.00            
ATOM     33  H16 GCD     1      12.230  11.390  23.390  1.00  0.00            
ATOM     34  O8  GCD     1      12.480  12.070  25.170  1.00  0.00            
ATOM     35  C11 GCD     1      12.650  13.060  26.140  1.00  0.00            
ATOM     36  H17 GCD     1      13.470  13.740  25.850  1.00  0.00            
ATOM     37  C12 GCD     1      13.020  12.290  27.430  1.00  0.00            
ATOM     38  H18 GCD     1      12.280  11.480  27.360  1.00  0.00            
ATOM     39  H19 GCD     1      12.690  12.680  28.400  1.00  0.00            
ATOM     40  O9  GCD     1      14.330  11.870  27.500  1.00  0.00            
ATOM     41  H20 GCD     1      14.340  11.080  26.950  1.00  0.00            
ATOM     42  O10 GCD     1      13.390  13.050  23.280  1.00  0.00            
ATOM     43  C13 GCD     1      14.200  12.250  22.420  1.00  0.00            
ATOM     44  H21 GCD     1      13.890  11.200  22.350  1.00  0.00            
ATOM     45  C14 GCD     1      14.020  12.910  21.090  1.00  0.00            
ATOM     46  H22 GCD     1      14.150  13.990  21.250  1.00  0.00            
ATOM     47  O11 GCD     1      12.760  12.540  20.490  1.00  0.00            
ATOM     48  H23 GCD     1      12.180  13.120  21.000  1.00  0.00            
ATOM     49  C15 GCD     1      15.100  12.470  20.120  1.00  0.00            
ATOM     50  H24 GCD     1      14.990  11.380  20.070  1.00  0.00            
ATOM     51  O12 GCD     1      15.120  13.150  18.870  1.00  0.00            
ATOM     52  H25 GCD     1      15.020  14.070  19.120  1.00  0.00            
ATOM     53  C16 GCD     1      16.480  12.570  20.770  1.00  0.00            
ATOM     54  H26 GCD     1      17.090  11.970  20.100  1.00  0.00            
ATOM     55  O13 GCD     1      16.560  11.900  22.010  1.00  0.00            
ATOM     56  C17 GCD     1      15.630  12.390  22.940  1.00  0.00            
ATOM     57  H27 GCD     1      15.920  13.440  23.120  1.00  0.00            
ATOM     58  C18 GCD     1      15.880  11.770  24.350  1.00  0.00            
ATOM     59  H28 GCD     1      15.750  10.680  24.450  1.00  0.00            
ATOM     60  H29 GCD     1      15.170  12.190  25.070  1.00  0.00            
ATOM     61  O14 GCD     1      17.180  12.120  24.890  1.00  0.00            
ATOM     62  H30 GCD     1      17.810  11.880  24.210  1.00  0.00            
ATOM     63  O15 GCD     1      16.880  13.970  20.840  1.00  0.00            
ATOM     64  C19 GCD     1      18.150  14.380  20.440  1.00  0.00            
ATOM     65  H31 GCD     1      18.770  13.480  20.330  1.00  0.00            
ATOM     66  C20 GCD     1      18.060  15.100  19.110  1.00  0.00            
ATOM     67  H32 GCD     1      17.240  15.830  19.210  1.00  0.00            
ATOM     68  O16 GCD     1      17.780  14.090  18.160  1.00  0.00            
ATOM     69  H33 GCD     1      16.950  13.650  18.370  1.00  0.00            
ATOM     70  C21 GCD     1      19.350  15.880  18.830  1.00  0.00            
ATOM     71  H34 GCD     1      20.110  15.140  18.570  1.00  0.00            
ATOM     72  O17 GCD     1      19.260  16.730  17.760  1.00  0.00            
ATOM     73  H35 GCD     1      18.650  17.420  18.040  1.00  0.00            
ATOM     74  C22 GCD     1      19.790  16.730  20.040  1.00  0.00            
ATOM     75  H36 GCD     1      20.800  17.100  19.830  1.00  0.00            
ATOM     76  O18 GCD     1      19.850  15.930  21.260  1.00  0.00            
ATOM     77  C23 GCD     1      18.720  15.160  21.620  1.00  0.00            
ATOM     78  H37 GCD     1      17.990  15.820  22.090  1.00  0.00            
ATOM     79  C24 GCD     1      19.200  14.260  22.800  1.00  0.00            
ATOM     80  H38 GCD     1      18.250  13.820  23.140  1.00  0.00            
ATOM     81  H39 GCD     1      19.590  14.970  23.540  1.00  0.00            
ATOM     82  O19 GCD     1      20.200  13.300  22.390  1.00  0.00            
ATOM     83  H40 GCD     1      21.050  13.670  22.670  1.00  0.00            
ATOM     84  O20 GCD     1      18.890  17.870  20.070  1.00  0.00            
ATOM     85  C25 GCD     1      19.090  18.870  21.060  1.00  0.00            
ATOM     86  H41 GCD     1      19.530  18.460  21.980  1.00  0.00            
ATOM     87  C26 GCD     1      19.890  19.950  20.500  1.00  0.00            
ATOM     88  H42 GCD     1      19.470  20.170  19.510  1.00  0.00            
ATOM     89  O21 GCD     1      21.170  19.440  20.410  1.00  0.00            
ATOM     90  H43 GCD     1      21.720  20.070  19.930  1.00  0.00            
ATOM     91  C27 GCD     1      19.910  21.140  21.390  1.00  0.00            
ATOM     92  H44 GCD     1      20.260  20.720  22.340  1.00  0.00            
ATOM     93  O22 GCD     1      20.780  22.230  21.060  1.00  0.00            
ATOM     94  H45 GCD     1      20.430  22.700  20.300  1.00  0.00            
ATOM     95  C28 GCD     1      18.490  21.640  21.790  1.00  0.00            
ATOM     96  H46 GCD     1      18.630  22.320  22.640  1.00  0.00            
ATOM     97  O23 GCD     1      17.770  20.550  22.260  1.00  0.00            
ATOM     98  C29 GCD     1      17.670  19.390  21.400  1.00  0.00            
ATOM     99  H47 GCD     1      17.220  19.560  20.410  1.00  0.00            
ATOM    100  C30 GCD     1      16.830  18.300  22.100  1.00  0.00            
ATOM    101  H48 GCD     1      16.760  17.360  21.530  1.00  0.00            
ATOM    102  H49 GCD     1      15.830  18.760  22.120  1.00  0.00            
ATOM    103  O24 GCD     1      17.320  17.970  23.370  1.00  0.00            
ATOM    104  H50 GCD     1      17.310  18.830  23.800  1.00  0.00            
ATOM    105  O25 GCD     1      17.820  22.240  20.650  1.00  0.00            
ATOM    106  C31 GCD     1      16.710  23.130  20.860  1.00  0.00            
ATOM    107  H51 GCD     1      16.530  23.770  19.980  1.00  0.00            
ATOM    108  C32 GCD     1      15.410  22.340  21.090  1.00  0.00            
ATOM    109  H52 GCD     1      15.410  21.710  21.990  1.00  0.00            
ATOM    110  O26 GCD     1      15.100  21.570  19.930  1.00  0.00            
ATOM    111  H53 GCD     1      15.890  21.060  19.740  1.00  0.00            
ATOM    112  C33 GCD     1      14.230  23.300  21.260  1.00  0.00            
ATOM    113  H54 GCD     1      14.160  23.840  20.300  1.00  0.00            
ATOM    114  O27 GCD     1      13.010  22.580  21.570  1.00  0.00            
ATOM    115  H55 GCD     1      12.360  22.590  20.860  1.00  0.00            
ATOM    116  C34 GCD     1      14.470  24.360  22.340  1.00  0.00            
ATOM    117  H56 GCD     1      13.700  25.140  22.260  1.00  0.00            
ATOM    118  O28 GCD     1      15.760  24.980  22.070  1.00  0.00            
ATOM    119  C35 GCD     1      16.860  24.120  22.020  1.00  0.00            
ATOM    120  H57 GCD     1      16.900  23.610  22.990  1.00  0.00            
ATOM    121  C36 GCD     1      18.090  24.950  21.950  1.00  0.00            
ATOM    122  H58 GCD     1      18.920  24.230  21.960  1.00  0.00            
ATOM    123  H59 GCD     1      18.200  25.470  22.910  1.00  0.00            
ATOM    124  O29 GCD     1      18.180  25.650  20.700  1.00  0.00            
ATOM    125  H60 GCD     1      19.130  25.720  20.540  1.00  0.00            
ATOM    126  O30 GCD     1      14.390  23.760  23.610  1.00  0.00            
ATOM    127  C37 GCD     1      13.400  24.300  24.500  1.00  0.00            
ATOM    128  H61 GCD     1      13.100  25.320  24.220  1.00  0.00            
ATOM    129  C38 GCD     1      12.200  23.330  24.520  1.00  0.00
[truncated: 1,938,420 more chars]
