# Supplementary material for: Achieving Chemical Accuracy in Cyclodextrin Host–Guest Binding via Integrative Atomistic Modelling
Source: Adv Sci (Weinh). 2025 Dec 14;13(10):e19782. doi: 10.1002/advs.202519782 (PMC12915143; doi:10.1002/advs.202519782)
Supplement: Supplementary file 1 — Supporting Information [file ADVS-13-e19782-s003.zip › all_poses/GCD.BI7.pdb]

MODEL        1
ATOM      1  H1  GCD     1      29.230  26.770  30.850  1.00  0.00            
ATOM      2  O1  GCD     1      28.490  26.770  30.220  1.00  0.00            
ATOM      3  C1  GCD     1      28.650  27.960  29.410  1.00  0.00            
ATOM      4  H2  GCD     1      29.650  27.980  28.960  1.00  0.00            
ATOM      5  H3  GCD     1      27.930  28.020  28.590  1.00  0.00            
ATOM      6  C2  GCD     1      28.460  29.300  30.150  1.00  0.00            
ATOM      7  H4  GCD     1      27.380  29.380  30.360  1.00  0.00            
ATOM      8  C3  GCD     1      28.800  30.560  29.320  1.00  0.00            
ATOM      9  H5  GCD     1      29.890  30.650  29.190  1.00  0.00            
ATOM     10  C4  GCD     1      28.330  31.830  30.090  1.00  0.00            
ATOM     11  H6  GCD     1      27.250  31.670  30.260  1.00  0.00            
ATOM     12  O2  GCD     1      28.610  33.000  29.240  1.00  0.00            
ATOM     13  H7  GCD     1      28.110  33.780  29.500  1.00  0.00            
ATOM     14  C5  GCD     1      29.130  31.800  31.360  1.00  0.00            
ATOM     15  H8  GCD     1      30.220  31.830  31.190  1.00  0.00            
ATOM     16  O3  GCD     1      28.780  32.900  32.270  1.00  0.00            
ATOM     17  H9  GCD     1      27.860  32.810  32.550  1.00  0.00            
ATOM     18  C6  GCD     1      28.830  30.500  32.120  1.00  0.00            
ATOM     19  O4  GCD     1      29.230  29.400  31.320  1.00  0.00            
ATOM     20  H10 GCD     1      29.360  30.490  33.080  1.00  0.00            
ATOM     21  O5  GCD     1      27.420  30.420  32.420  1.00  0.00            
ATOM     22  C7  GCD     1      26.940  30.460  33.780  1.00  0.00            
ATOM     23  H11 GCD     1      27.630  30.800  34.560  1.00  0.00            
ATOM     24  C8  GCD     1      25.750  31.420  33.780  1.00  0.00            
ATOM     25  H12 GCD     1      24.940  31.100  33.110  1.00  0.00            
ATOM     26  O6  GCD     1      26.260  32.690  33.260  1.00  0.00            
ATOM     27  H13 GCD     1      25.490  33.280  33.270  1.00  0.00            
ATOM     28  C9  GCD     1      25.110  31.590  35.140  1.00  0.00            
ATOM     29  H14 GCD     1      25.850  31.850  35.900  1.00  0.00            
ATOM     30  O7  GCD     1      24.010  32.500  35.100  1.00  0.00            
ATOM     31  H15 GCD     1      23.300  32.110  34.580  1.00  0.00            
ATOM     32  C10 GCD     1      24.580  30.180  35.510  1.00  0.00            
ATOM     33  H16 GCD     1      24.160  30.110  36.520  1.00  0.00            
ATOM     34  O8  GCD     1      25.600  29.210  35.430  1.00  0.00            
ATOM     35  C11 GCD     1      26.370  29.080  34.190  1.00  0.00            
ATOM     36  H17 GCD     1      25.770  28.710  33.340  1.00  0.00            
ATOM     37  C12 GCD     1      27.440  27.970  34.390  1.00  0.00            
ATOM     38  H18 GCD     1      28.060  27.910  33.480  1.00  0.00            
ATOM     39  H19 GCD     1      26.810  27.090  34.200  1.00  0.00            
ATOM     40  O9  GCD     1      28.170  27.970  35.630  1.00  0.00            
ATOM     41  H20 GCD     1      27.510  27.740  36.290  1.00  0.00            
ATOM     42  O10 GCD     1      23.570  29.710  34.620  1.00  0.00            
ATOM     43  C13 GCD     1      22.200  29.740  35.130  1.00  0.00            
ATOM     44  H21 GCD     1      22.040  30.290  36.060  1.00  0.00            
ATOM     45  C14 GCD     1      21.360  30.350  34.040  1.00  0.00            
ATOM     46  H22 GCD     1      21.410  29.660  33.190  1.00  0.00            
ATOM     47  O11 GCD     1      21.770  31.670  33.690  1.00  0.00            
ATOM     48  H23 GCD     1      21.300  31.860  32.860  1.00  0.00            
ATOM     49  C15 GCD     1      19.870  30.290  34.430  1.00  0.00            
ATOM     50  H24 GCD     1      19.760  30.680  35.440  1.00  0.00            
ATOM     51  O12 GCD     1      18.940  30.930  33.490  1.00  0.00            
ATOM     52  H25 GCD     1      18.550  30.230  32.950  1.00  0.00            
ATOM     53  C16 GCD     1      19.540  28.790  34.630  1.00  0.00            
ATOM     54  H26 GCD     1      18.470  28.650  34.850  1.00  0.00            
ATOM     55  O13 GCD     1      20.350  28.360  35.720  1.00  0.00            
ATOM     56  C17 GCD     1      21.790  28.320  35.410  1.00  0.00            
ATOM     57  H27 GCD     1      21.890  27.550  34.640  1.00  0.00            
ATOM     58  C18 GCD     1      22.480  27.880  36.680  1.00  0.00            
ATOM     59  H28 GCD     1      22.100  28.530  37.480  1.00  0.00            
ATOM     60  H29 GCD     1      23.560  27.940  36.540  1.00  0.00            
ATOM     61  O14 GCD     1      22.150  26.520  37.100  1.00  0.00            
ATOM     62  H30 GCD     1      22.260  25.970  36.320  1.00  0.00            
ATOM     63  O15 GCD     1      19.790  27.940  33.510  1.00  0.00            
ATOM     64  C19 GCD     1      18.750  27.290  32.820  1.00  0.00            
ATOM     65  H31 GCD     1      17.820  27.370  33.400  1.00  0.00            
ATOM     66  C20 GCD     1      18.490  27.800  31.420  1.00  0.00            
ATOM     67  H32 GCD     1      19.430  27.610  30.890  1.00  0.00            
ATOM     68  O16 GCD     1      18.150  29.220  31.440  1.00  0.00            
ATOM     69  H33 GCD     1      17.970  29.450  30.520  1.00  0.00            
ATOM     70  C21 GCD     1      17.390  26.960  30.740  1.00  0.00            
ATOM     71  H34 GCD     1      16.470  26.980  31.330  1.00  0.00            
ATOM     72  O17 GCD     1      17.090  27.370  29.420  1.00  0.00            
ATOM     73  H35 GCD     1      16.320  27.940  29.510  1.00  0.00            
ATOM     74  C22 GCD     1      17.860  25.550  30.760  1.00  0.00            
ATOM     75  H36 GCD     1      17.100  24.890  30.310  1.00  0.00            
ATOM     76  O18 GCD     1      18.220  25.120  32.110  1.00  0.00            
ATOM     77  C23 GCD     1      19.220  25.840  32.730  1.00  0.00            
ATOM     78  H37 GCD     1      20.170  25.730  32.200  1.00  0.00            
ATOM     79  C24 GCD     1      19.520  25.260  34.140  1.00  0.00            
ATOM     80  H38 GCD     1      18.700  25.210  34.870  1.00  0.00            
ATOM     81  H39 GCD     1      20.310  25.850  34.630  1.00  0.00            
ATOM     82  O19 GCD     1      20.000  23.890  33.980  1.00  0.00            
ATOM     83  H40 GCD     1      19.350  23.340  33.530  1.00  0.00            
ATOM     84  O20 GCD     1      18.970  25.360  29.950  1.00  0.00            
ATOM     85  C25 GCD     1      18.920  24.280  28.950  1.00  0.00            
ATOM     86  H41 GCD     1      18.070  23.590  29.100  1.00  0.00            
ATOM     87  C26 GCD     1      18.870  24.950  27.580  1.00  0.00            
ATOM     88  H42 GCD     1      19.710  25.640  27.450  1.00  0.00            
ATOM     89  O21 GCD     1      17.620  25.620  27.400  1.00  0.00            
ATOM     90  H43 GCD     1      17.400  26.060  28.220  1.00  0.00            
ATOM     91  C27 GCD     1      19.040  23.900  26.520  1.00  0.00            
ATOM     92  H44 GCD     1      18.230  23.190  26.670  1.00  0.00            
ATOM     93  O22 GCD     1      19.080  24.420  25.210  1.00  0.00            
ATOM     94  H45 GCD     1      18.870  25.360  25.340  1.00  0.00            
ATOM     95  C28 GCD     1      20.330  23.080  26.670  1.00  0.00            
ATOM     96  H46 GCD     1      20.200  22.140  26.140  1.00  0.00            
ATOM     97  O23 GCD     1      20.500  22.600  28.030  1.00  0.00            
ATOM     98  C29 GCD     1      20.300  23.550  29.020  1.00  0.00            
ATOM     99  H47 GCD     1      21.050  24.350  28.990  1.00  0.00            
ATOM    100  C30 GCD     1      20.470  22.760  30.360  1.00  0.00            
ATOM    101  H48 GCD     1      19.750  21.930  30.430  1.00  0.00            
ATOM    102  H49 GCD     1      20.340  23.440  31.210  1.00  0.00            
ATOM    103  O24 GCD     1      21.780  22.290  30.520  1.00  0.00            
ATOM    104  H50 GCD     1      22.020  21.660  29.830  1.00  0.00            
ATOM    105  O25 GCD     1      21.510  23.820  26.330  1.00  0.00            
ATOM    106  C31 GCD     1      22.370  23.340  25.310  1.00  0.00            
ATOM    107  H51 GCD     1      22.230  22.270  25.150  1.00  0.00            
ATOM    108  C32 GCD     1      22.280  24.050  23.940  1.00  0.00            
ATOM    109  H52 GCD     1      22.260  25.140  24.040  1.00  0.00            
ATOM    110  O26 GCD     1      21.010  23.770  23.430  1.00  0.00            
ATOM    111  H53 GCD     1      20.370  23.960  24.120  1.00  0.00            
ATOM    112  C33 GCD     1      23.370  23.510  22.950  1.00  0.00            
ATOM    113  H54 GCD     1      22.960  22.530  22.660  1.00  0.00            
ATOM    114  O27 GCD     1      23.550  24.290  21.720  1.00  0.00            
ATOM    115  H55 GCD     1      23.720  25.210  21.950  1.00  0.00            
ATOM    116  C34 GCD     1      24.770  23.420  23.590  1.00  0.00            
ATOM    117  H56 GCD     1      25.570  22.900  23.050  1.00  0.00            
ATOM    118  O28 GCD     1      24.660  22.780  24.910  1.00  0.00            
ATOM    119  C35 GCD     1      23.840  23.460  25.790  1.00  0.00            
ATOM    120  H57 GCD     1      24.110  24.500  25.990  1.00  0.00            
ATOM    121  C36 GCD     1      24.040  22.790  27.170  1.00  0.00            
ATOM    122  H58 GCD     1      23.940  21.700  27.170  1.00  0.00            
ATOM    123  H59 GCD     1      23.250  23.190  27.820  1.00  0.00            
ATOM    124  O29 GCD     1      25.310  23.100  27.730  1.00  0.00            
ATOM    125  H60 GCD     1      25.310  22.910  28.680  1.00  0.00            
ATOM    126  O30 GCD     1      25.260  24.740  23.800  1.00  0.00            
ATOM    127  C37 GCD     1      26.390  25.140  23.150  1.00  0.00            
ATOM    128  H61 GCD     1      26.560  24.520  22.260  1.00  0.00            
ATOM    129  C38 GCD     1      26.180  26.560  22.570  1.00  0.00            
ATOM    130  H62 GCD     1      25.770  27.110  23.430  1.00  0.00            
ATOM    131  O31 GCD     1      25.200  26.600  21.480  1.00  0.00            
ATOM    132  H63 GCD     1      24.820  27.490  21.490  1.00  0.00            
ATOM    133  C39 GCD     1      27.490  27.210  22.160  1.00  0.00            
ATOM    134  H64 GCD     1      27.900  26.630  21.330  1.00  0.00            
ATOM    135  O32 GCD     1      27.330  28.510  21.760  1.00  0.00            
ATOM    136  H65 GCD     1      26.860  28.950  22.480  1.00  0.00            
ATOM    137  C40 GCD     1      28.460  27.200  23.270  1.00  0.00            
ATOM    138  H66 GCD     1      29.440  27.580  22.960  1.00  0.00            
ATOM    139  O33 GCD     1      28.630  25.840  23.680  1.00  0.00            
ATOM    140  C41 GCD     1      27.490  25.170  24.160  1.00  0.00            
ATOM    141  H67 GCD     1      27.130  25.750  25.020  1.00  0.00            
ATOM    142  C42 GCD     1      28.000  23.790  24.590  1.00  0.00            
ATOM    143  H68 GCD     1      27.260  23.320  25.250  1.00  0.00            
ATOM    144  H69 GCD     1      28.820  24.040  25.270  1.00  0.00            
ATOM    145  O34 GCD     1      28.390  22.890  23.510  1.00  0.00            
ATOM    146  H70 GCD     1      29.250  23.080  23.130  1.00  0.00            
ATOM    147  O35 GCD     1      27.920  27.980  24.340  1.00  0.00            
ATOM    148  C43 GCD     1      28.620  29.140  24.720  1.00  0.00            
ATOM    149  H71 GCD     1      29.270  29.510  23.910  1.00  0.00            
ATOM    150  C44 GCD     1      27.410  30.110  25.030  1.00  0.00            
ATOM    151  H72 GCD     1      26.790  29.520  25.710  1.00  0.00            
ATOM    152  O36 GCD     1      26.700  30.550  23.870  1.00  0.00            
ATOM    153  H73 GCD     1      25.880  30.920  24.220  1.00  0.00            
ATOM    154  C45 GCD     1      27.980  31.290  25.810  1.00  0.00            
ATOM    155  H74 GCD     1      28.470  31.910  25.050  1.00  0.00            
ATOM    156  O37 GCD     1      26.890  32.000  26.490  1.00  0.00            
ATOM    157  H75 GCD     1      26.930  31.640  27.380  1.00  0.00            
ATOM    158  C46 GCD     1      28.950  30.980  26.910  1.00  0.00            
ATOM    159  H76 GCD     1      29.430  31.910  27.220  1.00  0.00            
ATOM    160  O38 GCD     1      28.210  30.490  28.030  1.00  0.00            
ATOM    161  O39 GCD     1      30.010  30.170  26.440  1.00  0.00            
ATOM    162  C47 GCD     1      29.460  28.890  25.990  1.00  0.00            
ATOM    163  H77 GCD     1      28.850  28.500  26.810  1.00  0.00            
ATOM    164  C48 GCD     1      30.530  27.830  25.780  1.00  0.00            
ATOM    165  H78 GCD     1      31.070  28.090  24.860  1.00  0.00            
ATOM    166  H79 GCD     1      30.090  26.850  25.580  1.00  0.00            
ATOM    167  O40 GCD     1      31.340  27.590  26.940  1.00  0.00            
ATOM    168  H80 GCD     1      31.930  28.360  26.970  1.00  0.00            
ATOM    169  C1  BI7     2      23.700  28.310  31.410  1.00  0.00            
ATOM    170  C2  BI7     2      23.840  26.970  30.650  1.00  0.00            
ATOM    171  C3  BI7     2      23.280  25.810  31.410  1.00  0.00            
ATOM    172  C4  BI7     2      23.470  27.120  29.150  1.00  0.00            
ATOM    173  C5  BI7     2      24.610  27.060  28.250  1.00  0.00            
ATOM    174  C6  BI7     2      24.690  27.120  26.850  1.00  0.00            
ATOM    175  C7  BI7     2      23.590  27.220  25.930  1.00  0.00            
ATOM    176  C8  BI7     2      22.250  27.350  26.220  1.00  0.00            
ATOM    177  O1  BI7     2      21.390  27.370  25.130  1.00  0.00            
ATOM    178  C9  BI7     2      21.460  27.600  27.520  1.00  0.00            
ATOM    179  O2  BI7     2      20.290  27.880  27.590  1.00  0.00            
ATOM    180  C10 BI7     2      22.190  27.390  28.740  1.00  0.00            
ATOM    181  H1  BI7     2      23.880  28.240  32.490  1.00  0.00            
ATOM    182  H2  BI7     2      24.320  29.140  31.060  1.00  0.00            
ATOM    183  H3  BI7     2      22.650  28.570  31.240  1.00  0.00            
ATOM    184  H4  BI7     2      24.910  26.730  30.640  1.00  0.00            
ATOM    185  H5  BI7     2      22.220  26.080  31.530  1.00  0.00            
ATOM    186  H6  BI7     2      23.460  24.890  30.830  1.00  0.00            
ATOM    187  H7  BI7     2      23.800  25.800  32.370  1.00  0.00            
ATOM    188  H8  BI7     2      25.590  27.010  28.700  1.00  0.00            
ATOM    189  H9  BI7     2      25.660  27.190  26.370  1.00  0.00            
ATOM    190  H10 BI7     2      23.850  27.250  24.880  1.00  0.00            
ATOM    191  H11 BI7     2      20.510  27.460  25.530  1.00  0.00            
ATOM    192  H12 BI7     2      21.530  27.290  29.600  1.00  0.00            
TER
ENDMDL
MODEL        1
ATOM      1  H1  GCD     1      26.910  25.430  30.030  1.00  0.00            
ATOM      2  O1  GCD     1      26.530  25.390  29.150  1.00  0.00            
ATOM      3  C1  GCD     1      27.010  26.350  28.300  1.00  0.00            
ATOM      4  H2  GCD     1      28.070  26.590  28.480  1.00  0.00            
ATOM      5  H3  GCD     1      26.830  26.070  27.250  1.00  0.00            
ATOM      6  C2  GCD     1      26.170  27.710  28.440  1.00  0.00            
ATOM      7  H4  GCD     1      25.090  27.490  28.420  1.00  0.00            
ATOM      8  C3  GCD     1      26.400  28.640  27.250  1.00  0.00            
ATOM      9  H5  GCD     1      27.430  28.650  26.870  1.00  0.00            
ATOM     10  C4  GCD     1      25.870  30.040  27.510  1.00  0.00            
ATOM     11  H6  GCD     1      24.780  29.920  27.530  1.00  0.00            
ATOM     12  O2  GCD     1      26.240  30.860  26.420  1.00  0.00            
ATOM     13  H7  GCD     1      26.250  31.760  26.760  1.00  0.00            
ATOM     14  C5  GCD     1      26.260  30.600  28.870  1.00  0.00            
ATOM     15  H8  GCD     1      27.350  30.670  28.800  1.00  0.00            
ATOM     16  O3  GCD     1      25.660  31.910  29.080  1.00  0.00            
ATOM     17  H9  GCD     1      24.700  31.840  29.120  1.00  0.00            
ATOM     18  C6  GCD     1      25.930  29.650  29.980  1.00  0.00            
ATOM     19  O4  GCD     1      26.600  28.400  29.620  1.00  0.00            
ATOM     20  H10 GCD     1      26.260  30.110  30.920  1.00  0.00            
ATOM     21  O5  GCD     1      24.510  29.580  29.950  1.00  0.00            
ATOM     22  C7  GCD     1      23.750  30.320  30.900  1.00  0.00            
ATOM     23  H11 GCD     1      24.230  31.230  31.280  1.00  0.00            
ATOM     24  C8  GCD     1      22.570  30.780  30.160  1.00  0.00            
ATOM     25  H12 GCD     1      22.120  29.930  29.650  1.00  0.00            
ATOM     26  O6  GCD     1      23.050  31.820  29.230  1.00  0.00            
ATOM     27  H13 GCD     1      22.420  31.800  28.510  1.00  0.00            
ATOM     28  C9  GCD     1      21.580  31.340  31.120  1.00  0.00            
ATOM     29  H14 GCD     1      22.010  32.240  31.580  1.00  0.00            
ATOM     30  O7  GCD     1      20.420  31.970  30.480  1.00  0.00            
ATOM     31  H15 GCD     1      19.910  31.250  30.080  1.00  0.00            
ATOM     32  C10 GCD     1      21.200  30.230  32.150  1.00  0.00            
ATOM     33  H16 GCD     1      20.500  30.610  32.890  1.00  0.00            
ATOM     34  O8  GCD     1      22.290  30.010  32.880  1.00  0.00            
ATOM     35  C11 GCD     1      23.400  29.410  32.160  1.00  0.00            
ATOM     36  H17 GCD     1      23.140  28.390  31.860  1.00  0.00            
ATOM     37  C12 GCD     1      24.690  29.420  33.030  1.00  0.00            
ATOM     38  H18 GCD     1      25.500  28.860  32.530  1.00  0.00            
ATOM     39  H19 GCD     1      24.440  28.890  33.960  1.00  0.00            
ATOM     40  O9  GCD     1      25.040  30.800  33.360  1.00  0.00            
ATOM     41  H20 GCD     1      25.590  30.630  34.130  1.00  0.00            
ATOM     42  O10 GCD     1      20.720  29.040  31.510  1.00  0.00            
ATOM     43  C13 GCD     1      19.270  29.000  31.320  1.00  0.00            
ATOM     44  H21 GCD     1      18.960  30.030  31.520  1.00  0.00            
ATOM     45  C14 GCD     1      18.990  28.730  29.820  1.00  0.00            
ATOM     46  H22 GCD     1      19.590  27.890  29.450  1.00  0.00            
ATOM     47  O11 GCD     1      19.440  29.860  29.040  1.00  0.00            
ATOM     48  H23 GCD     1      19.440  29.600  28.120  1.00  0.00            
ATOM     49  C15 GCD     1      17.430  28.550  29.690  1.00  0.00            
ATOM     50  H24 GCD     1      16.940  29.480  30.010  1.00  0.00            
ATOM     51  O12 GCD     1      17.180  28.240  28.320  1.00  0.00            
ATOM     52  H25 GCD     1      17.180  27.280  28.190  1.00  0.00            
ATOM     53  C16 GCD     1      16.900  27.410  30.570  1.00  0.00            
ATOM     54  H26 GCD     1      15.820  27.320  30.480  1.00  0.00            
ATOM     55  O13 GCD     1      17.240  27.660  31.910  1.00  0.00            
ATOM     56  C17 GCD     1      18.620  27.970  32.260  1.00  0.00            
ATOM     57  H27 GCD     1      19.240  27.070  32.280  1.00  0.00            
ATOM     58  C18 GCD     1      18.730  28.350  33.740  1.00  0.00            
ATOM     59  H28 GCD     1      18.150  29.270  33.890  1.00  0.00            
ATOM     60  H29 GCD     1      19.750  28.560  34.080  1.00  0.00            
ATOM     61  O14 GCD     1      18.260  27.290  34.530  1.00  0.00            
ATOM     62  H30 GCD     1      17.430  27.030  34.110  1.00  0.00            
ATOM     63  O15 GCD     1      17.450  26.240  30.080  1.00  0.00            
ATOM     64  C19 GCD     1      16.980  25.020  30.730  1.00  0.00            
ATOM     65  H31 GCD     1      16.540  25.220  31.710  1.00  0.00            
ATOM     66  C20 GCD     1      15.850  24.340  29.860  1.00  0.00            
ATOM     67  H32 GCD     1      16.260  24.400  28.850  1.00  0.00            
ATOM     68  O16 GCD     1      14.670  25.120  29.730  1.00  0.00            
ATOM     69  H33 GCD     1      14.920  25.860  29.160  1.00  0.00            
ATOM     70  C21 GCD     1      15.470  22.930  30.400  1.00  0.00            
ATOM     71  H34 GCD     1      15.070  22.940  31.420  1.00  0.00            
ATOM     72  O17 GCD     1      14.490  22.350  29.590  1.00  0.00            
ATOM     73  H35 GCD     1      13.940  21.840  30.200  1.00  0.00            
ATOM     74  C22 GCD     1      16.710  22.090  30.420  1.00  0.00            
ATOM     75  H36 GCD     1      16.510  21.160  30.950  1.00  0.00            
ATOM     76  O18 GCD     1      17.720  22.720  31.220  1.00  0.00            
ATOM     77  C23 GCD     1      18.150  24.000  30.700  1.00  0.00            
ATOM     78  H37 GCD     1      18.460  23.860  29.650  1.00  0.00            
ATOM     79  C24 GCD     1      19.300  24.500  31.440  1.00  0.00            
ATOM     80  H38 GCD     1      19.050  24.720  32.480  1.00  0.00            
ATOM     81  H39 GCD     1      19.540  25.400  30.860  1.00  0.00            
ATOM     82  O19 GCD     1      20.410  23.610  31.470  1.00  0.00            
ATOM     83  H40 GCD     1      20.960  24.080  32.110  1.00  0.00            
ATOM     84  O20 GCD     1      17.180  21.920  29.080  1.00  0.00            
ATOM     85  C25 GCD     1      17.160  20.640  28.530  1.00  0.00            
ATOM     86  H41 GCD     1      16.570  19.950  29.140  1.00  0.00            
ATOM     87  C26 GCD     1      16.500  20.610  27.170  1.00  0.00            
ATOM     88  H42 GCD     1      17.030  21.310  26.510  1.00  0.00            
ATOM     89  O21 GCD     1      15.110  20.910  27.260  1.00  0.00            
ATOM     90  H43 GCD     1      14.860  21.270  28.110  1.00  0.00            
ATOM     91  C27 GCD     1      16.660  19.160  26.540  1.00  0.00            
ATOM     92  H44 GCD     1      16.000  18.580  27.200  1.00  0.00            
ATOM     93  O22 GCD     1      16.120  19.140  25.170  1.00  0.00            
ATOM     94  H45 GCD     1      16.900  19.090  24.610  1.00  0.00            
ATOM     95  C28 GCD     1      18.070  18.600  26.640  1.00  0.00            
ATOM     96  H46 GCD     1      17.990  17.610  26.190  1.00  0.00            
ATOM     97  O23 GCD     1      18.400  18.640  27.960  1.00  0.00            
ATOM     98  C29 GCD     1      18.520  19.980  28.470  1.00  0.00            
ATOM     99  H47 GCD     1      19.180  20.610  27.860  1.00  0.00            
ATOM    100  C30 GCD     1      19.190  20.010  29.830  1.00  0.00            
ATOM    101  H48 GCD     1      18.420  19.600  30.500  1.00  0.00            
ATOM    102  H49 GCD     1      19.370  21.050  30.130  1.00  0.00            
ATOM    103  O24 GCD     1      20.500  19.510  30.060  1.00  0.00            
ATOM    104  H50 GCD     1      20.330  18.600  29.790  1.00  0.00            
ATOM    105  O25 GCD     1      18.900  19.390  25.790  1.00  0.00            
ATOM    106  C31 GCD     1      19.410  18.810  24.540  1.00  0.00            
ATOM    107  H51 GCD     1      18.980  17.810  24.420  1.00  0.00            
ATOM    108  C32 GCD     1      19.100  19.730  23.380  1.00  0.00            
ATOM    109  H52 GCD     1      19.250  20.760  23.710  1.00  0.00            
ATOM    110  O26 GCD     1      17.750  19.530  23.020  1.00  0.00            
ATOM    111  H53 GCD     1      17.510  20.340  22.570  1.00  0.00            
ATOM    112  C33 GCD     1      20.010  19.390  22.290  1.00  0.00            
ATOM    113  H54 GCD     1      19.850  18.370  21.930  1.00  0.00            
ATOM    114  O27 GCD     1      19.780  20.220  21.150  1.00  0.00            
ATOM    115  H55 GCD     1      19.840  21.140  21.430  1.00  0.00            
ATOM    116  C34 GCD     1      21.480  19.440  22.680  1.00  0.00            
ATOM    117  H56 GCD     1      22.100  19.400  21.780  1.00  0.00            
ATOM    118  O28 GCD     1      21.610  18.430  23.620  1.00  0.00            
ATOM    119  C35 GCD     1      20.860  18.670  24.840  1.00  0.00            
ATOM    120  H57 GCD     1      21.300  19.490  25.410  1.00  0.00            
ATOM    121  C36 GCD     1      21.100  17.490  25.660  1.00  0.00            
ATOM    122  H58 GCD     1      20.670  16.540  25.310  1.00  0.00            
ATOM    123  H59 GCD     1      20.630  17.740  26.620  1.00  0.00            
ATOM    124  O29 GCD     1      22.450  17.300  26.100  1.00  0.00            
ATOM    125  H60 GCD     1      22.460  16.400  26.450  1.00  0.00            
ATOM    126  O30 GCD     1      21.740  20.690  23.360  1.00  0.00            
ATOM    127  C37 GCD     1      22.400  21.690  22.530  1.00  0.00            
ATOM    128  H61 GCD     1      22.400  21.240  21.530  1.00  0.00            
ATOM    129  C38 GCD     1      21.610  23.080  22.540  1.00  0.00            
ATOM    130  H62 GCD     1      21.560  23.410  23.580  1.00  0.00            
ATOM    131  O31 GCD     1      20.330  22.790  21.990  1.00  0.00            
ATOM    132  H63 GCD     1      19.860  23.630  21.970  1.00  0.00            
ATOM    133  C39 GCD     1      22.340  24.050  21.600  1.00  0.00            
ATOM    134  H64 GCD     1      22.290  23.600  20.590  1.00  0.00            
ATOM    135  O32 GCD     1      21.720  25.350  21.520  1.00  0.00            
ATOM    136  H65 GCD     1      21.130  25.500  20.770  1.00  0.00            
ATOM    137  C40 GCD     1      23.800  24.120  21.930  1.00  0.00            
ATOM    138  H66 GCD     1      24.350  24.780  21.250  1.00  0.00            
ATOM    139  O33 GCD     1      24.340  22.820  21.950  1.00  0.00            
ATOM    140  C41 GCD     1      23.880  21.950  22.920  1.00  0.00            
ATOM    141  H67 GCD     1      23.900  22.410  23.910  1.00  0.00            
ATOM    142  C42 GCD     1      24.770  20.680  22.970  1.00  0.00            
ATOM    143  H68 GCD     1      24.220  19.840  23.410  1.00  0.00            
ATOM    144  H69 GCD     1      25.710  20.960  23.480  1.00  0.00            
ATOM    145  O34 GCD     1      25.280  20.270  21.710  1.00  0.00            
ATOM    146  H70 GCD     1      25.820  21.000  21.370  1.00  0.00            
ATOM    147  O35 GCD     1      23.940  24.720  23.250  1.00  0.00            
ATOM    148  C43 GCD     1      24.870  25.770  23.440  1.00  0.00            
ATOM    149  H71 GCD     1      25.580  25.770  22.610  1.00  0.00            
ATOM    150  C44 GCD     1      24.200  27.100  23.620  1.00  0.00            
ATOM    151  H72 GCD     1      23.550  27.030  24.490  1.00  0.00            
ATOM    152  O36 GCD     1      23.450  27.290  22.430  1.00  0.00            
ATOM    153  H73 GCD     1      22.870  26.540  22.260  1.00  0.00            
ATOM    154  C45 GCD     1      25.180  28.250  23.770  1.00  0.00            
ATOM    155  H74 GCD     1      25.770  28.330  22.840  1.00  0.00            
ATOM    156  O37 GCD     1      24.490  29.500  24.070  1.00  0.00            
ATOM    157  H75 GCD     1      24.970  29.980  24.750  1.00  0.00            
ATOM    158  C46 GCD     1      26.230  27.930  24.850  1.00  0.00            
ATOM    159  H76 GCD     1      27.120  28.550  24.740  1.00  0.00            
ATOM    160  O38 GCD     1      25.550  28.030  26.190  1.00  0.00            
ATOM    161  O39 GCD     1      26.700  26.500  24.760  1.00  0.00            
ATOM    162  C47 GCD     1      25.690  25.490  24.730  1.00  0.00            
ATOM    163  H77 GCD     1      25.020  25.590  25.600  1.00  0.00            
ATOM    164  C48 GCD     1      26.140  24.090  24.830  1.00  0.00            
ATOM    165  H78 GCD     1      26.360  23.560  23.900  1.00  0.00            
ATOM    166  H79 GCD     1      25.230  23.570  25.170  1.00  0.00            
ATOM    167  O40 GCD     1      27.110  23.870  25.820  1.00  0.00            
ATOM    168  H80 GCD     1      27.350  24.790  26.020  1.00  0.00            
ATOM    169  C1  BI7     2      22.410  27.360  27.520  1.00  0.00            
ATOM    170  C2  BI7     2      22.410  25.930  27.970  1.00  0.00            
ATOM    171  C3  BI7     2      22.670  25.770  29.420  1.00  0.00            
ATOM    172  C4  BI7     2      21.280  25.060  27.520  1.00  0.00            
ATOM    173  C5  BI7     2      21.640  23.830  26.910  1.00  0.00            
ATOM    174  C6  BI7     2      20.870  22.890  26.200  1.00  0.00            
ATOM    175  C7  BI7     2      19.470  22.780  26.110  1.00  0.00            
ATOM    176  C8  BI7     2      18.540  23.720  26.350  1.00  0.00            
ATOM    177  O1  BI7     2      17.260  23.590  25.880  1.00  0.00            
ATOM    178  C9  BI7     2      18.690  25.000  27.000  1.00  0.00            
ATOM    179  O2  BI7     2      17.750  25.740  27.100  1.00  0.00            
ATOM    180  C10 BI7     2      19.980  25.530  27.540  1.00  0.00            
ATOM    181  H1  BI7     2      21.590  27.910  28.010  1.00  0.00            
ATOM    182  H2  BI7     2      23.280  27.960  27.820  1.00  0.00            
ATOM    183  H3  BI7     2      22.280  27.340  26.440  1.00  0.00            
ATOM    184  H4  BI7     2      23.370  25.590  27.570  1.00  0.00            
ATOM    185  H5  BI7     2      22.900  24.730  29.700  1.00  0.00            
ATOM    186  H6  BI7     2      23.600  26.280  29.710  1.00  0.00            
ATOM    187  H7  BI7     2      21.840  26.130  30.020  1.00  0.00            
ATOM    188  H8  BI7     2      22.700  23.590  26.990  1.00  0.00            
ATOM    189  H9  BI7     2      21.410  22.000  25.890  1.00  0.00            
ATOM    190  H10 BI7     2      19.220  21.890  25.540  1.00  0.00            
ATOM    191  H11 BI7     2      16.890  24.380  26.310  1.00  0.00            
ATOM    192  H12 BI7     2      19.830  26.540  27.910  1.00  0.00            
TER
ENDMDL
MODEL        1
ATOM      1  H1  GCD     1      28.660  22.540  32.180  1.00  0.00            
ATOM      2  O1  GCD     1      28.180  23.260  31.770  1.00  0.00            
ATOM      3  C1  GCD     1      29.210  24.140  31.210  1.00  0.00            
ATOM      4  H2  GCD     1      29.990  23.590  30.670  1.00  0.00            
ATOM      5  H3  GCD     1      28.660  24.820  30.540  1.00  0.00            
ATOM      6  C2  GCD     1      29.890  25.070  32.200  1.00  0.00            
ATOM      7  H4  GCD     1      29.170  25.610  32.820  1.00  0.00            
ATOM      8  C3  GCD     1      30.870  26.040  31.490  1.00  0.00            
ATOM      9  H5  GCD     1      31.530  25.570  30.750  1.00  0.00            
ATOM     10  C4  GCD     1      31.710  26.750  32.570  1.00  0.00            
ATOM     11  H6  GCD     1      31.040  27.490  33.020  1.00  0.00            
ATOM     12  O2  GCD     1      32.730  27.400  31.890  1.00  0.00            
ATOM     13  H7  GCD     1      33.000  28.230  32.300  1.00  0.00            
ATOM     14  C5  GCD     1      32.340  25.720  33.540  1.00  0.00            
ATOM     15  H8  GCD     1      33.020  25.180  32.870  1.00  0.00            
ATOM     16  O3  GCD     1      33.070  26.390  34.590  1.00  0.00            
ATOM     17  H9  GCD     1      32.490  26.770  35.260  1.00  0.00            
ATOM     18  C6  GCD     1      31.300  24.860  34.100  1.00  0.00            
ATOM     19  O4  GCD     1      30.690  24.200  33.070  1.00  0.00            
ATOM     20  H10 GCD     1      31.800  24.070  34.670  1.00  0.00            
ATOM     21  O5  GCD     1      30.500  25.650  34.850  1.00  0.00            
ATOM     22  C7  GCD     1      30.280  25.410  36.240  1.00  0.00            
ATOM     23  H11 GCD     1      31.190  24.970  36.660  1.00  0.00            
ATOM     24  C8  GCD     1      29.930  26.770  36.810  1.00  0.00            
ATOM     25  H12 GCD     1      29.050  27.170  36.280  1.00  0.00            
ATOM     26  O6  GCD     1      31.000  27.680  36.830  1.00  0.00            
ATOM     27  H13 GCD     1      30.550  28.510  37.020  1.00  0.00            
ATOM     28  C9  GCD     1      29.470  26.630  38.210  1.00  0.00            
ATOM     29  H14 GCD     1      30.360  26.270  38.730  1.00  0.00            
ATOM     30  O7  GCD     1      29.010  27.860  38.760  1.00  0.00            
ATOM     31  H15 GCD     1      28.050  27.820  38.640  1.00  0.00            
ATOM     32  C10 GCD     1      28.360  25.680  38.340  1.00  0.00            
ATOM     33  H16 GCD     1      28.220  25.420  39.390  1.00  0.00            
ATOM     34  O8  GCD     1      28.730  24.450  37.760  1.00  0.00            
ATOM     35  C11 GCD     1      29.090  24.450  36.330  1.00  0.00            
ATOM     36  H17 GCD     1      28.250  24.860  35.740  1.00  0.00            
ATOM     37  C12 GCD     1      29.300  23.070  35.940  1.00  0.00            
ATOM     38  H18 GCD     1      29.340  22.850  34.870  1.00  0.00            
ATOM     39  H19 GCD     1      28.370  22.540  36.190  1.00  0.00            
ATOM     40  O9  GCD     1      30.430  22.630  36.710  1.00  0.00            
ATOM     41  H20 GCD     1      30.490  23.120  37.530  1.00  0.00            
ATOM     42  O10 GCD     1      27.190  26.230  37.760  1.00  0.00            
ATOM     43  C13 GCD     1      26.010  26.210  38.480  1.00  0.00            
ATOM     44  H21 GCD     1      26.190  26.030  39.540  1.00  0.00            
ATOM     45  C14 GCD     1      25.480  27.620  38.360  1.00  0.00            
ATOM     46  H22 GCD     1      25.490  27.780  37.270  1.00  0.00            
ATOM     47  O11 GCD     1      26.260  28.640  39.010  1.00  0.00            
ATOM     48  H23 GCD     1      25.680  29.420  39.020  1.00  0.00            
ATOM     49  C15 GCD     1      24.100  27.740  38.870  1.00  0.00            
ATOM     50  H24 GCD     1      24.190  27.790  39.970  1.00  0.00            
ATOM     51  O12 GCD     1      23.570  29.010  38.440  1.00  0.00            
ATOM     52  H25 GCD     1      23.530  28.890  37.480  1.00  0.00            
ATOM     53  C16 GCD     1      23.290  26.610  38.340  1.00  0.00            
ATOM     54  H26 GCD     1      22.280  26.510  38.740  1.00  0.00            
ATOM     55  O13 GCD     1      23.870  25.320  38.680  1.00  0.00            
ATOM     56  C17 GCD     1      25.070  25.090  38.030  1.00  0.00            
ATOM     57  H27 GCD     1      24.940  25.190  36.950  1.00  0.00            
ATOM     58  C18 GCD     1      25.630  23.730  38.290  1.00  0.00            
ATOM     59  H28 GCD     1      25.780  23.590  39.360  1.00  0.00            
ATOM     60  H29 GCD     1      26.610  23.660  37.800  1.00  0.00            
ATOM     61  O14 GCD     1      24.750  22.760  37.690  1.00  0.00            
ATOM     62  H30 GCD     1      24.930  22.840  36.750  1.00  0.00            
ATOM     63  O15 GCD     1      23.190  26.640  36.880  1.00  0.00            
ATOM     64  C19 GCD     1      21.940  26.880  36.170  1.00  0.00            
ATOM     65  H31 GCD     1      21.120  27.180  36.840  1.00  0.00            
ATOM     66  C20 GCD     1      22.100  27.970  35.130  1.00  0.00            
ATOM     67  H32 GCD     1      22.920  27.780  34.430  1.00  0.00            
ATOM     68  O16 GCD     1      22.350  29.250  35.780  1.00  0.00            
ATOM     69  H33 GCD     1      22.520  29.890  35.080  1.00  0.00            
ATOM     70  C21 GCD     1      20.930  28.170  34.130  1.00  0.00            
ATOM     71  H34 GCD     1      20.050  28.480  34.700  1.00  0.00            
ATOM     72  O17 GCD     1      21.150  29.130  33.120  1.00  0.00            
ATOM     73  H35 GCD     1      21.480  28.800  32.280  1.00  0.00            
ATOM     74  C22 GCD     1      20.610  26.750  33.550  1.00  0.00            
ATOM     75  H36 GCD     1      19.600  26.760  33.150  1.00  0.00            
ATOM     76  O18 GCD     1      20.440  25.780  34.580  1.00  0.00            
ATOM     77  C23 GCD     1      21.680  25.540  35.380  1.00  0.00            
ATOM     78  H37 GCD     1      22.510  25.330  34.690  1.00  0.00            
ATOM     79  C24 GCD     1      21.550  24.340  36.390  1.00  0.00            
ATOM     80  H38 GCD     1      20.970  24.730  37.240  1.00  0.00            
ATOM     81  H39 GCD     1      22.580  24.080  36.660  1.00  0.00            
ATOM     82  O19 GCD     1      20.930  23.200  35.780  1.00  0.00            
ATOM     83  H40 GCD     1      20.070  23.480  35.440  1.00  0.00            
ATOM     84  O20 GCD     1      21.570  26.330  32.620  1.00  0.00            
ATOM     85  C25 GCD     1      21.060  25.280  31.730  1.00  0.00            
ATOM     86  H41 GCD     1      20.330  24.680  32.280  1.00  0.00            
ATOM     87  C26 GCD     1      20.350  25.930  30.470  1.00  0.00            
ATOM     88  H42 GCD     1      21.020  26.550  29.850  1.00  0.00            
ATOM     89  O21 GCD     1      19.250  26.660  30.830  1.00  0.00            
ATOM     90  H43 GCD     1      18.960  27.070  30.000  1.00  0.00            
ATOM     91  C27 GCD     1      19.870  24.730  29.580  1.00  0.00            
ATOM     92  H44 GCD     1      19.120  24.260  30.220  1.00  0.00            
ATOM     93  O22 GCD     1      19.250  25.120  28.390  1.00  0.00            
ATOM     94  H45 GCD     1      18.330  25.240  28.660  1.00  0.00            
ATOM     95  C28 GCD     1      20.950  23.680  29.300  1.00  0.00            
ATOM     96  H46 GCD     1      20.540  22.750  28.890  1.00  0.00            
ATOM     97  O23 GCD     1      21.610  23.360  30.510  1.00  0.00            
ATOM     98  C29 GCD     1      22.220  24.370  31.280  1.00  0.00            
ATOM     99  H47 GCD     1      22.910  24.980  30.690  1.00  0.00            
ATOM    100  C30 GCD     1      22.900  23.800  32.470  1.00  0.00            
ATOM    101  H48 GCD     1      22.140  23.340  33.110  1.00  0.00            
ATOM    102  H49 GCD     1      23.310  24.720  32.930  1.00  0.00            
ATOM    103  O24 GCD     1      23.910  22.920  32.150  1.00  0.00            
ATOM    104  H50 GCD     1      23.410  22.170  31.800  1.00  0.00            
ATOM    105  O25 GCD     1      21.960  24.260  28.510  1.00  0.00            
ATOM    106  C31 GCD     1      22.220  23.570  27.230  1.00  0.00            
ATOM    107  H51 GCD     1      21.450  22.780  27.180  1.00  0.00            
ATOM    108  C32 GCD     1      21.960  24.620  26.180  1.00  0.00            
ATOM    109  H52 GCD     1      22.370  25.580  26.500  1.00  0.00            
ATOM    110  O26 GCD     1      20.530  24.760  26.090  1.00  0.00            
ATOM    111  H53 GCD     1      20.290  24.970  27.000  1.00  0.00            
ATOM    112  C33 GCD     1      22.530  24.180  24.830  1.00  0.00            
ATOM    113  H54 GCD     1      21.940  23.330  24.460  1.00  0.00            
ATOM    114  O27 GCD     1      22.570  25.200  23.820  1.00  0.00            
ATOM    115  H55 GCD     1      23.200  25.850  24.130  1.00  0.00            
ATOM    116  C34 GCD     1      23.990  23.620  24.990  1.00  0.00            
ATOM    117  H56 GCD     1      24.370  23.290  24.030  1.00  0.00            
ATOM    118  O28 GCD     1      23.930  22.560  25.910  1.00  0.00            
ATOM    119  C35 GCD     1      23.610  22.920  27.250  1.00  0.00            
ATOM    120  H57 GCD     1      24.300  23.630  27.720  1.00  0.00            
ATOM    121  C36 GCD     1      23.510  21.790  28.240  1.00  0.00            
ATOM    122  H58 GCD     1      22.610  21.200  28.070  1.00  0.00            
ATOM    123  H59 GCD     1      23.410  22.280  29.220  1.00  0.00            
ATOM    124  O29 GCD     1      24.570  20.900  28.080  1.00  0.00            
ATOM    125  H60 GCD     1      25.340  21.390  28.390  1.00  0.00            
ATOM    126  O30 GCD     1      24.820  24.640  25.580  1.00  0.00            
ATOM    127  C37 GCD     1      25.930  25.080  24.770  1.00  0.00            
ATOM    128  H61 GCD     1      25.730  24.930  23.700  1.00  0.00            
ATOM    129  C38 GCD     1      26.080  26.630  25.020  1.00  0.00            
ATOM    130  H62 GCD     1      25.980  26.840  26.100  1.00  0.00            
ATOM    131  O31 GCD     1      25.120  27.410  24.350  1.00  0.00            
ATOM    132  H63 GCD     1      25.260  28.360  24.410  1.00  0.00            
ATOM    133  C39 GCD     1      27.460  27.100  24.640  1.00  0.00            
ATOM    134  H64 GCD     1      27.490  27.100  23.550  1.00  0.00            
ATOM    135  O32 GCD     1      27.570  28.440  25.080  1.00  0.00            
ATOM    136  H65 GCD     1      27.630  28.440  26.050  1.00  0.00            
ATOM    137  C40 GCD     1      28.570  26.240  25.200  1.00  0.00            
ATOM    138  H66 GCD     1      29.550  26.570  24.840  1.00  0.00            
ATOM    139  O33 GCD     1      28.280  24.900  24.750  1.00  0.00            
ATOM    140  C41 GCD     1      27.130  24.320  25.330  1.00  0.00            
ATOM    141  H67 GCD     1      27.040  24.380  26.420  1.00  0.00            
ATOM    142  C42 GCD     1      27.110  22.800  25.000  1.00  0.00            
ATOM    143  H68 GCD     1      26.260  22.280  25.460  1.00  0.00            
ATOM    144  H69 GCD     1      27.970  22.370  25.520  1.00  0.00            
ATOM    145  O34 GCD     1      27.100  22.580  23.620  1.00  0.00            
ATOM    146  H70 GCD     1      27.990  22.360  23.320  1.00  0.00            
ATOM    147  O35 GCD     1      28.500  26.230  26.620  1.00  0.00            
ATOM    148  C43 GCD     1      29.320  27.100  27.370  1.00  0.00            
ATOM    149  H71 GCD     1      30.050  27.730  26.830  1.00  0.00            
ATOM    150  C44 GCD     1      28.510  27.870  28.430  1.00  0.00            
ATOM    151  H72 GCD     1      28.030  27.140  29.090  1.00  0.00            
ATOM    152  O36 GCD     1      27.480  28.660  27.860  1.00  0.00            
ATOM    153  H73 GCD     1      26.880  28.910  28.570  1.00  0.00            
ATOM    154  C45 GCD     1      29.450  28.660  29.260  1.00  0.00            
ATOM    155  H74 GCD     1      29.880  29.440  28.620  1.00  0.00            
ATOM    156  O37 GCD     1      28.680  29.290  30.310  1.00  0.00            
ATOM    157  H75 GCD     1      27.940  29.690  29.840  1.00  0.00            
ATOM    158  C46 GCD     1      30.610  27.780  29.850  1.00  0.00            
ATOM    159  H76 GCD     1      31.410  28.400  30.260  1.00  0.00            
ATOM    160  O38 GCD     1      30.030  26.970  30.820  1.00  0.00            
ATOM    161  O39 GCD     1      31.230  27.000  28.880  1.00  0.00            
ATOM    162  C47 GCD     1      30.380  26.190  28.080  1.00  0.00            
ATOM    163  H77 GCD     1      29.830  25.440  28.660  1.00  0.00            
ATOM    164  C48 GCD     1      31.200  25.440  27.120  1.00  0.00            
ATOM    165  H78 GCD     1      31.800  26.100  26.490  1.00  0.00            
ATOM    166  H79 GCD     1      30.560  24.870  26.430  1.00  0.00            
ATOM    167  O40 GCD     1      32.020  24.580  27.800  1.00  0.00            
ATOM    168  H80 GCD     1      32.620  25.090  28.340  1.00  0.00            
ATOM    169  C1  BI7     2      26.130  28.480  34.200  1.00  0.00            
ATOM    170  C2  BI7     2      26.180  27.170  33.260  1.00  0.00            
ATOM    171  C3  BI7     2      25.780  25.880  34.120  1.00  0.00            
ATOM    172  C4  BI7     2      25.400  27.230  31.940  1.00  0.00            
ATOM    173  C5  BI7     2      25.850  26.240  30.960  1.00  0.00            
ATOM    174  C6  BI7     2      25.430  25.930  29.650  1.00  0.00            
ATOM    175  C7  BI7     2      24.370  26.600  28.980  1.00  0.00            
ATOM    176  C8  BI7     2      23.430  27.470  29.460  1.00  0.00            
ATOM    177  O1  BI7     2      22.540  28.040  28.540  1.00  0.00            
ATOM    178  C9  BI7     2      23.400  28.170  30.740  1.00  0.00            
ATOM    179  O2  BI7     2      22.550  29.030  31.000  1.00  0.00            
ATOM    180  C10 BI7     2      24.350  28.070  31.830  1.00  0.00            
ATOM    181  H1  BI7     2      26.470  29.250  33.490  1.00  0.00            
ATOM    182  H2  BI7     2      25.110  28.750  34.500  1.00  0.00            
ATOM    183  H3  BI7     2      26.800  28.400  35.060  1.00  0.00            
ATOM    184  H4  BI7     2      27.230  27.070  32.960  1.00  0.00            
ATOM    185  H5  BI7     2      24.840  26.190  34.590  1.00  0.00            
ATOM    186  H6  BI7     2      25.610  24.980  33.510  1.00  0.00            
ATOM    187  H7  BI7     2      26.540  25.710  34.890  1.00  0.00            
ATOM    188  H8  BI7     2      26.720  25.700  31.310  1.00  0.00            
ATOM    189  H9  BI7     2      26.070  25.170  29.210  1.00  0.00            
ATOM    190  H10 BI7     2      24.200  26.290  27.960  1.00  0.00            
ATOM    191  H11 BI7     2      22.120  28.800  28.970  1.00  0.00            
ATOM    192  H12 BI7     2      24.130  28.770  32.620  1.00  0.00            
TER
ENDMDL
MODEL        1
ATOM      1  H1  GCD     1      31.150  26.610  27.440  1.00  0.00            
ATOM      2  O1  GCD     1      30.970  25.800  26.950  1.00  0.00            
ATOM      3  C1  GCD     1      30.850  26.160  25.580  1.00  0.00            
ATOM      4  H2  GCD     1      31.680  26.830  25.300  1.00  0.00            
ATOM      5  H3  GCD     1      30.700  25.260  24.970  1.00  0.00            
ATOM      6  C2  GCD     1      29.600  27.000  25.290  1.00  0.00            
ATOM      7  H4  GCD     1      28.780  26.600  25.900  1.00  0.00            
ATOM      8  C3  GCD     1      29.090  26.910  23.870  1.00  0.00            
ATOM      9  H5  GCD     1      29.930  26.990  23.180  1.00  0.00            
ATOM     10  C4  GCD     1      27.980  27.930  23.560  1.00  0.00            
ATOM     11  H6  GCD     1      27.030  27.850  24.110  1.00  0.00            
ATOM     12  O2  GCD     1      27.700  27.780  22.090  1.00  0.00            
ATOM     13  H7  GCD     1      27.370  26.880  22.000  1.00  0.00            
ATOM     14  C5  GCD     1      28.510  29.290  23.800  1.00  0.00            
ATOM     15  H8  GCD     1      29.360  29.390  23.120  1.00  0.00            
ATOM     16  O3  GCD     1      27.620  30.290  23.360  1.00  0.00            
ATOM     17  H9  GCD     1      26.830  30.250  23.910  1.00  0.00            
ATOM     18  C6  GCD     1      28.940  29.420  25.300  1.00  0.00            
ATOM     19  O4  GCD     1      29.960  28.380  25.540  1.00  0.00            
ATOM     20  H10 GCD     1      29.340  30.370  25.650  1.00  0.00            
ATOM     21  O5  GCD     1      27.730  29.160  26.140  1.00  0.00            
ATOM     22  C7  GCD     1      27.000  30.320  26.460  1.00  0.00            
ATOM     23  H11 GCD     1      27.450  31.110  25.850  1.00  0.00            
ATOM     24  C8  GCD     1      25.480  30.260  26.100  1.00  0.00            
ATOM     25  H12 GCD     1      24.930  29.430  26.570  1.00  0.00            
ATOM     26  O6  GCD     1      25.190  30.200  24.700  1.00  0.00            
ATOM     27  H13 GCD     1      24.290  30.540  24.630  1.00  0.00            
ATOM     28  C9  GCD     1      24.790  31.510  26.710  1.00  0.00            
ATOM     29  H14 GCD     1      25.190  32.370  26.150  1.00  0.00            
ATOM     30  O7  GCD     1      23.350  31.530  26.500  1.00  0.00            
ATOM     31  H15 GCD     1      22.990  30.870  27.100  1.00  0.00            
ATOM     32  C10 GCD     1      25.070  31.730  28.160  1.00  0.00            
ATOM     33  H16 GCD     1      24.660  32.690  28.500  1.00  0.00            
ATOM     34  O8  GCD     1      26.480  31.840  28.310  1.00  0.00            
ATOM     35  C11 GCD     1      27.170  30.710  27.920  1.00  0.00            
ATOM     36  H17 GCD     1      26.920  29.850  28.550  1.00  0.00            
ATOM     37  C12 GCD     1      28.620  31.120  28.330  1.00  0.00            
ATOM     38  H18 GCD     1      29.270  30.250  28.200  1.00  0.00            
ATOM     39  H19 GCD     1      28.660  31.360  29.400  1.00  0.00            
ATOM     40  O9  GCD     1      29.260  32.170  27.620  1.00  0.00            
ATOM     41  H20 GCD     1      28.650  32.910  27.630  1.00  0.00            
ATOM     42  O10 GCD     1      24.550  30.620  28.910  1.00  0.00            
ATOM     43  C13 GCD     1      23.700  30.940  30.050  1.00  0.00            
ATOM     44  H21 GCD     1      23.450  32.000  30.000  1.00  0.00            
ATOM     45  C14 GCD     1      22.430  30.100  29.940  1.00  0.00            
ATOM     46  H22 GCD     1      22.680  29.030  29.880  1.00  0.00            
ATOM     47  O11 GCD     1      21.710  30.450  28.790  1.00  0.00            
ATOM     48  H23 GCD     1      21.400  31.360  28.810  1.00  0.00            
ATOM     49  C15 GCD     1      21.560  30.350  31.230  1.00  0.00            
ATOM     50  H24 GCD     1      21.410  31.440  31.340  1.00  0.00            
ATOM     51  O12 GCD     1      20.310  29.700  31.220  1.00  0.00            
ATOM     52  H25 GCD     1      19.810  30.260  30.610  1.00  0.00            
ATOM     53  C16 GCD     1      22.400  29.940  32.510  1.00  0.00            
ATOM     54  H26 GCD     1      21.970  30.120  33.490  1.00  0.00            
ATOM     55  O13 GCD     1      23.590  30.700  32.460  1.00  0.00            
ATOM     56  C17 GCD     1      24.480  30.550  31.290  1.00  0.00            
ATOM     57  H27 GCD     1      24.810  29.510  31.150  1.00  0.00            
ATOM     58  C18 GCD     1      25.790  31.390  31.540  1.00  0.00            
ATOM     59  H28 GCD     1      25.460  32.430  31.700  1.00  0.00            
ATOM     60  H29 GCD     1      26.520  31.210  30.740  1.00  0.00            
ATOM     61  O14 GCD     1      26.420  31.060  32.760  1.00  0.00            
ATOM     62  H30 GCD     1      25.620  30.680  33.140  1.00  0.00            
ATOM     63  O15 GCD     1      22.700  28.560  32.320  1.00  0.00            
ATOM     64  C19 GCD     1      22.410  27.630  33.430  1.00  0.00            
ATOM     65  H31 GCD     1      22.180  28.090  34.400  1.00  0.00            
ATOM     66  C20 GCD     1      21.320  26.660  32.950  1.00  0.00            
ATOM     67  H32 GCD     1      21.590  26.120  32.040  1.00  0.00            
ATOM     68  O16 GCD     1      20.090  27.350  32.640  1.00  0.00            
ATOM     69  H33 GCD     1      20.320  28.210  32.270  1.00  0.00            
ATOM     70  C21 GCD     1      21.000  25.620  33.970  1.00  0.00            
ATOM     71  H34 GCD     1      20.610  26.090  34.880  1.00  0.00            
ATOM     72  O17 GCD     1      19.890  24.790  33.450  1.00  0.00            
ATOM     73  H35 GCD     1      19.330  25.420  32.980  1.00  0.00            
ATOM     74  C22 GCD     1      22.270  24.860  34.390  1.00  0.00            
ATOM     75  H36 GCD     1      22.030  24.170  35.200  1.00  0.00            
ATOM     76  O18 GCD     1      23.410  25.730  34.740  1.00  0.00            
ATOM     77  C23 GCD     1      23.680  26.740  33.740  1.00  0.00            
ATOM     78  H37 GCD     1      23.970  26.280  32.790  1.00  0.00            
ATOM     79  C24 GCD     1      24.890  27.560  34.220  1.00  0.00            
ATOM     80  H38 GCD     1      24.470  28.110  35.070  1.00  0.00            
ATOM     81  H39 GCD     1      25.260  28.260  33.460  1.00  0.00            
ATOM     82  O19 GCD     1      26.050  26.860  34.670  1.00  0.00            
ATOM     83  H40 GCD     1      26.780  27.480  34.640  1.00  0.00            
ATOM     84  O20 GCD     1      22.670  24.010  33.340  1.00  0.00            
ATOM     85  C25 GCD     1      22.400  22.640  33.540  1.00  0.00            
ATOM     86  H41 GCD     1      21.670  22.520  34.340  1.00  0.00            
ATOM     87  C26 GCD     1      21.860  22.080  32.200  1.00  0.00            
ATOM     88  H42 GCD     1      22.590  22.300  31.400  1.00  0.00            
ATOM     89  O21 GCD     1      20.600  22.750  31.980  1.00  0.00            
ATOM     90  H43 GCD     1      20.700  23.510  32.550  1.00  0.00            
ATOM     91  C27 GCD     1      21.680  20.530  32.230  1.00  0.00            
ATOM     92  H44 GCD     1      20.990  20.220  33.030  1.00  0.00            
ATOM     93  O22 GCD     1      21.260  20.020  30.930  1.00  0.00            
ATOM     94  H45 GCD     1      20.760  20.690  30.450  1.00  0.00            
ATOM     95  C28 GCD     1      23.040  19.960  32.610  1.00  0.00            
ATOM     96  H46 GCD     1      23.150  18.880  32.590  1.00  0.00            
ATOM     97  O23 GCD     1      23.510  20.410  33.880  1.00  0.00            
ATOM     98  C29 GCD     1      23.670  21.900  33.980  1.00  0.00            
ATOM     99  H47 GCD     1      24.500  22.200  33.340  1.00  0.00            
ATOM    100  C30 GCD     1      24.100  22.220  35.400  1.00  0.00            
ATOM    101  H48 GCD     1      24.590  23.210  35.440  1.00  0.00            
ATOM    102  H49 GCD     1      24.790  21.420  35.710  1.00  0.00            
ATOM    103  O24 GCD     1      22.950  22.200  36.340  1.00  0.00            
ATOM    104  H50 GCD     1      23.180  22.220  37.280  1.00  0.00            
ATOM    105  O25 GCD     1      24.020  20.470  31.660  1.00  0.00            
ATOM    106  C31 GCD     1      24.950  19.370  31.330  1.00  0.00            
ATOM    107  H51 GCD     1      25.060  18.650  32.150  1.00  0.00            
ATOM    108  C32 GCD     1      24.290  18.750  30.090  1.00  0.00            
ATOM    109  H52 GCD     1      24.030  19.580  29.420  1.00  0.00            
ATOM    110  O26 GCD     1      23.150  17.940  30.380  1.00  0.00            
ATOM    111  H53 GCD     1      22.500  18.610  30.590  1.00  0.00            
ATOM    112  C33 GCD     1      25.250  17.780  29.400  1.00  0.00            
ATOM    113  H54 GCD     1      25.330  17.010  30.170  1.00  0.00            
ATOM    114  O27 GCD     1      24.670  17.140  28.280  1.00  0.00            
ATOM    115  H55 GCD     1      23.900  16.640  28.570  1.00  0.00            
ATOM    116  C34 GCD     1      26.620  18.400  29.220  1.00  0.00            
ATOM    117  H56 GCD     1      27.330  17.600  28.980  1.00  0.00            
ATOM    118  O28 GCD     1      27.020  18.900  30.510  1.00  0.00            
ATOM    119  C35 GCD     1      26.240  19.930  31.040  1.00  0.00            
ATOM    120  H57 GCD     1      26.180  20.700  30.250  1.00  0.00            
ATOM    121  C36 GCD     1      26.910  20.480  32.340  1.00  0.00            
ATOM    122  H58 GCD     1      26.450  21.450  32.570  1.00  0.00            
ATOM    123  H59 GCD     1      27.970  20.660  32.100  1.00  0.00            
ATOM    124  O29 GCD     1      26.850  19.490  33.410  1.00  0.00            
ATOM    125  H60 GCD     1      27.420  19.820  34.110  1.00  0.00            
ATOM    126  O30 GCD     1      26.640  19.450  28.240  1.00  0.00            
ATOM    127  C37 GCD     1      26.800  18.950  26.890  1.00  0.00            
ATOM    128  H61 GCD     1      26.700  17.860  26.820  1.00  0.00            
ATOM    129  C38 GCD     1      25.720  19.600  25.940  1.00  0.00            
ATOM    130  H62 GCD     1      25.660  20.690  26.040  1.00  0.00            
ATOM    131  O31 GCD     1      24.440  19.050  26.240  1.00  0.00            
ATOM    132  H63 GCD     1      24.600  18.250  26.750  1.00  0.00            
ATOM    133  C39 GCD     1      26.110  19.340  24.410  1.00  0.00            
ATOM    134  H64 GCD     1      26.290  18.270  24.250  1.00  0.00            
ATOM    135  O32 GCD     1      25.120  19.840  23.510  1.00  0.00            
ATOM    136  H65 GCD     1      24.250  19.610  23.840  1.00  0.00            
ATOM    137  C40 GCD     1      27.430  19.970  24.110  1.00  0.00            
ATOM    138  H66 GCD     1      27.870  19.790  23.130  1.00  0.00            
ATOM    139  O33 GCD     1      28.410  19.330  24.950  1.00  0.00            
ATOM    140  C41 GCD     1      28.190  19.400  26.410  1.00  0.00            
ATOM    141  H67 GCD     1      28.190  20.470  26.660  1.00  0.00            
ATOM    142  C42 GCD     1      29.340  18.610  27.080  1.00  0.00            
ATOM    143  H68 GCD     1      29.140  18.580  28.160  1.00  0.00            
ATOM    144  H69 GCD     1      30.180  19.280  26.900  1.00  0.00            
ATOM    145  O34 GCD     1      29.370  17.290  26.670  1.00  0.00            
ATOM    146  H70 GCD     1      29.690  17.370  25.770  1.00  0.00            
ATOM    147  O35 GCD     1      27.320  21.370  24.420  1.00  0.00            
ATOM    148  C43 GCD     1      28.000  22.230  23.450  1.00  0.00            
ATOM    149  H71 GCD     1      28.320  21.600  22.610  1.00  0.00            
ATOM    150  C44 GCD     1      26.960  23.270  23.060  1.00  0.00            
ATOM    151  H72 GCD     1      26.650  23.870  23.930  1.00  0.00            
ATOM    152  O36 GCD     1      25.770  22.640  22.600  1.00  0.00            
ATOM    153  H73 GCD     1      25.400  22.020  23.240  1.00  0.00            
ATOM    154  C45 GCD     1      27.610  24.250  22.090  1.00  0.00            
ATOM    155  H74 GCD     1      27.870  23.630  21.210  1.00  0.00            
ATOM    156  O37 GCD     1      26.770  25.320  21.680  1.00  0.00            
ATOM    157  H75 GCD     1      26.000  24.870  21.300  1.00  0.00            
ATOM    158  C46 GCD     1      28.950  24.800  22.730  1.00  0.00            
ATOM    159  H76 GCD     1      29.540  25.310  21.970  1.00  0.00            
ATOM    160  O38 GCD     1      28.540  25.620  23.770  1.00  0.00            
ATOM    161  O39 GCD     1      29.750  23.700  23.140  1.00  0.00            
ATOM    162  C47 GCD     1      29.200  22.850  24.090  1.00  0.00            
ATOM    163  H77 GCD     1      28.930  23.470  24.950  1.00  0.00            
ATOM    164  C48 GCD     1      30.240  21.910  24.560  1.00  0.00            
ATOM    165  H78 GCD     1      29.720  21.280  25.300  1.00  0.00            
ATOM    166  H79 GCD     1      31.010  22.470  25.100  1.00  0.00            
ATOM    167  O40 GCD     1      30.820  20.930  23.560  1.00  0.00            
ATOM    168  H80 GCD     1      31.480  21.440  23.090  1.00  0.00            
ATOM    169  C1  BI7     2      24.810  25.320  26.050  1.00  0.00            
ATOM    170  C2  BI7     2      24.710  26.590  26.850  1.00  0.00            
ATOM    171  C3  BI7     2      23.220  27.160  26.870  1.00  0.00            
ATOM    172  C4  BI7     2      25.230  26.340  28.290  1.00  0.00            
ATOM    173  C5  BI7     2      24.490  25.580  29.300  1.00  0.00            
ATOM    174  C6  BI7     2      24.840  25.200  30.620  1.00  0.00            
ATOM    175  C7  BI7     2      26.070  25.450  31.420  1.00  0.00            
ATOM    176  C8  BI7     2      27.120  26.230  31.010  1.00  0.00            
ATOM    177  O1  BI7     2      28.060  26.450  31.970  1.00  0.00            
ATOM    178  C9  BI7     2      27.440  26.810  29.660  1.00  0.00            
ATOM    179  O2  BI7     2      28.470  27.420  29.560  1.00  0.00            
ATOM    180  C10 BI7     2      26.480  26.860  28.540  1.00  0.00            
ATOM    181  H1  BI7     2      23.990  24.680  26.410  1.00  0.00            
ATOM    182  H2  BI7     2      24.650  25.590  25.000  1.00  0.00            
ATOM    183  H3  BI7     2      25.810  24.930  26.240  1.00  0.00            
ATOM    184  H4  BI7     2      25.270  27.360  26.320  1.00  0.00            
ATOM    185  H5  BI7     2      22.380  26.450  26.830  1.00  0.00            
ATOM    186  H6  BI7     2      23.080  27.980  27.590  1.00  0.00            
ATOM    187  H7  BI7     2      23.010  27.700  25.940  1.00  0.00            
ATOM    188  H8  BI7     2      23.460  25.330  29.060  1.00  0.00            
ATOM    189  H9  BI7     2      24.170  24.530  31.140  1.00  0.00            
ATOM    190  H10 BI7     2      26.050  25.020  32.420  1.00  0.00            
ATOM    191  H11 BI7     2      28.700  26.880  31.380  1.00  0.00            
ATOM    192  H12 BI7     2      26.890  27.430  27.720  1.00  0.00            
TER
ENDMDL
MODEL        1
ATOM      1  H1  GCD     1      27.850  25.840  30.950  1.00  0.00            
ATOM      2  O1  GCD     1      27.540  25.360  30.180  1.00  0.00            
ATOM      3  C1  GCD     1      28.150  26.080  29.070  1.00  0.00            
ATOM      4  H2  GCD     1      29.160  25.670  28.970  1.00  0.00            
ATOM      5  H3  GCD     1      27.620  25.830  28.140  1.00  0.00            
ATOM      6  C2  GCD     1      28.060  27.520  29.470  1.00  0.00            
ATOM      7  H4  GCD     1      27.000  27.810  29.570  1.00  0.00            
ATOM      8  C3  GCD     1      28.730  28.400  28.370  1.00  0.00            
ATOM      9  H5  GCD     1      29.680  27.960  28.030  1.00  0.00            
ATOM     10  C4  GCD     1      28.960  29.830  28.960  1.00  0.00            
ATOM     11  H6  GCD     1      27.960  30.260  28.810  1.00  0.00            
ATOM     12  O2  GCD     1      29.910  30.500  28.090  1.00  0.00            
ATOM     13  H7  GCD     1      30.710  29.960  28.130  1.00  0.00            
ATOM     14  C5  GCD     1      29.410  29.890  30.450  1.00  0.00            
ATOM     15  H8  GCD     1      30.450  29.540  30.530  1.00  0.00            
ATOM     16  O3  GCD     1      29.350  31.230  30.950  1.00  0.00            
ATOM     17  H9  GCD     1      29.960  31.750  30.400  1.00  0.00            
ATOM     18  C6  GCD     1      28.650  28.940  31.320  1.00  0.00            
ATOM     19  O4  GCD     1      28.710  27.610  30.770  1.00  0.00            
ATOM     20  H10 GCD     1      29.090  28.900  32.320  1.00  0.00            
ATOM     21  O5  GCD     1      27.300  29.260  31.420  1.00  0.00            
ATOM     22  C7  GCD     1      26.880  29.630  32.730  1.00  0.00            
ATOM     23  H11 GCD     1      27.710  29.920  33.400  1.00  0.00            
ATOM     24  C8  GCD     1      26.090  30.910  32.460  1.00  0.00            
ATOM     25  H12 GCD     1      25.360  30.680  31.680  1.00  0.00            
ATOM     26  O6  GCD     1      26.850  31.990  31.960  1.00  0.00            
ATOM     27  H13 GCD     1      27.490  31.590  31.370  1.00  0.00            
ATOM     28  C9  GCD     1      25.410  31.370  33.750  1.00  0.00            
ATOM     29  H14 GCD     1      26.310  31.500  34.370  1.00  0.00            
ATOM     30  O7  GCD     1      24.590  32.560  33.640  1.00  0.00            
ATOM     31  H15 GCD     1      23.660  32.390  33.450  1.00  0.00            
ATOM     32  C10 GCD     1      24.630  30.190  34.400  1.00  0.00            
ATOM     33  H16 GCD     1      24.400  30.530  35.410  1.00  0.00            
ATOM     34  O8  GCD     1      25.400  29.050  34.480  1.00  0.00            
ATOM     35  C11 GCD     1      25.980  28.600  33.250  1.00  0.00            
ATOM     36  H17 GCD     1      25.160  28.470  32.540  1.00  0.00            
ATOM     37  C12 GCD     1      26.690  27.290  33.500  1.00  0.00            
ATOM     38  H18 GCD     1      26.860  26.810  32.530  1.00  0.00            
ATOM     39  H19 GCD     1      25.880  26.690  33.930  1.00  0.00            
ATOM     40  O9  GCD     1      27.770  27.510  34.330  1.00  0.00            
ATOM     41  H20 GCD     1      28.550  27.030  34.040  1.00  0.00            
ATOM     42  O10 GCD     1      23.490  29.830  33.650  1.00  0.00            
ATOM     43  C13 GCD     1      22.300  29.820  34.390  1.00  0.00            
ATOM     44  H21 GCD     1      22.520  30.190  35.400  1.00  0.00            
ATOM     45  C14 GCD     1      21.270  30.690  33.720  1.00  0.00            
ATOM     46  H22 GCD     1      21.240  30.290  32.700  1.00  0.00            
ATOM     47  O11 GCD     1      21.830  32.050  33.570  1.00  0.00            
ATOM     48  H23 GCD     1      21.150  32.610  33.170  1.00  0.00            
ATOM     49  C15 GCD     1      19.990  30.540  34.500  1.00  0.00            
ATOM     50  H24 GCD     1      20.160  30.770  35.550  1.00  0.00            
ATOM     51  O12 GCD     1      18.900  31.360  34.040  1.00  0.00            
ATOM     52  H25 GCD     1      18.500  31.080  33.210  1.00  0.00            
ATOM     53  C16 GCD     1      19.490  29.090  34.560  1.00  0.00            
ATOM     54  H26 GCD     1      18.620  28.960  35.210  1.00  0.00            
ATOM     55  O13 GCD     1      20.520  28.250  35.190  1.00  0.00            
ATOM     56  C17 GCD     1      21.800  28.340  34.550  1.00  0.00            
ATOM     57  H27 GCD     1      21.780  27.910  33.540  1.00  0.00            
ATOM     58  C18 GCD     1      22.790  27.430  35.310  1.00  0.00            
ATOM     59  H28 GCD     1      22.970  27.820  36.320  1.00  0.00            
ATOM     60  H29 GCD     1      23.770  27.370  34.800  1.00  0.00            
ATOM     61  O14 GCD     1      22.330  26.060  35.350  1.00  0.00            
ATOM     62  H30 GCD     1      21.700  26.050  36.080  1.00  0.00            
ATOM     63  O15 GCD     1      19.340  28.470  33.270  1.00  0.00            
ATOM     64  C19 GCD     1      18.210  27.610  33.110  1.00  0.00            
ATOM     65  H31 GCD     1      17.800  27.220  34.050  1.00  0.00            
ATOM     66  C20 GCD     1      17.020  28.440  32.560  1.00  0.00            
ATOM     67  H32 GCD     1      17.330  28.930  31.630  1.00  0.00            
ATOM     68  O16 GCD     1      16.680  29.460  33.520  1.00  0.00            
ATOM     69  H33 GCD     1      15.750  29.600  33.340  1.00  0.00            
ATOM     70  C21 GCD     1      15.780  27.530  32.330  1.00  0.00            
ATOM     71  H34 GCD     1      15.620  27.070  33.320  1.00  0.00            
ATOM     72  O17 GCD     1      14.700  28.280  31.800  1.00  0.00            
ATOM     73  H35 GCD     1      14.970  28.550  30.910  1.00  0.00            
ATOM     74  C22 GCD     1      16.090  26.410  31.390  1.00  0.00            
ATOM     75  H36 GCD     1      15.250  25.710  31.360  1.00  0.00            
ATOM     76  O18 GCD     1      17.280  25.720  31.800  1.00  0.00            
ATOM     77  C23 GCD     1      18.480  26.530  32.120  1.00  0.00            
ATOM     78  H37 GCD     1      18.810  27.010  31.190  1.00  0.00            
ATOM     79  C24 GCD     1      19.570  25.680  32.670  1.00  0.00            
ATOM     80  H38 GCD     1      19.210  25.070  33.510  1.00  0.00            
ATOM     81  H39 GCD     1      20.330  26.310  33.140  1.00  0.00            
ATOM     82  O19 GCD     1      20.310  24.810  31.770  1.00  0.00            
ATOM     83  H40 GCD     1      20.700  24.150  32.350  1.00  0.00            
ATOM     84  O20 GCD     1      16.220  26.880  30.090  1.00  0.00            
ATOM     85  C25 GCD     1      15.340  26.400  29.080  1.00  0.00            
ATOM     86  H41 GCD     1      14.370  26.060  29.450  1.00  0.00            
ATOM     87  C26 GCD     1      15.060  27.590  28.110  1.00  0.00            
ATOM     88  H42 GCD     1      16.020  28.090  27.930  1.00  0.00            
ATOM     89  O21 GCD     1      14.170  28.490  28.690  1.00  0.00            
ATOM     90  H43 GCD     1      13.640  28.960  28.050  1.00  0.00            
ATOM     91  C27 GCD     1      14.570  27.150  26.730  1.00  0.00            
ATOM     92  H44 GCD     1      13.570  26.710  26.780  1.00  0.00            
ATOM     93  O22 GCD     1      14.560  28.240  25.760  1.00  0.00            
ATOM     94  H45 GCD     1      15.420  28.630  25.570  1.00  0.00            
ATOM     95  C28 GCD     1      15.430  26.090  26.170  1.00  0.00            
ATOM     96  H46 GCD     1      15.080  25.540  25.290  1.00  0.00            
ATOM     97  O23 GCD     1      15.490  25.000  27.110  1.00  0.00            
ATOM     98  C29 GCD     1      16.100  25.320  28.380  1.00  0.00            
ATOM     99  H47 GCD     1      17.160  25.610  28.280  1.00  0.00            
ATOM    100  C30 GCD     1      16.150  24.060  29.140  1.00  0.00            
ATOM    101  H48 GCD     1      16.800  24.220  30.010  1.00  0.00            
ATOM    102  H49 GCD     1      16.640  23.340  28.470  1.00  0.00            
ATOM    103  O24 GCD     1      14.870  23.600  29.500  1.00  0.00            
ATOM    104  H50 GCD     1      14.620  23.010  28.790  1.00  0.00            
ATOM    105  O25 GCD     1      16.690  26.650  26.020  1.00  0.00            
ATOM    106  C31 GCD     1      17.180  26.760  24.690  1.00  0.00            
ATOM    107  H51 GCD     1      16.410  26.640  23.910  1.00  0.00            
ATOM    108  C32 GCD     1      17.920  28.140  24.540  1.00  0.00            
ATOM    109  H52 GCD     1      18.770  28.130  25.240  1.00  0.00            
ATOM    110  O26 GCD     1      17.100  29.140  24.960  1.00  0.00            
ATOM    111  H53 GCD     1      17.350  29.990  24.570  1.00  0.00            
ATOM    112  C33 GCD     1      18.480  28.220  23.090  1.00  0.00            
ATOM    113  H54 GCD     1      17.800  28.130  22.230  1.00  0.00            
ATOM    114  O27 GCD     1      19.300  29.370  22.990  1.00  0.00            
ATOM    115  H55 GCD     1      19.850  29.300  23.780  1.00  0.00            
ATOM    116  C34 GCD     1      19.390  27.060  22.850  1.00  0.00            
ATOM    117  H56 GCD     1      19.870  27.090  21.870  1.00  0.00            
ATOM    118  O28 GCD     1      18.810  25.830  23.030  1.00  0.00            
ATOM    119  C35 GCD     1      18.150  25.630  24.300  1.00  0.00            
ATOM    120  H57 GCD     1      18.930  25.600  25.080  1.00  0.00            
ATOM    121  C36 GCD     1      17.440  24.270  24.300  1.00  0.00            
ATOM    122  H58 GCD     1      17.060  24.000  25.290  1.00  0.00            
ATOM    123  H59 GCD     1      18.150  23.480  24.040  1.00  0.00            
ATOM    124  O29 GCD     1      16.330  24.210  23.350  1.00  0.00            
ATOM    125  H60 GCD     1      15.990  23.310  23.250  1.00  0.00            
ATOM    126  O30 GCD     1      20.530  27.160  23.700  1.00  0.00            
ATOM    127  C37 GCD     1      21.670  26.470  23.270  1.00  0.00            
ATOM    128  H61 GCD     1      21.400  25.790  22.450  1.00  0.00            
ATOM    129  C38 GCD     1      22.700  27.470  22.680  1.00  0.00            
ATOM    130  H62 GCD     1      22.880  28.150  23.530  1.00  0.00            
ATOM    131  O31 GCD     1      22.160  28.200  21.520  1.00  0.00            
ATOM    132  H63 GCD     1      21.260  28.470  21.750  1.00  0.00            
ATOM    133  C39 GCD     1      24.030  26.820  22.310  1.00  0.00            
ATOM    134  H64 GCD     1      23.860  26.120  21.480  1.00  0.00            
ATOM    135  O32 GCD     1      25.060  27.680  21.820  1.00  0.00            
ATOM    136  H65 GCD     1      25.290  28.360  22.460  1.00  0.00            
ATOM    137  C40 GCD     1      24.580  25.920  23.450  1.00  0.00            
ATOM    138  H66 GCD     1      25.340  25.260  23.030  1.00  0.00            
ATOM    139  O33 GCD     1      23.590  25.010  23.830  1.00  0.00            
ATOM    140  C41 GCD     1      22.380  25.670  24.350  1.00  0.00            
ATOM    141  H67 GCD     1      22.750  26.340  25.140  1.00  0.00            
ATOM    142  C42 GCD     1      21.530  24.540  24.940  1.00  0.00            
ATOM    143  H68 GCD     1      20.680  24.970  25.490  1.00  0.00            
ATOM    144  H69 GCD     1      22.080  24.130  25.810  1.00  0.00            
ATOM    145  O34 GCD     1      21.120  23.540  23.970  1.00  0.00            
ATOM    146  H70 GCD     1      20.700  23.980  23.220  1.00  0.00            
ATOM    147  O35 GCD     1      25.080  26.560  24.560  1.00  0.00            
ATOM    148  C43 GCD     1      26.380  27.210  24.410  1.00  0.00            
ATOM    149  H71 GCD     1      26.770  27.250  23.380  1.00  0.00            
ATOM    150  C44 GCD     1      26.230  28.700  24.860  1.00  0.00            
ATOM    151  H72 GCD     1      25.740  28.770  25.840  1.00  0.00            
ATOM    152  O36 GCD     1      25.430  29.460  23.970  1.00  0.00            
ATOM    153  H73 GCD     1      25.330  30.370  24.280  1.00  0.00            
ATOM    154  C45 GCD     1      27.580  29.300  25.090  1.00  0.00            
ATOM    155  H74 GCD     1      28.080  29.310  24.110  1.00  0.00            
ATOM    156  O37 GCD     1      27.460  30.640  25.520  1.00  0.00            
ATOM    157  H75 GCD     1      27.510  30.790  26.470  1.00  0.00            
ATOM    158  C46 GCD     1      28.480  28.390  26.030  1.00  0.00            
ATOM    159  H76 GCD     1      29.500  28.770  26.010  1.00  0.00            
ATOM    160  O38 GCD     1      27.860  28.480  27.260  1.00  0.00            
ATOM    161  O39 GCD     1      28.620  27.100  25.470  1.00  0.00            
ATOM    162  C47 GCD     1      27.300  26.440  25.330  1.00  0.00            
ATOM    163  H77 GCD     1      26.760  26.360  26.290  1.00  0.00            
ATOM    164  C48 GCD     1      27.510  25.020  24.830  1.00  0.00            
ATOM    165  H78 GCD     1      27.980  25.020  23.840  1.00  0.00            
ATOM    166  H79 GCD     1      26.570  24.460  24.770  1.00  0.00            
ATOM    167  O40 GCD     1      28.240  24.320  25.770  1.00  0.00            
ATOM    168  H80 GCD     1      29.150  24.350  25.450  1.00  0.00            
ATOM    169  C1  BI7     2      23.370  26.690  31.080  1.00  0.00            
ATOM    170  C2  BI7     2      23.500  27.440  29.740  1.00  0.00            
ATOM    171  C3  BI7     2      24.110  26.460  28.690  1.00  0.00            
ATOM    172  C4  BI7     2      22.300  28.290  29.290  1.00  0.00            
ATOM    173  C5  BI7     2      22.260  29.630  29.830  1.00  0.00            
ATOM    174  C6  BI7     2      21.240  30.570  29.720  1.00  0.00            
ATOM    175  C7  BI7     2      19.930  30.540  29.140  1.00  0.00            
ATOM    176  C8  BI7     2      19.500  29.480  28.410  1.00  0.00            
ATOM    177  O1  BI7     2      18.300  29.510  27.860  1.00  0.00            
ATOM    178  C9  BI7     2      20.050  28.110  28.130  1.00  0.00            
ATOM    179  O2  BI7     2      19.380  27.190  27.650  1.00  0.00            
ATOM    180  C10 BI7     2      21.280  27.650  28.630  1.00  0.00            
ATOM    181  H1  BI7     2      22.780  25.770  30.980  1.00  0.00            
ATOM    182  H2  BI7     2      24.390  26.520  31.440  1.00  0.00            
ATOM    183  H3  BI7     2      22.760  27.170  31.850  1.00  0.00            
ATOM    184  H4  BI7     2      24.310  28.140  29.940  1.00  0.00            
ATOM    185  H5  BI7     2      24.470  27.030  27.830  1.00  0.00            
ATOM    186  H6  BI7     2      25.020  25.980  29.080  1.00  0.00            
ATOM    187  H7  BI7     2      23.430  25.650  28.400  1.00  0.00            
ATOM    188  H8  BI7     2      23.140  29.880  30.420  1.00  0.00            
ATOM    189  H9  BI7     2      21.440  31.500  30.250  1.00  0.00            
ATOM    190  H10 BI7     2      19.330  31.430  29.270  1.00  0.00            
ATOM    191  H11 BI7     2      18.190  28.610  27.500  1.00  0.00            
ATOM    192  H12 BI7     2      21.370  26.580  28.530  1.00  0.00            
TER
ENDMDL
MODEL        1
ATOM      1  H1  GCD     1      32.210  24.950  26.090  1.00  0.00            
ATOM      2  O1  GCD     1      31.450  24.650  25.590  1.00  0.00            
ATOM      3  C1  GCD     1      30.300  24.790  26.470  1.00  0.00            
ATOM      4  H2  GCD     1      29.390  24.230  26.190  1.00  0.00            
ATOM      5  H3  GCD     1      30.520  24.350  27.450  1.00  0.00            
ATOM      6  C2  GCD     1      29.980  26.300  26.620  1.00  0.00            
ATOM      7  H4  GCD     1      29.110  26.270  27.290  1.00  0.00            
ATOM      8  C3  GCD     1      29.700  27.030  25.290  1.00  0.00            
ATOM      9  H5  GCD     1      30.580  27.130  24.650  1.00  0.00            
ATOM     10  C4  GCD     1      29.300  28.500  25.580  1.00  0.00            
ATOM     11  H6  GCD     1      28.450  28.570  26.280  1.00  0.00            
ATOM     12  O2  GCD     1      29.130  29.280  24.400  1.00  0.00            
ATOM     13  H7  GCD     1      28.720  30.100  24.710  1.00  0.00            
ATOM     14  C5  GCD     1      30.370  29.130  26.490  1.00  0.00            
ATOM     15  H8  GCD     1      31.320  29.230  25.940  1.00  0.00            
ATOM     16  O3  GCD     1      30.030  30.460  26.960  1.00  0.00            
ATOM     17  H9  GCD     1      29.350  30.370  27.630  1.00  0.00            
ATOM     18  C6  GCD     1      30.700  28.260  27.720  1.00  0.00            
ATOM     19  O4  GCD     1      31.140  26.970  27.290  1.00  0.00            
ATOM     20  H10 GCD     1      31.580  28.690  28.210  1.00  0.00            
ATOM     21  O5  GCD     1      29.630  28.170  28.650  1.00  0.00            
ATOM     22  C7  GCD     1      29.710  28.870  29.910  1.00  0.00            
ATOM     23  H11 GCD     1      30.420  29.710  29.960  1.00  0.00            
ATOM     24  C8  GCD     1      28.290  29.420  30.140  1.00  0.00            
ATOM     25  H12 GCD     1      27.730  28.480  30.170  1.00  0.00            
ATOM     26  O6  GCD     1      27.910  30.430  29.270  1.00  0.00            
ATOM     27  H13 GCD     1      26.960  30.550  29.250  1.00  0.00            
ATOM     28  C9  GCD     1      28.130  29.920  31.570  1.00  0.00            
ATOM     29  H14 GCD     1      28.970  30.620  31.660  1.00  0.00            
ATOM     30  O7  GCD     1      26.870  30.560  31.770  1.00  0.00            
ATOM     31  H15 GCD     1      26.280  29.800  31.860  1.00  0.00            
ATOM     32  C10 GCD     1      28.430  28.840  32.530  1.00  0.00            
ATOM     33  H16 GCD     1      28.390  29.130  33.590  1.00  0.00            
ATOM     34  O8  GCD     1      29.730  28.280  32.350  1.00  0.00            
ATOM     35  C11 GCD     1      29.990  27.760  31.010  1.00  0.00            
ATOM     36  H17 GCD     1      29.250  26.970  30.830  1.00  0.00            
ATOM     37  C12 GCD     1      31.450  27.320  30.950  1.00  0.00            
ATOM     38  H18 GCD     1      31.800  27.000  29.960  1.00  0.00            
ATOM     39  H19 GCD     1      31.630  26.650  31.800  1.00  0.00            
ATOM     40  O9  GCD     1      32.260  28.420  31.400  1.00  0.00            
ATOM     41  H20 GCD     1      31.850  28.840  32.160  1.00  0.00            
ATOM     42  O10 GCD     1      27.540  27.750  32.360  1.00  0.00            
ATOM     43  C13 GCD     1      26.440  27.780  33.210  1.00  0.00            
ATOM     44  H21 GCD     1      26.440  28.670  33.860  1.00  0.00            
ATOM     45  C14 GCD     1      25.190  27.620  32.390  1.00  0.00            
ATOM     46  H22 GCD     1      25.200  26.710  31.790  1.00  0.00            
ATOM     47  O11 GCD     1      24.980  28.780  31.580  1.00  0.00            
ATOM     48  H23 GCD     1      24.020  28.740  31.460  1.00  0.00            
ATOM     49  C15 GCD     1      23.940  27.440  33.210  1.00  0.00            
ATOM     50  H24 GCD     1      23.920  28.350  33.830  1.00  0.00            
ATOM     51  O12 GCD     1      22.760  27.380  32.380  1.00  0.00            
ATOM     52  H25 GCD     1      22.000  27.580  32.940  1.00  0.00            
ATOM     53  C16 GCD     1      24.170  26.240  34.110  1.00  0.00            
ATOM     54  H26 GCD     1      23.290  26.180  34.750  1.00  0.00            
ATOM     55  O13 GCD     1      25.340  26.390  34.830  1.00  0.00            
ATOM     56  C17 GCD     1      26.550  26.590  34.130  1.00  0.00            
ATOM     57  H27 GCD     1      26.840  25.660  33.630  1.00  0.00            
ATOM     58  C18 GCD     1      27.550  26.900  35.270  1.00  0.00            
ATOM     59  H28 GCD     1      28.600  27.000  34.970  1.00  0.00            
ATOM     60  H29 GCD     1      27.620  26.110  36.030  1.00  0.00            
ATOM     61  O14 GCD     1      27.220  28.130  35.980  1.00  0.00            
ATOM     62  H30 GCD     1      26.290  27.910  36.130  1.00  0.00            
ATOM     63  O15 GCD     1      24.260  25.080  33.260  1.00  0.00            
ATOM     64  C19 GCD     1      23.510  23.980  33.680  1.00  0.00            
ATOM     65  H31 GCD     1      23.090  24.130  34.680  1.00  0.00            
ATOM     66  C20 GCD     1      22.300  23.680  32.710  1.00  0.00            
ATOM     67  H32 GCD     1      22.760  23.610  31.710  1.00  0.00            
ATOM     68  O16 GCD     1      21.330  24.700  32.870  1.00  0.00            
ATOM     69  H33 GCD     1      21.690  25.590  32.960  1.00  0.00            
ATOM     70  C21 GCD     1      21.590  22.350  33.050  1.00  0.00            
ATOM     71  H34 GCD     1      21.150  22.420  34.060  1.00  0.00            
ATOM     72  O17 GCD     1      20.590  21.970  32.040  1.00  0.00            
ATOM     73  H35 GCD     1      21.060  21.370  31.440  1.00  0.00            
ATOM     74  C22 GCD     1      22.590  21.250  33.340  1.00  0.00            
ATOM     75  H36 GCD     1      21.990  20.450  33.780  1.00  0.00            
ATOM     76  O18 GCD     1      23.570  21.640  34.210  1.00  0.00            
ATOM     77  C23 GCD     1      24.450  22.710  33.790  1.00  0.00            
ATOM     78  H37 GCD     1      24.790  22.440  32.780  1.00  0.00            
ATOM     79  C24 GCD     1      25.620  22.900  34.720  1.00  0.00            
ATOM     80  H38 GCD     1      25.350  22.500  35.700  1.00  0.00            
ATOM     81  H39 GCD     1      25.890  23.960  34.750  1.00  0.00            
ATOM     82  O19 GCD     1      26.750  22.180  34.250  1.00  0.00            
ATOM     83  H40 GCD     1      26.790  22.450  33.330  1.00  0.00            
ATOM     84  O20 GCD     1      23.310  20.850  32.180  1.00  0.00            
ATOM     85  C25 GCD     1      23.010  19.490  31.630  1.00  0.00            
ATOM     86  H41 GCD     1      22.110  19.030  32.050  1.00  0.00            
ATOM     87  C26 GCD     1      22.780  19.600  30.170  1.00  0.00            
ATOM     88  H42 GCD     1      23.630  20.110  29.690  1.00  0.00            
ATOM     89  O21 GCD     1      21.650  20.420  29.990  1.00  0.00            
ATOM     90  H43 GCD     1      21.440  20.560  29.060  1.00  0.00            
ATOM     91  C27 GCD     1      22.610  18.220  29.590  1.00  0.00            
ATOM     92  H44 GCD     1      21.780  17.680  30.080  1.00  0.00            
ATOM     93  O22 GCD     1      22.440  18.230  28.180  1.00  0.00            
ATOM     94  H45 GCD     1      23.340  18.050  27.880  1.00  0.00            
ATOM     95  C28 GCD     1      23.920  17.410  29.810  1.00  0.00            
ATOM     96  H46 GCD     1      23.910  16.420  29.340  1.00  0.00            
ATOM     97  O23 GCD     1      24.210  17.300  31.190  1.00  0.00            
ATOM     98  C29 GCD     1      24.170  18.500  31.990  1.00  0.00            
ATOM     99  H47 GCD     1      25.010  19.120  31.640  1.00  0.00            
ATOM    100  C30 GCD     1      24.260  18.140  33.470  1.00  0.00            
ATOM    101  H48 GCD     1      23.550  17.330  33.700  1.00  0.00            
ATOM    102  H49 GCD     1      24.000  18.970  34.150  1.00  0.00            
ATOM    103  O24 GCD     1      25.500  17.650  33.840  1.00  0.00            
ATOM    104  H50 GCD     1      25.740  17.850  34.750  1.00  0.00            
ATOM    105  O25 GCD     1      25.070  18.070  29.300  1.00  0.00            
ATOM    106  C31 GCD     1      26.020  17.340  28.540  1.00  0.00            
ATOM    107  H51 GCD     1      26.230  16.310  28.850  1.00  0.00            
ATOM    108  C32 GCD     1      25.520  17.370  27.090  1.00  0.00            
ATOM    109  H52 GCD     1      25.330  18.390  26.730  1.00  0.00            
ATOM    110  O26 GCD     1      24.260  16.670  26.980  1.00  0.00            
ATOM    111  H53 GCD     1      24.170  16.490  26.030  1.00  0.00            
ATOM    112  C33 GCD     1      26.610  16.730  26.180  1.00  0.00            
ATOM    113  H54 GCD     1      26.780  15.680  26.450  1.00  0.00            
ATOM    114  O27 GCD     1      26.160  16.700  24.830  1.00  0.00            
ATOM    115  H55 GCD     1      25.880  17.600  24.610  1.00  0.00            
ATOM    116  C34 GCD     1      27.970  17.410  26.260  1.00  0.00            
ATOM    117  H56 GCD     1      28.730  16.970  25.610  1.00  0.00            
ATOM    118  O28 GCD     1      28.340  17.400  27.620  1.00  0.00            
ATOM    119  C35 GCD     1      27.420  17.990  28.620  1.00  0.00            
ATOM    120  H57 GCD     1      27.280  19.060  28.420  1.00  0.00            
ATOM    121  C36 GCD     1      27.970  17.620  29.990  1.00  0.00            
ATOM    122  H58 GCD     1      28.090  16.540  30.130  1.00  0.00            
ATOM    123  H59 GCD     1      27.190  17.840  30.730  1.00  0.00            
ATOM    124  O29 GCD     1      29.170  18.440  30.220  1.00  0.00            
ATOM    125  H60 GCD     1      29.040  19.400  30.250  1.00  0.00            
ATOM    126  O30 GCD     1      27.890  18.760  25.940  1.00  0.00            
ATOM    127  C37 GCD     1      28.030  19.020  24.530  1.00  0.00            
ATOM    128  H61 GCD     1      28.060  18.130  23.890  1.00  0.00            
ATOM    129  C38 GCD     1      26.820  19.780  24.040  1.00  0.00            
ATOM    130  H62 GCD     1      26.670  20.650  24.690  1.00  0.00            
ATOM    131  O31 GCD     1      25.600  19.070  24.100  1.00  0.00            
ATOM    132  H63 GCD     1      24.910  19.680  23.800  1.00  0.00            
ATOM    133  C39 GCD     1      27.030  20.290  22.620  1.00  0.00            
ATOM    134  H64 GCD     1      27.080  19.440  21.930  1.00  0.00            
ATOM    135  O32 GCD     1      25.930  21.060  22.110  1.00  0.00            
ATOM    136  H65 GCD     1      25.890  21.830  22.690  1.00  0.00            
ATOM    137  C40 GCD     1      28.300  21.070  22.540  1.00  0.00            
ATOM    138  H66 GCD     1      28.460  21.330  21.490  1.00  0.00            
ATOM    139  O33 GCD     1      29.270  20.210  22.920  1.00  0.00            
ATOM    140  C41 GCD     1      29.340  19.760  24.230  1.00  0.00            
ATOM    141  H67 GCD     1      29.370  20.650  24.870  1.00  0.00            
ATOM    142  C42 GCD     1      30.690  19.080  24.410  1.00  0.00            
ATOM    143  H68 GCD     1      30.990  19.070  25.470  1.00  0.00            
ATOM    144  H69 GCD     1      31.510  19.690  23.990  1.00  0.00            
ATOM    145  O34 GCD     1      30.640  17.780  23.850  1.00  0.00            
ATOM    146  H70 GCD     1      30.570  17.860  22.890  1.00  0.00            
ATOM    147  O35 GCD     1      28.290  22.230  23.380  1.00  0.00            
ATOM    148  C43 GCD     1      28.340  23.460  22.750  1.00  0.00            
ATOM    149  H71 GCD     1      28.190  23.390  21.670  1.00  0.00            
ATOM    150  C44 GCD     1      27.100  24.310  23.160  1.00  0.00            
ATOM    151  H72 GCD     1      27.040  24.280  24.260  1.00  0.00            
ATOM    152  O36 GCD     1      25.900  23.830  22.660  1.00  0.00            
ATOM    153  H73 GCD     1      25.910  23.980  21.710  1.00  0.00            
ATOM    154  C45 GCD     1      27.290  25.760  22.720  1.00  0.00            
ATOM    155  H74 GCD     1      27.210  25.840  21.630  1.00  0.00            
ATOM    156  O37 GCD     1      26.210  26.580  23.290  1.00  0.00            
ATOM    157  H75 GCD     1      25.970  26.260  24.170  1.00  0.00            
ATOM    158  C46 GCD     1      28.630  26.320  23.160  1.00  0.00            
ATOM    159  H76 GCD     1      28.780  27.340  22.790  1.00  0.00            
ATOM    160  O38 GCD     1      28.690  26.300  24.580  1.00  0.00            
ATOM    161  O39 GCD     1      29.600  25.480  22.560  1.00  0.00            
ATOM    162  C47 GCD     1      29.650  24.120  23.040  1.00  0.00            
ATOM    163  H77 GCD     1      29.710  24.130  24.140  1.00  0.00            
ATOM    164  C48 GCD     1      30.870  23.470  22.350  1.00  0.00            
ATOM    165  H78 GCD     1      31.090  22.490  22.790  1.00  0.00            
ATOM    166  H79 GCD     1      31.770  24.090  22.500  1.00  0.00            
ATOM    167  O40 GCD     1      30.680  23.330  20.900  1.00  0.00            
ATOM    168  H80 GCD     1      30.700  22.370  20.790  1.00  0.00            
ATOM    169  C1  BI7     2      23.690  24.880  29.030  1.00  0.00            
ATOM    170  C2  BI7     2      25.050  25.220  28.240  1.00  0.00            
ATOM    171  C3  BI7     2      25.360  26.710  28.280  1.00  0.00            
ATOM    172  C4  BI7     2      26.290  24.280  28.570  1.00  0.00            
ATOM    173  C5  BI7     2      26.800  23.530  27.480  1.00  0.00            
ATOM    174  C6  BI7     2      27.720  22.460  27.450  1.00  0.00            
ATOM    175  C7  BI7     2      28.340  21.680  28.530  1.00  0.00            
ATOM    176  C8  BI7     2      28.130  21.890  29.850  1.00  0.00            
ATOM    177  O1  BI7     2      28.760  21.030  30.660  1.00  0.00            
ATOM    178  C9  BI7     2      27.310  22.920  30.560  1.00  0.00            
ATOM    179  O2  BI7     2      27.350  22.940  31.800  1.00  0.00            
ATOM    180  C10 BI7     2      26.530  23.950  29.910  1.00  0.00            
ATOM    181  H1  BI7     2      23.450  23.830  28.840  1.00  0.00            
ATOM    182  H2  BI7     2      23.780  25.150  30.090  1.00  0.00            
ATOM    183  H3  BI7     2      22.810  25.410  28.640  1.00  0.00            
ATOM    184  H4  BI7     2      24.770  24.980  27.200  1.00  0.00            
ATOM    185  H5  BI7     2      25.700  26.940  29.290  1.00  0.00            
ATOM    186  H6  BI7     2      26.180  26.940  27.580  1.00  0.00            
ATOM    187  H7  BI7     2      24.460  27.310  28.120  1.00  0.00            
ATOM    188  H8  BI7     2      26.470  23.790  26.480  1.00  0.00            
ATOM    189  H9  BI7     2      27.870  22.060  26.450  1.00  0.00            
ATOM    190  H10 BI7     2      28.980  20.850  28.280  1.00  0.00            
ATOM    191  H11 BI7     2      28.890  21.530  31.490  1.00  0.00            
ATOM    192  H12 BI7     2      25.870  24.450  30.610  1.00  0.00            
TER
ENDMDL
MODEL        1
ATOM      1  H1  GCD     1      21.570  39.800  29.280  1.00  0.00            
ATOM      2  O1  GCD     1      21.850  40.250  30.080  1.00  0.00            
ATOM      3  C1  GCD     1      20.750  40.810  30.730  1.00  0.00            
ATOM      4  H2  GCD     1      21.140  41.440  31.530  1.00  0.00            
ATOM      5  H3  GCD     1      20.200  41.510  30.090  1.00  0.00            
ATOM      6  C2  GCD     1      19.760  39.750  31.190  1.00  0.00            
ATOM      7  H4  GCD     1      20.330  39.000  31.760  1.00  0.00            
ATOM      8  C3  GCD     1      18.980  39.040  30.030  1.00  0.00            
ATOM      9  H5  GCD     1      18.380  39.830  29.570  1.00  0.00            
ATOM     10  C4  GCD     1      18.030  37.960  30.580  1.00  0.00            
ATOM     11  H6  GCD     1      18.680  37.160  30.930  1.00  0.00            
ATOM     12  O2  GCD     1      17.140  37.560  29.500  1.00  0.00            
ATOM     13  H7  GCD     1      16.420  38.200  29.510  1.00  0.00            
ATOM     14  C5  GCD     1      17.160  38.560  31.710  1.00  0.00            
ATOM     15  H8  GCD     1      16.550  39.340  31.220  1.00  0.00            
ATOM     16  O3  GCD     1      16.370  37.620  32.360  1.00  0.00            
ATOM     17  H9  GCD     1      16.750  37.370  33.210  1.00  0.00            
ATOM     18  C6  GCD     1      17.920  39.330  32.680  1.00  0.00            
ATOM     19  O4  GCD     1      18.810  40.370  32.090  1.00  0.00            
ATOM     20  H10 GCD     1      17.120  39.880  33.190  1.00  0.00            
ATOM     21  O5  GCD     1      18.650  38.460  33.570  1.00  0.00            
ATOM     22  C7  GCD     1      18.720  38.970  34.910  1.00  0.00            
ATOM     23  H11 GCD     1      18.670  40.070  34.980  1.00  0.00            
ATOM     24  C8  GCD     1      17.580  38.370  35.740  1.00  0.00            
ATOM     25  H12 GCD     1      17.600  37.270  35.670  1.00  0.00            
ATOM     26  O6  GCD     1      16.300  38.830  35.180  1.00  0.00            
ATOM     27  H13 GCD     1      16.340  39.800  35.190  1.00  0.00            
ATOM     28  C9  GCD     1      17.740  38.770  37.240  1.00  0.00            
ATOM     29  H14 GCD     1      17.830  39.860  37.340  1.00  0.00            
ATOM     30  O7  GCD     1      16.700  38.210  38.100  1.00  0.00            
ATOM     31  H15 GCD     1      16.720  37.250  38.050  1.00  0.00            
ATOM     32  C10 GCD     1      19.100  38.190  37.750  1.00  0.00            
ATOM     33  H16 GCD     1      19.330  38.510  38.770  1.00  0.00            
ATOM     34  O8  GCD     1      20.070  38.880  36.970  1.00  0.00            
ATOM     35  C11 GCD     1      20.070  38.690  35.580  1.00  0.00            
ATOM     36  H17 GCD     1      20.230  37.620  35.410  1.00  0.00            
ATOM     37  C12 GCD     1      21.250  39.440  34.960  1.00  0.00            
ATOM     38  H18 GCD     1      21.350  39.170  33.910  1.00  0.00            
ATOM     39  H19 GCD     1      22.220  39.150  35.370  1.00  0.00            
ATOM     40  O9  GCD     1      21.020  40.880  35.110  1.00  0.00            
ATOM     41  H20 GCD     1      21.530  41.390  34.470  1.00  0.00            
ATOM     42  O10 GCD     1      19.080  36.800  37.530  1.00  0.00            
ATOM     43  C13 GCD     1      18.770  35.890  38.620  1.00  0.00            
ATOM     44  H21 GCD     1      18.300  36.440  39.440  1.00  0.00            
ATOM     45  C14 GCD     1      17.770  34.830  38.200  1.00  0.00            
ATOM     46  H22 GCD     1      18.070  34.530  37.190  1.00  0.00            
ATOM     47  O11 GCD     1      16.440  35.380  38.010  1.00  0.00            
ATOM     48  H23 GCD     1      16.000  34.660  37.540  1.00  0.00            
ATOM     49  C15 GCD     1      17.640  33.750  39.240  1.00  0.00            
ATOM     50  H24 GCD     1      17.120  34.190  40.100  1.00  0.00            
ATOM     51  O12 GCD     1      16.860  32.690  38.710  1.00  0.00            
ATOM     52  H25 GCD     1      17.370  31.890  38.860  1.00  0.00            
ATOM     53  C16 GCD     1      18.920  33.200  39.800  1.00  0.00            
ATOM     54  H26 GCD     1      18.900  32.630  40.740  1.00  0.00            
ATOM     55  O13 GCD     1      19.770  34.260  40.190  1.00  0.00            
ATOM     56  C17 GCD     1      20.070  35.120  39.090  1.00  0.00            
ATOM     57  H27 GCD     1      20.400  34.450  38.280  1.00  0.00            
ATOM     58  C18 GCD     1      21.190  36.130  39.480  1.00  0.00            
ATOM     59  H28 GCD     1      20.770  36.750  40.290  1.00  0.00            
ATOM     60  H29 GCD     1      21.410  36.810  38.650  1.00  0.00            
ATOM     61  O14 GCD     1      22.380  35.440  39.780  1.00  0.00            
ATOM     62  H30 GCD     1      22.420  35.110  40.680  1.00  0.00            
ATOM     63  O15 GCD     1      19.440  32.450  38.720  1.00  0.00            
ATOM     64  C19 GCD     1      19.970  31.170  38.940  1.00  0.00            
ATOM     65  H31 GCD     1      19.940  30.890  40.000  1.00  0.00            
ATOM     66  C20 GCD     1      19.060  30.100  38.230  1.00  0.00            
ATOM     67  H32 GCD     1      19.050  30.660  37.280  1.00  0.00            
ATOM     68  O16 GCD     1      17.730  29.940  38.660  1.00  0.00            
ATOM     69  H33 GCD     1      17.650  29.280  39.350  1.00  0.00            
ATOM     70  C21 GCD     1      19.800  28.780  37.990  1.00  0.00            
ATOM     71  H34 GCD     1      19.840  28.350  39.010  1.00  0.00            
ATOM     72  O17 GCD     1      19.110  27.830  37.110  1.00  0.00            
ATOM     73  H35 GCD     1      18.170  27.850  37.340  1.00  0.00            
ATOM     74  C22 GCD     1      21.150  28.940  37.370  1.00  0.00            
ATOM     75  H36 GCD     1      21.670  27.980  37.310  1.00  0.00            
ATOM     76  O18 GCD     1      21.900  29.770  38.240  1.00  0.00            
ATOM     77  C23 GCD     1      21.370  31.060  38.440  1.00  0.00            
ATOM     78  H37 GCD     1      21.430  31.570  37.470  1.00  0.00            
ATOM     79  C24 GCD     1      22.340  31.760  39.410  1.00  0.00            
ATOM     80  H38 GCD     1      22.390  31.270  40.390  1.00  0.00            
ATOM     81  H39 GCD     1      21.900  32.750  39.580  1.00  0.00            
ATOM     82  O19 GCD     1      23.630  32.000  38.850  1.00  0.00            
ATOM     83  H40 GCD     1      24.020  31.160  38.560  1.00  0.00            
ATOM     84  O20 GCD     1      21.030  29.560  36.110  1.00  0.00            
ATOM     85  C25 GCD     1      21.450  28.680  35.080  1.00  0.00            
ATOM     86  H41 GCD     1      21.600  27.660  35.450  1.00  0.00            
ATOM     87  C26 GCD     1      20.420  28.770  33.930  1.00  0.00            
ATOM     88  H42 GCD     1      20.420  29.820  33.590  1.00  0.00            
ATOM     89  O21 GCD     1      19.180  28.320  34.420  1.00  0.00            
ATOM     90  H43 GCD     1      19.330  28.220  35.370  1.00  0.00            
ATOM     91  C27 GCD     1      20.870  27.940  32.790  1.00  0.00            
ATOM     92  H44 GCD     1      20.830  26.890  33.140  1.00  0.00            
ATOM     93  O22 GCD     1      19.950  28.190  31.690  1.00  0.00            
ATOM     94  H45 GCD     1      19.990  29.120  31.460  1.00  0.00            
ATOM     95  C28 GCD     1      22.310  28.270  32.340  1.00  0.00            
ATOM     96  H46 GCD     1      22.690  27.580  31.590  1.00  0.00            
ATOM     97  O23 GCD     1      23.260  28.270  33.490  1.00  0.00            
ATOM     98  C29 GCD     1      22.850  29.140  34.550  1.00  0.00            
ATOM     99  H47 GCD     1      22.870  30.180  34.220  1.00  0.00            
ATOM    100  C30 GCD     1      23.960  29.140  35.630  1.00  0.00            
ATOM    101  H48 GCD     1      24.030  28.180  36.150  1.00  0.00            
ATOM    102  H49 GCD     1      23.740  29.850  36.440  1.00  0.00            
ATOM    103  O24 GCD     1      25.270  29.370  35.060  1.00  0.00            
ATOM    104  H50 GCD     1      25.540  28.700  34.420  1.00  0.00            
ATOM    105  O25 GCD     1      22.240  29.510  31.640  1.00  0.00            
ATOM    106  C31 GCD     1      23.150  29.770  30.550  1.00  0.00            
ATOM    107  H51 GCD     1      24.090  29.230  30.680  1.00  0.00            
ATOM    108  C32 GCD     1      22.500  29.410  29.190  1.00  0.00            
ATOM    109  H52 GCD     1      21.570  30.000  29.160  1.00  0.00            
ATOM    110  O26 GCD     1      22.280  28.040  29.190  1.00  0.00            
ATOM    111  H53 GCD     1      23.160  27.700  28.960  1.00  0.00            
ATOM    112  C33 GCD     1      23.500  29.740  28.020  1.00  0.00            
ATOM    113  H54 GCD     1      24.370  29.070  28.000  1.00  0.00            
ATOM    114  O27 GCD     1      22.870  29.550  26.770  1.00  0.00            
ATOM    115  H55 GCD     1      22.330  30.290  26.470  1.00  0.00            
ATOM    116  C34 GCD     1      24.040  31.160  28.160  1.00  0.00            
ATOM    117  H56 GCD     1      24.930  31.350  27.540  1.00  0.00            
ATOM    118  O28 GCD     1      24.450  31.460  29.540  1.00  0.00            
ATOM    119  C35 GCD     1      23.420  31.260  30.480  1.00  0.00            
ATOM    120  H57 GCD     1      22.560  31.870  30.170  1.00  0.00            
ATOM    121  C36 GCD     1      23.990  31.760  31.790  1.00  0.00            
ATOM    122  H58 GCD     1      25.010  31.390  32.000  1.00  0.00            
ATOM    123  H59 GCD     1      23.360  31.560  32.660  1.00  0.00            
ATOM    124  O29 GCD     1      24.070  33.160  31.710  1.00  0.00            
ATOM    125  H60 GCD     1      24.480  33.430  32.540  1.00  0.00            
ATOM    126  O30 GCD     1      23.050  31.980  27.750  1.00  0.00            
ATOM    127  C37 GCD     1      23.220  32.700  26.550  1.00  0.00            
ATOM    128  H61 GCD     1      23.890  32.230  25.820  1.00  0.00            
ATOM    129  C38 GCD     1      21.770  32.780  25.960  1.00  0.00            
ATOM    130  H62 GCD     1      21.110  33.150  26.750  1.00  0.00            
ATOM    131  O31 GCD     1      21.380  31.490  25.480  1.00  0.00            
ATOM    132  H63 GCD     1      20.450  31.620  25.270  1.00  0.00            
ATOM    133  C39 GCD     1      21.590  33.880  24.940  1.00  0.00            
ATOM    134  H64 GCD     1      22.090  33.550  24.020  1.00  0.00            
ATOM    135  O32 GCD     1      20.220  34.150  24.600  1.00  0.00            
ATOM    136  H65 GCD     1      19.920  34.760  25.280  1.00  0.00            
ATOM    137  C40 GCD     1      22.170  35.190  25.440  1.00  0.00            
ATOM    138  H66 GCD     1      22.140  35.960  24.660  1.00  0.00            
ATOM    139  O33 GCD     1      23.480  34.960  25.790  1.00  0.00            
ATOM    140  C41 GCD     1      23.660  34.080  26.910  1.00  0.00            
ATOM    141  H67 GCD     1      23.040  34.380  27.760  1.00  0.00            
ATOM    142  C42 GCD     1      25.040  34.300  27.410  1.00  0.00            
ATOM    143  H68 GCD     1      25.180  33.860  28.410  1.00  0.00            
ATOM    144  H69 GCD     1      25.080  35.380  27.590  1.00  0.00            
ATOM    145  O34 GCD     1      26.170  33.870  26.600  1.00  0.00            
ATOM    146  H70 GCD     1      26.030  34.440  25.840  1.00  0.00            
ATOM    147  O35 GCD     1      21.430  35.760  26.570  1.00  0.00            
ATOM    148  C43 GCD     1      21.160  37.120  26.400  1.00  0.00            
ATOM    149  H71 GCD     1      21.340  37.460  25.370  1.00  0.00            
ATOM    150  C44 GCD     1      19.650  37.120  26.640  1.00  0.00            
ATOM    151  H72 GCD     1      19.600  36.510  27.550  1.00  0.00            
ATOM    152  O36 GCD     1      18.800  36.350  25.740  1.00  0.00            
ATOM    153  H73 GCD     1      17.900  36.660  25.870  1.00  0.00            
ATOM    154  C45 GCD     1      19.250  38.520  26.860  1.00  0.00            
ATOM    155  H74 GCD     1      19.380  39.030  25.900  1.00  0.00            
ATOM    156  O37 GCD     1      17.830  38.630  27.160  1.00  0.00            
ATOM    157  H75 GCD     1      17.620  38.080  27.930  1.00  0.00            
ATOM    158  C46 GCD     1      20.030  39.260  27.940  1.00  0.00            
ATOM    159  H76 GCD     1      19.660  40.280  28.030  1.00  0.00            
ATOM    160  O38 GCD     1      19.870  38.470  29.210  1.00  0.00            
ATOM    161  O39 GCD     1      21.400  39.260  27.530  1.00  0.00            
ATOM    162  C47 GCD     1      21.990  37.940  27.410  1.00  0.00            
ATOM    163  H77 GCD     1      21.940  37.430  28.380  1.00  0.00            
ATOM    164  C48 GCD     1      23.500  38.080  27.130  1.00  0.00            
ATOM    165  H78 GCD     1      23.660  38.810  26.320  1.00  0.00            
ATOM    166  H79 GCD     1      23.790  37.130  26.660  1.00  0.00            
ATOM    167  O40 GCD     1      24.220  38.530  28.220  1.00  0.00            
ATOM    168  H80 GCD     1      24.080  37.850  28.890  1.00  0.00            
ATOM    169  C1  BI7     2      19.800  34.630  35.160  1.00  0.00            
ATOM    170  C2  BI7     2      20.930  34.300  34.250  1.00  0.00            
ATOM    171  C3  BI7     2      21.810  33.170  34.960  1.00  0.00            
ATOM    172  C4  BI7     2      20.610  33.930  32.770  1.00  0.00            
ATOM    173  C5  BI7     2      20.880  34.900  31.710  1.00  0.00            
ATOM    174  C6  BI7     2      20.610  34.870  30.340  1.00  0.00            
ATOM    175  C7  BI7     2      20.050  33.890  29.540  1.00  0.00            
ATOM    176  C8  BI7     2      19.720  32.650  29.920  1.00  0.00            
ATOM    177  O1  BI7     2      19.350  31.770  28.970  1.00  0.00            
ATOM    178  C9  BI7     2      19.850  31.960  31.290  1.00  0.00            
ATOM    179  O2  BI7     2      19.590  30.790  31.410  1.00  0.00            
ATOM    180  C10 BI7     2      20.090  32.660  32.570  1.00  0.00            
ATOM    181  H1  BI7     2      19.320  35.550  34.820  1.00  0.00            
ATOM    182  H2  BI7     2      19.090  33.840  35.440  1.00  0.00            
ATOM    183  H3  BI7     2      20.120  34.890  36.180  1.00  0.00            
ATOM    184  H4  BI7     2      21.540  35.210  34.240  1.00  0.00            
ATOM    185  H5  BI7     2      21.940  33.450  36.020  1.00  0.00            
ATOM    186  H6  BI7     2      21.310  32.200  35.040  1.00  0.00            
ATOM    187  H7  BI7     2      22.720  32.960  34.390  1.00  0.00            
ATOM    188  H8  BI7     2      21.360  35.790  32.100  1.00  0.00            
ATOM    189  H9  BI7     2      20.950  35.780  29.850  1.00  0.00            
ATOM    190  H10 BI7     2      20.110  33.990  28.460  1.00  0.00            
ATOM    191  H11 BI7     2      19.120  30.950  29.440  1.00  0.00            
ATOM    192  H12 BI7     2      19.880  32.070  33.450  1.00  0.00            
TER
ENDMDL
MODEL        1
ATOM      1  H1  GCD     1      28.750  24.590  31.970  1.00  0.00            
ATOM      2  O1  GCD     1      29.290  24.020  31.420  1.00  0.00            
ATOM      3  C1  GCD     1      28.290  23.540  30.520  1.00  0.00            
ATOM      4  H2  GCD     1      28.800  23.100  29.650  1.00  0.00            
ATOM      5  H3  GCD     1      27.720  22.780  31.070  1.00  0.00            
ATOM      6  C2  GCD     1      27.370  24.650  30.160  1.00  0.00            
ATOM      7  H4  GCD     1      26.710  24.230  29.390  1.00  0.00            
ATOM      8  C3  GCD     1      28.010  25.930  29.530  1.00  0.00            
ATOM      9  H5  GCD     1      28.780  26.310  30.220  1.00  0.00            
ATOM     10  C4  GCD     1      26.990  27.060  29.370  1.00  0.00            
ATOM     11  H6  GCD     1      26.410  26.660  28.530  1.00  0.00            
ATOM     12  O2  GCD     1      27.540  28.340  29.050  1.00  0.00            
ATOM     13  H7  GCD     1      26.770  28.920  29.100  1.00  0.00            
ATOM     14  C5  GCD     1      26.120  27.250  30.590  1.00  0.00            
ATOM     15  H8  GCD     1      26.700  27.680  31.410  1.00  0.00            
ATOM     16  O3  GCD     1      25.120  28.220  30.280  1.00  0.00            
ATOM     17  H9  GCD     1      24.640  28.330  31.110  1.00  0.00            
ATOM     18  C6  GCD     1      25.630  25.900  31.070  1.00  0.00            
ATOM     19  O4  GCD     1      26.720  25.080  31.320  1.00  0.00            
ATOM     20  H10 GCD     1      25.080  25.940  32.020  1.00  0.00            
ATOM     21  O5  GCD     1      24.720  25.410  30.100  1.00  0.00            
ATOM     22  C7  GCD     1      23.490  24.950  30.600  1.00  0.00            
ATOM     23  H11 GCD     1      23.230  25.450  31.540  1.00  0.00            
ATOM     24  C8  GCD     1      22.450  25.440  29.610  1.00  0.00            
ATOM     25  H12 GCD     1      22.620  24.990  28.630  1.00  0.00            
ATOM     26  O6  GCD     1      22.460  26.880  29.490  1.00  0.00            
ATOM     27  H13 GCD     1      23.380  27.160  29.480  1.00  0.00            
ATOM     28  C9  GCD     1      21.050  25.040  30.120  1.00  0.00            
ATOM     29  H14 GCD     1      20.980  25.620  31.050  1.00  0.00            
ATOM     30  O7  GCD     1      20.020  25.490  29.230  1.00  0.00            
ATOM     31  H15 GCD     1      20.390  26.270  28.800  1.00  0.00            
ATOM     32  C10 GCD     1      21.040  23.540  30.300  1.00  0.00            
ATOM     33  H16 GCD     1      20.150  23.270  30.860  1.00  0.00            
ATOM     34  O8  GCD     1      22.080  23.100  31.150  1.00  0.00            
ATOM     35  C11 GCD     1      23.450  23.460  30.740  1.00  0.00            
ATOM     36  H17 GCD     1      23.720  23.020  29.770  1.00  0.00            
ATOM     37  C12 GCD     1      24.410  22.940  31.750  1.00  0.00            
ATOM     38  H18 GCD     1      24.140  23.350  32.730  1.00  0.00            
ATOM     39  H19 GCD     1      25.440  23.240  31.520  1.00  0.00            
ATOM     40  O9  GCD     1      24.480  21.510  31.910  1.00  0.00            
ATOM     41  H20 GCD     1      23.580  21.310  32.220  1.00  0.00            
ATOM     42  O10 GCD     1      21.000  22.850  29.010  1.00  0.00            
ATOM     43  C13 GCD     1      20.080  21.770  28.920  1.00  0.00            
ATOM     44  H21 GCD     1      19.880  21.450  29.950  1.00  0.00            
ATOM     45  C14 GCD     1      18.810  22.260  28.300  1.00  0.00            
ATOM     46  H22 GCD     1      18.920  22.710  27.310  1.00  0.00            
ATOM     47  O11 GCD     1      18.300  23.260  29.190  1.00  0.00            
ATOM     48  H23 GCD     1      18.850  24.050  29.120  1.00  0.00            
ATOM     49  C15 GCD     1      17.840  21.120  28.080  1.00  0.00            
ATOM     50  H24 GCD     1      17.570  20.730  29.070  1.00  0.00            
ATOM     51  O12 GCD     1      16.720  21.610  27.280  1.00  0.00            
ATOM     52  H25 GCD     1      16.420  22.490  27.530  1.00  0.00            
ATOM     53  C16 GCD     1      18.480  19.990  27.340  1.00  0.00            
ATOM     54  H26 GCD     1      17.850  19.100  27.310  1.00  0.00            
ATOM     55  O13 GCD     1      19.660  19.670  28.010  1.00  0.00            
ATOM     56  C17 GCD     1      20.690  20.680  28.160  1.00  0.00            
ATOM     57  H27 GCD     1      21.090  21.000  27.190  1.00  0.00            
ATOM     58  C18 GCD     1      21.720  19.900  29.010  1.00  0.00            
ATOM     59  H28 GCD     1      21.220  19.270  29.750  1.00  0.00            
ATOM     60  H29 GCD     1      22.360  20.660  29.480  1.00  0.00            
ATOM     61  O14 GCD     1      22.650  19.020  28.310  1.00  0.00            
ATOM     62  H30 GCD     1      22.080  18.410  27.820  1.00  0.00            
ATOM     63  O15 GCD     1      18.730  20.530  26.030  1.00  0.00            
ATOM     64  C19 GCD     1      18.230  19.820  24.940  1.00  0.00            
ATOM     65  H31 GCD     1      17.260  19.360  25.190  1.00  0.00            
ATOM     66  C20 GCD     1      17.870  20.860  23.780  1.00  0.00            
ATOM     67  H32 GCD     1      18.740  21.440  23.470  1.00  0.00            
ATOM     68  O16 GCD     1      16.900  21.710  24.310  1.00  0.00            
ATOM     69  H33 GCD     1      17.060  21.780  25.260  1.00  0.00            
ATOM     70  C21 GCD     1      17.380  20.040  22.550  1.00  0.00            
ATOM     71  H34 GCD     1      16.420  19.620  22.860  1.00  0.00            
ATOM     72  O17 GCD     1      17.130  20.880  21.420  1.00  0.00            
ATOM     73  H35 GCD     1      16.700  21.610  21.880  1.00  0.00            
ATOM     74  C22 GCD     1      18.330  18.920  22.170  1.00  0.00            
ATOM     75  H36 GCD     1      17.850  18.270  21.430  1.00  0.00            
ATOM     76  O18 GCD     1      18.660  18.130  23.300  1.00  0.00            
ATOM     77  C23 GCD     1      19.240  18.770  24.400  1.00  0.00            
ATOM     78  H37 GCD     1      20.170  19.270  24.140  1.00  0.00            
ATOM     79  C24 GCD     1      19.500  17.640  25.390  1.00  0.00            
ATOM     80  H38 GCD     1      20.200  18.070  26.110  1.00  0.00            
ATOM     81  H39 GCD     1      20.000  16.840  24.820  1.00  0.00            
ATOM     82  O19 GCD     1      18.310  17.000  25.880  1.00  0.00            
ATOM     83  H40 GCD     1      18.570  16.590  26.710  1.00  0.00            
ATOM     84  O20 GCD     1      19.560  19.460  21.750  1.00  0.00            
ATOM     85  C25 GCD     1      20.180  19.020  20.570  1.00  0.00            
ATOM     86  H41 GCD     1      19.530  18.250  20.140  1.00  0.00            
ATOM     87  C26 GCD     1      20.220  20.180  19.580  1.00  0.00            
ATOM     88  H42 GCD     1      20.580  21.110  20.030  1.00  0.00            
ATOM     89  O21 GCD     1      18.870  20.580  19.160  1.00  0.00            
ATOM     90  H43 GCD     1      18.340  20.750  19.950  1.00  0.00            
ATOM     91  C27 GCD     1      21.150  19.960  18.360  1.00  0.00            
ATOM     92  H44 GCD     1      20.740  19.130  17.760  1.00  0.00            
ATOM     93  O22 GCD     1      21.320  21.170  17.600  1.00  0.00            
ATOM     94  H45 GCD     1      21.670  21.850  18.180  1.00  0.00            
ATOM     95  C28 GCD     1      22.470  19.490  18.860  1.00  0.00            
ATOM     96  H46 GCD     1      23.120  19.330  17.990  1.00  0.00            
ATOM     97  O23 GCD     1      22.310  18.310  19.600  1.00  0.00            
ATOM     98  C29 GCD     1      21.590  18.520  20.830  1.00  0.00            
ATOM     99  H47 GCD     1      22.130  19.200  21.500  1.00  0.00            
ATOM    100  C30 GCD     1      21.510  17.220  21.640  1.00  0.00            
ATOM    101  H48 GCD     1      20.830  16.440  21.260  1.00  0.00            
ATOM    102  H49 GCD     1      21.190  17.430  22.660  1.00  0.00            
ATOM    103  O24 GCD     1      22.690  16.510  21.750  1.00  0.00            
ATOM    104  H50 GCD     1      22.560  15.620  21.410  1.00  0.00            
ATOM    105  O25 GCD     1      23.100  20.520  19.610  1.00  0.00            
ATOM    106  C31 GCD     1      24.010  21.420  19.000  1.00  0.00            
ATOM    107  H51 GCD     1      23.870  21.460  17.910  1.00  0.00            
ATOM    108  C32 GCD     1      23.750  22.720  19.610  1.00  0.00            
ATOM    109  H52 GCD     1      23.950  22.640  20.680  1.00  0.00            
ATOM    110  O26 GCD     1      22.460  23.260  19.430  1.00  0.00            
ATOM    111  H53 GCD     1      22.490  24.140  19.820  1.00  0.00            
ATOM    112  C33 GCD     1      24.700  23.750  19.130  1.00  0.00            
ATOM    113  H54 GCD     1      24.600  23.820  18.040  1.00  0.00            
ATOM    114  O27 GCD     1      24.510  24.990  19.700  1.00  0.00            
ATOM    115  H55 GCD     1      24.680  24.990  20.640  1.00  0.00            
ATOM    116  C34 GCD     1      26.080  23.250  19.350  1.00  0.00            
ATOM    117  H56 GCD     1      26.770  23.900  18.810  1.00  0.00            
ATOM    118  O28 GCD     1      26.290  21.920  18.870  1.00  0.00            
ATOM    119  C35 GCD     1      25.390  20.940  19.410  1.00  0.00            
ATOM    120  H57 GCD     1      25.490  20.950  20.500  1.00  0.00            
ATOM    121  C36 GCD     1      25.810  19.670  18.800  1.00  0.00            
ATOM    122  H58 GCD     1      25.140  18.870  19.140  1.00  0.00            
ATOM    123  H59 GCD     1      26.760  19.280  19.170  1.00  0.00            
ATOM    124  O29 GCD     1      25.700  19.540  17.350  1.00  0.00            
ATOM    125  H60 GCD     1      25.580  20.410  16.950  1.00  0.00            
ATOM    126  O30 GCD     1      26.320  23.340  20.740  1.00  0.00            
ATOM    127  C37 GCD     1      27.700  23.150  21.170  1.00  0.00            
ATOM    128  H61 GCD     1      28.140  22.480  20.420  1.00  0.00            
ATOM    129  C38 GCD     1      28.450  24.470  21.220  1.00  0.00            
ATOM    130  H62 GCD     1      27.850  25.110  21.880  1.00  0.00            
ATOM    131  O31 GCD     1      28.570  25.040  19.970  1.00  0.00            
ATOM    132  H63 GCD     1      27.710  25.440  19.770  1.00  0.00            
ATOM    133  C39 GCD     1      29.800  24.420  21.970  1.00  0.00            
ATOM    134  H64 GCD     1      30.430  23.830  21.300  1.00  0.00            
ATOM    135  O32 GCD     1      30.290  25.740  22.030  1.00  0.00            
ATOM    136  H65 GCD     1      29.910  26.200  21.270  1.00  0.00            
ATOM    137  C40 GCD     1      29.730  23.700  23.230  1.00  0.00            
ATOM    138  H66 GCD     1      30.750  23.620  23.620  1.00  0.00            
ATOM    139  O33 GCD     1      29.200  22.440  22.880  1.00  0.00            
ATOM    140  C41 GCD     1      27.790  22.460  22.470  1.00  0.00            
ATOM    141  H67 GCD     1      27.320  23.040  23.280  1.00  0.00            
ATOM    142  C42 GCD     1      27.380  21.050  22.550  1.00  0.00            
ATOM    143  H68 GCD     1      26.300  21.020  22.350  1.00  0.00            
ATOM    144  H69 GCD     1      27.480  20.760  23.600  1.00  0.00            
ATOM    145  O34 GCD     1      28.000  20.130  21.740  1.00  0.00            
ATOM    146  H70 GCD     1      27.910  19.230  22.060  1.00  0.00            
ATOM    147  O35 GCD     1      29.020  24.460  24.220  1.00  0.00            
ATOM    148  C43 GCD     1      29.800  24.750  25.380  1.00  0.00            
ATOM    149  H71 GCD     1      30.860  24.500  25.270  1.00  0.00            
ATOM    150  C44 GCD     1      29.780  26.180  25.780  1.00  0.00            
ATOM    151  H72 GCD     1      28.730  26.500  25.880  1.00  0.00            
ATOM    152  O36 GCD     1      30.480  26.940  24.810  1.00  0.00            
ATOM    153  H73 GCD     1      30.340  26.530  23.950  1.00  0.00            
ATOM    154  C45 GCD     1      30.350  26.490  27.160  1.00  0.00            
ATOM    155  H74 GCD     1      31.430  26.470  26.990  1.00  0.00            
ATOM    156  O37 GCD     1      30.010  27.800  27.750  1.00  0.00            
ATOM    157  H75 GCD     1      29.140  27.820  28.140  1.00  0.00            
ATOM    158  C46 GCD     1      29.830  25.430  28.130  1.00  0.00            
ATOM    159  H76 GCD     1      30.320  25.560  29.100  1.00  0.00            
ATOM    160  O38 GCD     1      28.470  25.730  28.230  1.00  0.00            
ATOM    161  O39 GCD     1      29.950  24.160  27.640  1.00  0.00            
ATOM    162  C47 GCD     1      29.270  23.800  26.460  1.00  0.00            
ATOM    163  H77 GCD     1      28.210  23.940  26.710  1.00  0.00            
ATOM    164  C48 GCD     1      29.490  22.280  26.250  1.00  0.00            
ATOM    165  H78 GCD     1      28.800  21.870  25.500  1.00  0.00            
ATOM    166  H79 GCD     1      29.400  21.840  27.250  1.00  0.00            
ATOM    167  O40 GCD     1      30.820  21.920  25.870  1.00  0.00            
ATOM    168  H80 GCD     1      30.810  21.230  25.200  1.00  0.00            
ATOM    169  C1  BI7     2      21.410  22.510  24.960  1.00  0.00            
ATOM    170  C2  BI7     2      22.910  22.100  24.830  1.00  0.00            
ATOM    171  C3  BI7     2      23.290  21.140  23.660  1.00  0.00            
ATOM    172  C4  BI7     2      23.730  23.400  24.830  1.00  0.00            
ATOM    173  C5  BI7     2      24.060  23.830  26.150  1.00  0.00            
ATOM    174  C6  BI7     2      24.940  24.780  26.620  1.00  0.00            
ATOM    175  C7  BI7     2      25.690  25.720  25.910  1.00  0.00            
ATOM    176  C8  BI7     2      25.630  25.960  24.550  1.00  0.00            
ATOM    177  O1  BI7     2      26.350  27.010  24.100  1.00  0.00            
ATOM    178  C9  BI7     2      24.980  25.290  23.470  1.00  0.00            
ATOM    179  O2  BI7     2      25.150  25.630  22.290  1.00  0.00            
ATOM    180  C10 BI7     2      24.100  24.130  23.700  1.00  0.00            
ATOM    181  H1  BI7     2      20.840  21.580  24.870  1.00  0.00            
ATOM    182  H2  BI7     2      21.190  23.040  25.890  1.00  0.00            
ATOM    183  H3  BI7     2      21.010  23.050  24.090  1.00  0.00            
ATOM    184  H4  BI7     2      23.150  21.540  25.740  1.00  0.00            
ATOM    185  H5  BI7     2      22.750  20.190  23.710  1.00  0.00            
ATOM    186  H6  BI7     2      23.010  21.530  22.680  1.00  0.00            
ATOM    187  H7  BI7     2      24.340  20.830  23.690  1.00  0.00            
ATOM    188  H8  BI7     2      23.670  23.200  26.940  1.00  0.00            
ATOM    189  H9  BI7     2      25.020  24.860  27.700  1.00  0.00            
ATOM    190  H10 BI7     2      26.360  26.340  26.490  1.00  0.00            
ATOM    191  H11 BI7     2      26.410  26.970  23.130  1.00  0.00            
ATOM    192  H12 BI7     2      23.720  23.770  22.750  1.00  0.00            
TER
ENDMDL
MODEL        1
ATOM      1  H1  GCD     1      33.780  35.630  21.960  1.00  0.00            
ATOM      2  O1  GCD     1      34.050  35.000  22.630  1.00  0.00            
ATOM      3  C1  GCD     1      32.870  34.300  22.860  1.00  0.00            
ATOM      4  H2  GCD     1      32.970  33.320  23.350  1.00  0.00            
ATOM      5  H3  GCD     1      32.340  34.780  23.700  1.00  0.00            
ATOM      6  C2  GCD     1      31.840  34.320  21.780  1.00  0.00            
ATOM      7  H4  GCD     1      30.900  33.830  22.050  1.00  0.00            
ATOM      8  C3  GCD     1      32.420  33.570  20.570  1.00  0.00            
ATOM      9  H5  GCD     1      33.430  33.940  20.370  1.00  0.00            
ATOM     10  C4  GCD     1      31.450  33.800  19.400  1.00  0.00            
ATOM     11  H6  GCD     1      30.550  33.250  19.710  1.00  0.00            
ATOM     12  O2  GCD     1      32.120  33.150  18.290  1.00  0.00            
ATOM     13  H7  GCD     1      31.450  33.180  17.600  1.00  0.00            
ATOM     14  C5  GCD     1      31.160  35.290  19.160  1.00  0.00            
ATOM     15  H8  GCD     1      32.150  35.680  18.900  1.00  0.00            
ATOM     16  O3  GCD     1      30.270  35.500  18.080  1.00  0.00            
ATOM     17  H9  GCD     1      29.440  35.180  18.450  1.00  0.00            
ATOM     18  C6  GCD     1      30.640  35.940  20.400  1.00  0.00            
ATOM     19  O4  GCD     1      31.530  35.680  21.440  1.00  0.00            
ATOM     20  H10 GCD     1      30.680  37.020  20.290  1.00  0.00            
ATOM     21  O5  GCD     1      29.280  35.450  20.780  1.00  0.00            
ATOM     22  C7  GCD     1      28.170  36.310  20.680  1.00  0.00            
ATOM     23  H11 GCD     1      28.490  37.230  20.170  1.00  0.00            
ATOM     24  C8  GCD     1      27.070  35.520  19.900  1.00  0.00            
ATOM     25  H12 GCD     1      26.890  34.550  20.390  1.00  0.00            
ATOM     26  O6  GCD     1      27.520  35.280  18.540  1.00  0.00            
ATOM     27  H13 GCD     1      26.830  34.870  18.000  1.00  0.00            
ATOM     28  C9  GCD     1      25.720  36.250  20.000  1.00  0.00            
ATOM     29  H14 GCD     1      25.690  37.250  19.550  1.00  0.00            
ATOM     30  O7  GCD     1      24.790  35.390  19.400  1.00  0.00            
ATOM     31  H15 GCD     1      25.030  35.210  18.490  1.00  0.00            
ATOM     32  C10 GCD     1      25.380  36.520  21.460  1.00  0.00            
ATOM     33  H16 GCD     1      24.530  37.210  21.470  1.00  0.00            
ATOM     34  O8  GCD     1      26.480  37.180  22.120  1.00  0.00            
ATOM     35  C11 GCD     1      27.710  36.550  22.140  1.00  0.00            
ATOM     36  H17 GCD     1      27.560  35.560  22.600  1.00  0.00            
ATOM     37  C12 GCD     1      28.680  37.510  22.880  1.00  0.00            
ATOM     38  H18 GCD     1      28.720  38.530  22.470  1.00  0.00            
ATOM     39  H19 GCD     1      29.650  37.000  22.820  1.00  0.00            
ATOM     40  O9  GCD     1      28.260  37.580  24.250  1.00  0.00            
ATOM     41  H20 GCD     1      28.700  36.910  24.790  1.00  0.00            
ATOM     42  O10 GCD     1      25.120  35.300  22.280  1.00  0.00            
ATOM     43  C13 GCD     1      23.740  35.180  22.700  1.00  0.00            
ATOM     44  H21 GCD     1      23.200  35.750  21.930  1.00  0.00            
ATOM     45  C14 GCD     1      23.550  33.670  22.450  1.00  0.00            
ATOM     46  H22 GCD     1      24.190  33.010  23.040  1.00  0.00            
ATOM     47  O11 GCD     1      23.890  33.350  21.080  1.00  0.00            
ATOM     48  H23 GCD     1      24.200  34.210  20.770  1.00  0.00            
ATOM     49  C15 GCD     1      22.060  33.410  22.650  1.00  0.00            
ATOM     50  H24 GCD     1      21.460  34.010  21.950  1.00  0.00            
ATOM     51  O12 GCD     1      21.770  32.020  22.340  1.00  0.00            
ATOM     52  H25 GCD     1      22.100  31.880  21.450  1.00  0.00            
ATOM     53  C16 GCD     1      21.670  33.790  24.020  1.00  0.00            
ATOM     54  H26 GCD     1      20.590  33.730  24.160  1.00  0.00            
ATOM     55  O13 GCD     1      21.970  35.140  24.250  1.00  0.00            
ATOM     56  C17 GCD     1      23.370  35.500  24.140  1.00  0.00            
ATOM     57  H27 GCD     1      24.100  34.900  24.690  1.00  0.00            
ATOM     58  C18 GCD     1      23.750  36.960  24.510  1.00  0.00            
ATOM     59  H28 GCD     1      24.820  37.200  24.410  1.00  0.00            
ATOM     60  H29 GCD     1      23.480  37.130  25.560  1.00  0.00            
ATOM     61  O14 GCD     1      23.100  37.840  23.660  1.00  0.00            
ATOM     62  H30 GCD     1      22.160  37.810  23.870  1.00  0.00            
ATOM     63  O15 GCD     1      22.200  32.940  24.960  1.00  0.00            
ATOM     64  C19 GCD     1      21.390  32.350  25.990  1.00  0.00            
ATOM     65  H31 GCD     1      20.440  32.900  26.030  1.00  0.00            
ATOM     66  C20 GCD     1      21.350  30.880  25.740  1.00  0.00            
ATOM     67  H32 GCD     1      22.420  30.650  25.670  1.00  0.00            
ATOM     68  O16 GCD     1      20.700  30.600  24.490  1.00  0.00            
ATOM     69  H33 GCD     1      20.980  31.270  23.860  1.00  0.00            
ATOM     70  C21 GCD     1      20.790  30.030  26.870  1.00  0.00            
ATOM     71  H34 GCD     1      19.760  30.380  26.900  1.00  0.00            
ATOM     72  O17 GCD     1      20.800  28.670  26.460  1.00  0.00            
ATOM     73  H35 GCD     1      20.290  28.530  25.650  1.00  0.00            
ATOM     74  C22 GCD     1      21.580  30.320  28.130  1.00  0.00            
ATOM     75  H36 GCD     1      21.120  29.840  28.990  1.00  0.00            
ATOM     76  O18 GCD     1      21.510  31.760  28.290  1.00  0.00            
ATOM     77  C23 GCD     1      22.170  32.520  27.310  1.00  0.00            
ATOM     78  H37 GCD     1      23.200  32.160  27.160  1.00  0.00            
ATOM     79  C24 GCD     1      21.990  34.020  27.710  1.00  0.00            
ATOM     80  H38 GCD     1      20.990  34.230  28.120  1.00  0.00            
ATOM     81  H39 GCD     1      22.090  34.650  26.810  1.00  0.00            
ATOM     82  O19 GCD     1      22.870  34.530  28.750  1.00  0.00            
ATOM     83  H40 GCD     1      23.780  34.600  28.430  1.00  0.00            
ATOM     84  O20 GCD     1      22.940  29.910  27.980  1.00  0.00            
ATOM     85  C25 GCD     1      23.400  29.010  29.000  1.00  0.00            
ATOM     86  H41 GCD     1      22.890  29.120  29.970  1.00  0.00            
ATOM     87  C26 GCD     1      23.210  27.550  28.600  1.00  0.00            
ATOM     88  H42 GCD     1      23.690  27.460  27.610  1.00  0.00            
ATOM     89  O21 GCD     1      21.830  27.100  28.490  1.00  0.00            
ATOM     90  H43 GCD     1      21.330  27.470  27.760  1.00  0.00            
ATOM     91  C27 GCD     1      23.960  26.670  29.650  1.00  0.00            
ATOM     92  H44 GCD     1      23.400  26.820  30.580  1.00  0.00            
ATOM     93  O22 GCD     1      23.840  25.330  29.260  1.00  0.00            
ATOM     94  H45 GCD     1      24.500  25.060  28.600  1.00  0.00            
ATOM     95  C28 GCD     1      25.410  27.070  29.880  1.00  0.00            
ATOM     96  H46 GCD     1      25.970  26.570  30.680  1.00  0.00            
ATOM     97  O23 GCD     1      25.390  28.460  30.170  1.00  0.00            
ATOM     98  C29 GCD     1      24.830  29.320  29.160  1.00  0.00            
ATOM     99  H47 GCD     1      25.440  29.190  28.260  1.00  0.00            
ATOM    100  C30 GCD     1      25.080  30.740  29.580  1.00  0.00            
ATOM    101  H48 GCD     1      24.720  31.500  28.880  1.00  0.00            
ATOM    102  H49 GCD     1      26.170  30.920  29.610  1.00  0.00            
ATOM    103  O24 GCD     1      24.690  31.130  30.930  1.00  0.00            
ATOM    104  H50 GCD     1      23.760  30.880  31.030  1.00  0.00            
ATOM    105  O25 GCD     1      26.100  26.910  28.730  1.00  0.00            
ATOM    106  C31 GCD     1      27.160  25.910  28.640  1.00  0.00            
ATOM    107  H51 GCD     1      27.240  25.200  29.470  1.00  0.00            
ATOM    108  C32 GCD     1      26.940  25.140  27.400  1.00  0.00            
ATOM    109  H52 GCD     1      26.820  25.880  26.600  1.00  0.00            
ATOM    110  O26 GCD     1      25.770  24.320  27.580  1.00  0.00            
ATOM    111  H53 GCD     1      25.480  24.040  26.700  1.00  0.00            
ATOM    112  C33 GCD     1      28.080  24.260  26.980  1.00  0.00            
ATOM    113  H54 GCD     1      28.140  23.540  27.800  1.00  0.00            
ATOM    114  O27 GCD     1      27.850  23.520  25.800  1.00  0.00            
ATOM    115  H55 GCD     1      27.450  22.700  26.110  1.00  0.00            
ATOM    116  C34 GCD     1      29.430  25.050  26.960  1.00  0.00            
ATOM    117  H56 GCD     1      30.230  24.310  27.030  1.00  0.00            
ATOM    118  O28 GCD     1      29.560  25.890  28.150  1.00  0.00            
ATOM    119  C35 GCD     1      28.470  26.750  28.440  1.00  0.00            
ATOM    120  H57 GCD     1      28.250  27.410  27.590  1.00  0.00            
ATOM    121  C36 GCD     1      28.800  27.570  29.650  1.00  0.00            
ATOM    122  H58 GCD     1      28.100  28.390  29.840  1.00  0.00            
ATOM    123  H59 GCD     1      29.770  28.080  29.600  1.00  0.00            
ATOM    124  O29 GCD     1      28.750  26.750  30.870  1.00  0.00            
ATOM    125  H60 GCD     1      29.030  27.230  31.660  1.00  0.00            
ATOM    126  O30 GCD     1      29.440  25.880  25.830  1.00  0.00            
ATOM    127  C37 GCD     1      30.280  25.580  24.750  1.00  0.00            
ATOM    128  H61 GCD     1      30.580  24.530  24.850  1.00  0.00            
ATOM    129  C38 GCD     1      29.430  25.880  23.520  1.00  0.00            
ATOM    130  H62 GCD     1      29.080  26.920  23.610  1.00  0.00            
ATOM    131  O31 GCD     1      28.340  24.950  23.350  1.00  0.00            
ATOM    132  H63 GCD     1      28.160  24.540  24.200  1.00  0.00            
ATOM    133  C39 GCD     1      30.480  25.990  22.320  1.00  0.00            
ATOM    134  H64 GCD     1      30.950  25.000  22.240  1.00  0.00            
ATOM    135  O32 GCD     1      29.910  26.280  21.040  1.00  0.00            
ATOM    136  H65 GCD     1      29.440  27.120  21.060  1.00  0.00            
ATOM    137  C40 GCD     1      31.700  26.850  22.550  1.00  0.00            
ATOM    138  H66 GCD     1      32.440  26.820  21.750  1.00  0.00            
ATOM    139  O33 GCD     1      32.390  26.450  23.750  1.00  0.00            
ATOM    140  C41 GCD     1      31.570  26.490  24.900  1.00  0.00            
ATOM    141  H67 GCD     1      31.150  27.510  24.950  1.00  0.00            
ATOM    142  C42 GCD     1      32.490  26.080  26.120  1.00  0.00            
ATOM    143  H68 GCD     1      32.120  26.330  27.120  1.00  0.00            
ATOM    144  H69 GCD     1      33.350  26.750  25.970  1.00  0.00            
ATOM    145  O34 GCD     1      33.020  24.780  26.070  1.00  0.00            
ATOM    146  H70 GCD     1      33.920  24.860  26.400  1.00  0.00            
ATOM    147  O35 GCD     1      31.420  28.270  22.650  1.00  0.00            
ATOM    148  C43 GCD     1      32.530  29.110  22.230  1.00  0.00            
ATOM    149  H71 GCD     1      33.400  28.440  22.330  1.00  0.00            
ATOM    150  C44 GCD     1      32.480  29.390  20.780  1.00  0.00            
ATOM    151  H72 GCD     1      31.550  29.950  20.650  1.00  0.00            
ATOM    152  O36 GCD     1      32.370  28.240  19.960  1.00  0.00            
ATOM    153  H73 GCD     1      32.010  28.560  19.120  1.00  0.00            
ATOM    154  C45 GCD     1      33.610  30.240  20.260  1.00  0.00            
ATOM    155  H74 GCD     1      34.500  29.610  20.300  1.00  0.00            
ATOM    156  O37 GCD     1      33.290  30.620  18.960  1.00  0.00            
ATOM    157  H75 GCD     1      32.750  31.420  18.990  1.00  0.00            
ATOM    158  C46 GCD     1      33.690  31.460  21.120  1.00  0.00            
ATOM    159  H76 GCD     1      34.580  32.010  20.810  1.00  0.00            
ATOM    160  O38 GCD     1      32.440  32.140  20.820  1.00  0.00            
ATOM    161  O39 GCD     1      33.820  31.120  22.490  1.00  0.00            
ATOM    162  C47 GCD     1      32.700  30.410  23.050  1.00  0.00            
ATOM    163  H77 GCD     1      31.820  31.070  22.970  1.00  0.00            
ATOM    164  C48 GCD     1      32.900  30.060  24.550  1.00  0.00            
ATOM    165  H78 GCD     1      33.700  29.300  24.600  1.00  0.00            
ATOM    166  H79 GCD     1      32.040  29.570  25.020  1.00  0.00            
ATOM    167  O40 GCD     1      33.280  31.260  25.240  1.00  0.00            
ATOM    168  H80 GCD     1      33.960  31.750  24.770  1.00  0.00            
ATOM    169  C1  BI7     2      24.030  28.720  23.410  1.00  0.00            
ATOM    170  C2  BI7     2      25.190  29.300  24.190  1.00  0.00            
ATOM    171  C3  BI7     2      25.980  28.230  24.940  1.00  0.00            
ATOM    172  C4  BI7     2      26.240  29.950  23.250  1.00  0.00            
ATOM    173  C5  BI7     2      26.390  31.350  23.430  1.00  0.00            
ATOM    174  C6  BI7     2      27.220  32.250  22.760  1.00  0.00            
ATOM    175  C7  BI7     2      28.160  32.010  21.710  1.00  0.00            
ATOM    176  C8  BI7     2      28.440  30.780  21.120  1.00  0.00            
ATOM    177  O1  BI7     2      29.260  30.750  20.050  1.00  0.00            
ATOM    178  C9  BI7     2      27.870  29.440  21.340  1.00  0.00            
ATOM    179  O2  BI7     2      28.200  28.430  20.660  1.00  0.00            
ATOM    180  C10 BI7     2      26.880  29.130  22.340  1.00  0.00            
ATOM    181  H1  BI7     2      23.560  29.450  22.740  1.00  0.00            
ATOM    182  H2  BI7     2      24.420  27.970  22.700  1.00  0.00            
ATOM    183  H3  BI7     2      23.360  28.230  24.110  1.00  0.00            
ATOM    184  H4  BI7     2      24.760  29.980  24.940  1.00  0.00            
ATOM    185  H5  BI7     2      26.850  28.600  25.490  1.00  0.00            
ATOM    186  H6  BI7     2      25.270  27.890  25.710  1.00  0.00            
ATOM    187  H7  BI7     2      26.430  27.400  24.370  1.00  0.00            
ATOM    188  H8  BI7     2      25.750  31.740  24.220  1.00  0.00            
ATOM    189  H9  BI7     2      27.090  33.270  23.100  1.00  0.00            
ATOM    190  H10 BI7     2      28.660  32.900  21.330  1.00  0.00            
ATOM    191  H11 BI7     2      29.200  29.860  19.650  1.00  0.00            
ATOM    192  H12 BI7     2      26.700  28.060  22.390  1.00  0.00            
TER
ENDMDL
MODEL        1
ATOM      1  H1  GCD     1      20.070  38.690  23.130  1.00  0.00            
ATOM      2  O1  GCD     1      20.300  39.320  23.820  1.00  0.00            
ATOM      3  C1  GCD     1      21.700  39.620  23.670  1.00  0.00            
ATOM      4  H2  GCD     1      21.790  40.260  22.780  1.00  0.00            
ATOM      5  H3  GCD     1      22.050  40.190  24.540  1.00  0.00            
ATOM      6  C2  GCD     1      22.570  38.320  23.620  1.00  0.00            
ATOM      7  H4  GCD     1      22.440  37.880  24.620  1.00  0.00            
ATOM      8  C3  GCD     1      24.070  38.610  23.220  1.00  0.00            
ATOM      9  H5  GCD     1      24.150  39.150  22.270  1.00  0.00            
ATOM     10  C4  GCD     1      24.750  37.230  22.920  1.00  0.00            
ATOM     11  H6  GCD     1      24.810  36.660  23.850  1.00  0.00            
ATOM     12  O2  GCD     1      26.110  37.450  22.530  1.00  0.00            
ATOM     13  H7  GCD     1      26.400  36.570  22.270  1.00  0.00            
ATOM     14  C5  GCD     1      23.970  36.340  21.930  1.00  0.00            
ATOM     15  H8  GCD     1      23.790  36.910  21.010  1.00  0.00            
ATOM     16  O3  GCD     1      24.550  35.070  21.770  1.00  0.00            
ATOM     17  H9  GCD     1      24.280  34.440  22.440  1.00  0.00            
ATOM     18  C6  GCD     1      22.580  36.200  22.480  1.00  0.00            
ATOM     19  O4  GCD     1      22.010  37.550  22.590  1.00  0.00            
ATOM     20  H10 GCD     1      22.020  35.610  21.740  1.00  0.00            
ATOM     21  O5  GCD     1      22.560  35.550  23.790  1.00  0.00            
ATOM     22  C7  GCD     1      21.720  34.400  24.000  1.00  0.00            
ATOM     23  H11 GCD     1      21.300  33.970  23.070  1.00  0.00            
ATOM     24  C8  GCD     1      22.590  33.300  24.670  1.00  0.00            
ATOM     25  H12 GCD     1      23.040  33.630  25.620  1.00  0.00            
ATOM     26  O6  GCD     1      23.640  33.030  23.660  1.00  0.00            
ATOM     27  H13 GCD     1      23.500  32.180  23.210  1.00  0.00            
ATOM     28  C9  GCD     1      21.640  32.140  25.080  1.00  0.00            
ATOM     29  H14 GCD     1      21.230  31.720  24.150  1.00  0.00            
ATOM     30  O7  GCD     1      22.240  31.030  25.790  1.00  0.00            
ATOM     31  H15 GCD     1      22.710  31.400  26.540  1.00  0.00            
ATOM     32  C10 GCD     1      20.460  32.650  25.850  1.00  0.00            
ATOM     33  H16 GCD     1      19.740  31.830  25.910  1.00  0.00            
ATOM     34  O8  GCD     1      19.780  33.710  25.180  1.00  0.00            
ATOM     35  C11 GCD     1      20.500  34.830  24.930  1.00  0.00            
ATOM     36  H17 GCD     1      20.900  35.270  25.860  1.00  0.00            
ATOM     37  C12 GCD     1      19.650  35.830  24.270  1.00  0.00            
ATOM     38  H18 GCD     1      19.240  35.440  23.320  1.00  0.00            
ATOM     39  H19 GCD     1      20.320  36.650  23.980  1.00  0.00            
ATOM     40  O9  GCD     1      18.600  36.240  25.130  1.00  0.00            
ATOM     41  H20 GCD     1      17.980  35.530  25.330  1.00  0.00            
ATOM     42  O10 GCD     1      20.850  33.060  27.190  1.00  0.00            
ATOM     43  C13 GCD     1      19.830  33.030  28.210  1.00  0.00            
ATOM     44  H21 GCD     1      18.870  33.290  27.750  1.00  0.00            
ATOM     45  C14 GCD     1      19.720  31.650  28.920  1.00  0.00            
ATOM     46  H22 GCD     1      20.780  31.580  29.200  1.00  0.00            
ATOM     47  O11 GCD     1      19.240  30.560  28.090  1.00  0.00            
ATOM     48  H23 GCD     1      19.550  29.720  28.450  1.00  0.00            
ATOM     49  C15 GCD     1      18.820  31.800  30.180  1.00  0.00            
ATOM     50  H24 GCD     1      17.750  31.830  29.910  1.00  0.00            
ATOM     51  O12 GCD     1      18.790  30.550  30.990  1.00  0.00            
ATOM     52  H25 GCD     1      19.500  30.680  31.630  1.00  0.00            
ATOM     53  C16 GCD     1      18.980  33.080  31.050  1.00  0.00            
ATOM     54  H26 GCD     1      18.090  33.240  31.660  1.00  0.00            
ATOM     55  O13 GCD     1      19.200  34.210  30.210  1.00  0.00            
ATOM     56  C17 GCD     1      20.150  34.140  29.170  1.00  0.00            
ATOM     57  H27 GCD     1      21.120  33.970  29.650  1.00  0.00            
ATOM     58  C18 GCD     1      20.230  35.590  28.560  1.00  0.00            
ATOM     59  H28 GCD     1      21.110  35.610  27.900  1.00  0.00            
ATOM     60  H29 GCD     1      20.350  36.300  29.390  1.00  0.00            
ATOM     61  O14 GCD     1      19.030  35.960  27.890  1.00  0.00            
ATOM     62  H30 GCD     1      19.200  36.660  27.250  1.00  0.00            
ATOM     63  O15 GCD     1      20.150  32.980  31.890  1.00  0.00            
ATOM     64  C19 GCD     1      19.980  32.930  33.270  1.00  0.00            
ATOM     65  H31 GCD     1      18.920  32.780  33.530  1.00  0.00            
ATOM     66  C20 GCD     1      20.860  31.850  33.930  1.00  0.00            
ATOM     67  H32 GCD     1      21.890  31.860  33.540  1.00  0.00            
ATOM     68  O16 GCD     1      20.250  30.550  33.650  1.00  0.00            
ATOM     69  H33 GCD     1      19.580  30.460  34.340  1.00  0.00            
ATOM     70  C21 GCD     1      20.870  31.950  35.440  1.00  0.00            
ATOM     71  H34 GCD     1      19.880  31.780  35.870  1.00  0.00            
ATOM     72  O17 GCD     1      21.860  30.990  35.920  1.00  0.00            
ATOM     73  H35 GCD     1      22.670  31.210  35.440  1.00  0.00            
ATOM     74  C22 GCD     1      21.370  33.360  35.830  1.00  0.00            
ATOM     75  H36 GCD     1      21.360  33.620  36.890  1.00  0.00            
ATOM     76  O18 GCD     1      20.340  34.240  35.300  1.00  0.00            
ATOM     77  C23 GCD     1      20.300  34.320  33.830  1.00  0.00            
ATOM     78  H37 GCD     1      21.250  34.690  33.420  1.00  0.00            
ATOM     79  C24 GCD     1      19.230  35.300  33.400  1.00  0.00            
ATOM     80  H38 GCD     1      19.350  35.450  32.320  1.00  0.00            
ATOM     81  H39 GCD     1      19.340  36.300  33.860  1.00  0.00            
ATOM     82  O19 GCD     1      17.890  34.930  33.650  1.00  0.00            
ATOM     83  H40 GCD     1      17.730  34.680  34.570  1.00  0.00            
ATOM     84  O20 GCD     1      22.580  33.790  35.180  1.00  0.00            
ATOM     85  C25 GCD     1      23.830  33.730  35.930  1.00  0.00            
ATOM     86  H41 GCD     1      23.740  33.380  36.970  1.00  0.00            
ATOM     87  C26 GCD     1      24.800  32.840  35.240  1.00  0.00            
ATOM     88  H42 GCD     1      24.730  33.180  34.200  1.00  0.00            
ATOM     89  O21 GCD     1      24.460  31.460  35.400  1.00  0.00            
ATOM     90  H43 GCD     1      24.990  31.090  34.690  1.00  0.00            
ATOM     91  C27 GCD     1      26.310  33.150  35.660  1.00  0.00            
ATOM     92  H44 GCD     1      26.390  32.760  36.690  1.00  0.00            
ATOM     93  O22 GCD     1      27.220  32.470  34.850  1.00  0.00            
ATOM     94  H45 GCD     1      27.370  33.020  34.070  1.00  0.00            
ATOM     95  C28 GCD     1      26.590  34.650  35.730  1.00  0.00            
ATOM     96  H46 GCD     1      27.500  34.880  36.300  1.00  0.00            
ATOM     97  O23 GCD     1      25.520  35.200  36.520  1.00  0.00            
ATOM     98  C29 GCD     1      24.250  35.190  35.940  1.00  0.00            
ATOM     99  H47 GCD     1      24.330  35.520  34.900  1.00  0.00            
ATOM    100  C30 GCD     1      23.280  36.030  36.820  1.00  0.00            
ATOM    101  H48 GCD     1      22.290  36.120  36.360  1.00  0.00            
ATOM    102  H49 GCD     1      23.580  37.080  36.850  1.00  0.00            
ATOM    103  O24 GCD     1      23.240  35.480  38.160  1.00  0.00            
ATOM    104  H50 GCD     1      22.400  35.730  38.560  1.00  0.00            
ATOM    105  O25 GCD     1      26.570  35.190  34.390  1.00  0.00            
ATOM    106  C31 GCD     1      27.710  35.610  33.700  1.00  0.00            
ATOM    107  H51 GCD     1      28.580  35.360  34.330  1.00  0.00            
ATOM    108  C32 GCD     1      27.820  34.970  32.300  1.00  0.00            
ATOM    109  H52 GCD     1      26.910  35.120  31.710  1.00  0.00            
ATOM    110  O26 GCD     1      28.010  33.540  32.440  1.00  0.00            
ATOM    111  H53 GCD     1      27.790  33.070  31.630  1.00  0.00            
ATOM    112  C33 GCD     1      28.830  35.670  31.400  1.00  0.00            
ATOM    113  H54 GCD     1      29.830  35.390  31.770  1.00  0.00            
ATOM    114  O27 GCD     1      28.890  35.260  30.070  1.00  0.00            
ATOM    115  H55 GCD     1      28.450  35.980  29.600  1.00  0.00            
ATOM    116  C34 GCD     1      28.750  37.250  31.510  1.00  0.00            
ATOM    117  H56 GCD     1      29.660  37.650  31.050  1.00  0.00            
ATOM    118  O28 GCD     1      28.750  37.680  32.840  1.00  0.00            
ATOM    119  C35 GCD     1      27.690  37.170  33.610  1.00  0.00            
ATOM    120  H57 GCD     1      26.710  37.500  33.270  1.00  0.00            
ATOM    121  C36 GCD     1      27.950  37.860  34.940  1.00  0.00            
ATOM    122  H58 GCD     1      27.090  37.660  35.600  1.00  0.00            
ATOM    123  H59 GCD     1      28.050  38.950  34.870  1.00  0.00            
ATOM    124  O29 GCD     1      29.040  37.410  35.700  1.00  0.00            
ATOM    125  H60 GCD     1      29.860  37.630  35.250  1.00  0.00            
ATOM    126  O30 GCD     1      27.620  37.780  30.800  1.00  0.00            
ATOM    127  C37 GCD     1      27.610  39.240  30.810  1.00  0.00            
ATOM    128  H61 GCD     1      27.890  39.680  31.780  1.00  0.00            
ATOM    129  C38 GCD     1      28.710  39.820  29.900  1.00  0.00            
ATOM    130  H62 GCD     1      28.640  39.210  29.000  1.00  0.00            
ATOM    131  O31 GCD     1      30.040  39.710  30.430  1.00  0.00            
ATOM    132  H63 GCD     1      30.550  40.480  30.140  1.00  0.00            
ATOM    133  C39 GCD     1      28.440  41.280  29.500  1.00  0.00            
ATOM    134  H64 GCD     1      28.430  41.800  30.460  1.00  0.00            
ATOM    135  O32 GCD     1      29.520  41.730  28.620  1.00  0.00            
ATOM    136  H65 GCD     1      29.540  41.100  27.890  1.00  0.00            
ATOM    137  C40 GCD     1      27.050  41.400  29.050  1.00  0.00            
ATOM    138  H66 GCD     1      26.810  42.430  28.770  1.00  0.00            
ATOM    139  O33 GCD     1      26.090  41.020  30.030  1.00  0.00            
ATOM    140  C41 GCD     1      26.180  39.670  30.410  1.00  0.00            
ATOM    141  H67 GCD     1      25.850  39.110  29.530  1.00  0.00            
ATOM    142  C42 GCD     1      25.190  39.310  31.530  1.00  0.00            
ATOM    143  H68 GCD     1      25.110  38.220  31.620  1.00  0.00            
ATOM    144  H69 GCD     1      24.200  39.580  31.140  1.00  0.00            
ATOM    145  O34 GCD     1      25.480  39.930  32.790  1.00  0.00            
ATOM    146  H70 GCD     1      25.990  40.700  32.520  1.00  0.00            
ATOM    147  O35 GCD     1      26.780  40.590  27.840  1.00  0.00            
ATOM    148  C43 GCD     1      26.310  41.210  26.690  1.00  0.00            
ATOM    149  H71 GCD     1      26.500  42.290  26.700  1.00  0.00            
ATOM    150  C44 GCD     1      27.100  40.590  25.530  1.00  0.00            
ATOM    151  H72 GCD     1      27.090  39.500  25.590  1.00  0.00            
ATOM    152  O36 GCD     1      28.510  40.850  25.520  1.00  0.00            
ATOM    153  H73 GCD     1      28.930  40.040  25.810  1.00  0.00            
ATOM    154  C45 GCD     1      26.510  40.980  24.150  1.00  0.00            
ATOM    155  H74 GCD     1      26.750  42.020  23.870  1.00  0.00            
ATOM    156  O37 GCD     1      27.100  40.170  23.120  1.00  0.00            
ATOM    157  H75 GCD     1      26.710  39.300  23.170  1.00  0.00            
ATOM    158  C46 GCD     1      24.970  40.750  24.130  1.00  0.00            
ATOM    159  H76 GCD     1      24.470  41.120  23.230  1.00  0.00            
ATOM    160  O38 GCD     1      24.740  39.320  24.260  1.00  0.00            
ATOM    161  O39 GCD     1      24.380  41.390  25.260  1.00  0.00            
ATOM    162  C47 GCD     1      24.810  40.900  26.580  1.00  0.00            
ATOM    163  H77 GCD     1      24.730  39.800  26.550  1.00  0.00            
ATOM    164  C48 GCD     1      23.860  41.550  27.580  1.00  0.00            
ATOM    165  H78 GCD     1      24.110  42.620  27.510  1.00  0.00            
ATOM    166  H79 GCD     1      24.100  41.140  28.570  1.00  0.00            
ATOM    167  O40 GCD     1      22.490  41.320  27.150  1.00  0.00            
ATOM    168  H80 GCD     1      22.410  41.940  26.420  1.00  0.00            
ATOM    169  C1  BI7     2      24.870  36.680  26.610  1.00  0.00            
ATOM    170  C2  BI7     2      24.570  36.680  28.100  1.00  0.00            
ATOM    171  C3  BI7     2      23.350  37.670  28.170  1.00  0.00            
ATOM    172  C4  BI7     2      24.270  35.360  28.820  1.00  0.00            
ATOM    173  C5  BI7     2      24.060  35.540  30.180  1.00  0.00            
ATOM    174  C6  BI7     2      23.810  34.670  31.200  1.00  0.00            
ATOM    175  C7  BI7     2      23.600  33.250  31.160  1.00  0.00            
ATOM    176  C8  BI7     2      23.620  32.420  30.050  1.00  0.00            
ATOM    177  O1  BI7     2      23.360  31.140  30.200  1.00  0.00            
ATOM    178  C9  BI7     2      23.830  32.840  28.620  1.00  0.00            
ATOM    179  O2  BI7     2      23.710  31.950  27.750  1.00  0.00            
ATOM    180  C10 BI7     2      24.080  34.190  28.160  1.00  0.00            
ATOM    181  H1  BI7     2      24.000  36.250  26.080  1.00  0.00            
ATOM    182  H2  BI7     2      25.040  37.650  26.130  1.00  0.00            
ATOM    183  H3  BI7     2      25.620  35.940  26.320  1.00  0.00            
ATOM    184  H4  BI7     2      25.440  37.140  28.580  1.00  0.00            
ATOM    185  H5  BI7     2      23.700  38.700  28.010  1.00  0.00            
ATOM    186  H6  BI7     2      22.680  37.400  27.340  1.00  0.00            
ATOM    187  H7  BI7     2      22.710  37.620  29.050  1.00  0.00            
ATOM    188  H8  BI7     2      24.170  36.590  30.440  1.00  0.00            
ATOM    189  H9  BI7     2      23.570  35.030  32.190  1.00  0.00            
ATOM    190  H10 BI7     2      23.410  32.750  32.100  1.00  0.00            
ATOM    191  H11 BI7     2      24.090  30.730  29.700  1.00  0.00            
ATOM    192  H12 BI7     2      24.320  34.050  27.110  1.00  0.00            
TER
ENDMDL
MODEL        1
ATOM      1  H1  GCD     1      15.200  25.730  39.330  1.00  0.00            
ATOM      2  O1  GCD     1      14.480  25.680  38.690  1.00  0.00            
ATOM      3  C1  GCD     1      15.080  25.590  37.370  1.00  0.00            
ATOM      4  H2  GCD     1      15.490  24.580  37.200  1.00  0.00            
ATOM      5  H3  GCD     1      14.320  25.880  36.630  1.00  0.00            
ATOM      6  C2  GCD     1      16.090  26.620  37.270  1.00  0.00            
ATOM      7  H4  GCD     1      15.660  27.630  37.310  1.00  0.00            
ATOM      8  C3  GCD     1      16.770  26.570  35.960  1.00  0.00            
ATOM      9  H5  GCD     1      17.280  25.600  35.980  1.00  0.00            
ATOM     10  C4  GCD     1      17.960  27.490  35.740  1.00  0.00            
ATOM     11  H6  GCD     1      17.500  28.480  35.610  1.00  0.00            
ATOM     12  O2  GCD     1      18.690  27.110  34.590  1.00  0.00            
ATOM     13  H7  GCD     1      19.510  27.600  34.460  1.00  0.00            
ATOM     14  C5  GCD     1      18.820  27.620  36.990  1.00  0.00            
ATOM     15  H8  GCD     1      19.370  26.670  37.030  1.00  0.00            
ATOM     16  O3  GCD     1      19.670  28.760  36.930  1.00  0.00            
ATOM     17  H9  GCD     1      19.200  29.540  36.620  1.00  0.00            
ATOM     18  C6  GCD     1      18.000  27.690  38.270  1.00  0.00            
ATOM     19  O4  GCD     1      17.060  26.620  38.250  1.00  0.00            
ATOM     20  H10 GCD     1      18.660  27.480  39.110  1.00  0.00            
ATOM     21  O5  GCD     1      17.320  28.960  38.440  1.00  0.00            
ATOM     22  C7  GCD     1      17.550  29.810  39.580  1.00  0.00            
ATOM     23  H11 GCD     1      18.550  29.710  40.000  1.00  0.00            
ATOM     24  C8  GCD     1      17.270  31.250  39.220  1.00  0.00            
ATOM     25  H12 GCD     1      16.370  31.270  38.600  1.00  0.00            
ATOM     26  O6  GCD     1      18.290  31.900  38.490  1.00  0.00            
ATOM     27  H13 GCD     1      19.020  32.150  39.080  1.00  0.00            
ATOM     28  C9  GCD     1      17.010  32.100  40.470  1.00  0.00            
ATOM     29  H14 GCD     1      17.960  32.160  41.020  1.00  0.00            
ATOM     30  O7  GCD     1      16.460  33.430  40.170  1.00  0.00            
ATOM     31  H15 GCD     1      15.590  33.230  39.820  1.00  0.00            
ATOM     32  C10 GCD     1      15.920  31.540  41.300  1.00  0.00            
ATOM     33  H16 GCD     1      15.860  32.080  42.260  1.00  0.00            
ATOM     34  O8  GCD     1      16.250  30.190  41.720  1.00  0.00            
ATOM     35  C11 GCD     1      16.520  29.280  40.650  1.00  0.00            
ATOM     36  H17 GCD     1      15.570  28.990  40.190  1.00  0.00            
ATOM     37  C12 GCD     1      16.980  28.050  41.400  1.00  0.00            
ATOM     38  H18 GCD     1      16.870  27.170  40.740  1.00  0.00            
ATOM     39  H19 GCD     1      16.220  27.860  42.170  1.00  0.00            
ATOM     40  O9  GCD     1      18.260  28.070  41.960  1.00  0.00            
ATOM     41  H20 GCD     1      18.460  28.940  42.340  1.00  0.00            
ATOM     42  O10 GCD     1      14.650  31.460  40.700  1.00  0.00            
ATOM     43  C13 GCD     1      13.660  32.220  41.390  1.00  0.00            
ATOM     44  H21 GCD     1      14.080  33.100  41.890  1.00  0.00            
ATOM     45  C14 GCD     1      12.710  32.860  40.330  1.00  0.00            
ATOM     46  H22 GCD     1      12.320  32.010  39.760  1.00  0.00            
ATOM     47  O11 GCD     1      13.410  33.720  39.400  1.00  0.00            
ATOM     48  H23 GCD     1      12.770  34.100  38.790  1.00  0.00            
ATOM     49  C15 GCD     1      11.480  33.530  40.900  1.00  0.00            
ATOM     50  H24 GCD     1      11.890  34.370  41.470  1.00  0.00            
ATOM     51  O12 GCD     1      10.600  34.070  39.900  1.00  0.00            
ATOM     52  H25 GCD     1       9.720  33.790  40.180  1.00  0.00            
ATOM     53  C16 GCD     1      10.740  32.530  41.770  1.00  0.00            
ATOM     54  H26 GCD     1       9.950  32.960  42.380  1.00  0.00            
ATOM     55  O13 GCD     1      11.600  31.890  42.780  1.00  0.00            
ATOM     56  C17 GCD     1      12.870  31.310  42.360  1.00  0.00            
ATOM     57  H27 GCD     1      12.720  30.290  41.960  1.00  0.00            
ATOM     58  C18 GCD     1      13.670  30.910  43.550  1.00  0.00            
ATOM     59  H28 GCD     1      14.590  30.350  43.320  1.00  0.00            
ATOM     60  H29 GCD     1      13.170  30.220  44.240  1.00  0.00            
ATOM     61  O14 GCD     1      14.080  32.070  44.300  1.00  0.00            
ATOM     62  H30 GCD     1      14.480  31.600  45.040  1.00  0.00            
ATOM     63  O15 GCD     1      10.190  31.470  41.030  1.00  0.00            
ATOM     64  C19 GCD     1       8.920  31.050  41.580  1.00  0.00            
ATOM     65  H31 GCD     1       8.790  31.300  42.640  1.00  0.00            
ATOM     66  C20 GCD     1       7.800  31.700  40.750  1.00  0.00            
ATOM     67  H32 GCD     1       7.880  31.370  39.710  1.00  0.00            
ATOM     68  O16 GCD     1       7.900  33.140  40.820  1.00  0.00            
ATOM     69  H33 GCD     1       7.010  33.510  40.790  1.00  0.00            
ATOM     70  C21 GCD     1       6.490  31.200  41.300  1.00  0.00            
ATOM     71  H34 GCD     1       6.380  31.620  42.310  1.00  0.00            
ATOM     72  O17 GCD     1       5.370  31.610  40.570  1.00  0.00            
ATOM     73  H35 GCD     1       5.360  32.560  40.770  1.00  0.00            
ATOM     74  C22 GCD     1       6.480  29.640  41.320  1.00  0.00            
ATOM     75  H36 GCD     1       5.580  29.310  41.860  1.00  0.00            
ATOM     76  O18 GCD     1       7.590  29.200  42.100  1.00  0.00            
ATOM     77  C23 GCD     1       8.860  29.530  41.580  1.00  0.00            
ATOM     78  H37 GCD     1       9.000  29.140  40.560  1.00  0.00            
ATOM     79  C24 GCD     1       9.900  29.000  42.550  1.00  0.00            
ATOM     80  H38 GCD     1       9.730  29.340  43.580  1.00  0.00            
ATOM     81  H39 GCD     1      10.890  29.330  42.210  1.00  0.00            
ATOM     82  O19 GCD     1       9.930  27.560  42.440  1.00  0.00            
ATOM     83  H40 GCD     1       9.050  27.350  42.760  1.00  0.00            
ATOM     84  O20 GCD     1       6.700  29.070  40.010  1.00  0.00            
ATOM     85  C25 GCD     1       5.650  28.190  39.530  1.00  0.00            
ATOM     86  H41 GCD     1       4.780  28.180  40.200  1.00  0.00            
ATOM     87  C26 GCD     1       5.190  28.720  38.210  1.00  0.00            
ATOM     88  H42 GCD     1       6.090  28.680  37.600  1.00  0.00            
ATOM     89  O21 GCD     1       4.830  30.100  38.400  1.00  0.00            
ATOM     90  H43 GCD     1       5.390  30.430  39.100  1.00  0.00            
ATOM     91  C27 GCD     1       4.020  27.890  37.710  1.00  0.00            
ATOM     92  H44 GCD     1       3.170  27.700  38.390  1.00  0.00            
ATOM     93  O22 GCD     1       3.370  28.520  36.620  1.00  0.00            
ATOM     94  H45 GCD     1       4.110  28.840  36.100  1.00  0.00            
ATOM     95  C28 GCD     1       4.640  26.540  37.290  1.00  0.00            
ATOM     96  H46 GCD     1       3.920  25.770  37.000  1.00  0.00            
ATOM     97  O23 GCD     1       5.220  25.970  38.500  1.00  0.00            
ATOM     98  C29 GCD     1       6.200  26.840  39.200  1.00  0.00            
ATOM     99  H47 GCD     1       7.100  26.990  38.590  1.00  0.00            
ATOM    100  C30 GCD     1       6.730  26.070  40.450  1.00  0.00            
ATOM    101  H48 GCD     1       5.890  25.820  41.110  1.00  0.00            
ATOM    102  H49 GCD     1       7.320  26.740  41.100  1.00  0.00            
ATOM    103  O24 GCD     1       7.480  24.870  40.160  1.00  0.00            
ATOM    104  H50 GCD     1       7.650  24.470  41.020  1.00  0.00            
ATOM    105  O25 GCD     1       5.660  26.690  36.390  1.00  0.00            
ATOM    106  C31 GCD     1       5.370  27.120  35.000  1.00  0.00            
ATOM    107  H51 GCD     1       4.300  27.280  34.800  1.00  0.00            
ATOM    108  C32 GCD     1       6.180  28.360  34.520  1.00  0.00            
ATOM    109  H52 GCD     1       7.180  28.360  34.980  1.00  0.00            
ATOM    110  O26 GCD     1       5.530  29.540  35.030  1.00  0.00            
ATOM    111  H53 GCD     1       6.210  30.170  35.280  1.00  0.00            
ATOM    112  C33 GCD     1       6.420  28.470  33.000  1.00  0.00            
ATOM    113  H54 GCD     1       5.450  28.610  32.520  1.00  0.00            
ATOM    114  O27 GCD     1       7.250  29.510  32.660  1.00  0.00            
ATOM    115  H55 GCD     1       7.140  29.510  31.700  1.00  0.00            
ATOM    116  C34 GCD     1       6.730  27.100  32.370  1.00  0.00            
ATOM    117  H56 GCD     1       6.750  27.260  31.290  1.00  0.00            
ATOM    118  O28 GCD     1       5.840  26.090  32.830  1.00  0.00            
ATOM    119  C35 GCD     1       5.790  25.940  34.220  1.00  0.00            
ATOM    120  H57 GCD     1       6.840  25.730  34.490  1.00  0.00            
ATOM    121  C36 GCD     1       4.960  24.620  34.420  1.00  0.00            
ATOM    122  H58 GCD     1       4.970  24.230  35.450  1.00  0.00            
ATOM    123  H59 GCD     1       5.490  23.830  33.870  1.00  0.00            
ATOM    124  O29 GCD     1       3.590  24.730  33.930  1.00  0.00            
ATOM    125  H60 GCD     1       3.710  25.200  33.090  1.00  0.00            
ATOM    126  O30 GCD     1       8.070  26.720  32.770  1.00  0.00            
ATOM    127  C37 GCD     1       8.740  25.900  31.760  1.00  0.00            
ATOM    128  H61 GCD     1       8.150  25.290  31.070  1.00  0.00            
ATOM    129  C38 GCD     1       9.670  26.860  30.950  1.00  0.00            
ATOM    130  H62 GCD     1      10.260  27.520  31.590  1.00  0.00            
ATOM    131  O31 GCD     1       9.010  27.590  29.920  1.00  0.00            
ATOM    132  H63 GCD     1       8.570  27.070  29.240  1.00  0.00            
ATOM    133  C39 GCD     1      10.770  26.090  30.200  1.00  0.00            
ATOM    134  H64 GCD     1      10.250  25.400  29.520  1.00  0.00            
ATOM    135  O32 GCD     1      11.720  26.970  29.520  1.00  0.00            
ATOM    136  H65 GCD     1      12.430  27.030  30.170  1.00  0.00            
ATOM    137  C40 GCD     1      11.580  25.220  31.120  1.00  0.00            
ATOM    138  H66 GCD     1      12.300  24.690  30.490  1.00  0.00            
ATOM    139  O33 GCD     1      10.640  24.370  31.720  1.00  0.00            
ATOM    140  C41 GCD     1       9.550  24.910  32.520  1.00  0.00            
ATOM    141  H67 GCD     1      10.080  25.430  33.330  1.00  0.00            
ATOM    142  C42 GCD     1       8.730  23.770  33.130  1.00  0.00            
ATOM    143  H68 GCD     1       8.220  23.240  32.320  1.00  0.00            
ATOM    144  H69 GCD     1       7.870  24.190  33.670  1.00  0.00            
ATOM    145  O34 GCD     1       9.440  22.970  34.060  1.00  0.00            
ATOM    146  H70 GCD     1       9.900  23.570  34.660  1.00  0.00            
ATOM    147  O35 GCD     1      12.220  26.020  32.110  1.00  0.00            
ATOM    148  C43 GCD     1      13.610  25.720  32.320  1.00  0.00            
ATOM    149  H71 GCD     1      13.910  24.980  31.570  1.00  0.00            
ATOM    150  C44 GCD     1      14.490  26.940  32.110  1.00  0.00            
ATOM    151  H72 GCD     1      14.120  27.700  32.820  1.00  0.00            
ATOM    152  O36 GCD     1      14.320  27.480  30.830  1.00  0.00            
ATOM    153  H73 GCD     1      14.770  28.330  30.910  1.00  0.00            
ATOM    154  C45 GCD     1      15.880  26.570  32.510  1.00  0.00            
ATOM    155  H74 GCD     1      16.230  25.870  31.740  1.00  0.00            
ATOM    156  O37 GCD     1      16.740  27.700  32.500  1.00  0.00            
ATOM    157  H75 GCD     1      17.340  27.710  33.250  1.00  0.00            
ATOM    158  C46 GCD     1      16.090  25.840  33.830  1.00  0.00            
ATOM    159  H76 GCD     1      17.100  25.410  33.850  1.00  0.00            
ATOM    160  O38 GCD     1      15.890  26.690  34.890  1.00  0.00            
ATOM    161  O39 GCD     1      15.210  24.720  33.900  1.00  0.00            
ATOM    162  C47 GCD     1      13.820  25.130  33.720  1.00  0.00            
ATOM    163  H77 GCD     1      13.530  25.860  34.480  1.00  0.00            
ATOM    164  C48 GCD     1      12.940  23.860  33.890  1.00  0.00            
ATOM    165  H78 GCD     1      13.050  23.180  33.030  1.00  0.00            
ATOM    166  H79 GCD     1      11.880  24.150  33.940  1.00  0.00            
ATOM    167  O40 GCD     1      13.200  23.100  35.090  1.00  0.00            
ATOM    168  H80 GCD     1      14.150  22.950  35.210  1.00  0.00            
ATOM    169  C1  BI7     2      14.800  29.720  35.350  1.00  0.00            
ATOM    170  C2  BI7     2      14.430  30.300  36.740  1.00  0.00            
ATOM    171  C3  BI7     2      14.550  31.830  36.700  1.00  0.00            
ATOM    172  C4  BI7     2      13.060  29.790  37.190  1.00  0.00            
ATOM    173  C5  BI7     2      13.040  28.970  38.370  1.00  0.00            
ATOM    174  C6  BI7     2      12.120  28.220  39.010  1.00  0.00            
ATOM    175  C7  BI7     2      10.720  28.120  38.800  1.00  0.00            
ATOM    176  C8  BI7     2      10.080  29.070  38.080  1.00  0.00            
ATOM    177  O1  BI7     2       8.740  29.050  38.220  1.00  0.00            
ATOM    178  C9  BI7     2      10.510  30.270  37.220  1.00  0.00            
ATOM    179  O2  BI7     2       9.690  31.040  36.770  1.00  0.00            
ATOM    180  C10 BI7     2      11.860  30.430  36.720  1.00  0.00            
ATOM    181  H1  BI7     2      14.120  30.120  34.590  1.00  0.00            
ATOM    182  H2  BI7     2      15.860  29.910  35.130  1.00  0.00            
ATOM    183  H3  BI7     2      14.690  28.630  35.320  1.00  0.00            
ATOM    184  H4  BI7     2      15.290  30.080  37.380  1.00  0.00            
ATOM    185  H5  BI7     2      14.430  32.290  37.680  1.00  0.00            
ATOM    186  H6  BI7     2      15.550  32.160  36.390  1.00  0.00            
ATOM    187  H7  BI7     2      13.790  32.170  35.990  1.00  0.00            
ATOM    188  H8  BI7     2      14.050  28.850  38.740  1.00  0.00            
ATOM    189  H9  BI7     2      12.410  27.630  39.870  1.00  0.00            
ATOM    190  H10 BI7     2      10.090  27.460  39.380  1.00  0.00            
ATOM    191  H11 BI7     2       8.400  29.790  37.680  1.00  0.00            
ATOM    192  H12 BI7     2      11.920  31.190  35.950  1.00  0.00            
TER
ENDMDL
MODEL        1
ATOM      1  H1  GCD     1      16.450  30.940  20.160  1.00  0.00            
ATOM      2  O1  GCD     1      15.760  31.590  19.970  1.00  0.00            
ATOM      3  C1  GCD     1      14.610  30.820  19.840  1.00  0.00            
ATOM      4  H2  GCD     1      13.880  31.290  19.180  1.00  0.00            
ATOM      5  H3  GCD     1      14.880  29.880  19.350  1.00  0.00            
ATOM      6  C2  GCD     1      13.960  30.570  21.220  1.00  0.00            
ATOM      7  H4  GCD     1      14.660  30.250  22.010  1.00  0.00            
ATOM      8  C3  GCD     1      12.910  29.430  21.260  1.00  0.00            
ATOM      9  H5  GCD     1      12.200  29.470  20.420  1.00  0.00            
ATOM     10  C4  GCD     1      12.270  29.430  22.620  1.00  0.00            
ATOM     11  H6  GCD     1      13.060  29.110  23.320  1.00  0.00            
ATOM     12  O2  GCD     1      11.260  28.450  22.570  1.00  0.00            
ATOM     13  H7  GCD     1      10.830  28.340  23.420  1.00  0.00            
ATOM     14  C5  GCD     1      11.780  30.710  23.090  1.00  0.00            
ATOM     15  H8  GCD     1      10.890  31.010  22.520  1.00  0.00            
ATOM     16  O3  GCD     1      11.310  30.760  24.500  1.00  0.00            
ATOM     17  H9  GCD     1      10.830  29.960  24.730  1.00  0.00            
ATOM     18  C6  GCD     1      12.810  31.800  22.910  1.00  0.00            
ATOM     19  O4  GCD     1      13.390  31.790  21.630  1.00  0.00            
ATOM     20  H10 GCD     1      12.310  32.780  22.910  1.00  0.00            
ATOM     21  O5  GCD     1      13.810  31.700  23.900  1.00  0.00            
ATOM     22  C7  GCD     1      14.080  33.010  24.590  1.00  0.00            
ATOM     23  H11 GCD     1      13.530  33.670  23.910  1.00  0.00            
ATOM     24  C8  GCD     1      13.530  32.850  26.030  1.00  0.00            
ATOM     25  H12 GCD     1      13.880  31.900  26.470  1.00  0.00            
ATOM     26  O6  GCD     1      12.150  32.820  26.030  1.00  0.00            
ATOM     27  H13 GCD     1      11.880  32.140  25.400  1.00  0.00            
ATOM     28  C9  GCD     1      14.010  34.030  26.940  1.00  0.00            
ATOM     29  H14 GCD     1      13.530  34.930  26.550  1.00  0.00            
ATOM     30  O7  GCD     1      13.680  33.790  28.330  1.00  0.00            
ATOM     31  H15 GCD     1      14.050  33.000  28.720  1.00  0.00            
ATOM     32  C10 GCD     1      15.540  34.190  26.890  1.00  0.00            
ATOM     33  H16 GCD     1      15.940  34.990  27.530  1.00  0.00            
ATOM     34  O8  GCD     1      15.810  34.500  25.500  1.00  0.00            
ATOM     35  C11 GCD     1      15.540  33.370  24.650  1.00  0.00            
ATOM     36  H17 GCD     1      16.140  32.520  25.010  1.00  0.00            
ATOM     37  C12 GCD     1      16.180  33.540  23.280  1.00  0.00            
ATOM     38  H18 GCD     1      16.180  32.600  22.730  1.00  0.00            
ATOM     39  H19 GCD     1      17.240  33.790  23.440  1.00  0.00            
ATOM     40  O9  GCD     1      15.550  34.610  22.580  1.00  0.00            
ATOM     41  H20 GCD     1      14.910  34.120  22.060  1.00  0.00            
ATOM     42  O10 GCD     1      16.230  32.990  27.220  1.00  0.00            
ATOM     43  C13 GCD     1      16.750  32.760  28.510  1.00  0.00            
ATOM     44  H21 GCD     1      16.430  33.600  29.130  1.00  0.00            
ATOM     45  C14 GCD     1      16.110  31.460  29.110  1.00  0.00            
ATOM     46  H22 GCD     1      16.270  30.640  28.390  1.00  0.00            
ATOM     47  O11 GCD     1      14.740  31.580  29.260  1.00  0.00            
ATOM     48  H23 GCD     1      14.490  30.650  29.380  1.00  0.00            
ATOM     49  C15 GCD     1      16.710  31.000  30.420  1.00  0.00            
ATOM     50  H24 GCD     1      16.470  31.720  31.210  1.00  0.00            
ATOM     51  O12 GCD     1      16.150  29.690  30.840  1.00  0.00            
ATOM     52  H25 GCD     1      16.080  29.550  31.790  1.00  0.00            
ATOM     53  C16 GCD     1      18.230  31.020  30.250  1.00  0.00            
ATOM     54  H26 GCD     1      18.710  30.660  31.160  1.00  0.00            
ATOM     55  O13 GCD     1      18.760  32.270  29.780  1.00  0.00            
ATOM     56  C17 GCD     1      18.260  32.700  28.510  1.00  0.00            
ATOM     57  H27 GCD     1      18.500  31.890  27.810  1.00  0.00            
ATOM     58  C18 GCD     1      18.960  33.980  28.080  1.00  0.00            
ATOM     59  H28 GCD     1      18.950  34.170  27.000  1.00  0.00            
ATOM     60  H29 GCD     1      20.010  33.820  28.340  1.00  0.00            
ATOM     61  O14 GCD     1      18.420  35.160  28.740  1.00  0.00            
ATOM     62  H30 GCD     1      19.020  35.900  28.850  1.00  0.00            
ATOM     63  O15 GCD     1      18.510  29.970  29.270  1.00  0.00            
ATOM     64  C19 GCD     1      19.340  28.900  29.820  1.00  0.00            
ATOM     65  H31 GCD     1      19.450  28.700  30.890  1.00  0.00            
ATOM     66  C20 GCD     1      18.760  27.520  29.380  1.00  0.00            
ATOM     67  H32 GCD     1      18.700  27.400  28.290  1.00  0.00            
ATOM     68  O16 GCD     1      17.520  27.380  29.960  1.00  0.00            
ATOM     69  H33 GCD     1      16.980  28.180  29.940  1.00  0.00            
ATOM     70  C21 GCD     1      19.640  26.340  29.840  1.00  0.00            
ATOM     71  H34 GCD     1      19.840  26.450  30.910  1.00  0.00            
ATOM     72  O17 GCD     1      19.160  25.040  29.570  1.00  0.00            
ATOM     73  H35 GCD     1      18.320  25.060  29.110  1.00  0.00            
ATOM     74  C22 GCD     1      21.050  26.500  29.290  1.00  0.00            
ATOM     75  H36 GCD     1      21.710  25.750  29.710  1.00  0.00            
ATOM     76  O18 GCD     1      21.480  27.850  29.630  1.00  0.00            
ATOM     77  C23 GCD     1      20.730  29.000  29.190  1.00  0.00            
ATOM     78  H37 GCD     1      20.680  28.910  28.100  1.00  0.00            
ATOM     79  C24 GCD     1      21.480  30.250  29.610  1.00  0.00            
ATOM     80  H38 GCD     1      21.820  30.030  30.630  1.00  0.00            
ATOM     81  H39 GCD     1      20.780  31.090  29.600  1.00  0.00            
ATOM     82  O19 GCD     1      22.580  30.530  28.730  1.00  0.00            
ATOM     83  H40 GCD     1      23.080  29.750  28.470  1.00  0.00            
ATOM     84  O20 GCD     1      21.060  26.380  27.910  1.00  0.00            
ATOM     85  C25 GCD     1      22.330  25.890  27.340  1.00  0.00            
ATOM     86  H41 GCD     1      23.100  26.350  27.980  1.00  0.00            
ATOM     87  C26 GCD     1      22.400  24.300  27.380  1.00  0.00            
ATOM     88  H42 GCD     1      21.470  23.900  26.960  1.00  0.00            
ATOM     89  O21 GCD     1      22.410  23.750  28.720  1.00  0.00            
ATOM     90  H43 GCD     1      23.140  24.240  29.120  1.00  0.00            
ATOM     91  C27 GCD     1      23.540  23.780  26.480  1.00  0.00            
ATOM     92  H44 GCD     1      24.510  24.160  26.830  1.00  0.00            
ATOM     93  O22 GCD     1      23.690  22.340  26.390  1.00  0.00            
ATOM     94  H45 GCD     1      22.920  22.010  25.920  1.00  0.00            
ATOM     95  C28 GCD     1      23.510  24.430  25.160  1.00  0.00            
ATOM     96  H46 GCD     1      24.370  24.070  24.580  1.00  0.00            
ATOM     97  O23 GCD     1      23.590  25.790  25.310  1.00  0.00            
ATOM     98  C29 GCD     1      22.450  26.390  25.940  1.00  0.00            
ATOM     99  H47 GCD     1      21.560  26.130  25.360  1.00  0.00            
ATOM    100  C30 GCD     1      22.580  27.940  25.940  1.00  0.00            
ATOM    101  H48 GCD     1      23.500  28.150  26.500  1.00  0.00            
ATOM    102  H49 GCD     1      21.700  28.330  26.460  1.00  0.00            
ATOM    103  O24 GCD     1      22.590  28.260  24.570  1.00  0.00            
ATOM    104  H50 GCD     1      23.320  27.860  24.090  1.00  0.00            
ATOM    105  O25 GCD     1      22.390  24.110  24.340  1.00  0.00            
ATOM    106  C31 GCD     1      22.580  23.120  23.360  1.00  0.00            
ATOM    107  H51 GCD     1      23.490  22.570  23.610  1.00  0.00            
ATOM    108  C32 GCD     1      21.420  22.060  23.490  1.00  0.00            
ATOM    109  H52 GCD     1      20.480  22.620  23.570  1.00  0.00            
ATOM    110  O26 GCD     1      21.690  21.350  24.660  1.00  0.00            
ATOM    111  H53 GCD     1      20.840  21.170  25.090  1.00  0.00            
ATOM    112  C33 GCD     1      21.210  21.250  22.250  1.00  0.00            
ATOM    113  H54 GCD     1      22.070  20.560  22.250  1.00  0.00            
ATOM    114  O27 GCD     1      19.980  20.550  22.330  1.00  0.00            
ATOM    115  H55 GCD     1      20.010  19.860  23.010  1.00  0.00            
ATOM    116  C34 GCD     1      21.180  22.080  20.950  1.00  0.00            
ATOM    117  H56 GCD     1      21.160  21.600  19.960  1.00  0.00            
ATOM    118  O28 GCD     1      22.400  22.760  20.870  1.00  0.00            
ATOM    119  C35 GCD     1      22.690  23.710  21.940  1.00  0.00            
ATOM    120  H57 GCD     1      21.940  24.510  21.970  1.00  0.00            
ATOM    121  C36 GCD     1      24.020  24.430  21.660  1.00  0.00            
ATOM    122  H58 GCD     1      24.200  25.350  22.240  1.00  0.00            
ATOM    123  H59 GCD     1      24.030  24.720  20.600  1.00  0.00            
ATOM    124  O29 GCD     1      25.190  23.550  21.730  1.00  0.00            
ATOM    125  H60 GCD     1      26.030  24.020  21.780  1.00  0.00            
ATOM    126  O30 GCD     1      20.050  23.000  20.970  1.00  0.00            
ATOM    127  C37 GCD     1      19.290  23.060  19.750  1.00  0.00            
ATOM    128  H61 GCD     1      19.750  22.530  18.910  1.00  0.00            
ATOM    129  C38 GCD     1      18.000  22.320  19.930  1.00  0.00            
ATOM    130  H62 GCD     1      17.500  22.720  20.830  1.00  0.00            
ATOM    131  O31 GCD     1      18.250  20.970  20.210  1.00  0.00            
ATOM    132  H63 GCD     1      18.830  20.980  20.980  1.00  0.00            
ATOM    133  C39 GCD     1      17.150  22.600  18.680  1.00  0.00            
ATOM    134  H64 GCD     1      17.750  22.150  17.880  1.00  0.00            
ATOM    135  O32 GCD     1      15.910  21.860  18.720  1.00  0.00            
ATOM    136  H65 GCD     1      15.920  21.210  19.430  1.00  0.00            
ATOM    137  C40 GCD     1      16.930  24.090  18.440  1.00  0.00            
ATOM    138  H66 GCD     1      16.410  24.340  17.510  1.00  0.00            
ATOM    139  O33 GCD     1      18.190  24.730  18.340  1.00  0.00            
ATOM    140  C41 GCD     1      19.000  24.550  19.480  1.00  0.00            
ATOM    141  H67 GCD     1      18.550  25.060  20.350  1.00  0.00            
ATOM    142  C42 GCD     1      20.390  25.190  19.170  1.00  0.00            
ATOM    143  H68 GCD     1      20.860  24.750  18.280  1.00  0.00            
ATOM    144  H69 GCD     1      21.080  25.070  20.010  1.00  0.00            
ATOM    145  O34 GCD     1      20.220  26.620  19.000  1.00  0.00            
ATOM    146  H70 GCD     1      19.660  26.620  18.220  1.00  0.00            
ATOM    147  O35 GCD     1      16.250  24.610  19.640  1.00  0.00            
ATOM    148  C43 GCD     1      15.190  25.470  19.360  1.00  0.00            
ATOM    149  H71 GCD     1      14.890  25.360  18.310  1.00  0.00            
ATOM    150  C44 GCD     1      14.030  25.120  20.300  1.00  0.00            
ATOM    151  H72 GCD     1      14.460  25.180  21.310  1.00  0.00            
ATOM    152  O36 GCD     1      13.690  23.750  20.000  1.00  0.00            
ATOM    153  H73 GCD     1      14.470  23.260  19.740  1.00  0.00            
ATOM    154  C45 GCD     1      12.850  26.060  20.080  1.00  0.00            
ATOM    155  H74 GCD     1      12.390  25.620  19.190  1.00  0.00            
ATOM    156  O37 GCD     1      11.900  26.060  21.150  1.00  0.00            
ATOM    157  H75 GCD     1      11.680  26.960  21.430  1.00  0.00            
ATOM    158  C46 GCD     1      13.240  27.520  19.830  1.00  0.00            
ATOM    159  H76 GCD     1      12.390  27.980  19.310  1.00  0.00            
ATOM    160  O38 GCD     1      13.540  28.110  21.100  1.00  0.00            
ATOM    161  O39 GCD     1      14.340  27.710  19.040  1.00  0.00            
ATOM    162  C47 GCD     1      15.480  27.010  19.460  1.00  0.00            
ATOM    163  H77 GCD     1      15.850  27.290  20.450  1.00  0.00            
ATOM    164  C48 GCD     1      16.650  27.360  18.540  1.00  0.00            
ATOM    165  H78 GCD     1      16.660  26.860  17.560  1.00  0.00            
ATOM    166  H79 GCD     1      17.570  26.990  19.000  1.00  0.00            
ATOM    167  O40 GCD     1      16.840  28.750  18.380  1.00  0.00            
ATOM    168  H80 GCD     1      16.080  29.070  17.890  1.00  0.00            
ATOM    169  C1  BI7     2      17.900  30.140  22.600  1.00  0.00            
ATOM    170  C2  BI7     2      18.380  29.620  23.960  1.00  0.00            
ATOM    171  C3  BI7     2      17.670  30.400  25.150  1.00  0.00            
ATOM    172  C4  BI7     2      18.150  28.110  23.880  1.00  0.00            
ATOM    173  C5  BI7     2      19.300  27.320  23.630  1.00  0.00            
ATOM    174  C6  BI7     2      19.530  25.980  23.570  1.00  0.00            
ATOM    175  C7  BI7     2      18.570  24.930  23.590  1.00  0.00            
ATOM    176  C8  BI7     2      17.260  25.070  23.810  1.00  0.00            
ATOM    177  O1  BI7     2      16.610  23.910  24.040  1.00  0.00            
ATOM    178  C9  BI7     2      16.360  26.280  24.120  1.00  0.00            
ATOM    179  O2  BI7     2      15.180  26.060  24.330  1.00  0.00            
ATOM    180  C10 BI7     2      16.830  27.720  24.020  1.00  0.00            
ATOM    181  H1  BI7     2      18.190  31.170  22.370  1.00  0.00            
ATOM    182  H2  BI7     2      18.420  29.530  21.850  1.00  0.00            
ATOM    183  H3  BI7     2      16.810  30.180  22.490  1.00  0.00            
ATOM    184  H4  BI7     2      19.460  29.830  24.040  1.00  0.00            
ATOM    185  H5  BI7     2      17.840  29.910  26.110  1.00  0.00            
ATOM    186  H6  BI7     2      18.050  31.420  25.310  1.00  0.00            
ATOM    187  H7  BI7     2      16.580  30.380  25.060  1.00  0.00            
ATOM    188  H8  BI7     2      20.220  27.870  23.450  1.00  0.00            
ATOM    189  H9  BI7     2      20.510  25.530  23.430  1.00  0.00            
ATOM    190  H10 BI7     2      18.970  23.930  23.430  1.00  0.00            
ATOM    191  H11 BI7     2      15.770  24.220  24.410  1.00  0.00            
ATOM    192  H12 BI7     2      16.100  28.480  24.280  1.00  0.00            
TER
ENDMDL
MODEL        1
ATOM      1  H1  GCD     1      28.980  31.300  14.320  1.00  0.00            
ATOM      2  O1  GCD     1      28.090  30.990  14.130  1.00  0.00            
ATOM      3  C1  GCD     1      27.280  31.470  15.130  1.00  0.00            
ATOM      4  H2  GCD     1      26.980  30.520  15.620  1.00  0.00            
ATOM      5  H3  GCD     1      27.800  32.100  15.860  1.00  0.00            
ATOM      6  C2  GCD     1      26.010  32.250  14.740  1.00  0.00            
ATOM      7  H4  GCD     1      25.430  32.430  15.650  1.00  0.00            
ATOM      8  C3  GCD     1      25.210  31.410  13.710  1.00  0.00            
ATOM      9  H5  GCD     1      25.890  31.260  12.860  1.00  0.00            
ATOM     10  C4  GCD     1      23.980  32.260  13.380  1.00  0.00            
ATOM     11  H6  GCD     1      23.380  32.270  14.300  1.00  0.00            
ATOM     12  O2  GCD     1      23.270  31.450  12.400  1.00  0.00            
ATOM     13  H7  GCD     1      22.580  31.960  11.990  1.00  0.00            
ATOM     14  C5  GCD     1      24.280  33.670  12.890  1.00  0.00            
ATOM     15  H8  GCD     1      25.010  33.520  12.090  1.00  0.00            
ATOM     16  O3  GCD     1      23.100  34.450  12.610  1.00  0.00            
ATOM     17  H9  GCD     1      22.740  34.860  13.410  1.00  0.00            
ATOM     18  C6  GCD     1      25.140  34.300  13.960  1.00  0.00            
ATOM     19  O4  GCD     1      26.300  33.500  14.230  1.00  0.00            
ATOM     20  H10 GCD     1      25.510  35.270  13.600  1.00  0.00            
ATOM     21  O5  GCD     1      24.480  34.530  15.210  1.00  0.00            
ATOM     22  C7  GCD     1      24.370  35.870  15.680  1.00  0.00            
ATOM     23  H11 GCD     1      24.730  36.590  14.930  1.00  0.00            
ATOM     24  C8  GCD     1      22.910  36.240  15.960  1.00  0.00            
ATOM     25  H12 GCD     1      22.460  35.480  16.610  1.00  0.00            
ATOM     26  O6  GCD     1      22.290  36.210  14.670  1.00  0.00            
ATOM     27  H13 GCD     1      21.440  35.790  14.850  1.00  0.00            
ATOM     28  C9  GCD     1      22.750  37.620  16.620  1.00  0.00            
ATOM     29  H14 GCD     1      23.240  38.290  15.900  1.00  0.00            
ATOM     30  O7  GCD     1      21.390  38.020  16.830  1.00  0.00            
ATOM     31  H15 GCD     1      20.960  37.320  17.330  1.00  0.00            
ATOM     32  C10 GCD     1      23.610  37.760  17.870  1.00  0.00            
ATOM     33  H16 GCD     1      23.710  38.790  18.230  1.00  0.00            
ATOM     34  O8  GCD     1      24.920  37.200  17.590  1.00  0.00            
ATOM     35  C11 GCD     1      25.060  35.940  17.070  1.00  0.00            
ATOM     36  H17 GCD     1      24.530  35.230  17.710  1.00  0.00            
ATOM     37  C12 GCD     1      26.490  35.510  17.050  1.00  0.00            
ATOM     38  H18 GCD     1      26.670  34.500  16.660  1.00  0.00            
ATOM     39  H19 GCD     1      26.830  35.560  18.100  1.00  0.00            
ATOM     40  O9  GCD     1      27.230  36.490  16.290  1.00  0.00            
ATOM     41  H20 GCD     1      27.550  37.210  16.860  1.00  0.00            
ATOM     42  O10 GCD     1      23.100  36.950  18.910  1.00  0.00            
ATOM     43  C13 GCD     1      23.070  37.610  20.130  1.00  0.00            
ATOM     44  H21 GCD     1      22.880  38.680  19.970  1.00  0.00            
ATOM     45  C14 GCD     1      21.700  37.270  20.810  1.00  0.00            
ATOM     46  H22 GCD     1      21.570  36.210  21.040  1.00  0.00            
ATOM     47  O11 GCD     1      20.560  37.600  19.900  1.00  0.00            
ATOM     48  H23 GCD     1      20.630  37.050  19.110  1.00  0.00            
ATOM     49  C15 GCD     1      21.560  38.150  22.080  1.00  0.00            
ATOM     50  H24 GCD     1      21.500  39.190  21.750  1.00  0.00            
ATOM     51  O12 GCD     1      20.350  37.950  22.790  1.00  0.00            
ATOM     52  H25 GCD     1      19.680  37.860  22.100  1.00  0.00            
ATOM     53  C16 GCD     1      22.730  37.930  22.980  1.00  0.00            
ATOM     54  H26 GCD     1      22.650  38.640  23.800  1.00  0.00            
ATOM     55  O13 GCD     1      23.930  38.130  22.280  1.00  0.00            
ATOM     56  C17 GCD     1      24.240  37.280  21.100  1.00  0.00            
ATOM     57  H27 GCD     1      24.320  36.260  21.510  1.00  0.00            
ATOM     58  C18 GCD     1      25.660  37.590  20.630  1.00  0.00            
ATOM     59  H28 GCD     1      25.940  36.830  19.900  1.00  0.00            
ATOM     60  H29 GCD     1      26.360  37.480  21.460  1.00  0.00            
ATOM     61  O14 GCD     1      25.920  38.860  20.030  1.00  0.00            
ATOM     62  H30 GCD     1      26.870  38.990  20.070  1.00  0.00            
ATOM     63  O15 GCD     1      22.760  36.600  23.460  1.00  0.00            
ATOM     64  C19 GCD     1      22.860  36.420  24.870  1.00  0.00            
ATOM     65  H31 GCD     1      22.880  37.380  25.410  1.00  0.00            
ATOM     66  C20 GCD     1      21.590  35.730  25.340  1.00  0.00            
ATOM     67  H32 GCD     1      21.250  34.890  24.730  1.00  0.00            
ATOM     68  O16 GCD     1      20.430  36.560  25.340  1.00  0.00            
ATOM     69  H33 GCD     1      20.340  37.040  24.510  1.00  0.00            
ATOM     70  C21 GCD     1      21.810  35.220  26.750  1.00  0.00            
ATOM     71  H34 GCD     1      21.940  36.130  27.340  1.00  0.00            
ATOM     72  O17 GCD     1      20.660  34.670  27.250  1.00  0.00            
ATOM     73  H35 GCD     1      19.960  35.320  27.140  1.00  0.00            
ATOM     74  C22 GCD     1      23.040  34.360  26.880  1.00  0.00            
ATOM     75  H36 GCD     1      23.240  34.030  27.910  1.00  0.00            
ATOM     76  O18 GCD     1      24.110  35.230  26.530  1.00  0.00            
ATOM     77  C23 GCD     1      24.130  35.640  25.200  1.00  0.00            
ATOM     78  H37 GCD     1      24.280  34.780  24.530  1.00  0.00            
ATOM     79  C24 GCD     1      25.360  36.550  25.130  1.00  0.00            
ATOM     80  H38 GCD     1      25.250  37.500  25.660  1.00  0.00            
ATOM     81  H39 GCD     1      25.450  36.890  24.090  1.00  0.00            
ATOM     82  O19 GCD     1      26.520  35.800  25.550  1.00  0.00            
ATOM     83  H40 GCD     1      26.340  35.480  26.440  1.00  0.00            
ATOM     84  O20 GCD     1      22.950  33.240  25.970  1.00  0.00            
ATOM     85  C25 GCD     1      23.150  31.980  26.690  1.00  0.00            
ATOM     86  H41 GCD     1      23.440  32.100  27.740  1.00  0.00            
ATOM     87  C26 GCD     1      21.840  31.150  26.650  1.00  0.00            
ATOM     88  H42 GCD     1      21.470  31.070  25.620  1.00  0.00            
ATOM     89  O21 GCD     1      20.870  31.710  27.570  1.00  0.00            
ATOM     90  H43 GCD     1      20.740  32.600  27.230  1.00  0.00            
ATOM     91  C27 GCD     1      22.150  29.660  27.080  1.00  0.00            
ATOM     92  H44 GCD     1      22.510  29.730  28.110  1.00  0.00            
ATOM     93  O22 GCD     1      21.040  28.770  27.110  1.00  0.00            
ATOM     94  H45 GCD     1      20.580  28.810  26.270  1.00  0.00            
ATOM     95  C28 GCD     1      23.270  29.090  26.250  1.00  0.00            
ATOM     96  H46 GCD     1      23.500  28.060  26.520  1.00  0.00            
ATOM     97  O23 GCD     1      24.380  29.970  26.360  1.00  0.00            
ATOM     98  C29 GCD     1      24.310  31.300  25.870  1.00  0.00            
ATOM     99  H47 GCD     1      24.110  31.330  24.790  1.00  0.00            
ATOM    100  C30 GCD     1      25.690  32.080  25.980  1.00  0.00            
ATOM    101  H48 GCD     1      25.650  33.000  25.380  1.00  0.00            
ATOM    102  H49 GCD     1      26.470  31.450  25.540  1.00  0.00            
ATOM    103  O24 GCD     1      26.090  32.170  27.360  1.00  0.00            
ATOM    104  H50 GCD     1      25.920  31.310  27.780  1.00  0.00            
ATOM    105  O25 GCD     1      22.920  29.030  24.850  1.00  0.00            
ATOM    106  C31 GCD     1      22.360  27.720  24.460  1.00  0.00            
ATOM    107  H51 GCD     1      22.130  27.160  25.370  1.00  0.00            
ATOM    108  C32 GCD     1      21.110  27.930  23.730  1.00  0.00            
ATOM    109  H52 GCD     1      21.360  28.600  22.900  1.00  0.00            
ATOM    110  O26 GCD     1      20.170  28.620  24.540  1.00  0.00            
ATOM    111  H53 GCD     1      19.290  28.500  24.160  1.00  0.00            
ATOM    112  C33 GCD     1      20.550  26.620  23.140  1.00  0.00            
ATOM    113  H54 GCD     1      20.130  26.090  24.000  1.00  0.00            
ATOM    114  O27 GCD     1      19.420  26.810  22.300  1.00  0.00            
ATOM    115  H55 GCD     1      19.580  26.770  21.350  1.00  0.00            
ATOM    116  C34 GCD     1      21.530  25.870  22.330  1.00  0.00            
ATOM    117  H56 GCD     1      21.090  24.910  22.080  1.00  0.00            
ATOM    118  O28 GCD     1      22.650  25.690  23.180  1.00  0.00            
ATOM    119  C35 GCD     1      23.310  26.870  23.660  1.00  0.00            
ATOM    120  H57 GCD     1      23.570  27.450  22.760  1.00  0.00            
ATOM    121  C36 GCD     1      24.630  26.480  24.330  1.00  0.00            
ATOM    122  H58 GCD     1      25.240  27.400  24.370  1.00  0.00            
ATOM    123  H59 GCD     1      25.270  25.780  23.790  1.00  0.00            
ATOM    124  O29 GCD     1      24.490  25.980  25.630  1.00  0.00            
ATOM    125  H60 GCD     1      24.150  25.070  25.580  1.00  0.00            
ATOM    126  O30 GCD     1      21.860  26.670  21.110  1.00  0.00            
ATOM    127  C37 GCD     1      21.970  25.820  19.960  1.00  0.00            
ATOM    128  H61 GCD     1      21.700  24.790  20.220  1.00  0.00            
ATOM    129  C38 GCD     1      21.040  26.430  18.890  1.00  0.00            
ATOM    130  H62 GCD     1      21.250  27.500  18.990  1.00  0.00            
ATOM    131  O31 GCD     1      19.610  26.320  19.210  1.00  0.00            
ATOM    132  H63 GCD     1      19.150  26.950  18.640  1.00  0.00            
ATOM    133  C39 GCD     1      21.270  25.920  17.490  1.00  0.00            
ATOM    134  H64 GCD     1      20.750  24.950  17.430  1.00  0.00            
ATOM    135  O32 GCD     1      20.680  26.720  16.470  1.00  0.00            
ATOM    136  H65 GCD     1      19.760  26.440  16.370  1.00  0.00            
ATOM    137  C40 GCD     1      22.750  25.670  17.140  1.00  0.00            
ATOM    138  H66 GCD     1      22.770  25.070  16.230  1.00  0.00            
ATOM    139  O33 GCD     1      23.400  24.920  18.110  1.00  0.00            
ATOM    140  C41 GCD     1      23.380  25.600  19.360  1.00  0.00            
ATOM    141  H67 GCD     1      23.910  26.540  19.140  1.00  0.00            
ATOM    142  C42 GCD     1      24.280  24.840  20.320  1.00  0.00            
ATOM    143  H68 GCD     1      24.000  23.780  20.230  1.00  0.00            
ATOM    144  H69 GCD     1      24.210  25.130  21.380  1.00  0.00            
ATOM    145  O34 GCD     1      25.600  25.090  19.890  1.00  0.00            
ATOM    146  H70 GCD     1      25.980  25.930  20.190  1.00  0.00            
ATOM    147  O35 GCD     1      23.330  26.950  16.920  1.00  0.00            
ATOM    148  C43 GCD     1      24.200  27.130  15.800  1.00  0.00            
ATOM    149  H71 GCD     1      24.690  26.230  15.420  1.00  0.00            
ATOM    150  C44 GCD     1      23.460  27.720  14.630  1.00  0.00            
ATOM    151  H72 GCD     1      22.950  28.640  14.950  1.00  0.00            
ATOM    152  O36 GCD     1      22.450  26.750  14.160  1.00  0.00            
ATOM    153  H73 GCD     1      21.770  26.740  14.850  1.00  0.00            
ATOM    154  C45 GCD     1      24.370  28.050  13.440  1.00  0.00            
ATOM    155  H74 GCD     1      24.820  27.100  13.120  1.00  0.00            
ATOM    156  O37 GCD     1      23.620  28.730  12.360  1.00  0.00            
ATOM    157  H75 GCD     1      23.630  29.640  12.690  1.00  0.00            
ATOM    158  C46 GCD     1      25.410  29.030  13.910  1.00  0.00            
ATOM    159  H76 GCD     1      26.020  29.390  13.070  1.00  0.00            
ATOM    160  O38 GCD     1      24.820  30.200  14.380  1.00  0.00            
ATOM    161  O39 GCD     1      26.070  28.430  14.990  1.00  0.00            
ATOM    162  C47 GCD     1      25.300  28.080  16.160  1.00  0.00            
ATOM    163  H77 GCD     1      24.900  29.020  16.550  1.00  0.00            
ATOM    164  C48 GCD     1      26.150  27.590  17.330  1.00  0.00            
ATOM    165  H78 GCD     1      26.680  26.660  17.110  1.00  0.00            
ATOM    166  H79 GCD     1      25.500  27.300  18.160  1.00  0.00            
ATOM    167  O40 GCD     1      27.130  28.530  17.720  1.00  0.00            
ATOM    168  H80 GCD     1      27.720  28.700  16.980  1.00  0.00            
ATOM    169  C1  BI7     2      25.080  33.420  21.580  1.00  0.00            
ATOM    170  C2  BI7     2      23.730  32.610  21.610  1.00  0.00            
ATOM    171  C3  BI7     2      22.640  33.460  22.300  1.00  0.00            
ATOM    172  C4  BI7     2      23.400  32.100  20.240  1.00  0.00            
ATOM    173  C5  BI7     2      23.830  30.790  19.930  1.00  0.00            
ATOM    174  C6  BI7     2      23.660  29.980  18.850  1.00  0.00            
ATOM    175  C7  BI7     2      22.920  30.330  17.690  1.00  0.00            
ATOM    176  C8  BI7     2      22.300  31.470  17.360  1.00  0.00            
ATOM    177  O1  BI7     2      21.760  31.590  16.130  1.00  0.00            
ATOM    178  C9  BI7     2      22.100  32.710  18.120  1.00  0.00            
ATOM    179  O2  BI7     2      21.440  33.560  17.550  1.00  0.00            
ATOM    180  C10 BI7     2      22.740  32.950  19.370  1.00  0.00            
ATOM    181  H1  BI7     2      25.310  33.870  22.550  1.00  0.00            
ATOM    182  H2  BI7     2      25.970  32.910  21.190  1.00  0.00            
ATOM    183  H3  BI7     2      24.960  34.240  20.860  1.00  0.00            
ATOM    184  H4  BI7     2      23.870  31.790  22.320  1.00  0.00            
ATOM    185  H5  BI7     2      22.990  33.910  23.230  1.00  0.00            
ATOM    186  H6  BI7     2      22.360  34.310  21.660  1.00  0.00            
ATOM    187  H7  BI7     2      21.720  32.870  22.480  1.00  0.00            
ATOM    188  H8  BI7     2      24.390  30.340  20.740  1.00  0.00            
ATOM    189  H9  BI7     2      24.000  28.950  18.890  1.00  0.00            
ATOM    190  H10 BI7     2      22.950  29.550  16.920  1.00  0.00            
ATOM    191  H11 BI7     2      21.270  32.420  16.110  1.00  0.00            
ATOM    192  H12 BI7     2      22.490  33.960  19.680  1.00  0.00            
TER
ENDMDL
MODEL        1
ATOM      1  H1  GCD     1      26.120  24.140  21.620  1.00  0.00            
ATOM      2  O1  GCD     1      25.540  24.680  21.070  1.00  0.00            
ATOM      3  C1  GCD     1      24.620  23.890  20.310  1.00  0.00            
ATOM      4  H2  GCD     1      24.810  24.000  19.230  1.00  0.00            
ATOM      5  H3  GCD     1      24.900  22.860  20.540  1.00  0.00            
ATOM      6  C2  GCD     1      23.140  24.060  20.650  1.00  0.00            
ATOM      7  H4  GCD     1      22.510  23.350  20.100  1.00  0.00            
ATOM      8  C3  GCD     1      22.740  25.500  20.320  1.00  0.00            
ATOM      9  H5  GCD     1      23.450  26.240  20.700  1.00  0.00            
ATOM     10  C4  GCD     1      21.340  25.800  20.700  1.00  0.00            
ATOM     11  H6  GCD     1      20.630  25.180  20.150  1.00  0.00            
ATOM     12  O2  GCD     1      20.970  27.150  20.370  1.00  0.00            
ATOM     13  H7  GCD     1      21.480  27.640  21.020  1.00  0.00            
ATOM     14  C5  GCD     1      21.100  25.530  22.240  1.00  0.00            
ATOM     15  H8  GCD     1      21.660  26.320  22.750  1.00  0.00            
ATOM     16  O3  GCD     1      19.700  25.720  22.540  1.00  0.00            
ATOM     17  H9  GCD     1      19.250  24.950  22.190  1.00  0.00            
ATOM     18  C6  GCD     1      21.670  24.080  22.530  1.00  0.00            
ATOM     19  O4  GCD     1      23.010  23.950  22.010  1.00  0.00            
ATOM     20  H10 GCD     1      21.710  23.830  23.590  1.00  0.00            
ATOM     21  O5  GCD     1      20.930  23.080  21.820  1.00  0.00            
ATOM     22  C7  GCD     1      20.120  22.170  22.590  1.00  0.00            
ATOM     23  H11 GCD     1      19.980  22.490  23.630  1.00  0.00            
ATOM     24  C8  GCD     1      18.760  22.090  21.850  1.00  0.00            
ATOM     25  H12 GCD     1      19.000  21.800  20.820  1.00  0.00            
ATOM     26  O6  GCD     1      18.050  23.330  22.010  1.00  0.00            
ATOM     27  H13 GCD     1      17.150  23.030  21.850  1.00  0.00            
ATOM     28  C9  GCD     1      17.920  20.960  22.470  1.00  0.00            
ATOM     29  H14 GCD     1      17.740  21.200  23.530  1.00  0.00            
ATOM     30  O7  GCD     1      16.660  20.740  21.830  1.00  0.00            
ATOM     31  H15 GCD     1      16.780  20.390  20.940  1.00  0.00            
ATOM     32  C10 GCD     1      18.710  19.620  22.530  1.00  0.00            
ATOM     33  H16 GCD     1      18.290  18.830  23.160  1.00  0.00            
ATOM     34  O8  GCD     1      20.000  19.790  23.140  1.00  0.00            
ATOM     35  C11 GCD     1      20.870  20.830  22.640  1.00  0.00            
ATOM     36  H17 GCD     1      21.080  20.630  21.580  1.00  0.00            
ATOM     37  C12 GCD     1      22.180  20.850  23.400  1.00  0.00            
ATOM     38  H18 GCD     1      22.790  21.630  22.930  1.00  0.00            
ATOM     39  H19 GCD     1      22.770  19.920  23.410  1.00  0.00            
ATOM     40  O9  GCD     1      22.000  21.340  24.750  1.00  0.00            
ATOM     41  H20 GCD     1      21.560  20.760  25.380  1.00  0.00            
ATOM     42  O10 GCD     1      18.910  19.110  21.200  1.00  0.00            
ATOM     43  C13 GCD     1      18.860  17.650  21.250  1.00  0.00            
ATOM     44  H21 GCD     1      18.800  17.340  22.300  1.00  0.00            
ATOM     45  C14 GCD     1      17.540  17.240  20.580  1.00  0.00            
ATOM     46  H22 GCD     1      17.570  17.820  19.650  1.00  0.00            
ATOM     47  O11 GCD     1      16.470  17.770  21.350  1.00  0.00            
ATOM     48  H23 GCD     1      16.540  17.430  22.250  1.00  0.00            
ATOM     49  C15 GCD     1      17.370  15.750  20.420  1.00  0.00            
ATOM     50  H24 GCD     1      17.530  15.380  21.440  1.00  0.00            
ATOM     51  O12 GCD     1      16.090  15.380  19.860  1.00  0.00            
ATOM     52  H25 GCD     1      16.400  15.050  19.010  1.00  0.00            
ATOM     53  C16 GCD     1      18.530  15.170  19.630  1.00  0.00            
ATOM     54  H26 GCD     1      18.640  14.080  19.610  1.00  0.00            
ATOM     55  O13 GCD     1      19.730  15.640  20.250  1.00  0.00            
ATOM     56  C17 GCD     1      19.960  17.020  20.400  1.00  0.00            
ATOM     57  H27 GCD     1      20.040  17.420  19.380  1.00  0.00            
ATOM     58  C18 GCD     1      21.340  17.390  21.000  1.00  0.00            
ATOM     59  H28 GCD     1      21.450  16.760  21.900  1.00  0.00            
ATOM     60  H29 GCD     1      21.370  18.430  21.340  1.00  0.00            
ATOM     61  O14 GCD     1      22.390  17.120  20.100  1.00  0.00            
ATOM     62  H30 GCD     1      22.460  16.190  19.880  1.00  0.00            
ATOM     63  O15 GCD     1      18.450  15.600  18.270  1.00  0.00            
ATOM     64  C19 GCD     1      18.810  14.650  17.270  1.00  0.00            
ATOM     65  H31 GCD     1      19.100  13.700  17.740  1.00  0.00            
ATOM     66  C20 GCD     1      17.450  14.320  16.480  1.00  0.00            
ATOM     67  H32 GCD     1      16.990  15.240  16.100  1.00  0.00            
ATOM     68  O16 GCD     1      16.480  13.670  17.320  1.00  0.00            
ATOM     69  H33 GCD     1      16.260  12.820  16.910  1.00  0.00            
ATOM     70  C21 GCD     1      17.740  13.480  15.210  1.00  0.00            
ATOM     71  H34 GCD     1      18.160  12.520  15.540  1.00  0.00            
ATOM     72  O17 GCD     1      16.630  13.180  14.450  1.00  0.00            
ATOM     73  H35 GCD     1      16.260  13.960  14.030  1.00  0.00            
ATOM     74  C22 GCD     1      18.860  14.160  14.410  1.00  0.00            
ATOM     75  H36 GCD     1      19.100  13.550  13.540  1.00  0.00            
ATOM     76  O18 GCD     1      19.990  14.300  15.260  1.00  0.00            
ATOM     77  C23 GCD     1      19.840  15.220  16.330  1.00  0.00            
ATOM     78  H37 GCD     1      19.340  16.160  16.040  1.00  0.00            
ATOM     79  C24 GCD     1      21.220  15.560  16.930  1.00  0.00            
ATOM     80  H38 GCD     1      21.760  14.690  17.330  1.00  0.00            
ATOM     81  H39 GCD     1      21.010  16.250  17.760  1.00  0.00            
ATOM     82  O19 GCD     1      22.090  16.200  16.040  1.00  0.00            
ATOM     83  H40 GCD     1      22.870  16.470  16.540  1.00  0.00            
ATOM     84  O20 GCD     1      18.410  15.410  13.990  1.00  0.00            
ATOM     85  C25 GCD     1      17.880  15.610  12.730  1.00  0.00            
ATOM     86  H41 GCD     1      17.560  14.680  12.240  1.00  0.00            
ATOM     87  C26 GCD     1      16.730  16.590  12.980  1.00  0.00            
ATOM     88  H42 GCD     1      17.000  17.440  13.610  1.00  0.00            
ATOM     89  O21 GCD     1      15.650  15.990  13.750  1.00  0.00            
ATOM     90  H43 GCD     1      14.820  16.440  13.530  1.00  0.00            
ATOM     91  C27 GCD     1      16.280  17.160  11.620  1.00  0.00            
ATOM     92  H44 GCD     1      15.720  16.340  11.150  1.00  0.00            
ATOM     93  O22 GCD     1      15.230  18.080  11.760  1.00  0.00            
ATOM     94  H45 GCD     1      15.580  18.820  12.260  1.00  0.00            
ATOM     95  C28 GCD     1      17.450  17.810  10.870  1.00  0.00            
ATOM     96  H46 GCD     1      17.080  18.160   9.900  1.00  0.00            
ATOM     97  O23 GCD     1      18.490  16.880  10.650  1.00  0.00            
ATOM     98  C29 GCD     1      19.030  16.330  11.870  1.00  0.00            
ATOM     99  H47 GCD     1      19.530  17.080  12.490  1.00  0.00            
ATOM    100  C30 GCD     1      20.090  15.310  11.460  1.00  0.00            
ATOM    101  H48 GCD     1      20.710  14.970  12.300  1.00  0.00            
ATOM    102  H49 GCD     1      20.820  15.840  10.820  1.00  0.00            
ATOM    103  O24 GCD     1      19.660  14.190  10.680  1.00  0.00            
ATOM    104  H50 GCD     1      20.500  13.850  10.350  1.00  0.00            
ATOM    105  O25 GCD     1      17.990  18.890  11.650  1.00  0.00            
ATOM    106  C31 GCD     1      17.370  20.210  11.480  1.00  0.00            
ATOM    107  H51 GCD     1      16.370  20.070  11.040  1.00  0.00            
ATOM    108  C32 GCD     1      17.110  20.770  12.910  1.00  0.00            
ATOM    109  H52 GCD     1      18.060  20.820  13.440  1.00  0.00            
ATOM    110  O26 GCD     1      16.100  19.950  13.570  1.00  0.00            
ATOM    111  H53 GCD     1      15.930  20.430  14.390  1.00  0.00            
ATOM    112  C33 GCD     1      16.630  22.240  12.810  1.00  0.00            
ATOM    113  H54 GCD     1      15.660  22.250  12.300  1.00  0.00            
ATOM    114  O27 GCD     1      16.430  22.810  14.080  1.00  0.00            
ATOM    115  H55 GCD     1      16.630  23.750  14.040  1.00  0.00            
ATOM    116  C34 GCD     1      17.590  23.060  11.970  1.00  0.00            
ATOM    117  H56 GCD     1      17.180  24.070  11.870  1.00  0.00            
ATOM    118  O28 GCD     1      17.790  22.500  10.720  1.00  0.00            
ATOM    119  C35 GCD     1      18.200  21.130  10.600  1.00  0.00            
ATOM    120  H57 GCD     1      19.230  21.110  11.000  1.00  0.00            
ATOM    121  C36 GCD     1      18.170  20.700   9.100  1.00  0.00            
ATOM    122  H58 GCD     1      17.130  20.630   8.770  1.00  0.00            
ATOM    123  H59 GCD     1      18.450  19.640   9.100  1.00  0.00            
ATOM    124  O29 GCD     1      19.120  21.370   8.270  1.00  0.00            
ATOM    125  H60 GCD     1      19.890  21.600   8.810  1.00  0.00            
ATOM    126  O30 GCD     1      18.800  23.090  12.710  1.00  0.00            
ATOM    127  C37 GCD     1      19.940  23.800  12.180  1.00  0.00            
ATOM    128  H61 GCD     1      20.020  23.820  11.090  1.00  0.00            
ATOM    129  C38 GCD     1      19.890  25.220  12.530  1.00  0.00            
ATOM    130  H62 GCD     1      19.560  25.190  13.570  1.00  0.00            
ATOM    131  O31 GCD     1      18.930  25.820  11.610  1.00  0.00            
ATOM    132  H63 GCD     1      18.640  26.660  11.970  1.00  0.00            
ATOM    133  C39 GCD     1      21.200  25.970  12.420  1.00  0.00            
ATOM    134  H64 GCD     1      21.460  25.920  11.350  1.00  0.00            
ATOM    135  O32 GCD     1      21.160  27.360  12.850  1.00  0.00            
ATOM    136  H65 GCD     1      20.780  27.330  13.740  1.00  0.00            
ATOM    137  C40 GCD     1      22.250  25.330  13.240  1.00  0.00            
ATOM    138  H66 GCD     1      23.190  25.890  13.160  1.00  0.00            
ATOM    139  O33 GCD     1      22.350  23.960  12.770  1.00  0.00            
ATOM    140  C41 GCD     1      21.150  23.170  12.920  1.00  0.00            
ATOM    141  H67 GCD     1      20.960  23.060  14.000  1.00  0.00            
ATOM    142  C42 GCD     1      21.570  21.710  12.530  1.00  0.00            
ATOM    143  H68 GCD     1      20.900  20.980  13.000  1.00  0.00            
ATOM    144  H69 GCD     1      22.570  21.500  12.930  1.00  0.00            
ATOM    145  O34 GCD     1      21.590  21.530  11.130  1.00  0.00            
ATOM    146  H70 GCD     1      21.930  20.640  11.010  1.00  0.00            
ATOM    147  O35 GCD     1      21.830  25.370  14.670  1.00  0.00            
ATOM    148  C43 GCD     1      22.770  25.840  15.580  1.00  0.00            
ATOM    149  H71 GCD     1      23.610  26.300  15.060  1.00  0.00            
ATOM    150  C44 GCD     1      21.950  26.820  16.470  1.00  0.00            
ATOM    151  H72 GCD     1      21.160  26.300  17.020  1.00  0.00            
ATOM    152  O36 GCD     1      21.400  27.900  15.680  1.00  0.00            
ATOM    153  H73 GCD     1      22.030  28.580  15.420  1.00  0.00            
ATOM    154  C45 GCD     1      22.980  27.470  17.460  1.00  0.00            
ATOM    155  H74 GCD     1      23.870  27.790  16.900  1.00  0.00            
ATOM    156  O37 GCD     1      22.490  28.440  18.330  1.00  0.00            
ATOM    157  H75 GCD     1      21.670  28.080  18.700  1.00  0.00            
ATOM    158  C46 GCD     1      23.650  26.320  18.150  1.00  0.00            
ATOM    159  H76 GCD     1      24.360  26.710  18.880  1.00  0.00            
ATOM    160  O38 GCD     1      22.660  25.620  18.900  1.00  0.00            
ATOM    161  O39 GCD     1      24.320  25.440  17.250  1.00  0.00            
ATOM    162  C47 GCD     1      23.490  24.730  16.380  1.00  0.00            
ATOM    163  H77 GCD     1      22.710  24.200  16.940  1.00  0.00            
ATOM    164  C48 GCD     1      24.310  23.760  15.580  1.00  0.00            
ATOM    165  H78 GCD     1      24.900  24.370  14.880  1.00  0.00            
ATOM    166  H79 GCD     1      23.680  23.180  14.880  1.00  0.00            
ATOM    167  O40 GCD     1      25.190  22.870  16.290  1.00  0.00            
ATOM    168  H80 GCD     1      25.800  23.380  16.830  1.00  0.00            
ATOM    169  C1  BI7     2      18.890  23.880  16.390  1.00  0.00            
ATOM    170  C2  BI7     2      19.710  22.720  16.950  1.00  0.00            
ATOM    171  C3  BI7     2      20.300  23.140  18.290  1.00  0.00            
ATOM    172  C4  BI7     2      18.920  21.330  16.940  1.00  0.00            
ATOM    173  C5  BI7     2      19.320  20.470  15.820  1.00  0.00            
ATOM    174  C6  BI7     2      18.850  19.180  15.490  1.00  0.00            
ATOM    175  C7  BI7     2      17.740  18.450  16.100  1.00  0.00            
ATOM    176  C8  BI7     2      16.900  18.840  17.120  1.00  0.00            
ATOM    177  O1  BI7     2      15.810  18.120  17.500  1.00  0.00            
ATOM    178  C9  BI7     2      16.960  20.010  18.000  1.00  0.00            
ATOM    179  O2  BI7     2      16.140  20.090  18.900  1.00  0.00            
ATOM    180  C10 BI7     2      18.000  21.050  17.950  1.00  0.00            
ATOM    181  H1  BI7     2      18.690  23.610  15.340  1.00  0.00            
ATOM    182  H2  BI7     2      17.910  24.050  16.860  1.00  0.00            
ATOM    183  H3  BI7     2      19.560  24.740  16.390  1.00  0.00            
ATOM    184  H4  BI7     2      20.520  22.740  16.220  1.00  0.00            
ATOM    185  H5  BI7     2      21.010  23.970  18.230  1.00  0.00            
ATOM    186  H6  BI7     2      19.520  23.490  18.980  1.00  0.00            
ATOM    187  H7  BI7     2      20.850  22.360  18.830  1.00  0.00            
ATOM    188  H8  BI7     2      20.200  20.820  15.290  1.00  0.00            
ATOM    189  H9  BI7     2      19.460  18.670  14.760  1.00  0.00            
ATOM    190  H10 BI7     2      17.550  17.510  15.600  1.00  0.00            
ATOM    191  H11 BI7     2      15.470  18.730  18.170  1.00  0.00            
ATOM    192  H12 BI7     2      17.850  21.750  18.770  1.00  0.00            
TER
ENDMDL
MODEL        1
ATOM      1  H1  GCD     1      23.140  37.610  22.620  1.00  0.00            
ATOM      2  O1  GCD     1      23.030  36.920  23.280  1.00  0.00            
ATOM      3  C1  GCD     1      24.260  36.240  23.590  1.00  0.00            
ATOM      4  H2  GCD     1      24.730  35.870  22.670  1.00  0.00            
ATOM      5  H3  GCD     1      24.910  37.000  24.040  1.00  0.00            
ATOM      6  C2  GCD     1      24.070  35.130  24.560  1.00  0.00            
ATOM      7  H4  GCD     1      23.440  35.530  25.360  1.00  0.00            
ATOM      8  C3  GCD     1      25.510  34.680  25.140  1.00  0.00            
ATOM      9  H5  GCD     1      26.170  34.560  24.270  1.00  0.00            
ATOM     10  C4  GCD     1      25.410  33.440  25.930  1.00  0.00            
ATOM     11  H6  GCD     1      24.850  33.740  26.830  1.00  0.00            
ATOM     12  O2  GCD     1      26.720  33.080  26.310  1.00  0.00            
ATOM     13  H7  GCD     1      26.670  32.420  27.010  1.00  0.00            
ATOM     14  C5  GCD     1      24.610  32.350  25.160  1.00  0.00            
ATOM     15  H8  GCD     1      25.230  32.180  24.270  1.00  0.00            
ATOM     16  O3  GCD     1      24.470  31.170  25.910  1.00  0.00            
ATOM     17  H9  GCD     1      25.240  30.950  26.460  1.00  0.00            
ATOM     18  C6  GCD     1      23.260  32.850  24.650  1.00  0.00            
ATOM     19  O4  GCD     1      23.540  34.000  23.870  1.00  0.00            
ATOM     20  H10 GCD     1      22.810  32.070  24.040  1.00  0.00            
ATOM     21  O5  GCD     1      22.390  33.080  25.730  1.00  0.00            
ATOM     22  C7  GCD     1      21.140  32.490  25.580  1.00  0.00            
ATOM     23  H11 GCD     1      20.920  32.140  24.560  1.00  0.00            
ATOM     24  C8  GCD     1      21.040  31.420  26.620  1.00  0.00            
ATOM     25  H12 GCD     1      21.310  31.900  27.570  1.00  0.00            
ATOM     26  O6  GCD     1      21.920  30.340  26.380  1.00  0.00            
ATOM     27  H13 GCD     1      22.790  30.710  26.180  1.00  0.00            
ATOM     28  C9  GCD     1      19.630  30.950  26.810  1.00  0.00            
ATOM     29  H14 GCD     1      19.200  30.500  25.910  1.00  0.00            
ATOM     30  O7  GCD     1      19.450  29.940  27.890  1.00  0.00            
ATOM     31  H15 GCD     1      19.580  30.440  28.700  1.00  0.00            
ATOM     32  C10 GCD     1      18.730  32.210  27.060  1.00  0.00            
ATOM     33  H16 GCD     1      17.690  31.920  26.890  1.00  0.00            
ATOM     34  O8  GCD     1      18.890  33.070  26.000  1.00  0.00            
ATOM     35  C11 GCD     1      20.150  33.620  25.800  1.00  0.00            
ATOM     36  H17 GCD     1      20.400  34.200  26.700  1.00  0.00            
ATOM     37  C12 GCD     1      20.030  34.670  24.650  1.00  0.00            
ATOM     38  H18 GCD     1      19.770  34.250  23.680  1.00  0.00            
ATOM     39  H19 GCD     1      20.990  35.210  24.620  1.00  0.00            
ATOM     40  O9  GCD     1      19.040  35.620  24.980  1.00  0.00            
ATOM     41  H20 GCD     1      18.390  35.160  25.540  1.00  0.00            
ATOM     42  O10 GCD     1      19.030  32.840  28.320  1.00  0.00            
ATOM     43  C13 GCD     1      17.780  33.430  28.910  1.00  0.00            
ATOM     44  H21 GCD     1      17.060  33.730  28.140  1.00  0.00            
ATOM     45  C14 GCD     1      17.020  32.440  29.870  1.00  0.00            
ATOM     46  H22 GCD     1      17.750  31.990  30.550  1.00  0.00            
ATOM     47  O11 GCD     1      16.460  31.350  29.130  1.00  0.00            
ATOM     48  H23 GCD     1      16.240  30.730  29.830  1.00  0.00            
ATOM     49  C15 GCD     1      15.930  33.120  30.670  1.00  0.00            
ATOM     50  H24 GCD     1      15.150  33.440  29.970  1.00  0.00            
ATOM     51  O12 GCD     1      15.210  32.260  31.620  1.00  0.00            
ATOM     52  H25 GCD     1      15.730  32.110  32.420  1.00  0.00            
ATOM     53  C16 GCD     1      16.410  34.380  31.410  1.00  0.00            
ATOM     54  H26 GCD     1      15.590  34.890  31.920  1.00  0.00            
ATOM     55  O13 GCD     1      17.130  35.280  30.500  1.00  0.00            
ATOM     56  C17 GCD     1      18.210  34.710  29.740  1.00  0.00            
ATOM     57  H27 GCD     1      18.990  34.450  30.470  1.00  0.00            
ATOM     58  C18 GCD     1      18.890  35.750  28.860  1.00  0.00            
ATOM     59  H28 GCD     1      19.780  35.260  28.450  1.00  0.00            
ATOM     60  H29 GCD     1      19.050  36.580  29.560  1.00  0.00            
ATOM     61  O14 GCD     1      17.990  36.230  27.860  1.00  0.00            
ATOM     62  H30 GCD     1      17.620  37.020  28.280  1.00  0.00            
ATOM     63  O15 GCD     1      17.290  33.940  32.400  1.00  0.00            
ATOM     64  C19 GCD     1      16.980  34.290  33.790  1.00  0.00            
ATOM     65  H31 GCD     1      15.970  34.730  33.800  1.00  0.00            
ATOM     66  C20 GCD     1      17.110  33.030  34.660  1.00  0.00            
ATOM     67  H32 GCD     1      18.080  32.580  34.400  1.00  0.00            
ATOM     68  O16 GCD     1      16.150  32.020  34.360  1.00  0.00            
ATOM     69  H33 GCD     1      16.430  31.120  34.590  1.00  0.00            
ATOM     70  C21 GCD     1      17.070  33.390  36.160  1.00  0.00            
ATOM     71  H34 GCD     1      16.060  33.790  36.260  1.00  0.00            
ATOM     72  O17 GCD     1      17.310  32.350  37.140  1.00  0.00            
ATOM     73  H35 GCD     1      18.140  31.900  36.960  1.00  0.00            
ATOM     74  C22 GCD     1      17.970  34.560  36.510  1.00  0.00            
ATOM     75  H36 GCD     1      17.750  34.940  37.510  1.00  0.00            
ATOM     76  O18 GCD     1      17.700  35.660  35.650  1.00  0.00            
ATOM     77  C23 GCD     1      17.880  35.440  34.280  1.00  0.00            
ATOM     78  H37 GCD     1      18.910  35.130  34.060  1.00  0.00            
ATOM     79  C24 GCD     1      17.560  36.810  33.630  1.00  0.00            
ATOM     80  H38 GCD     1      17.860  36.740  32.580  1.00  0.00            
ATOM     81  H39 GCD     1      18.270  37.480  34.130  1.00  0.00            
ATOM     82  O19 GCD     1      16.260  37.310  33.530  1.00  0.00            
ATOM     83  H40 GCD     1      16.220  37.910  32.780  1.00  0.00            
ATOM     84  O20 GCD     1      19.280  34.070  36.270  1.00  0.00            
ATOM     85  C25 GCD     1      20.190  33.940  37.390  1.00  0.00            
ATOM     86  H41 GCD     1      19.690  33.850  38.370  1.00  0.00            
ATOM     87  C26 GCD     1      21.070  32.710  37.180  1.00  0.00            
ATOM     88  H42 GCD     1      21.360  32.740  36.130  1.00  0.00            
ATOM     89  O21 GCD     1      20.230  31.520  37.300  1.00  0.00            
ATOM     90  H43 GCD     1      20.740  30.730  37.090  1.00  0.00            
ATOM     91  C27 GCD     1      22.290  32.560  38.110  1.00  0.00            
ATOM     92  H44 GCD     1      21.920  32.360  39.120  1.00  0.00            
ATOM     93  O22 GCD     1      23.100  31.430  37.730  1.00  0.00            
ATOM     94  H45 GCD     1      23.760  31.730  37.100  1.00  0.00            
ATOM     95  C28 GCD     1      23.000  33.850  38.050  1.00  0.00            
ATOM     96  H46 GCD     1      23.830  33.900  38.760  1.00  0.00            
ATOM     97  O23 GCD     1      22.120  34.920  38.390  1.00  0.00            
ATOM     98  C29 GCD     1      20.980  35.160  37.520  1.00  0.00            
ATOM     99  H47 GCD     1      21.240  35.330  36.470  1.00  0.00            
ATOM    100  C30 GCD     1      20.270  36.400  38.050  1.00  0.00            
ATOM    101  H48 GCD     1      19.370  36.510  37.440  1.00  0.00            
ATOM    102  H49 GCD     1      20.850  37.290  37.800  1.00  0.00            
ATOM    103  O24 GCD     1      19.940  36.360  39.390  1.00  0.00            
ATOM    104  H50 GCD     1      20.810  36.520  39.770  1.00  0.00            
ATOM    105  O25 GCD     1      23.650  34.070  36.770  1.00  0.00            
ATOM    106  C31 GCD     1      25.030  34.320  36.770  1.00  0.00            
ATOM    107  H51 GCD     1      25.460  34.300  37.780  1.00  0.00            
ATOM    108  C32 GCD     1      25.780  33.220  35.960  1.00  0.00            
ATOM    109  H52 GCD     1      25.370  33.260  34.940  1.00  0.00            
ATOM    110  O26 GCD     1      25.550  31.950  36.520  1.00  0.00            
ATOM    111  H53 GCD     1      25.980  31.940  37.380  1.00  0.00            
ATOM    112  C33 GCD     1      27.280  33.580  35.850  1.00  0.00            
ATOM    113  H54 GCD     1      27.690  33.680  36.860  1.00  0.00            
ATOM    114  O27 GCD     1      28.130  32.710  35.070  1.00  0.00            
ATOM    115  H55 GCD     1      28.380  31.920  35.560  1.00  0.00            
ATOM    116  C34 GCD     1      27.440  34.990  35.280  1.00  0.00            
ATOM    117  H56 GCD     1      28.510  35.170  35.400  1.00  0.00            
ATOM    118  O28 GCD     1      26.700  35.920  36.150  1.00  0.00            
ATOM    119  C35 GCD     1      25.300  35.710  36.210  1.00  0.00            
ATOM    120  H57 GCD     1      24.910  35.990  35.220  1.00  0.00            
ATOM    121  C36 GCD     1      24.730  36.810  37.190  1.00  0.00            
ATOM    122  H58 GCD     1      23.630  36.790  37.110  1.00  0.00            
ATOM    123  H59 GCD     1      25.080  37.760  36.770  1.00  0.00            
ATOM    124  O29 GCD     1      25.230  36.690  38.570  1.00  0.00            
ATOM    125  H60 GCD     1      26.190  36.760  38.510  1.00  0.00            
ATOM    126  O30 GCD     1      27.050  35.210  33.890  1.00  0.00            
ATOM    127  C37 GCD     1      27.810  36.170  33.110  1.00  0.00            
ATOM    128  H61 GCD     1      28.320  36.850  33.800  1.00  0.00            
ATOM    129  C38 GCD     1      29.000  35.630  32.380  1.00  0.00            
ATOM    130  H62 GCD     1      28.600  34.840  31.730  1.00  0.00            
ATOM    131  O31 GCD     1      29.890  34.970  33.200  1.00  0.00            
ATOM    132  H63 GCD     1      30.690  35.030  32.660  1.00  0.00            
ATOM    133  C39 GCD     1      29.710  36.650  31.500  1.00  0.00            
ATOM    134  H64 GCD     1      30.250  37.310  32.190  1.00  0.00            
ATOM    135  O32 GCD     1      30.590  35.890  30.610  1.00  0.00            
ATOM    136  H65 GCD     1      30.180  35.660  29.770  1.00  0.00            
ATOM    137  C40 GCD     1      28.710  37.530  30.660  1.00  0.00            
ATOM    138  H66 GCD     1      29.180  38.350  30.110  1.00  0.00            
ATOM    139  O33 GCD     1      27.760  37.950  31.570  1.00  0.00            
ATOM    140  C41 GCD     1      26.960  36.980  32.170  1.00  0.00            
ATOM    141  H67 GCD     1      26.540  36.240  31.480  1.00  0.00            
ATOM    142  C42 GCD     1      25.830  37.710  32.950  1.00  0.00            
ATOM    143  H68 GCD     1      25.210  37.030  33.550  1.00  0.00            
ATOM    144  H69 GCD     1      25.140  38.170  32.230  1.00  0.00            
ATOM    145  O34 GCD     1      26.440  38.710  33.880  1.00  0.00            
ATOM    146  H70 GCD     1      25.870  39.480  34.000  1.00  0.00            
ATOM    147  O35 GCD     1      28.170  36.720  29.680  1.00  0.00            
ATOM    148  C43 GCD     1      28.020  37.110  28.340  1.00  0.00            
ATOM    149  H71 GCD     1      28.630  38.010  28.200  1.00  0.00            
ATOM    150  C44 GCD     1      28.490  35.870  27.500  1.00  0.00            
ATOM    151  H72 GCD     1      27.820  35.030  27.710  1.00  0.00            
ATOM    152  O36 GCD     1      29.870  35.640  27.780  1.00  0.00            
ATOM    153  H73 GCD     1      30.200  34.850  27.350  1.00  0.00            
ATOM    154  C45 GCD     1      28.370  36.240  26.070  1.00  0.00            
ATOM    155  H74 GCD     1      29.010  37.110  25.890  1.00  0.00            
ATOM    156  O37 GCD     1      28.750  35.200  25.200  1.00  0.00            
ATOM    157  H75 GCD     1      28.280  34.390  25.450  1.00  0.00            
ATOM    158  C46 GCD     1      26.890  36.680  25.710  1.00  0.00            
ATOM    159  H76 GCD     1      26.710  37.000  24.680  1.00  0.00            
ATOM    160  O38 GCD     1      25.940  35.680  26.060  1.00  0.00            
ATOM    161  O39 GCD     1      26.660  37.870  26.580  1.00  0.00            
ATOM    162  C47 GCD     1      26.610  37.540  27.940  1.00  0.00            
ATOM    163  H77 GCD     1      25.920  36.740  28.220  1.00  0.00            
ATOM    164  C48 GCD     1      26.200  38.850  28.630  1.00  0.00            
ATOM    165  H78 GCD     1      26.870  39.630  28.240  1.00  0.00            
ATOM    166  H79 GCD     1      26.410  38.960  29.700  1.00  0.00            
ATOM    167  O40 GCD     1      24.880  39.230  28.240  1.00  0.00            
ATOM    168  H80 GCD     1      24.820  38.790  27.380  1.00  0.00            
ATOM    169  C1  BI7     2      25.070  34.350  29.660  1.00  0.00            
ATOM    170  C2  BI7     2      23.570  35.030  29.740  1.00  0.00            
ATOM    171  C3  BI7     2      23.060  35.230  28.280  1.00  0.00            
ATOM    172  C4  BI7     2      22.650  34.230  30.790  1.00  0.00            
ATOM    173  C5  BI7     2      22.350  34.850  32.040  1.00  0.00            
ATOM    174  C6  BI7     2      21.560  34.380  33.090  1.00  0.00            
ATOM    175  C7  BI7     2      20.870  33.160  33.220  1.00  0.00            
ATOM    176  C8  BI7     2      20.760  32.170  32.230  1.00  0.00            
ATOM    177  O1  BI7     2      19.840  31.180  32.440  1.00  0.00            
ATOM    178  C9  BI7     2      21.330  32.080  30.850  1.00  0.00            
ATOM    179  O2  BI7     2      20.910  31.180  30.140  1.00  0.00            
ATOM    180  C10 BI7     2      22.280  33.010  30.280  1.00  0.00            
ATOM    181  H1  BI7     2      25.530  34.460  30.650  1.00  0.00            
ATOM    182  H2  BI7     2      25.010  33.270  29.470  1.00  0.00            
ATOM    183  H3  BI7     2      25.690  34.790  28.870  1.00  0.00            
ATOM    184  H4  BI7     2      23.690  36.080  30.040  1.00  0.00            
ATOM    185  H5  BI7     2      23.110  34.290  27.710  1.00  0.00            
ATOM    186  H6  BI7     2      21.990  35.430  28.330  1.00  0.00            
ATOM    187  H7  BI7     2      23.510  36.090  27.760  1.00  0.00            
ATOM    188  H8  BI7     2      22.840  35.810  32.100  1.00  0.00            
ATOM    189  H9  BI7     2      21.590  35.020  33.960  1.00  0.00            
ATOM    190  H10 BI7     2      20.270  33.000  34.110  1.00  0.00            
ATOM    191  H11 BI7     2      20.100  30.580  31.720  1.00  0.00            
ATOM    192  H12 BI7     2      22.640  32.680  29.310  1.00  0.00            
TER
ENDMDL
MODEL        1
ATOM      1  H1  GCD     1      23.240  36.370  22.200  1.00  0.00            
ATOM      2  O1  GCD     1      23.900  36.810  22.750  1.00  0.00            
ATOM      3  C1  GCD     1      25.110  36.150  22.440  1.00  0.00            
ATOM      4  H2  GCD     1      25.360  36.060  21.380  1.00  0.00            
ATOM      5  H3  GCD     1      25.880  36.690  23.020  1.00  0.00            
ATOM      6  C2  GCD     1      24.970  34.720  23.080  1.00  0.00            
ATOM      7  H4  GCD     1      24.560  34.670  24.090  1.00  0.00            
ATOM      8  C3  GCD     1      26.320  34.060  23.030  1.00  0.00            
ATOM      9  H5  GCD     1      26.770  33.940  22.040  1.00  0.00            
ATOM     10  C4  GCD     1      26.190  32.620  23.400  1.00  0.00            
ATOM     11  H6  GCD     1      25.880  32.420  24.430  1.00  0.00            
ATOM     12  O2  GCD     1      27.450  31.950  23.200  1.00  0.00            
ATOM     13  H7  GCD     1      27.300  31.010  23.330  1.00  0.00            
ATOM     14  C5  GCD     1      25.110  31.910  22.540  1.00  0.00            
ATOM     15  H8  GCD     1      25.410  31.890  21.490  1.00  0.00            
ATOM     16  O3  GCD     1      25.060  30.520  23.020  1.00  0.00            
ATOM     17  H9  GCD     1      24.240  30.100  22.740  1.00  0.00            
ATOM     18  C6  GCD     1      23.820  32.670  22.630  1.00  0.00            
ATOM     19  O4  GCD     1      24.150  33.950  22.170  1.00  0.00            
ATOM     20  H10 GCD     1      23.030  32.080  22.150  1.00  0.00            
ATOM     21  O5  GCD     1      23.460  32.680  24.020  1.00  0.00            
ATOM     22  C7  GCD     1      22.340  31.950  24.520  1.00  0.00            
ATOM     23  H11 GCD     1      22.070  31.120  23.860  1.00  0.00            
ATOM     24  C8  GCD     1      22.710  31.240  25.860  1.00  0.00            
ATOM     25  H12 GCD     1      23.130  32.020  26.500  1.00  0.00            
ATOM     26  O6  GCD     1      23.780  30.310  25.700  1.00  0.00            
ATOM     27  H13 GCD     1      24.010  30.460  24.780  1.00  0.00            
ATOM     28  C9  GCD     1      21.470  30.650  26.580  1.00  0.00            
ATOM     29  H14 GCD     1      21.220  29.810  25.920  1.00  0.00            
ATOM     30  O7  GCD     1      21.720  30.160  27.930  1.00  0.00            
ATOM     31  H15 GCD     1      21.540  30.920  28.490  1.00  0.00            
ATOM     32  C10 GCD     1      20.390  31.700  26.670  1.00  0.00            
ATOM     33  H16 GCD     1      19.450  31.280  27.040  1.00  0.00            
ATOM     34  O8  GCD     1      20.090  32.160  25.370  1.00  0.00            
ATOM     35  C11 GCD     1      21.120  32.950  24.740  1.00  0.00            
ATOM     36  H17 GCD     1      21.430  33.720  25.460  1.00  0.00            
ATOM     37  C12 GCD     1      20.670  33.530  23.370  1.00  0.00            
ATOM     38  H18 GCD     1      20.380  32.560  22.930  1.00  0.00            
ATOM     39  H19 GCD     1      21.470  34.070  22.860  1.00  0.00            
ATOM     40  O9  GCD     1      19.470  34.440  23.500  1.00  0.00            
ATOM     41  H20 GCD     1      19.150  34.730  22.640  1.00  0.00            
ATOM     42  O10 GCD     1      20.670  32.650  27.730  1.00  0.00            
ATOM     43  C13 GCD     1      19.880  33.810  27.910  1.00  0.00            
ATOM     44  H21 GCD     1      19.640  34.310  26.960  1.00  0.00            
ATOM     45  C14 GCD     1      18.590  33.490  28.750  1.00  0.00            
ATOM     46  H22 GCD     1      18.810  32.810  29.590  1.00  0.00            
ATOM     47  O11 GCD     1      17.590  32.950  27.910  1.00  0.00            
ATOM     48  H23 GCD     1      17.050  32.330  28.410  1.00  0.00            
ATOM     49  C15 GCD     1      17.980  34.760  29.410  1.00  0.00            
ATOM     50  H24 GCD     1      17.250  35.290  28.780  1.00  0.00            
ATOM     51  O12 GCD     1      17.090  34.330  30.490  1.00  0.00            
ATOM     52  H25 GCD     1      16.440  33.730  30.120  1.00  0.00            
ATOM     53  C16 GCD     1      19.000  35.780  29.920  1.00  0.00            
ATOM     54  H26 GCD     1      18.540  36.770  29.940  1.00  0.00            
ATOM     55  O13 GCD     1      20.050  35.910  29.020  1.00  0.00            
ATOM     56  C17 GCD     1      20.830  34.790  28.720  1.00  0.00            
ATOM     57  H27 GCD     1      21.160  34.290  29.640  1.00  0.00            
ATOM     58  C18 GCD     1      21.990  35.330  27.960  1.00  0.00            
ATOM     59  H28 GCD     1      22.630  34.490  27.660  1.00  0.00            
ATOM     60  H29 GCD     1      22.630  35.960  28.590  1.00  0.00            
ATOM     61  O14 GCD     1      21.580  36.020  26.720  1.00  0.00            
ATOM     62  H30 GCD     1      21.000  36.700  27.080  1.00  0.00            
ATOM     63  O15 GCD     1      19.440  35.240  31.200  1.00  0.00            
ATOM     64  C19 GCD     1      19.000  36.070  32.340  1.00  0.00            
ATOM     65  H31 GCD     1      18.050  36.580  32.110  1.00  0.00            
ATOM     66  C20 GCD     1      18.680  35.110  33.490  1.00  0.00            
ATOM     67  H32 GCD     1      19.580  34.470  33.460  1.00  0.00            
ATOM     68  O16 GCD     1      17.500  34.360  33.230  1.00  0.00            
ATOM     69  H33 GCD     1      17.470  34.340  32.260  1.00  0.00            
ATOM     70  C21 GCD     1      18.570  35.750  34.810  1.00  0.00            
ATOM     71  H34 GCD     1      17.670  36.370  34.710  1.00  0.00            
ATOM     72  O17 GCD     1      18.390  34.810  35.920  1.00  0.00            
ATOM     73  H35 GCD     1      17.460  34.800  36.170  1.00  0.00            
ATOM     74  C22 GCD     1      19.730  36.750  35.040  1.00  0.00            
ATOM     75  H36 GCD     1      19.630  37.280  35.990  1.00  0.00            
ATOM     76  O18 GCD     1      19.690  37.680  33.980  1.00  0.00            
ATOM     77  C23 GCD     1      19.990  37.230  32.650  1.00  0.00            
ATOM     78  H37 GCD     1      21.020  36.840  32.650  1.00  0.00            
ATOM     79  C24 GCD     1      19.840  38.400  31.710  1.00  0.00            
ATOM     80  H38 GCD     1      20.120  37.940  30.750  1.00  0.00            
ATOM     81  H39 GCD     1      20.560  39.200  31.920  1.00  0.00            
ATOM     82  O19 GCD     1      18.510  38.910  31.790  1.00  0.00            
ATOM     83  H40 GCD     1      18.320  39.030  32.730  1.00  0.00            
ATOM     84  O20 GCD     1      21.000  36.030  34.930  1.00  0.00            
ATOM     85  C25 GCD     1      21.900  35.970  36.040  1.00  0.00            
ATOM     86  H41 GCD     1      21.300  36.240  36.920  1.00  0.00            
ATOM     87  C26 GCD     1      22.340  34.510  36.150  1.00  0.00            
ATOM     88  H42 GCD     1      22.700  34.350  35.130  1.00  0.00            
ATOM     89  O21 GCD     1      21.320  33.620  36.540  1.00  0.00            
ATOM     90  H43 GCD     1      20.580  34.010  36.050  1.00  0.00            
ATOM     91  C27 GCD     1      23.510  34.500  37.160  1.00  0.00            
ATOM     92  H44 GCD     1      23.060  34.710  38.130  1.00  0.00            
ATOM     93  O22 GCD     1      24.230  33.210  37.100  1.00  0.00            
ATOM     94  H45 GCD     1      24.580  33.020  36.220  1.00  0.00            
ATOM     95  C28 GCD     1      24.560  35.590  36.790  1.00  0.00            
ATOM     96  H46 GCD     1      25.380  35.720  37.500  1.00  0.00            
ATOM     97  O23 GCD     1      23.910  36.810  36.830  1.00  0.00            
ATOM     98  C29 GCD     1      22.930  37.020  35.820  1.00  0.00            
ATOM     99  H47 GCD     1      23.430  36.960  34.840  1.00  0.00            
ATOM    100  C30 GCD     1      22.490  38.420  35.920  1.00  0.00            
ATOM    101  H48 GCD     1      21.850  38.750  35.100  1.00  0.00            
ATOM    102  H49 GCD     1      23.330  39.120  35.790  1.00  0.00            
ATOM    103  O24 GCD     1      21.720  38.680  37.040  1.00  0.00            
ATOM    104  H50 GCD     1      22.370  38.640  37.750  1.00  0.00            
ATOM    105  O25 GCD     1      25.060  35.390  35.440  1.00  0.00            
ATOM    106  C31 GCD     1      26.430  35.100  35.210  1.00  0.00            
ATOM    107  H51 GCD     1      26.950  34.990  36.170  1.00  0.00            
ATOM    108  C32 GCD     1      26.460  33.820  34.360  1.00  0.00            
ATOM    109  H52 GCD     1      25.750  33.930  33.530  1.00  0.00            
ATOM    110  O26 GCD     1      26.050  32.780  35.240  1.00  0.00            
ATOM    111  H53 GCD     1      26.150  31.890  34.880  1.00  0.00            
ATOM    112  C33 GCD     1      27.940  33.660  33.770  1.00  0.00            
ATOM    113  H54 GCD     1      28.660  33.200  34.460  1.00  0.00            
ATOM    114  O27 GCD     1      28.030  32.750  32.620  1.00  0.00            
ATOM    115  H55 GCD     1      28.860  33.000  32.200  1.00  0.00            
ATOM    116  C34 GCD     1      28.620  34.990  33.320  1.00  0.00            
ATOM    117  H56 GCD     1      29.710  34.930  33.340  1.00  0.00            
ATOM    118  O28 GCD     1      28.460  36.020  34.320  1.00  0.00            
ATOM    119  C35 GCD     1      27.080  36.290  34.500  1.00  0.00            
ATOM    120  H57 GCD     1      26.660  36.500  33.500  1.00  0.00            
ATOM    121  C36 GCD     1      26.940  37.680  35.070  1.00  0.00            
ATOM    122  H58 GCD     1      25.880  37.870  35.270  1.00  0.00            
ATOM    123  H59 GCD     1      27.210  38.430  34.310  1.00  0.00            
ATOM    124  O29 GCD     1      27.740  37.910  36.260  1.00  0.00            
ATOM    125  H60 GCD     1      27.540  38.810  36.560  1.00  0.00            
ATOM    126  O30 GCD     1      28.200  35.330  32.010  1.00  0.00            
ATOM    127  C37 GCD     1      29.240  35.710  31.120  1.00  0.00            
ATOM    128  H61 GCD     1      30.000  36.170  31.770  1.00  0.00            
ATOM    129  C38 GCD     1      29.840  34.490  30.360  1.00  0.00            
ATOM    130  H62 GCD     1      29.000  34.100  29.780  1.00  0.00            
ATOM    131  O31 GCD     1      30.430  33.430  31.100  1.00  0.00            
ATOM    132  H63 GCD     1      31.180  33.790  31.580  1.00  0.00            
ATOM    133  C39 GCD     1      30.860  35.020  29.340  1.00  0.00            
ATOM    134  H64 GCD     1      31.730  35.400  29.900  1.00  0.00            
ATOM    135  O32 GCD     1      31.310  33.960  28.610  1.00  0.00            
ATOM    136  H65 GCD     1      30.930  33.940  27.720  1.00  0.00            
ATOM    137  C40 GCD     1      30.240  36.090  28.480  1.00  0.00            
ATOM    138  H66 GCD     1      30.960  36.540  27.780  1.00  0.00            
ATOM    139  O33 GCD     1      29.700  37.140  29.330  1.00  0.00            
ATOM    140  C41 GCD     1      28.640  36.790  30.250  1.00  0.00            
ATOM    141  H67 GCD     1      27.730  36.470  29.720  1.00  0.00            
ATOM    142  C42 GCD     1      28.110  37.960  31.030  1.00  0.00            
ATOM    143  H68 GCD     1      27.460  37.480  31.770  1.00  0.00            
ATOM    144  H69 GCD     1      27.440  38.550  30.390  1.00  0.00            
ATOM    145  O34 GCD     1      29.160  38.650  31.740  1.00  0.00            
ATOM    146  H70 GCD     1      29.940  38.640  31.180  1.00  0.00            
ATOM    147  O35 GCD     1      29.100  35.610  27.720  1.00  0.00            
ATOM    148  C43 GCD     1      29.300  35.890  26.270  1.00  0.00            
ATOM    149  H71 GCD     1      30.140  36.570  26.100  1.00  0.00            
ATOM    150  C44 GCD     1      29.590  34.580  25.530  1.00  0.00            
ATOM    151  H72 GCD     1      28.900  33.780  25.830  1.00  0.00            
ATOM    152  O36 GCD     1      30.970  34.120  25.750  1.00  0.00            
ATOM    153  H73 GCD     1      31.180  33.320  25.260  1.00  0.00            
ATOM    154  C45 GCD     1      29.480  34.830  24.010  1.00  0.00            
ATOM    155  H74 GCD     1      30.370  35.410  23.740  1.00  0.00            
ATOM    156  O37 GCD     1      29.690  33.640  23.310  1.00  0.00            
ATOM    157  H75 GCD     1      28.870  33.120  23.320  1.00  0.00            
ATOM    158  C46 GCD     1      28.170  35.510  23.670  1.00  0.00            
ATOM    159  H76 GCD     1      28.190  35.820  22.620  1.00  0.00            
ATOM    160  O38 GCD     1      27.120  34.670  24.000  1.00  0.00            
ATOM    161  O39 GCD     1      28.010  36.690  24.470  1.00  0.00            
ATOM    162  C47 GCD     1      28.000  36.610  25.850  1.00  0.00            
ATOM    163  H77 GCD     1      27.120  36.010  26.100  1.00  0.00            
ATOM    164  C48 GCD     1      27.810  38.050  26.370  1.00  0.00            
ATOM    165  H78 GCD     1      28.650  38.690  26.070  1.00  0.00            
ATOM    166  H79 GCD     1      27.790  38.070  27.460  1.00  0.00            
ATOM    167  O40 GCD     1      26.520  38.600  26.010  1.00  0.00            
ATOM    168  H80 GCD     1      26.600  38.810  25.080  1.00  0.00            
ATOM    169  C1  BI7     2      26.890  32.350  29.280  1.00  0.00            
ATOM    170  C2  BI7     2      26.010  33.560  29.120  1.00  0.00            
ATOM    171  C3  BI7     2      25.540  33.700  27.680  1.00  0.00            
ATOM    172  C4  BI7     2      24.820  33.450  30.160  1.00  0.00            
ATOM    173  C5  BI7     2      24.850  34.470  31.200  1.00  0.00            
ATOM    174  C6  BI7     2      23.870  34.770  32.110  1.00  0.00            
ATOM    175  C7  BI7     2      22.600  34.200  32.370  1.00  0.00            
ATOM    176  C8  BI7     2      22.100  33.020  31.760  1.00  0.00            
ATOM    177  O1  BI7     2      20.930  32.590  32.310  1.00  0.00            
ATOM    178  C9  BI7     2      22.580  32.260  30.610  1.00  0.00            
ATOM    179  O2  BI7     2      21.950  31.260  30.400  1.00  0.00            
ATOM    180  C10 BI7     2      23.820  32.530  29.950  1.00  0.00            
ATOM    181  H1  BI7     2      26.310  31.430  29.230  1.00  0.00            
ATOM    182  H2  BI7     2      27.650  32.360  28.480  1.00  0.00            
ATOM    183  H3  BI7     2      27.230  32.250  30.320  1.00  0.00            
ATOM    184  H4  BI7     2      26.540  34.490  29.380  1.00  0.00            
ATOM    185  H5  BI7     2      25.040  32.780  27.370  1.00  0.00            
ATOM    186  H6  BI7     2      24.870  34.550  27.500  1.00  0.00            
ATOM    187  H7  BI7     2      26.460  33.750  27.090  1.00  0.00            
ATOM    188  H8  BI7     2      25.650  35.200  31.220  1.00  0.00            
ATOM    189  H9  BI7     2      24.130  35.650  32.700  1.00  0.00            
ATOM    190  H10 BI7     2      21.980  34.710  33.100  1.00  0.00            
ATOM    191  H11 BI7     2      20.760  31.730  31.890  1.00  0.00            
ATOM    192  H12 BI7     2      24.020  31.780  29.200  1.00  0.00            
TER
ENDMDL
MODEL        1
ATOM      1  H1  GCD     1      27.010  35.380  40.060  1.00  0.00            
ATOM      2  O1  GCD     1      26.900  35.200  39.120  1.00  0.00            
ATOM      3  C1  GCD     1      25.650  34.740  38.730  1.00  0.00            
ATOM      4  H2  GCD     1      25.620  34.610  37.640  1.00  0.00            
ATOM      5  H3  GCD     1      25.560  33.780  39.250  1.00  0.00            
ATOM      6  C2  GCD     1      24.490  35.680  39.190  1.00  0.00            
ATOM      7  H4  GCD     1      23.490  35.240  39.070  1.00  0.00            
ATOM      8  C3  GCD     1      24.520  37.110  38.650  1.00  0.00            
ATOM      9  H5  GCD     1      25.530  37.410  38.970  1.00  0.00            
ATOM     10  C4  GCD     1      23.430  37.970  39.370  1.00  0.00            
ATOM     11  H6  GCD     1      22.520  37.420  39.110  1.00  0.00            
ATOM     12  O2  GCD     1      23.490  39.340  38.910  1.00  0.00            
ATOM     13  H7  GCD     1      22.910  39.850  39.490  1.00  0.00            
ATOM     14  C5  GCD     1      23.650  37.930  40.830  1.00  0.00            
ATOM     15  H8  GCD     1      24.680  38.290  40.970  1.00  0.00            
ATOM     16  O3  GCD     1      22.670  38.750  41.530  1.00  0.00            
ATOM     17  H9  GCD     1      21.800  38.540  41.170  1.00  0.00            
ATOM     18  C6  GCD     1      23.740  36.510  41.380  1.00  0.00            
ATOM     19  O4  GCD     1      24.700  35.800  40.650  1.00  0.00            
ATOM     20  H10 GCD     1      23.940  36.510  42.460  1.00  0.00            
ATOM     21  O5  GCD     1      22.550  35.740  41.090  1.00  0.00            
ATOM     22  C7  GCD     1      21.570  35.670  42.140  1.00  0.00            
ATOM     23  H11 GCD     1      21.750  36.370  42.970  1.00  0.00            
ATOM     24  C8  GCD     1      20.230  35.900  41.490  1.00  0.00            
ATOM     25  H12 GCD     1      20.060  35.150  40.710  1.00  0.00            
ATOM     26  O6  GCD     1      20.170  37.250  41.050  1.00  0.00            
ATOM     27  H13 GCD     1      19.390  37.360  40.490  1.00  0.00            
ATOM     28  C9  GCD     1      19.160  35.610  42.580  1.00  0.00            
ATOM     29  H14 GCD     1      19.340  36.370  43.360  1.00  0.00            
ATOM     30  O7  GCD     1      17.840  35.840  42.100  1.00  0.00            
ATOM     31  H15 GCD     1      17.460  34.990  41.830  1.00  0.00            
ATOM     32  C10 GCD     1      19.330  34.200  43.120  1.00  0.00            
ATOM     33  H16 GCD     1      18.630  33.970  43.930  1.00  0.00            
ATOM     34  O8  GCD     1      20.630  34.100  43.690  1.00  0.00            
ATOM     35  C11 GCD     1      21.660  34.280  42.730  1.00  0.00            
ATOM     36  H17 GCD     1      21.650  33.600  41.880  1.00  0.00            
ATOM     37  C12 GCD     1      23.030  33.960  43.370  1.00  0.00            
ATOM     38  H18 GCD     1      23.660  33.940  42.470  1.00  0.00            
ATOM     39  H19 GCD     1      22.970  32.970  43.840  1.00  0.00            
ATOM     40  O9  GCD     1      23.550  34.950  44.380  1.00  0.00            
ATOM     41  H20 GCD     1      24.420  34.690  44.710  1.00  0.00            
ATOM     42  O10 GCD     1      19.170  33.210  42.050  1.00  0.00            
ATOM     43  C13 GCD     1      18.150  32.280  42.340  1.00  0.00            
ATOM     44  H21 GCD     1      17.580  32.470  43.250  1.00  0.00            
ATOM     45  C14 GCD     1      17.200  32.340  41.140  1.00  0.00            
ATOM     46  H22 GCD     1      17.820  32.320  40.240  1.00  0.00            
ATOM     47  O11 GCD     1      16.490  33.610  41.190  1.00  0.00            
ATOM     48  H23 GCD     1      15.750  33.490  40.590  1.00  0.00            
ATOM     49  C15 GCD     1      16.310  31.050  41.060  1.00  0.00            
ATOM     50  H24 GCD     1      15.750  31.020  42.000  1.00  0.00            
ATOM     51  O12 GCD     1      15.520  31.020  39.850  1.00  0.00            
ATOM     52  H25 GCD     1      16.050  30.960  39.040  1.00  0.00            
ATOM     53  C16 GCD     1      17.200  29.840  41.000  1.00  0.00            
ATOM     54  H26 GCD     1      16.680  28.880  41.100  1.00  0.00            
ATOM     55  O13 GCD     1      17.970  29.780  42.160  1.00  0.00            
ATOM     56  C17 GCD     1      18.880  30.930  42.430  1.00  0.00            
ATOM     57  H27 GCD     1      19.740  30.970  41.750  1.00  0.00            
ATOM     58  C18 GCD     1      19.460  30.730  43.780  1.00  0.00            
ATOM     59  H28 GCD     1      18.690  30.690  44.560  1.00  0.00            
ATOM     60  H29 GCD     1      20.050  31.600  44.110  1.00  0.00            
ATOM     61  O14 GCD     1      20.320  29.570  43.850  1.00  0.00            
ATOM     62  H30 GCD     1      21.130  29.810  43.380  1.00  0.00            
ATOM     63  O15 GCD     1      18.120  29.860  39.840  1.00  0.00            
ATOM     64  C19 GCD     1      18.510  28.610  39.400  1.00  0.00            
ATOM     65  H31 GCD     1      18.900  27.940  40.170  1.00  0.00            
ATOM     66  C20 GCD     1      17.460  28.010  38.430  1.00  0.00            
ATOM     67  H32 GCD     1      17.380  28.690  37.570  1.00  0.00            
ATOM     68  O16 GCD     1      16.270  27.670  39.090  1.00  0.00            
ATOM     69  H33 GCD     1      16.460  27.090  39.830  1.00  0.00            
ATOM     70  C21 GCD     1      18.020  26.700  37.800  1.00  0.00            
ATOM     71  H34 GCD     1      18.190  25.960  38.600  1.00  0.00            
ATOM     72  O17 GCD     1      17.050  26.050  36.880  1.00  0.00            
ATOM     73  H35 GCD     1      16.770  26.790  36.310  1.00  0.00            
ATOM     74  C22 GCD     1      19.400  27.110  37.090  1.00  0.00            
ATOM     75  H36 GCD     1      19.860  26.250  36.580  1.00  0.00            
ATOM     76  O18 GCD     1      20.320  27.690  38.060  1.00  0.00            
ATOM     77  C23 GCD     1      19.840  28.930  38.640  1.00  0.00            
ATOM     78  H37 GCD     1      19.670  29.690  37.860  1.00  0.00            
ATOM     79  C24 GCD     1      20.960  29.440  39.580  1.00  0.00            
ATOM     80  H38 GCD     1      20.580  30.350  40.060  1.00  0.00            
ATOM     81  H39 GCD     1      21.810  29.700  38.930  1.00  0.00            
ATOM     82  O19 GCD     1      21.290  28.500  40.550  1.00  0.00            
ATOM     83  H40 GCD     1      21.880  28.930  41.180  1.00  0.00            
ATOM     84  O20 GCD     1      19.170  28.030  36.040  1.00  0.00            
ATOM     85  C25 GCD     1      18.900  27.490  34.750  1.00  0.00            
ATOM     86  H41 GCD     1      18.390  26.520  34.710  1.00  0.00            
ATOM     87  C26 GCD     1      17.780  28.390  34.210  1.00  0.00            
ATOM     88  H42 GCD     1      18.160  29.420  34.270  1.00  0.00            
ATOM     89  O21 GCD     1      16.580  28.200  34.990  1.00  0.00            
ATOM     90  H43 GCD     1      15.920  28.760  34.570  1.00  0.00            
ATOM     91  C27 GCD     1      17.560  27.900  32.730  1.00  0.00            
ATOM     92  H44 GCD     1      17.220  26.860  32.760  1.00  0.00            
ATOM     93  O22 GCD     1      16.560  28.640  32.080  1.00  0.00            
ATOM     94  H45 GCD     1      16.770  29.540  31.810  1.00  0.00            
ATOM     95  C28 GCD     1      18.820  28.010  31.890  1.00  0.00            
ATOM     96  H46 GCD     1      18.700  27.640  30.870  1.00  0.00            
ATOM     97  O23 GCD     1      19.740  27.160  32.490  1.00  0.00            
ATOM     98  C29 GCD     1      20.110  27.490  33.820  1.00  0.00            
ATOM     99  H47 GCD     1      20.670  28.440  33.870  1.00  0.00            
ATOM    100  C30 GCD     1      21.250  26.550  34.190  1.00  0.00            
ATOM    101  H48 GCD     1      21.710  26.780  35.150  1.00  0.00            
ATOM    102  H49 GCD     1      22.040  26.720  33.440  1.00  0.00            
ATOM    103  O24 GCD     1      20.820  25.160  34.190  1.00  0.00            
ATOM    104  H50 GCD     1      20.730  24.920  33.260  1.00  0.00            
ATOM    105  O25 GCD     1      19.250  29.340  32.000  1.00  0.00            
ATOM    106  C31 GCD     1      19.500  29.900  30.730  1.00  0.00            
ATOM    107  H51 GCD     1      19.100  29.190  30.010  1.00  0.00            
ATOM    108  C32 GCD     1      18.680  31.240  30.820  1.00  0.00            
ATOM    109  H52 GCD     1      19.030  31.670  31.760  1.00  0.00            
ATOM    110  O26 GCD     1      17.250  31.020  30.970  1.00  0.00            
ATOM    111  H53 GCD     1      16.880  31.900  31.130  1.00  0.00            
ATOM    112  C33 GCD     1      19.120  32.040  29.590  1.00  0.00            
ATOM    113  H54 GCD     1      18.830  31.450  28.710  1.00  0.00            
ATOM    114  O27 GCD     1      18.400  33.280  29.490  1.00  0.00            
ATOM    115  H55 GCD     1      18.540  33.660  30.370  1.00  0.00            
ATOM    116  C34 GCD     1      20.650  32.240  29.610  1.00  0.00            
ATOM    117  H56 GCD     1      20.860  32.910  28.780  1.00  0.00            
ATOM    118  O28 GCD     1      21.230  30.990  29.410  1.00  0.00            
ATOM    119  C35 GCD     1      21.050  30.120  30.520  1.00  0.00            
ATOM    120  H57 GCD     1      21.420  30.630  31.420  1.00  0.00            
ATOM    121  C36 GCD     1      21.900  28.820  30.290  1.00  0.00            
ATOM    122  H58 GCD     1      21.930  28.230  31.220  1.00  0.00            
ATOM    123  H59 GCD     1      22.840  29.160  29.840  1.00  0.00            
ATOM    124  O29 GCD     1      21.210  27.910  29.520  1.00  0.00            
ATOM    125  H60 GCD     1      21.750  27.910  28.710  1.00  0.00            
ATOM    126  O30 GCD     1      21.150  32.790  30.830  1.00  0.00            
ATOM    127  C37 GCD     1      21.360  34.230  30.860  1.00  0.00            
ATOM    128  H61 GCD     1      21.030  34.690  29.920  1.00  0.00            
ATOM    129  C38 GCD     1      20.570  34.810  32.010  1.00  0.00            
ATOM    130  H62 GCD     1      20.890  34.420  32.990  1.00  0.00            
ATOM    131  O31 GCD     1      19.200  34.460  31.780  1.00  0.00            
ATOM    132  H63 GCD     1      18.830  34.730  32.620  1.00  0.00            
ATOM    133  C39 GCD     1      20.800  36.280  32.170  1.00  0.00            
ATOM    134  H64 GCD     1      20.370  36.700  31.250  1.00  0.00            
ATOM    135  O32 GCD     1      20.110  36.890  33.230  1.00  0.00            
ATOM    136  H65 GCD     1      20.140  37.850  33.190  1.00  0.00            
ATOM    137  C40 GCD     1      22.370  36.470  32.230  1.00  0.00            
ATOM    138  H66 GCD     1      22.580  37.510  31.950  1.00  0.00            
ATOM    139  O33 GCD     1      23.080  35.710  31.240  1.00  0.00            
ATOM    140  C41 GCD     1      22.840  34.380  31.110  1.00  0.00            
ATOM    141  H67 GCD     1      23.080  33.940  32.090  1.00  0.00            
ATOM    142  C42 GCD     1      23.620  33.800  29.970  1.00  0.00            
ATOM    143  H68 GCD     1      23.440  32.720  29.940  1.00  0.00            
ATOM    144  H69 GCD     1      24.680  34.070  30.070  1.00  0.00            
ATOM    145  O34 GCD     1      23.060  34.250  28.720  1.00  0.00            
ATOM    146  H70 GCD     1      23.160  35.210  28.780  1.00  0.00            
ATOM    147  O35 GCD     1      22.810  36.180  33.570  1.00  0.00            
ATOM    148  C43 GCD     1      24.120  36.600  33.880  1.00  0.00            
ATOM    149  H71 GCD     1      24.660  36.750  32.930  1.00  0.00            
ATOM    150  C44 GCD     1      23.900  37.910  34.620  1.00  0.00            
ATOM    151  H72 GCD     1      23.000  37.730  35.220  1.00  0.00            
ATOM    152  O36 GCD     1      23.580  38.950  33.660  1.00  0.00            
ATOM    153  H73 GCD     1      24.270  39.090  33.000  1.00  0.00            
ATOM    154  C45 GCD     1      25.140  38.280  35.530  1.00  0.00            
ATOM    155  H74 GCD     1      26.010  38.370  34.870  1.00  0.00            
ATOM    156  O37 GCD     1      24.960  39.570  36.210  1.00  0.00            
ATOM    157  H75 GCD     1      24.390  39.510  36.980  1.00  0.00            
ATOM    158  C46 GCD     1      25.470  37.160  36.470  1.00  0.00            
ATOM    159  H76 GCD     1      26.260  37.410  37.190  1.00  0.00            
ATOM    160  O38 GCD     1      24.300  36.900  37.250  1.00  0.00            
ATOM    161  O39 GCD     1      25.820  36.040  35.620  1.00  0.00            
ATOM    162  C47 GCD     1      24.790  35.540  34.720  1.00  0.00            
ATOM    163  H77 GCD     1      24.000  35.220  35.410  1.00  0.00            
ATOM    164  C48 GCD     1      25.370  34.420  33.920  1.00  0.00            
ATOM    165  H78 GCD     1      24.580  33.870  33.400  1.00  0.00            
ATOM    166  H79 GCD     1      25.850  33.680  34.570  1.00  0.00            
ATOM    167  O40 GCD     1      26.310  34.790  32.960  1.00  0.00            
ATOM    168  H80 GCD     1      26.610  35.700  32.980  1.00  0.00            
ATOM    169  C1  BI7     2      22.440  30.330  35.740  1.00  0.00            
ATOM    170  C2  BI7     2      22.230  31.890  35.680  1.00  0.00            
ATOM    171  C3  BI7     2      22.270  32.470  34.300  1.00  0.00            
ATOM    172  C4  BI7     2      20.930  32.380  36.320  1.00  0.00            
ATOM    173  C5  BI7     2      21.130  33.380  37.310  1.00  0.00            
ATOM    174  C6  BI7     2      20.280  34.000  38.130  1.00  0.00            
ATOM    175  C7  BI7     2      18.930  33.850  38.340  1.00  0.00            
ATOM    176  C8  BI7     2      18.050  33.190  37.540  1.00  0.00            
ATOM    177  O1  BI7     2      16.740  33.150  37.830  1.00  0.00            
ATOM    178  C9  BI7     2      18.350  32.100  36.530  1.00  0.00            
ATOM    179  O2  BI7     2      17.480  31.430  35.960  1.00  0.00            
ATOM    180  C10 BI7     2      19.710  31.750  36.060  1.00  0.00            
ATOM    181  H1  BI7     2      22.330  29.900  36.750  1.00  0.00            
ATOM    182  H2  BI7     2      21.600  29.800  35.270  1.00  0.00            
ATOM    183  H3  BI7     2      23.340  30.020  35.210  1.00  0.00            
ATOM    184  H4  BI7     2      23.120  32.210  36.240  1.00  0.00            
ATOM    185  H5  BI7     2      23.160  32.150  33.750  1.00  0.00            
ATOM    186  H6  BI7     2      21.380  32.180  33.730  1.00  0.00            
ATOM    187  H7  BI7     2      22.370  33.560  34.310  1.00  0.00            
ATOM    188  H8  BI7     2      22.170  33.680  37.440  1.00  0.00            
ATOM    189  H9  BI7     2      20.780  34.690  38.800  1.00  0.00            
ATOM    190  H10 BI7     2      18.420  34.270  39.200  1.00  0.00            
ATOM    191  H11 BI7     2      16.390  32.960  36.940  1.00  0.00            
ATOM    192  H12 BI7     2      19.710  30.930  35.350  1.00  0.00            
TER
ENDMDL
MODEL        1
ATOM      1  H1  GCD     1      15.350  34.060  45.390  1.00  0.00            
ATOM      2  O1  GCD     1      15.570  34.990  45.270  1.00  0.00            
ATOM      3  C1  GCD     1      16.470  35.070  44.190  1.00  0.00            
ATOM      4  H2  GCD     1      17.230  35.810  44.470  1.00  0.00            
ATOM      5  H3  GCD     1      16.900  34.060  44.100  1.00  0.00            
ATOM      6  C2  GCD     1      15.760  35.390  42.870  1.00  0.00            
ATOM      7  H4  GCD     1      15.010  34.640  42.610  1.00  0.00            
ATOM      8  C3  GCD     1      16.710  35.530  41.650  1.00  0.00            
ATOM      9  H5  GCD     1      17.490  36.230  41.960  1.00  0.00            
ATOM     10  C4  GCD     1      16.060  36.120  40.420  1.00  0.00            
ATOM     11  H6  GCD     1      15.250  35.440  40.140  1.00  0.00            
ATOM     12  O2  GCD     1      17.140  36.210  39.460  1.00  0.00            
ATOM     13  H7  GCD     1      16.940  36.960  38.890  1.00  0.00            
ATOM     14  C5  GCD     1      15.530  37.520  40.790  1.00  0.00            
ATOM     15  H8  GCD     1      16.330  38.160  41.190  1.00  0.00            
ATOM     16  O3  GCD     1      15.050  38.140  39.580  1.00  0.00            
ATOM     17  H9  GCD     1      14.260  37.690  39.250  1.00  0.00            
ATOM     18  C6  GCD     1      14.560  37.350  41.950  1.00  0.00            
ATOM     19  O4  GCD     1      15.110  36.620  43.060  1.00  0.00            
ATOM     20  H10 GCD     1      14.260  38.290  42.420  1.00  0.00            
ATOM     21  O5  GCD     1      13.430  36.650  41.580  1.00  0.00            
ATOM     22  C7  GCD     1      12.190  36.950  42.240  1.00  0.00            
ATOM     23  H11 GCD     1      12.320  37.440  43.210  1.00  0.00            
ATOM     24  C8  GCD     1      11.380  37.960  41.450  1.00  0.00            
ATOM     25  H12 GCD     1      11.380  37.740  40.370  1.00  0.00            
ATOM     26  O6  GCD     1      12.070  39.250  41.440  1.00  0.00            
ATOM     27  H13 GCD     1      11.410  39.860  41.790  1.00  0.00            
ATOM     28  C9  GCD     1       9.950  38.050  41.960  1.00  0.00            
ATOM     29  H14 GCD     1      10.020  38.470  42.980  1.00  0.00            
ATOM     30  O7  GCD     1       9.070  38.820  41.140  1.00  0.00            
ATOM     31  H15 GCD     1       8.850  38.310  40.360  1.00  0.00            
ATOM     32  C10 GCD     1       9.300  36.690  42.200  1.00  0.00            
ATOM     33  H16 GCD     1       8.350  36.810  42.730  1.00  0.00            
ATOM     34  O8  GCD     1      10.160  35.920  42.970  1.00  0.00            
ATOM     35  C11 GCD     1      11.450  35.610  42.400  1.00  0.00            
ATOM     36  H17 GCD     1      11.310  35.030  41.480  1.00  0.00            
ATOM     37  C12 GCD     1      12.050  34.690  43.470  1.00  0.00            
ATOM     38  H18 GCD     1      13.150  34.710  43.460  1.00  0.00            
ATOM     39  H19 GCD     1      11.690  33.670  43.320  1.00  0.00            
ATOM     40  O9  GCD     1      11.690  35.120  44.790  1.00  0.00            
ATOM     41  H20 GCD     1      10.740  35.150  44.910  1.00  0.00            
ATOM     42  O10 GCD     1       9.160  36.090  40.910  1.00  0.00            
ATOM     43  C13 GCD     1       7.880  36.030  40.440  1.00  0.00            
ATOM     44  H21 GCD     1       7.260  36.740  41.000  1.00  0.00            
ATOM     45  C14 GCD     1       7.840  36.470  39.000  1.00  0.00            
ATOM     46  H22 GCD     1       8.560  35.870  38.420  1.00  0.00            
ATOM     47  O11 GCD     1       8.250  37.820  38.940  1.00  0.00            
ATOM     48  H23 GCD     1       8.290  38.020  38.000  1.00  0.00            
ATOM     49  C15 GCD     1       6.470  36.240  38.290  1.00  0.00            
ATOM     50  H24 GCD     1       5.830  37.000  38.760  1.00  0.00            
ATOM     51  O12 GCD     1       6.500  36.510  36.850  1.00  0.00            
ATOM     52  H25 GCD     1       6.990  35.810  36.400  1.00  0.00            
ATOM     53  C16 GCD     1       5.990  34.800  38.590  1.00  0.00            
ATOM     54  H26 GCD     1       4.980  34.610  38.210  1.00  0.00            
ATOM     55  O13 GCD     1       6.040  34.600  39.960  1.00  0.00            
ATOM     56  C17 GCD     1       7.270  34.690  40.650  1.00  0.00            
ATOM     57  H27 GCD     1       7.940  33.940  40.210  1.00  0.00            
ATOM     58  C18 GCD     1       7.180  34.360  42.110  1.00  0.00            
ATOM     59  H28 GCD     1       8.140  34.370  42.650  1.00  0.00            
ATOM     60  H29 GCD     1       6.820  33.320  42.090  1.00  0.00            
ATOM     61  O14 GCD     1       6.180  35.120  42.750  1.00  0.00            
ATOM     62  H30 GCD     1       6.270  34.980  43.700  1.00  0.00            
ATOM     63  O15 GCD     1       6.910  33.810  38.030  1.00  0.00            
ATOM     64  C19 GCD     1       6.570  33.170  36.850  1.00  0.00            
ATOM     65  H31 GCD     1       5.880  33.760  36.230  1.00  0.00            
ATOM     66  C20 GCD     1       7.790  33.100  35.940  1.00  0.00            
ATOM     67  H32 GCD     1       8.630  32.600  36.450  1.00  0.00            
ATOM     68  O16 GCD     1       8.200  34.430  35.540  1.00  0.00            
ATOM     69  H33 GCD     1       9.140  34.530  35.360  1.00  0.00            
ATOM     70  C21 GCD     1       7.530  32.330  34.630  1.00  0.00            
ATOM     71  H34 GCD     1       6.660  32.840  34.180  1.00  0.00            
ATOM     72  O17 GCD     1       8.730  32.200  33.750  1.00  0.00            
ATOM     73  H35 GCD     1       9.200  33.030  33.910  1.00  0.00            
ATOM     74  C22 GCD     1       7.040  30.910  35.060  1.00  0.00            
ATOM     75  H36 GCD     1       6.740  30.320  34.190  1.00  0.00            
ATOM     76  O18 GCD     1       5.940  31.110  35.950  1.00  0.00            
ATOM     77  C23 GCD     1       6.120  31.720  37.210  1.00  0.00            
ATOM     78  H37 GCD     1       6.910  31.180  37.760  1.00  0.00            
ATOM     79  C24 GCD     1       4.810  31.730  38.050  1.00  0.00            
ATOM     80  H38 GCD     1       4.000  32.220  37.490  1.00  0.00            
ATOM     81  H39 GCD     1       5.010  32.360  38.920  1.00  0.00            
ATOM     82  O19 GCD     1       4.420  30.370  38.430  1.00  0.00            
ATOM     83  H40 GCD     1       3.610  30.540  38.930  1.00  0.00            
ATOM     84  O20 GCD     1       8.130  30.280  35.810  1.00  0.00            
ATOM     85  C25 GCD     1       8.330  28.910  35.600  1.00  0.00            
ATOM     86  H41 GCD     1       7.460  28.380  35.200  1.00  0.00            
ATOM     87  C26 GCD     1       9.430  28.740  34.510  1.00  0.00            
ATOM     88  H42 GCD     1      10.260  29.350  34.880  1.00  0.00            
ATOM     89  O21 GCD     1       8.980  29.210  33.260  1.00  0.00            
ATOM     90  H43 GCD     1       9.010  30.170  33.250  1.00  0.00            
ATOM     91  C27 GCD     1       9.860  27.270  34.320  1.00  0.00            
ATOM     92  H44 GCD     1       9.010  26.660  34.000  1.00  0.00            
ATOM     93  O22 GCD     1      10.870  27.100  33.320  1.00  0.00            
ATOM     94  H45 GCD     1      11.680  27.010  33.830  1.00  0.00            
ATOM     95  C28 GCD     1      10.180  26.630  35.610  1.00  0.00            
ATOM     96  H46 GCD     1      10.240  25.540  35.620  1.00  0.00            
ATOM     97  O23 GCD     1       9.110  26.830  36.500  1.00  0.00            
ATOM     98  C29 GCD     1       8.760  28.140  36.880  1.00  0.00            
ATOM     99  H47 GCD     1       9.660  28.540  37.380  1.00  0.00            
ATOM    100  C30 GCD     1       7.580  28.010  37.940  1.00  0.00            
ATOM    101  H48 GCD     1       6.690  27.510  37.540  1.00  0.00            
ATOM    102  H49 GCD     1       7.250  28.990  38.310  1.00  0.00            
ATOM    103  O24 GCD     1       8.050  27.250  39.100  1.00  0.00            
ATOM    104  H50 GCD     1       7.590  26.400  39.030  1.00  0.00            
ATOM    105  O25 GCD     1      11.400  27.160  36.140  1.00  0.00            
ATOM    106  C31 GCD     1      12.370  26.190  36.460  1.00  0.00            
ATOM    107  H51 GCD     1      12.040  25.180  36.180  1.00  0.00            
ATOM    108  C32 GCD     1      13.740  26.530  35.810  1.00  0.00            
ATOM    109  H52 GCD     1      14.090  27.540  36.060  1.00  0.00            
ATOM    110  O26 GCD     1      13.590  26.280  34.400  1.00  0.00            
ATOM    111  H53 GCD     1      14.300  26.680  33.890  1.00  0.00            
ATOM    112  C33 GCD     1      14.830  25.630  36.350  1.00  0.00            
ATOM    113  H54 GCD     1      14.430  24.690  35.930  1.00  0.00            
ATOM    114  O27 GCD     1      16.090  25.990  35.800  1.00  0.00            
ATOM    115  H55 GCD     1      16.500  26.620  36.400  1.00  0.00            
ATOM    116  C34 GCD     1      14.920  25.560  37.880  1.00  0.00            
ATOM    117  H56 GCD     1      15.740  24.890  38.110  1.00  0.00            
ATOM    118  O28 GCD     1      13.590  25.250  38.360  1.00  0.00            
ATOM    119  C35 GCD     1      12.550  26.130  38.010  1.00  0.00            
ATOM    120  H57 GCD     1      12.730  27.140  38.390  1.00  0.00            
ATOM    121  C36 GCD     1      11.300  25.660  38.820  1.00  0.00            
ATOM    122  H58 GCD     1      10.470  26.370  38.700  1.00  0.00            
ATOM    123  H59 GCD     1      11.680  25.760  39.840  1.00  0.00            
ATOM    124  O29 GCD     1      10.880  24.340  38.360  1.00  0.00            
ATOM    125  H60 GCD     1       9.920  24.230  38.340  1.00  0.00            
ATOM    126  O30 GCD     1      15.340  26.840  38.320  1.00  0.00            
ATOM    127  C37 GCD     1      16.210  26.950  39.430  1.00  0.00            
ATOM    128  H61 GCD     1      16.440  25.940  39.790  1.00  0.00            
ATOM    129  C38 GCD     1      17.390  27.740  38.960  1.00  0.00            
ATOM    130  H62 GCD     1      17.130  28.770  38.670  1.00  0.00            
ATOM    131  O31 GCD     1      18.080  26.980  37.940  1.00  0.00            
ATOM    132  H63 GCD     1      18.990  27.300  37.920  1.00  0.00            
ATOM    133  C39 GCD     1      18.330  27.940  40.140  1.00  0.00            
ATOM    134  H64 GCD     1      18.650  26.950  40.500  1.00  0.00            
ATOM    135  O32 GCD     1      19.540  28.580  39.730  1.00  0.00            
ATOM    136  H65 GCD     1      19.350  29.470  39.400  1.00  0.00            
ATOM    137  C40 GCD     1      17.690  28.610  41.350  1.00  0.00            
ATOM    138  H66 GCD     1      18.440  28.570  42.150  1.00  0.00            
ATOM    139  O33 GCD     1      16.500  27.990  41.650  1.00  0.00            
ATOM    140  C41 GCD     1      15.500  27.770  40.530  1.00  0.00            
ATOM    141  H67 GCD     1      15.210  28.780  40.200  1.00  0.00            
ATOM    142  C42 GCD     1      14.300  27.060  41.150  1.00  0.00            
ATOM    143  H68 GCD     1      14.660  26.210  41.740  1.00  0.00            
ATOM    144  H69 GCD     1      13.700  26.570  40.370  1.00  0.00            
ATOM    145  O34 GCD     1      13.490  27.850  42.000  1.00  0.00            
ATOM    146  H70 GCD     1      12.710  27.300  42.090  1.00  0.00            
ATOM    147  O35 GCD     1      17.260  29.980  41.380  1.00  0.00            
ATOM    148  C43 GCD     1      18.310  30.960  41.450  1.00  0.00            
ATOM    149  H71 GCD     1      19.310  30.570  41.640  1.00  0.00            
ATOM    150  C44 GCD     1      18.360  31.760  40.150  1.00  0.00            
ATOM    151  H72 GCD     1      17.310  31.910  39.860  1.00  0.00            
ATOM    152  O36 GCD     1      19.020  31.000  39.130  1.00  0.00            
ATOM    153  H73 GCD     1      18.880  31.400  38.260  1.00  0.00            
ATOM    154  C45 GCD     1      19.010  33.140  40.370  1.00  0.00            
ATOM    155  H74 GCD     1      20.050  32.960  40.650  1.00  0.00            
ATOM    156  O37 GCD     1      18.920  33.900  39.170  1.00  0.00            
ATOM    157  H75 GCD     1      18.190  34.540  39.230  1.00  0.00            
ATOM    158  C46 GCD     1      18.480  33.910  41.600  1.00  0.00            
ATOM    159  H76 GCD     1      19.000  34.860  41.720  1.00  0.00            
ATOM    160  O38 GCD     1      17.090  34.170  41.300  1.00  0.00            
ATOM    161  O39 GCD     1      18.610  33.130  42.770  1.00  0.00            
ATOM    162  C47 GCD     1      17.930  31.850  42.720  1.00  0.00            
ATOM    163  H77 GCD     1      16.840  32.030  42.720  1.00  0.00            
ATOM    164  C48 GCD     1      18.260  31.100  44.080  1.00  0.00            
ATOM    165  H78 GCD     1      17.710  30.150  44.110  1.00  0.00            
ATOM    166  H79 GCD     1      17.780  31.690  44.880  1.00  0.00            
ATOM    167  O40 GCD     1      19.630  30.820  44.400  1.00  0.00            
ATOM    168  H80 GCD     1      20.170  31.080  43.640  1.00  0.00            
ATOM    169  C1  BI7     2      12.440  31.700  34.710  1.00  0.00            
ATOM    170  C2  BI7     2      13.260  30.610  35.410  1.00  0.00            
ATOM    171  C3  BI7     2      14.570  30.420  34.630  1.00  0.00            
ATOM    172  C4  BI7     2      13.470  30.940  36.910  1.00  0.00            
ATOM    173  C5  BI7     2      12.750  30.010  37.820  1.00  0.00            
ATOM    174  C6  BI7     2      12.420  30.060  39.200  1.00  0.00            
ATOM    175  C7  BI7     2      12.980  30.970  40.160  1.00  0.00            
ATOM    176  C8  BI7     2      13.860  31.970  39.840  1.00  0.00            
ATOM    177  O1  BI7     2      14.260  32.660  40.940  1.00  0.00            
ATOM    178  C9  BI7     2      14.560  32.460  38.590  1.00  0.00            
ATOM    179  O2  BI7     2      15.410  33.310  38.720  1.00  0.00            
ATOM    180  C10 BI7     2      14.170  32.020  37.300  1.00  0.00            
ATOM    181  H1  BI7     2      12.060  31.290  33.760  1.00  0.00            
ATOM    182  H2  BI7     2      11.640  31.970  35.400  1.00  0.00            
ATOM    183  H3  BI7     2      13.010  32.600  34.450  1.00  0.00            
ATOM    184  H4  BI7     2      12.530  29.800  35.300  1.00  0.00            
ATOM    185  H5  BI7     2      14.240  29.950  33.690  1.00  0.00            
ATOM    186  H6  BI7     2      15.010  31.390  34.390  1.00  0.00            
ATOM    187  H7  BI7     2      15.270  29.670  35.030  1.00  0.00            
ATOM    188  H8  BI7     2      12.240  29.170  37.370  1.00  0.00            
ATOM    189  H9  BI7     2      11.700  29.350  39.580  1.00  0.00            
ATOM    190  H10 BI7     2      12.580  30.960  41.160  1.00  0.00            
ATOM    191  H11 BI7     2      14.890  33.320  40.590  1.00  0.00            
ATOM    192  H12 BI7     2      14.610  32.660  36.540  1.00  0.00            
TER
ENDMDL
MODEL        1
ATOM      1  H1  GCD     1      28.840  35.900  24.720  1.00  0.00            
ATOM      2  O1  GCD     1      28.020  35.940  25.210  1.00  0.00            
ATOM      3  C1  GCD     1      27.260  35.000  24.510  1.00  0.00            
ATOM      4  H2  GCD     1      27.180  35.380  23.480  1.00  0.00            
ATOM      5  H3  GCD     1      27.940  34.140  24.410  1.00  0.00            
ATOM      6  C2  GCD     1      25.950  34.590  25.070  1.00  0.00            
ATOM      7  H4  GCD     1      25.480  33.960  24.310  1.00  0.00            
ATOM      8  C3  GCD     1      25.060  35.760  25.380  1.00  0.00            
ATOM      9  H5  GCD     1      25.630  36.480  25.990  1.00  0.00            
ATOM     10  C4  GCD     1      23.810  35.360  26.160  1.00  0.00            
ATOM     11  H6  GCD     1      23.050  34.960  25.480  1.00  0.00            
ATOM     12  O2  GCD     1      23.160  36.540  26.660  1.00  0.00            
ATOM     13  H7  GCD     1      23.840  37.190  26.850  1.00  0.00            
ATOM     14  C5  GCD     1      24.160  34.360  27.320  1.00  0.00            
ATOM     15  H8  GCD     1      24.830  34.900  28.010  1.00  0.00            
ATOM     16  O3  GCD     1      22.960  33.810  27.840  1.00  0.00            
ATOM     17  H9  GCD     1      22.500  33.260  27.200  1.00  0.00            
ATOM     18  C6  GCD     1      24.930  33.180  26.790  1.00  0.00            
ATOM     19  O4  GCD     1      26.140  33.730  26.230  1.00  0.00            
ATOM     20  H10 GCD     1      25.220  32.630  27.690  1.00  0.00            
ATOM     21  O5  GCD     1      24.190  32.480  25.780  1.00  0.00            
ATOM     22  C7  GCD     1      24.140  31.160  26.000  1.00  0.00            
ATOM     23  H11 GCD     1      24.400  30.860  27.020  1.00  0.00            
ATOM     24  C8  GCD     1      22.800  30.730  25.690  1.00  0.00            
ATOM     25  H12 GCD     1      22.470  31.270  24.800  1.00  0.00            
ATOM     26  O6  GCD     1      21.920  31.100  26.750  1.00  0.00            
ATOM     27  H13 GCD     1      21.030  31.140  26.390  1.00  0.00            
ATOM     28  C9  GCD     1      22.630  29.240  25.470  1.00  0.00            
ATOM     29  H14 GCD     1      22.680  28.700  26.420  1.00  0.00            
ATOM     30  O7  GCD     1      21.330  29.030  24.910  1.00  0.00            
ATOM     31  H15 GCD     1      20.640  29.690  25.060  1.00  0.00            
ATOM     32  C10 GCD     1      23.690  28.720  24.500  1.00  0.00            
ATOM     33  H16 GCD     1      23.610  27.630  24.580  1.00  0.00            
ATOM     34  O8  GCD     1      25.010  29.150  24.870  1.00  0.00            
ATOM     35  C11 GCD     1      25.260  30.560  25.110  1.00  0.00            
ATOM     36  H17 GCD     1      25.270  31.060  24.140  1.00  0.00            
ATOM     37  C12 GCD     1      26.720  30.650  25.690  1.00  0.00            
ATOM     38  H18 GCD     1      26.860  30.070  26.610  1.00  0.00            
ATOM     39  H19 GCD     1      26.960  31.660  26.060  1.00  0.00            
ATOM     40  O9  GCD     1      27.730  30.310  24.710  1.00  0.00            
ATOM     41  H20 GCD     1      27.210  29.750  24.110  1.00  0.00            
ATOM     42  O10 GCD     1      23.310  28.950  23.160  1.00  0.00            
ATOM     43  C13 GCD     1      23.880  28.160  22.130  1.00  0.00            
ATOM     44  H21 GCD     1      24.910  27.880  22.370  1.00  0.00            
ATOM     45  C14 GCD     1      23.040  26.880  21.910  1.00  0.00            
ATOM     46  H22 GCD     1      22.010  27.130  21.620  1.00  0.00            
ATOM     47  O11 GCD     1      23.180  25.970  23.120  1.00  0.00            
ATOM     48  H23 GCD     1      24.130  25.860  23.260  1.00  0.00            
ATOM     49  C15 GCD     1      23.680  26.130  20.710  1.00  0.00            
ATOM     50  H24 GCD     1      24.740  26.020  20.940  1.00  0.00            
ATOM     51  O12 GCD     1      23.100  24.830  20.600  1.00  0.00            
ATOM     52  H25 GCD     1      22.150  24.960  20.580  1.00  0.00            
ATOM     53  C16 GCD     1      23.480  27.070  19.440  1.00  0.00            
ATOM     54  H26 GCD     1      23.790  26.550  18.530  1.00  0.00            
ATOM     55  O13 GCD     1      24.300  28.280  19.680  1.00  0.00            
ATOM     56  C17 GCD     1      23.880  29.020  20.860  1.00  0.00            
ATOM     57  H27 GCD     1      22.840  29.320  20.700  1.00  0.00            
ATOM     58  C18 GCD     1      24.890  30.180  20.910  1.00  0.00            
ATOM     59  H28 GCD     1      25.830  29.800  20.500  1.00  0.00            
ATOM     60  H29 GCD     1      25.090  30.550  21.920  1.00  0.00            
ATOM     61  O14 GCD     1      24.520  31.330  20.110  1.00  0.00            
ATOM     62  H30 GCD     1      24.330  30.930  19.260  1.00  0.00            
ATOM     63  O15 GCD     1      22.150  27.430  19.320  1.00  0.00            
ATOM     64  C19 GCD     1      21.340  26.580  18.520  1.00  0.00            
ATOM     65  H31 GCD     1      21.830  25.690  18.100  1.00  0.00            
ATOM     66  C20 GCD     1      20.090  26.200  19.350  1.00  0.00            
ATOM     67  H32 GCD     1      19.830  27.120  19.890  1.00  0.00            
ATOM     68  O16 GCD     1      20.350  25.180  20.280  1.00  0.00            
ATOM     69  H33 GCD     1      19.590  24.590  20.260  1.00  0.00            
ATOM     70  C21 GCD     1      18.860  25.840  18.480  1.00  0.00            
ATOM     71  H34 GCD     1      19.130  24.930  17.920  1.00  0.00            
ATOM     72  O17 GCD     1      17.750  25.560  19.350  1.00  0.00            
ATOM     73  H35 GCD     1      17.010  26.170  19.240  1.00  0.00            
ATOM     74  C22 GCD     1      18.630  26.750  17.330  1.00  0.00            
ATOM     75  H36 GCD     1      17.910  26.250  16.670  1.00  0.00            
ATOM     76  O18 GCD     1      19.850  26.870  16.620  1.00  0.00            
ATOM     77  C23 GCD     1      20.930  27.440  17.310  1.00  0.00            
ATOM     78  H37 GCD     1      20.610  28.420  17.680  1.00  0.00            
ATOM     79  C24 GCD     1      22.090  27.530  16.360  1.00  0.00            
ATOM     80  H38 GCD     1      23.020  27.820  16.880  1.00  0.00            
ATOM     81  H39 GCD     1      21.810  28.310  15.630  1.00  0.00            
ATOM     82  O19 GCD     1      22.320  26.170  15.820  1.00  0.00            
ATOM     83  H40 GCD     1      21.450  25.860  15.560  1.00  0.00            
ATOM     84  O20 GCD     1      18.300  28.000  17.830  1.00  0.00            
ATOM     85  C25 GCD     1      17.150  28.660  17.380  1.00  0.00            
ATOM     86  H41 GCD     1      16.430  27.930  16.980  1.00  0.00            
ATOM     87  C26 GCD     1      16.470  29.140  18.640  1.00  0.00            
ATOM     88  H42 GCD     1      17.230  29.660  19.240  1.00  0.00            
ATOM     89  O21 GCD     1      16.080  28.030  19.460  1.00  0.00            
ATOM     90  H43 GCD     1      15.560  28.350  20.210  1.00  0.00            
ATOM     91  C27 GCD     1      15.290  30.120  18.250  1.00  0.00            
ATOM     92  H44 GCD     1      14.560  29.510  17.700  1.00  0.00            
ATOM     93  O22 GCD     1      14.630  30.530  19.490  1.00  0.00            
ATOM     94  H45 GCD     1      13.930  29.900  19.710  1.00  0.00            
ATOM     95  C28 GCD     1      15.810  31.180  17.250  1.00  0.00            
ATOM     96  H46 GCD     1      15.000  31.820  16.900  1.00  0.00            
ATOM     97  O23 GCD     1      16.410  30.560  16.160  1.00  0.00            
ATOM     98  C29 GCD     1      17.570  29.800  16.500  1.00  0.00            
ATOM     99  H47 GCD     1      18.240  30.460  17.060  1.00  0.00            
ATOM    100  C30 GCD     1      18.460  29.490  15.280  1.00  0.00            
ATOM    101  H48 GCD     1      17.930  28.720  14.700  1.00  0.00            
ATOM    102  H49 GCD     1      19.340  28.910  15.570  1.00  0.00            
ATOM    103  O24 GCD     1      18.900  30.600  14.540  1.00  0.00            
ATOM    104  H50 GCD     1      19.480  31.100  15.130  1.00  0.00            
ATOM    105  O25 GCD     1      16.670  31.930  18.020  1.00  0.00            
ATOM    106  C31 GCD     1      16.440  33.290  18.070  1.00  0.00            
ATOM    107  H51 GCD     1      15.460  33.620  17.710  1.00  0.00            
ATOM    108  C32 GCD     1      16.430  33.640  19.580  1.00  0.00            
ATOM    109  H52 GCD     1      17.410  33.310  19.950  1.00  0.00            
ATOM    110  O26 GCD     1      15.260  33.060  20.230  1.00  0.00            
ATOM    111  H53 GCD     1      15.180  32.110  20.120  1.00  0.00            
ATOM    112  C33 GCD     1      16.400  35.170  19.660  1.00  0.00            
ATOM    113  H54 GCD     1      15.500  35.590  19.200  1.00  0.00            
ATOM    114  O27 GCD     1      16.520  35.610  21.070  1.00  0.00            
ATOM    115  H55 GCD     1      17.320  35.260  21.470  1.00  0.00            
ATOM    116  C34 GCD     1      17.630  35.800  18.890  1.00  0.00            
ATOM    117  H56 GCD     1      17.470  36.880  19.000  1.00  0.00            
ATOM    118  O28 GCD     1      17.540  35.460  17.500  1.00  0.00            
ATOM    119  C35 GCD     1      17.640  33.990  17.380  1.00  0.00            
ATOM    120  H57 GCD     1      18.560  33.630  17.850  1.00  0.00            
ATOM    121  C36 GCD     1      17.780  33.630  15.910  1.00  0.00            
ATOM    122  H58 GCD     1      18.190  32.630  15.690  1.00  0.00            
ATOM    123  H59 GCD     1      18.540  34.250  15.410  1.00  0.00            
ATOM    124  O29 GCD     1      16.670  33.760  15.040  1.00  0.00            
ATOM    125  H60 GCD     1      16.820  33.170  14.300  1.00  0.00            
ATOM    126  O30 GCD     1      18.910  35.540  19.440  1.00  0.00            
ATOM    127  C37 GCD     1      20.010  36.270  18.850  1.00  0.00            
ATOM    128  H61 GCD     1      19.880  36.320  17.770  1.00  0.00            
ATOM    129  C38 GCD     1      20.210  37.690  19.420  1.00  0.00            
ATOM    130  H62 GCD     1      20.440  37.460  20.470  1.00  0.00            
ATOM    131  O31 GCD     1      19.010  38.430  19.270  1.00  0.00            
ATOM    132  H63 GCD     1      19.090  38.920  18.440  1.00  0.00            
ATOM    133  C39 GCD     1      21.470  38.400  18.900  1.00  0.00            
ATOM    134  H64 GCD     1      21.520  38.440  17.810  1.00  0.00            
ATOM    135  O32 GCD     1      21.610  39.720  19.530  1.00  0.00            
ATOM    136  H65 GCD     1      21.620  39.570  20.490  1.00  0.00            
ATOM    137  C40 GCD     1      22.670  37.500  19.220  1.00  0.00            
ATOM    138  H66 GCD     1      23.600  37.870  18.780  1.00  0.00            
ATOM    139  O33 GCD     1      22.430  36.170  18.650  1.00  0.00            
ATOM    140  C41 GCD     1      21.320  35.470  19.170  1.00  0.00            
ATOM    141  H67 GCD     1      21.440  35.480  20.260  1.00  0.00            
ATOM    142  C42 GCD     1      21.400  34.050  18.630  1.00  0.00            
ATOM    143  H68 GCD     1      20.590  33.470  19.080  1.00  0.00            
ATOM    144  H69 GCD     1      22.310  33.500  18.910  1.00  0.00            
ATOM    145  O34 GCD     1      21.200  34.050  17.180  1.00  0.00            
ATOM    146  H70 GCD     1      21.890  34.580  16.760  1.00  0.00            
ATOM    147  O35 GCD     1      22.840  37.470  20.630  1.00  0.00            
ATOM    148  C43 GCD     1      23.940  38.040  21.280  1.00  0.00            
ATOM    149  H71 GCD     1      24.310  38.950  20.810  1.00  0.00            
ATOM    150  C44 GCD     1      23.230  38.540  22.540  1.00  0.00            
ATOM    151  H72 GCD     1      22.600  37.700  22.880  1.00  0.00            
ATOM    152  O36 GCD     1      22.360  39.670  22.240  1.00  0.00            
ATOM    153  H73 GCD     1      21.750  39.890  22.950  1.00  0.00            
ATOM    154  C45 GCD     1      24.310  38.820  23.640  1.00  0.00            
ATOM    155  H74 GCD     1      24.870  39.690  23.270  1.00  0.00            
ATOM    156  O37 GCD     1      23.600  39.130  24.890  1.00  0.00            
ATOM    157  H75 GCD     1      23.410  38.300  25.330  1.00  0.00            
ATOM    158  C46 GCD     1      25.320  37.620  23.780  1.00  0.00            
ATOM    159  H76 GCD     1      26.180  37.900  24.390  1.00  0.00            
ATOM    160  O38 GCD     1      24.660  36.410  24.220  1.00  0.00            
ATOM    161  O39 GCD     1      25.880  37.500  22.500  1.00  0.00            
ATOM    162  C47 GCD     1      24.930  36.950  21.500  1.00  0.00            
ATOM    163  H77 GCD     1      24.500  36.060  21.970  1.00  0.00            
ATOM    164  C48 GCD     1      25.780  36.520  20.330  1.00  0.00            
ATOM    165  H78 GCD     1      25.170  35.910  19.650  1.00  0.00            
ATOM    166  H79 GCD     1      26.460  35.720  20.670  1.00  0.00            
ATOM    167  O40 GCD     1      26.580  37.470  19.600  1.00  0.00            
ATOM    168  H80 GCD     1      26.970  36.910  18.920  1.00  0.00            
ATOM    169  C1  BI7     2      19.200  29.820  22.200  1.00  0.00            
ATOM    170  C2  BI7     2      20.370  30.570  21.480  1.00  0.00            
ATOM    171  C3  BI7     2      20.180  30.640  19.930  1.00  0.00            
ATOM    172  C4  BI7     2      20.700  31.970  21.980  1.00  0.00            
ATOM    173  C5  BI7     2      22.060  32.150  22.390  1.00  0.00            
ATOM    174  C6  BI7     2      22.600  33.310  22.800  1.00  0.00            
ATOM    175  C7  BI7     2      22.000  34.620  22.910  1.00  0.00            
ATOM    176  C8  BI7     2      20.660  35.010  22.750  1.00  0.00            
ATOM    177  O1  BI7     2      20.400  36.260  23.080  1.00  0.00            
ATOM    178  C9  BI7     2      19.450  34.210  22.450  1.00  0.00            
ATOM    179  O2  BI7     2      18.270  34.560  22.520  1.00  0.00            
ATOM    180  C10 BI7     2      19.680  32.880  21.940  1.00  0.00            
ATOM    181  H1  BI7     2      19.020  28.810  21.800  1.00  0.00            
ATOM    182  H2  BI7     2      19.340  29.790  23.280  1.00  0.00            
ATOM    183  H3  BI7     2      18.250  30.330  22.010  1.00  0.00            
ATOM    184  H4  BI7     2      21.150  29.830  21.720  1.00  0.00            
ATOM    185  H5  BI7     2      21.130  30.720  19.400  1.00  0.00            
ATOM    186  H6  BI7     2      19.820  29.690  19.510  1.00  0.00            
ATOM    187  H7  BI7     2      19.570  31.510  19.650  1.00  0.00            
ATOM    188  H8  BI7     2      22.820  31.370  22.420  1.00  0.00            
ATOM    189  H9  BI7     2      23.670  33.180  22.990  1.00  0.00            
ATOM    190  H10 BI7     2      22.660  35.450  23.130  1.00  0.00            
ATOM    191  H11 BI7     2      19.470  36.540  23.110  1.00  0.00            
ATOM    192  H12 BI7     2      18.750  32.530  21.500  1.00  0.00            
TER
ENDMDL
MODEL        1
ATOM      1  H1  GCD     1      24.300  39.380  40.910  1.00  0.00            
ATOM      2  O1  GCD     1      24.680  39.580  40.040  1.00  0.00            
ATOM      3  C1  GCD     1      23.910  38.710  39.230  1.00  0.00            
ATOM      4  H2  GCD     1      24.250  38.660  38.190  1.00  0.00            
ATOM      5  H3  GCD     1      24.110  37.740  39.690  1.00  0.00            
ATOM      6  C2  GCD     1      22.460  38.890  39.270  1.00  0.00            
ATOM      7  H4  GCD     1      21.890  38.080  38.800  1.00  0.00            
ATOM      8  C3  GCD     1      21.980  40.310  38.810  1.00  0.00            
ATOM      9  H5  GCD     1      22.630  41.070  39.260  1.00  0.00            
ATOM     10  C4  GCD     1      20.520  40.670  39.200  1.00  0.00            
ATOM     11  H6  GCD     1      19.880  39.990  38.620  1.00  0.00            
ATOM     12  O2  GCD     1      20.320  42.010  38.800  1.00  0.00            
ATOM     13  H7  GCD     1      20.830  42.100  37.990  1.00  0.00            
ATOM     14  C5  GCD     1      20.220  40.260  40.660  1.00  0.00            
ATOM     15  H8  GCD     1      20.860  40.900  41.280  1.00  0.00            
ATOM     16  O3  GCD     1      18.860  40.410  41.010  1.00  0.00            
ATOM     17  H9  GCD     1      18.350  39.610  40.820  1.00  0.00            
ATOM     18  C6  GCD     1      20.760  38.810  40.970  1.00  0.00            
ATOM     19  O4  GCD     1      22.150  38.700  40.590  1.00  0.00            
ATOM     20  H10 GCD     1      20.680  38.700  42.050  1.00  0.00            
ATOM     21  O5  GCD     1      20.000  37.850  40.250  1.00  0.00            
ATOM     22  C7  GCD     1      19.250  36.990  41.090  1.00  0.00            
ATOM     23  H11 GCD     1      19.100  37.440  42.080  1.00  0.00            
ATOM     24  C8  GCD     1      17.910  36.900  40.470  1.00  0.00            
ATOM     25  H12 GCD     1      17.970  36.760  39.380  1.00  0.00            
ATOM     26  O6  GCD     1      17.150  38.120  40.720  1.00  0.00            
ATOM     27  H13 GCD     1      16.190  38.040  40.740  1.00  0.00            
ATOM     28  C9  GCD     1      17.120  35.790  41.140  1.00  0.00            
ATOM     29  H14 GCD     1      16.830  36.170  42.130  1.00  0.00            
ATOM     30  O7  GCD     1      15.890  35.570  40.470  1.00  0.00            
ATOM     31  H15 GCD     1      15.960  34.730  40.000  1.00  0.00            
ATOM     32  C10 GCD     1      17.790  34.540  41.390  1.00  0.00            
ATOM     33  H16 GCD     1      17.180  33.830  41.960  1.00  0.00            
ATOM     34  O8  GCD     1      19.150  34.660  41.950  1.00  0.00            
ATOM     35  C11 GCD     1      19.960  35.590  41.190  1.00  0.00            
ATOM     36  H17 GCD     1      20.110  35.090  40.230  1.00  0.00            
ATOM     37  C12 GCD     1      21.390  35.600  41.760  1.00  0.00            
ATOM     38  H18 GCD     1      22.040  36.220  41.140  1.00  0.00            
ATOM     39  H19 GCD     1      21.760  34.560  41.790  1.00  0.00            
ATOM     40  O9  GCD     1      21.390  36.070  43.100  1.00  0.00            
ATOM     41  H20 GCD     1      20.730  35.620  43.630  1.00  0.00            
ATOM     42  O10 GCD     1      17.960  34.020  40.100  1.00  0.00            
ATOM     43  C13 GCD     1      17.840  32.550  40.040  1.00  0.00            
ATOM     44  H21 GCD     1      17.300  32.150  40.910  1.00  0.00            
ATOM     45  C14 GCD     1      16.820  32.340  38.860  1.00  0.00            
ATOM     46  H22 GCD     1      17.170  32.890  37.980  1.00  0.00            
ATOM     47  O11 GCD     1      15.560  32.910  39.240  1.00  0.00            
ATOM     48  H23 GCD     1      14.950  32.780  38.510  1.00  0.00            
ATOM     49  C15 GCD     1      16.640  30.820  38.530  1.00  0.00            
ATOM     50  H24 GCD     1      16.320  30.400  39.490  1.00  0.00            
ATOM     51  O12 GCD     1      15.740  30.570  37.460  1.00  0.00            
ATOM     52  H25 GCD     1      16.260  30.410  36.670  1.00  0.00            
ATOM     53  C16 GCD     1      17.940  30.080  38.360  1.00  0.00            
ATOM     54  H26 GCD     1      17.850  28.990  38.300  1.00  0.00            
ATOM     55  O13 GCD     1      18.880  30.450  39.370  1.00  0.00            
ATOM     56  C17 GCD     1      19.110  31.860  39.680  1.00  0.00            
ATOM     57  H27 GCD     1      19.510  32.380  38.790  1.00  0.00            
ATOM     58  C18 GCD     1      20.280  31.830  40.710  1.00  0.00            
ATOM     59  H28 GCD     1      20.010  31.150  41.530  1.00  0.00            
ATOM     60  H29 GCD     1      20.590  32.790  41.140  1.00  0.00            
ATOM     61  O14 GCD     1      21.490  31.370  40.180  1.00  0.00            
ATOM     62  H30 GCD     1      21.290  30.490  39.830  1.00  0.00            
ATOM     63  O15 GCD     1      18.520  30.490  37.120  1.00  0.00            
ATOM     64  C19 GCD     1      18.980  29.380  36.230  1.00  0.00            
ATOM     65  H31 GCD     1      18.720  28.420  36.690  1.00  0.00            
ATOM     66  C20 GCD     1      18.240  29.500  34.900  1.00  0.00            
ATOM     67  H32 GCD     1      18.420  30.430  34.350  1.00  0.00            
ATOM     68  O16 GCD     1      16.800  29.320  35.100  1.00  0.00            
ATOM     69  H33 GCD     1      16.380  29.470  34.250  1.00  0.00            
ATOM     70  C21 GCD     1      18.670  28.470  33.880  1.00  0.00            
ATOM     71  H34 GCD     1      18.460  27.480  34.280  1.00  0.00            
ATOM     72  O17 GCD     1      18.030  28.690  32.570  1.00  0.00            
ATOM     73  H35 GCD     1      18.590  29.180  31.960  1.00  0.00            
ATOM     74  C22 GCD     1      20.200  28.490  33.710  1.00  0.00            
ATOM     75  H36 GCD     1      20.540  27.560  33.240  1.00  0.00            
ATOM     76  O18 GCD     1      20.810  28.460  34.980  1.00  0.00            
ATOM     77  C23 GCD     1      20.470  29.530  35.860  1.00  0.00            
ATOM     78  H37 GCD     1      20.570  30.470  35.290  1.00  0.00            
ATOM     79  C24 GCD     1      21.420  29.560  37.040  1.00  0.00            
ATOM     80  H38 GCD     1      21.320  30.470  37.640  1.00  0.00            
ATOM     81  H39 GCD     1      22.430  29.510  36.620  1.00  0.00            
ATOM     82  O19 GCD     1      21.290  28.410  37.910  1.00  0.00            
ATOM     83  H40 GCD     1      21.350  27.690  37.280  1.00  0.00            
ATOM     84  O20 GCD     1      20.650  29.600  32.950  1.00  0.00            
ATOM     85  C25 GCD     1      21.450  29.220  31.740  1.00  0.00            
ATOM     86  H41 GCD     1      21.450  28.130  31.570  1.00  0.00            
ATOM     87  C26 GCD     1      20.690  29.890  30.550  1.00  0.00            
ATOM     88  H42 GCD     1      20.440  30.940  30.740  1.00  0.00            
ATOM     89  O21 GCD     1      19.440  29.270  30.290  1.00  0.00            
ATOM     90  H43 GCD     1      19.220  29.510  29.380  1.00  0.00            
ATOM     91  C27 GCD     1      21.510  29.760  29.310  1.00  0.00            
ATOM     92  H44 GCD     1      21.700  28.700  29.120  1.00  0.00            
ATOM     93  O22 GCD     1      20.950  30.360  28.120  1.00  0.00            
ATOM     94  H45 GCD     1      21.190  31.290  28.120  1.00  0.00            
ATOM     95  C28 GCD     1      22.950  30.280  29.570  1.00  0.00            
ATOM     96  H46 GCD     1      23.540  30.080  28.670  1.00  0.00            
ATOM     97  O23 GCD     1      23.610  29.690  30.680  1.00  0.00            
ATOM     98  C29 GCD     1      22.870  29.780  31.910  1.00  0.00            
ATOM     99  H47 GCD     1      22.720  30.840  32.130  1.00  0.00            
ATOM    100  C30 GCD     1      23.660  29.120  33.020  1.00  0.00            
ATOM    101  H48 GCD     1      23.210  29.180  34.020  1.00  0.00            
ATOM    102  H49 GCD     1      24.560  29.740  33.030  1.00  0.00            
ATOM    103  O24 GCD     1      24.020  27.770  32.740  1.00  0.00            
ATOM    104  H50 GCD     1      24.970  27.670  32.800  1.00  0.00            
ATOM    105  O25 GCD     1      22.840  31.750  29.810  1.00  0.00            
ATOM    106  C31 GCD     1      23.710  32.590  29.100  1.00  0.00            
ATOM    107  H51 GCD     1      24.290  32.030  28.360  1.00  0.00            
ATOM    108  C32 GCD     1      22.790  33.650  28.340  1.00  0.00            
ATOM    109  H52 GCD     1      22.110  34.060  29.100  1.00  0.00            
ATOM    110  O26 GCD     1      21.840  33.090  27.380  1.00  0.00            
ATOM    111  H53 GCD     1      22.130  33.350  26.500  1.00  0.00            
ATOM    112  C33 GCD     1      23.560  34.840  27.760  1.00  0.00            
ATOM    113  H54 GCD     1      24.160  34.340  26.990  1.00  0.00            
ATOM    114  O27 GCD     1      22.850  35.970  27.270  1.00  0.00            
ATOM    115  H55 GCD     1      22.540  36.430  28.060  1.00  0.00            
ATOM    116  C34 GCD     1      24.490  35.400  28.820  1.00  0.00            
ATOM    117  H56 GCD     1      25.140  36.190  28.440  1.00  0.00            
ATOM    118  O28 GCD     1      25.320  34.340  29.390  1.00  0.00            
ATOM    119  C35 GCD     1      24.650  33.300  30.070  1.00  0.00            
ATOM    120  H57 GCD     1      24.170  33.630  31.000  1.00  0.00            
ATOM    121  C36 GCD     1      25.690  32.310  30.670  1.00  0.00            
ATOM    122  H58 GCD     1      25.140  31.750  31.440  1.00  0.00            
ATOM    123  H59 GCD     1      26.410  32.820  31.320  1.00  0.00            
ATOM    124  O29 GCD     1      26.340  31.530  29.730  1.00  0.00            
ATOM    125  H60 GCD     1      27.170  31.990  29.570  1.00  0.00            
ATOM    126  O30 GCD     1      23.680  35.910  29.900  1.00  0.00            
ATOM    127  C37 GCD     1      23.660  37.340  30.000  1.00  0.00            
ATOM    128  H61 GCD     1      24.000  37.810  29.070  1.00  0.00            
ATOM    129  C38 GCD     1      22.190  37.870  30.260  1.00  0.00            
ATOM    130  H62 GCD     1      21.750  37.370  31.130  1.00  0.00            
ATOM    131  O31 GCD     1      21.380  37.500  29.080  1.00  0.00            
ATOM    132  H63 GCD     1      20.800  38.210  28.790  1.00  0.00            
ATOM    133  C39 GCD     1      22.280  39.400  30.420  1.00  0.00            
ATOM    134  H64 GCD     1      22.620  39.740  29.430  1.00  0.00            
ATOM    135  O32 GCD     1      20.930  39.850  30.670  1.00  0.00            
ATOM    136  H65 GCD     1      20.610  39.430  31.470  1.00  0.00            
ATOM    137  C40 GCD     1      23.200  39.750  31.590  1.00  0.00            
ATOM    138  H66 GCD     1      23.190  40.840  31.510  1.00  0.00            
ATOM    139  O33 GCD     1      24.500  39.190  31.460  1.00  0.00            
ATOM    140  C41 GCD     1      24.500  37.720  31.190  1.00  0.00            
ATOM    141  H67 GCD     1      24.170  37.140  32.060  1.00  0.00            
ATOM    142  C42 GCD     1      25.930  37.310  31.000  1.00  0.00            
ATOM    143  H68 GCD     1      25.890  36.290  31.400  1.00  0.00            
ATOM    144  H69 GCD     1      26.500  37.830  31.780  1.00  0.00            
ATOM    145  O34 GCD     1      26.560  37.530  29.850  1.00  0.00            
ATOM    146  H70 GCD     1      26.970  38.400  29.780  1.00  0.00            
ATOM    147  O35 GCD     1      22.730  39.380  32.930  1.00  0.00            
ATOM    148  C43 GCD     1      23.090  40.370  33.950  1.00  0.00            
ATOM    149  H71 GCD     1      23.860  41.070  33.590  1.00  0.00            
ATOM    150  C44 GCD     1      21.830  41.190  34.460  1.00  0.00            
ATOM    151  H72 GCD     1      20.960  40.570  34.730  1.00  0.00            
ATOM    152  O36 GCD     1      21.520  42.000  33.360  1.00  0.00            
ATOM    153  H73 GCD     1      20.650  41.780  33.020  1.00  0.00            
ATOM    154  C45 GCD     1      22.250  41.980  35.720  1.00  0.00            
ATOM    155  H74 GCD     1      23.030  42.720  35.530  1.00  0.00            
ATOM    156  O37 GCD     1      21.080  42.660  36.160  1.00  0.00            
ATOM    157  H75 GCD     1      20.650  42.870  35.320  1.00  0.00            
ATOM    158  C46 GCD     1      22.960  41.180  36.780  1.00  0.00            
ATOM    159  H76 GCD     1      23.470  41.760  37.540  1.00  0.00            
ATOM    160  O38 GCD     1      22.080  40.290  37.470  1.00  0.00            
ATOM    161  O39 GCD     1      23.900  40.360  36.220  1.00  0.00            
ATOM    162  C47 GCD     1      23.580  39.470  35.110  1.00  0.00            
ATOM    163  H77 GCD     1      22.890  38.680  35.440  1.00  0.00            
ATOM    164  C48 GCD     1      24.860  38.720  34.770  1.00  0.00            
ATOM    165  H78 GCD     1      24.600  38.010  33.990  1.00  0.00            
ATOM    166  H79 GCD     1      25.290  38.130  35.590  1.00  0.00            
ATOM    167  O40 GCD     1      25.800  39.530  34.120  1.00  0.00            
ATOM    168  H80 GCD     1      25.980  39.120  33.270  1.00  0.00            
ATOM    169  C1  BI7     2      20.140  33.470  33.740  1.00  0.00            
ATOM    170  C2  BI7     2      21.180  34.500  34.210  1.00  0.00            
ATOM    171  C3  BI7     2      22.230  34.660  33.180  1.00  0.00            
ATOM    172  C4  BI7     2      20.460  35.800  34.530  1.00  0.00            
ATOM    173  C5  BI7     2      20.020  35.880  35.950  1.00  0.00            
ATOM    174  C6  BI7     2      19.380  36.880  36.670  1.00  0.00            
ATOM    175  C7  BI7     2      19.000  38.140  36.170  1.00  0.00            
ATOM    176  C8  BI7     2      18.950  38.550  34.890  1.00  0.00            
ATOM    177  O1  BI7     2      18.380  39.710  34.680  1.00  0.00            
ATOM    178  C9  BI7     2      19.500  37.980  33.600  1.00  0.00            
ATOM    179  O2  BI7     2      19.500  38.580  32.560  1.00  0.00            
ATOM    180  C10 BI7     2      20.190  36.680  33.550  1.00  0.00            
ATOM    181  H1  BI7     2      19.600  33.740  32.820  1.00  0.00            
ATOM    182  H2  BI7     2      20.710  32.550  33.540  1.00  0.00            
ATOM    183  H3  BI7     2      19.390  33.190  34.490  1.00  0.00            
ATOM    184  H4  BI7     2      21.630  34.160  35.150  1.00  0.00            
ATOM    185  H5  BI7     2      21.760  34.830  32.210  1.00  0.00            
ATOM    186  H6  BI7     2      22.790  35.590  33.370  1.00  0.00            
ATOM    187  H7  BI7     2      22.930  33.810  33.220  1.00  0.00            
ATOM    188  H8  BI7     2      20.200  34.970  36.510  1.00  0.00            
ATOM    189  H9  BI7     2      19.150  36.640  37.700  1.00  0.00            
ATOM    190  H10 BI7     2      18.500  38.810  36.860  1.00  0.00            
ATOM    191  H11 BI7     2      18.540  39.910  33.740  1.00  0.00            
ATOM    192  H12 BI7     2      20.230  36.360  32.520  1.00  0.00            
TER
ENDMDL
MODEL        1
ATOM      1  H1  GCD     1      28.570  35.570  26.770  1.00  0.00            
ATOM      2  O1  GCD     1      28.320  36.320  26.230  1.00  0.00            
ATOM      3  C1  GCD     1      27.600  35.720  25.150  1.00  0.00            
ATOM      4  H2  GCD     1      27.020  36.440  24.570  1.00  0.00            
ATOM      5  H3  GCD     1      28.360  35.310  24.460  1.00  0.00            
ATOM      6  C2  GCD     1      26.600  34.650  25.560  1.00  0.00            
ATOM      7  H4  GCD     1      25.930  34.440  24.710  1.00  0.00            
ATOM      8  C3  GCD     1      25.730  35.060  26.730  1.00  0.00            
ATOM      9  H5  GCD     1      26.430  35.210  27.570  1.00  0.00            
ATOM     10  C4  GCD     1      24.830  33.830  27.150  1.00  0.00            
ATOM     11  H6  GCD     1      24.100  33.720  26.340  1.00  0.00            
ATOM     12  O2  GCD     1      24.180  34.190  28.380  1.00  0.00            
ATOM     13  H7  GCD     1      23.490  34.800  28.100  1.00  0.00            
ATOM     14  C5  GCD     1      25.670  32.530  27.280  1.00  0.00            
ATOM     15  H8  GCD     1      26.450  32.670  28.040  1.00  0.00            
ATOM     16  O3  GCD     1      24.910  31.370  27.500  1.00  0.00            
ATOM     17  H9  GCD     1      24.640  31.050  26.630  1.00  0.00            
ATOM     18  C6  GCD     1      26.590  32.280  26.100  1.00  0.00            
ATOM     19  O4  GCD     1      27.300  33.480  25.910  1.00  0.00            
ATOM     20  H10 GCD     1      27.430  31.600  26.260  1.00  0.00            
ATOM     21  O5  GCD     1      25.930  31.980  24.840  1.00  0.00            
ATOM     22  C7  GCD     1      26.300  30.780  24.210  1.00  0.00            
ATOM     23  H11 GCD     1      26.970  30.210  24.870  1.00  0.00            
ATOM     24  C8  GCD     1      25.130  29.840  24.060  1.00  0.00            
ATOM     25  H12 GCD     1      24.410  30.390  23.440  1.00  0.00            
ATOM     26  O6  GCD     1      24.560  29.580  25.330  1.00  0.00            
ATOM     27  H13 GCD     1      25.000  28.790  25.660  1.00  0.00            
ATOM     28  C9  GCD     1      25.590  28.560  23.420  1.00  0.00            
ATOM     29  H14 GCD     1      26.420  28.170  24.030  1.00  0.00            
ATOM     30  O7  GCD     1      24.650  27.510  23.310  1.00  0.00            
ATOM     31  H15 GCD     1      25.150  26.790  23.720  1.00  0.00            
ATOM     32  C10 GCD     1      26.270  28.920  22.080  1.00  0.00            
ATOM     33  H16 GCD     1      26.650  27.980  21.660  1.00  0.00            
ATOM     34  O8  GCD     1      27.350  29.880  22.190  1.00  0.00            
ATOM     35  C11 GCD     1      26.920  31.100  22.850  1.00  0.00            
ATOM     36  H17 GCD     1      26.180  31.530  22.170  1.00  0.00            
ATOM     37  C12 GCD     1      28.180  32.070  22.850  1.00  0.00            
ATOM     38  H18 GCD     1      29.090  31.580  23.210  1.00  0.00            
ATOM     39  H19 GCD     1      27.990  32.990  23.400  1.00  0.00            
ATOM     40  O9  GCD     1      28.380  32.570  21.560  1.00  0.00            
ATOM     41  H20 GCD     1      28.750  31.810  21.080  1.00  0.00            
ATOM     42  O10 GCD     1      25.280  29.450  21.150  1.00  0.00            
ATOM     43  C13 GCD     1      25.450  29.040  19.780  1.00  0.00            
ATOM     44  H21 GCD     1      26.510  28.810  19.610  1.00  0.00            
ATOM     45  C14 GCD     1      24.590  27.800  19.590  1.00  0.00            
ATOM     46  H22 GCD     1      23.580  28.160  19.840  1.00  0.00            
ATOM     47  O11 GCD     1      24.910  26.710  20.420  1.00  0.00            
ATOM     48  H23 GCD     1      24.780  27.100  21.290  1.00  0.00            
ATOM     49  C15 GCD     1      24.610  27.400  18.150  1.00  0.00            
ATOM     50  H24 GCD     1      25.660  27.350  17.840  1.00  0.00            
ATOM     51  O12 GCD     1      23.850  26.200  17.930  1.00  0.00            
ATOM     52  H25 GCD     1      22.910  26.370  18.070  1.00  0.00            
ATOM     53  C16 GCD     1      24.070  28.540  17.300  1.00  0.00            
ATOM     54  H26 GCD     1      24.140  28.320  16.230  1.00  0.00            
ATOM     55  O13 GCD     1      24.880  29.720  17.560  1.00  0.00            
ATOM     56  C17 GCD     1      24.980  30.120  18.870  1.00  0.00            
ATOM     57  H27 GCD     1      23.940  30.300  19.170  1.00  0.00            
ATOM     58  C18 GCD     1      25.820  31.410  18.880  1.00  0.00            
ATOM     59  H28 GCD     1      26.860  31.200  18.590  1.00  0.00            
ATOM     60  H29 GCD     1      25.940  31.770  19.910  1.00  0.00            
ATOM     61  O14 GCD     1      25.270  32.490  18.140  1.00  0.00            
ATOM     62  H30 GCD     1      25.780  33.300  18.280  1.00  0.00            
ATOM     63  O15 GCD     1      22.690  28.830  17.790  1.00  0.00            
ATOM     64  C19 GCD     1      21.630  28.470  16.910  1.00  0.00            
ATOM     65  H31 GCD     1      21.870  27.630  16.250  1.00  0.00            
ATOM     66  C20 GCD     1      20.510  27.900  17.850  1.00  0.00            
ATOM     67  H32 GCD     1      20.320  28.710  18.570  1.00  0.00            
ATOM     68  O16 GCD     1      20.980  26.680  18.420  1.00  0.00            
ATOM     69  H33 GCD     1      20.270  26.130  18.760  1.00  0.00            
ATOM     70  C21 GCD     1      19.310  27.570  16.960  1.00  0.00            
ATOM     71  H34 GCD     1      19.660  26.890  16.190  1.00  0.00            
ATOM     72  O17 GCD     1      18.230  26.970  17.720  1.00  0.00            
ATOM     73  H35 GCD     1      17.920  27.510  18.450  1.00  0.00            
ATOM     74  C22 GCD     1      18.880  28.830  16.240  1.00  0.00            
ATOM     75  H36 GCD     1      17.930  28.670  15.720  1.00  0.00            
ATOM     76  O18 GCD     1      19.930  29.290  15.410  1.00  0.00            
ATOM     77  C23 GCD     1      21.110  29.650  16.080  1.00  0.00            
ATOM     78  H37 GCD     1      20.910  30.520  16.720  1.00  0.00            
ATOM     79  C24 GCD     1      22.150  30.120  15.090  1.00  0.00            
ATOM     80  H38 GCD     1      22.830  30.860  15.530  1.00  0.00            
ATOM     81  H39 GCD     1      21.460  30.630  14.410  1.00  0.00            
ATOM     82  O19 GCD     1      22.690  28.980  14.380  1.00  0.00            
ATOM     83  H40 GCD     1      23.260  29.390  13.720  1.00  0.00            
ATOM     84  O20 GCD     1      18.610  29.750  17.250  1.00  0.00            
ATOM     85  C25 GCD     1      17.370  30.450  17.220  1.00  0.00            
ATOM     86  H41 GCD     1      16.710  30.090  16.420  1.00  0.00            
ATOM     87  C26 GCD     1      16.670  30.280  18.650  1.00  0.00            
ATOM     88  H42 GCD     1      17.380  30.430  19.480  1.00  0.00            
ATOM     89  O21 GCD     1      16.150  28.950  18.750  1.00  0.00            
ATOM     90  H43 GCD     1      15.730  28.890  19.610  1.00  0.00            
ATOM     91  C27 GCD     1      15.540  31.310  18.770  1.00  0.00            
ATOM     92  H44 GCD     1      14.760  31.110  18.040  1.00  0.00            
ATOM     93  O22 GCD     1      14.880  31.190  20.030  1.00  0.00            
ATOM     94  H45 GCD     1      15.320  31.620  20.770  1.00  0.00            
ATOM     95  C28 GCD     1      15.990  32.700  18.570  1.00  0.00            
ATOM     96  H46 GCD     1      15.060  33.270  18.600  1.00  0.00            
ATOM     97  O23 GCD     1      16.530  32.810  17.260  1.00  0.00            
ATOM     98  C29 GCD     1      17.660  31.950  16.930  1.00  0.00            
ATOM     99  H47 GCD     1      18.540  32.340  17.460  1.00  0.00            
ATOM    100  C30 GCD     1      17.970  32.080  15.480  1.00  0.00            
ATOM    101  H48 GCD     1      17.150  31.600  14.920  1.00  0.00            
ATOM    102  H49 GCD     1      18.860  31.520  15.180  1.00  0.00            
ATOM    103  O24 GCD     1      18.090  33.440  15.070  1.00  0.00            
ATOM    104  H50 GCD     1      18.930  33.830  15.350  1.00  0.00            
ATOM    105  O25 GCD     1      16.930  33.150  19.550  1.00  0.00            
ATOM    106  C31 GCD     1      16.600  34.300  20.380  1.00  0.00            
ATOM    107  H51 GCD     1      15.540  34.450  20.140  1.00  0.00            
ATOM    108  C32 GCD     1      16.820  33.970  21.830  1.00  0.00            
ATOM    109  H52 GCD     1      17.890  33.780  22.010  1.00  0.00            
ATOM    110  O26 GCD     1      15.950  32.920  22.240  1.00  0.00            
ATOM    111  H53 GCD     1      16.510  32.260  22.670  1.00  0.00            
ATOM    112  C33 GCD     1      16.470  35.200  22.660  1.00  0.00            
ATOM    113  H54 GCD     1      15.400  35.220  22.420  1.00  0.00            
ATOM    114  O27 GCD     1      16.670  34.900  24.050  1.00  0.00            
ATOM    115  H55 GCD     1      17.380  34.250  23.990  1.00  0.00            
ATOM    116  C34 GCD     1      17.220  36.450  22.190  1.00  0.00            
ATOM    117  H56 GCD     1      16.780  37.300  22.710  1.00  0.00            
ATOM    118  O28 GCD     1      17.050  36.690  20.790  1.00  0.00            
ATOM    119  C35 GCD     1      17.290  35.550  19.970  1.00  0.00            
ATOM    120  H57 GCD     1      18.350  35.280  20.100  1.00  0.00            
ATOM    121  C36 GCD     1      17.240  35.890  18.510  1.00  0.00            
ATOM    122  H58 GCD     1      17.720  35.070  17.970  1.00  0.00            
ATOM    123  H59 GCD     1      17.940  36.730  18.450  1.00  0.00            
ATOM    124  O29 GCD     1      15.880  36.270  18.010  1.00  0.00            
ATOM    125  H60 GCD     1      16.000  37.100  17.530  1.00  0.00            
ATOM    126  O30 GCD     1      18.550  36.390  22.540  1.00  0.00            
ATOM    127  C37 GCD     1      19.220  37.700  22.310  1.00  0.00            
ATOM    128  H61 GCD     1      18.860  38.180  21.390  1.00  0.00            
ATOM    129  C38 GCD     1      19.050  38.570  23.550  1.00  0.00            
ATOM    130  H62 GCD     1      19.080  37.870  24.400  1.00  0.00            
ATOM    131  O31 GCD     1      17.740  39.150  23.650  1.00  0.00            
ATOM    132  H63 GCD     1      17.600  39.480  24.540  1.00  0.00            
ATOM    133  C39 GCD     1      20.110  39.630  23.490  1.00  0.00            
ATOM    134  H64 GCD     1      19.900  40.230  22.590  1.00  0.00            
ATOM    135  O32 GCD     1      20.200  40.510  24.670  1.00  0.00            
ATOM    136  H65 GCD     1      19.380  40.970  24.920  1.00  0.00            
ATOM    137  C40 GCD     1      21.510  39.100  23.380  1.00  0.00            
ATOM    138  H66 GCD     1      22.150  39.990  23.290  1.00  0.00            
ATOM    139  O33 GCD     1      21.550  38.450  22.150  1.00  0.00            
ATOM    140  C41 GCD     1      20.740  37.320  22.090  1.00  0.00            
ATOM    141  H67 GCD     1      21.100  36.710  22.940  1.00  0.00            
ATOM    142  C42 GCD     1      21.010  36.490  20.800  1.00  0.00            
ATOM    143  H68 GCD     1      20.330  35.630  20.810  1.00  0.00            
ATOM    144  H69 GCD     1      22.040  36.110  20.700  1.00  0.00            
ATOM    145  O34 GCD     1      20.700  37.310  19.730  1.00  0.00            
ATOM    146  H70 GCD     1      20.780  36.710  18.980  1.00  0.00            
ATOM    147  O35 GCD     1      21.920  38.260  24.410  1.00  0.00            
ATOM    148  C43 GCD     1      23.000  38.750  25.200  1.00  0.00            
ATOM    149  H71 GCD     1      22.920  39.840  25.140  1.00  0.00            
ATOM    150  C44 GCD     1      22.770  38.310  26.600  1.00  0.00            
ATOM    151  H72 GCD     1      22.280  37.330  26.580  1.00  0.00            
ATOM    152  O36 GCD     1      21.920  39.190  27.290  1.00  0.00            
ATOM    153  H73 GCD     1      21.010  38.940  27.110  1.00  0.00            
ATOM    154  C45 GCD     1      24.090  38.200  27.440  1.00  0.00            
ATOM    155  H74 GCD     1      24.400  39.240  27.650  1.00  0.00            
ATOM    156  O37 GCD     1      23.800  37.560  28.630  1.00  0.00            
ATOM    157  H75 GCD     1      22.930  37.870  28.940  1.00  0.00            
ATOM    158  C46 GCD     1      25.180  37.460  26.640  1.00  0.00            
ATOM    159  H76 GCD     1      26.150  37.540  27.150  1.00  0.00            
ATOM    160  O38 GCD     1      24.840  36.120  26.300  1.00  0.00            
ATOM    161  O39 GCD     1      25.280  38.230  25.470  1.00  0.00            
ATOM    162  C47 GCD     1      24.240  38.180  24.510  1.00  0.00            
ATOM    163  H77 GCD     1      24.100  37.120  24.260  1.00  0.00            
ATOM    164  C48 GCD     1      24.660  38.980  23.260  1.00  0.00            
ATOM    165  H78 GCD     1      23.880  38.740  22.530  1.00  0.00            
ATOM    166  H79 GCD     1      25.610  38.580  22.870  1.00  0.00            
ATOM    167  O40 GCD     1      24.820  40.290  23.650  1.00  0.00            
ATOM    168  H80 GCD     1      25.640  40.380  24.140  1.00  0.00            
ATOM    169  C1  BI7     2      21.860  30.190  21.100  1.00  0.00            
ATOM    170  C2  BI7     2      21.480  31.650  20.670  1.00  0.00            
ATOM    171  C3  BI7     2      20.200  31.770  19.820  1.00  0.00            
ATOM    172  C4  BI7     2      21.440  32.520  21.930  1.00  0.00            
ATOM    173  C5  BI7     2      22.780  32.960  22.250  1.00  0.00            
ATOM    174  C6  BI7     2      23.180  33.770  23.290  1.00  0.00            
ATOM    175  C7  BI7     2      22.340  34.440  24.280  1.00  0.00            
ATOM    176  C8  BI7     2      20.980  34.310  24.500  1.00  0.00            
ATOM    177  O1  BI7     2      20.460  34.880  25.620  1.00  0.00            
ATOM    178  C9  BI7     2      19.980  33.490  23.830  1.00  0.00            
ATOM    179  O2  BI7     2      18.810  33.490  24.150  1.00  0.00            
ATOM    180  C10 BI7     2      20.270  32.730  22.620  1.00  0.00            
ATOM    181  H1  BI7     2      22.860  30.240  21.530  1.00  0.00            
ATOM    182  H2  BI7     2      21.270  29.860  21.960  1.00  0.00            
ATOM    183  H3  BI7     2      21.860  29.530  20.220  1.00  0.00            
ATOM    184  H4  BI7     2      22.290  31.960  20.000  1.00  0.00            
ATOM    185  H5  BI7     2      20.040  32.850  19.690  1.00  0.00            
ATOM    186  H6  BI7     2      20.300  31.380  18.810  1.00  0.00            
ATOM    187  H7  BI7     2      19.280  31.330  20.230  1.00  0.00            
ATOM    188  H8  BI7     2      23.610  32.710  21.600  1.00  0.00            
ATOM    189  H9  BI7     2      24.250  33.920  23.380  1.00  0.00            
ATOM    190  H10 BI7     2      22.900  35.080  24.950  1.00  0.00            
ATOM    191  H11 BI7     2      19.560  34.530  25.780  1.00  0.00            
ATOM    192  H12 BI7     2      19.410  32.160  22.290  1.00  0.00            
TER
ENDMDL
MODEL        1
ATOM      1  H1  GCD     1      11.770  29.680  40.680  1.00  0.00            
ATOM      2  O1  GCD     1      12.250  30.070  39.940  1.00  0.00            
ATOM      3  C1  GCD     1      12.400  29.000  38.990  1.00  0.00            
ATOM      4  H2  GCD     1      13.170  28.260  39.210  1.00  0.00            
ATOM      5  H3  GCD     1      11.450  28.440  39.000  1.00  0.00            
ATOM      6  C2  GCD     1      12.580  29.540  37.590  1.00  0.00            
ATOM      7  H4  GCD     1      12.550  28.680  36.910  1.00  0.00            
ATOM      8  C3  GCD     1      13.900  30.250  37.420  1.00  0.00            
ATOM      9  H5  GCD     1      13.960  30.930  38.290  1.00  0.00            
ATOM     10  C4  GCD     1      13.940  31.060  36.120  1.00  0.00            
ATOM     11  H6  GCD     1      14.100  30.330  35.310  1.00  0.00            
ATOM     12  O2  GCD     1      15.060  31.900  36.130  1.00  0.00            
ATOM     13  H7  GCD     1      15.870  31.400  36.270  1.00  0.00            
ATOM     14  C5  GCD     1      12.670  31.890  35.890  1.00  0.00            
ATOM     15  H8  GCD     1      12.680  32.460  36.830  1.00  0.00            
ATOM     16  O3  GCD     1      12.640  32.700  34.680  1.00  0.00            
ATOM     17  H9  GCD     1      12.640  32.140  33.890  1.00  0.00            
ATOM     18  C6  GCD     1      11.490  30.970  35.940  1.00  0.00            
ATOM     19  O4  GCD     1      11.430  30.390  37.210  1.00  0.00            
ATOM     20  H10 GCD     1      10.530  31.490  35.920  1.00  0.00            
ATOM     21  O5  GCD     1      11.610  29.980  34.940  1.00  0.00            
ATOM     22  C7  GCD     1      10.650  30.030  33.910  1.00  0.00            
ATOM     23  H11 GCD     1      10.050  30.950  33.920  1.00  0.00            
ATOM     24  C8  GCD     1      11.340  30.180  32.550  1.00  0.00            
ATOM     25  H12 GCD     1      12.100  29.390  32.630  1.00  0.00            
ATOM     26  O6  GCD     1      11.840  31.490  32.400  1.00  0.00            
ATOM     27  H13 GCD     1      12.030  31.670  31.470  1.00  0.00            
ATOM     28  C9  GCD     1      10.430  29.790  31.420  1.00  0.00            
ATOM     29  H14 GCD     1       9.620  30.530  31.490  1.00  0.00            
ATOM     30  O7  GCD     1      11.100  29.710  30.140  1.00  0.00            
ATOM     31  H15 GCD     1      11.750  29.010  30.280  1.00  0.00            
ATOM     32  C10 GCD     1       9.640  28.550  31.650  1.00  0.00            
ATOM     33  H16 GCD     1       8.810  28.230  31.010  1.00  0.00            
ATOM     34  O8  GCD     1       8.940  28.700  32.890  1.00  0.00            
ATOM     35  C11 GCD     1       9.810  28.760  34.020  1.00  0.00            
ATOM     36  H17 GCD     1      10.480  27.900  34.120  1.00  0.00            
ATOM     37  C12 GCD     1       8.850  28.820  35.210  1.00  0.00            
ATOM     38  H18 GCD     1       9.500  28.800  36.090  1.00  0.00            
ATOM     39  H19 GCD     1       8.260  27.890  35.240  1.00  0.00            
ATOM     40  O9  GCD     1       8.020  30.020  35.230  1.00  0.00            
ATOM     41  H20 GCD     1       7.470  30.040  34.440  1.00  0.00            
ATOM     42  O10 GCD     1      10.480  27.460  31.800  1.00  0.00            
ATOM     43  C13 GCD     1      10.730  26.630  30.650  1.00  0.00            
ATOM     44  H21 GCD     1      10.270  27.100  29.770  1.00  0.00            
ATOM     45  C14 GCD     1      12.240  26.430  30.400  1.00  0.00            
ATOM     46  H22 GCD     1      12.660  26.270  31.400  1.00  0.00            
ATOM     47  O11 GCD     1      12.830  27.690  29.990  1.00  0.00            
ATOM     48  H23 GCD     1      13.770  27.540  30.170  1.00  0.00            
ATOM     49  C15 GCD     1      12.560  25.210  29.520  1.00  0.00            
ATOM     50  H24 GCD     1      12.230  25.530  28.530  1.00  0.00            
ATOM     51  O12 GCD     1      13.940  24.950  29.470  1.00  0.00            
ATOM     52  H25 GCD     1      14.210  24.610  30.340  1.00  0.00            
ATOM     53  C16 GCD     1      11.800  23.930  29.820  1.00  0.00            
ATOM     54  H26 GCD     1      11.840  23.200  29.010  1.00  0.00            
ATOM     55  O13 GCD     1      10.480  24.260  29.960  1.00  0.00            
ATOM     56  C17 GCD     1      10.100  25.230  30.950  1.00  0.00            
ATOM     57  H27 GCD     1      10.530  24.780  31.850  1.00  0.00            
ATOM     58  C18 GCD     1       8.610  25.270  31.040  1.00  0.00            
ATOM     59  H28 GCD     1       8.180  25.640  30.100  1.00  0.00            
ATOM     60  H29 GCD     1       8.360  25.880  31.920  1.00  0.00            
ATOM     61  O14 GCD     1       8.080  24.020  31.400  1.00  0.00            
ATOM     62  H30 GCD     1       7.720  23.600  30.610  1.00  0.00            
ATOM     63  O15 GCD     1      12.390  23.290  30.930  1.00  0.00            
ATOM     64  C19 GCD     1      11.950  21.980  31.240  1.00  0.00            
ATOM     65  H31 GCD     1      10.890  21.910  30.970  1.00  0.00            
ATOM     66  C20 GCD     1      12.760  20.890  30.560  1.00  0.00            
ATOM     67  H32 GCD     1      13.820  21.010  30.790  1.00  0.00            
ATOM     68  O16 GCD     1      12.710  21.070  29.160  1.00  0.00            
ATOM     69  H33 GCD     1      13.290  20.400  28.790  1.00  0.00            
ATOM     70  C21 GCD     1      12.330  19.490  30.960  1.00  0.00            
ATOM     71  H34 GCD     1      11.290  19.330  30.630  1.00  0.00            
ATOM     72  O17 GCD     1      13.080  18.520  30.300  1.00  0.00            
ATOM     73  H35 GCD     1      12.590  17.710  30.490  1.00  0.00            
ATOM     74  C22 GCD     1      12.340  19.280  32.420  1.00  0.00            
ATOM     75  H36 GCD     1      11.790  18.350  32.610  1.00  0.00            
ATOM     76  O18 GCD     1      11.610  20.360  33.050  1.00  0.00            
ATOM     77  C23 GCD     1      12.030  21.720  32.750  1.00  0.00            
ATOM     78  H37 GCD     1      13.060  21.750  33.140  1.00  0.00            
ATOM     79  C24 GCD     1      11.130  22.670  33.530  1.00  0.00            
ATOM     80  H38 GCD     1      10.090  22.480  33.250  1.00  0.00            
ATOM     81  H39 GCD     1      11.540  23.620  33.150  1.00  0.00            
ATOM     82  O19 GCD     1      11.390  22.690  34.910  1.00  0.00            
ATOM     83  H40 GCD     1      11.060  21.880  35.300  1.00  0.00            
ATOM     84  O20 GCD     1      13.660  19.400  32.770  1.00  0.00            
ATOM     85  C25 GCD     1      14.370  18.280  33.190  1.00  0.00            
ATOM     86  H41 GCD     1      13.870  17.380  32.800  1.00  0.00            
ATOM     87  C26 GCD     1      15.740  18.280  32.510  1.00  0.00            
ATOM     88  H42 GCD     1      16.190  19.280  32.520  1.00  0.00            
ATOM     89  O21 GCD     1      15.600  17.970  31.100  1.00  0.00            
ATOM     90  H43 GCD     1      14.660  18.060  30.900  1.00  0.00            
ATOM     91  C27 GCD     1      16.630  17.180  33.160  1.00  0.00            
ATOM     92  H44 GCD     1      16.190  16.240  32.800  1.00  0.00            
ATOM     93  O22 GCD     1      18.010  17.160  32.680  1.00  0.00            
ATOM     94  H45 GCD     1      18.050  17.330  31.730  1.00  0.00            
ATOM     95  C28 GCD     1      16.620  17.270  34.690  1.00  0.00            
ATOM     96  H46 GCD     1      17.160  16.410  35.090  1.00  0.00            
ATOM     97  O23 GCD     1      15.240  17.140  35.130  1.00  0.00            
ATOM     98  C29 GCD     1      14.390  18.200  34.750  1.00  0.00            
ATOM     99  H47 GCD     1      14.700  19.200  35.100  1.00  0.00            
ATOM    100  C30 GCD     1      13.050  17.770  35.330  1.00  0.00            
ATOM    101  H48 GCD     1      12.350  18.610  35.220  1.00  0.00            
ATOM    102  H49 GCD     1      13.270  17.600  36.390  1.00  0.00            
ATOM    103  O24 GCD     1      12.530  16.630  34.600  1.00  0.00            
ATOM    104  H50 GCD     1      13.270  16.030  34.450  1.00  0.00            
ATOM    105  O25 GCD     1      17.180  18.500  35.130  1.00  0.00            
ATOM    106  C31 GCD     1      18.090  18.400  36.240  1.00  0.00            
ATOM    107  H51 GCD     1      18.340  17.350  36.460  1.00  0.00            
ATOM    108  C32 GCD     1      19.410  19.100  35.770  1.00  0.00            
ATOM    109  H52 GCD     1      19.150  20.020  35.240  1.00  0.00            
ATOM    110  O26 GCD     1      20.030  18.320  34.730  1.00  0.00            
ATOM    111  H53 GCD     1      19.250  18.140  34.190  1.00  0.00            
ATOM    112  C33 GCD     1      20.410  19.490  36.840  1.00  0.00            
ATOM    113  H54 GCD     1      20.740  18.550  37.300  1.00  0.00            
ATOM    114  O27 GCD     1      21.540  20.290  36.310  1.00  0.00            
ATOM    115  H55 GCD     1      21.890  19.820  35.540  1.00  0.00            
ATOM    116  C34 GCD     1      19.680  20.250  37.920  1.00  0.00            
ATOM    117  H56 GCD     1      20.310  20.480  38.780  1.00  0.00            
ATOM    118  O28 GCD     1      18.700  19.410  38.380  1.00  0.00            
ATOM    119  C35 GCD     1      17.570  19.050  37.470  1.00  0.00            
ATOM    120  H57 GCD     1      17.140  19.980  37.090  1.00  0.00            
ATOM    121  C36 GCD     1      16.560  18.120  38.140  1.00  0.00            
ATOM    122  H58 GCD     1      17.080  17.240  38.520  1.00  0.00            
ATOM    123  H59 GCD     1      15.730  17.770  37.510  1.00  0.00            
ATOM    124  O29 GCD     1      16.000  18.880  39.140  1.00  0.00            
ATOM    125  H60 GCD     1      15.320  18.310  39.520  1.00  0.00            
ATOM    126  O30 GCD     1      19.050  21.380  37.420  1.00  0.00            
ATOM    127  C37 GCD     1      19.450  22.670  37.980  1.00  0.00            
ATOM    128  H61 GCD     1      20.440  22.530  38.430  1.00  0.00            
ATOM    129  C38 GCD     1      19.600  23.580  36.770  1.00  0.00            
ATOM    130  H62 GCD     1      18.660  23.680  36.210  1.00  0.00            
ATOM    131  O31 GCD     1      20.560  23.120  35.790  1.00  0.00            
ATOM    132  H63 GCD     1      20.410  22.170  35.720  1.00  0.00            
ATOM    133  C39 GCD     1      20.020  24.980  37.280  1.00  0.00            
ATOM    134  H64 GCD     1      21.030  25.000  37.700  1.00  0.00            
ATOM    135  O32 GCD     1      20.070  25.890  36.250  1.00  0.00            
ATOM    136  H65 GCD     1      20.770  25.620  35.640  1.00  0.00            
ATOM    137  C40 GCD     1      19.160  25.460  38.420  1.00  0.00            
ATOM    138  H66 GCD     1      19.640  26.300  38.940  1.00  0.00            
ATOM    139  O33 GCD     1      19.030  24.470  39.450  1.00  0.00            
ATOM    140  C41 GCD     1      18.490  23.190  39.020  1.00  0.00            
ATOM    141  H67 GCD     1      17.470  23.280  38.630  1.00  0.00            
ATOM    142  C42 GCD     1      18.480  22.170  40.170  1.00  0.00            
ATOM    143  H68 GCD     1      19.360  21.640  40.550  1.00  0.00            
ATOM    144  H69 GCD     1      17.950  21.280  39.810  1.00  0.00            
ATOM    145  O34 GCD     1      17.800  22.590  41.280  1.00  0.00            
ATOM    146  H70 GCD     1      18.130  23.440  41.580  1.00  0.00            
ATOM    147  O35 GCD     1      17.980  26.000  37.830  1.00  0.00            
ATOM    148  C43 GCD     1      17.630  27.350  38.290  1.00  0.00            
ATOM    149  H71 GCD     1      18.170  27.760  39.150  1.00  0.00            
ATOM    150  C44 GCD     1      17.840  28.460  37.220  1.00  0.00            
ATOM    151  H72 GCD     1      17.130  28.100  36.470  1.00  0.00            
ATOM    152  O36 GCD     1      19.180  28.530  36.780  1.00  0.00            
ATOM    153  H73 GCD     1      19.440  27.620  36.590  1.00  0.00            
ATOM    154  C45 GCD     1      17.420  29.720  37.900  1.00  0.00            
ATOM    155  H74 GCD     1      18.090  29.920  38.750  1.00  0.00            
ATOM    156  O37 GCD     1      17.550  30.820  36.970  1.00  0.00            
ATOM    157  H75 GCD     1      18.220  30.640  36.310  1.00  0.00            
ATOM    158  C46 GCD     1      15.970  29.620  38.450  1.00  0.00            
ATOM    159  H76 GCD     1      15.640  30.480  39.030  1.00  0.00            
ATOM    160  O38 GCD     1      14.950  29.310  37.470  1.00  0.00            
ATOM    161  O39 GCD     1      15.900  28.580  39.430  1.00  0.00            
ATOM    162  C47 GCD     1      16.240  27.230  38.850  1.00  0.00            
ATOM    163  H77 GCD     1      15.530  26.960  38.060  1.00  0.00            
ATOM    164  C48 GCD     1      16.100  26.250  40.020  1.00  0.00            
ATOM    165  H78 GCD     1      15.820  25.300  39.530  1.00  0.00            
ATOM    166  H79 GCD     1      15.310  26.560  40.710  1.00  0.00            
ATOM    167  O40 GCD     1      17.250  26.070  40.810  1.00  0.00            
ATOM    168  H80 GCD     1      17.860  25.630  40.200  1.00  0.00            
ATOM    169  C1  BI7     2      14.430  27.230  34.920  1.00  0.00            
ATOM    170  C2  BI7     2      13.570  26.080  35.430  1.00  0.00            
ATOM    171  C3  BI7     2      12.140  26.230  34.980  1.00  0.00            
ATOM    172  C4  BI7     2      14.380  24.800  35.040  1.00  0.00            
ATOM    173  C5  BI7     2      14.960  24.130  36.210  1.00  0.00            
ATOM    174  C6  BI7     2      15.640  22.960  36.220  1.00  0.00            
ATOM    175  C7  BI7     2      16.250  22.230  35.140  1.00  0.00            
ATOM    176  C8  BI7     2      16.170  22.450  33.780  1.00  0.00            
ATOM    177  O1  BI7     2      17.070  21.790  33.080  1.00  0.00            
ATOM    178  C9  BI7     2      15.350  23.410  33.040  1.00  0.00            
ATOM    179  O2  BI7     2      15.350  23.450  31.810  1.00  0.00            
ATOM    180  C10 BI7     2      14.550  24.420  33.720  1.00  0.00            
ATOM    181  H1  BI7     2      15.500  27.100  35.130  1.00  0.00            
ATOM    182  H2  BI7     2      14.330  27.420  33.840  1.00  0.00            
ATOM    183  H3  BI7     2      14.170  28.160  35.430  1.00  0.00            
ATOM    184  H4  BI7     2      13.520  26.160  36.530  1.00  0.00            
ATOM    185  H5  BI7     2      11.760  27.040  35.620  1.00  0.00            
ATOM    186  H6  BI7     2      12.000  26.430  33.910  1.00  0.00            
ATOM    187  H7  BI7     2      11.520  25.330  35.080  1.00  0.00            
ATOM    188  H8  BI7     2      14.910  24.560  37.210  1.00  0.00            
ATOM    189  H9  BI7     2      15.770  22.580  37.220  1.00  0.00            
ATOM    190  H10 BI7     2      16.870  21.360  35.370  1.00  0.00            
ATOM    191  H11 BI7     2      16.770  21.770  32.160  1.00  0.00            
ATOM    192  H12 BI7     2      13.980  25.000  33.010  1.00  0.00            
TER
ENDMDL
MODEL        1
ATOM      1  H1  GCD     1      29.330  35.690  24.230  1.00  0.00            
ATOM      2  O1  GCD     1      29.000  35.080  24.910  1.00  0.00            
ATOM      3  C1  GCD     1      28.010  34.280  24.240  1.00  0.00            
ATOM      4  H2  GCD     1      27.200  34.870  23.800  1.00  0.00            
ATOM      5  H3  GCD     1      28.530  33.840  23.380  1.00  0.00            
ATOM      6  C2  GCD     1      27.480  33.120  25.050  1.00  0.00            
ATOM      7  H4  GCD     1      26.630  32.620  24.550  1.00  0.00            
ATOM      8  C3  GCD     1      27.030  33.530  26.470  1.00  0.00            
ATOM      9  H5  GCD     1      27.850  34.130  26.890  1.00  0.00            
ATOM     10  C4  GCD     1      26.610  32.320  27.220  1.00  0.00            
ATOM     11  H6  GCD     1      25.680  31.940  26.780  1.00  0.00            
ATOM     12  O2  GCD     1      26.310  32.600  28.600  1.00  0.00            
ATOM     13  H7  GCD     1      27.100  32.960  29.020  1.00  0.00            
ATOM     14  C5  GCD     1      27.590  31.160  27.100  1.00  0.00            
ATOM     15  H8  GCD     1      28.480  31.540  27.630  1.00  0.00            
ATOM     16  O3  GCD     1      27.050  29.980  27.700  1.00  0.00            
ATOM     17  H9  GCD     1      26.840  30.270  28.600  1.00  0.00            
ATOM     18  C6  GCD     1      28.050  30.950  25.660  1.00  0.00            
ATOM     19  O4  GCD     1      28.530  32.170  25.130  1.00  0.00            
ATOM     20  H10 GCD     1      28.770  30.130  25.650  1.00  0.00            
ATOM     21  O5  GCD     1      26.940  30.440  24.990  1.00  0.00            
ATOM     22  C7  GCD     1      26.990  29.210  24.330  1.00  0.00            
ATOM     23  H11 GCD     1      27.750  28.570  24.800  1.00  0.00            
ATOM     24  C8  GCD     1      25.630  28.540  24.470  1.00  0.00            
ATOM     25  H12 GCD     1      24.890  29.210  24.020  1.00  0.00            
ATOM     26  O6  GCD     1      25.320  28.480  25.840  1.00  0.00            
ATOM     27  H13 GCD     1      25.480  29.370  26.170  1.00  0.00            
ATOM     28  C9  GCD     1      25.590  27.150  23.720  1.00  0.00            
ATOM     29  H14 GCD     1      26.310  26.540  24.270  1.00  0.00            
ATOM     30  O7  GCD     1      24.300  26.530  23.630  1.00  0.00            
ATOM     31  H15 GCD     1      23.980  26.620  22.730  1.00  0.00            
ATOM     32  C10 GCD     1      26.240  27.250  22.310  1.00  0.00            
ATOM     33  H16 GCD     1      26.490  26.230  21.990  1.00  0.00            
ATOM     34  O8  GCD     1      27.400  27.950  22.370  1.00  0.00            
ATOM     35  C11 GCD     1      27.280  29.310  22.840  1.00  0.00            
ATOM     36  H17 GCD     1      26.490  29.900  22.350  1.00  0.00            
ATOM     37  C12 GCD     1      28.610  29.920  22.510  1.00  0.00            
ATOM     38  H18 GCD     1      29.400  29.340  23.000  1.00  0.00            
ATOM     39  H19 GCD     1      28.680  30.950  22.900  1.00  0.00            
ATOM     40  O9  GCD     1      28.800  29.880  21.110  1.00  0.00            
ATOM     41  H20 GCD     1      29.380  30.630  20.950  1.00  0.00            
ATOM     42  O10 GCD     1      25.260  27.760  21.390  1.00  0.00            
ATOM     43  C13 GCD     1      25.480  27.550  19.990  1.00  0.00            
ATOM     44  H21 GCD     1      26.530  27.310  19.760  1.00  0.00            
ATOM     45  C14 GCD     1      24.590  26.350  19.540  1.00  0.00            
ATOM     46  H22 GCD     1      23.590  26.710  19.830  1.00  0.00            
ATOM     47  O11 GCD     1      24.940  25.100  20.290  1.00  0.00            
ATOM     48  H23 GCD     1      24.080  24.710  20.460  1.00  0.00            
ATOM     49  C15 GCD     1      24.550  26.140  18.090  1.00  0.00            
ATOM     50  H24 GCD     1      25.610  25.880  17.960  1.00  0.00            
ATOM     51  O12 GCD     1      23.790  25.000  17.770  1.00  0.00            
ATOM     52  H25 GCD     1      22.920  25.230  18.140  1.00  0.00            
ATOM     53  C16 GCD     1      24.040  27.430  17.430  1.00  0.00            
ATOM     54  H26 GCD     1      24.020  27.310  16.340  1.00  0.00            
ATOM     55  O13 GCD     1      25.040  28.440  17.860  1.00  0.00            
ATOM     56  C17 GCD     1      25.120  28.850  19.220  1.00  0.00            
ATOM     57  H27 GCD     1      24.170  29.270  19.590  1.00  0.00            
ATOM     58  C18 GCD     1      26.120  30.010  19.280  1.00  0.00            
ATOM     59  H28 GCD     1      27.100  29.610  18.990  1.00  0.00            
ATOM     60  H29 GCD     1      26.220  30.390  20.300  1.00  0.00            
ATOM     61  O14 GCD     1      25.700  31.070  18.460  1.00  0.00            
ATOM     62  H30 GCD     1      25.700  30.800  17.530  1.00  0.00            
ATOM     63  O15 GCD     1      22.740  27.820  17.940  1.00  0.00            
ATOM     64  C19 GCD     1      21.550  27.590  17.110  1.00  0.00            
ATOM     65  H31 GCD     1      21.730  27.040  16.180  1.00  0.00            
ATOM     66  C20 GCD     1      20.510  26.950  17.940  1.00  0.00            
ATOM     67  H32 GCD     1      20.350  27.520  18.860  1.00  0.00            
ATOM     68  O16 GCD     1      20.860  25.650  18.180  1.00  0.00            
ATOM     69  H33 GCD     1      20.340  25.420  18.960  1.00  0.00            
ATOM     70  C21 GCD     1      19.150  26.900  17.240  1.00  0.00            
ATOM     71  H34 GCD     1      19.080  26.340  16.300  1.00  0.00            
ATOM     72  O17 GCD     1      18.120  26.350  18.080  1.00  0.00            
ATOM     73  H35 GCD     1      17.820  27.100  18.620  1.00  0.00            
ATOM     74  C22 GCD     1      18.700  28.250  16.700  1.00  0.00            
ATOM     75  H36 GCD     1      17.780  28.260  16.110  1.00  0.00            
ATOM     76  O18 GCD     1      19.730  28.810  15.940  1.00  0.00            
ATOM     77  C23 GCD     1      21.000  28.930  16.660  1.00  0.00            
ATOM     78  H37 GCD     1      20.850  29.580  17.530  1.00  0.00            
ATOM     79  C24 GCD     1      22.010  29.660  15.740  1.00  0.00            
ATOM     80  H38 GCD     1      22.860  29.940  16.380  1.00  0.00            
ATOM     81  H39 GCD     1      21.460  30.530  15.360  1.00  0.00            
ATOM     82  O19 GCD     1      22.580  29.050  14.580  1.00  0.00            
ATOM     83  H40 GCD     1      22.370  29.670  13.870  1.00  0.00            
ATOM     84  O20 GCD     1      18.500  29.060  17.840  1.00  0.00            
ATOM     85  C25 GCD     1      17.270  29.780  17.970  1.00  0.00            
ATOM     86  H41 GCD     1      16.610  29.520  17.130  1.00  0.00            
ATOM     87  C26 GCD     1      16.790  29.410  19.350  1.00  0.00            
ATOM     88  H42 GCD     1      17.600  29.490  20.080  1.00  0.00            
ATOM     89  O21 GCD     1      16.480  28.030  19.350  1.00  0.00            
ATOM     90  H43 GCD     1      16.030  27.750  20.150  1.00  0.00            
ATOM     91  C27 GCD     1      15.560  30.360  19.680  1.00  0.00            
ATOM     92  H44 GCD     1      14.910  30.190  18.810  1.00  0.00            
ATOM     93  O22 GCD     1      15.020  30.080  20.960  1.00  0.00            
ATOM     94  H45 GCD     1      15.680  30.180  21.650  1.00  0.00            
ATOM     95  C28 GCD     1      15.990  31.830  19.550  1.00  0.00            
ATOM     96  H46 GCD     1      15.150  32.510  19.740  1.00  0.00            
ATOM     97  O23 GCD     1      16.450  31.990  18.180  1.00  0.00            
ATOM     98  C29 GCD     1      17.650  31.230  17.910  1.00  0.00            
ATOM     99  H47 GCD     1      18.460  31.560  18.590  1.00  0.00            
ATOM    100  C30 GCD     1      18.180  31.750  16.580  1.00  0.00            
ATOM    101  H48 GCD     1      17.410  31.310  15.940  1.00  0.00            
ATOM    102  H49 GCD     1      19.100  31.260  16.270  1.00  0.00            
ATOM    103  O24 GCD     1      18.140  33.190  16.400  1.00  0.00            
ATOM    104  H50 GCD     1      17.220  33.480  16.480  1.00  0.00            
ATOM    105  O25 GCD     1      17.020  32.250  20.470  1.00  0.00            
ATOM    106  C31 GCD     1      16.580  32.820  21.680  1.00  0.00            
ATOM    107  H51 GCD     1      15.500  32.780  21.850  1.00  0.00            
ATOM    108  C32 GCD     1      17.300  32.140  22.870  1.00  0.00            
ATOM    109  H52 GCD     1      18.370  32.290  22.640  1.00  0.00            
ATOM    110  O26 GCD     1      16.900  30.780  23.000  1.00  0.00            
ATOM    111  H53 GCD     1      17.170  30.530  23.890  1.00  0.00            
ATOM    112  C33 GCD     1      16.880  32.970  24.100  1.00  0.00            
ATOM    113  H54 GCD     1      15.790  33.070  24.150  1.00  0.00            
ATOM    114  O27 GCD     1      17.300  32.350  25.320  1.00  0.00            
ATOM    115  H55 GCD     1      18.260  32.350  25.400  1.00  0.00            
ATOM    116  C34 GCD     1      17.370  34.360  23.910  1.00  0.00            
ATOM    117  H56 GCD     1      17.090  34.970  24.780  1.00  0.00            
ATOM    118  O28 GCD     1      16.770  34.930  22.790  1.00  0.00            
ATOM    119  C35 GCD     1      16.940  34.250  21.550  1.00  0.00            
ATOM    120  H57 GCD     1      18.000  34.370  21.280  1.00  0.00            
ATOM    121  C36 GCD     1      16.000  34.990  20.560  1.00  0.00            
ATOM    122  H58 GCD     1      16.180  34.550  19.570  1.00  0.00            
ATOM    123  H59 GCD     1      16.210  36.050  20.390  1.00  0.00            
ATOM    124  O29 GCD     1      14.630  34.950  20.880  1.00  0.00            
ATOM    125  H60 GCD     1      14.410  35.240  21.770  1.00  0.00            
ATOM    126  O30 GCD     1      18.810  34.370  23.860  1.00  0.00            
ATOM    127  C37 GCD     1      19.430  35.660  23.800  1.00  0.00            
ATOM    128  H61 GCD     1      18.820  36.410  23.280  1.00  0.00            
ATOM    129  C38 GCD     1      19.630  36.220  25.240  1.00  0.00            
ATOM    130  H62 GCD     1      20.300  35.500  25.710  1.00  0.00            
ATOM    131  O31 GCD     1      18.370  36.450  25.970  1.00  0.00            
ATOM    132  H63 GCD     1      18.480  37.190  26.580  1.00  0.00            
ATOM    133  C39 GCD     1      20.450  37.530  25.100  1.00  0.00            
ATOM    134  H64 GCD     1      19.870  38.270  24.540  1.00  0.00            
ATOM    135  O32 GCD     1      20.710  38.130  26.380  1.00  0.00            
ATOM    136  H65 GCD     1      21.120  37.400  26.860  1.00  0.00            
ATOM    137  C40 GCD     1      21.700  37.250  24.370  1.00  0.00            
ATOM    138  H66 GCD     1      22.270  38.180  24.220  1.00  0.00            
ATOM    139  O33 GCD     1      21.390  36.790  23.100  1.00  0.00            
ATOM    140  C41 GCD     1      20.720  35.530  23.030  1.00  0.00            
ATOM    141  H67 GCD     1      21.380  34.750  23.430  1.00  0.00            
ATOM    142  C42 GCD     1      20.440  35.160  21.590  1.00  0.00            
ATOM    143  H68 GCD     1      20.020  34.150  21.500  1.00  0.00            
ATOM    144  H69 GCD     1      21.340  35.060  20.980  1.00  0.00            
ATOM    145  O34 GCD     1      19.570  36.140  20.930  1.00  0.00            
ATOM    146  H70 GCD     1      19.480  35.680  20.090  1.00  0.00            
ATOM    147  O35 GCD     1      22.470  36.290  25.060  1.00  0.00            
ATOM    148  C43 GCD     1      23.620  36.800  25.750  1.00  0.00            
ATOM    149  H71 GCD     1      23.430  37.870  25.880  1.00  0.00            
ATOM    150  C44 GCD     1      23.550  36.140  27.160  1.00  0.00            
ATOM    151  H72 GCD     1      23.170  35.120  26.990  1.00  0.00            
ATOM    152  O36 GCD     1      22.610  36.760  28.050  1.00  0.00            
ATOM    153  H73 GCD     1      22.870  36.450  28.920  1.00  0.00            
ATOM    154  C45 GCD     1      24.870  36.100  27.860  1.00  0.00            
ATOM    155  H74 GCD     1      25.130  37.130  28.120  1.00  0.00            
ATOM    156  O37 GCD     1      24.810  35.290  29.020  1.00  0.00            
ATOM    157  H75 GCD     1      24.760  34.380  28.700  1.00  0.00            
ATOM    158  C46 GCD     1      25.940  35.720  26.900  1.00  0.00            
ATOM    159  H76 GCD     1      26.880  35.790  27.460  1.00  0.00            
ATOM    160  O38 GCD     1      25.850  34.400  26.400  1.00  0.00            
ATOM    161  O39 GCD     1      25.970  36.670  25.780  1.00  0.00            
ATOM    162  C47 GCD     1      24.860  36.500  24.950  1.00  0.00            
ATOM    163  H77 GCD     1      24.790  35.430  24.720  1.00  0.00            
ATOM    164  C48 GCD     1      24.890  37.240  23.650  1.00  0.00            
ATOM    165  H78 GCD     1      23.950  36.860  23.210  1.00  0.00            
ATOM    166  H79 GCD     1      25.710  36.890  23.010  1.00  0.00            
ATOM    167  O40 GCD     1      24.830  38.620  23.790  1.00  0.00            
ATOM    168  H80 GCD     1      25.210  39.030  23.010  1.00  0.00            
ATOM    169  C1  BI7     2      21.430  28.680  21.770  1.00  0.00            
ATOM    170  C2  BI7     2      21.500  30.170  21.510  1.00  0.00            
ATOM    171  C3  BI7     2      20.160  30.650  20.890  1.00  0.00            
ATOM    172  C4  BI7     2      21.730  31.040  22.720  1.00  0.00            
ATOM    173  C5  BI7     2      23.030  31.620  22.670  1.00  0.00            
ATOM    174  C6  BI7     2      23.720  32.400  23.600  1.00  0.00            
ATOM    175  C7  BI7     2      23.390  32.630  24.980  1.00  0.00            
ATOM    176  C8  BI7     2      22.160  32.410  25.550  1.00  0.00            
ATOM    177  O1  BI7     2      22.120  32.770  26.860  1.00  0.00            
ATOM    178  C9  BI7     2      20.920  31.780  25.050  1.00  0.00            
ATOM    179  O2  BI7     2      19.960  31.880  25.760  1.00  0.00            
ATOM    180  C10 BI7     2      20.810  31.160  23.710  1.00  0.00            
ATOM    181  H1  BI7     2      21.310  28.120  20.830  1.00  0.00            
ATOM    182  H2  BI7     2      22.360  28.450  22.290  1.00  0.00            
ATOM    183  H3  BI7     2      20.590  28.570  22.470  1.00  0.00            
ATOM    184  H4  BI7     2      22.320  30.170  20.780  1.00  0.00            
ATOM    185  H5  BI7     2      20.020  30.160  19.920  1.00  0.00            
ATOM    186  H6  BI7     2      19.260  30.530  21.500  1.00  0.00            
ATOM    187  H7  BI7     2      20.070  31.700  20.580  1.00  0.00            
ATOM    188  H8  BI7     2      23.590  31.530  21.740  1.00  0.00            
ATOM    189  H9  BI7     2      24.690  32.750  23.280  1.00  0.00            
ATOM    190  H10 BI7     2      24.210  33.030  25.560  1.00  0.00            
ATOM    191  H11 BI7     2      21.230  32.530  27.190  1.00  0.00            
ATOM    192  H12 BI7     2      19.890  30.630  23.530  1.00  0.00            
TER
ENDMDL
MODEL        1
ATOM      1  H1  GCD     1      15.570  22.770  21.870  1.00  0.00            
ATOM      2  O1  GCD     1      16.130  22.300  22.500  1.00  0.00            
ATOM      3  C1  GCD     1      17.440  22.940  22.440  1.00  0.00            
ATOM      4  H2  GCD     1      18.150  22.440  23.120  1.00  0.00            
ATOM      5  H3  GCD     1      17.740  22.810  21.390  1.00  0.00            
ATOM      6  C2  GCD     1      17.300  24.440  22.740  1.00  0.00            
ATOM      7  H4  GCD     1      18.310  24.840  22.560  1.00  0.00            
ATOM      8  C3  GCD     1      16.850  24.760  24.140  1.00  0.00            
ATOM      9  H5  GCD     1      15.980  24.180  24.470  1.00  0.00            
ATOM     10  C4  GCD     1      16.460  26.220  24.280  1.00  0.00            
ATOM     11  H6  GCD     1      17.420  26.730  24.300  1.00  0.00            
ATOM     12  O2  GCD     1      15.800  26.290  25.530  1.00  0.00            
ATOM     13  H7  GCD     1      15.950  27.210  25.780  1.00  0.00            
ATOM     14  C5  GCD     1      15.610  26.730  23.170  1.00  0.00            
ATOM     15  H8  GCD     1      14.650  26.210  23.210  1.00  0.00            
ATOM     16  O3  GCD     1      15.380  28.120  23.300  1.00  0.00            
ATOM     17  H9  GCD     1      14.600  28.250  23.840  1.00  0.00            
ATOM     18  C6  GCD     1      16.240  26.440  21.820  1.00  0.00            
ATOM     19  O4  GCD     1      16.460  25.060  21.700  1.00  0.00            
ATOM     20  H10 GCD     1      15.580  26.800  21.020  1.00  0.00            
ATOM     21  O5  GCD     1      17.470  27.140  21.750  1.00  0.00            
ATOM     22  C7  GCD     1      17.620  27.820  20.510  1.00  0.00            
ATOM     23  H11 GCD     1      16.760  27.670  19.850  1.00  0.00            
ATOM     24  C8  GCD     1      17.740  29.340  20.800  1.00  0.00            
ATOM     25  H12 GCD     1      18.570  29.520  21.490  1.00  0.00            
ATOM     26  O6  GCD     1      16.600  29.910  21.390  1.00  0.00            
ATOM     27  H13 GCD     1      16.370  29.400  22.180  1.00  0.00            
ATOM     28  C9  GCD     1      18.070  30.120  19.530  1.00  0.00            
ATOM     29  H14 GCD     1      17.130  29.980  18.980  1.00  0.00            
ATOM     30  O7  GCD     1      18.340  31.490  19.690  1.00  0.00            
ATOM     31  H15 GCD     1      17.530  31.900  20.010  1.00  0.00            
ATOM     32  C10 GCD     1      19.250  29.460  18.770  1.00  0.00            
ATOM     33  H16 GCD     1      19.360  29.930  17.780  1.00  0.00            
ATOM     34  O8  GCD     1      19.040  28.070  18.580  1.00  0.00            
ATOM     35  C11 GCD     1      18.870  27.320  19.750  1.00  0.00            
ATOM     36  H17 GCD     1      19.760  27.290  20.380  1.00  0.00            
ATOM     37  C12 GCD     1      18.640  25.850  19.250  1.00  0.00            
ATOM     38  H18 GCD     1      18.590  25.110  20.050  1.00  0.00            
ATOM     39  H19 GCD     1      19.530  25.620  18.640  1.00  0.00            
ATOM     40  O9  GCD     1      17.530  25.680  18.360  1.00  0.00            
ATOM     41  H20 GCD     1      17.250  24.780  18.540  1.00  0.00            
ATOM     42  O10 GCD     1      20.470  29.650  19.420  1.00  0.00            
ATOM     43  C13 GCD     1      21.520  29.810  18.470  1.00  0.00            
ATOM     44  H21 GCD     1      21.240  29.570  17.440  1.00  0.00            
ATOM     45  C14 GCD     1      21.900  31.290  18.690  1.00  0.00            
ATOM     46  H22 GCD     1      22.150  31.550  19.720  1.00  0.00            
ATOM     47  O11 GCD     1      20.890  32.240  18.300  1.00  0.00            
ATOM     48  H23 GCD     1      20.100  32.100  18.840  1.00  0.00            
ATOM     49  C15 GCD     1      23.180  31.690  17.910  1.00  0.00            
ATOM     50  H24 GCD     1      22.910  31.490  16.870  1.00  0.00            
ATOM     51  O12 GCD     1      23.490  33.160  18.050  1.00  0.00            
ATOM     52  H25 GCD     1      23.820  33.170  18.950  1.00  0.00            
ATOM     53  C16 GCD     1      24.290  30.840  18.410  1.00  0.00            
ATOM     54  H26 GCD     1      25.220  30.880  17.840  1.00  0.00            
ATOM     55  O13 GCD     1      23.900  29.420  18.240  1.00  0.00            
ATOM     56  C17 GCD     1      22.700  28.950  18.940  1.00  0.00            
ATOM     57  H27 GCD     1      22.990  29.150  19.980  1.00  0.00            
ATOM     58  C18 GCD     1      22.520  27.470  18.780  1.00  0.00            
ATOM     59  H28 GCD     1      21.720  27.110  19.440  1.00  0.00            
ATOM     60  H29 GCD     1      23.410  26.970  19.180  1.00  0.00            
ATOM     61  O14 GCD     1      22.430  27.090  17.410  1.00  0.00            
ATOM     62  H30 GCD     1      22.320  26.130  17.410  1.00  0.00            
ATOM     63  O15 GCD     1      24.660  31.230  19.790  1.00  0.00            
ATOM     64  C19 GCD     1      26.000  31.250  20.080  1.00  0.00            
ATOM     65  H31 GCD     1      26.570  31.000  19.170  1.00  0.00            
ATOM     66  C20 GCD     1      26.340  32.720  20.470  1.00  0.00            
ATOM     67  H32 GCD     1      25.650  33.090  21.240  1.00  0.00            
ATOM     68  O16 GCD     1      26.260  33.560  19.240  1.00  0.00            
ATOM     69  H33 GCD     1      26.920  33.410  18.560  1.00  0.00            
ATOM     70  C21 GCD     1      27.750  32.860  21.120  1.00  0.00            
ATOM     71  H34 GCD     1      28.400  32.660  20.270  1.00  0.00            
ATOM     72  O17 GCD     1      27.860  34.200  21.610  1.00  0.00            
ATOM     73  H35 GCD     1      27.170  34.470  22.210  1.00  0.00            
ATOM     74  C22 GCD     1      27.900  31.870  22.250  1.00  0.00            
ATOM     75  H36 GCD     1      28.950  31.790  22.570  1.00  0.00            
ATOM     76  O18 GCD     1      27.640  30.580  21.740  1.00  0.00            
ATOM     77  C23 GCD     1      26.260  30.430  21.300  1.00  0.00            
ATOM     78  H37 GCD     1      25.550  30.660  22.100  1.00  0.00            
ATOM     79  C24 GCD     1      26.140  28.910  20.980  1.00  0.00            
ATOM     80  H38 GCD     1      26.970  28.530  20.370  1.00  0.00            
ATOM     81  H39 GCD     1      25.190  28.630  20.510  1.00  0.00            
ATOM     82  O19 GCD     1      26.320  28.250  22.240  1.00  0.00            
ATOM     83  H40 GCD     1      27.270  28.190  22.410  1.00  0.00            
ATOM     84  O20 GCD     1      26.990  32.180  23.330  1.00  0.00            
ATOM     85  C25 GCD     1      27.410  32.860  24.520  1.00  0.00            
ATOM     86  H41 GCD     1      28.400  33.310  24.410  1.00  0.00            
ATOM     87  C26 GCD     1      26.370  33.870  24.870  1.00  0.00            
ATOM     88  H42 GCD     1      25.470  33.260  24.970  1.00  0.00            
ATOM     89  O21 GCD     1      26.180  34.740  23.810  1.00  0.00            
ATOM     90  H43 GCD     1      25.350  35.220  23.940  1.00  0.00            
ATOM     91  C27 GCD     1      26.640  34.440  26.210  1.00  0.00            
ATOM     92  H44 GCD     1      27.600  34.950  26.330  1.00  0.00            
ATOM     93  O22 GCD     1      25.610  35.330  26.600  1.00  0.00            
ATOM     94  H45 GCD     1      24.790  34.820  26.660  1.00  0.00            
ATOM     95  C28 GCD     1      26.740  33.280  27.250  1.00  0.00            
ATOM     96  H46 GCD     1      26.940  33.630  28.260  1.00  0.00            
ATOM     97  O23 GCD     1      27.790  32.420  26.930  1.00  0.00            
ATOM     98  C29 GCD     1      27.610  31.790  25.600  1.00  0.00            
ATOM     99  H47 GCD     1      26.750  31.100  25.640  1.00  0.00            
ATOM    100  C30 GCD     1      28.830  30.940  25.370  1.00  0.00            
ATOM    101  H48 GCD     1      28.570  30.330  24.490  1.00  0.00            
ATOM    102  H49 GCD     1      28.900  30.120  26.110  1.00  0.00            
ATOM    103  O24 GCD     1      30.050  31.670  25.180  1.00  0.00            
ATOM    104  H50 GCD     1      30.830  31.110  25.170  1.00  0.00            
ATOM    105  O25 GCD     1      25.550  32.530  27.190  1.00  0.00            
ATOM    106  C31 GCD     1      24.580  32.520  28.210  1.00  0.00            
ATOM    107  H51 GCD     1      24.700  33.290  28.990  1.00  0.00            
ATOM    108  C32 GCD     1      23.190  32.640  27.650  1.00  0.00            
ATOM    109  H52 GCD     1      23.110  31.880  26.860  1.00  0.00            
ATOM    110  O26 GCD     1      23.040  33.930  27.070  1.00  0.00            
ATOM    111  H53 GCD     1      22.250  33.820  26.520  1.00  0.00            
ATOM    112  C33 GCD     1      22.130  32.360  28.680  1.00  0.00            
ATOM    113  H54 GCD     1      22.140  33.260  29.320  1.00  0.00            
ATOM    114  O27 GCD     1      20.830  32.240  28.030  1.00  0.00            
ATOM    115  H55 GCD     1      20.600  33.060  27.570  1.00  0.00            
ATOM    116  C34 GCD     1      22.450  31.120  29.560  1.00  0.00            
ATOM    117  H56 GCD     1      21.840  31.100  30.470  1.00  0.00            
ATOM    118  O28 GCD     1      23.780  31.190  30.010  1.00  0.00            
ATOM    119  C35 GCD     1      24.780  31.160  28.910  1.00  0.00            
ATOM    120  H57 GCD     1      24.450  30.410  28.180  1.00  0.00            
ATOM    121  C36 GCD     1      26.130  30.860  29.570  1.00  0.00            
ATOM    122  H58 GCD     1      26.860  30.870  28.750  1.00  0.00            
ATOM    123  H59 GCD     1      25.970  29.870  30.030  1.00  0.00            
ATOM    124  O29 GCD     1      26.340  31.800  30.630  1.00  0.00            
ATOM    125  H60 GCD     1      25.820  31.470  31.370  1.00  0.00            
ATOM    126  O30 GCD     1      22.130  29.900  28.890  1.00  0.00            
ATOM    127  C37 GCD     1      21.710  28.820  29.780  1.00  0.00            
ATOM    128  H61 GCD     1      21.970  29.060  30.820  1.00  0.00            
ATOM    129  C38 GCD     1      20.120  28.650  29.550  1.00  0.00            
ATOM    130  H62 GCD     1      19.860  28.440  28.500  1.00  0.00            
ATOM    131  O31 GCD     1      19.480  29.920  29.800  1.00  0.00            
ATOM    132  H63 GCD     1      19.770  30.540  29.120  1.00  0.00            
ATOM    133  C39 GCD     1      19.640  27.490  30.390  1.00  0.00            
ATOM    134  H64 GCD     1      19.870  27.660  31.450  1.00  0.00            
ATOM    135  O32 GCD     1      18.240  27.330  30.390  1.00  0.00            
ATOM    136  H65 GCD     1      17.780  28.170  30.470  1.00  0.00            
ATOM    137  C40 GCD     1      20.350  26.210  29.840  1.00  0.00            
ATOM    138  H66 GCD     1      20.040  25.310  30.370  1.00  0.00            
ATOM    139  O33 GCD     1      21.730  26.400  30.020  1.00  0.00            
ATOM    140  C41 GCD     1      22.370  27.490  29.330  1.00  0.00            
ATOM    141  H67 GCD     1      22.200  27.290  28.270  1.00  0.00            
ATOM    142  C42 GCD     1      23.840  27.370  29.720  1.00  0.00            
ATOM    143  H68 GCD     1      23.950  27.880  30.690  1.00  0.00            
ATOM    144  H69 GCD     1      24.600  27.740  29.010  1.00  0.00            
ATOM    145  O34 GCD     1      24.130  26.020  29.790  1.00  0.00            
ATOM    146  H70 GCD     1      23.320  25.590  30.090  1.00  0.00            
ATOM    147  O35 GCD     1      20.010  25.910  28.480  1.00  0.00            
ATOM    148  C43 GCD     1      19.410  24.680  28.140  1.00  0.00            
ATOM    149  H71 GCD     1      19.470  23.930  28.940  1.00  0.00            
ATOM    150  C44 GCD     1      17.890  24.900  27.890  1.00  0.00            
ATOM    151  H72 GCD     1      17.840  25.710  27.150  1.00  0.00            
ATOM    152  O36 GCD     1      17.130  25.190  29.110  1.00  0.00            
ATOM    153  H73 GCD     1      17.460  25.950  29.600  1.00  0.00            
ATOM    154  C45 GCD     1      17.240  23.730  27.180  1.00  0.00            
ATOM    155  H74 GCD     1      17.320  22.860  27.840  1.00  0.00            
ATOM    156  O37 GCD     1      15.870  23.940  26.840  1.00  0.00            
ATOM    157  H75 GCD     1      15.750  24.720  26.280  1.00  0.00            
ATOM    158  C46 GCD     1      18.020  23.450  25.970  1.00  0.00            
ATOM    159  H76 GCD     1      17.580  22.630  25.400  1.00  0.00            
ATOM    160  O38 GCD     1      18.010  24.540  25.070  1.00  0.00            
ATOM    161  O39 GCD     1      19.360  23.120  26.320  1.00  0.00            
ATOM    162  C47 GCD     1      20.110  24.170  26.900  1.00  0.00            
ATOM    163  H77 GCD     1      20.130  24.960  26.140  1.00  0.00            
ATOM    164  C48 GCD     1      21.540  23.640  27.250  1.00  0.00            
ATOM    165  H78 GCD     1      22.220  24.460  27.480  1.00  0.00            
ATOM    166  H79 GCD     1      21.990  23.260  26.320  1.00  0.00            
ATOM    167  O40 GCD     1      21.490  22.550  28.230  1.00  0.00            
ATOM    168  H80 GCD     1      20.920  21.900  27.800  1.00  0.00            
ATOM    169  C1  BI7     2      21.320  29.110  25.950  1.00  0.00            
ATOM    170  C2  BI7     2      20.600  29.020  24.650  1.00  0.00            
ATOM    171  C3  BI7     2      20.310  27.540  24.360  1.00  0.00            
ATOM    172  C4  BI7     2      19.300  29.860  24.820  1.00  0.00            
ATOM    173  C5  BI7     2      19.330  31.050  24.070  1.00  0.00            
ATOM    174  C6  BI7     2      18.290  31.920  23.870  1.00  0.00            
ATOM    175  C7  BI7     2      16.930  31.920  24.460  1.00  0.00            
ATOM    176  C8  BI7     2      16.390  30.960  25.260  1.00  0.00            
ATOM    177  O1  BI7     2      15.150  31.130  25.690  1.00  0.00            
ATOM    178  C9  BI7     2      16.940  29.720  25.840  1.00  0.00            
ATOM    179  O2  BI7     2      16.260  29.030  26.600  1.00  0.00            
ATOM    180  C10 BI7     2      18.240  29.280  25.510  1.00  0.00            
ATOM    181  H1  BI7     2      21.750  30.050  26.320  1.00  0.00            
ATOM    182  H2  BI7     2      20.640  28.750  26.730  1.00  0.00            
ATOM    183  H3  BI7     2      22.190  28.450  25.870  1.00  0.00            
ATOM    184  H4  BI7     2      21.240  29.410  23.860  1.00  0.00            
ATOM    185  H5  BI7     2      21.210  26.950  24.170  1.00  0.00            
ATOM    186  H6  BI7     2      19.640  27.070  25.090  1.00  0.00            
ATOM    187  H7  BI7     2      19.790  27.540  23.390  1.00  0.00            
ATOM    188  H8  BI7     2      20.290  31.260  23.630  1.00  0.00            
ATOM    189  H9  BI7     2      18.510  32.740  23.200  1.00  0.00            
ATOM    190  H10 BI7     2      16.260  32.660  24.050  1.00  0.00            
ATOM    191  H11 BI7     2      14.740  30.250  25.730  1.00  0.00            
ATOM    192  H12 BI7     2      18.380  28.320  25.980  1.00  0.00            
TER
ENDMDL
MODEL        1
ATOM      1  H1  GCD     1      17.500  19.530  21.680  1.00  0.00            
ATOM      2  O1  GCD     1      17.260  20.460  21.530  1.00  0.00            
ATOM      3  C1  GCD     1      18.440  21.240  21.880  1.00  0.00            
ATOM      4  H2  GCD     1      18.830  20.830  22.830  1.00  0.00            
ATOM      5  H3  GCD     1      19.330  21.210  21.240  1.00  0.00            
ATOM      6  C2  GCD     1      18.130  22.690  22.200  1.00  0.00            
ATOM      7  H4  GCD     1      19.110  23.160  22.350  1.00  0.00            
ATOM      8  C3  GCD     1      17.290  22.890  23.430  1.00  0.00            
ATOM      9  H5  GCD     1      16.280  22.460  23.330  1.00  0.00            
ATOM     10  C4  GCD     1      17.000  24.460  23.650  1.00  0.00            
ATOM     11  H6  GCD     1      17.950  24.910  23.970  1.00  0.00            
ATOM     12  O2  GCD     1      16.050  24.600  24.720  1.00  0.00            
ATOM     13  H7  GCD     1      16.060  25.450  25.170  1.00  0.00            
ATOM     14  C5  GCD     1      16.450  25.020  22.330  1.00  0.00            
ATOM     15  H8  GCD     1      15.510  24.480  22.180  1.00  0.00            
ATOM     16  O3  GCD     1      16.100  26.410  22.400  1.00  0.00            
ATOM     17  H9  GCD     1      15.290  26.450  22.930  1.00  0.00            
ATOM     18  C6  GCD     1      17.380  24.670  21.150  1.00  0.00            
ATOM     19  O4  GCD     1      17.640  23.300  21.000  1.00  0.00            
ATOM     20  H10 GCD     1      16.960  24.940  20.180  1.00  0.00            
ATOM     21  O5  GCD     1      18.600  25.310  21.370  1.00  0.00            
ATOM     22  C7  GCD     1      19.200  26.010  20.300  1.00  0.00            
ATOM     23  H11 GCD     1      18.820  25.660  19.330  1.00  0.00            
ATOM     24  C8  GCD     1      18.800  27.460  20.400  1.00  0.00            
ATOM     25  H12 GCD     1      18.990  27.770  21.440  1.00  0.00            
ATOM     26  O6  GCD     1      17.400  27.660  20.240  1.00  0.00            
ATOM     27  H13 GCD     1      17.090  27.120  20.970  1.00  0.00            
ATOM     28  C9  GCD     1      19.510  28.350  19.340  1.00  0.00            
ATOM     29  H14 GCD     1      19.160  28.020  18.350  1.00  0.00            
ATOM     30  O7  GCD     1      19.330  29.830  19.590  1.00  0.00            
ATOM     31  H15 GCD     1      18.390  29.950  19.750  1.00  0.00            
ATOM     32  C10 GCD     1      21.000  28.120  19.330  1.00  0.00            
ATOM     33  H16 GCD     1      21.290  28.660  18.420  1.00  0.00            
ATOM     34  O8  GCD     1      21.220  26.660  19.200  1.00  0.00            
ATOM     35  C11 GCD     1      20.630  25.840  20.210  1.00  0.00            
ATOM     36  H17 GCD     1      20.950  26.160  21.210  1.00  0.00            
ATOM     37  C12 GCD     1      20.980  24.360  20.090  1.00  0.00            
ATOM     38  H18 GCD     1      20.510  23.740  20.860  1.00  0.00            
ATOM     39  H19 GCD     1      22.070  24.340  20.180  1.00  0.00            
ATOM     40  O9  GCD     1      20.750  23.760  18.730  1.00  0.00            
ATOM     41  H20 GCD     1      20.950  24.560  18.220  1.00  0.00            
ATOM     42  O10 GCD     1      21.680  28.680  20.500  1.00  0.00            
ATOM     43  C13 GCD     1      22.830  29.510  20.200  1.00  0.00            
ATOM     44  H21 GCD     1      23.040  29.580  19.120  1.00  0.00            
ATOM     45  C14 GCD     1      22.540  30.940  20.740  1.00  0.00            
ATOM     46  H22 GCD     1      22.370  30.840  21.820  1.00  0.00            
ATOM     47  O11 GCD     1      21.460  31.540  20.110  1.00  0.00            
ATOM     48  H23 GCD     1      20.800  30.850  20.010  1.00  0.00            
ATOM     49  C15 GCD     1      23.810  31.760  20.500  1.00  0.00            
ATOM     50  H24 GCD     1      23.990  31.890  19.420  1.00  0.00            
ATOM     51  O12 GCD     1      23.680  33.060  21.060  1.00  0.00            
ATOM     52  H25 GCD     1      24.180  33.790  20.670  1.00  0.00            
ATOM     53  C16 GCD     1      25.020  31.010  21.130  1.00  0.00            
ATOM     54  H26 GCD     1      25.910  31.570  20.850  1.00  0.00            
ATOM     55  O13 GCD     1      25.180  29.720  20.570  1.00  0.00            
ATOM     56  C17 GCD     1      24.040  28.930  20.870  1.00  0.00            
ATOM     57  H27 GCD     1      24.000  28.840  21.970  1.00  0.00            
ATOM     58  C18 GCD     1      24.320  27.560  20.300  1.00  0.00            
ATOM     59  H28 GCD     1      23.610  26.780  20.630  1.00  0.00            
ATOM     60  H29 GCD     1      25.300  27.330  20.760  1.00  0.00            
ATOM     61  O14 GCD     1      24.380  27.460  18.830  1.00  0.00            
ATOM     62  H30 GCD     1      24.920  26.680  18.690  1.00  0.00            
ATOM     63  O15 GCD     1      24.990  30.900  22.580  1.00  0.00            
ATOM     64  C19 GCD     1      26.000  31.650  23.280  1.00  0.00            
ATOM     65  H31 GCD     1      26.630  32.270  22.630  1.00  0.00            
ATOM     66  C20 GCD     1      25.270  32.490  24.310  1.00  0.00            
ATOM     67  H32 GCD     1      24.530  31.810  24.750  1.00  0.00            
ATOM     68  O16 GCD     1      24.610  33.500  23.540  1.00  0.00            
ATOM     69  H33 GCD     1      24.290  33.200  22.680  1.00  0.00            
ATOM     70  C21 GCD     1      26.230  33.160  25.280  1.00  0.00            
ATOM     71  H34 GCD     1      26.930  33.800  24.730  1.00  0.00            
ATOM     72  O17 GCD     1      25.490  33.900  26.260  1.00  0.00            
ATOM     73  H35 GCD     1      25.240  33.300  26.970  1.00  0.00            
ATOM     74  C22 GCD     1      27.010  32.050  25.950  1.00  0.00            
ATOM     75  H36 GCD     1      27.790  32.370  26.660  1.00  0.00            
ATOM     76  O18 GCD     1      27.620  31.250  24.940  1.00  0.00            
ATOM     77  C23 GCD     1      26.860  30.550  24.020  1.00  0.00            
ATOM     78  H37 GCD     1      26.270  29.840  24.620  1.00  0.00            
ATOM     79  C24 GCD     1      27.720  29.720  23.080  1.00  0.00            
ATOM     80  H38 GCD     1      28.440  30.380  22.580  1.00  0.00            
ATOM     81  H39 GCD     1      27.080  29.280  22.300  1.00  0.00            
ATOM     82  O19 GCD     1      28.430  28.690  23.720  1.00  0.00            
ATOM     83  H40 GCD     1      29.200  28.490  23.170  1.00  0.00            
ATOM     84  O20 GCD     1      26.120  31.140  26.690  1.00  0.00            
ATOM     85  C25 GCD     1      26.350  30.950  28.110  1.00  0.00            
ATOM     86  H41 GCD     1      27.250  31.480  28.470  1.00  0.00            
ATOM     87  C26 GCD     1      25.110  31.570  28.870  1.00  0.00            
ATOM     88  H42 GCD     1      24.190  31.080  28.520  1.00  0.00            
ATOM     89  O21 GCD     1      25.020  33.020  28.670  1.00  0.00            
ATOM     90  H43 GCD     1      24.140  33.310  28.940  1.00  0.00            
ATOM     91  C27 GCD     1      25.230  31.320  30.340  1.00  0.00            
ATOM     92  H44 GCD     1      26.040  31.960  30.720  1.00  0.00            
ATOM     93  O22 GCD     1      23.990  31.750  31.090  1.00  0.00            
ATOM     94  H45 GCD     1      23.310  31.070  31.030  1.00  0.00            
ATOM     95  C28 GCD     1      25.490  29.820  30.650  1.00  0.00            
ATOM     96  H46 GCD     1      25.640  29.720  31.730  1.00  0.00            
ATOM     97  O23 GCD     1      26.600  29.310  29.890  1.00  0.00            
ATOM     98  C29 GCD     1      26.500  29.430  28.480  1.00  0.00            
ATOM     99  H47 GCD     1      25.790  28.750  28.010  1.00  0.00            
ATOM    100  C30 GCD     1      27.800  28.850  27.900  1.00  0.00            
ATOM    101  H48 GCD     1      27.670  28.880  26.810  1.00  0.00            
ATOM    102  H49 GCD     1      27.880  27.800  28.200  1.00  0.00            
ATOM    103  O24 GCD     1      29.040  29.430  28.340  1.00  0.00            
ATOM    104  H50 GCD     1      28.990  29.540  29.290  1.00  0.00            
ATOM    105  O25 GCD     1      24.380  29.070  30.250  1.00  0.00            
ATOM    106  C31 GCD     1      23.630  28.410  31.320  1.00  0.00            
ATOM    107  H51 GCD     1      23.940  28.910  32.240  1.00  0.00            
ATOM    108  C32 GCD     1      22.150  28.650  31.160  1.00  0.00            
ATOM    109  H52 GCD     1      21.820  28.210  30.200  1.00  0.00            
ATOM    110  O26 GCD     1      21.870  30.030  31.280  1.00  0.00            
ATOM    111  H53 GCD     1      21.040  30.210  30.840  1.00  0.00            
ATOM    112  C33 GCD     1      21.410  28.050  32.360  1.00  0.00            
ATOM    113  H54 GCD     1      21.870  28.470  33.270  1.00  0.00            
ATOM    114  O27 GCD     1      20.070  28.340  32.370  1.00  0.00            
ATOM    115  H55 GCD     1      19.420  27.680  32.090  1.00  0.00            
ATOM    116  C34 GCD     1      21.820  26.550  32.480  1.00  0.00            
ATOM    117  H56 GCD     1      21.340  26.120  33.370  1.00  0.00            
ATOM    118  O28 GCD     1      23.220  26.470  32.550  1.00  0.00            
ATOM    119  C35 GCD     1      23.920  26.890  31.340  1.00  0.00            
ATOM    120  H57 GCD     1      23.470  26.420  30.460  1.00  0.00            
ATOM    121  C36 GCD     1      25.370  26.620  31.490  1.00  0.00            
ATOM    122  H58 GCD     1      25.920  26.860  30.570  1.00  0.00            
ATOM    123  H59 GCD     1      25.620  25.590  31.740  1.00  0.00            
ATOM    124  O29 GCD     1      25.890  27.350  32.680  1.00  0.00            
ATOM    125  H60 GCD     1      25.160  27.590  33.250  1.00  0.00            
ATOM    126  O30 GCD     1      21.390  25.860  31.320  1.00  0.00            
ATOM    127  C37 GCD     1      20.530  24.740  31.480  1.00  0.00            
ATOM    128  H61 GCD     1      20.610  24.400  32.520  1.00  0.00            
ATOM    129  C38 GCD     1      19.040  25.130  31.240  1.00  0.00            
ATOM    130  H62 GCD     1      19.000  25.510  30.210  1.00  0.00            
ATOM    131  O31 GCD     1      18.550  26.120  32.150  1.00  0.00            
ATOM    132  H63 GCD     1      18.640  25.790  33.050  1.00  0.00            
ATOM    133  C39 GCD     1      18.200  23.870  31.260  1.00  0.00            
ATOM    134  H64 GCD     1      18.220  23.510  32.290  1.00  0.00            
ATOM    135  O32 GCD     1      16.860  24.160  30.760  1.00  0.00            
ATOM    136  H65 GCD     1      16.850  24.060  29.800  1.00  0.00            
ATOM    137  C40 GCD     1      18.690  22.730  30.430  1.00  0.00            
ATOM    138  H66 GCD     1      18.110  21.860  30.740  1.00  0.00            
ATOM    139  O33 GCD     1      20.000  22.560  30.690  1.00  0.00            
ATOM    140  C41 GCD     1      20.920  23.620  30.530  1.00  0.00            
ATOM    141  H67 GCD     1      20.870  24.140  29.570  1.00  0.00            
ATOM    142  C42 GCD     1      22.360  23.100  30.690  1.00  0.00            
ATOM    143  H68 GCD     1      22.420  22.650  31.690  1.00  0.00            
ATOM    144  H69 GCD     1      23.060  23.950  30.670  1.00  0.00            
ATOM    145  O34 GCD     1      22.650  22.150  29.640  1.00  0.00            
ATOM    146  H70 GCD     1      22.220  21.350  29.960  1.00  0.00            
ATOM    147  O35 GCD     1      18.570  23.070  29.060  1.00  0.00            
ATOM    148  C43 GCD     1      17.800  22.080  28.320  1.00  0.00            
ATOM    149  H71 GCD     1      17.250  21.310  28.870  1.00  0.00            
ATOM    150  C44 GCD     1      16.770  22.860  27.420  1.00  0.00            
ATOM    151  H72 GCD     1      17.280  23.680  26.900  1.00  0.00            
ATOM    152  O36 GCD     1      15.800  23.370  28.310  1.00  0.00            
ATOM    153  H73 GCD     1      15.270  24.030  27.840  1.00  0.00            
ATOM    154  C45 GCD     1      16.140  21.850  26.390  1.00  0.00            
ATOM    155  H74 GCD     1      15.870  20.930  26.920  1.00  0.00            
ATOM    156  O37 GCD     1      15.010  22.310  25.720  1.00  0.00            
ATOM    157  H75 GCD     1      15.280  23.130  25.290  1.00  0.00            
ATOM    158  C46 GCD     1      17.310  21.400  25.470  1.00  0.00            
ATOM    159  H76 GCD     1      16.880  20.590  24.870  1.00  0.00            
ATOM    160  O38 GCD     1      17.920  22.450  24.660  1.00  0.00            
ATOM    161  O39 GCD     1      18.320  20.840  26.270  1.00  0.00            
ATOM    162  C47 GCD     1      18.850  21.560  27.380  1.00  0.00            
ATOM    163  H77 GCD     1      19.450  22.360  26.930  1.00  0.00            
ATOM    164  C48 GCD     1      19.780  20.580  28.040  1.00  0.00            
ATOM    165  H78 GCD     1      20.240  21.090  28.900  1.00  0.00            
ATOM    166  H79 GCD     1      20.560  20.340  27.310  1.00  0.00            
ATOM    167  O40 GCD     1      19.110  19.380  28.620  1.00  0.00            
ATOM    168  H80 GCD     1      18.850  18.910  27.830  1.00  0.00            
ATOM    169  C1  BI7     2      20.800  26.030  27.240  1.00  0.00            
ATOM    170  C2  BI7     2      20.880  26.520  25.760  1.00  0.00            
ATOM    171  C3  BI7     2      20.720  25.260  24.870  1.00  0.00            
ATOM    172  C4  BI7     2      19.790  27.440  25.330  1.00  0.00            
ATOM    173  C5  BI7     2      20.260  28.370  24.350  1.00  0.00            
ATOM    174  C6  BI7     2      19.550  29.270  23.550  1.00  0.00            
ATOM    175  C7  BI7     2      18.120  29.520  23.520  1.00  0.00            
ATOM    176  C8  BI7     2      17.120  28.920  24.280  1.00  0.00            
ATOM    177  O1  BI7     2      15.840  29.330  24.130  1.00  0.00            
ATOM    178  C9  BI7     2      17.240  27.720  25.160  1.00  0.00            
ATOM    179  O2  BI7     2      16.180  27.210  25.650  1.00  0.00            
ATOM    180  C10 BI7     2      18.470  27.200  25.690  1.00  0.00            
ATOM    181  H1  BI7     2      20.890  26.860  27.950  1.00  0.00            
ATOM    182  H2  BI7     2      19.830  25.540  27.420  1.00  0.00            
ATOM    183  H3  BI7     2      21.640  25.380  27.510  1.00  0.00            
ATOM    184  H4  BI7     2      21.860  27.010  25.650  1.00  0.00            
ATOM    185  H5  BI7     2      21.590  24.630  25.070  1.00  0.00            
ATOM    186  H6  BI7     2      19.820  24.650  25.060  1.00  0.00            
ATOM    187  H7  BI7     2      20.810  25.560  23.820  1.00  0.00            
ATOM    188  H8  BI7     2      21.320  28.400  24.110  1.00  0.00            
ATOM    189  H9  BI7     2      20.160  29.830  22.850  1.00  0.00            
ATOM    190  H10 BI7     2      17.870  30.310  22.830  1.00  0.00            
ATOM    191  H11 BI7     2      15.340  28.600  24.540  1.00  0.00            
ATOM    192  H12 BI7     2      18.270  26.440  26.450  1.00  0.00            
TER
ENDMDL
MODEL        1
ATOM      1  H1  GCD     1      15.350  33.040  36.010  1.00  0.00            
ATOM      2  O1  GCD     1      16.170  32.600  36.270  1.00  0.00            
ATOM      3  C1  GCD     1      16.070  31.170  36.220  1.00  0.00            
ATOM      4  H2  GCD     1      17.120  30.870  36.320  1.00  0.00            
ATOM      5  H3  GCD     1      15.520  30.890  37.120  1.00  0.00            
ATOM      6  C2  GCD     1      15.330  30.530  35.070  1.00  0.00            
ATOM      7  H4  GCD     1      15.340  29.460  35.320  1.00  0.00            
ATOM      8  C3  GCD     1      15.880  30.960  33.680  1.00  0.00            
ATOM      9  H5  GCD     1      16.100  32.030  33.650  1.00  0.00            
ATOM     10  C4  GCD     1      14.920  30.660  32.540  1.00  0.00            
ATOM     11  H6  GCD     1      14.810  29.580  32.400  1.00  0.00            
ATOM     12  O2  GCD     1      15.450  31.240  31.360  1.00  0.00            
ATOM     13  H7  GCD     1      16.350  30.990  31.130  1.00  0.00            
ATOM     14  C5  GCD     1      13.520  31.240  32.870  1.00  0.00            
ATOM     15  H8  GCD     1      13.640  32.320  33.020  1.00  0.00            
ATOM     16  O3  GCD     1      12.590  31.030  31.810  1.00  0.00            
ATOM     17  H9  GCD     1      12.520  30.070  31.740  1.00  0.00            
ATOM     18  C6  GCD     1      13.020  30.690  34.200  1.00  0.00            
ATOM     19  O4  GCD     1      14.020  31.000  35.210  1.00  0.00            
ATOM     20  H10 GCD     1      12.140  31.290  34.420  1.00  0.00            
ATOM     21  O5  GCD     1      12.800  29.260  34.140  1.00  0.00            
ATOM     22  C7  GCD     1      11.470  28.800  33.980  1.00  0.00            
ATOM     23  H11 GCD     1      10.700  29.490  33.620  1.00  0.00            
ATOM     24  C8  GCD     1      11.530  27.710  32.930  1.00  0.00            
ATOM     25  H12 GCD     1      12.420  27.090  33.120  1.00  0.00            
ATOM     26  O6  GCD     1      11.610  28.240  31.640  1.00  0.00            
ATOM     27  H13 GCD     1      11.430  27.570  30.970  1.00  0.00            
ATOM     28  C9  GCD     1      10.330  26.800  33.060  1.00  0.00            
ATOM     29  H14 GCD     1       9.490  27.480  32.870  1.00  0.00            
ATOM     30  O7  GCD     1      10.210  25.670  32.120  1.00  0.00            
ATOM     31  H15 GCD     1      10.260  25.940  31.190  1.00  0.00            
ATOM     32  C10 GCD     1      10.050  26.360  34.510  1.00  0.00            
ATOM     33  H16 GCD     1       9.070  25.870  34.500  1.00  0.00            
ATOM     34  O8  GCD     1       9.870  27.480  35.330  1.00  0.00            
ATOM     35  C11 GCD     1      11.000  28.300  35.390  1.00  0.00            
ATOM     36  H17 GCD     1      11.760  27.720  35.930  1.00  0.00            
ATOM     37  C12 GCD     1      10.540  29.450  36.250  1.00  0.00            
ATOM     38  H18 GCD     1      11.500  29.850  36.610  1.00  0.00            
ATOM     39  H19 GCD     1       9.960  29.150  37.130  1.00  0.00            
ATOM     40  O9  GCD     1       9.770  30.470  35.570  1.00  0.00            
ATOM     41  H20 GCD     1      10.270  31.290  35.580  1.00  0.00            
ATOM     42  O10 GCD     1      11.110  25.490  34.970  1.00  0.00            
ATOM     43  C13 GCD     1      10.660  24.180  35.360  1.00  0.00            
ATOM     44  H21 GCD     1       9.570  24.060  35.300  1.00  0.00            
ATOM     45  C14 GCD     1      11.320  23.170  34.440  1.00  0.00            
ATOM     46  H22 GCD     1      12.390  23.420  34.450  1.00  0.00            
ATOM     47  O11 GCD     1      10.910  23.280  33.010  1.00  0.00            
ATOM     48  H23 GCD     1      10.820  24.240  32.920  1.00  0.00            
ATOM     49  C15 GCD     1      11.080  21.740  34.960  1.00  0.00            
ATOM     50  H24 GCD     1      10.010  21.470  34.970  1.00  0.00            
ATOM     51  O12 GCD     1      11.800  20.770  34.180  1.00  0.00            
ATOM     52  H25 GCD     1      12.720  21.000  34.360  1.00  0.00            
ATOM     53  C16 GCD     1      11.530  21.590  36.420  1.00  0.00            
ATOM     54  H26 GCD     1      11.230  20.630  36.850  1.00  0.00            
ATOM     55  O13 GCD     1      10.850  22.570  37.180  1.00  0.00            
ATOM     56  C17 GCD     1      11.130  23.930  36.800  1.00  0.00            
ATOM     57  H27 GCD     1      12.190  24.210  36.810  1.00  0.00            
ATOM     58  C18 GCD     1      10.220  24.790  37.680  1.00  0.00            
ATOM     59  H28 GCD     1       9.250  24.270  37.630  1.00  0.00            
ATOM     60  H29 GCD     1      10.250  25.840  37.360  1.00  0.00            
ATOM     61  O14 GCD     1      10.780  24.790  39.010  1.00  0.00            
ATOM     62  H30 GCD     1      11.290  23.970  39.110  1.00  0.00            
ATOM     63  O15 GCD     1      12.990  21.690  36.540  1.00  0.00            
ATOM     64  C19 GCD     1      13.450  21.180  37.730  1.00  0.00            
ATOM     65  H31 GCD     1      12.650  21.260  38.470  1.00  0.00            
ATOM     66  C20 GCD     1      13.760  19.690  37.560  1.00  0.00            
ATOM     67  H32 GCD     1      14.320  19.660  36.610  1.00  0.00            
ATOM     68  O16 GCD     1      12.590  18.940  37.410  1.00  0.00            
ATOM     69  H33 GCD     1      12.770  17.990  37.450  1.00  0.00            
ATOM     70  C21 GCD     1      14.650  19.100  38.640  1.00  0.00            
ATOM     71  H34 GCD     1      14.130  19.160  39.610  1.00  0.00            
ATOM     72  O17 GCD     1      15.000  17.740  38.400  1.00  0.00            
ATOM     73  H35 GCD     1      14.880  17.260  39.230  1.00  0.00            
ATOM     74  C22 GCD     1      15.920  19.930  38.800  1.00  0.00            
ATOM     75  H36 GCD     1      16.490  19.480  39.620  1.00  0.00            
ATOM     76  O18 GCD     1      15.500  21.260  39.180  1.00  0.00            
ATOM     77  C23 GCD     1      14.750  21.910  38.120  1.00  0.00            
ATOM     78  H37 GCD     1      15.350  22.000  37.200  1.00  0.00            
ATOM     79  C24 GCD     1      14.400  23.310  38.600  1.00  0.00            
ATOM     80  H38 GCD     1      13.910  23.180  39.580  1.00  0.00            
ATOM     81  H39 GCD     1      13.790  23.800  37.840  1.00  0.00            
ATOM     82  O19 GCD     1      15.590  24.190  38.750  1.00  0.00            
ATOM     83  H40 GCD     1      16.240  23.890  39.380  1.00  0.00            
ATOM     84  O20 GCD     1      16.670  19.940  37.640  1.00  0.00            
ATOM     85  C25 GCD     1      17.880  19.220  37.670  1.00  0.00            
ATOM     86  H41 GCD     1      17.830  18.440  38.440  1.00  0.00            
ATOM     87  C26 GCD     1      18.050  18.420  36.420  1.00  0.00            
ATOM     88  H42 GCD     1      17.810  19.030  35.540  1.00  0.00            
ATOM     89  O21 GCD     1      17.230  17.240  36.410  1.00  0.00            
ATOM     90  H43 GCD     1      16.330  17.580  36.380  1.00  0.00            
ATOM     91  C27 GCD     1      19.510  17.880  36.260  1.00  0.00            
ATOM     92  H44 GCD     1      19.500  17.040  36.970  1.00  0.00            
ATOM     93  O22 GCD     1      19.720  17.290  34.960  1.00  0.00            
ATOM     94  H45 GCD     1      18.900  16.890  34.630  1.00  0.00            
ATOM     95  C28 GCD     1      20.560  18.910  36.590  1.00  0.00            
ATOM     96  H46 GCD     1      21.560  18.490  36.710  1.00  0.00            
ATOM     97  O23 GCD     1      20.300  19.490  37.870  1.00  0.00            
ATOM     98  C29 GCD     1      19.020  20.180  38.010  1.00  0.00            
ATOM     99  H47 GCD     1      18.980  20.980  37.260  1.00  0.00            
ATOM    100  C30 GCD     1      19.020  20.780  39.440  1.00  0.00            
ATOM    101  H48 GCD     1      18.170  21.440  39.640  1.00  0.00            
ATOM    102  H49 GCD     1      19.970  21.340  39.440  1.00  0.00            
ATOM    103  O24 GCD     1      18.970  19.780  40.440  1.00  0.00            
ATOM    104  H50 GCD     1      19.610  19.090  40.230  1.00  0.00            
ATOM    105  O25 GCD     1      20.570  20.060  35.630  1.00  0.00            
ATOM    106  C31 GCD     1      21.760  20.250  34.900  1.00  0.00            
ATOM    107  H51 GCD     1      22.470  19.430  35.050  1.00  0.00            
ATOM    108  C32 GCD     1      21.350  20.300  33.400  1.00  0.00            
ATOM    109  H52 GCD     1      20.540  21.040  33.350  1.00  0.00            
ATOM    110  O26 GCD     1      21.000  18.980  32.920  1.00  0.00            
ATOM    111  H53 GCD     1      20.450  18.640  33.640  1.00  0.00            
ATOM    112  C33 GCD     1      22.430  20.910  32.530  1.00  0.00            
ATOM    113  H54 GCD     1      23.190  20.120  32.570  1.00  0.00            
ATOM    114  O27 GCD     1      22.000  21.220  31.200  1.00  0.00            
ATOM    115  H55 GCD     1      21.550  20.420  30.910  1.00  0.00            
ATOM    116  C34 GCD     1      22.870  22.200  33.200  1.00  0.00            
ATOM    117  H56 GCD     1      23.740  22.580  32.660  1.00  0.00            
ATOM    118  O28 GCD     1      23.410  22.000  34.470  1.00  0.00            
ATOM    119  C35 GCD     1      22.430  21.600  35.370  1.00  0.00            
ATOM    120  H57 GCD     1      21.600  22.310  35.490  1.00  0.00            
ATOM    121  C36 GCD     1      23.090  21.420  36.700  1.00  0.00            
ATOM    122  H58 GCD     1      23.990  20.810  36.580  1.00  0.00            
ATOM    123  H59 GCD     1      22.410  20.840  37.330  1.00  0.00            
ATOM    124  O29 GCD     1      23.590  22.700  37.300  1.00  0.00            
ATOM    125  H60 GCD     1      24.480  22.920  37.010  1.00  0.00            
ATOM    126  O30 GCD     1      21.800  23.120  33.070  1.00  0.00            
ATOM    127  C37 GCD     1      22.080  24.390  32.430  1.00  0.00            
ATOM    128  H61 GCD     1      23.070  24.320  31.980  1.00  0.00            
ATOM    129  C38 GCD     1      21.080  24.680  31.290  1.00  0.00            
ATOM    130  H62 GCD     1      20.070  24.490  31.660  1.00  0.00            
ATOM    131  O31 GCD     1      21.340  23.810  30.240  1.00  0.00            
ATOM    132  H63 GCD     1      21.500  22.970  30.680  1.00  0.00            
ATOM    133  C39 GCD     1      21.200  26.090  30.750  1.00  0.00            
ATOM    134  H64 GCD     1      22.090  25.990  30.120  1.00  0.00            
ATOM    135  O32 GCD     1      20.020  26.660  30.010  1.00  0.00            
ATOM    136  H65 GCD     1      19.350  26.000  29.800  1.00  0.00            
ATOM    137  C40 GCD     1      21.560  27.120  31.840  1.00  0.00            
ATOM    138  H66 GCD     1      21.920  28.030  31.370  1.00  0.00            
ATOM    139  O33 GCD     1      22.530  26.670  32.720  1.00  0.00            
ATOM    140  C41 GCD     1      22.160  25.550  33.430  1.00  0.00            
ATOM    141  H67 GCD     1      21.200  25.670  33.940  1.00  0.00            
ATOM    142  C42 GCD     1      23.170  25.340  34.510  1.00  0.00            
ATOM    143  H68 GCD     1      24.140  25.340  34.000  1.00  0.00            
ATOM    144  H69 GCD     1      22.900  24.400  35.020  1.00  0.00            
ATOM    145  O34 GCD     1      23.000  26.450  35.410  1.00  0.00            
ATOM    146  H70 GCD     1      22.240  26.220  35.950  1.00  0.00            
ATOM    147  O35 GCD     1      20.400  27.540  32.560  1.00  0.00            
ATOM    148  C43 GCD     1      20.150  28.870  32.870  1.00  0.00            
ATOM    149  H71 GCD     1      21.080  29.440  32.960  1.00  0.00            
ATOM    150  C44 GCD     1      19.400  29.600  31.730  1.00  0.00            
ATOM    151  H72 GCD     1      18.510  28.960  31.620  1.00  0.00            
ATOM    152  O36 GCD     1      20.170  29.540  30.510  1.00  0.00            
ATOM    153  H73 GCD     1      20.300  28.590  30.390  1.00  0.00            
ATOM    154  C45 GCD     1      19.040  31.000  32.130  1.00  0.00            
ATOM    155  H74 GCD     1      19.990  31.520  32.310  1.00  0.00            
ATOM    156  O37 GCD     1      18.390  31.700  31.150  1.00  0.00            
ATOM    157  H75 GCD     1      18.840  31.570  30.310  1.00  0.00            
ATOM    158  C46 GCD     1      18.300  30.980  33.480  1.00  0.00            
ATOM    159  H76 GCD     1      18.070  32.000  33.820  1.00  0.00            
ATOM    160  O38 GCD     1      17.050  30.320  33.410  1.00  0.00            
ATOM    161  O39 GCD     1      19.100  30.370  34.410  1.00  0.00            
ATOM    162  C47 GCD     1      19.420  29.000  34.210  1.00  0.00            
ATOM    163  H77 GCD     1      18.530  28.350  34.300  1.00  0.00            
ATOM    164  C48 GCD     1      20.290  28.620  35.380  1.00  0.00            
ATOM    165  H78 GCD     1      20.470  27.550  35.210  1.00  0.00            
ATOM    166  H79 GCD     1      19.750  28.730  36.330  1.00  0.00            
ATOM    167  O40 GCD     1      21.530  29.190  35.380  1.00  0.00            
ATOM    168  H80 GCD     1      21.420  30.150  35.420  1.00  0.00            
ATOM    169  C1  BI7     2      15.590  26.630  33.450  1.00  0.00            
ATOM    170  C2  BI7     2      15.890  26.000  34.780  1.00  0.00            
ATOM    171  C3  BI7     2      14.870  26.260  35.840  1.00  0.00            
ATOM    172  C4  BI7     2      16.300  24.550  34.620  1.00  0.00            
ATOM    173  C5  BI7     2      17.550  24.140  35.170  1.00  0.00            
ATOM    174  C6  BI7     2      18.210  22.920  35.110  1.00  0.00            
ATOM    175  C7  BI7     2      17.900  21.730  34.450  1.00  0.00            
ATOM    176  C8  BI7     2      16.720  21.490  33.810  1.00  0.00            
ATOM    177  O1  BI7     2      16.630  20.310  33.080  1.00  0.00            
ATOM    178  C9  BI7     2      15.420  22.280  33.630  1.00  0.00            
ATOM    179  O2  BI7     2      14.380  21.820  33.200  1.00  0.00            
ATOM    180  C10 BI7     2      15.420  23.730  33.950  1.00  0.00            
ATOM    181  H1  BI7     2      15.540  27.720  33.410  1.00  0.00            
ATOM    182  H2  BI7     2      16.360  26.310  32.730  1.00  0.00            
ATOM    183  H3  BI7     2      14.650  26.360  32.960  1.00  0.00            
ATOM    184  H4  BI7     2      16.690  26.630  35.190  1.00  0.00            
ATOM    185  H5  BI7     2      14.580  27.300  36.030  1.00  0.00            
ATOM    186  H6  BI7     2      13.960  25.670  35.700  1.00  0.00            
ATOM    187  H7  BI7     2      15.220  25.900  36.820  1.00  0.00            
ATOM    188  H8  BI7     2      18.140  24.850  35.730  1.00  0.00            
ATOM    189  H9  BI7     2      19.110  22.980  35.710  1.00  0.00            
ATOM    190  H10 BI7     2      18.670  20.970  34.420  1.00  0.00            
ATOM    191  H11 BI7     2      15.710  20.360  32.790  1.00  0.00            
ATOM    192  H12 BI7     2      14.550  24.260  33.580  1.00  0.00            
TER
ENDMDL
MODEL        1
ATOM      1  H1  GCD     1      25.810  14.370  30.220  1.00  0.00            
ATOM      2  O1  GCD     1      25.660  15.290  29.980  1.00  0.00            
ATOM      3  C1  GCD     1      25.790  16.150  31.160  1.00  0.00            
ATOM      4  H2  GCD     1      25.050  15.750  31.870  1.00  0.00            
ATOM      5  H3  GCD     1      26.750  16.060  31.670  1.00  0.00            
ATOM      6  C2  GCD     1      25.550  17.580  30.840  1.00  0.00            
ATOM      7  H4  GCD     1      25.350  18.100  31.790  1.00  0.00            
ATOM      8  C3  GCD     1      24.360  17.830  29.960  1.00  0.00            
ATOM      9  H5  GCD     1      24.370  17.210  29.050  1.00  0.00            
ATOM     10  C4  GCD     1      24.210  19.310  29.570  1.00  0.00            
ATOM     11  H6  GCD     1      24.150  19.940  30.470  1.00  0.00            
ATOM     12  O2  GCD     1      23.040  19.560  28.860  1.00  0.00            
ATOM     13  H7  GCD     1      22.770  20.450  29.100  1.00  0.00            
ATOM     14  C5  GCD     1      25.510  19.630  28.800  1.00  0.00            
ATOM     15  H8  GCD     1      25.610  18.920  27.970  1.00  0.00            
ATOM     16  O3  GCD     1      25.530  20.920  28.200  1.00  0.00            
ATOM     17  H9  GCD     1      24.960  20.900  27.420  1.00  0.00            
ATOM     18  C6  GCD     1      26.770  19.290  29.650  1.00  0.00            
ATOM     19  O4  GCD     1      26.750  18.010  30.250  1.00  0.00            
ATOM     20  H10 GCD     1      27.660  19.430  29.020  1.00  0.00            
ATOM     21  O5  GCD     1      26.830  20.340  30.600  1.00  0.00            
ATOM     22  C7  GCD     1      28.050  20.990  30.840  1.00  0.00            
ATOM     23  H11 GCD     1      28.850  20.450  30.330  1.00  0.00            
ATOM     24  C8  GCD     1      28.030  22.380  30.150  1.00  0.00            
ATOM     25  H12 GCD     1      27.110  22.850  30.520  1.00  0.00            
ATOM     26  O6  GCD     1      28.030  22.260  28.740  1.00  0.00            
ATOM     27  H13 GCD     1      27.160  21.860  28.650  1.00  0.00            
ATOM     28  C9  GCD     1      29.260  23.110  30.570  1.00  0.00            
ATOM     29  H14 GCD     1      30.150  22.660  30.110  1.00  0.00            
ATOM     30  O7  GCD     1      29.100  24.460  30.170  1.00  0.00            
ATOM     31  H15 GCD     1      28.450  24.960  30.670  1.00  0.00            
ATOM     32  C10 GCD     1      29.460  23.040  32.070  1.00  0.00            
ATOM     33  H16 GCD     1      30.460  23.410  32.340  1.00  0.00            
ATOM     34  O8  GCD     1      29.450  21.670  32.460  1.00  0.00            
ATOM     35  C11 GCD     1      28.230  21.000  32.320  1.00  0.00            
ATOM     36  H17 GCD     1      27.490  21.650  32.810  1.00  0.00            
ATOM     37  C12 GCD     1      28.280  19.610  32.970  1.00  0.00            
ATOM     38  H18 GCD     1      27.310  19.250  33.350  1.00  0.00            
ATOM     39  H19 GCD     1      28.670  19.740  33.990  1.00  0.00            
ATOM     40  O9  GCD     1      28.930  18.620  32.150  1.00  0.00            
ATOM     41  H20 GCD     1      28.380  18.500  31.360  1.00  0.00            
ATOM     42  O10 GCD     1      28.450  23.720  32.770  1.00  0.00            
ATOM     43  C13 GCD     1      28.980  24.440  33.880  1.00  0.00            
ATOM     44  H21 GCD     1      30.050  24.380  34.090  1.00  0.00            
ATOM     45  C14 GCD     1      28.720  25.900  33.500  1.00  0.00            
ATOM     46  H22 GCD     1      27.680  26.100  33.210  1.00  0.00            
ATOM     47  O11 GCD     1      29.480  26.340  32.370  1.00  0.00            
ATOM     48  H23 GCD     1      30.380  26.550  32.640  1.00  0.00            
ATOM     49  C15 GCD     1      28.940  26.840  34.670  1.00  0.00            
ATOM     50  H24 GCD     1      30.000  26.840  34.960  1.00  0.00            
ATOM     51  O12 GCD     1      28.650  28.170  34.270  1.00  0.00            
ATOM     52  H25 GCD     1      27.710  28.310  34.380  1.00  0.00            
ATOM     53  C16 GCD     1      28.080  26.410  35.860  1.00  0.00            
ATOM     54  H26 GCD     1      28.300  27.020  36.740  1.00  0.00            
ATOM     55  O13 GCD     1      28.500  25.120  36.140  1.00  0.00            
ATOM     56  C17 GCD     1      28.170  24.130  35.170  1.00  0.00            
ATOM     57  H27 GCD     1      27.090  24.170  35.010  1.00  0.00            
ATOM     58  C18 GCD     1      28.330  22.810  35.820  1.00  0.00            
ATOM     59  H28 GCD     1      28.110  21.990  35.130  1.00  0.00            
ATOM     60  H29 GCD     1      27.760  22.730  36.760  1.00  0.00            
ATOM     61  O14 GCD     1      29.700  22.590  36.160  1.00  0.00            
ATOM     62  H30 GCD     1      29.950  23.130  36.920  1.00  0.00
[truncated: 1,879,144 more chars]
