# Supplementary material for: Achieving Chemical Accuracy in Cyclodextrin Host–Guest Binding via Integrative Atomistic Modelling
Source: Adv Sci (Weinh). 2025 Dec 14;13(10):e19782. doi: 10.1002/advs.202519782 (PMC12915143; doi:10.1002/advs.202519782)
Supplement: Supplementary file 1 — Supporting Information [file ADVS-13-e19782-s003.zip › all_poses/GCD.BJ5.pdb]

MODEL        1
ATOM      1  H1  GCD     1      20.850  27.540  16.890  1.00  0.00            
ATOM      2  O1  GCD     1      20.430  27.850  17.700  1.00  0.00            
ATOM      3  C1  GCD     1      19.100  27.860  17.360  1.00  0.00            
ATOM      4  H2  GCD     1      18.680  28.860  17.240  1.00  0.00            
ATOM      5  H3  GCD     1      18.870  27.220  16.490  1.00  0.00            
ATOM      6  C2  GCD     1      18.380  27.270  18.530  1.00  0.00            
ATOM      7  H4  GCD     1      18.780  26.280  18.780  1.00  0.00            
ATOM      8  C3  GCD     1      16.860  27.100  18.250  1.00  0.00            
ATOM      9  H5  GCD     1      16.450  28.040  17.870  1.00  0.00            
ATOM     10  C4  GCD     1      16.170  26.700  19.570  1.00  0.00            
ATOM     11  H6  GCD     1      16.580  25.700  19.800  1.00  0.00            
ATOM     12  O2  GCD     1      14.770  26.640  19.240  1.00  0.00            
ATOM     13  H7  GCD     1      14.690  25.980  18.540  1.00  0.00            
ATOM     14  C5  GCD     1      16.510  27.730  20.720  1.00  0.00            
ATOM     15  H8  GCD     1      16.200  28.710  20.320  1.00  0.00            
ATOM     16  O3  GCD     1      15.770  27.490  21.930  1.00  0.00            
ATOM     17  H9  GCD     1      15.900  26.580  22.240  1.00  0.00            
ATOM     18  C6  GCD     1      17.970  27.790  20.850  1.00  0.00            
ATOM     19  O4  GCD     1      18.620  28.170  19.580  1.00  0.00            
ATOM     20  H10 GCD     1      18.290  28.580  21.530  1.00  0.00            
ATOM     21  O5  GCD     1      18.490  26.490  21.290  1.00  0.00            
ATOM     22  C7  GCD     1      19.110  26.460  22.550  1.00  0.00            
ATOM     23  H11 GCD     1      18.770  27.340  23.120  1.00  0.00            
ATOM     24  C8  GCD     1      18.670  25.250  23.380  1.00  0.00            
ATOM     25  H12 GCD     1      19.010  24.390  22.790  1.00  0.00            
ATOM     26  O6  GCD     1      17.240  25.390  23.520  1.00  0.00            
ATOM     27  H13 GCD     1      16.860  24.660  24.020  1.00  0.00            
ATOM     28  C9  GCD     1      19.320  25.160  24.780  1.00  0.00            
ATOM     29  H14 GCD     1      19.120  26.110  25.280  1.00  0.00            
ATOM     30  O7  GCD     1      18.900  24.020  25.500  1.00  0.00            
ATOM     31  H15 GCD     1      18.850  23.240  24.940  1.00  0.00            
ATOM     32  C10 GCD     1      20.820  25.100  24.480  1.00  0.00            
ATOM     33  H16 GCD     1      21.350  24.990  25.440  1.00  0.00            
ATOM     34  O8  GCD     1      21.250  26.270  23.820  1.00  0.00            
ATOM     35  C11 GCD     1      20.660  26.520  22.500  1.00  0.00            
ATOM     36  H17 GCD     1      20.910  25.650  21.890  1.00  0.00            
ATOM     37  C12 GCD     1      21.270  27.710  21.850  1.00  0.00            
ATOM     38  H18 GCD     1      20.910  27.770  20.820  1.00  0.00            
ATOM     39  H19 GCD     1      22.360  27.700  21.960  1.00  0.00            
ATOM     40  O9  GCD     1      20.740  28.910  22.490  1.00  0.00            
ATOM     41  H20 GCD     1      21.310  28.950  23.260  1.00  0.00            
ATOM     42  O10 GCD     1      21.220  23.970  23.720  1.00  0.00            
ATOM     43  C13 GCD     1      21.540  22.770  24.400  1.00  0.00            
ATOM     44  H21 GCD     1      21.270  22.760  25.470  1.00  0.00            
ATOM     45  C14 GCD     1      20.580  21.690  23.770  1.00  0.00            
ATOM     46  H22 GCD     1      20.560  21.730  22.670  1.00  0.00            
ATOM     47  O11 GCD     1      19.200  21.850  24.240  1.00  0.00            
ATOM     48  H23 GCD     1      18.610  21.230  23.790  1.00  0.00            
ATOM     49  C15 GCD     1      20.970  20.320  24.160  1.00  0.00            
ATOM     50  H24 GCD     1      20.840  20.260  25.240  1.00  0.00            
ATOM     51  O12 GCD     1      20.290  19.260  23.560  1.00  0.00            
ATOM     52  H25 GCD     1      20.850  18.800  22.930  1.00  0.00            
ATOM     53  C16 GCD     1      22.540  20.160  23.980  1.00  0.00            
ATOM     54  H26 GCD     1      22.800  19.220  24.480  1.00  0.00            
ATOM     55  O13 GCD     1      23.300  21.220  24.610  1.00  0.00            
ATOM     56  C17 GCD     1      23.020  22.490  24.140  1.00  0.00            
ATOM     57  H27 GCD     1      23.120  22.480  23.050  1.00  0.00            
ATOM     58  C18 GCD     1      23.860  23.580  24.690  1.00  0.00            
ATOM     59  H28 GCD     1      23.630  23.620  25.770  1.00  0.00            
ATOM     60  H29 GCD     1      23.550  24.490  24.170  1.00  0.00            
ATOM     61  O14 GCD     1      25.220  23.360  24.520  1.00  0.00            
ATOM     62  H30 GCD     1      25.490  22.470  24.790  1.00  0.00            
ATOM     63  O15 GCD     1      22.920  20.060  22.560  1.00  0.00            
ATOM     64  C19 GCD     1      23.720  19.020  22.070  1.00  0.00            
ATOM     65  H31 GCD     1      24.070  18.370  22.890  1.00  0.00            
ATOM     66  C20 GCD     1      22.930  18.170  21.130  1.00  0.00            
ATOM     67  H32 GCD     1      22.550  18.610  20.200  1.00  0.00            
ATOM     68  O16 GCD     1      21.850  17.640  21.800  1.00  0.00            
ATOM     69  H33 GCD     1      21.630  16.840  21.290  1.00  0.00            
ATOM     70  C21 GCD     1      23.810  17.060  20.700  1.00  0.00            
ATOM     71  H34 GCD     1      24.140  16.470  21.570  1.00  0.00            
ATOM     72  O17 GCD     1      23.160  16.080  19.860  1.00  0.00            
ATOM     73  H35 GCD     1      23.230  16.350  18.930  1.00  0.00            
ATOM     74  C22 GCD     1      25.070  17.580  19.940  1.00  0.00            
ATOM     75  H36 GCD     1      25.820  16.790  19.790  1.00  0.00            
ATOM     76  O18 GCD     1      25.720  18.460  20.780  1.00  0.00            
ATOM     77  C23 GCD     1      24.970  19.590  21.410  1.00  0.00            
ATOM     78  H37 GCD     1      24.690  20.310  20.620  1.00  0.00            
ATOM     79  C24 GCD     1      25.820  20.190  22.510  1.00  0.00            
ATOM     80  H38 GCD     1      25.930  19.440  23.300  1.00  0.00            
ATOM     81  H39 GCD     1      25.280  21.040  22.960  1.00  0.00            
ATOM     82  O19 GCD     1      27.080  20.730  22.040  1.00  0.00            
ATOM     83  H40 GCD     1      27.580  20.060  21.560  1.00  0.00            
ATOM     84  O20 GCD     1      24.680  18.330  18.870  1.00  0.00            
ATOM     85  C25 GCD     1      25.430  18.120  17.620  1.00  0.00            
ATOM     86  H41 GCD     1      26.400  17.640  17.780  1.00  0.00            
ATOM     87  C26 GCD     1      24.610  17.330  16.600  1.00  0.00            
ATOM     88  H42 GCD     1      23.700  17.860  16.290  1.00  0.00            
ATOM     89  O21 GCD     1      24.290  16.050  17.100  1.00  0.00            
ATOM     90  H43 GCD     1      23.650  15.640  16.510  1.00  0.00            
ATOM     91  C27 GCD     1      25.500  17.310  15.330  1.00  0.00            
ATOM     92  H44 GCD     1      26.490  16.860  15.520  1.00  0.00            
ATOM     93  O22 GCD     1      24.960  16.580  14.150  1.00  0.00            
ATOM     94  H45 GCD     1      24.300  17.200  13.810  1.00  0.00            
ATOM     95  C28 GCD     1      25.730  18.710  14.820  1.00  0.00            
ATOM     96  H46 GCD     1      26.410  18.760  13.970  1.00  0.00            
ATOM     97  O23 GCD     1      26.420  19.410  15.870  1.00  0.00            
ATOM     98  C29 GCD     1      25.710  19.540  17.090  1.00  0.00            
ATOM     99  H47 GCD     1      24.740  20.030  16.920  1.00  0.00            
ATOM    100  C30 GCD     1      26.610  20.360  18.080  1.00  0.00            
ATOM    101  H48 GCD     1      27.640  19.990  18.010  1.00  0.00            
ATOM    102  H49 GCD     1      26.180  20.280  19.090  1.00  0.00            
ATOM    103  O24 GCD     1      26.690  21.740  17.640  1.00  0.00            
ATOM    104  H50 GCD     1      25.910  21.870  17.090  1.00  0.00            
ATOM    105  O25 GCD     1      24.450  19.260  14.570  1.00  0.00            
ATOM    106  C31 GCD     1      24.250  19.870  13.320  1.00  0.00            
ATOM    107  H51 GCD     1      25.070  19.660  12.620  1.00  0.00            
ATOM    108  C32 GCD     1      22.970  19.240  12.740  1.00  0.00            
ATOM    109  H52 GCD     1      22.150  19.430  13.440  1.00  0.00            
ATOM    110  O26 GCD     1      23.090  17.810  12.490  1.00  0.00            
ATOM    111  H53 GCD     1      22.180  17.650  12.210  1.00  0.00            
ATOM    112  C33 GCD     1      22.670  19.960  11.430  1.00  0.00            
ATOM    113  H54 GCD     1      23.540  19.790  10.770  1.00  0.00            
ATOM    114  O27 GCD     1      21.440  19.440  10.790  1.00  0.00            
ATOM    115  H55 GCD     1      20.670  19.420  11.370  1.00  0.00            
ATOM    116  C34 GCD     1      22.630  21.490  11.590  1.00  0.00            
ATOM    117  H56 GCD     1      22.650  22.070  10.660  1.00  0.00            
ATOM    118  O28 GCD     1      23.740  21.910  12.310  1.00  0.00            
ATOM    119  C35 GCD     1      24.120  21.390  13.570  1.00  0.00            
ATOM    120  H57 GCD     1      23.310  21.530  14.300  1.00  0.00            
ATOM    121  C36 GCD     1      25.340  22.170  13.950  1.00  0.00            
ATOM    122  H58 GCD     1      26.110  21.990  13.200  1.00  0.00            
ATOM    123  H59 GCD     1      25.690  21.810  14.930  1.00  0.00            
ATOM    124  O29 GCD     1      25.100  23.560  14.060  1.00  0.00            
ATOM    125  H60 GCD     1      25.910  23.840  14.480  1.00  0.00            
ATOM    126  O30 GCD     1      21.560  21.860  12.400  1.00  0.00            
ATOM    127  C37 GCD     1      20.200  22.090  11.920  1.00  0.00            
ATOM    128  H61 GCD     1      20.120  21.770  10.870  1.00  0.00            
ATOM    129  C38 GCD     1      19.090  21.340  12.700  1.00  0.00            
ATOM    130  H62 GCD     1      19.030  21.600  13.770  1.00  0.00            
ATOM    131  O31 GCD     1      19.250  19.880  12.460  1.00  0.00            
ATOM    132  H63 GCD     1      18.520  19.450  12.910  1.00  0.00            
ATOM    133  C39 GCD     1      17.760  21.780  12.110  1.00  0.00            
ATOM    134  H64 GCD     1      17.800  21.620  11.020  1.00  0.00            
ATOM    135  O32 GCD     1      16.610  20.980  12.640  1.00  0.00            
ATOM    136  H65 GCD     1      15.890  21.140  12.020  1.00  0.00            
ATOM    137  C40 GCD     1      17.540  23.280  12.230  1.00  0.00            
ATOM    138  H66 GCD     1      16.640  23.540  11.670  1.00  0.00            
ATOM    139  O33 GCD     1      18.680  23.870  11.570  1.00  0.00            
ATOM    140  C41 GCD     1      19.930  23.620  12.000  1.00  0.00            
ATOM    141  H67 GCD     1      20.000  23.850  13.070  1.00  0.00            
ATOM    142  C42 GCD     1      20.840  24.560  11.190  1.00  0.00            
ATOM    143  H68 GCD     1      21.820  24.610  11.690  1.00  0.00            
ATOM    144  H69 GCD     1      20.430  25.580  11.300  1.00  0.00            
ATOM    145  O34 GCD     1      20.970  24.230   9.810  1.00  0.00            
ATOM    146  H70 GCD     1      20.130  23.800   9.600  1.00  0.00            
ATOM    147  O35 GCD     1      17.470  23.800  13.610  1.00  0.00            
ATOM    148  C43 GCD     1      16.550  24.830  13.930  1.00  0.00            
ATOM    149  H71 GCD     1      15.960  25.110  13.050  1.00  0.00            
ATOM    150  C44 GCD     1      15.760  24.270  15.080  1.00  0.00            
ATOM    151  H72 GCD     1      16.560  23.830  15.700  1.00  0.00            
ATOM    152  O36 GCD     1      14.980  23.130  14.670  1.00  0.00            
ATOM    153  H73 GCD     1      15.550  22.650  14.070  1.00  0.00            
ATOM    154  C45 GCD     1      14.950  25.290  15.700  1.00  0.00            
ATOM    155  H74 GCD     1      14.180  25.670  15.020  1.00  0.00            
ATOM    156  O37 GCD     1      14.230  24.780  16.800  1.00  0.00            
ATOM    157  H75 GCD     1      13.940  23.870  16.670  1.00  0.00            
ATOM    158  C46 GCD     1      15.860  26.440  16.120  1.00  0.00            
ATOM    159  H76 GCD     1      15.150  27.170  16.520  1.00  0.00            
ATOM    160  O38 GCD     1      16.710  26.050  17.240  1.00  0.00            
ATOM    161  O39 GCD     1      16.550  26.960  15.020  1.00  0.00            
ATOM    162  C47 GCD     1      17.350  26.040  14.320  1.00  0.00            
ATOM    163  H77 GCD     1      18.180  25.740  14.990  1.00  0.00            
ATOM    164  C48 GCD     1      17.990  26.700  13.090  1.00  0.00            
ATOM    165  H78 GCD     1      17.220  27.320  12.620  1.00  0.00            
ATOM    166  H79 GCD     1      18.380  25.930  12.410  1.00  0.00            
ATOM    167  O40 GCD     1      19.060  27.560  13.440  1.00  0.00            
ATOM    168  H80 GCD     1      18.650  28.380  13.720  1.00  0.00            
ATOM    169  C1  BJ5     2      24.150  23.050  19.960  1.00  0.00            
ATOM    170  C2  BJ5     2      22.870  22.600  19.910  1.00  0.00            
ATOM    171  C3  BJ5     2      21.660  23.530  20.030  1.00  0.00            
ATOM    172  C4  BJ5     2      20.800  23.010  18.940  1.00  0.00            
ATOM    173  C5  BJ5     2      19.930  21.930  19.200  1.00  0.00            
ATOM    174  C6  BJ5     2      19.040  21.400  18.200  1.00  0.00            
ATOM    175  C7  BJ5     2      19.040  22.000  16.930  1.00  0.00            
ATOM    176  O1  BJ5     2      18.270  21.510  15.900  1.00  0.00            
ATOM    177  C8  BJ5     2      16.970  20.800  16.180  1.00  0.00            
ATOM    178  C9  BJ5     2      19.940  23.050  16.650  1.00  0.00            
ATOM    179  C10 BJ5     2      20.700  23.610  17.680  1.00  0.00            
ATOM    180  H1  BJ5     2      24.950  22.310  19.980  1.00  0.00            
ATOM    181  H2  BJ5     2      24.310  24.110  20.120  1.00  0.00            
ATOM    182  H3  BJ5     2      22.660  21.560  20.140  1.00  0.00            
ATOM    183  H4  BJ5     2      21.970  24.570  19.840  1.00  0.00            
ATOM    184  H5  BJ5     2      21.150  23.400  20.990  1.00  0.00            
ATOM    185  H6  BJ5     2      19.950  21.430  20.170  1.00  0.00            
ATOM    186  H7  BJ5     2      18.420  20.530  18.410  1.00  0.00            
ATOM    187  H8  BJ5     2      16.450  20.620  15.220  1.00  0.00            
ATOM    188  H9  BJ5     2      17.160  19.770  16.530  1.00  0.00            
ATOM    189  H10 BJ5     2      16.320  21.450  16.770  1.00  0.00            
ATOM    190  H11 BJ5     2      19.890  23.450  15.640  1.00  0.00            
ATOM    191  H12 BJ5     2      21.320  24.440  17.370  1.00  0.00            
TER
ENDMDL
MODEL        1
ATOM      1  H1  GCD     1      18.060  27.030  19.160  1.00  0.00            
ATOM      2  O1  GCD     1      18.090  26.180  19.610  1.00  0.00            
ATOM      3  C1  GCD     1      16.810  25.520  19.410  1.00  0.00            
ATOM      4  H2  GCD     1      15.980  26.240  19.340  1.00  0.00            
ATOM      5  H3  GCD     1      16.930  24.970  18.470  1.00  0.00            
ATOM      6  C2  GCD     1      16.550  24.480  20.440  1.00  0.00            
ATOM      7  H4  GCD     1      17.370  23.760  20.410  1.00  0.00            
ATOM      8  C3  GCD     1      15.270  23.640  20.140  1.00  0.00            
ATOM      9  H5  GCD     1      14.360  24.250  20.160  1.00  0.00            
ATOM     10  C4  GCD     1      15.090  22.570  21.180  1.00  0.00            
ATOM     11  H6  GCD     1      15.910  21.840  21.190  1.00  0.00            
ATOM     12  O2  GCD     1      13.900  21.880  20.840  1.00  0.00            
ATOM     13  H7  GCD     1      13.900  21.670  19.900  1.00  0.00            
ATOM     14  C5  GCD     1      15.060  23.200  22.530  1.00  0.00            
ATOM     15  H8  GCD     1      14.150  23.810  22.420  1.00  0.00            
ATOM     16  O3  GCD     1      14.910  22.170  23.480  1.00  0.00            
ATOM     17  H9  GCD     1      14.080  21.700  23.380  1.00  0.00            
ATOM     18  C6  GCD     1      16.290  24.130  22.810  1.00  0.00            
ATOM     19  O4  GCD     1      16.530  25.050  21.750  1.00  0.00            
ATOM     20  H10 GCD     1      16.090  24.760  23.680  1.00  0.00            
ATOM     21  O5  GCD     1      17.450  23.380  22.900  1.00  0.00            
ATOM     22  C7  GCD     1      18.330  23.710  24.030  1.00  0.00            
ATOM     23  H11 GCD     1      17.810  24.460  24.640  1.00  0.00            
ATOM     24  C8  GCD     1      18.370  22.450  24.860  1.00  0.00            
ATOM     25  H12 GCD     1      18.720  21.560  24.320  1.00  0.00            
ATOM     26  O6  GCD     1      17.100  22.200  25.490  1.00  0.00            
ATOM     27  H13 GCD     1      16.330  22.340  24.930  1.00  0.00            
ATOM     28  C9  GCD     1      19.400  22.700  26.030  1.00  0.00            
ATOM     29  H14 GCD     1      18.910  23.500  26.600  1.00  0.00            
ATOM     30  O7  GCD     1      19.720  21.550  26.740  1.00  0.00            
ATOM     31  H15 GCD     1      20.500  21.180  26.300  1.00  0.00            
ATOM     32  C10 GCD     1      20.710  23.330  25.550  1.00  0.00            
ATOM     33  H16 GCD     1      21.390  23.600  26.370  1.00  0.00            
ATOM     34  O8  GCD     1      20.330  24.460  24.820  1.00  0.00            
ATOM     35  C11 GCD     1      19.690  24.190  23.590  1.00  0.00            
ATOM     36  H17 GCD     1      20.130  23.330  23.060  1.00  0.00            
ATOM     37  C12 GCD     1      19.760  25.480  22.750  1.00  0.00            
ATOM     38  H18 GCD     1      19.400  25.330  21.730  1.00  0.00            
ATOM     39  H19 GCD     1      20.820  25.760  22.660  1.00  0.00            
ATOM     40  O9  GCD     1      19.020  26.580  23.380  1.00  0.00            
ATOM     41  H20 GCD     1      19.500  26.970  24.120  1.00  0.00            
ATOM     42  O10 GCD     1      21.460  22.400  24.760  1.00  0.00            
ATOM     43  C13 GCD     1      22.820  22.000  25.150  1.00  0.00            
ATOM     44  H21 GCD     1      23.030  22.460  26.130  1.00  0.00            
ATOM     45  C14 GCD     1      22.990  20.430  25.320  1.00  0.00            
ATOM     46  H22 GCD     1      22.870  19.910  24.360  1.00  0.00            
ATOM     47  O11 GCD     1      21.950  20.060  26.250  1.00  0.00            
ATOM     48  H23 GCD     1      22.010  19.100  26.330  1.00  0.00            
ATOM     49  C15 GCD     1      24.370  20.020  25.820  1.00  0.00            
ATOM     50  H24 GCD     1      24.530  20.490  26.800  1.00  0.00            
ATOM     51  O12 GCD     1      24.570  18.600  25.850  1.00  0.00            
ATOM     52  H25 GCD     1      24.700  18.240  24.970  1.00  0.00            
ATOM     53  C16 GCD     1      25.390  20.600  24.820  1.00  0.00            
ATOM     54  H26 GCD     1      26.430  20.530  25.160  1.00  0.00            
ATOM     55  O13 GCD     1      25.100  22.010  24.820  1.00  0.00            
ATOM     56  C17 GCD     1      23.910  22.500  24.200  1.00  0.00            
ATOM     57  H27 GCD     1      23.730  22.240  23.140  1.00  0.00            
ATOM     58  C18 GCD     1      23.860  23.980  24.320  1.00  0.00            
ATOM     59  H28 GCD     1      23.880  24.090  25.410  1.00  0.00            
ATOM     60  H29 GCD     1      22.910  24.380  23.940  1.00  0.00            
ATOM     61  O14 GCD     1      24.830  24.790  23.710  1.00  0.00            
ATOM     62  H30 GCD     1      24.390  24.880  22.850  1.00  0.00            
ATOM     63  O15 GCD     1      25.240  20.100  23.500  1.00  0.00            
ATOM     64  C19 GCD     1      26.330  19.380  22.880  1.00  0.00            
ATOM     65  H31 GCD     1      27.190  19.280  23.570  1.00  0.00            
ATOM     66  C20 GCD     1      25.710  18.110  22.460  1.00  0.00            
ATOM     67  H32 GCD     1      24.810  18.180  21.840  1.00  0.00            
ATOM     68  O16 GCD     1      25.520  17.310  23.580  1.00  0.00            
ATOM     69  H33 GCD     1      24.900  16.650  23.240  1.00  0.00            
ATOM     70  C21 GCD     1      26.700  17.330  21.580  1.00  0.00            
ATOM     71  H34 GCD     1      27.550  17.030  22.200  1.00  0.00            
ATOM     72  O17 GCD     1      26.150  16.090  21.050  1.00  0.00            
ATOM     73  H35 GCD     1      26.520  15.510  21.730  1.00  0.00            
ATOM     74  C22 GCD     1      27.220  18.230  20.460  1.00  0.00            
ATOM     75  H36 GCD     1      28.060  17.770  19.940  1.00  0.00            
ATOM     76  O18 GCD     1      27.810  19.370  21.080  1.00  0.00            
ATOM     77  C23 GCD     1      26.830  20.210  21.700  1.00  0.00            
ATOM     78  H37 GCD     1      25.970  20.470  21.060  1.00  0.00            
ATOM     79  C24 GCD     1      27.500  21.470  22.240  1.00  0.00            
ATOM     80  H38 GCD     1      28.310  21.770  21.560  1.00  0.00            
ATOM     81  H39 GCD     1      28.030  21.320  23.190  1.00  0.00            
ATOM     82  O19 GCD     1      26.650  22.640  22.310  1.00  0.00            
ATOM     83  H40 GCD     1      26.110  22.520  23.100  1.00  0.00            
ATOM     84  O20 GCD     1      26.230  18.540  19.460  1.00  0.00            
ATOM     85  C25 GCD     1      26.610  18.280  18.070  1.00  0.00            
ATOM     86  H41 GCD     1      27.580  17.800  17.890  1.00  0.00            
ATOM     87  C26 GCD     1      25.560  17.280  17.500  1.00  0.00            
ATOM     88  H42 GCD     1      24.600  17.770  17.730  1.00  0.00            
ATOM     89  O21 GCD     1      25.580  15.970  18.120  1.00  0.00            
ATOM     90  H43 GCD     1      25.780  16.270  19.010  1.00  0.00            
ATOM     91  C27 GCD     1      25.770  17.130  15.940  1.00  0.00            
ATOM     92  H44 GCD     1      26.810  16.790  15.820  1.00  0.00            
ATOM     93  O22 GCD     1      24.820  16.330  15.290  1.00  0.00            
ATOM     94  H45 GCD     1      24.030  16.670  15.710  1.00  0.00            
ATOM     95  C28 GCD     1      25.880  18.510  15.310  1.00  0.00            
ATOM     96  H46 GCD     1      26.100  18.360  14.250  1.00  0.00            
ATOM     97  O23 GCD     1      26.820  19.420  15.900  1.00  0.00            
ATOM     98  C29 GCD     1      26.530  19.610  17.320  1.00  0.00            
ATOM     99  H47 GCD     1      25.520  20.000  17.460  1.00  0.00            
ATOM    100  C30 GCD     1      27.480  20.670  17.860  1.00  0.00            
ATOM    101  H48 GCD     1      28.520  20.480  17.550  1.00  0.00            
ATOM    102  H49 GCD     1      27.490  20.700  18.960  1.00  0.00            
ATOM    103  O24 GCD     1      27.060  21.950  17.330  1.00  0.00            
ATOM    104  H50 GCD     1      26.210  22.070  17.780  1.00  0.00            
ATOM    105  O25 GCD     1      24.610  19.130  15.370  1.00  0.00            
ATOM    106  C31 GCD     1      23.680  18.950  14.310  1.00  0.00            
ATOM    107  H51 GCD     1      23.990  18.260  13.510  1.00  0.00            
ATOM    108  C32 GCD     1      22.370  18.590  14.990  1.00  0.00            
ATOM    109  H52 GCD     1      22.070  19.410  15.650  1.00  0.00            
ATOM    110  O26 GCD     1      22.490  17.360  15.670  1.00  0.00            
ATOM    111  H53 GCD     1      21.680  17.310  16.190  1.00  0.00            
ATOM    112  C33 GCD     1      21.300  18.380  13.900  1.00  0.00            
ATOM    113  H54 GCD     1      21.740  17.650  13.220  1.00  0.00            
ATOM    114  O27 GCD     1      20.030  17.910  14.430  1.00  0.00            
ATOM    115  H55 GCD     1      19.530  18.650  14.780  1.00  0.00            
ATOM    116  C34 GCD     1      21.180  19.550  12.940  1.00  0.00            
ATOM    117  H56 GCD     1      20.700  19.380  11.970  1.00  0.00            
ATOM    118  O28 GCD     1      22.440  20.140  12.570  1.00  0.00            
ATOM    119  C35 GCD     1      23.420  20.340  13.620  1.00  0.00            
ATOM    120  H57 GCD     1      23.070  21.080  14.350  1.00  0.00            
ATOM    121  C36 GCD     1      24.680  20.870  12.930  1.00  0.00            
ATOM    122  H58 GCD     1      24.860  20.460  11.930  1.00  0.00            
ATOM    123  H59 GCD     1      25.520  20.620  13.590  1.00  0.00            
ATOM    124  O29 GCD     1      24.650  22.270  12.920  1.00  0.00            
ATOM    125  H60 GCD     1      25.380  22.440  12.320  1.00  0.00            
ATOM    126  O30 GCD     1      20.470  20.520  13.620  1.00  0.00            
ATOM    127  C37 GCD     1      19.370  21.120  13.000  1.00  0.00            
ATOM    128  H61 GCD     1      19.700  21.180  11.960  1.00  0.00            
ATOM    129  C38 GCD     1      18.050  20.280  13.160  1.00  0.00            
ATOM    130  H62 GCD     1      17.980  19.890  14.180  1.00  0.00            
ATOM    131  O31 GCD     1      18.100  19.180  12.190  1.00  0.00            
ATOM    132  H63 GCD     1      17.220  18.850  11.990  1.00  0.00            
ATOM    133  C39 GCD     1      16.820  21.120  12.710  1.00  0.00            
ATOM    134  H64 GCD     1      16.940  21.290  11.630  1.00  0.00            
ATOM    135  O32 GCD     1      15.630  20.340  12.990  1.00  0.00            
ATOM    136  H65 GCD     1      15.590  19.430  12.650  1.00  0.00            
ATOM    137  C40 GCD     1      16.830  22.440  13.380  1.00  0.00            
ATOM    138  H66 GCD     1      16.000  23.090  13.080  1.00  0.00            
ATOM    139  O33 GCD     1      17.990  23.120  13.220  1.00  0.00            
ATOM    140  C41 GCD     1      19.260  22.480  13.640  1.00  0.00            
ATOM    141  H67 GCD     1      19.210  22.380  14.730  1.00  0.00            
ATOM    142  C42 GCD     1      20.430  23.350  13.280  1.00  0.00            
ATOM    143  H68 GCD     1      21.390  23.010  13.680  1.00  0.00            
ATOM    144  H69 GCD     1      20.210  24.270  13.830  1.00  0.00            
ATOM    145  O34 GCD     1      20.510  23.560  11.870  1.00  0.00            
ATOM    146  H70 GCD     1      19.740  24.090  11.640  1.00  0.00            
ATOM    147  O35 GCD     1      16.690  22.280  14.800  1.00  0.00            
ATOM    148  C43 GCD     1      15.410  22.630  15.410  1.00  0.00            
ATOM    149  H71 GCD     1      14.570  22.650  14.700  1.00  0.00            
ATOM    150  C44 GCD     1      15.190  21.500  16.360  1.00  0.00            
ATOM    151  H72 GCD     1      16.040  21.270  17.010  1.00  0.00            
ATOM    152  O36 GCD     1      14.890  20.310  15.580  1.00  0.00            
ATOM    153  H73 GCD     1      15.320  20.340  14.720  1.00  0.00            
ATOM    154  C45 GCD     1      14.020  21.840  17.290  1.00  0.00            
ATOM    155  H74 GCD     1      13.160  21.850  16.610  1.00  0.00            
ATOM    156  O37 GCD     1      13.860  20.690  18.150  1.00  0.00            
ATOM    157  H75 GCD     1      14.140  20.040  17.490  1.00  0.00            
ATOM    158  C46 GCD     1      14.230  23.240  17.940  1.00  0.00            
ATOM    159  H76 GCD     1      13.360  23.470  18.560  1.00  0.00            
ATOM    160  O38 GCD     1      15.360  23.020  18.810  1.00  0.00            
ATOM    161  O39 GCD     1      14.520  24.220  17.020  1.00  0.00            
ATOM    162  C47 GCD     1      15.610  23.910  16.240  1.00  0.00            
ATOM    163  H77 GCD     1      16.490  23.640  16.830  1.00  0.00            
ATOM    164  C48 GCD     1      16.070  25.090  15.310  1.00  0.00            
ATOM    165  H78 GCD     1      15.110  25.340  14.850  1.00  0.00            
ATOM    166  H79 GCD     1      16.910  24.750  14.690  1.00  0.00            
ATOM    167  O40 GCD     1      16.550  26.180  16.140  1.00  0.00            
ATOM    168  H80 GCD     1      15.700  26.480  16.480  1.00  0.00            
ATOM    169  C1  BJ5     2      22.050  22.400  18.080  1.00  0.00            
ATOM    170  C2  BJ5     2      21.730  23.330  18.950  1.00  0.00            
ATOM    171  C3  BJ5     2      20.720  23.220  20.020  1.00  0.00            
ATOM    172  C4  BJ5     2      20.760  21.840  20.750  1.00  0.00            
ATOM    173  C5  BJ5     2      19.610  21.340  21.340  1.00  0.00            
ATOM    174  C6  BJ5     2      19.640  20.120  22.050  1.00  0.00            
ATOM    175  C7  BJ5     2      20.900  19.520  22.240  1.00  0.00            
ATOM    176  O1  BJ5     2      21.100  18.410  22.950  1.00  0.00            
ATOM    177  C8  BJ5     2      19.960  17.570  23.270  1.00  0.00            
ATOM    178  C9  BJ5     2      22.080  20.040  21.680  1.00  0.00            
ATOM    179  C10 BJ5     2      22.040  21.210  20.950  1.00  0.00            
ATOM    180  H1  BJ5     2      22.720  22.600  17.250  1.00  0.00            
ATOM    181  H2  BJ5     2      21.750  21.360  18.240  1.00  0.00            
ATOM    182  H3  BJ5     2      22.110  24.340  18.810  1.00  0.00            
ATOM    183  H4  BJ5     2      19.730  23.410  19.590  1.00  0.00            
ATOM    184  H5  BJ5     2      20.940  24.030  20.720  1.00  0.00            
ATOM    185  H6  BJ5     2      18.680  21.870  21.150  1.00  0.00            
ATOM    186  H7  BJ5     2      18.730  19.700  22.460  1.00  0.00            
ATOM    187  H8  BJ5     2      19.330  17.440  22.380  1.00  0.00            
ATOM    188  H9  BJ5     2      20.140  16.540  23.600  1.00  0.00            
ATOM    189  H10 BJ5     2      19.260  18.070  23.950  1.00  0.00            
ATOM    190  H11 BJ5     2      23.020  19.510  21.800  1.00  0.00            
ATOM    191  H12 BJ5     2      22.950  21.710  20.620  1.00  0.00            
TER
ENDMDL
MODEL        1
ATOM      1  H1  GCD     1      18.990  27.930  26.900  1.00  0.00            
ATOM      2  O1  GCD     1      19.020  28.140  25.950  1.00  0.00            
ATOM      3  C1  GCD     1      17.920  27.470  25.360  1.00  0.00            
ATOM      4  H2  GCD     1      16.980  27.970  25.620  1.00  0.00            
ATOM      5  H3  GCD     1      18.010  27.740  24.300  1.00  0.00            
ATOM      6  C2  GCD     1      17.930  25.940  25.550  1.00  0.00            
ATOM      7  H4  GCD     1      18.860  25.540  25.140  1.00  0.00            
ATOM      8  C3  GCD     1      16.710  25.190  24.980  1.00  0.00            
ATOM      9  H5  GCD     1      15.770  25.640  25.340  1.00  0.00            
ATOM     10  C4  GCD     1      16.770  23.720  25.170  1.00  0.00            
ATOM     11  H6  GCD     1      17.590  23.330  24.550  1.00  0.00            
ATOM     12  O2  GCD     1      15.620  23.110  24.830  1.00  0.00            
ATOM     13  H7  GCD     1      15.690  22.150  24.740  1.00  0.00            
ATOM     14  C5  GCD     1      17.020  23.440  26.690  1.00  0.00            
ATOM     15  H8  GCD     1      16.120  23.840  27.170  1.00  0.00            
ATOM     16  O3  GCD     1      17.050  22.020  27.010  1.00  0.00            
ATOM     17  H9  GCD     1      16.200  21.580  26.850  1.00  0.00            
ATOM     18  C6  GCD     1      18.220  24.200  27.270  1.00  0.00            
ATOM     19  O4  GCD     1      18.050  25.570  26.920  1.00  0.00            
ATOM     20  H10 GCD     1      18.310  24.150  28.360  1.00  0.00            
ATOM     21  O5  GCD     1      19.340  23.750  26.650  1.00  0.00            
ATOM     22  C7  GCD     1      20.460  23.390  27.450  1.00  0.00            
ATOM     23  H11 GCD     1      20.300  23.860  28.430  1.00  0.00            
ATOM     24  C8  GCD     1      20.480  21.890  27.570  1.00  0.00            
ATOM     25  H12 GCD     1      20.510  21.360  26.610  1.00  0.00            
ATOM     26  O6  GCD     1      19.360  21.450  28.230  1.00  0.00            
ATOM     27  H13 GCD     1      18.520  21.680  27.820  1.00  0.00            
ATOM     28  C9  GCD     1      21.720  21.520  28.340  1.00  0.00            
ATOM     29  H14 GCD     1      21.550  21.910  29.360  1.00  0.00            
ATOM     30  O7  GCD     1      21.920  20.050  28.460  1.00  0.00            
ATOM     31  H15 GCD     1      22.170  19.680  27.610  1.00  0.00            
ATOM     32  C10 GCD     1      22.950  22.160  27.750  1.00  0.00            
ATOM     33  H16 GCD     1      23.790  21.960  28.410  1.00  0.00            
ATOM     34  O8  GCD     1      22.780  23.570  27.800  1.00  0.00            
ATOM     35  C11 GCD     1      21.710  23.960  26.900  1.00  0.00            
ATOM     36  H17 GCD     1      21.910  23.530  25.910  1.00  0.00            
ATOM     37  C12 GCD     1      21.750  25.470  26.770  1.00  0.00            
ATOM     38  H18 GCD     1      22.080  25.920  27.710  1.00  0.00            
ATOM     39  H19 GCD     1      20.740  25.900  26.670  1.00  0.00            
ATOM     40  O9  GCD     1      22.560  25.970  25.720  1.00  0.00            
ATOM     41  H20 GCD     1      22.310  26.890  25.650  1.00  0.00            
ATOM     42  O10 GCD     1      23.230  21.660  26.430  1.00  0.00            
ATOM     43  C13 GCD     1      24.490  21.030  26.120  1.00  0.00            
ATOM     44  H21 GCD     1      24.970  20.700  27.050  1.00  0.00            
ATOM     45  C14 GCD     1      24.160  19.810  25.460  1.00  0.00            
ATOM     46  H22 GCD     1      23.420  20.050  24.680  1.00  0.00            
ATOM     47  O11 GCD     1      23.640  18.740  26.370  1.00  0.00            
ATOM     48  H23 GCD     1      23.450  17.990  25.790  1.00  0.00            
ATOM     49  C15 GCD     1      25.400  19.130  24.890  1.00  0.00            
ATOM     50  H24 GCD     1      25.950  18.750  25.750  1.00  0.00            
ATOM     51  O12 GCD     1      25.090  18.000  24.140  1.00  0.00            
ATOM     52  H25 GCD     1      25.220  17.300  24.800  1.00  0.00            
ATOM     53  C16 GCD     1      26.240  20.170  24.080  1.00  0.00            
ATOM     54  H26 GCD     1      27.210  19.700  23.900  1.00  0.00            
ATOM     55  O13 GCD     1      26.480  21.330  24.850  1.00  0.00            
ATOM     56  C17 GCD     1      25.320  22.010  25.280  1.00  0.00            
ATOM     57  H27 GCD     1      24.650  22.280  24.450  1.00  0.00            
ATOM     58  C18 GCD     1      25.670  23.260  26.010  1.00  0.00            
ATOM     59  H28 GCD     1      26.190  23.010  26.950  1.00  0.00            
ATOM     60  H29 GCD     1      24.710  23.750  26.220  1.00  0.00            
ATOM     61  O14 GCD     1      26.590  24.110  25.220  1.00  0.00            
ATOM     62  H30 GCD     1      27.170  24.450  25.910  1.00  0.00            
ATOM     63  O15 GCD     1      25.610  20.470  22.850  1.00  0.00            
ATOM     64  C19 GCD     1      26.170  19.810  21.710  1.00  0.00            
ATOM     65  H31 GCD     1      26.440  18.760  21.910  1.00  0.00            
ATOM     66  C20 GCD     1      24.930  19.650  20.850  1.00  0.00            
ATOM     67  H32 GCD     1      24.500  20.650  20.690  1.00  0.00            
ATOM     68  O16 GCD     1      24.010  18.840  21.570  1.00  0.00            
ATOM     69  H33 GCD     1      24.450  18.810  22.420  1.00  0.00            
ATOM     70  C21 GCD     1      25.270  19.060  19.500  1.00  0.00            
ATOM     71  H34 GCD     1      25.680  18.090  19.790  1.00  0.00            
ATOM     72  O17 GCD     1      24.130  18.960  18.620  1.00  0.00            
ATOM     73  H35 GCD     1      23.870  19.860  18.390  1.00  0.00            
ATOM     74  C22 GCD     1      26.360  19.910  18.850  1.00  0.00            
ATOM     75  H36 GCD     1      26.700  19.430  17.930  1.00  0.00            
ATOM     76  O18 GCD     1      27.440  19.990  19.670  1.00  0.00            
ATOM     77  C23 GCD     1      27.260  20.560  20.970  1.00  0.00            
ATOM     78  H37 GCD     1      26.880  21.590  20.930  1.00  0.00            
ATOM     79  C24 GCD     1      28.600  20.440  21.770  1.00  0.00            
ATOM     80  H38 GCD     1      28.560  21.170  22.580  1.00  0.00            
ATOM     81  H39 GCD     1      29.370  20.820  21.090  1.00  0.00            
ATOM     82  O19 GCD     1      28.890  19.140  22.220  1.00  0.00            
ATOM     83  H40 GCD     1      28.800  18.550  21.460  1.00  0.00            
ATOM     84  O20 GCD     1      26.000  21.180  18.510  1.00  0.00            
ATOM     85  C25 GCD     1      26.900  21.950  17.640  1.00  0.00            
ATOM     86  H41 GCD     1      27.930  21.590  17.790  1.00  0.00            
ATOM     87  C26 GCD     1      26.530  21.540  16.190  1.00  0.00            
ATOM     88  H42 GCD     1      25.440  21.500  16.160  1.00  0.00            
ATOM     89  O21 GCD     1      27.010  20.200  15.830  1.00  0.00            
ATOM     90  H43 GCD     1      26.980  20.130  14.870  1.00  0.00            
ATOM     91  C27 GCD     1      26.850  22.600  15.080  1.00  0.00            
ATOM     92  H44 GCD     1      27.930  22.610  14.920  1.00  0.00            
ATOM     93  O22 GCD     1      26.200  22.400  13.830  1.00  0.00            
ATOM     94  H45 GCD     1      25.300  22.740  13.860  1.00  0.00            
ATOM     95  C28 GCD     1      26.390  23.990  15.530  1.00  0.00            
ATOM     96  H46 GCD     1      26.700  24.760  14.810  1.00  0.00            
ATOM     97  O23 GCD     1      27.130  24.280  16.760  1.00  0.00            
ATOM     98  C29 GCD     1      26.710  23.470  17.900  1.00  0.00            
ATOM     99  H47 GCD     1      25.630  23.560  18.070  1.00  0.00            
ATOM    100  C30 GCD     1      27.410  23.940  19.210  1.00  0.00            
ATOM    101  H48 GCD     1      27.170  23.260  20.040  1.00  0.00            
ATOM    102  H49 GCD     1      27.030  24.960  19.350  1.00  0.00            
ATOM    103  O24 GCD     1      28.850  23.990  19.020  1.00  0.00            
ATOM    104  H50 GCD     1      29.330  23.880  19.850  1.00  0.00            
ATOM    105  O25 GCD     1      24.970  23.990  15.840  1.00  0.00            
ATOM    106  C31 GCD     1      24.120  24.780  15.100  1.00  0.00            
ATOM    107  H51 GCD     1      24.640  25.140  14.200  1.00  0.00            
ATOM    108  C32 GCD     1      22.960  23.840  14.700  1.00  0.00            
ATOM    109  H52 GCD     1      22.660  23.340  15.620  1.00  0.00            
ATOM    110  O26 GCD     1      23.380  22.900  13.700  1.00  0.00            
ATOM    111  H53 GCD     1      22.690  22.230  13.570  1.00  0.00            
ATOM    112  C33 GCD     1      21.820  24.600  14.050  1.00  0.00            
ATOM    113  H54 GCD     1      22.170  25.030  13.100  1.00  0.00            
ATOM    114  O27 GCD     1      20.750  23.780  13.890  1.00  0.00            
ATOM    115  H55 GCD     1      20.450  23.590  14.780  1.00  0.00            
ATOM    116  C34 GCD     1      21.390  25.760  14.980  1.00  0.00            
ATOM    117  H56 GCD     1      20.640  26.290  14.380  1.00  0.00            
ATOM    118  O28 GCD     1      22.520  26.590  15.080  1.00  0.00            
ATOM    119  C35 GCD     1      23.570  25.980  15.850  1.00  0.00            
ATOM    120  H57 GCD     1      23.120  25.780  16.830  1.00  0.00            
ATOM    121  C36 GCD     1      24.720  27.020  16.100  1.00  0.00            
ATOM    122  H58 GCD     1      25.310  27.240  15.190  1.00  0.00            
ATOM    123  H59 GCD     1      25.490  26.640  16.780  1.00  0.00            
ATOM    124  O29 GCD     1      24.250  28.280  16.650  1.00  0.00            
ATOM    125  H60 GCD     1      24.170  28.150  17.600  1.00  0.00            
ATOM    126  O30 GCD     1      20.930  25.440  16.280  1.00  0.00            
ATOM    127  C37 GCD     1      19.520  25.300  16.350  1.00  0.00            
ATOM    128  H61 GCD     1      19.170  25.130  15.320  1.00  0.00            
ATOM    129  C38 GCD     1      19.200  24.090  17.200  1.00  0.00            
ATOM    130  H62 GCD     1      19.610  24.180  18.210  1.00  0.00            
ATOM    131  O31 GCD     1      19.610  22.900  16.520  1.00  0.00            
ATOM    132  H63 GCD     1      19.250  22.190  17.060  1.00  0.00            
ATOM    133  C39 GCD     1      17.680  24.000  17.440  1.00  0.00            
ATOM    134  H64 GCD     1      17.370  24.020  16.390  1.00  0.00            
ATOM    135  O32 GCD     1      17.260  22.820  18.130  1.00  0.00            
ATOM    136  H65 GCD     1      16.860  23.040  18.980  1.00  0.00            
ATOM    137  C40 GCD     1      17.190  25.320  18.070  1.00  0.00            
ATOM    138  H66 GCD     1      16.100  25.350  18.050  1.00  0.00            
ATOM    139  O33 GCD     1      17.510  26.360  17.190  1.00  0.00            
ATOM    140  C41 GCD     1      18.870  26.580  16.900  1.00  0.00            
ATOM    141  H67 GCD     1      19.310  26.800  17.880  1.00  0.00            
ATOM    142  C42 GCD     1      19.070  27.780  15.990  1.00  0.00            
ATOM    143  H68 GCD     1      20.110  28.110  15.920  1.00  0.00            
ATOM    144  H69 GCD     1      18.490  28.560  16.500  1.00  0.00            
ATOM    145  O34 GCD     1      18.520  27.640  14.620  1.00  0.00            
ATOM    146  H70 GCD     1      17.780  28.220  14.400  1.00  0.00            
ATOM    147  O35 GCD     1      17.730  25.470  19.430  1.00  0.00            
ATOM    148  C43 GCD     1      16.740  25.980  20.280  1.00  0.00            
ATOM    149  H71 GCD     1      15.950  26.540  19.770  1.00  0.00            
ATOM    150  C44 GCD     1      16.010  24.840  21.020  1.00  0.00            
ATOM    151  H72 GCD     1      16.800  24.280  21.540  1.00  0.00            
ATOM    152  O36 GCD     1      15.340  23.970  20.060  1.00  0.00            
ATOM    153  H73 GCD     1      14.710  23.450  20.570  1.00  0.00            
ATOM    154  C45 GCD     1      14.990  25.450  22.070  1.00  0.00            
ATOM    155  H74 GCD     1      14.360  26.100  21.440  1.00  0.00            
ATOM    156  O37 GCD     1      14.150  24.400  22.540  1.00  0.00            
ATOM    157  H75 GCD     1      14.720  23.930  23.160  1.00  0.00            
ATOM    158  C46 GCD     1      15.790  26.390  23.090  1.00  0.00            
ATOM    159  H76 GCD     1      15.120  26.820  23.830  1.00  0.00            
ATOM    160  O38 GCD     1      16.700  25.420  23.570  1.00  0.00            
ATOM    161  O39 GCD     1      16.370  27.380  22.220  1.00  0.00            
ATOM    162  C47 GCD     1      17.390  26.940  21.310  1.00  0.00            
ATOM    163  H77 GCD     1      18.090  26.320  21.880  1.00  0.00            
ATOM    164  C48 GCD     1      18.040  28.060  20.610  1.00  0.00            
ATOM    165  H78 GCD     1      17.370  28.690  20.000  1.00  0.00            
ATOM    166  H79 GCD     1      18.880  27.780  19.970  1.00  0.00            
ATOM    167  O40 GCD     1      18.510  28.790  21.700  1.00  0.00            
ATOM    168  H80 GCD     1      17.670  28.970  22.130  1.00  0.00            
ATOM    169  C1  BJ5     2      21.010  25.460  19.960  1.00  0.00            
ATOM    170  C2  BJ5     2      21.220  26.120  21.120  1.00  0.00            
ATOM    171  C3  BJ5     2      20.960  25.550  22.530  1.00  0.00            
ATOM    172  C4  BJ5     2      20.970  24.010  22.570  1.00  0.00            
ATOM    173  C5  BJ5     2      22.170  23.270  22.680  1.00  0.00            
ATOM    174  C6  BJ5     2      22.190  21.840  22.740  1.00  0.00            
ATOM    175  C7  BJ5     2      21.000  21.110  22.630  1.00  0.00            
ATOM    176  O1  BJ5     2      21.110  19.740  22.680  1.00  0.00            
ATOM    177  C8  BJ5     2      19.930  18.900  22.830  1.00  0.00            
ATOM    178  C9  BJ5     2      19.750  21.860  22.520  1.00  0.00            
ATOM    179  C10 BJ5     2      19.780  23.250  22.590  1.00  0.00            
ATOM    180  H1  BJ5     2      20.930  25.920  18.980  1.00  0.00            
ATOM    181  H2  BJ5     2      20.730  24.410  19.980  1.00  0.00            
ATOM    182  H3  BJ5     2      21.270  27.200  21.100  1.00  0.00            
ATOM    183  H4  BJ5     2      19.970  25.890  22.850  1.00  0.00            
ATOM    184  H5  BJ5     2      21.760  25.930  23.170  1.00  0.00            
ATOM    185  H6  BJ5     2      23.070  23.870  22.640  1.00  0.00            
ATOM    186  H7  BJ5     2      23.140  21.390  23.010  1.00  0.00            
ATOM    187  H8  BJ5     2      20.260  17.860  22.740  1.00  0.00            
ATOM    188  H9  BJ5     2      19.520  19.020  23.840  1.00  0.00            
ATOM    189  H10 BJ5     2      19.150  19.220  22.140  1.00  0.00            
ATOM    190  H11 BJ5     2      18.810  21.320  22.410  1.00  0.00            
ATOM    191  H12 BJ5     2      18.830  23.770  22.620  1.00  0.00            
TER
ENDMDL
MODEL        1
ATOM      1  H1  GCD     1      22.090  34.810  10.240  1.00  0.00            
ATOM      2  O1  GCD     1      21.820  34.180   9.570  1.00  0.00            
ATOM      3  C1  GCD     1      20.360  34.140   9.780  1.00  0.00            
ATOM      4  H2  GCD     1      20.050  35.160   9.520  1.00  0.00            
ATOM      5  H3  GCD     1      20.020  33.320   9.140  1.00  0.00            
ATOM      6  C2  GCD     1      20.130  33.720  11.250  1.00  0.00            
ATOM      7  H4  GCD     1      20.550  32.740  11.500  1.00  0.00            
ATOM      8  C3  GCD     1      18.640  33.870  11.580  1.00  0.00            
ATOM      9  H5  GCD     1      18.240  34.850  11.300  1.00  0.00            
ATOM     10  C4  GCD     1      18.430  33.840  13.130  1.00  0.00            
ATOM     11  H6  GCD     1      18.550  32.770  13.330  1.00  0.00            
ATOM     12  O2  GCD     1      16.990  34.260  13.460  1.00  0.00            
ATOM     13  H7  GCD     1      17.000  35.210  13.280  1.00  0.00            
ATOM     14  C5  GCD     1      19.450  34.700  14.010  1.00  0.00            
ATOM     15  H8  GCD     1      19.320  35.760  13.790  1.00  0.00            
ATOM     16  O3  GCD     1      19.250  34.570  15.480  1.00  0.00            
ATOM     17  H9  GCD     1      18.420  34.990  15.720  1.00  0.00            
ATOM     18  C6  GCD     1      20.790  34.350  13.410  1.00  0.00            
ATOM     19  O4  GCD     1      20.880  34.570  12.080  1.00  0.00            
ATOM     20  H10 GCD     1      21.490  35.080  13.830  1.00  0.00            
ATOM     21  O5  GCD     1      21.220  33.070  13.850  1.00  0.00            
ATOM     22  C7  GCD     1      22.520  32.970  14.510  1.00  0.00            
ATOM     23  H11 GCD     1      22.870  33.990  14.750  1.00  0.00            
ATOM     24  C8  GCD     1      22.350  32.210  15.810  1.00  0.00            
ATOM     25  H12 GCD     1      21.870  31.230  15.660  1.00  0.00            
ATOM     26  O6  GCD     1      21.560  32.970  16.620  1.00  0.00            
ATOM     27  H13 GCD     1      20.820  33.380  16.160  1.00  0.00            
ATOM     28  C9  GCD     1      23.680  31.870  16.410  1.00  0.00            
ATOM     29  H14 GCD     1      24.070  32.770  16.900  1.00  0.00            
ATOM     30  O7  GCD     1      23.520  30.970  17.490  1.00  0.00            
ATOM     31  H15 GCD     1      24.250  30.340  17.490  1.00  0.00            
ATOM     32  C10 GCD     1      24.670  31.240  15.400  1.00  0.00            
ATOM     33  H16 GCD     1      25.650  31.200  15.870  1.00  0.00            
ATOM     34  O8  GCD     1      24.790  32.060  14.210  1.00  0.00            
ATOM     35  C11 GCD     1      23.490  32.250  13.530  1.00  0.00            
ATOM     36  H17 GCD     1      23.110  31.330  13.090  1.00  0.00            
ATOM     37  C12 GCD     1      23.870  33.130  12.390  1.00  0.00            
ATOM     38  H18 GCD     1      23.190  33.380  11.560  1.00  0.00            
ATOM     39  H19 GCD     1      24.670  32.680  11.790  1.00  0.00            
ATOM     40  O9  GCD     1      24.460  34.380  12.830  1.00  0.00            
ATOM     41  H20 GCD     1      24.950  34.140  13.620  1.00  0.00            
ATOM     42  O10 GCD     1      24.330  29.890  15.020  1.00  0.00            
ATOM     43  C13 GCD     1      25.430  29.030  14.850  1.00  0.00            
ATOM     44  H21 GCD     1      26.430  29.430  15.050  1.00  0.00            
ATOM     45  C14 GCD     1      25.160  27.930  15.860  1.00  0.00            
ATOM     46  H22 GCD     1      24.090  27.690  15.750  1.00  0.00            
ATOM     47  O11 GCD     1      25.330  28.470  17.180  1.00  0.00            
ATOM     48  H23 GCD     1      25.650  27.840  17.840  1.00  0.00            
ATOM     49  C15 GCD     1      26.040  26.710  15.670  1.00  0.00            
ATOM     50  H24 GCD     1      27.090  27.020  15.740  1.00  0.00            
ATOM     51  O12 GCD     1      25.840  25.660  16.590  1.00  0.00            
ATOM     52  H25 GCD     1      24.940  25.330  16.470  1.00  0.00            
ATOM     53  C16 GCD     1      26.020  26.250  14.260  1.00  0.00            
ATOM     54  H26 GCD     1      26.700  25.400  14.170  1.00  0.00            
ATOM     55  O13 GCD     1      26.330  27.340  13.370  1.00  0.00            
ATOM     56  C17 GCD     1      25.490  28.500  13.460  1.00  0.00            
ATOM     57  H27 GCD     1      24.490  28.310  13.060  1.00  0.00            
ATOM     58  C18 GCD     1      26.160  29.560  12.580  1.00  0.00            
ATOM     59  H28 GCD     1      27.160  29.870  12.920  1.00  0.00            
ATOM     60  H29 GCD     1      25.570  30.480  12.620  1.00  0.00            
ATOM     61  O14 GCD     1      26.210  29.080  11.280  1.00  0.00            
ATOM     62  H30 GCD     1      26.570  28.190  11.380  1.00  0.00            
ATOM     63  O15 GCD     1      24.810  25.800  13.810  1.00  0.00            
ATOM     64  C19 GCD     1      24.540  24.350  13.810  1.00  0.00            
ATOM     65  H31 GCD     1      25.290  23.770  14.360  1.00  0.00            
ATOM     66  C20 GCD     1      23.230  24.000  14.530  1.00  0.00            
ATOM     67  H32 GCD     1      22.390  24.500  14.020  1.00  0.00            
ATOM     68  O16 GCD     1      23.300  24.380  15.890  1.00  0.00            
ATOM     69  H33 GCD     1      22.440  24.480  16.310  1.00  0.00            
ATOM     70  C21 GCD     1      22.880  22.530  14.380  1.00  0.00            
ATOM     71  H34 GCD     1      23.420  22.030  15.190  1.00  0.00            
ATOM     72  O17 GCD     1      21.520  22.160  14.740  1.00  0.00            
ATOM     73  H35 GCD     1      21.180  21.640  14.000  1.00  0.00            
ATOM     74  C22 GCD     1      23.240  21.980  13.050  1.00  0.00            
ATOM     75  H36 GCD     1      23.190  20.890  13.160  1.00  0.00            
ATOM     76  O18 GCD     1      24.510  22.360  12.530  1.00  0.00            
ATOM     77  C23 GCD     1      24.610  23.730  12.390  1.00  0.00            
ATOM     78  H37 GCD     1      23.700  23.990  11.850  1.00  0.00            
ATOM     79  C24 GCD     1      25.840  24.190  11.600  1.00  0.00            
ATOM     80  H38 GCD     1      26.030  25.270  11.670  1.00  0.00            
ATOM     81  H39 GCD     1      25.730  24.030  10.520  1.00  0.00            
ATOM     82  O19 GCD     1      27.040  23.500  11.940  1.00  0.00            
ATOM     83  H40 GCD     1      26.770  22.610  12.200  1.00  0.00            
ATOM     84  O20 GCD     1      22.240  22.360  12.100  1.00  0.00            
ATOM     85  C25 GCD     1      21.750  21.290  11.220  1.00  0.00            
ATOM     86  H41 GCD     1      22.270  20.360  11.480  1.00  0.00            
ATOM     87  C26 GCD     1      20.250  21.210  11.450  1.00  0.00            
ATOM     88  H42 GCD     1      19.770  22.190  11.460  1.00  0.00            
ATOM     89  O21 GCD     1      20.170  20.640  12.770  1.00  0.00            
ATOM     90  H43 GCD     1      20.410  19.710  12.670  1.00  0.00            
ATOM     91  C27 GCD     1      19.520  20.440  10.350  1.00  0.00            
ATOM     92  H44 GCD     1      19.740  19.370  10.520  1.00  0.00            
ATOM     93  O22 GCD     1      18.070  20.690  10.490  1.00  0.00            
ATOM     94  H45 GCD     1      17.940  21.650  10.560  1.00  0.00            
ATOM     95  C28 GCD     1      20.020  20.810   8.930  1.00  0.00            
ATOM     96  H46 GCD     1      19.660  20.080   8.200  1.00  0.00            
ATOM     97  O23 GCD     1      21.470  20.730   8.900  1.00  0.00            
ATOM     98  C29 GCD     1      22.090  21.700   9.750  1.00  0.00            
ATOM     99  H47 GCD     1      21.670  22.710   9.640  1.00  0.00            
ATOM    100  C30 GCD     1      23.580  21.830   9.420  1.00  0.00            
ATOM    101  H48 GCD     1      24.060  21.040  10.010  1.00  0.00            
ATOM    102  H49 GCD     1      23.970  22.800   9.770  1.00  0.00            
ATOM    103  O24 GCD     1      23.890  21.770   8.080  1.00  0.00            
ATOM    104  H50 GCD     1      23.770  20.840   7.830  1.00  0.00            
ATOM    105  O25 GCD     1      19.750  22.180   8.570  1.00  0.00            
ATOM    106  C31 GCD     1      19.320  22.440   7.190  1.00  0.00            
ATOM    107  H51 GCD     1      19.550  21.600   6.510  1.00  0.00            
ATOM    108  C32 GCD     1      17.820  22.630   7.180  1.00  0.00            
ATOM    109  H52 GCD     1      17.580  23.370   7.950  1.00  0.00            
ATOM    110  O26 GCD     1      17.130  21.500   7.600  1.00  0.00            
ATOM    111  H53 GCD     1      17.540  21.190   8.410  1.00  0.00            
ATOM    112  C33 GCD     1      17.270  23.100   5.910  1.00  0.00            
ATOM    113  H54 GCD     1      17.600  22.270   5.260  1.00  0.00            
ATOM    114  O27 GCD     1      15.870  23.240   5.900  1.00  0.00            
ATOM    115  H55 GCD     1      15.470  22.450   6.290  1.00  0.00            
ATOM    116  C34 GCD     1      18.000  24.360   5.540  1.00  0.00            
ATOM    117  H56 GCD     1      17.790  24.570   4.490  1.00  0.00            
ATOM    118  O28 GCD     1      19.380  24.170   5.480  1.00  0.00            
ATOM    119  C35 GCD     1      20.020  23.730   6.660  1.00  0.00            
ATOM    120  H57 GCD     1      19.900  24.460   7.480  1.00  0.00            
ATOM    121  C36 GCD     1      21.470  23.610   6.380  1.00  0.00            
ATOM    122  H58 GCD     1      21.620  22.700   5.780  1.00  0.00            
ATOM    123  H59 GCD     1      22.090  23.540   7.280  1.00  0.00            
ATOM    124  O29 GCD     1      21.990  24.710   5.590  1.00  0.00            
ATOM    125  H60 GCD     1      21.760  24.540   4.670  1.00  0.00            
ATOM    126  O30 GCD     1      17.640  25.350   6.460  1.00  0.00            
ATOM    127  C37 GCD     1      17.030  26.520   5.970  1.00  0.00            
ATOM    128  H61 GCD     1      16.780  26.380   4.910  1.00  0.00            
ATOM    129  C38 GCD     1      15.800  26.850   6.860  1.00  0.00            
ATOM    130  H62 GCD     1      16.110  27.070   7.890  1.00  0.00            
ATOM    131  O31 GCD     1      14.710  25.880   6.610  1.00  0.00            
ATOM    132  H63 GCD     1      15.070  25.000   6.750  1.00  0.00            
ATOM    133  C39 GCD     1      15.200  28.170   6.320  1.00  0.00            
ATOM    134  H64 GCD     1      15.030  28.080   5.240  1.00  0.00            
ATOM    135  O32 GCD     1      14.050  28.590   7.050  1.00  0.00            
ATOM    136  H65 GCD     1      14.410  29.060   7.820  1.00  0.00            
ATOM    137  C40 GCD     1      16.280  29.220   6.310  1.00  0.00            
ATOM    138  H66 GCD     1      15.850  30.100   5.820  1.00  0.00            
ATOM    139  O33 GCD     1      17.370  28.790   5.440  1.00  0.00            
ATOM    140  C41 GCD     1      18.000  27.640   5.920  1.00  0.00            
ATOM    141  H67 GCD     1      18.370  27.890   6.930  1.00  0.00            
ATOM    142  C42 GCD     1      19.340  27.370   5.080  1.00  0.00            
ATOM    143  H68 GCD     1      19.140  26.990   4.060  1.00  0.00            
ATOM    144  H69 GCD     1      19.910  26.530   5.500  1.00  0.00            
ATOM    145  O34 GCD     1      20.160  28.560   4.940  1.00  0.00            
ATOM    146  H70 GCD     1      19.620  29.210   4.480  1.00  0.00            
ATOM    147  O35 GCD     1      16.720  29.480   7.680  1.00  0.00            
ATOM    148  C43 GCD     1      16.530  30.870   8.070  1.00  0.00            
ATOM    149  H71 GCD     1      15.940  31.420   7.320  1.00  0.00            
ATOM    150  C44 GCD     1      15.790  30.930   9.410  1.00  0.00            
ATOM    151  H72 GCD     1      16.350  30.330  10.140  1.00  0.00            
ATOM    152  O36 GCD     1      14.480  30.390   9.290  1.00  0.00            
ATOM    153  H73 GCD     1      13.830  30.960   8.860  1.00  0.00            
ATOM    154  C45 GCD     1      15.710  32.410   9.960  1.00  0.00            
ATOM    155  H74 GCD     1      15.070  32.980   9.280  1.00  0.00            
ATOM    156  O37 GCD     1      15.100  32.500  11.250  1.00  0.00            
ATOM    157  H75 GCD     1      15.190  31.680  11.760  1.00  0.00            
ATOM    158  C46 GCD     1      17.000  33.180   9.850  1.00  0.00            
ATOM    159  H76 GCD     1      16.790  34.250   9.840  1.00  0.00            
ATOM    160  O38 GCD     1      17.930  32.820  10.960  1.00  0.00            
ATOM    161  O39 GCD     1      17.570  32.860   8.540  1.00  0.00            
ATOM    162  C47 GCD     1      17.880  31.550   8.200  1.00  0.00            
ATOM    163  H77 GCD     1      18.410  31.010   9.000  1.00  0.00            
ATOM    164  C48 GCD     1      18.730  31.550   6.900  1.00  0.00            
ATOM    165  H78 GCD     1      18.990  30.500   6.690  1.00  0.00            
ATOM    166  H79 GCD     1      19.740  31.950   7.080  1.00  0.00            
ATOM    167  O40 GCD     1      18.140  32.190   5.770  1.00  0.00            
ATOM    168  H80 GCD     1      17.870  33.050   6.130  1.00  0.00            
ATOM    169  C1  BJ5     2      19.650  27.310   9.470  1.00  0.00            
ATOM    170  C2  BJ5     2      20.560  28.120   8.860  1.00  0.00            
ATOM    171  C3  BJ5     2      21.110  29.400   9.450  1.00  0.00            
ATOM    172  C4  BJ5     2      21.040  29.330  10.990  1.00  0.00            
ATOM    173  C5  BJ5     2      21.930  28.420  11.670  1.00  0.00            
ATOM    174  C6  BJ5     2      21.830  28.110  13.050  1.00  0.00            
ATOM    175  C7  BJ5     2      20.730  28.630  13.780  1.00  0.00            
ATOM    176  O1  BJ5     2      20.360  28.390  15.120  1.00  0.00            
ATOM    177  C8  BJ5     2      21.140  27.550  15.920  1.00  0.00            
ATOM    178  C9  BJ5     2      19.870  29.610  13.140  1.00  0.00            
ATOM    179  C10 BJ5     2      20.000  29.940  11.790  1.00  0.00            
ATOM    180  H1  BJ5     2      19.180  26.420   9.050  1.00  0.00            
ATOM    181  H2  BJ5     2      19.200  27.790  10.330  1.00  0.00            
ATOM    182  H3  BJ5     2      21.020  27.840   7.920  1.00  0.00            
ATOM    183  H4  BJ5     2      20.680  30.280   8.960  1.00  0.00            
ATOM    184  H5  BJ5     2      22.170  29.450   9.170  1.00  0.00            
ATOM    185  H6  BJ5     2      22.790  28.020  11.150  1.00  0.00            
ATOM    186  H7  BJ5     2      22.530  27.410  13.500  1.00  0.00            
ATOM    187  H8  BJ5     2      20.870  27.840  16.940  1.00  0.00            
ATOM    188  H9  BJ5     2      20.870  26.520  15.660  1.00  0.00            
ATOM    189  H10 BJ5     2      22.160  27.900  15.690  1.00  0.00            
ATOM    190  H11 BJ5     2      19.090  30.010  13.780  1.00  0.00            
ATOM    191  H12 BJ5     2      19.260  30.580  11.330  1.00  0.00            
TER
ENDMDL
MODEL        1
ATOM      1  H1  GCD     1      23.610  28.260  21.350  1.00  0.00            
ATOM      2  O1  GCD     1      23.420  28.250  20.410  1.00  0.00            
ATOM      3  C1  GCD     1      22.290  29.130  20.110  1.00  0.00            
ATOM      4  H2  GCD     1      22.570  30.170  20.320  1.00  0.00            
ATOM      5  H3  GCD     1      22.290  29.020  19.010  1.00  0.00            
ATOM      6  C2  GCD     1      21.060  28.750  20.970  1.00  0.00            
ATOM      7  H4  GCD     1      20.950  27.660  21.010  1.00  0.00            
ATOM      8  C3  GCD     1      19.820  29.420  20.430  1.00  0.00            
ATOM      9  H5  GCD     1      19.980  30.490  20.280  1.00  0.00            
ATOM     10  C4  GCD     1      18.620  29.290  21.370  1.00  0.00            
ATOM     11  H6  GCD     1      18.500  28.200  21.400  1.00  0.00            
ATOM     12  O2  GCD     1      17.450  29.920  20.890  1.00  0.00            
ATOM     13  H7  GCD     1      17.350  29.590  19.990  1.00  0.00            
ATOM     14  C5  GCD     1      19.110  29.740  22.770  1.00  0.00            
ATOM     15  H8  GCD     1      19.490  30.760  22.680  1.00  0.00            
ATOM     16  O3  GCD     1      18.080  29.780  23.770  1.00  0.00            
ATOM     17  H9  GCD     1      17.700  28.890  23.760  1.00  0.00            
ATOM     18  C6  GCD     1      20.290  28.890  23.240  1.00  0.00            
ATOM     19  O4  GCD     1      21.350  29.170  22.310  1.00  0.00            
ATOM     20  H10 GCD     1      20.680  29.250  24.200  1.00  0.00            
ATOM     21  O5  GCD     1      19.940  27.520  23.290  1.00  0.00            
ATOM     22  C7  GCD     1      19.750  26.960  24.590  1.00  0.00            
ATOM     23  H11 GCD     1      19.700  27.690  25.400  1.00  0.00            
ATOM     24  C8  GCD     1      18.430  26.180  24.630  1.00  0.00            
ATOM     25  H12 GCD     1      18.380  25.470  23.790  1.00  0.00            
ATOM     26  O6  GCD     1      17.320  27.170  24.520  1.00  0.00            
ATOM     27  H13 GCD     1      16.510  26.660  24.480  1.00  0.00            
ATOM     28  C9  GCD     1      18.200  25.300  25.800  1.00  0.00            
ATOM     29  H14 GCD     1      18.010  25.960  26.650  1.00  0.00            
ATOM     30  O7  GCD     1      17.180  24.260  25.670  1.00  0.00            
ATOM     31  H15 GCD     1      16.330  24.700  25.580  1.00  0.00            
ATOM     32  C10 GCD     1      19.570  24.540  26.090  1.00  0.00            
ATOM     33  H16 GCD     1      19.460  23.950  27.010  1.00  0.00            
ATOM     34  O8  GCD     1      20.650  25.460  26.190  1.00  0.00            
ATOM     35  C11 GCD     1      21.000  26.130  24.940  1.00  0.00            
ATOM     36  H17 GCD     1      21.270  25.450  24.120  1.00  0.00            
ATOM     37  C12 GCD     1      22.310  27.040  25.110  1.00  0.00            
ATOM     38  H18 GCD     1      22.430  27.710  24.250  1.00  0.00            
ATOM     39  H19 GCD     1      23.200  26.410  25.270  1.00  0.00            
ATOM     40  O9  GCD     1      22.060  27.930  26.140  1.00  0.00            
ATOM     41  H20 GCD     1      22.940  28.330  26.230  1.00  0.00            
ATOM     42  O10 GCD     1      19.870  23.560  25.080  1.00  0.00            
ATOM     43  C13 GCD     1      20.210  22.260  25.560  1.00  0.00            
ATOM     44  H21 GCD     1      20.110  22.130  26.650  1.00  0.00            
ATOM     45  C14 GCD     1      19.260  21.340  24.840  1.00  0.00            
ATOM     46  H22 GCD     1      19.300  21.510  23.760  1.00  0.00            
ATOM     47  O11 GCD     1      17.940  21.670  25.230  1.00  0.00            
ATOM     48  H23 GCD     1      17.970  22.630  25.190  1.00  0.00            
ATOM     49  C15 GCD     1      19.560  19.870  25.240  1.00  0.00            
ATOM     50  H24 GCD     1      19.350  19.870  26.320  1.00  0.00            
ATOM     51  O12 GCD     1      18.710  18.840  24.630  1.00  0.00            
ATOM     52  H25 GCD     1      17.770  19.060  24.720  1.00  0.00            
ATOM     53  C16 GCD     1      21.010  19.600  24.920  1.00  0.00            
ATOM     54  H26 GCD     1      21.250  18.660  25.410  1.00  0.00            
ATOM     55  O13 GCD     1      21.850  20.580  25.590  1.00  0.00            
ATOM     56  C17 GCD     1      21.680  21.940  25.180  1.00  0.00            
ATOM     57  H27 GCD     1      21.840  21.950  24.090  1.00  0.00            
ATOM     58  C18 GCD     1      22.680  22.850  25.870  1.00  0.00            
ATOM     59  H28 GCD     1      22.610  22.560  26.920  1.00  0.00            
ATOM     60  H29 GCD     1      22.490  23.930  25.890  1.00  0.00            
ATOM     61  O14 GCD     1      23.990  22.590  25.500  1.00  0.00            
ATOM     62  H30 GCD     1      24.100  22.650  24.540  1.00  0.00            
ATOM     63  O15 GCD     1      21.420  19.400  23.540  1.00  0.00            
ATOM     64  C19 GCD     1      21.970  18.190  23.220  1.00  0.00            
ATOM     65  H31 GCD     1      22.060  17.440  24.010  1.00  0.00            
ATOM     66  C20 GCD     1      21.080  17.570  22.190  1.00  0.00            
ATOM     67  H32 GCD     1      20.950  18.370  21.450  1.00  0.00            
ATOM     68  O16 GCD     1      19.810  17.100  22.680  1.00  0.00            
ATOM     69  H33 GCD     1      19.350  17.820  23.120  1.00  0.00            
ATOM     70  C21 GCD     1      21.750  16.420  21.450  1.00  0.00            
ATOM     71  H34 GCD     1      21.850  15.610  22.190  1.00  0.00            
ATOM     72  O17 GCD     1      20.950  15.830  20.320  1.00  0.00            
ATOM     73  H35 GCD     1      20.070  15.650  20.650  1.00  0.00            
ATOM     74  C22 GCD     1      23.120  16.850  20.860  1.00  0.00            
ATOM     75  H36 GCD     1      23.710  15.970  20.600  1.00  0.00            
ATOM     76  O18 GCD     1      23.840  17.500  21.890  1.00  0.00            
ATOM     77  C23 GCD     1      23.320  18.600  22.530  1.00  0.00            
ATOM     78  H37 GCD     1      23.120  19.400  21.800  1.00  0.00            
ATOM     79  C24 GCD     1      24.270  19.200  23.630  1.00  0.00            
ATOM     80  H38 GCD     1      23.850  20.020  24.220  1.00  0.00            
ATOM     81  H39 GCD     1      25.190  19.620  23.200  1.00  0.00            
ATOM     82  O19 GCD     1      24.700  18.210  24.620  1.00  0.00            
ATOM     83  H40 GCD     1      25.600  17.940  24.400  1.00  0.00            
ATOM     84  O20 GCD     1      23.010  17.860  19.860  1.00  0.00            
ATOM     85  C25 GCD     1      23.910  17.670  18.790  1.00  0.00            
ATOM     86  H41 GCD     1      24.730  17.000  19.060  1.00  0.00            
ATOM     87  C26 GCD     1      23.060  17.060  17.690  1.00  0.00            
ATOM     88  H42 GCD     1      22.130  17.630  17.700  1.00  0.00            
ATOM     89  O21 GCD     1      22.820  15.790  18.000  1.00  0.00            
ATOM     90  H43 GCD     1      22.460  15.910  18.890  1.00  0.00            
ATOM     91  C27 GCD     1      23.900  17.040  16.440  1.00  0.00            
ATOM     92  H44 GCD     1      24.660  16.250  16.550  1.00  0.00            
ATOM     93  O22 GCD     1      23.120  16.600  15.300  1.00  0.00            
ATOM     94  H45 GCD     1      22.440  17.280  15.260  1.00  0.00            
ATOM     95  C28 GCD     1      24.490  18.400  16.060  1.00  0.00            
ATOM     96  H46 GCD     1      25.140  18.240  15.190  1.00  0.00            
ATOM     97  O23 GCD     1      25.250  18.840  17.210  1.00  0.00            
ATOM     98  C29 GCD     1      24.470  18.970  18.390  1.00  0.00            
ATOM     99  H47 GCD     1      23.650  19.650  18.140  1.00  0.00            
ATOM    100  C30 GCD     1      25.360  19.560  19.510  1.00  0.00            
ATOM    101  H48 GCD     1      24.770  19.810  20.400  1.00  0.00            
ATOM    102  H49 GCD     1      25.860  20.400  19.010  1.00  0.00            
ATOM    103  O24 GCD     1      26.470  18.770  19.830  1.00  0.00            
ATOM    104  H50 GCD     1      26.800  19.160  20.640  1.00  0.00            
ATOM    105  O25 GCD     1      23.520  19.450  15.730  1.00  0.00            
ATOM    106  C31 GCD     1      23.390  19.690  14.360  1.00  0.00            
ATOM    107  H51 GCD     1      23.750  18.850  13.760  1.00  0.00            
ATOM    108  C32 GCD     1      21.950  19.800  14.050  1.00  0.00            
ATOM    109  H52 GCD     1      21.520  20.460  14.810  1.00  0.00            
ATOM    110  O26 GCD     1      21.330  18.520  14.040  1.00  0.00            
ATOM    111  H53 GCD     1      20.430  18.770  13.810  1.00  0.00            
ATOM    112  C33 GCD     1      21.750  20.480  12.680  1.00  0.00            
ATOM    113  H54 GCD     1      22.290  19.900  11.920  1.00  0.00            
ATOM    114  O27 GCD     1      20.390  20.550  12.190  1.00  0.00            
ATOM    115  H55 GCD     1      20.030  19.680  11.980  1.00  0.00            
ATOM    116  C34 GCD     1      22.380  21.820  12.720  1.00  0.00            
ATOM    117  H56 GCD     1      22.090  22.270  11.770  1.00  0.00            
ATOM    118  O28 GCD     1      23.760  21.540  12.720  1.00  0.00            
ATOM    119  C35 GCD     1      24.210  20.970  14.010  1.00  0.00            
ATOM    120  H57 GCD     1      24.080  21.700  14.820  1.00  0.00            
ATOM    121  C36 GCD     1      25.710  20.740  13.900  1.00  0.00            
ATOM    122  H58 GCD     1      26.090  19.910  13.290  1.00  0.00            
ATOM    123  H59 GCD     1      26.060  20.440  14.900  1.00  0.00            
ATOM    124  O29 GCD     1      26.520  21.920  13.690  1.00  0.00            
ATOM    125  H60 GCD     1      25.930  22.480  13.170  1.00  0.00            
ATOM    126  O30 GCD     1      21.930  22.620  13.800  1.00  0.00            
ATOM    127  C37 GCD     1      21.390  23.860  13.430  1.00  0.00            
ATOM    128  H61 GCD     1      21.520  24.030  12.350  1.00  0.00            
ATOM    129  C38 GCD     1      19.880  23.760  13.820  1.00  0.00            
ATOM    130  H62 GCD     1      19.920  23.570  14.910  1.00  0.00            
ATOM    131  O31 GCD     1      19.100  22.730  13.160  1.00  0.00            
ATOM    132  H63 GCD     1      19.430  21.860  13.420  1.00  0.00            
ATOM    133  C39 GCD     1      19.240  25.150  13.510  1.00  0.00            
ATOM    134  H64 GCD     1      19.220  25.200  12.420  1.00  0.00            
ATOM    135  O32 GCD     1      17.920  25.230  14.020  1.00  0.00            
ATOM    136  H65 GCD     1      17.660  24.370  14.360  1.00  0.00            
ATOM    137  C40 GCD     1      20.030  26.390  14.000  1.00  0.00            
ATOM    138  H66 GCD     1      19.580  27.290  13.580  1.00  0.00            
ATOM    139  O33 GCD     1      21.430  26.320  13.760  1.00  0.00            
ATOM    140  C41 GCD     1      22.010  25.060  14.170  1.00  0.00            
ATOM    141  H67 GCD     1      21.810  24.970  15.240  1.00  0.00            
ATOM    142  C42 GCD     1      23.530  25.190  13.950  1.00  0.00            
ATOM    143  H68 GCD     1      24.080  24.330  14.360  1.00  0.00            
ATOM    144  H69 GCD     1      23.840  26.070  14.530  1.00  0.00            
ATOM    145  O34 GCD     1      23.940  25.470  12.600  1.00  0.00            
ATOM    146  H70 GCD     1      23.320  26.180  12.410  1.00  0.00            
ATOM    147  O35 GCD     1      19.810  26.520  15.420  1.00  0.00            
ATOM    148  C43 GCD     1      19.520  27.790  15.920  1.00  0.00            
ATOM    149  H71 GCD     1      19.350  28.530  15.120  1.00  0.00            
ATOM    150  C44 GCD     1      18.270  27.690  16.720  1.00  0.00            
ATOM    151  H72 GCD     1      18.460  26.980  17.540  1.00  0.00            
ATOM    152  O36 GCD     1      17.220  27.270  15.920  1.00  0.00            
ATOM    153  H73 GCD     1      17.450  26.650  15.220  1.00  0.00            
ATOM    154  C45 GCD     1      17.940  29.050  17.320  1.00  0.00            
ATOM    155  H74 GCD     1      17.870  29.760  16.490  1.00  0.00            
ATOM    156  O37 GCD     1      16.790  29.070  18.080  1.00  0.00            
ATOM    157  H75 GCD     1      16.020  28.700  17.640  1.00  0.00            
ATOM    158  C46 GCD     1      19.200  29.510  18.110  1.00  0.00            
ATOM    159  H76 GCD     1      18.950  30.510  18.470  1.00  0.00            
ATOM    160  O38 GCD     1      19.450  28.650  19.230  1.00  0.00            
ATOM    161  O39 GCD     1      20.420  29.570  17.370  1.00  0.00            
ATOM    162  C47 GCD     1      20.760  28.360  16.690  1.00  0.00            
ATOM    163  H77 GCD     1      21.180  27.690  17.460  1.00  0.00            
ATOM    164  C48 GCD     1      21.900  28.770  15.730  1.00  0.00            
ATOM    165  H78 GCD     1      21.510  29.540  15.050  1.00  0.00            
ATOM    166  H79 GCD     1      22.210  27.910  15.120  1.00  0.00            
ATOM    167  O40 GCD     1      23.000  29.320  16.480  1.00  0.00            
ATOM    168  H80 GCD     1      23.620  29.640  15.810  1.00  0.00            
ATOM    169  C1  BJ5     2      21.370  24.710  20.590  1.00  0.00            
ATOM    170  C2  BJ5     2      21.080  24.310  19.350  1.00  0.00            
ATOM    171  C3  BJ5     2      19.650  24.240  18.830  1.00  0.00            
ATOM    172  C4  BJ5     2      18.590  24.150  19.950  1.00  0.00            
ATOM    173  C5  BJ5     2      18.060  25.340  20.440  1.00  0.00            
ATOM    174  C6  BJ5     2      16.900  25.260  21.280  1.00  0.00            
ATOM    175  C7  BJ5     2      16.450  24.010  21.680  1.00  0.00            
ATOM    176  O1  BJ5     2      15.230  23.940  22.440  1.00  0.00            
ATOM    177  C8  BJ5     2      14.800  22.840  23.260  1.00  0.00            
ATOM    178  C9  BJ5     2      17.010  22.790  21.210  1.00  0.00            
ATOM    179  C10 BJ5     2      18.160  22.890  20.370  1.00  0.00            
ATOM    180  H1  BJ5     2      22.380  24.690  20.990  1.00  0.00            
ATOM    181  H2  BJ5     2      20.570  25.070  21.220  1.00  0.00            
ATOM    182  H3  BJ5     2      21.820  24.010  18.620  1.00  0.00            
ATOM    183  H4  BJ5     2      19.570  23.290  18.280  1.00  0.00            
ATOM    184  H5  BJ5     2      19.410  25.000  18.080  1.00  0.00            
ATOM    185  H6  BJ5     2      18.530  26.250  20.080  1.00  0.00            
ATOM    186  H7  BJ5     2      16.320  26.100  21.630  1.00  0.00            
ATOM    187  H8  BJ5     2      13.850  23.050  23.760  1.00  0.00            
ATOM    188  H9  BJ5     2      14.690  21.910  22.700  1.00  0.00            
ATOM    189  H10 BJ5     2      15.570  22.670  24.030  1.00  0.00            
ATOM    190  H11 BJ5     2      16.620  21.830  21.550  1.00  0.00            
ATOM    191  H12 BJ5     2      18.550  21.950  19.990  1.00  0.00            
TER
ENDMDL
MODEL        1
ATOM      1  H1  GCD     1      21.570  32.390   5.560  1.00  0.00            
ATOM      2  O1  GCD     1      21.530  32.860   6.400  1.00  0.00            
ATOM      3  C1  GCD     1      20.170  33.160   6.580  1.00  0.00            
ATOM      4  H2  GCD     1      19.850  34.140   6.210  1.00  0.00            
ATOM      5  H3  GCD     1      19.620  32.410   5.990  1.00  0.00            
ATOM      6  C2  GCD     1      19.620  32.870   7.930  1.00  0.00            
ATOM      7  H4  GCD     1      19.870  31.830   8.190  1.00  0.00            
ATOM      8  C3  GCD     1      18.030  33.030   8.040  1.00  0.00            
ATOM      9  H5  GCD     1      17.700  33.970   7.590  1.00  0.00            
ATOM     10  C4  GCD     1      17.520  33.120   9.480  1.00  0.00            
ATOM     11  H6  GCD     1      17.470  32.120   9.920  1.00  0.00            
ATOM     12  O2  GCD     1      16.240  33.670   9.490  1.00  0.00            
ATOM     13  H7  GCD     1      16.050  33.750  10.430  1.00  0.00            
ATOM     14  C5  GCD     1      18.370  34.000  10.360  1.00  0.00            
ATOM     15  H8  GCD     1      18.400  35.000   9.910  1.00  0.00            
ATOM     16  O3  GCD     1      17.830  33.970  11.690  1.00  0.00            
ATOM     17  H9  GCD     1      18.290  34.670  12.160  1.00  0.00            
ATOM     18  C6  GCD     1      19.840  33.520  10.260  1.00  0.00            
ATOM     19  O4  GCD     1      20.220  33.760   8.870  1.00  0.00            
ATOM     20  H10 GCD     1      20.490  34.130  10.890  1.00  0.00            
ATOM     21  O5  GCD     1      19.910  32.120  10.640  1.00  0.00            
ATOM     22  C7  GCD     1      20.800  31.770  11.730  1.00  0.00            
ATOM     23  H11 GCD     1      21.360  32.650  12.060  1.00  0.00            
ATOM     24  C8  GCD     1      20.050  31.140  12.920  1.00  0.00            
ATOM     25  H12 GCD     1      19.370  30.360  12.580  1.00  0.00            
ATOM     26  O6  GCD     1      19.220  32.130  13.470  1.00  0.00            
ATOM     27  H13 GCD     1      18.660  32.490  12.770  1.00  0.00            
ATOM     28  C9  GCD     1      20.920  30.560  14.050  1.00  0.00            
ATOM     29  H14 GCD     1      21.430  31.430  14.500  1.00  0.00            
ATOM     30  O7  GCD     1      20.200  29.840  14.940  1.00  0.00            
ATOM     31  H15 GCD     1      20.320  28.890  14.800  1.00  0.00            
ATOM     32  C10 GCD     1      21.980  29.690  13.430  1.00  0.00            
ATOM     33  H16 GCD     1      22.670  29.410  14.230  1.00  0.00            
ATOM     34  O8  GCD     1      22.640  30.410  12.390  1.00  0.00            
ATOM     35  C11 GCD     1      21.830  30.770  11.300  1.00  0.00            
ATOM     36  H17 GCD     1      21.350  29.830  10.990  1.00  0.00            
ATOM     37  C12 GCD     1      22.690  31.260  10.160  1.00  0.00            
ATOM     38  H18 GCD     1      22.070  31.480   9.280  1.00  0.00            
ATOM     39  H19 GCD     1      23.320  30.390   9.940  1.00  0.00            
ATOM     40  O9  GCD     1      23.400  32.440  10.540  1.00  0.00            
ATOM     41  H20 GCD     1      23.830  32.730   9.730  1.00  0.00            
ATOM     42  O10 GCD     1      21.440  28.460  12.880  1.00  0.00            
ATOM     43  C13 GCD     1      22.030  27.230  13.270  1.00  0.00            
ATOM     44  H21 GCD     1      22.670  27.480  14.130  1.00  0.00            
ATOM     45  C14 GCD     1      20.950  26.280  13.840  1.00  0.00            
ATOM     46  H22 GCD     1      20.220  26.030  13.060  1.00  0.00            
ATOM     47  O11 GCD     1      20.320  26.970  14.930  1.00  0.00            
ATOM     48  H23 GCD     1      19.650  26.340  15.240  1.00  0.00            
ATOM     49  C15 GCD     1      21.700  25.060  14.270  1.00  0.00            
ATOM     50  H24 GCD     1      22.420  25.340  15.060  1.00  0.00            
ATOM     51  O12 GCD     1      20.800  24.140  14.850  1.00  0.00            
ATOM     52  H25 GCD     1      20.510  23.560  14.140  1.00  0.00            
ATOM     53  C16 GCD     1      22.560  24.500  13.170  1.00  0.00            
ATOM     54  H26 GCD     1      23.180  23.660  13.490  1.00  0.00            
ATOM     55  O13 GCD     1      23.500  25.470  12.680  1.00  0.00            
ATOM     56  C17 GCD     1      22.860  26.610  12.130  1.00  0.00            
ATOM     57  H27 GCD     1      22.240  26.320  11.270  1.00  0.00            
ATOM     58  C18 GCD     1      23.840  27.560  11.490  1.00  0.00            
ATOM     59  H28 GCD     1      24.600  27.920  12.200  1.00  0.00            
ATOM     60  H29 GCD     1      23.350  28.400  10.990  1.00  0.00            
ATOM     61  O14 GCD     1      24.480  26.900  10.430  1.00  0.00            
ATOM     62  H30 GCD     1      24.880  26.090  10.770  1.00  0.00            
ATOM     63  O15 GCD     1      21.710  23.920  12.110  1.00  0.00            
ATOM     64  C19 GCD     1      21.420  22.530  12.240  1.00  0.00            
ATOM     65  H31 GCD     1      21.680  22.240  13.270  1.00  0.00            
ATOM     66  C20 GCD     1      19.930  22.220  12.030  1.00  0.00            
ATOM     67  H32 GCD     1      19.480  22.560  11.090  1.00  0.00            
ATOM     68  O16 GCD     1      19.170  22.680  13.120  1.00  0.00            
ATOM     69  H33 GCD     1      18.330  22.360  12.780  1.00  0.00            
ATOM     70  C21 GCD     1      19.710  20.700  12.050  1.00  0.00            
ATOM     71  H34 GCD     1      19.910  20.310  13.060  1.00  0.00            
ATOM     72  O17 GCD     1      18.430  20.310  11.750  1.00  0.00            
ATOM     73  H35 GCD     1      18.420  20.050  10.830  1.00  0.00            
ATOM     74  C22 GCD     1      20.640  19.920  11.130  1.00  0.00            
ATOM     75  H36 GCD     1      20.540  18.840  11.250  1.00  0.00            
ATOM     76  O18 GCD     1      21.950  20.320  11.420  1.00  0.00            
ATOM     77  C23 GCD     1      22.280  21.740  11.290  1.00  0.00            
ATOM     78  H37 GCD     1      22.120  22.110  10.270  1.00  0.00            
ATOM     79  C24 GCD     1      23.800  22.080  11.610  1.00  0.00            
ATOM     80  H38 GCD     1      23.930  23.160  11.480  1.00  0.00            
ATOM     81  H39 GCD     1      24.380  21.560  10.840  1.00  0.00            
ATOM     82  O19 GCD     1      24.250  21.700  12.930  1.00  0.00            
ATOM     83  H40 GCD     1      23.960  20.790  12.970  1.00  0.00            
ATOM     84  O20 GCD     1      20.310  20.280   9.760  1.00  0.00            
ATOM     85  C25 GCD     1      20.390  19.220   8.800  1.00  0.00            
ATOM     86  H41 GCD     1      20.910  18.280   9.050  1.00  0.00            
ATOM     87  C26 GCD     1      18.950  19.010   8.270  1.00  0.00            
ATOM     88  H42 GCD     1      18.470  19.990   8.120  1.00  0.00            
ATOM     89  O21 GCD     1      18.090  18.300   9.270  1.00  0.00            
ATOM     90  H43 GCD     1      17.370  18.920   9.410  1.00  0.00            
ATOM     91  C27 GCD     1      19.000  18.270   6.960  1.00  0.00            
ATOM     92  H44 GCD     1      19.500  17.310   7.180  1.00  0.00            
ATOM     93  O22 GCD     1      17.680  18.000   6.290  1.00  0.00            
ATOM     94  H45 GCD     1      17.000  18.000   6.960  1.00  0.00            
ATOM     95  C28 GCD     1      19.850  19.050   6.020  1.00  0.00            
ATOM     96  H46 GCD     1      19.830  18.580   5.030  1.00  0.00            
ATOM     97  O23 GCD     1      21.100  19.010   6.470  1.00  0.00            
ATOM     98  C29 GCD     1      21.300  19.770   7.690  1.00  0.00            
ATOM     99  H47 GCD     1      21.050  20.830   7.530  1.00  0.00            
ATOM    100  C30 GCD     1      22.800  19.820   8.000  1.00  0.00            
ATOM    101  H48 GCD     1      23.190  18.830   7.710  1.00  0.00            
ATOM    102  H49 GCD     1      22.980  20.100   9.040  1.00  0.00            
ATOM    103  O24 GCD     1      23.550  20.770   7.290  1.00  0.00            
ATOM    104  H50 GCD     1      24.510  20.700   7.300  1.00  0.00            
ATOM    105  O25 GCD     1      19.330  20.340   5.780  1.00  0.00            
ATOM    106  C31 GCD     1      19.080  20.750   4.390  1.00  0.00            
ATOM    107  H51 GCD     1      19.470  20.040   3.660  1.00  0.00            
ATOM    108  C32 GCD     1      17.600  20.900   4.130  1.00  0.00            
ATOM    109  H52 GCD     1      17.170  21.640   4.820  1.00  0.00            
ATOM    110  O26 GCD     1      16.900  19.700   4.100  1.00  0.00            
ATOM    111  H53 GCD     1      16.880  19.380   5.000  1.00  0.00            
ATOM    112  C33 GCD     1      17.330  21.600   2.810  1.00  0.00            
ATOM    113  H54 GCD     1      17.650  20.930   2.000  1.00  0.00            
ATOM    114  O27 GCD     1      15.980  21.900   2.670  1.00  0.00            
ATOM    115  H55 GCD     1      15.690  22.440   3.410  1.00  0.00            
ATOM    116  C34 GCD     1      18.140  22.940   2.600  1.00  0.00            
ATOM    117  H56 GCD     1      18.060  23.390   1.610  1.00  0.00            
ATOM    118  O28 GCD     1      19.500  22.610   2.800  1.00  0.00            
ATOM    119  C35 GCD     1      19.830  22.040   4.080  1.00  0.00            
ATOM    120  H57 GCD     1      19.410  22.700   4.850  1.00  0.00            
ATOM    121  C36 GCD     1      21.300  21.790   4.180  1.00  0.00            
ATOM    122  H58 GCD     1      21.620  21.060   3.420  1.00  0.00            
ATOM    123  H59 GCD     1      21.510  21.240   5.110  1.00  0.00            
ATOM    124  O29 GCD     1      22.090  22.990   4.340  1.00  0.00            
ATOM    125  H60 GCD     1      22.120  23.240   5.270  1.00  0.00            
ATOM    126  O30 GCD     1      17.810  23.870   3.610  1.00  0.00            
ATOM    127  C37 GCD     1      16.980  24.950   3.270  1.00  0.00            
ATOM    128  H61 GCD     1      16.570  24.750   2.270  1.00  0.00            
ATOM    129  C38 GCD     1      15.880  25.020   4.390  1.00  0.00            
ATOM    130  H62 GCD     1      16.420  25.170   5.340  1.00  0.00            
ATOM    131  O31 GCD     1      15.130  23.780   4.460  1.00  0.00            
ATOM    132  H63 GCD     1      15.200  23.490   5.370  1.00  0.00            
ATOM    133  C39 GCD     1      14.980  26.240   4.130  1.00  0.00            
ATOM    134  H64 GCD     1      14.290  25.940   3.340  1.00  0.00            
ATOM    135  O32 GCD     1      14.150  26.430   5.250  1.00  0.00            
ATOM    136  H65 GCD     1      14.120  27.380   5.410  1.00  0.00            
ATOM    137  C40 GCD     1      15.700  27.500   3.820  1.00  0.00            
ATOM    138  H66 GCD     1      15.060  28.140   3.200  1.00  0.00            
ATOM    139  O33 GCD     1      16.770  27.230   2.820  1.00  0.00            
ATOM    140  C41 GCD     1      17.740  26.290   3.330  1.00  0.00            
ATOM    141  H67 GCD     1      18.010  26.490   4.370  1.00  0.00            
ATOM    142  C42 GCD     1      19.080  26.230   2.520  1.00  0.00            
ATOM    143  H68 GCD     1      18.960  25.820   1.510  1.00  0.00            
ATOM    144  H69 GCD     1      19.820  25.570   3.000  1.00  0.00            
ATOM    145  O34 GCD     1      19.700  27.540   2.400  1.00  0.00            
ATOM    146  H70 GCD     1      19.050  27.900   1.780  1.00  0.00            
ATOM    147  O35 GCD     1      16.250  28.270   4.920  1.00  0.00            
ATOM    148  C43 GCD     1      15.890  29.640   5.050  1.00  0.00            
ATOM    149  H71 GCD     1      15.180  29.840   4.230  1.00  0.00            
ATOM    150  C44 GCD     1      15.420  29.760   6.510  1.00  0.00            
ATOM    151  H72 GCD     1      16.120  29.450   7.290  1.00  0.00            
ATOM    152  O36 GCD     1      14.310  28.890   6.650  1.00  0.00            
ATOM    153  H73 GCD     1      13.990  28.950   7.560  1.00  0.00            
ATOM    154  C45 GCD     1      15.070  31.250   6.870  1.00  0.00            
ATOM    155  H74 GCD     1      14.160  31.540   6.340  1.00  0.00            
ATOM    156  O37 GCD     1      14.780  31.340   8.270  1.00  0.00            
ATOM    157  H75 GCD     1      15.150  32.160   8.630  1.00  0.00            
ATOM    158  C46 GCD     1      16.290  32.150   6.570  1.00  0.00            
ATOM    159  H76 GCD     1      15.900  33.170   6.670  1.00  0.00            
ATOM    160  O38 GCD     1      17.390  31.910   7.470  1.00  0.00            
ATOM    161  O39 GCD     1      16.690  31.890   5.180  1.00  0.00            
ATOM    162  C47 GCD     1      17.010  30.520   4.850  1.00  0.00            
ATOM    163  H77 GCD     1      17.840  30.210   5.500  1.00  0.00            
ATOM    164  C48 GCD     1      17.410  30.550   3.390  1.00  0.00            
ATOM    165  H78 GCD     1      17.740  29.520   3.210  1.00  0.00            
ATOM    166  H79 GCD     1      18.340  31.110   3.240  1.00  0.00            
ATOM    167  O40 GCD     1      16.440  31.050   2.460  1.00  0.00            
ATOM    168  H80 GCD     1      16.120  31.910   2.780  1.00  0.00            
ATOM    169  C1  BJ5     2      19.870  25.860   6.410  1.00  0.00            
ATOM    170  C2  BJ5     2      21.050  26.410   6.470  1.00  0.00            
ATOM    171  C3  BJ5     2      21.540  27.390   7.560  1.00  0.00            
ATOM    172  C4  BJ5     2      20.520  27.720   8.700  1.00  0.00            
ATOM    173  C5  BJ5     2      20.140  26.810   9.720  1.00  0.00            
ATOM    174  C6  BJ5     2      19.260  27.180  10.710  1.00  0.00            
ATOM    175  C7  BJ5     2      18.620  28.370  10.570  1.00  0.00            
ATOM    176  O1  BJ5     2      17.460  28.560  11.320  1.00  0.00            
ATOM    177  C8  BJ5     2      16.750  29.730  11.620  1.00  0.00            
ATOM    178  C9  BJ5     2      18.910  29.300   9.490  1.00  0.00            
ATOM    179  C10 BJ5     2      19.880  28.940   8.580  1.00  0.00            
ATOM    180  H1  BJ5     2      19.580  25.100   5.680  1.00  0.00            
ATOM    181  H2  BJ5     2      19.050  26.220   7.040  1.00  0.00            
ATOM    182  H3  BJ5     2      21.890  26.100   5.850  1.00  0.00            
ATOM    183  H4  BJ5     2      21.910  28.310   7.090  1.00  0.00            
ATOM    184  H5  BJ5     2      22.360  26.870   8.070  1.00  0.00            
ATOM    185  H6  BJ5     2      20.630  25.840   9.690  1.00  0.00            
ATOM    186  H7  BJ5     2      18.970  26.370  11.360  1.00  0.00            
ATOM    187  H8  BJ5     2      16.150  29.500  12.510  1.00  0.00            
ATOM    188  H9  BJ5     2      17.390  30.570  11.900  1.00  0.00            
ATOM    189  H10 BJ5     2      16.210  30.070  10.730  1.00  0.00            
ATOM    190  H11 BJ5     2      18.330  30.200   9.310  1.00  0.00            
ATOM    191  H12 BJ5     2      20.140  29.730   7.890  1.00  0.00            
TER
ENDMDL
MODEL        1
ATOM      1  H1  GCD     1      18.460  26.110  19.250  1.00  0.00            
ATOM      2  O1  GCD     1      18.050  25.400  18.740  1.00  0.00            
ATOM      3  C1  GCD     1      16.790  25.760  18.350  1.00  0.00            
ATOM      4  H2  GCD     1      16.850  26.780  17.950  1.00  0.00            
ATOM      5  H3  GCD     1      16.440  25.120  17.530  1.00  0.00            
ATOM      6  C2  GCD     1      15.850  25.810  19.510  1.00  0.00            
ATOM      7  H4  GCD     1      15.780  24.810  19.970  1.00  0.00            
ATOM      8  C3  GCD     1      14.390  26.280  19.130  1.00  0.00            
ATOM      9  H5  GCD     1      14.490  27.230  18.600  1.00  0.00            
ATOM     10  C4  GCD     1      13.630  26.280  20.400  1.00  0.00            
ATOM     11  H6  GCD     1      13.620  25.300  20.900  1.00  0.00            
ATOM     12  O2  GCD     1      12.280  26.760  20.120  1.00  0.00            
ATOM     13  H7  GCD     1      12.380  27.600  19.670  1.00  0.00            
ATOM     14  C5  GCD     1      14.270  27.240  21.430  1.00  0.00            
ATOM     15  H8  GCD     1      14.220  28.230  20.950  1.00  0.00            
ATOM     16  O3  GCD     1      13.600  27.170  22.700  1.00  0.00            
ATOM     17  H9  GCD     1      13.670  26.310  23.130  1.00  0.00            
ATOM     18  C6  GCD     1      15.740  26.950  21.610  1.00  0.00            
ATOM     19  O4  GCD     1      16.360  26.890  20.320  1.00  0.00            
ATOM     20  H10 GCD     1      16.280  27.740  22.140  1.00  0.00            
ATOM     21  O5  GCD     1      15.840  25.720  22.200  1.00  0.00            
ATOM     22  C7  GCD     1      16.500  25.520  23.470  1.00  0.00            
ATOM     23  H11 GCD     1      16.470  26.400  24.130  1.00  0.00            
ATOM     24  C8  GCD     1      15.660  24.480  24.220  1.00  0.00            
ATOM     25  H12 GCD     1      15.680  23.630  23.530  1.00  0.00            
ATOM     26  O6  GCD     1      14.360  24.960  24.450  1.00  0.00            
ATOM     27  H13 GCD     1      13.780  24.190  24.520  1.00  0.00            
ATOM     28  C9  GCD     1      16.340  24.100  25.560  1.00  0.00            
ATOM     29  H14 GCD     1      16.340  25.000  26.190  1.00  0.00            
ATOM     30  O7  GCD     1      15.790  23.000  26.240  1.00  0.00            
ATOM     31  H15 GCD     1      15.910  22.290  25.600  1.00  0.00            
ATOM     32  C10 GCD     1      17.770  23.640  25.360  1.00  0.00            
ATOM     33  H16 GCD     1      18.310  23.400  26.280  1.00  0.00            
ATOM     34  O8  GCD     1      18.400  24.670  24.670  1.00  0.00            
ATOM     35  C11 GCD     1      17.940  25.010  23.370  1.00  0.00            
ATOM     36  H17 GCD     1      18.010  24.170  22.660  1.00  0.00            
ATOM     37  C12 GCD     1      18.930  25.980  22.740  1.00  0.00            
ATOM     38  H18 GCD     1      18.550  26.150  21.730  1.00  0.00            
ATOM     39  H19 GCD     1      19.860  25.400  22.680  1.00  0.00            
ATOM     40  O9  GCD     1      19.070  27.210  23.440  1.00  0.00            
ATOM     41  H20 GCD     1      19.840  27.570  22.990  1.00  0.00            
ATOM     42  O10 GCD     1      17.760  22.480  24.520  1.00  0.00            
ATOM     43  C13 GCD     1      18.450  21.370  25.020  1.00  0.00            
ATOM     44  H21 GCD     1      18.550  21.410  26.110  1.00  0.00            
ATOM     45  C14 GCD     1      17.570  20.200  24.700  1.00  0.00            
ATOM     46  H22 GCD     1      17.310  20.290  23.640  1.00  0.00            
ATOM     47  O11 GCD     1      16.340  20.250  25.440  1.00  0.00            
ATOM     48  H23 GCD     1      15.670  19.800  24.910  1.00  0.00            
ATOM     49  C15 GCD     1      18.340  18.830  24.900  1.00  0.00            
ATOM     50  H24 GCD     1      18.450  18.720  25.980  1.00  0.00            
ATOM     51  O12 GCD     1      17.660  17.620  24.500  1.00  0.00            
ATOM     52  H25 GCD     1      16.940  17.510  25.140  1.00  0.00            
ATOM     53  C16 GCD     1      19.720  18.840  24.230  1.00  0.00            
ATOM     54  H26 GCD     1      20.280  17.960  24.570  1.00  0.00            
ATOM     55  O13 GCD     1      20.410  20.010  24.630  1.00  0.00            
ATOM     56  C17 GCD     1      19.810  21.280  24.260  1.00  0.00            
ATOM     57  H27 GCD     1      19.670  21.280  23.170  1.00  0.00            
ATOM     58  C18 GCD     1      20.800  22.450  24.560  1.00  0.00            
ATOM     59  H28 GCD     1      20.990  22.560  25.640  1.00  0.00            
ATOM     60  H29 GCD     1      20.350  23.410  24.290  1.00  0.00            
ATOM     61  O14 GCD     1      21.980  22.250  23.860  1.00  0.00            
ATOM     62  H30 GCD     1      22.190  23.020  23.300  1.00  0.00            
ATOM     63  O15 GCD     1      19.590  18.750  22.840  1.00  0.00            
ATOM     64  C19 GCD     1      20.460  17.840  22.150  1.00  0.00            
ATOM     65  H31 GCD     1      21.340  17.580  22.760  1.00  0.00            
ATOM     66  C20 GCD     1      19.760  16.560  21.770  1.00  0.00            
ATOM     67  H32 GCD     1      18.800  16.790  21.300  1.00  0.00            
ATOM     68  O16 GCD     1      19.260  15.800  22.920  1.00  0.00            
ATOM     69  H33 GCD     1      18.720  16.470  23.350  1.00  0.00            
ATOM     70  C21 GCD     1      20.650  15.740  20.830  1.00  0.00            
ATOM     71  H34 GCD     1      21.580  15.430  21.320  1.00  0.00            
ATOM     72  O17 GCD     1      19.930  14.590  20.450  1.00  0.00            
ATOM     73  H35 GCD     1      19.070  14.700  20.020  1.00  0.00            
ATOM     74  C22 GCD     1      21.290  16.460  19.600  1.00  0.00            
ATOM     75  H36 GCD     1      22.080  15.820  19.200  1.00  0.00            
ATOM     76  O18 GCD     1      21.950  17.660  20.150  1.00  0.00            
ATOM     77  C23 GCD     1      21.010  18.540  20.810  1.00  0.00            
ATOM     78  H37 GCD     1      20.240  18.810  20.080  1.00  0.00            
ATOM     79  C24 GCD     1      21.810  19.780  21.180  1.00  0.00            
ATOM     80  H38 GCD     1      22.680  19.460  21.770  1.00  0.00            
ATOM     81  H39 GCD     1      21.260  20.400  21.890  1.00  0.00            
ATOM     82  O19 GCD     1      22.230  20.600  20.120  1.00  0.00            
ATOM     83  H40 GCD     1      22.620  19.930  19.550  1.00  0.00            
ATOM     84  O20 GCD     1      20.380  16.850  18.560  1.00  0.00            
ATOM     85  C25 GCD     1      20.080  15.790  17.530  1.00  0.00            
ATOM     86  H41 GCD     1      20.400  14.800  17.880  1.00  0.00            
ATOM     87  C26 GCD     1      18.560  15.750  17.460  1.00  0.00            
ATOM     88  H42 GCD     1      18.250  16.770  17.240  1.00  0.00            
ATOM     89  O21 GCD     1      18.060  15.250  18.710  1.00  0.00            
ATOM     90  H43 GCD     1      17.170  15.620  18.790  1.00  0.00            
ATOM     91  C27 GCD     1      18.070  14.910  16.280  1.00  0.00            
ATOM     92  H44 GCD     1      18.400  13.920  16.630  1.00  0.00            
ATOM     93  O22 GCD     1      16.720  14.950  16.100  1.00  0.00            
ATOM     94  H45 GCD     1      16.400  15.000  15.190  1.00  0.00            
ATOM     95  C28 GCD     1      18.750  15.310  15.000  1.00  0.00            
ATOM     96  H46 GCD     1      18.390  14.670  14.190  1.00  0.00            
ATOM     97  O23 GCD     1      20.170  15.200  15.240  1.00  0.00            
ATOM     98  C29 GCD     1      20.720  16.090  16.200  1.00  0.00            
ATOM     99  H47 GCD     1      20.510  17.140  15.970  1.00  0.00            
ATOM    100  C30 GCD     1      22.250  15.970  16.120  1.00  0.00            
ATOM    101  H48 GCD     1      22.550  14.940  16.370  1.00  0.00            
ATOM    102  H49 GCD     1      22.690  16.510  16.960  1.00  0.00            
ATOM    103  O24 GCD     1      22.780  16.370  14.840  1.00  0.00            
ATOM    104  H50 GCD     1      22.380  15.770  14.200  1.00  0.00            
ATOM    105  O25 GCD     1      18.410  16.680  14.640  1.00  0.00            
ATOM    106  C31 GCD     1      18.260  17.060  13.200  1.00  0.00            
ATOM    107  H51 GCD     1      18.910  16.480  12.540  1.00  0.00            
ATOM    108  C32 GCD     1      16.770  16.850  12.970  1.00  0.00            
ATOM    109  H52 GCD     1      16.260  17.260  13.850  1.00  0.00            
ATOM    110  O26 GCD     1      16.490  15.430  12.850  1.00  0.00            
ATOM    111  H53 GCD     1      17.030  15.050  12.150  1.00  0.00            
ATOM    112  C33 GCD     1      16.390  17.440  11.700  1.00  0.00            
ATOM    113  H54 GCD     1      16.910  16.950  10.870  1.00  0.00            
ATOM    114  O27 GCD     1      15.020  17.280  11.440  1.00  0.00            
ATOM    115  H55 GCD     1      14.520  17.790  12.090  1.00  0.00            
ATOM    116  C34 GCD     1      16.710  18.950  11.590  1.00  0.00            
ATOM    117  H56 GCD     1      16.490  19.330  10.590  1.00  0.00            
ATOM    118  O28 GCD     1      18.080  19.080  11.800  1.00  0.00            
ATOM    119  C35 GCD     1      18.580  18.570  13.090  1.00  0.00            
ATOM    120  H57 GCD     1      18.010  19.180  13.800  1.00  0.00            
ATOM    121  C36 GCD     1      20.100  18.740  13.280  1.00  0.00            
ATOM    122  H58 GCD     1      20.560  18.380  12.350  1.00  0.00            
ATOM    123  H59 GCD     1      20.390  18.040  14.070  1.00  0.00            
ATOM    124  O29 GCD     1      20.450  20.110  13.500  1.00  0.00            
ATOM    125  H60 GCD     1      20.100  20.420  14.350  1.00  0.00            
ATOM    126  O30 GCD     1      15.990  19.650  12.540  1.00  0.00            
ATOM    127  C37 GCD     1      15.380  20.860  12.010  1.00  0.00            
ATOM    128  H61 GCD     1      15.330  20.860  10.910  1.00  0.00            
ATOM    129  C38 GCD     1      13.960  20.770  12.600  1.00  0.00            
ATOM    130  H62 GCD     1      14.020  20.760  13.690  1.00  0.00            
ATOM    131  O31 GCD     1      13.350  19.620  12.100  1.00  0.00            
ATOM    132  H63 GCD     1      13.450  19.590  11.140  1.00  0.00            
ATOM    133  C39 GCD     1      13.180  21.950  12.130  1.00  0.00            
ATOM    134  H64 GCD     1      13.180  21.960  11.030  1.00  0.00            
ATOM    135  O32 GCD     1      11.840  21.920  12.600  1.00  0.00            
ATOM    136  H65 GCD     1      11.800  22.160  13.540  1.00  0.00            
ATOM    137  C40 GCD     1      13.880  23.250  12.560  1.00  0.00            
ATOM    138  H66 GCD     1      13.440  24.130  12.080  1.00  0.00            
ATOM    139  O33 GCD     1      15.250  23.250  12.150  1.00  0.00            
ATOM    140  C41 GCD     1      16.000  22.100  12.640  1.00  0.00            
ATOM    141  H67 GCD     1      15.920  22.160  13.740  1.00  0.00            
ATOM    142  C42 GCD     1      17.440  22.250  12.310  1.00  0.00            
ATOM    143  H68 GCD     1      18.000  21.400  12.750  1.00  0.00            
ATOM    144  H69 GCD     1      17.740  23.230  12.710  1.00  0.00            
ATOM    145  O34 GCD     1      17.650  22.320  10.870  1.00  0.00            
ATOM    146  H70 GCD     1      16.850  22.780  10.590  1.00  0.00            
ATOM    147  O35 GCD     1      13.790  23.330  13.980  1.00  0.00            
ATOM    148  C43 GCD     1      13.290  24.500  14.600  1.00  0.00            
ATOM    149  H71 GCD     1      12.760  25.120  13.870  1.00  0.00            
ATOM    150  C44 GCD     1      12.290  24.000  15.700  1.00  0.00            
ATOM    151  H72 GCD     1      12.850  23.240  16.260  1.00  0.00            
ATOM    152  O36 GCD     1      11.210  23.390  15.000  1.00  0.00            
ATOM    153  H73 GCD     1      10.640  23.020  15.680  1.00  0.00            
ATOM    154  C45 GCD     1      11.800  25.170  16.600  1.00  0.00            
ATOM    155  H74 GCD     1      11.080  25.790  16.040  1.00  0.00            
ATOM    156  O37 GCD     1      11.030  24.470  17.560  1.00  0.00            
ATOM    157  H75 GCD     1      11.710  24.030  18.090  1.00  0.00            
ATOM    158  C46 GCD     1      13.000  25.950  17.160  1.00  0.00            
ATOM    159  H76 GCD     1      12.500  26.830  17.590  1.00  0.00            
ATOM    160  O38 GCD     1      13.800  25.340  18.180  1.00  0.00            
ATOM    161  O39 GCD     1      13.860  26.330  16.080  1.00  0.00            
ATOM    162  C47 GCD     1      14.460  25.200  15.310  1.00  0.00            
ATOM    163  H77 GCD     1      15.060  24.590  16.000  1.00  0.00            
ATOM    164  C48 GCD     1      15.350  25.900  14.340  1.00  0.00            
ATOM    165  H78 GCD     1      14.720  26.700  13.930  1.00  0.00            
ATOM    166  H79 GCD     1      15.760  25.270  13.530  1.00  0.00            
ATOM    167  O40 GCD     1      16.430  26.550  14.950  1.00  0.00            
ATOM    168  H80 GCD     1      17.000  26.860  14.240  1.00  0.00            
ATOM    169  C1  BJ5     2      16.970  18.450  20.670  1.00  0.00            
ATOM    170  C2  BJ5     2      17.450  19.400  19.810  1.00  0.00            
ATOM    171  C3  BJ5     2      17.690  20.900  20.340  1.00  0.00            
ATOM    172  C4  BJ5     2      16.380  21.610  20.110  1.00  0.00            
ATOM    173  C5  BJ5     2      15.950  21.830  18.770  1.00  0.00            
ATOM    174  C6  BJ5     2      14.670  22.310  18.530  1.00  0.00            
ATOM    175  C7  BJ5     2      13.800  22.600  19.600  1.00  0.00            
ATOM    176  O1  BJ5     2      12.570  22.930  19.300  1.00  0.00            
ATOM    177  C8  BJ5     2      11.310  22.600  20.020  1.00  0.00            
ATOM    178  C9  BJ5     2      14.230  22.410  20.940  1.00  0.00            
ATOM    179  C10 BJ5     2      15.510  21.930  21.200  1.00  0.00            
ATOM    180  H1  BJ5     2      16.720  17.480  20.260  1.00  0.00            
ATOM    181  H2  BJ5     2      16.850  18.540  21.750  1.00  0.00            
ATOM    182  H3  BJ5     2      17.530  19.320  18.730  1.00  0.00            
ATOM    183  H4  BJ5     2      18.560  21.310  19.820  1.00  0.00            
ATOM    184  H5  BJ5     2      17.990  21.000  21.390  1.00  0.00            
ATOM    185  H6  BJ5     2      16.600  21.720  17.910  1.00  0.00            
ATOM    186  H7  BJ5     2      14.400  22.500  17.500  1.00  0.00            
ATOM    187  H8  BJ5     2      11.360  22.940  21.060  1.00  0.00            
ATOM    188  H9  BJ5     2      10.410  22.990  19.530  1.00  0.00            
ATOM    189  H10 BJ5     2      11.160  21.510  20.050  1.00  0.00            
ATOM    190  H11 BJ5     2      13.540  22.660  21.740  1.00  0.00            
ATOM    191  H12 BJ5     2      15.830  21.840  22.240  1.00  0.00            
TER
ENDMDL
MODEL        1
ATOM      1  H1  GCD     1      25.370  31.230  17.710  1.00  0.00            
ATOM      2  O1  GCD     1      25.100  30.520  17.120  1.00  0.00            
ATOM      3  C1  GCD     1      25.480  29.270  17.680  1.00  0.00            
ATOM      4  H2  GCD     1      25.550  28.580  16.830  1.00  0.00            
ATOM      5  H3  GCD     1      26.500  29.440  18.050  1.00  0.00            
ATOM      6  C2  GCD     1      24.550  28.840  18.800  1.00  0.00            
ATOM      7  H4  GCD     1      24.860  27.890  19.250  1.00  0.00            
ATOM      8  C3  GCD     1      23.100  28.630  18.300  1.00  0.00            
ATOM      9  H5  GCD     1      22.820  29.510  17.710  1.00  0.00            
ATOM     10  C4  GCD     1      22.090  28.480  19.430  1.00  0.00            
ATOM     11  H6  GCD     1      22.290  27.530  19.960  1.00  0.00            
ATOM     12  O2  GCD     1      20.730  28.510  19.000  1.00  0.00            
ATOM     13  H7  GCD     1      20.560  27.710  18.490  1.00  0.00            
ATOM     14  C5  GCD     1      22.280  29.610  20.430  1.00  0.00            
ATOM     15  H8  GCD     1      22.120  30.610  19.990  1.00  0.00            
ATOM     16  O3  GCD     1      21.380  29.540  21.590  1.00  0.00            
ATOM     17  H9  GCD     1      20.520  29.240  21.280  1.00  0.00            
ATOM     18  C6  GCD     1      23.740  29.660  20.890  1.00  0.00            
ATOM     19  O4  GCD     1      24.600  29.880  19.750  1.00  0.00            
ATOM     20  H10 GCD     1      23.830  30.520  21.560  1.00  0.00            
ATOM     21  O5  GCD     1      24.200  28.540  21.560  1.00  0.00            
ATOM     22  C7  GCD     1      25.080  28.900  22.670  1.00  0.00            
ATOM     23  H11 GCD     1      25.270  29.960  22.860  1.00  0.00            
ATOM     24  C8  GCD     1      24.350  28.380  23.940  1.00  0.00            
ATOM     25  H12 GCD     1      24.170  27.310  23.760  1.00  0.00            
ATOM     26  O6  GCD     1      23.060  29.060  23.980  1.00  0.00            
ATOM     27  H13 GCD     1      22.570  28.870  23.170  1.00  0.00            
ATOM     28  C9  GCD     1      25.170  28.590  25.210  1.00  0.00            
ATOM     29  H14 GCD     1      25.330  29.670  25.320  1.00  0.00            
ATOM     30  O7  GCD     1      24.510  28.150  26.410  1.00  0.00            
ATOM     31  H15 GCD     1      24.750  27.240  26.590  1.00  0.00            
ATOM     32  C10 GCD     1      26.520  27.930  24.970  1.00  0.00            
ATOM     33  H16 GCD     1      27.220  28.210  25.760  1.00  0.00            
ATOM     34  O8  GCD     1      27.140  28.390  23.730  1.00  0.00            
ATOM     35  C11 GCD     1      26.380  28.140  22.520  1.00  0.00            
ATOM     36  H17 GCD     1      26.150  27.060  22.490  1.00  0.00            
ATOM     37  C12 GCD     1      27.300  28.470  21.320  1.00  0.00            
ATOM     38  H18 GCD     1      27.640  29.500  21.500  1.00  0.00            
ATOM     39  H19 GCD     1      26.640  28.620  20.450  1.00  0.00            
ATOM     40  O9  GCD     1      28.300  27.540  21.040  1.00  0.00            
ATOM     41  H20 GCD     1      28.970  27.610  21.730  1.00  0.00            
ATOM     42  O10 GCD     1      26.420  26.480  24.940  1.00  0.00            
ATOM     43  C13 GCD     1      26.990  25.760  26.020  1.00  0.00            
ATOM     44  H21 GCD     1      27.250  26.460  26.820  1.00  0.00            
ATOM     45  C14 GCD     1      25.970  24.820  26.540  1.00  0.00            
ATOM     46  H22 GCD     1      25.570  24.240  25.700  1.00  0.00            
ATOM     47  O11 GCD     1      24.890  25.560  27.100  1.00  0.00            
ATOM     48  H23 GCD     1      24.520  25.160  27.890  1.00  0.00            
ATOM     49  C15 GCD     1      26.640  23.940  27.580  1.00  0.00            
ATOM     50  H24 GCD     1      26.960  24.560  28.430  1.00  0.00            
ATOM     51  O12 GCD     1      25.760  22.930  28.040  1.00  0.00            
ATOM     52  H25 GCD     1      25.370  22.460  27.290  1.00  0.00            
ATOM     53  C16 GCD     1      27.820  23.190  27.040  1.00  0.00            
ATOM     54  H26 GCD     1      28.330  22.550  27.770  1.00  0.00            
ATOM     55  O13 GCD     1      28.770  24.190  26.550  1.00  0.00            
ATOM     56  C17 GCD     1      28.260  25.010  25.520  1.00  0.00            
ATOM     57  H27 GCD     1      27.890  24.330  24.750  1.00  0.00            
ATOM     58  C18 GCD     1      29.290  25.830  24.810  1.00  0.00            
ATOM     59  H28 GCD     1      28.770  26.170  23.900  1.00  0.00            
ATOM     60  H29 GCD     1      30.180  25.270  24.510  1.00  0.00            
ATOM     61  O14 GCD     1      29.750  26.980  25.600  1.00  0.00            
ATOM     62  H30 GCD     1      30.050  26.540  26.410  1.00  0.00            
ATOM     63  O15 GCD     1      27.430  22.400  25.990  1.00  0.00            
ATOM     64  C19 GCD     1      27.300  20.930  26.180  1.00  0.00            
ATOM     65  H31 GCD     1      27.340  20.580  27.220  1.00  0.00            
ATOM     66  C20 GCD     1      26.030  20.560  25.510  1.00  0.00            
ATOM     67  H32 GCD     1      26.040  20.920  24.470  1.00  0.00            
ATOM     68  O16 GCD     1      24.870  21.180  26.200  1.00  0.00            
ATOM     69  H33 GCD     1      24.390  20.450  26.610  1.00  0.00            
ATOM     70  C21 GCD     1      25.880  19.080  25.540  1.00  0.00            
ATOM     71  H34 GCD     1      25.670  18.800  26.580  1.00  0.00            
ATOM     72  O17 GCD     1      24.860  18.580  24.740  1.00  0.00            
ATOM     73  H35 GCD     1      25.270  18.290  23.920  1.00  0.00            
ATOM     74  C22 GCD     1      27.190  18.400  25.120  1.00  0.00            
ATOM     75  H36 GCD     1      27.220  17.320  25.310  1.00  0.00            
ATOM     76  O18 GCD     1      28.270  18.910  25.890  1.00  0.00            
ATOM     77  C23 GCD     1      28.540  20.280  25.600  1.00  0.00            
ATOM     78  H37 GCD     1      28.610  20.480  24.520  1.00  0.00            
ATOM     79  C24 GCD     1      29.900  20.680  26.170  1.00  0.00            
ATOM     80  H38 GCD     1      30.220  21.640  25.740  1.00  0.00            
ATOM     81  H39 GCD     1      30.660  20.030  25.730  1.00  0.00            
ATOM     82  O19 GCD     1      29.960  20.830  27.590  1.00  0.00            
ATOM     83  H40 GCD     1      29.850  19.880  27.720  1.00  0.00            
ATOM     84  O20 GCD     1      27.440  18.640  23.710  1.00  0.00            
ATOM     85  C25 GCD     1      27.980  17.540  22.950  1.00  0.00            
ATOM     86  H41 GCD     1      28.610  16.910  23.590  1.00  0.00            
ATOM     87  C26 GCD     1      26.850  16.650  22.470  1.00  0.00            
ATOM     88  H42 GCD     1      26.000  17.170  22.010  1.00  0.00            
ATOM     89  O21 GCD     1      26.300  15.960  23.620  1.00  0.00            
ATOM     90  H43 GCD     1      25.600  15.410  23.270  1.00  0.00            
ATOM     91  C27 GCD     1      27.510  15.640  21.510  1.00  0.00            
ATOM     92  H44 GCD     1      28.370  15.100  21.930  1.00  0.00            
ATOM     93  O22 GCD     1      26.670  14.670  20.970  1.00  0.00            
ATOM     94  H45 GCD     1      27.210  14.120  20.390  1.00  0.00            
ATOM     95  C28 GCD     1      28.070  16.450  20.340  1.00  0.00            
ATOM     96  H46 GCD     1      28.460  15.800  19.550  1.00  0.00            
ATOM     97  O23 GCD     1      29.150  17.210  20.800  1.00  0.00            
ATOM     98  C29 GCD     1      28.840  18.100  21.860  1.00  0.00            
ATOM     99  H47 GCD     1      28.150  18.870  21.480  1.00  0.00            
ATOM    100  C30 GCD     1      30.140  18.770  22.410  1.00  0.00            
ATOM    101  H48 GCD     1      29.900  19.760  22.830  1.00  0.00            
ATOM    102  H49 GCD     1      30.850  18.890  21.580  1.00  0.00            
ATOM    103  O24 GCD     1      30.860  18.050  23.440  1.00  0.00            
ATOM    104  H50 GCD     1      31.440  17.430  22.980  1.00  0.00            
ATOM    105  O25 GCD     1      27.160  17.420  19.820  1.00  0.00            
ATOM    106  C31 GCD     1      26.980  17.250  18.390  1.00  0.00            
ATOM    107  H51 GCD     1      27.710  16.520  18.010  1.00  0.00            
ATOM    108  C32 GCD     1      25.560  16.820  18.100  1.00  0.00            
ATOM    109  H52 GCD     1      24.880  17.550  18.570  1.00  0.00            
ATOM    110  O26 GCD     1      25.310  15.460  18.500  1.00  0.00            
ATOM    111  H53 GCD     1      25.570  15.500  19.430  1.00  0.00            
ATOM    112  C33 GCD     1      25.280  16.820  16.580  1.00  0.00            
ATOM    113  H54 GCD     1      26.110  16.220  16.190  1.00  0.00            
ATOM    114  O27 GCD     1      23.970  16.390  16.130  1.00  0.00            
ATOM    115  H55 GCD     1      23.330  16.940  16.590  1.00  0.00            
ATOM    116  C34 GCD     1      25.720  18.280  16.090  1.00  0.00            
ATOM    117  H56 GCD     1      25.660  18.350  15.000  1.00  0.00            
ATOM    118  O28 GCD     1      27.060  18.570  16.390  1.00  0.00            
ATOM    119  C35 GCD     1      27.230  18.640  17.810  1.00  0.00            
ATOM    120  H57 GCD     1      26.490  19.320  18.260  1.00  0.00            
ATOM    121  C36 GCD     1      28.650  19.180  18.180  1.00  0.00            
ATOM    122  H58 GCD     1      28.850  19.050  19.250  1.00  0.00            
ATOM    123  H59 GCD     1      28.580  20.250  17.960  1.00  0.00            
ATOM    124  O29 GCD     1      29.670  18.480  17.430  1.00  0.00            
ATOM    125  H60 GCD     1      29.630  18.730  16.500  1.00  0.00            
ATOM    126  O30 GCD     1      24.820  19.290  16.580  1.00  0.00            
ATOM    127  C37 GCD     1      24.250  20.090  15.580  1.00  0.00            
ATOM    128  H61 GCD     1      24.010  19.430  14.740  1.00  0.00            
ATOM    129  C38 GCD     1      22.860  20.590  16.050  1.00  0.00            
ATOM    130  H62 GCD     1      23.020  21.300  16.880  1.00  0.00            
ATOM    131  O31 GCD     1      22.050  19.460  16.380  1.00  0.00            
ATOM    132  H63 GCD     1      21.900  18.900  15.610  1.00  0.00            
ATOM    133  C39 GCD     1      22.240  21.350  14.890  1.00  0.00            
ATOM    134  H64 GCD     1      22.240  20.660  14.040  1.00  0.00            
ATOM    135  O32 GCD     1      20.840  21.760  15.230  1.00  0.00            
ATOM    136  H65 GCD     1      20.380  21.090  15.730  1.00  0.00            
ATOM    137  C40 GCD     1      23.190  22.530  14.520  1.00  0.00            
ATOM    138  H66 GCD     1      22.730  22.980  13.640  1.00  0.00            
ATOM    139  O33 GCD     1      24.470  22.060  14.140  1.00  0.00            
ATOM    140  C41 GCD     1      25.120  21.320  15.230  1.00  0.00            
ATOM    141  H67 GCD     1      25.160  21.960  16.120  1.00  0.00            
ATOM    142  C42 GCD     1      26.520  21.050  14.750  1.00  0.00            
ATOM    143  H68 GCD     1      27.170  20.670  15.550  1.00  0.00            
ATOM    144  H69 GCD     1      27.030  21.990  14.520  1.00  0.00            
ATOM    145  O34 GCD     1      26.610  20.210  13.590  1.00  0.00            
ATOM    146  H70 GCD     1      26.240  20.800  12.920  1.00  0.00            
ATOM    147  O35 GCD     1      23.310  23.470  15.620  1.00  0.00            
ATOM    148  C43 GCD     1      23.280  24.900  15.360  1.00  0.00            
ATOM    149  H71 GCD     1      23.310  25.010  14.260  1.00  0.00            
ATOM    150  C44 GCD     1      21.900  25.350  15.850  1.00  0.00            
ATOM    151  H72 GCD     1      21.770  25.020  16.890  1.00  0.00            
ATOM    152  O36 GCD     1      20.870  24.720  15.020  1.00  0.00            
ATOM    153  H73 GCD     1      21.150  23.810  14.890  1.00  0.00            
ATOM    154  C45 GCD     1      21.760  26.860  15.700  1.00  0.00            
ATOM    155  H74 GCD     1      21.790  27.050  14.610  1.00  0.00            
ATOM    156  O37 GCD     1      20.540  27.420  16.180  1.00  0.00            
ATOM    157  H75 GCD     1      19.830  26.780  16.280  1.00  0.00            
ATOM    158  C46 GCD     1      23.060  27.570  16.220  1.00  0.00            
ATOM    159  H76 GCD     1      23.190  28.610  15.920  1.00  0.00            
ATOM    160  O38 GCD     1      23.080  27.400  17.600  1.00  0.00            
ATOM    161  O39 GCD     1      24.280  26.940  15.740  1.00  0.00            
ATOM    162  C47 GCD     1      24.440  25.560  16.030  1.00  0.00            
ATOM    163  H77 GCD     1      24.500  25.410  17.110  1.00  0.00            
ATOM    164  C48 GCD     1      25.800  25.140  15.470  1.00  0.00            
ATOM    165  H78 GCD     1      25.760  25.250  14.380  1.00  0.00            
ATOM    166  H79 GCD     1      26.100  24.120  15.700  1.00  0.00            
ATOM    167  O40 GCD     1      26.810  26.000  16.040  1.00  0.00            
ATOM    168  H80 GCD     1      26.590  26.930  15.890  1.00  0.00            
ATOM    169  C1  BJ5     2      28.180  22.770  22.180  1.00  0.00            
ATOM    170  C2  BJ5     2      28.760  23.180  21.090  1.00  0.00            
ATOM    171  C3  BJ5     2      28.240  23.880  19.840  1.00  0.00            
ATOM    172  C4  BJ5     2      26.720  23.750  19.550  1.00  0.00            
ATOM    173  C5  BJ5     2      25.830  24.790  19.940  1.00  0.00            
ATOM    174  C6  BJ5     2      24.480  24.600  19.640  1.00  0.00            
ATOM    175  C7  BJ5     2      24.050  23.300  19.130  1.00  0.00            
ATOM    176  O1  BJ5     2      22.700  23.060  18.920  1.00  0.00            
ATOM    177  C8  BJ5     2      21.710  23.640  19.800  1.00  0.00            
ATOM    178  C9  BJ5     2      24.920  22.280  18.780  1.00  0.00            
ATOM    179  C10 BJ5     2      26.270  22.570  18.990  1.00  0.00            
ATOM    180  H1  BJ5     2      28.690  22.190  22.950  1.00  0.00            
ATOM    181  H2  BJ5     2      27.160  23.120  22.360  1.00  0.00            
ATOM    182  H3  BJ5     2      29.810  22.890  21.070  1.00  0.00            
ATOM    183  H4  BJ5     2      28.810  23.550  18.960  1.00  0.00            
ATOM    184  H5  BJ5     2      28.470  24.950  19.780  1.00  0.00            
ATOM    185  H6  BJ5     2      26.190  25.710  20.380  1.00  0.00            
ATOM    186  H7  BJ5     2      23.790  25.410  19.830  1.00  0.00            
ATOM    187  H8  BJ5     2      21.690  24.740  19.770  1.00  0.00            
ATOM    188  H9  BJ5     2      20.730  23.280  19.470  1.00  0.00            
ATOM    189  H10 BJ5     2      21.920  23.380  20.840  1.00  0.00            
ATOM    190  H11 BJ5     2      24.540  21.340  18.400  1.00  0.00            
ATOM    191  H12 BJ5     2      26.920  21.780  18.620  1.00  0.00            
TER
ENDMDL
MODEL        1
ATOM      1  H1  GCD     1      15.090  27.680  13.600  1.00  0.00            
ATOM      2  O1  GCD     1      14.580  27.830  12.790  1.00  0.00            
ATOM      3  C1  GCD     1      15.270  27.130  11.710  1.00  0.00            
ATOM      4  H2  GCD     1      14.650  27.090  10.810  1.00  0.00            
ATOM      5  H3  GCD     1      16.110  27.810  11.500  1.00  0.00            
ATOM      6  C2  GCD     1      15.800  25.760  12.060  1.00  0.00            
ATOM      7  H4  GCD     1      16.650  25.890  12.740  1.00  0.00            
ATOM      8  C3  GCD     1      16.210  24.930  10.810  1.00  0.00            
ATOM      9  H5  GCD     1      15.410  24.830  10.060  1.00  0.00            
ATOM     10  C4  GCD     1      16.670  23.550  11.140  1.00  0.00            
ATOM     11  H6  GCD     1      17.620  23.580  11.690  1.00  0.00            
ATOM     12  O2  GCD     1      16.770  22.800   9.910  1.00  0.00            
ATOM     13  H7  GCD     1      17.480  23.250   9.440  1.00  0.00            
ATOM     14  C5  GCD     1      15.630  22.910  12.060  1.00  0.00            
ATOM     15  H8  GCD     1      14.700  22.820  11.490  1.00  0.00            
ATOM     16  O3  GCD     1      16.030  21.650  12.590  1.00  0.00            
ATOM     17  H9  GCD     1      16.190  21.090  11.820  1.00  0.00            
ATOM     18  C6  GCD     1      15.310  23.710  13.260  1.00  0.00            
ATOM     19  O4  GCD     1      14.820  24.950  12.780  1.00  0.00            
ATOM     20  H10 GCD     1      14.440  23.300  13.790  1.00  0.00            
ATOM     21  O5  GCD     1      16.350  23.910  14.160  1.00  0.00            
ATOM     22  C7  GCD     1      15.930  24.030  15.510  1.00  0.00            
ATOM     23  H11 GCD     1      14.930  24.480  15.510  1.00  0.00            
ATOM     24  C8  GCD     1      15.850  22.630  16.220  1.00  0.00            
ATOM     25  H12 GCD     1      16.850  22.170  16.200  1.00  0.00            
ATOM     26  O6  GCD     1      14.910  21.810  15.520  1.00  0.00            
ATOM     27  H13 GCD     1      15.160  20.880  15.540  1.00  0.00            
ATOM     28  C9  GCD     1      15.380  22.850  17.680  1.00  0.00            
ATOM     29  H14 GCD     1      14.380  23.280  17.500  1.00  0.00            
ATOM     30  O7  GCD     1      15.270  21.610  18.380  1.00  0.00            
ATOM     31  H15 GCD     1      16.170  21.250  18.360  1.00  0.00            
ATOM     32  C10 GCD     1      16.380  23.810  18.380  1.00  0.00            
ATOM     33  H16 GCD     1      16.100  24.150  19.380  1.00  0.00            
ATOM     34  O8  GCD     1      16.240  25.060  17.650  1.00  0.00            
ATOM     35  C11 GCD     1      16.820  25.030  16.340  1.00  0.00            
ATOM     36  H17 GCD     1      17.830  24.590  16.410  1.00  0.00            
ATOM     37  C12 GCD     1      16.880  26.400  15.840  1.00  0.00            
ATOM     38  H18 GCD     1      17.530  26.480  14.960  1.00  0.00            
ATOM     39  H19 GCD     1      17.380  27.010  16.600  1.00  0.00            
ATOM     40  O9  GCD     1      15.620  27.020  15.510  1.00  0.00            
ATOM     41  H20 GCD     1      15.390  27.550  16.280  1.00  0.00            
ATOM     42  O10 GCD     1      17.740  23.440  18.410  1.00  0.00            
ATOM     43  C13 GCD     1      18.250  22.600  19.500  1.00  0.00            
ATOM     44  H21 GCD     1      17.440  22.360  20.200  1.00  0.00            
ATOM     45  C14 GCD     1      18.740  21.300  18.850  1.00  0.00            
ATOM     46  H22 GCD     1      19.350  21.580  17.980  1.00  0.00            
ATOM     47  O11 GCD     1      17.600  20.480  18.330  1.00  0.00            
ATOM     48  H23 GCD     1      18.060  19.820  17.810  1.00  0.00            
ATOM     49  C15 GCD     1      19.670  20.510  19.770  1.00  0.00            
ATOM     50  H24 GCD     1      19.080  20.100  20.600  1.00  0.00            
ATOM     51  O12 GCD     1      20.310  19.390  19.090  1.00  0.00            
ATOM     52  H25 GCD     1      21.000  19.670  18.480  1.00  0.00            
ATOM     53  C16 GCD     1      20.730  21.480  20.380  1.00  0.00            
ATOM     54  H26 GCD     1      21.400  20.990  21.090  1.00  0.00            
ATOM     55  O13 GCD     1      20.180  22.650  20.970  1.00  0.00            
ATOM     56  C17 GCD     1      19.420  23.480  20.050  1.00  0.00            
ATOM     57  H27 GCD     1      20.170  23.740  19.290  1.00  0.00            
ATOM     58  C18 GCD     1      18.880  24.660  20.810  1.00  0.00            
ATOM     59  H28 GCD     1      18.400  25.400  20.160  1.00  0.00            
ATOM     60  H29 GCD     1      19.730  25.210  21.220  1.00  0.00            
ATOM     61  O14 GCD     1      18.050  24.270  21.890  1.00  0.00            
ATOM     62  H30 GCD     1      17.290  24.820  21.680  1.00  0.00            
ATOM     63  O15 GCD     1      21.530  21.870  19.250  1.00  0.00            
ATOM     64  C19 GCD     1      22.870  21.500  19.270  1.00  0.00            
ATOM     65  H31 GCD     1      22.970  20.600  19.900  1.00  0.00            
ATOM     66  C20 GCD     1      23.170  21.050  17.820  1.00  0.00            
ATOM     67  H32 GCD     1      22.780  21.830  17.160  1.00  0.00            
ATOM     68  O16 GCD     1      22.460  19.890  17.530  1.00  0.00            
ATOM     69  H33 GCD     1      22.430  19.860  16.570  1.00  0.00            
ATOM     70  C21 GCD     1      24.690  20.790  17.660  1.00  0.00            
ATOM     71  H34 GCD     1      24.890  19.970  18.370  1.00  0.00            
ATOM     72  O17 GCD     1      25.100  20.480  16.320  1.00  0.00            
ATOM     73  H35 GCD     1      25.700  21.120  15.910  1.00  0.00            
ATOM     74  C22 GCD     1      25.500  21.990  18.210  1.00  0.00            
ATOM     75  H36 GCD     1      26.540  21.700  18.040  1.00  0.00            
ATOM     76  O18 GCD     1      25.050  22.260  19.540  1.00  0.00            
ATOM     77  C23 GCD     1      23.750  22.720  19.630  1.00  0.00            
ATOM     78  H37 GCD     1      23.570  23.550  18.930  1.00  0.00            
ATOM     79  C24 GCD     1      23.470  23.160  21.060  1.00  0.00            
ATOM     80  H38 GCD     1      23.480  22.260  21.680  1.00  0.00            
ATOM     81  H39 GCD     1      22.400  23.410  21.070  1.00  0.00            
ATOM     82  O19 GCD     1      24.320  24.200  21.570  1.00  0.00            
ATOM     83  H40 GCD     1      25.230  23.940  21.430  1.00  0.00            
ATOM     84  O20 GCD     1      25.260  23.170  17.420  1.00  0.00            
ATOM     85  C25 GCD     1      26.340  23.990  17.100  1.00  0.00            
ATOM     86  H41 GCD     1      27.270  23.720  17.630  1.00  0.00            
ATOM     87  C26 GCD     1      26.530  23.720  15.590  1.00  0.00            
ATOM     88  H42 GCD     1      25.610  24.010  15.060  1.00  0.00            
ATOM     89  O21 GCD     1      26.820  22.360  15.360  1.00  0.00            
ATOM     90  H43 GCD     1      27.760  22.220  15.500  1.00  0.00            
ATOM     91  C27 GCD     1      27.550  24.690  15.040  1.00  0.00            
ATOM     92  H44 GCD     1      28.570  24.480  15.390  1.00  0.00            
ATOM     93  O22 GCD     1      27.640  24.550  13.610  1.00  0.00            
ATOM     94  H45 GCD     1      27.650  25.450  13.240  1.00  0.00            
ATOM     95  C28 GCD     1      27.230  26.100  15.390  1.00  0.00            
ATOM     96  H46 GCD     1      28.020  26.790  15.100  1.00  0.00            
ATOM     97  O23 GCD     1      26.970  26.330  16.720  1.00  0.00            
ATOM     98  C29 GCD     1      26.030  25.470  17.410  1.00  0.00            
ATOM     99  H47 GCD     1      25.060  25.790  17.010  1.00  0.00            
ATOM    100  C30 GCD     1      26.170  25.720  18.890  1.00  0.00            
ATOM    101  H48 GCD     1      27.200  25.560  19.230  1.00  0.00            
ATOM    102  H49 GCD     1      25.580  24.920  19.340  1.00  0.00            
ATOM    103  O24 GCD     1      25.820  26.970  19.170  1.00  0.00            
ATOM    104  H50 GCD     1      26.340  27.540  18.590  1.00  0.00            
ATOM    105  O25 GCD     1      26.000  26.430  14.710  1.00  0.00            
ATOM    106  C31 GCD     1      26.100  27.730  14.150  1.00  0.00            
ATOM    107  H51 GCD     1      26.800  28.360  14.710  1.00  0.00            
ATOM    108  C32 GCD     1      26.500  27.600  12.660  1.00  0.00            
ATOM    109  H52 GCD     1      25.780  26.950  12.150  1.00  0.00            
ATOM    110  O26 GCD     1      27.820  27.060  12.570  1.00  0.00            
ATOM    111  H53 GCD     1      28.510  27.650  12.900  1.00  0.00            
ATOM    112  C33 GCD     1      26.450  28.980  11.940  1.00  0.00            
ATOM    113  H54 GCD     1      27.230  29.620  12.380  1.00  0.00            
ATOM    114  O27 GCD     1      26.760  28.800  10.540  1.00  0.00            
ATOM    115  H55 GCD     1      25.970  28.340  10.230  1.00  0.00            
ATOM    116  C34 GCD     1      25.010  29.530  12.190  1.00  0.00            
ATOM    117  H56 GCD     1      24.820  30.540  11.800  1.00  0.00            
ATOM    118  O28 GCD     1      24.710  29.650  13.530  1.00  0.00            
ATOM    119  C35 GCD     1      24.730  28.420  14.290  1.00  0.00            
ATOM    120  H57 GCD     1      23.920  27.840  13.850  1.00  0.00            
ATOM    121  C36 GCD     1      24.330  28.750  15.730  1.00  0.00            
ATOM    122  H58 GCD     1      24.340  27.830  16.330  1.00  0.00            
ATOM    123  H59 GCD     1      23.290  29.090  15.690  1.00  0.00            
ATOM    124  O29 GCD     1      25.110  29.770  16.380  1.00  0.00            
ATOM    125  H60 GCD     1      25.130  30.500  15.750  1.00  0.00            
ATOM    126  O30 GCD     1      24.000  28.720  11.550  1.00  0.00            
ATOM    127  C37 GCD     1      23.580  29.070  10.210  1.00  0.00            
ATOM    128  H61 GCD     1      24.240  29.760   9.670  1.00  0.00            
ATOM    129  C38 GCD     1      23.470  27.870   9.260  1.00  0.00            
ATOM    130  H62 GCD     1      22.840  27.090   9.700  1.00  0.00            
ATOM    131  O31 GCD     1      24.810  27.380   9.030  1.00  0.00            
ATOM    132  H63 GCD     1      24.930  27.150   8.100  1.00  0.00            
ATOM    133  C39 GCD     1      22.730  28.300   7.970  1.00  0.00            
ATOM    134  H64 GCD     1      23.400  28.960   7.420  1.00  0.00            
ATOM    135  O32 GCD     1      22.450  27.230   7.080  1.00  0.00            
ATOM    136  H65 GCD     1      23.280  27.010   6.640  1.00  0.00            
ATOM    137  C40 GCD     1      21.380  28.990   8.290  1.00  0.00            
ATOM    138  H66 GCD     1      20.880  29.260   7.360  1.00  0.00            
ATOM    139  O33 GCD     1      21.730  30.090   9.070  1.00  0.00            
ATOM    140  C41 GCD     1      22.220  29.760  10.310  1.00  0.00            
ATOM    141  H67 GCD     1      21.410  29.160  10.740  1.00  0.00            
ATOM    142  C42 GCD     1      22.330  31.090  11.040  1.00  0.00            
ATOM    143  H68 GCD     1      22.950  31.830  10.530  1.00  0.00            
ATOM    144  H69 GCD     1      22.790  31.040  12.040  1.00  0.00            
ATOM    145  O34 GCD     1      21.020  31.540  11.420  1.00  0.00            
ATOM    146  H70 GCD     1      20.540  31.680  10.590  1.00  0.00            
ATOM    147  O35 GCD     1      20.510  28.140   8.940  1.00  0.00            
ATOM    148  C43 GCD     1      19.290  27.900   8.290  1.00  0.00            
ATOM    149  H71 GCD     1      19.040  28.530   7.430  1.00  0.00            
ATOM    150  C44 GCD     1      19.210  26.390   7.910  1.00  0.00            
ATOM    151  H72 GCD     1      19.610  25.860   8.780  1.00  0.00            
ATOM    152  O36 GCD     1      19.950  25.950   6.730  1.00  0.00            
ATOM    153  H73 GCD     1      20.830  26.330   6.760  1.00  0.00            
ATOM    154  C45 GCD     1      17.860  25.980   7.700  1.00  0.00            
ATOM    155  H74 GCD     1      17.570  26.530   6.790  1.00  0.00            
ATOM    156  O37 GCD     1      17.750  24.500   7.410  1.00  0.00            
ATOM    157  H75 GCD     1      18.340  24.210   6.700  1.00  0.00            
ATOM    158  C46 GCD     1      16.920  26.370   8.860  1.00  0.00            
ATOM    159  H76 GCD     1      15.870  26.110   8.700  1.00  0.00            
ATOM    160  O38 GCD     1      17.270  25.590  10.050  1.00  0.00            
ATOM    161  O39 GCD     1      16.960  27.790   9.150  1.00  0.00            
ATOM    162  C47 GCD     1      18.260  28.280   9.460  1.00  0.00            
ATOM    163  H77 GCD     1      18.540  27.750  10.380  1.00  0.00            
ATOM    164  C48 GCD     1      18.030  29.730   9.690  1.00  0.00            
ATOM    165  H78 GCD     1      18.960  30.250   9.940  1.00  0.00            
ATOM    166  H79 GCD     1      17.250  29.970  10.420  1.00  0.00            
ATOM    167  O40 GCD     1      17.700  30.370   8.490  1.00  0.00            
ATOM    168  H80 GCD     1      17.100  29.830   7.970  1.00  0.00            
ATOM    169  C1  BJ5     2      21.150  24.110  11.500  1.00  0.00            
ATOM    170  C2  BJ5     2      20.620  25.280  11.770  1.00  0.00            
ATOM    171  C3  BJ5     2      21.270  26.570  12.150  1.00  0.00            
ATOM    172  C4  BJ5     2      21.600  26.540  13.740  1.00  0.00            
ATOM    173  C5  BJ5     2      22.540  25.540  14.220  1.00  0.00            
ATOM    174  C6  BJ5     2      22.720  25.470  15.630  1.00  0.00            
ATOM    175  C7  BJ5     2      22.010  26.230  16.560  1.00  0.00            
ATOM    176  O1  BJ5     2      22.280  25.970  17.860  1.00  0.00            
ATOM    177  C8  BJ5     2      21.440  26.350  18.880  1.00  0.00            
ATOM    178  C9  BJ5     2      21.340  27.370  16.090  1.00  0.00            
ATOM    179  C10 BJ5     2      21.040  27.510  14.690  1.00  0.00            
ATOM    180  H1  BJ5     2      20.540  23.240  11.220  1.00  0.00            
ATOM    181  H2  BJ5     2      22.220  24.000  11.580  1.00  0.00            
ATOM    182  H3  BJ5     2      19.540  25.380  11.740  1.00  0.00            
ATOM    183  H4  BJ5     2      20.650  27.450  11.960  1.00  0.00            
ATOM    184  H5  BJ5     2      22.260  26.590  11.690  1.00  0.00            
ATOM    185  H6  BJ5     2      23.030  24.860  13.540  1.00  0.00            
ATOM    186  H7  BJ5     2      23.350  24.720  16.090  1.00  0.00            
ATOM    187  H8  BJ5     2      21.570  25.820  19.830  1.00  0.00            
ATOM    188  H9  BJ5     2      21.580  27.420  19.100  1.00  0.00            
ATOM    189  H10 BJ5     2      20.380  26.140  18.670  1.00  0.00            
ATOM    190  H11 BJ5     2      20.830  28.070  16.760  1.00  0.00            
ATOM    191  H12 BJ5     2      20.510  28.370  14.300  1.00  0.00            
TER
ENDMDL
MODEL        1
ATOM      1  H1  GCD     1      20.350  31.580  24.100  1.00  0.00            
ATOM      2  O1  GCD     1      20.160  32.000  23.260  1.00  0.00            
ATOM      3  C1  GCD     1      20.930  31.460  22.230  1.00  0.00            
ATOM      4  H2  GCD     1      21.080  32.220  21.450  1.00  0.00            
ATOM      5  H3  GCD     1      21.920  31.200  22.630  1.00  0.00            
ATOM      6  C2  GCD     1      20.320  30.240  21.530  1.00  0.00            
ATOM      7  H4  GCD     1      21.070  30.070  20.740  1.00  0.00            
ATOM      8  C3  GCD     1      18.960  30.530  20.960  1.00  0.00            
ATOM      9  H5  GCD     1      18.250  30.790  21.750  1.00  0.00            
ATOM     10  C4  GCD     1      18.370  29.280  20.270  1.00  0.00            
ATOM     11  H6  GCD     1      18.970  29.010  19.390  1.00  0.00            
ATOM     12  O2  GCD     1      17.150  29.660  19.880  1.00  0.00            
ATOM     13  H7  GCD     1      17.050  30.590  20.110  1.00  0.00            
ATOM     14  C5  GCD     1      18.330  28.170  21.300  1.00  0.00            
ATOM     15  H8  GCD     1      17.780  28.430  22.210  1.00  0.00            
ATOM     16  O3  GCD     1      17.860  26.970  20.740  1.00  0.00            
ATOM     17  H9  GCD     1      16.990  27.250  20.430  1.00  0.00            
ATOM     18  C6  GCD     1      19.730  27.970  21.890  1.00  0.00            
ATOM     19  O4  GCD     1      20.200  29.190  22.400  1.00  0.00            
ATOM     20  H10 GCD     1      19.770  27.220  22.680  1.00  0.00            
ATOM     21  O5  GCD     1      20.590  27.520  20.750  1.00  0.00            
ATOM     22  C7  GCD     1      21.500  26.440  21.060  1.00  0.00            
ATOM     23  H11 GCD     1      21.530  26.250  22.140  1.00  0.00            
ATOM     24  C8  GCD     1      20.980  25.210  20.270  1.00  0.00            
ATOM     25  H12 GCD     1      20.740  25.520  19.250  1.00  0.00            
ATOM     26  O6  GCD     1      19.790  24.820  21.000  1.00  0.00            
ATOM     27  H13 GCD     1      19.210  25.590  20.950  1.00  0.00            
ATOM     28  C9  GCD     1      21.950  24.060  20.170  1.00  0.00            
ATOM     29  H14 GCD     1      21.990  23.610  21.170  1.00  0.00            
ATOM     30  O7  GCD     1      21.640  23.030  19.200  1.00  0.00            
ATOM     31  H15 GCD     1      21.970  23.490  18.410  1.00  0.00            
ATOM     32  C10 GCD     1      23.370  24.530  19.850  1.00  0.00            
ATOM     33  H16 GCD     1      24.030  23.680  20.050  1.00  0.00            
ATOM     34  O8  GCD     1      23.780  25.560  20.730  1.00  0.00            
ATOM     35  C11 GCD     1      22.960  26.700  20.740  1.00  0.00            
ATOM     36  H17 GCD     1      23.090  27.140  19.740  1.00  0.00            
ATOM     37  C12 GCD     1      23.550  27.670  21.800  1.00  0.00            
ATOM     38  H18 GCD     1      22.920  28.560  21.870  1.00  0.00            
ATOM     39  H19 GCD     1      24.540  28.000  21.460  1.00  0.00            
ATOM     40  O9  GCD     1      23.590  27.190  23.160  1.00  0.00            
ATOM     41  H20 GCD     1      24.050  27.770  23.780  1.00  0.00            
ATOM     42  O10 GCD     1      23.370  24.950  18.460  1.00  0.00            
ATOM     43  C13 GCD     1      24.590  24.590  17.760  1.00  0.00            
ATOM     44  H21 GCD     1      25.430  24.420  18.440  1.00  0.00            
ATOM     45  C14 GCD     1      24.260  23.400  16.920  1.00  0.00            
ATOM     46  H22 GCD     1      23.280  23.550  16.430  1.00  0.00            
ATOM     47  O11 GCD     1      24.190  22.150  17.660  1.00  0.00            
ATOM     48  H23 GCD     1      24.820  22.130  18.380  1.00  0.00            
ATOM     49  C15 GCD     1      25.280  23.300  15.800  1.00  0.00            
ATOM     50  H24 GCD     1      26.250  23.080  16.250  1.00  0.00            
ATOM     51  O12 GCD     1      24.890  22.250  14.910  1.00  0.00            
ATOM     52  H25 GCD     1      24.640  21.470  15.400  1.00  0.00            
ATOM     53  C16 GCD     1      25.430  24.580  14.990  1.00  0.00            
ATOM     54  H26 GCD     1      26.300  24.460  14.350  1.00  0.00            
ATOM     55  O13 GCD     1      25.820  25.610  15.910  1.00  0.00            
ATOM     56  C17 GCD     1      24.850  25.870  16.880  1.00  0.00            
ATOM     57  H27 GCD     1      23.900  26.120  16.400  1.00  0.00            
ATOM     58  C18 GCD     1      25.380  27.080  17.700  1.00  0.00            
ATOM     59  H28 GCD     1      26.360  26.830  18.110  1.00  0.00            
ATOM     60  H29 GCD     1      24.700  27.190  18.560  1.00  0.00            
ATOM     61  O14 GCD     1      25.410  28.250  16.910  1.00  0.00            
ATOM     62  H30 GCD     1      25.050  28.130  16.020  1.00  0.00            
ATOM     63  O15 GCD     1      24.330  24.970  14.210  1.00  0.00            
ATOM     64  C19 GCD     1      24.260  24.360  12.910  1.00  0.00            
ATOM     65  H31 GCD     1      24.910  23.480  12.840  1.00  0.00            
ATOM     66  C20 GCD     1      22.840  23.800  12.690  1.00  0.00            
ATOM     67  H32 GCD     1      22.170  24.620  12.950  1.00  0.00            
ATOM     68  O16 GCD     1      22.520  22.840  13.720  1.00  0.00            
ATOM     69  H33 GCD     1      23.320  22.370  13.960  1.00  0.00            
ATOM     70  C21 GCD     1      22.620  23.360  11.280  1.00  0.00            
ATOM     71  H34 GCD     1      23.310  22.530  11.100  1.00  0.00            
ATOM     72  O17 GCD     1      21.300  22.810  11.060  1.00  0.00            
ATOM     73  H35 GCD     1      21.100  22.060  11.620  1.00  0.00            
ATOM     74  C22 GCD     1      22.990  24.340  10.280  1.00  0.00            
ATOM     75  H36 GCD     1      22.890  23.970   9.260  1.00  0.00            
ATOM     76  O18 GCD     1      24.390  24.780  10.510  1.00  0.00            
ATOM     77  C23 GCD     1      24.560  25.390  11.790  1.00  0.00            
ATOM     78  H37 GCD     1      23.860  26.240  11.860  1.00  0.00            
ATOM     79  C24 GCD     1      26.000  25.900  11.850  1.00  0.00            
ATOM     80  H38 GCD     1      26.120  26.600  12.690  1.00  0.00            
ATOM     81  H39 GCD     1      26.340  26.580  11.070  1.00  0.00            
ATOM     82  O19 GCD     1      26.930  24.840  12.030  1.00  0.00            
ATOM     83  H40 GCD     1      27.780  25.240  11.840  1.00  0.00            
ATOM     84  O20 GCD     1      22.080  25.510  10.430  1.00  0.00            
ATOM     85  C25 GCD     1      21.260  25.990   9.360  1.00  0.00            
ATOM     86  H41 GCD     1      21.290  25.260   8.540  1.00  0.00            
ATOM     87  C26 GCD     1      19.830  26.030   9.800  1.00  0.00            
ATOM     88  H42 GCD     1      19.740  26.620  10.720  1.00  0.00            
ATOM     89  O21 GCD     1      19.320  24.720  10.040  1.00  0.00            
ATOM     90  H43 GCD     1      19.970  24.170  10.480  1.00  0.00            
ATOM     91  C27 GCD     1      18.940  26.750   8.770  1.00  0.00            
ATOM     92  H44 GCD     1      19.040  26.100   7.890  1.00  0.00            
ATOM     93  O22 GCD     1      17.550  26.660   9.160  1.00  0.00            
ATOM     94  H45 GCD     1      17.410  25.830   9.630  1.00  0.00            
ATOM     95  C28 GCD     1      19.430  28.150   8.520  1.00  0.00            
ATOM     96  H46 GCD     1      18.820  28.540   7.700  1.00  0.00            
ATOM     97  O23 GCD     1      20.800  27.980   8.070  1.00  0.00            
ATOM     98  C29 GCD     1      21.720  27.410   9.010  1.00  0.00            
ATOM     99  H47 GCD     1      21.660  27.940   9.970  1.00  0.00            
ATOM    100  C30 GCD     1      23.170  27.510   8.470  1.00  0.00            
ATOM    101  H48 GCD     1      23.280  27.130   7.440  1.00  0.00            
ATOM    102  H49 GCD     1      23.820  26.780   8.970  1.00  0.00            
ATOM    103  O24 GCD     1      23.660  28.830   8.620  1.00  0.00            
ATOM    104  H50 GCD     1      23.030  29.480   8.280  1.00  0.00            
ATOM    105  O25 GCD     1      19.350  28.880   9.740  1.00  0.00            
ATOM    106  C31 GCD     1      18.980  30.230   9.580  1.00  0.00            
ATOM    107  H51 GCD     1      19.050  30.690   8.590  1.00  0.00            
ATOM    108  C32 GCD     1      17.540  30.500  10.060  1.00  0.00            
ATOM    109  H52 GCD     1      17.590  30.300  11.140  1.00  0.00            
ATOM    110  O26 GCD     1      16.510  29.630   9.400  1.00  0.00            
ATOM    111  H53 GCD     1      16.710  28.710   9.600  1.00  0.00            
ATOM    112  C33 GCD     1      17.310  31.970   9.730  1.00  0.00            
ATOM    113  H54 GCD     1      17.460  32.030   8.640  1.00  0.00            
ATOM    114  O27 GCD     1      16.000  32.460  10.160  1.00  0.00            
ATOM    115  H55 GCD     1      16.260  32.520  11.080  1.00  0.00            
ATOM    116  C34 GCD     1      18.330  32.830  10.460  1.00  0.00            
ATOM    117  H56 GCD     1      18.320  33.890  10.170  1.00  0.00            
ATOM    118  O28 GCD     1      19.660  32.460  10.220  1.00  0.00            
ATOM    119  C35 GCD     1      19.940  31.060  10.430  1.00  0.00            
ATOM    120  H57 GCD     1      19.710  30.930  11.490  1.00  0.00            
ATOM    121  C36 GCD     1      21.480  30.840  10.080  1.00  0.00            
ATOM    122  H58 GCD     1      21.760  29.870  10.510  1.00  0.00            
ATOM    123  H59 GCD     1      21.930  31.630  10.700  1.00  0.00            
ATOM    124  O29 GCD     1      21.830  30.950   8.720  1.00  0.00            
ATOM    125  H60 GCD     1      21.750  31.900   8.600  1.00  0.00            
ATOM    126  O30 GCD     1      18.080  32.660  11.850  1.00  0.00            
ATOM    127  C37 GCD     1      17.950  33.770  12.730  1.00  0.00            
ATOM    128  H61 GCD     1      17.860  34.750  12.260  1.00  0.00            
ATOM    129  C38 GCD     1      16.690  33.620  13.520  1.00  0.00            
ATOM    130  H62 GCD     1      16.820  32.630  13.980  1.00  0.00            
ATOM    131  O31 GCD     1      15.500  33.600  12.750  1.00  0.00            
ATOM    132  H63 GCD     1      14.750  33.410  13.330  1.00  0.00            
ATOM    133  C39 GCD     1      16.460  34.790  14.550  1.00  0.00            
ATOM    134  H64 GCD     1      16.290  35.700  13.960  1.00  0.00            
ATOM    135  O32 GCD     1      15.330  34.560  15.420  1.00  0.00            
ATOM    136  H65 GCD     1      14.600  34.940  14.900  1.00  0.00            
ATOM    137  C40 GCD     1      17.770  34.920  15.340  1.00  0.00            
ATOM    138  H66 GCD     1      17.720  35.880  15.870  1.00  0.00            
ATOM    139  O33 GCD     1      18.930  35.030  14.550  1.00  0.00            
ATOM    140  C41 GCD     1      19.160  33.840  13.670  1.00  0.00            
ATOM    141  H67 GCD     1      19.310  33.040  14.410  1.00  0.00            
ATOM    142  C42 GCD     1      20.510  33.980  12.910  1.00  0.00            
ATOM    143  H68 GCD     1      20.540  34.800  12.170  1.00  0.00            
ATOM    144  H69 GCD     1      20.720  33.050  12.380  1.00  0.00            
ATOM    145  O34 GCD     1      21.610  34.040  13.840  1.00  0.00            
ATOM    146  H70 GCD     1      22.380  33.510  13.610  1.00  0.00            
ATOM    147  O35 GCD     1      17.830  33.750  16.240  1.00  0.00            
ATOM    148  C43 GCD     1      18.210  33.940  17.590  1.00  0.00            
ATOM    149  H71 GCD     1      18.110  35.010  17.780  1.00  0.00            
ATOM    150  C44 GCD     1      17.110  33.310  18.440  1.00  0.00            
ATOM    151  H72 GCD     1      17.110  32.250  18.180  1.00  0.00            
ATOM    152  O36 GCD     1      15.840  33.910  18.100  1.00  0.00            
ATOM    153  H73 GCD     1      15.850  34.530  17.370  1.00  0.00            
ATOM    154  C45 GCD     1      17.390  33.430  19.890  1.00  0.00            
ATOM    155  H74 GCD     1      17.430  34.510  20.060  1.00  0.00            
ATOM    156  O37 GCD     1      16.440  32.910  20.840  1.00  0.00            
ATOM    157  H75 GCD     1      16.800  33.140  21.700  1.00  0.00            
ATOM    158  C46 GCD     1      18.820  32.970  20.200  1.00  0.00            
ATOM    159  H76 GCD     1      19.050  33.280  21.230  1.00  0.00            
ATOM    160  O38 GCD     1      19.120  31.590  19.980  1.00  0.00            
ATOM    161  O39 GCD     1      19.770  33.690  19.420  1.00  0.00            
ATOM    162  C47 GCD     1      19.620  33.510  17.960  1.00  0.00            
ATOM    163  H77 GCD     1      19.760  32.430  17.780  1.00  0.00            
ATOM    164  C48 GCD     1      20.690  34.320  17.260  1.00  0.00            
ATOM    165  H78 GCD     1      20.610  34.310  16.160  1.00  0.00            
ATOM    166  H79 GCD     1      21.610  33.900  17.690  1.00  0.00            
ATOM    167  O40 GCD     1      20.530  35.680  17.680  1.00  0.00            
ATOM    168  H80 GCD     1      21.250  36.260  17.410  1.00  0.00            
ATOM    169  C1  BJ5     2      20.720  29.920  17.280  1.00  0.00            
ATOM    170  C2  BJ5     2      21.440  30.750  16.510  1.00  0.00            
ATOM    171  C3  BJ5     2      21.340  30.900  14.990  1.00  0.00            
ATOM    172  C4  BJ5     2      20.290  30.020  14.300  1.00  0.00            
ATOM    173  C5  BJ5     2      18.880  30.250  14.400  1.00  0.00            
ATOM    174  C6  BJ5     2      18.000  29.320  13.770  1.00  0.00            
ATOM    175  C7  BJ5     2      18.510  28.150  13.140  1.00  0.00            
ATOM    176  O1  BJ5     2      17.680  27.320  12.450  1.00  0.00            
ATOM    177  C8  BJ5     2      17.390  26.000  13.080  1.00  0.00            
ATOM    178  C9  BJ5     2      19.890  27.970  12.950  1.00  0.00            
ATOM    179  C10 BJ5     2      20.760  28.840  13.640  1.00  0.00            
ATOM    180  H1  BJ5     2      20.880  29.900  18.360  1.00  0.00            
ATOM    181  H2  BJ5     2      19.850  29.440  16.840  1.00  0.00            
ATOM    182  H3  BJ5     2      22.180  31.370  17.010  1.00  0.00            
ATOM    183  H4  BJ5     2      22.330  30.780  14.540  1.00  0.00            
ATOM    184  H5  BJ5     2      21.090  31.960  14.860  1.00  0.00            
ATOM    185  H6  BJ5     2      18.460  31.070  14.990  1.00  0.00            
ATOM    186  H7  BJ5     2      16.920  29.380  13.660  1.00  0.00            
ATOM    187  H8  BJ5     2      16.850  25.330  12.400  1.00  0.00            
ATOM    188  H9  BJ5     2      18.310  25.500  13.400  1.00  0.00            
ATOM    189  H10 BJ5     2      16.890  26.120  14.050  1.00  0.00            
ATOM    190  H11 BJ5     2      20.330  27.140  12.410  1.00  0.00            
ATOM    191  H12 BJ5     2      21.830  28.670  13.540  1.00  0.00            
TER
ENDMDL
MODEL        1
ATOM      1  H1  GCD     1      18.670  29.090  24.020  1.00  0.00            
ATOM      2  O1  GCD     1      19.390  28.790  23.440  1.00  0.00            
ATOM      3  C1  GCD     1      18.740  28.530  22.140  1.00  0.00            
ATOM      4  H2  GCD     1      18.320  29.510  21.880  1.00  0.00            
ATOM      5  H3  GCD     1      19.490  28.180  21.430  1.00  0.00            
ATOM      6  C2  GCD     1      17.650  27.440  22.240  1.00  0.00            
ATOM      7  H4  GCD     1      18.060  26.490  22.630  1.00  0.00            
ATOM      8  C3  GCD     1      16.960  27.260  20.880  1.00  0.00            
ATOM      9  H5  GCD     1      16.670  28.290  20.610  1.00  0.00            
ATOM     10  C4  GCD     1      15.730  26.390  21.020  1.00  0.00            
ATOM     11  H6  GCD     1      16.080  25.360  21.180  1.00  0.00            
ATOM     12  O2  GCD     1      14.970  26.420  19.840  1.00  0.00            
ATOM     13  H7  GCD     1      14.210  25.850  19.990  1.00  0.00            
ATOM     14  C5  GCD     1      14.860  26.870  22.200  1.00  0.00            
ATOM     15  H8  GCD     1      14.450  27.870  22.010  1.00  0.00            
ATOM     16  O3  GCD     1      13.780  25.930  22.370  1.00  0.00            
ATOM     17  H9  GCD     1      14.200  25.170  22.790  1.00  0.00            
ATOM     18  C6  GCD     1      15.710  27.060  23.520  1.00  0.00            
ATOM     19  O4  GCD     1      16.780  27.990  23.220  1.00  0.00            
ATOM     20  H10 GCD     1      15.110  27.580  24.270  1.00  0.00            
ATOM     21  O5  GCD     1      16.260  25.890  24.130  1.00  0.00            
ATOM     22  C7  GCD     1      15.790  25.420  25.370  1.00  0.00            
ATOM     23  H11 GCD     1      14.900  25.980  25.670  1.00  0.00            
ATOM     24  C8  GCD     1      15.540  23.920  25.190  1.00  0.00            
ATOM     25  H12 GCD     1      16.370  23.360  24.720  1.00  0.00            
ATOM     26  O6  GCD     1      14.410  23.790  24.240  1.00  0.00            
ATOM     27  H13 GCD     1      13.530  23.970  24.600  1.00  0.00            
ATOM     28  C9  GCD     1      15.320  23.230  26.500  1.00  0.00            
ATOM     29  H14 GCD     1      14.350  23.590  26.880  1.00  0.00            
ATOM     30  O7  GCD     1      15.270  21.780  26.360  1.00  0.00            
ATOM     31  H15 GCD     1      16.200  21.540  26.430  1.00  0.00            
ATOM     32  C10 GCD     1      16.350  23.620  27.530  1.00  0.00            
ATOM     33  H16 GCD     1      15.860  23.340  28.470  1.00  0.00            
ATOM     34  O8  GCD     1      16.590  25.030  27.580  1.00  0.00            
ATOM     35  C11 GCD     1      16.860  25.650  26.410  1.00  0.00            
ATOM     36  H17 GCD     1      17.790  25.260  25.980  1.00  0.00            
ATOM     37  C12 GCD     1      17.140  27.150  26.750  1.00  0.00            
ATOM     38  H18 GCD     1      17.620  27.800  26.000  1.00  0.00            
ATOM     39  H19 GCD     1      17.800  27.250  27.620  1.00  0.00            
ATOM     40  O9  GCD     1      15.960  27.860  27.140  1.00  0.00            
ATOM     41  H20 GCD     1      15.580  27.480  27.940  1.00  0.00            
ATOM     42  O10 GCD     1      17.640  23.050  27.240  1.00  0.00            
ATOM     43  C13 GCD     1      17.960  21.790  27.910  1.00  0.00            
ATOM     44  H21 GCD     1      17.070  21.300  28.310  1.00  0.00            
ATOM     45  C14 GCD     1      18.490  20.760  26.900  1.00  0.00            
ATOM     46  H22 GCD     1      19.390  21.220  26.470  1.00  0.00            
ATOM     47  O11 GCD     1      17.580  20.370  25.880  1.00  0.00            
ATOM     48  H23 GCD     1      18.000  19.890  25.150  1.00  0.00            
ATOM     49  C15 GCD     1      19.010  19.530  27.630  1.00  0.00            
ATOM     50  H24 GCD     1      18.170  19.100  28.180  1.00  0.00            
ATOM     51  O12 GCD     1      19.670  18.570  26.750  1.00  0.00            
ATOM     52  H25 GCD     1      18.960  18.000  26.430  1.00  0.00            
ATOM     53  C16 GCD     1      20.000  19.920  28.710  1.00  0.00            
ATOM     54  H26 GCD     1      20.360  19.040  29.250  1.00  0.00            
ATOM     55  O13 GCD     1      19.370  20.750  29.600  1.00  0.00            
ATOM     56  C17 GCD     1      18.900  22.040  29.110  1.00  0.00            
ATOM     57  H27 GCD     1      19.770  22.590  28.710  1.00  0.00            
ATOM     58  C18 GCD     1      18.260  22.930  30.160  1.00  0.00            
ATOM     59  H28 GCD     1      17.490  22.510  30.820  1.00  0.00            
ATOM     60  H29 GCD     1      17.810  23.820  29.720  1.00  0.00            
ATOM     61  O14 GCD     1      19.320  23.490  30.980  1.00  0.00            
ATOM     62  H30 GCD     1      19.940  22.790  31.220  1.00  0.00            
ATOM     63  O15 GCD     1      21.260  20.620  28.280  1.00  0.00            
ATOM     64  C19 GCD     1      22.460  20.500  29.100  1.00  0.00            
ATOM     65  H31 GCD     1      22.150  20.360  30.150  1.00  0.00            
ATOM     66  C20 GCD     1      23.090  19.190  28.620  1.00  0.00            
ATOM     67  H32 GCD     1      23.020  19.170  27.530  1.00  0.00            
ATOM     68  O16 GCD     1      22.370  18.040  29.050  1.00  0.00            
ATOM     69  H33 GCD     1      22.150  17.440  28.330  1.00  0.00            
ATOM     70  C21 GCD     1      24.580  19.040  29.140  1.00  0.00            
ATOM     71  H34 GCD     1      24.470  19.020  30.230  1.00  0.00            
ATOM     72  O17 GCD     1      25.270  17.870  28.780  1.00  0.00            
ATOM     73  H35 GCD     1      24.710  17.090  28.660  1.00  0.00            
ATOM     74  C22 GCD     1      25.390  20.320  28.770  1.00  0.00            
ATOM     75  H36 GCD     1      26.370  20.190  29.240  1.00  0.00            
ATOM     76  O18 GCD     1      24.700  21.390  29.470  1.00  0.00            
ATOM     77  C23 GCD     1      23.420  21.680  28.880  1.00  0.00            
ATOM     78  H37 GCD     1      23.560  21.820  27.800  1.00  0.00            
ATOM     79  C24 GCD     1      22.890  22.920  29.580  1.00  0.00            
ATOM     80  H38 GCD     1      23.000  22.840  30.670  1.00  0.00            
ATOM     81  H39 GCD     1      21.830  23.140  29.390  1.00  0.00            
ATOM     82  O19 GCD     1      23.580  24.040  29.130  1.00  0.00            
ATOM     83  H40 GCD     1      24.540  23.960  29.230  1.00  0.00            
ATOM     84  O20 GCD     1      25.410  20.510  27.380  1.00  0.00            
ATOM     85  C25 GCD     1      26.700  20.770  26.740  1.00  0.00            
ATOM     86  H41 GCD     1      27.530  20.710  27.460  1.00  0.00            
ATOM     87  C26 GCD     1      26.860  19.710  25.690  1.00  0.00            
ATOM     88  H42 GCD     1      25.940  19.760  25.090  1.00  0.00            
ATOM     89  O21 GCD     1      26.850  18.360  26.160  1.00  0.00            
ATOM     90  H43 GCD     1      26.020  18.330  26.650  1.00  0.00            
ATOM     91  C27 GCD     1      28.020  20.110  24.770  1.00  0.00            
ATOM     92  H44 GCD     1      28.910  19.960  25.390  1.00  0.00            
ATOM     93  O22 GCD     1      28.140  19.300  23.580  1.00  0.00            
ATOM     94  H45 GCD     1      27.390  19.660  23.100  1.00  0.00            
ATOM     95  C28 GCD     1      27.950  21.560  24.300  1.00  0.00            
ATOM     96  H46 GCD     1      28.860  21.790  23.750  1.00  0.00            
ATOM     97  O23 GCD     1      27.750  22.480  25.340  1.00  0.00            
ATOM     98  C29 GCD     1      26.640  22.230  26.230  1.00  0.00            
ATOM     99  H47 GCD     1      25.670  22.390  25.730  1.00  0.00            
ATOM    100  C30 GCD     1      26.770  23.280  27.400  1.00  0.00            
ATOM    101  H48 GCD     1      27.740  23.220  27.890  1.00  0.00            
ATOM    102  H49 GCD     1      25.880  23.220  28.040  1.00  0.00            
ATOM    103  O24 GCD     1      26.620  24.560  26.750  1.00  0.00            
ATOM    104  H50 GCD     1      27.420  24.790  26.250  1.00  0.00            
ATOM    105  O25 GCD     1      26.830  21.830  23.500  1.00  0.00            
ATOM    106  C31 GCD     1      27.090  21.790  22.090  1.00  0.00            
ATOM    107  H51 GCD     1      28.000  21.250  21.810  1.00  0.00            
ATOM    108  C32 GCD     1      25.990  20.910  21.450  1.00  0.00            
ATOM    109  H52 GCD     1      24.990  21.280  21.730  1.00  0.00            
ATOM    110  O26 GCD     1      26.240  19.580  21.860  1.00  0.00            
ATOM    111  H53 GCD     1      25.380  19.150  21.980  1.00  0.00            
ATOM    112  C33 GCD     1      26.190  21.010  19.930  1.00  0.00            
ATOM    113  H54 GCD     1      27.210  20.690  19.670  1.00  0.00            
ATOM    114  O27 GCD     1      25.280  20.160  19.270  1.00  0.00            
ATOM    115  H55 GCD     1      24.600  19.750  19.830  1.00  0.00            
ATOM    116  C34 GCD     1      26.110  22.420  19.430  1.00  0.00            
ATOM    117  H56 GCD     1      26.400  22.340  18.380  1.00  0.00            
ATOM    118  O28 GCD     1      27.130  23.190  20.160  1.00  0.00            
ATOM    119  C35 GCD     1      27.010  23.270  21.530  1.00  0.00            
ATOM    120  H57 GCD     1      26.100  23.870  21.610  1.00  0.00            
ATOM    121  C36 GCD     1      28.290  24.070  21.870  1.00  0.00            
ATOM    122  H58 GCD     1      28.370  24.250  22.950  1.00  0.00            
ATOM    123  H59 GCD     1      28.300  25.100  21.470  1.00  0.00            
ATOM    124  O29 GCD     1      29.560  23.390  21.620  1.00  0.00            
ATOM    125  H60 GCD     1      29.320  22.800  20.900  1.00  0.00            
ATOM    126  O30 GCD     1      24.860  22.980  19.510  1.00  0.00            
ATOM    127  C37 GCD     1      24.410  23.630  18.310  1.00  0.00            
ATOM    128  H61 GCD     1      25.200  23.610  17.550  1.00  0.00            
ATOM    129  C38 GCD     1      23.150  22.850  17.830  1.00  0.00            
ATOM    130  H62 GCD     1      22.540  22.760  18.740  1.00  0.00            
ATOM    131  O31 GCD     1      23.360  21.460  17.490  1.00  0.00            
ATOM    132  H63 GCD     1      23.770  21.040  18.250  1.00  0.00            
ATOM    133  C39 GCD     1      22.480  23.530  16.720  1.00  0.00            
ATOM    134  H64 GCD     1      23.060  23.350  15.800  1.00  0.00            
ATOM    135  O32 GCD     1      21.210  22.890  16.430  1.00  0.00            
ATOM    136  H65 GCD     1      21.250  21.950  16.230  1.00  0.00            
ATOM    137  C40 GCD     1      22.390  25.070  16.900  1.00  0.00            
ATOM    138  H66 GCD     1      22.110  25.720  16.070  1.00  0.00            
ATOM    139  O33 GCD     1      23.590  25.700  17.350  1.00  0.00            
ATOM    140  C41 GCD     1      24.090  25.070  18.590  1.00  0.00            
ATOM    141  H67 GCD     1      23.340  25.030  19.390  1.00  0.00            
ATOM    142  C42 GCD     1      25.430  25.730  19.040  1.00  0.00            
ATOM    143  H68 GCD     1      25.720  25.280  19.990  1.00  0.00            
ATOM    144  H69 GCD     1      25.300  26.800  19.260  1.00  0.00            
ATOM    145  O34 GCD     1      26.510  25.570  18.110  1.00  0.00            
ATOM    146  H70 GCD     1      27.090  26.330  18.040  1.00  0.00            
ATOM    147  O35 GCD     1      21.460  25.250  17.920  1.00  0.00            
ATOM    148  C43 GCD     1      20.400  26.240  17.730  1.00  0.00            
ATOM    149  H71 GCD     1      20.530  26.720  16.750  1.00  0.00            
ATOM    150  C44 GCD     1      19.120  25.450  17.680  1.00  0.00            
ATOM    151  H72 GCD     1      19.160  24.860  18.600  1.00  0.00            
ATOM    152  O36 GCD     1      19.070  24.590  16.560  1.00  0.00            
ATOM    153  H73 GCD     1      19.830  24.000  16.680  1.00  0.00            
ATOM    154  C45 GCD     1      17.870  26.290  17.560  1.00  0.00            
ATOM    155  H74 GCD     1      17.920  26.890  16.650  1.00  0.00            
ATOM    156  O37 GCD     1      16.640  25.530  17.610  1.00  0.00            
ATOM    157  H75 GCD     1      16.160  25.830  18.400  1.00  0.00            
ATOM    158  C46 GCD     1      17.920  27.370  18.720  1.00  0.00            
ATOM    159  H76 GCD     1      17.120  28.090  18.580  1.00  0.00            
ATOM    160  O38 GCD     1      17.870  26.640  19.950  1.00  0.00            
ATOM    161  O39 GCD     1      19.180  28.060  18.750  1.00  0.00            
ATOM    162  C47 GCD     1      20.390  27.250  18.880  1.00  0.00            
ATOM    163  H77 GCD     1      20.370  26.740  19.850  1.00  0.00            
ATOM    164  C48 GCD     1      21.660  28.030  18.880  1.00  0.00            
ATOM    165  H78 GCD     1      21.670  28.740  18.050  1.00  0.00            
ATOM    166  H79 GCD     1      22.460  27.280  18.820  1.00  0.00            
ATOM    167  O40 GCD     1      21.860  28.800  20.150  1.00  0.00            
ATOM    168  H80 GCD     1      21.250  29.540  20.090  1.00  0.00            
ATOM    169  C1  BJ5     2      23.570  24.190  25.100  1.00  0.00            
ATOM    170  C2  BJ5     2      23.540  25.370  24.510  1.00  0.00            
ATOM    171  C3  BJ5     2      22.920  25.630  23.080  1.00  0.00            
ATOM    172  C4  BJ5     2      21.660  24.900  22.700  1.00  0.00            
ATOM    173  C5  BJ5     2      21.660  24.020  21.520  1.00  0.00            
ATOM    174  C6  BJ5     2      20.490  23.370  21.170  1.00  0.00            
ATOM    175  C7  BJ5     2      19.290  23.500  21.920  1.00  0.00            
ATOM    176  O1  BJ5     2      18.120  22.890  21.430  1.00  0.00            
ATOM    177  C8  BJ5     2      16.930  22.610  22.220  1.00  0.00            
ATOM    178  C9  BJ5     2      19.310  24.330  23.030  1.00  0.00            
ATOM    179  C10 BJ5     2      20.460  24.990  23.470  1.00  0.00            
ATOM    180  H1  BJ5     2      24.050  24.060  26.070  1.00  0.00            
ATOM    181  H2  BJ5     2      23.220  23.370  24.470  1.00  0.00            
ATOM    182  H3  BJ5     2      23.910  26.250  25.030  1.00  0.00            
ATOM    183  H4  BJ5     2      23.670  25.280  22.360  1.00  0.00            
ATOM    184  H5  BJ5     2      22.760  26.720  23.030  1.00  0.00            
ATOM    185  H6  BJ5     2      22.530  23.870  20.890  1.00  0.00            
ATOM    186  H7  BJ5     2      20.540  22.800  20.250  1.00  0.00            
ATOM    187  H8  BJ5     2      16.250  22.010  21.600  1.00  0.00            
ATOM    188  H9  BJ5     2      17.250  22.100  23.140  1.00  0.00            
ATOM    189  H10 BJ5     2      16.600  23.590  22.590  1.00  0.00            
ATOM    190  H11 BJ5     2      18.460  24.590  23.660  1.00  0.00            
ATOM    191  H12 BJ5     2      20.480  25.640  24.340  1.00  0.00            
TER
ENDMDL
MODEL        1
ATOM      1  H1  GCD     1      16.580  23.730  21.100  1.00  0.00            
ATOM      2  O1  GCD     1      16.740  23.300  20.250  1.00  0.00            
ATOM      3  C1  GCD     1      17.560  24.250  19.540  1.00  0.00            
ATOM      4  H2  GCD     1      17.670  23.820  18.540  1.00  0.00            
ATOM      5  H3  GCD     1      16.990  25.150  19.310  1.00  0.00            
ATOM      6  C2  GCD     1      18.800  24.710  20.360  1.00  0.00            
ATOM      7  H4  GCD     1      19.250  25.540  19.800  1.00  0.00            
ATOM      8  C3  GCD     1      19.870  23.540  20.430  1.00  0.00            
ATOM      9  H5  GCD     1      19.390  22.600  20.750  1.00  0.00            
ATOM     10  C4  GCD     1      21.020  23.830  21.430  1.00  0.00            
ATOM     11  H6  GCD     1      21.610  24.650  21.000  1.00  0.00            
ATOM     12  O2  GCD     1      21.850  22.630  21.600  1.00  0.00            
ATOM     13  H7  GCD     1      21.430  22.120  22.310  1.00  0.00            
ATOM     14  C5  GCD     1      20.270  24.300  22.730  1.00  0.00            
ATOM     15  H8  GCD     1      19.660  23.460  23.070  1.00  0.00            
ATOM     16  O3  GCD     1      21.230  24.630  23.780  1.00  0.00            
ATOM     17  H9  GCD     1      20.720  24.590  24.600  1.00  0.00            
ATOM     18  C6  GCD     1      19.340  25.470  22.500  1.00  0.00            
ATOM     19  O4  GCD     1      18.360  25.100  21.660  1.00  0.00            
ATOM     20  H10 GCD     1      18.920  25.570  23.510  1.00  0.00            
ATOM     21  O5  GCD     1      20.010  26.670  22.160  1.00  0.00            
ATOM     22  C7  GCD     1      19.500  27.850  22.860  1.00  0.00            
ATOM     23  H11 GCD     1      18.500  27.650  23.280  1.00  0.00            
ATOM     24  C8  GCD     1      20.510  28.300  23.970  1.00  0.00            
ATOM     25  H12 GCD     1      21.450  28.290  23.400  1.00  0.00            
ATOM     26  O6  GCD     1      20.720  27.390  24.990  1.00  0.00            
ATOM     27  H13 GCD     1      21.050  26.570  24.610  1.00  0.00            
ATOM     28  C9  GCD     1      20.160  29.700  24.510  1.00  0.00            
ATOM     29  H14 GCD     1      19.260  29.650  25.130  1.00  0.00            
ATOM     30  O7  GCD     1      21.290  30.130  25.250  1.00  0.00            
ATOM     31  H15 GCD     1      21.730  30.760  24.670  1.00  0.00            
ATOM     32  C10 GCD     1      19.890  30.630  23.370  1.00  0.00            
ATOM     33  H16 GCD     1      19.500  31.560  23.770  1.00  0.00            
ATOM     34  O8  GCD     1      18.940  30.120  22.420  1.00  0.00            
ATOM     35  C11 GCD     1      19.340  28.950  21.810  1.00  0.00            
ATOM     36  H17 GCD     1      20.310  29.050  21.320  1.00  0.00            
ATOM     37  C12 GCD     1      18.340  28.520  20.730  1.00  0.00            
ATOM     38  H18 GCD     1      18.770  27.640  20.250  1.00  0.00            
ATOM     39  H19 GCD     1      18.180  29.370  20.060  1.00  0.00            
ATOM     40  O9  GCD     1      17.090  28.260  21.260  1.00  0.00            
ATOM     41  H20 GCD     1      16.530  27.990  20.520  1.00  0.00            
ATOM     42  O10 GCD     1      21.080  30.920  22.640  1.00  0.00            
ATOM     43  C13 GCD     1      21.530  32.280  22.760  1.00  0.00            
ATOM     44  H21 GCD     1      21.060  32.800  23.610  1.00  0.00            
ATOM     45  C14 GCD     1      22.990  32.270  23.080  1.00  0.00            
ATOM     46  H22 GCD     1      23.440  31.790  22.210  1.00  0.00            
ATOM     47  O11 GCD     1      23.250  31.460  24.270  1.00  0.00            
ATOM     48  H23 GCD     1      24.200  31.290  24.220  1.00  0.00            
ATOM     49  C15 GCD     1      23.340  33.730  23.280  1.00  0.00            
ATOM     50  H24 GCD     1      22.620  34.180  23.980  1.00  0.00            
ATOM     51  O12 GCD     1      24.700  33.830  23.620  1.00  0.00            
ATOM     52  H25 GCD     1      24.760  33.670  24.560  1.00  0.00            
ATOM     53  C16 GCD     1      23.140  34.570  22.020  1.00  0.00            
ATOM     54  H26 GCD     1      23.510  35.570  22.260  1.00  0.00            
ATOM     55  O13 GCD     1      21.760  34.560  21.850  1.00  0.00            
ATOM     56  C17 GCD     1      21.250  33.240  21.540  1.00  0.00            
ATOM     57  H27 GCD     1      21.720  32.840  20.630  1.00  0.00            
ATOM     58  C18 GCD     1      19.820  33.370  21.120  1.00  0.00            
ATOM     59  H28 GCD     1      19.440  32.460  20.640  1.00  0.00            
ATOM     60  H29 GCD     1      19.740  34.180  20.380  1.00  0.00            
ATOM     61  O14 GCD     1      18.940  33.640  22.180  1.00  0.00            
ATOM     62  H30 GCD     1      18.340  34.370  22.000  1.00  0.00            
ATOM     63  O15 GCD     1      23.880  34.050  20.950  1.00  0.00            
ATOM     64  C19 GCD     1      24.710  34.940  20.250  1.00  0.00            
ATOM     65  H31 GCD     1      24.680  35.960  20.660  1.00  0.00            
ATOM     66  C20 GCD     1      26.180  34.490  20.420  1.00  0.00            
ATOM     67  H32 GCD     1      26.250  33.420  20.190  1.00  0.00            
ATOM     68  O16 GCD     1      26.610  34.610  21.790  1.00  0.00            
ATOM     69  H33 GCD     1      25.920  34.250  22.350  1.00  0.00            
ATOM     70  C21 GCD     1      27.210  35.100  19.490  1.00  0.00            
ATOM     71  H34 GCD     1      27.180  36.180  19.670  1.00  0.00            
ATOM     72  O17 GCD     1      28.500  34.460  19.610  1.00  0.00            
ATOM     73  H35 GCD     1      28.380  33.710  19.000  1.00  0.00            
ATOM     74  C22 GCD     1      26.610  34.980  18.010  1.00  0.00            
ATOM     75  H36 GCD     1      27.250  35.660  17.440  1.00  0.00            
ATOM     76  O18 GCD     1      25.300  35.480  17.910  1.00  0.00            
ATOM     77  C23 GCD     1      24.390  34.780  18.820  1.00  0.00            
ATOM     78  H37 GCD     1      24.390  33.720  18.530  1.00  0.00            
ATOM     79  C24 GCD     1      23.000  35.220  18.520  1.00  0.00            
ATOM     80  H38 GCD     1      22.380  34.490  19.070  1.00  0.00            
ATOM     81  H39 GCD     1      22.800  35.020  17.460  1.00  0.00            
ATOM     82  O19 GCD     1      22.720  36.590  18.880  1.00  0.00            
ATOM     83  H40 GCD     1      23.170  37.120  18.210  1.00  0.00            
ATOM     84  O20 GCD     1      26.720  33.690  17.580  1.00  0.00            
ATOM     85  C25 GCD     1      27.350  33.430  16.330  1.00  0.00            
ATOM     86  H41 GCD     1      28.070  34.220  16.080  1.00  0.00            
ATOM     87  C26 GCD     1      28.070  32.170  16.600  1.00  0.00            
ATOM     88  H42 GCD     1      27.360  31.380  16.860  1.00  0.00            
ATOM     89  O21 GCD     1      29.070  32.330  17.660  1.00  0.00            
ATOM     90  H43 GCD     1      29.470  31.460  17.790  1.00  0.00            
ATOM     91  C27 GCD     1      28.680  31.530  15.380  1.00  0.00            
ATOM     92  H44 GCD     1      29.520  32.170  15.090  1.00  0.00            
ATOM     93  O22 GCD     1      29.150  30.200  15.670  1.00  0.00            
ATOM     94  H45 GCD     1      28.380  29.630  15.580  1.00  0.00            
ATOM     95  C28 GCD     1      27.710  31.490  14.150  1.00  0.00            
ATOM     96  H46 GCD     1      28.320  31.160  13.310  1.00  0.00            
ATOM     97  O23 GCD     1      27.070  32.780  14.010  1.00  0.00            
ATOM     98  C29 GCD     1      26.310  33.170  15.190  1.00  0.00            
ATOM     99  H47 GCD     1      25.640  32.370  15.540  1.00  0.00            
ATOM    100  C30 GCD     1      25.510  34.560  14.820  1.00  0.00            
ATOM    101  H48 GCD     1      24.840  34.910  15.610  1.00  0.00            
ATOM    102  H49 GCD     1      24.910  34.320  13.940  1.00  0.00            
ATOM    103  O24 GCD     1      26.520  35.600  14.580  1.00  0.00            
ATOM    104  H50 GCD     1      26.740  35.680  13.640  1.00  0.00            
ATOM    105  O25 GCD     1      26.710  30.460  14.270  1.00  0.00            
ATOM    106  C31 GCD     1      26.200  29.880  13.050  1.00  0.00            
ATOM    107  H51 GCD     1      26.360  30.510  12.170  1.00  0.00            
ATOM    108  C32 GCD     1      26.860  28.510  12.780  1.00  0.00            
ATOM    109  H52 GCD     1      26.670  27.830  13.620  1.00  0.00            
ATOM    110  O26 GCD     1      28.270  28.610  12.660  1.00  0.00            
ATOM    111  H53 GCD     1      28.770  27.800  12.770  1.00  0.00            
ATOM    112  C33 GCD     1      26.350  27.830  11.520  1.00  0.00            
ATOM    113  H54 GCD     1      26.540  28.560  10.720  1.00  0.00            
ATOM    114  O27 GCD     1      26.980  26.630  11.130  1.00  0.00            
ATOM    115  H55 GCD     1      27.950  26.700  11.140  1.00  0.00            
ATOM    116  C34 GCD     1      24.850  27.610  11.700  1.00  0.00            
ATOM    117  H56 GCD     1      24.400  27.220  10.780  1.00  0.00            
ATOM    118  O28 GCD     1      24.300  28.860  11.980  1.00  0.00            
ATOM    119  C35 GCD     1      24.730  29.700  13.090  1.00  0.00            
ATOM    120  H57 GCD     1      24.350  29.380  14.070  1.00  0.00            
ATOM    121  C36 GCD     1      24.070  31.090  12.860  1.00  0.00            
ATOM    122  H58 GCD     1      24.330  31.360  11.830  1.00  0.00            
ATOM    123  H59 GCD     1      24.440  31.820  13.590  1.00  0.00            
ATOM    124  O29 GCD     1      22.640  31.140  12.960  1.00  0.00            
ATOM    125  H60 GCD     1      22.370  32.070  13.030  1.00  0.00            
ATOM    126  O30 GCD     1      24.530  26.800  12.800  1.00  0.00            
ATOM    127  C37 GCD     1      23.810  25.580  12.590  1.00  0.00            
ATOM    128  H61 GCD     1      23.790  25.340  11.520  1.00  0.00            
ATOM    129  C38 GCD     1      24.640  24.500  13.350  1.00  0.00            
ATOM    130  H62 GCD     1      24.770  24.920  14.360  1.00  0.00            
ATOM    131  O31 GCD     1      25.860  24.280  12.580  1.00  0.00            
ATOM    132  H63 GCD     1      26.280  25.130  12.430  1.00  0.00            
ATOM    133  C39 GCD     1      23.790  23.220  13.380  1.00  0.00            
ATOM    134  H64 GCD     1      23.770  22.950  12.320  1.00  0.00            
ATOM    135  O32 GCD     1      24.450  22.180  14.070  1.00  0.00            
ATOM    136  H65 GCD     1      25.360  22.120  13.750  1.00  0.00            
ATOM    137  C40 GCD     1      22.290  23.370  13.700  1.00  0.00            
ATOM    138  H66 GCD     1      21.690  22.500  13.450  1.00  0.00            
ATOM    139  O33 GCD     1      21.740  24.420  12.920  1.00  0.00            
ATOM    140  C41 GCD     1      22.390  25.710  13.120  1.00  0.00            
ATOM    141  H67 GCD     1      22.380  25.940  14.190  1.00  0.00            
ATOM    142  C42 GCD     1      21.640  26.890  12.520  1.00  0.00            
ATOM    143  H68 GCD     1      21.400  26.770  11.450  1.00  0.00            
ATOM    144  H69 GCD     1      22.230  27.800  12.670  1.00  0.00            
ATOM    145  O34 GCD     1      20.410  26.970  13.310  1.00  0.00            
ATOM    146  H70 GCD     1      19.790  26.260  13.110  1.00  0.00            
ATOM    147  O35 GCD     1      22.130  23.730  15.060  1.00  0.00            
ATOM    148  C43 GCD     1      21.440  22.770  15.910  1.00  0.00            
ATOM    149  H71 GCD     1      21.350  21.830  15.360  1.00  0.00            
ATOM    150  C44 GCD     1      22.280  22.490  17.150  1.00  0.00            
ATOM    151  H72 GCD     1      22.620  23.450  17.570  1.00  0.00            
ATOM    152  O36 GCD     1      23.550  21.970  16.710  1.00  0.00            
ATOM    153  H73 GCD     1      23.830  22.400  15.890  1.00  0.00            
ATOM    154  C45 GCD     1      21.540  21.600  18.120  1.00  0.00            
ATOM    155  H74 GCD     1      21.320  20.720  17.510  1.00  0.00            
ATOM    156  O37 GCD     1      22.280  21.170  19.330  1.00  0.00            
ATOM    157  H75 GCD     1      22.000  21.790  20.010  1.00  0.00            
ATOM    158  C46 GCD     1      20.230  22.170  18.510  1.00  0.00            
ATOM    159  H76 GCD     1      19.560  21.550  19.100  1.00  0.00            
ATOM    160  O38 GCD     1      20.390  23.450  19.130  1.00  0.00            
ATOM    161  O39 GCD     1      19.460  22.370  17.370  1.00  0.00            
ATOM    162  C47 GCD     1      20.040  23.270  16.400  1.00  0.00            
ATOM    163  H77 GCD     1      20.090  24.220  16.950  1.00  0.00            
ATOM    164  C48 GCD     1      18.990  23.260  15.300  1.00  0.00            
ATOM    165  H78 GCD     1      19.110  22.350  14.700  1.00  0.00            
ATOM    166  H79 GCD     1      19.150  24.110  14.620  1.00  0.00            
ATOM    167  O40 GCD     1      17.690  23.270  15.760  1.00  0.00            
ATOM    168  H80 GCD     1      17.630  22.390  16.140  1.00  0.00            
ATOM    169  C1  BJ5     2      17.880  27.630  17.580  1.00  0.00            
ATOM    170  C2  BJ5     2      18.790  26.820  16.990  1.00  0.00            
ATOM    171  C3  BJ5     2      20.280  27.100  16.620  1.00  0.00            
ATOM    172  C4  BJ5     2      21.080  27.500  17.810  1.00  0.00            
ATOM    173  C5  BJ5     2      21.630  26.540  18.690  1.00  0.00            
ATOM    174  C6  BJ5     2      22.350  26.870  19.810  1.00  0.00            
ATOM    175  C7  BJ5     2      22.660  28.200  20.080  1.00  0.00            
ATOM    176  O1  BJ5     2      23.430  28.590  21.160  1.00  0.00            
ATOM    177  C8  BJ5     2      24.260  27.650  21.860  1.00  0.00            
ATOM    178  C9  BJ5     2      22.080  29.180  19.290  1.00  0.00            
ATOM    179  C10 BJ5     2      21.280  28.880  18.170  1.00  0.00            
ATOM    180  H1  BJ5     2      16.880  27.250  17.780  1.00  0.00            
ATOM    181  H2  BJ5     2      18.180  28.640  17.870  1.00  0.00            
ATOM    182  H3  BJ5     2      18.510  25.810  16.700  1.00  0.00            
ATOM    183  H4  BJ5     2      20.310  27.970  15.940  1.00  0.00            
ATOM    184  H5  BJ5     2      20.670  26.220  16.100  1.00  0.00            
ATOM    185  H6  BJ5     2      21.430  25.510  18.410  1.00  0.00            
ATOM    186  H7  BJ5     2      22.820  26.080  20.390  1.00  0.00            
ATOM    187  H8  BJ5     2      24.890  28.030  22.670  1.00  0.00            
ATOM    188  H9  BJ5     2      23.680  26.830  22.300  1.00  0.00            
ATOM    189  H10 BJ5     2      24.990  27.230  21.160  1.00  0.00            
ATOM    190  H11 BJ5     2      22.350  30.210  19.510  1.00  0.00            
ATOM    191  H12 BJ5     2      20.990  29.700  17.520  1.00  0.00            
TER
ENDMDL
MODEL        1
ATOM      1  H1  GCD     1      12.100  18.130  16.420  1.00  0.00            
ATOM      2  O1  GCD     1      11.860  18.530  17.260  1.00  0.00            
ATOM      3  C1  GCD     1      12.930  19.340  17.810  1.00  0.00            
ATOM      4  H2  GCD     1      13.470  19.750  16.950  1.00  0.00            
ATOM      5  H3  GCD     1      12.440  20.200  18.280  1.00  0.00            
ATOM      6  C2  GCD     1      13.790  18.590  18.810  1.00  0.00            
ATOM      7  H4  GCD     1      14.450  19.320  19.300  1.00  0.00            
ATOM      8  C3  GCD     1      14.520  17.420  18.140  1.00  0.00            
ATOM      9  H5  GCD     1      13.830  16.740  17.620  1.00  0.00            
ATOM     10  C4  GCD     1      15.340  16.540  19.220  1.00  0.00            
ATOM     11  H6  GCD     1      16.190  17.180  19.500  1.00  0.00            
ATOM     12  O2  GCD     1      15.890  15.360  18.670  1.00  0.00            
ATOM     13  H7  GCD     1      16.080  14.700  19.350  1.00  0.00            
ATOM     14  C5  GCD     1      14.540  16.270  20.490  1.00  0.00            
ATOM     15  H8  GCD     1      13.770  15.510  20.290  1.00  0.00            
ATOM     16  O3  GCD     1      15.390  15.670  21.450  1.00  0.00            
ATOM     17  H9  GCD     1      14.950  15.900  22.280  1.00  0.00            
ATOM     18  C6  GCD     1      13.730  17.440  20.970  1.00  0.00            
ATOM     19  O4  GCD     1      13.010  18.020  19.850  1.00  0.00            
ATOM     20  H10 GCD     1      13.070  17.070  21.760  1.00  0.00            
ATOM     21  O5  GCD     1      14.580  18.510  21.500  1.00  0.00            
ATOM     22  C7  GCD     1      14.250  19.020  22.800  1.00  0.00            
ATOM     23  H11 GCD     1      13.190  18.900  23.060  1.00  0.00            
ATOM     24  C8  GCD     1      14.980  18.200  23.890  1.00  0.00            
ATOM     25  H12 GCD     1      15.990  18.020  23.500  1.00  0.00            
ATOM     26  O6  GCD     1      14.310  17.010  24.150  1.00  0.00            
ATOM     27  H13 GCD     1      14.780  16.710  24.930  1.00  0.00            
ATOM     28  C9  GCD     1      15.030  18.890  25.310  1.00  0.00            
ATOM     29  H14 GCD     1      13.960  19.010  25.540  1.00  0.00            
ATOM     30  O7  GCD     1      15.680  18.060  26.270  1.00  0.00            
ATOM     31  H15 GCD     1      16.620  18.200  26.070  1.00  0.00            
ATOM     32  C10 GCD     1      15.490  20.310  25.160  1.00  0.00            
ATOM     33  H16 GCD     1      15.310  20.750  26.140  1.00  0.00            
ATOM     34  O8  GCD     1      14.630  21.000  24.210  1.00  0.00            
ATOM     35  C11 GCD     1      14.720  20.470  22.820  1.00  0.00            
ATOM     36  H17 GCD     1      15.720  20.420  22.370  1.00  0.00            
ATOM     37  C12 GCD     1      14.020  21.380  21.850  1.00  0.00            
ATOM     38  H18 GCD     1      13.110  21.810  22.290  1.00  0.00            
ATOM     39  H19 GCD     1      13.730  20.750  21.000  1.00  0.00            
ATOM     40  O9  GCD     1      14.790  22.570  21.490  1.00  0.00            
ATOM     41  H20 GCD     1      14.300  23.310  21.890  1.00  0.00            
ATOM     42  O10 GCD     1      16.880  20.340  24.770  1.00  0.00            
ATOM     43  C13 GCD     1      17.780  20.650  25.860  1.00  0.00            
ATOM     44  H21 GCD     1      17.260  20.400  26.800  1.00  0.00            
ATOM     45  C14 GCD     1      18.990  19.700  25.760  1.00  0.00            
ATOM     46  H22 GCD     1      19.400  19.620  24.750  1.00  0.00            
ATOM     47  O11 GCD     1      18.490  18.420  26.210  1.00  0.00            
ATOM     48  H23 GCD     1      19.100  17.770  25.840  1.00  0.00            
ATOM     49  C15 GCD     1      20.200  20.040  26.610  1.00  0.00            
ATOM     50  H24 GCD     1      20.000  19.880  27.680  1.00  0.00            
ATOM     51  O12 GCD     1      21.400  19.360  26.320  1.00  0.00            
ATOM     52  H25 GCD     1      21.400  18.450  26.640  1.00  0.00            
ATOM     53  C16 GCD     1      20.500  21.490  26.340  1.00  0.00            
ATOM     54  H26 GCD     1      21.210  21.840  27.090  1.00  0.00            
ATOM     55  O13 GCD     1      19.400  22.330  26.650  1.00  0.00            
ATOM     56  C17 GCD     1      18.220  22.110  25.800  1.00  0.00            
ATOM     57  H27 GCD     1      18.520  22.410  24.790  1.00  0.00            
ATOM     58  C18 GCD     1      17.170  23.150  26.280  1.00  0.00            
ATOM     59  H28 GCD     1      16.440  23.350  25.480  1.00  0.00            
ATOM     60  H29 GCD     1      17.560  24.140  26.560  1.00  0.00            
ATOM     61  O14 GCD     1      16.560  22.730  27.460  1.00  0.00            
ATOM     62  H30 GCD     1      17.160  22.250  28.050  1.00  0.00            
ATOM     63  O15 GCD     1      21.120  21.680  25.080  1.00  0.00            
ATOM     64  C19 GCD     1      22.090  22.690  25.040  1.00  0.00            
ATOM     65  H31 GCD     1      22.420  22.950  26.050  1.00  0.00            
ATOM     66  C20 GCD     1      23.260  22.020  24.360  1.00  0.00            
ATOM     67  H32 GCD     1      22.780  21.780  23.400  1.00  0.00            
ATOM     68  O16 GCD     1      23.620  20.820  25.030  1.00  0.00            
ATOM     69  H33 GCD     1      22.820  20.350  25.290  1.00  0.00            
ATOM     70  C21 GCD     1      24.380  23.020  24.140  1.00  0.00            
ATOM     71  H34 GCD     1      24.620  23.340  25.160  1.00  0.00            
ATOM     72  O17 GCD     1      25.570  22.520  23.570  1.00  0.00            
ATOM     73  H35 GCD     1      25.310  22.390  22.650  1.00  0.00            
ATOM     74  C22 GCD     1      23.860  24.230  23.380  1.00  0.00            
ATOM     75  H36 GCD     1      24.620  25.010  23.270  1.00  0.00            
ATOM     76  O18 GCD     1      22.740  24.760  24.060  1.00  0.00            
ATOM     77  C23 GCD     1      21.620  23.850  24.250  1.00  0.00            
ATOM     78  H37 GCD     1      21.220  23.480  23.300  1.00  0.00            
ATOM     79  C24 GCD     1      20.600  24.740  25.000  1.00  0.00            
ATOM     80  H38 GCD     1      21.090  25.140  25.890  1.00  0.00            
ATOM     81  H39 GCD     1      19.660  24.220  25.230  1.00  0.00            
ATOM     82  O19 GCD     1      20.250  25.820  24.140  1.00  0.00            
ATOM     83  H40 GCD     1      21.050  26.150  23.710  1.00  0.00            
ATOM     84  O20 GCD     1      23.450  23.810  22.070  1.00  0.00            
ATOM     85  C25 GCD     1      24.370  23.930  21.000  1.00  0.00            
ATOM     86  H41 GCD     1      25.360  24.140  21.440  1.00  0.00            
ATOM     87  C26 GCD     1      24.450  22.630  20.240  1.00  0.00            
ATOM     88  H42 GCD     1      23.480  22.320  19.860  1.00  0.00            
ATOM     89  O21 GCD     1      25.030  21.580  21.100  1.00  0.00            
ATOM     90  H43 GCD     1      25.430  20.970  20.460  1.00  0.00            
ATOM     91  C27 GCD     1      25.400  22.820  19.050  1.00  0.00            
ATOM     92  H44 GCD     1      26.420  23.010  19.410  1.00  0.00            
ATOM     93  O22 GCD     1      25.530  21.600  18.310  1.00  0.00            
ATOM     94  H45 GCD     1      24.680  21.290  17.990  1.00  0.00            
ATOM     95  C28 GCD     1      25.100  24.080  18.250  1.00  0.00            
ATOM     96  H46 GCD     1      25.860  24.190  17.470  1.00  0.00            
ATOM     97  O23 GCD     1      25.060  25.190  19.110  1.00  0.00            
ATOM     98  C29 GCD     1      24.010  25.110  20.100  1.00  0.00            
ATOM     99  H47 GCD     1      23.040  24.930  19.630  1.00  0.00            
ATOM    100  C30 GCD     1      23.930  26.490  20.750  1.00  0.00            
ATOM    101  H48 GCD     1      23.120  26.400  21.490  1.00  0.00            
ATOM    102  H49 GCD     1      23.820  27.290  20.000  1.00  0.00            
ATOM    103  O24 GCD     1      25.160  26.660  21.500  1.00  0.00            
ATOM    104  H50 GCD     1      25.880  26.650  20.850  1.00  0.00            
ATOM    105  O25 GCD     1      23.890  23.880  17.540  1.00  0.00            
ATOM    106  C31 GCD     1      23.790  24.350  16.250  1.00  0.00            
ATOM    107  H51 GCD     1      24.500  25.150  16.020  1.00  0.00            
ATOM    108  C32 GCD     1      24.110  23.190  15.270  1.00  0.00            
ATOM    109  H52 GCD     1      23.490  22.350  15.590  1.00  0.00            
ATOM    110  O26 GCD     1      25.470  22.810  15.190  1.00  0.00            
ATOM    111  H53 GCD     1      25.890  23.620  14.880  1.00  0.00            
ATOM    112  C33 GCD     1      23.640  23.710  13.890  1.00  0.00            
ATOM    113  H54 GCD     1      24.200  24.630  13.670  1.00  0.00            
ATOM    114  O27 GCD     1      23.900  22.900  12.780  1.00  0.00            
ATOM    115  H55 GCD     1      23.290  22.180  12.600  1.00  0.00            
ATOM    116  C34 GCD     1      22.180  24.160  13.870  1.00  0.00            
ATOM    117  H56 GCD     1      21.910  24.550  12.880  1.00  0.00            
ATOM    118  O28 GCD     1      22.140  25.250  14.710  1.00  0.00            
ATOM    119  C35 GCD     1      22.370  24.930  16.100  1.00  0.00            
ATOM    120  H57 GCD     1      21.710  24.080  16.330  1.00  0.00            
ATOM    121  C36 GCD     1      22.130  26.120  17.020  1.00  0.00            
ATOM    122  H58 GCD     1      22.490  27.010  16.480  1.00  0.00            
ATOM    123  H59 GCD     1      22.530  25.930  18.030  1.00  0.00            
ATOM    124  O29 GCD     1      20.730  26.110  17.190  1.00  0.00            
ATOM    125  H60 GCD     1      20.570  26.810  17.840  1.00  0.00            
ATOM    126  O30 GCD     1      21.320  23.060  14.280  1.00  0.00            
ATOM    127  C37 GCD     1      20.610  22.390  13.250  1.00  0.00            
ATOM    128  H61 GCD     1      20.880  22.750  12.250  1.00  0.00            
ATOM    129  C38 GCD     1      20.930  20.910  13.290  1.00  0.00            
ATOM    130  H62 GCD     1      20.910  20.570  14.340  1.00  0.00            
ATOM    131  O31 GCD     1      22.230  20.750  12.720  1.00  0.00            
ATOM    132  H63 GCD     1      22.610  19.900  12.950  1.00  0.00            
ATOM    133  C39 GCD     1      19.950  20.110  12.460  1.00  0.00            
ATOM    134  H64 GCD     1      20.160  20.320  11.400  1.00  0.00            
ATOM    135  O32 GCD     1      20.190  18.720  12.500  1.00  0.00            
ATOM    136  H65 GCD     1      19.500  18.320  13.040  1.00  0.00            
ATOM    137  C40 GCD     1      18.520  20.420  12.750  1.00  0.00            
ATOM    138  H66 GCD     1      17.830  19.920  12.060  1.00  0.00            
ATOM    139  O33 GCD     1      18.300  21.860  12.670  1.00  0.00            
ATOM    140  C41 GCD     1      19.160  22.620  13.520  1.00  0.00            
ATOM    141  H67 GCD     1      19.040  22.310  14.570  1.00  0.00            
ATOM    142  C42 GCD     1      18.680  24.090  13.370  1.00  0.00            
ATOM    143  H68 GCD     1      18.660  24.430  12.330  1.00  0.00            
ATOM    144  H69 GCD     1      19.370  24.780  13.880  1.00  0.00            
ATOM    145  O34 GCD     1      17.330  24.240  13.930  1.00  0.00            
ATOM    146  H70 GCD     1      17.310  23.970  14.860  1.00  0.00            
ATOM    147  O35 GCD     1      18.120  19.960  14.110  1.00  0.00            
ATOM    148  C43 GCD     1      17.020  19.110  14.260  1.00  0.00            
ATOM    149  H71 GCD     1      16.690  18.710  13.300  1.00  0.00            
ATOM    150  C44 GCD     1      17.500  17.860  14.990  1.00  0.00            
ATOM    151  H72 GCD     1      17.840  18.130  15.990  1.00  0.00            
ATOM    152  O36 GCD     1      18.650  17.290  14.270  1.00  0.00            
ATOM    153  H73 GCD     1      19.010  16.600  14.830  1.00  0.00            
ATOM    154  C45 GCD     1      16.350  16.940  15.180  1.00  0.00            
ATOM    155  H74 GCD     1      16.110  16.640  14.150  1.00  0.00            
ATOM    156  O37 GCD     1      16.680  15.800  15.900  1.00  0.00            
ATOM    157  H75 GCD     1      16.630  15.960  16.850  1.00  0.00            
ATOM    158  C46 GCD     1      15.120  17.630  15.830  1.00  0.00            
ATOM    159  H76 GCD     1      14.300  16.910  15.740  1.00  0.00            
ATOM    160  O38 GCD     1      15.430  17.890  17.200  1.00  0.00            
ATOM    161  O39 GCD     1      14.830  18.840  15.190  1.00  0.00            
ATOM    162  C47 GCD     1      15.910  19.780  15.100  1.00  0.00            
ATOM    163  H77 GCD     1      16.270  20.120  16.080  1.00  0.00            
ATOM    164  C48 GCD     1      15.460  21.070  14.350  1.00  0.00            
ATOM    165  H78 GCD     1      14.900  20.770  13.450  1.00  0.00            
ATOM    166  H79 GCD     1      16.320  21.640  13.980  1.00  0.00            
ATOM    167  O40 GCD     1      14.710  22.020  15.120  1.00  0.00            
ATOM    168  H80 GCD     1      14.350  22.600  14.430  1.00  0.00            
ATOM    169  C1  BJ5     2      18.150  23.620  21.800  1.00  0.00            
ATOM    170  C2  BJ5     2      19.230  24.370  21.570  1.00  0.00            
ATOM    171  C3  BJ5     2      20.390  23.830  20.810  1.00  0.00            
ATOM    172  C4  BJ5     2      20.260  22.430  20.090  1.00  0.00            
ATOM    173  C5  BJ5     2      20.050  22.410  18.690  1.00  0.00            
ATOM    174  C6  BJ5     2      19.850  21.190  18.120  1.00  0.00            
ATOM    175  C7  BJ5     2      19.880  20.000  18.850  1.00  0.00            
ATOM    176  O1  BJ5     2      19.820  18.820  18.080  1.00  0.00            
ATOM    177  C8  BJ5     2      19.520  17.550  18.740  1.00  0.00            
ATOM    178  C9  BJ5     2      20.220  20.020  20.250  1.00  0.00            
ATOM    179  C10 BJ5     2      20.360  21.290  20.870  1.00  0.00            
ATOM    180  H1  BJ5     2      17.350  23.970  22.460  1.00  0.00            
ATOM    181  H2  BJ5     2      18.100  22.610  21.380  1.00  0.00            
ATOM    182  H3  BJ5     2      19.350  25.350  22.030  1.00  0.00            
ATOM    183  H4  BJ5     2      21.340  23.870  21.360  1.00  0.00            
ATOM    184  H5  BJ5     2      20.640  24.640  20.120  1.00  0.00            
ATOM    185  H6  BJ5     2      19.900  23.300  18.090  1.00  0.00            
ATOM    186  H7  BJ5     2      19.620  21.070  17.060  1.00  0.00            
ATOM    187  H8  BJ5     2      18.490  17.530  19.130  1.00  0.00            
ATOM    188  H9  BJ5     2      19.620  16.650  18.130  1.00  0.00            
ATOM    189  H10 BJ5     2      20.280  17.460  19.530  1.00  0.00            
ATOM    190  H11 BJ5     2      20.240  19.140  20.880  1.00  0.00            
ATOM    191  H12 BJ5     2      20.450  21.370  21.950  1.00  0.00            
TER
ENDMDL
MODEL        1
ATOM      1  H1  GCD     1      24.900  30.880  13.540  1.00  0.00            
ATOM      2  O1  GCD     1      25.160  30.350  14.300  1.00  0.00            
ATOM      3  C1  GCD     1      24.120  29.630  14.970  1.00  0.00            
ATOM      4  H2  GCD     1      24.460  28.600  15.150  1.00  0.00            
ATOM      5  H3  GCD     1      23.950  30.130  15.930  1.00  0.00            
ATOM      6  C2  GCD     1      22.900  29.730  14.130  1.00  0.00            
ATOM      7  H4  GCD     1      22.090  29.140  14.600  1.00  0.00            
ATOM      8  C3  GCD     1      23.020  29.120  12.760  1.00  0.00            
ATOM      9  H5  GCD     1      23.840  29.560  12.180  1.00  0.00            
ATOM     10  C4  GCD     1      21.760  29.340  11.940  1.00  0.00            
ATOM     11  H6  GCD     1      20.900  28.920  12.480  1.00  0.00            
ATOM     12  O2  GCD     1      21.790  28.660  10.610  1.00  0.00            
ATOM     13  H7  GCD     1      20.930  28.760  10.180  1.00  0.00            
ATOM     14  C5  GCD     1      21.430  30.840  11.950  1.00  0.00            
ATOM     15  H8  GCD     1      22.260  31.310  11.410  1.00  0.00            
ATOM     16  O3  GCD     1      20.180  31.100  11.200  1.00  0.00            
ATOM     17  H9  GCD     1      19.400  31.070  11.760  1.00  0.00            
ATOM     18  C6  GCD     1      21.310  31.370  13.320  1.00  0.00            
ATOM     19  O4  GCD     1      22.520  31.110  13.990  1.00  0.00            
ATOM     20  H10 GCD     1      21.120  32.450  13.270  1.00  0.00            
ATOM     21  O5  GCD     1      20.170  30.730  13.900  1.00  0.00            
ATOM     22  C7  GCD     1      19.090  31.530  14.360  1.00  0.00            
ATOM     23  H11 GCD     1      19.280  32.580  14.110  1.00  0.00            
ATOM     24  C8  GCD     1      17.810  31.150  13.730  1.00  0.00            
ATOM     25  H12 GCD     1      17.620  30.090  13.940  1.00  0.00            
ATOM     26  O6  GCD     1      17.750  31.350  12.280  1.00  0.00            
ATOM     27  H13 GCD     1      16.810  31.250  12.100  1.00  0.00            
ATOM     28  C9  GCD     1      16.700  31.960  14.430  1.00  0.00            
ATOM     29  H14 GCD     1      16.830  33.010  14.140  1.00  0.00            
ATOM     30  O7  GCD     1      15.440  31.560  13.910  1.00  0.00            
ATOM     31  H15 GCD     1      15.340  30.610  14.080  1.00  0.00            
ATOM     32  C10 GCD     1      16.790  31.800  15.910  1.00  0.00            
ATOM     33  H16 GCD     1      16.150  32.540  16.400  1.00  0.00            
ATOM     34  O8  GCD     1      18.040  32.110  16.440  1.00  0.00            
ATOM     35  C11 GCD     1      19.100  31.350  15.930  1.00  0.00            
ATOM     36  H17 GCD     1      19.000  30.290  16.190  1.00  0.00            
ATOM     37  C12 GCD     1      20.440  31.830  16.510  1.00  0.00            
ATOM     38  H18 GCD     1      20.770  32.750  16.010  1.00  0.00            
ATOM     39  H19 GCD     1      21.240  31.110  16.340  1.00  0.00            
ATOM     40  O9  GCD     1      20.260  32.070  17.900  1.00  0.00            
ATOM     41  H20 GCD     1      19.560  31.490  18.240  1.00  0.00            
ATOM     42  O10 GCD     1      16.530  30.450  16.350  1.00  0.00            
ATOM     43  C13 GCD     1      15.300  30.270  17.040  1.00  0.00            
ATOM     44  H21 GCD     1      14.540  31.060  17.060  1.00  0.00            
ATOM     45  C14 GCD     1      14.550  29.100  16.330  1.00  0.00            
ATOM     46  H22 GCD     1      15.190  28.330  15.890  1.00  0.00            
ATOM     47  O11 GCD     1      13.920  29.610  15.150  1.00  0.00            
ATOM     48  H23 GCD     1      13.440  30.400  15.450  1.00  0.00            
ATOM     49  C15 GCD     1      13.510  28.510  17.300  1.00  0.00            
ATOM     50  H24 GCD     1      12.680  29.240  17.300  1.00  0.00            
ATOM     51  O12 GCD     1      13.000  27.290  16.750  1.00  0.00            
ATOM     52  H25 GCD     1      13.640  26.570  16.850  1.00  0.00            
ATOM     53  C16 GCD     1      14.070  28.300  18.710  1.00  0.00            
ATOM     54  H26 GCD     1      13.240  28.030  19.360  1.00  0.00            
ATOM     55  O13 GCD     1      14.530  29.530  19.180  1.00  0.00            
ATOM     56  C17 GCD     1      15.630  30.070  18.530  1.00  0.00            
ATOM     57  H27 GCD     1      16.480  29.370  18.570  1.00  0.00            
ATOM     58  C18 GCD     1      16.150  31.350  19.290  1.00  0.00            
ATOM     59  H28 GCD     1      15.250  31.980  19.190  1.00  0.00            
ATOM     60  H29 GCD     1      17.030  31.740  18.770  1.00  0.00            
ATOM     61  O14 GCD     1      16.550  31.180  20.710  1.00  0.00            
ATOM     62  H30 GCD     1      16.800  30.260  20.830  1.00  0.00            
ATOM     63  O15 GCD     1      15.050  27.220  18.720  1.00  0.00            
ATOM     64  C19 GCD     1      14.610  25.910  19.060  1.00  0.00            
ATOM     65  H31 GCD     1      13.520  25.840  18.970  1.00  0.00            
ATOM     66  C20 GCD     1      15.190  24.960  18.000  1.00  0.00            
ATOM     67  H32 GCD     1      16.280  24.810  18.080  1.00  0.00            
ATOM     68  O16 GCD     1      14.850  25.390  16.700  1.00  0.00            
ATOM     69  H33 GCD     1      15.070  24.650  16.120  1.00  0.00            
ATOM     70  C21 GCD     1      14.630  23.530  18.380  1.00  0.00            
ATOM     71  H34 GCD     1      13.540  23.620  18.460  1.00  0.00            
ATOM     72  O17 GCD     1      15.100  22.480  17.580  1.00  0.00            
ATOM     73  H35 GCD     1      15.440  22.860  16.760  1.00  0.00            
ATOM     74  C22 GCD     1      15.050  23.170  19.780  1.00  0.00            
ATOM     75  H36 GCD     1      14.610  22.230  20.140  1.00  0.00            
ATOM     76  O18 GCD     1      14.590  24.200  20.710  1.00  0.00            
ATOM     77  C23 GCD     1      15.060  25.540  20.490  1.00  0.00            
ATOM     78  H37 GCD     1      16.150  25.550  20.540  1.00  0.00            
ATOM     79  C24 GCD     1      14.690  26.510  21.600  1.00  0.00            
ATOM     80  H38 GCD     1      15.230  27.470  21.580  1.00  0.00            
ATOM     81  H39 GCD     1      15.110  26.120  22.540  1.00  0.00            
ATOM     82  O19 GCD     1      13.290  26.790  21.650  1.00  0.00            
ATOM     83  H40 GCD     1      12.950  26.880  22.550  1.00  0.00            
ATOM     84  O20 GCD     1      16.540  23.060  19.900  1.00  0.00            
ATOM     85  C25 GCD     1      16.970  21.840  20.550  1.00  0.00            
ATOM     86  H41 GCD     1      16.130  21.400  21.100  1.00  0.00            
ATOM     87  C26 GCD     1      17.400  20.800  19.470  1.00  0.00            
ATOM     88  H42 GCD     1      18.220  21.190  18.860  1.00  0.00            
ATOM     89  O21 GCD     1      16.370  20.490  18.540  1.00  0.00            
ATOM     90  H43 GCD     1      16.070  21.310  18.120  1.00  0.00            
ATOM     91  C27 GCD     1      18.040  19.540  20.150  1.00  0.00            
ATOM     92  H44 GCD     1      17.290  19.040  20.780  1.00  0.00            
ATOM     93  O22 GCD     1      18.530  18.560  19.280  1.00  0.00            
ATOM     94  H45 GCD     1      17.750  18.290  18.790  1.00  0.00            
ATOM     95  C28 GCD     1      19.140  20.010  21.110  1.00  0.00            
ATOM     96  H46 GCD     1      19.530  19.180  21.700  1.00  0.00            
ATOM     97  O23 GCD     1      18.620  21.010  22.020  1.00  0.00            
ATOM     98  C29 GCD     1      18.040  22.190  21.550  1.00  0.00            
ATOM     99  H47 GCD     1      18.850  22.820  21.180  1.00  0.00            
ATOM    100  C30 GCD     1      17.440  23.070  22.700  1.00  0.00            
ATOM    101  H48 GCD     1      16.950  22.450  23.460  1.00  0.00            
ATOM    102  H49 GCD     1      16.750  23.810  22.280  1.00  0.00            
ATOM    103  O24 GCD     1      18.390  23.740  23.520  1.00  0.00            
ATOM    104  H50 GCD     1      19.110  23.130  23.720  1.00  0.00            
ATOM    105  O25 GCD     1      20.240  20.620  20.390  1.00  0.00            
ATOM    106  C31 GCD     1      21.500  20.030  20.530  1.00  0.00            
ATOM    107  H51 GCD     1      21.520  19.380  21.410  1.00  0.00            
ATOM    108  C32 GCD     1      21.910  19.240  19.300  1.00  0.00            
ATOM    109  H52 GCD     1      21.570  19.850  18.450  1.00  0.00            
ATOM    110  O26 GCD     1      21.230  17.990  19.270  1.00  0.00            
ATOM    111  H53 GCD     1      20.290  18.210  19.280  1.00  0.00            
ATOM    112  C33 GCD     1      23.400  19.050  18.960  1.00  0.00            
ATOM    113  H54 GCD     1      23.650  18.410  19.820  1.00  0.00            
ATOM    114  O27 GCD     1      23.660  18.360  17.740  1.00  0.00            
ATOM    115  H55 GCD     1      23.590  19.110  17.130  1.00  0.00            
ATOM    116  C34 GCD     1      24.130  20.320  19.180  1.00  0.00            
ATOM    117  H56 GCD     1      25.190  20.080  19.060  1.00  0.00            
ATOM    118  O28 GCD     1      23.830  20.850  20.460  1.00  0.00            
ATOM    119  C35 GCD     1      22.430  21.220  20.640  1.00  0.00            
ATOM    120  H57 GCD     1      22.210  21.940  19.840  1.00  0.00            
ATOM    121  C36 GCD     1      22.370  21.910  21.990  1.00  0.00            
ATOM    122  H58 GCD     1      21.390  22.400  22.120  1.00  0.00            
ATOM    123  H59 GCD     1      23.070  22.750  22.020  1.00  0.00            
ATOM    124  O29 GCD     1      22.640  20.970  23.030  1.00  0.00            
ATOM    125  H60 GCD     1      23.570  20.710  22.980  1.00  0.00            
ATOM    126  O30 GCD     1      23.760  21.300  18.190  1.00  0.00            
ATOM    127  C37 GCD     1      24.630  21.510  17.130  1.00  0.00            
ATOM    128  H61 GCD     1      25.480  20.810  17.080  1.00  0.00            
ATOM    129  C38 GCD     1      23.960  21.320  15.760  1.00  0.00            
ATOM    130  H62 GCD     1      23.080  21.960  15.590  1.00  0.00            
ATOM    131  O31 GCD     1      23.500  19.980  15.650  1.00  0.00            
ATOM    132  H63 GCD     1      23.620  19.710  14.730  1.00  0.00            
ATOM    133  C39 GCD     1      24.940  21.610  14.680  1.00  0.00            
ATOM    134  H64 GCD     1      25.770  20.910  14.790  1.00  0.00            
ATOM    135  O32 GCD     1      24.300  21.500  13.380  1.00  0.00            
ATOM    136  H65 GCD     1      25.000  21.590  12.730  1.00  0.00            
ATOM    137  C40 GCD     1      25.550  23.010  14.860  1.00  0.00            
ATOM    138  H66 GCD     1      26.460  23.060  14.250  1.00  0.00            
ATOM    139  O33 GCD     1      26.080  23.190  16.190  1.00  0.00            
ATOM    140  C41 GCD     1      25.180  22.900  17.290  1.00  0.00            
ATOM    141  H67 GCD     1      24.410  23.680  17.310  1.00  0.00            
ATOM    142  C42 GCD     1      25.890  23.040  18.580  1.00  0.00            
ATOM    143  H68 GCD     1      25.140  22.950  19.380  1.00  0.00            
ATOM    144  H69 GCD     1      26.300  24.050  18.660  1.00  0.00            
ATOM    145  O34 GCD     1      26.960  22.060  18.770  1.00  0.00            
ATOM    146  H70 GCD     1      27.720  22.180  18.190  1.00  0.00            
ATOM    147  O35 GCD     1      24.540  24.020  14.600  1.00  0.00            
ATOM    148  C43 GCD     1      24.740  24.790  13.450  1.00  0.00            
ATOM    149  H71 GCD     1      25.500  24.310  12.820  1.00  0.00            
ATOM    150  C44 GCD     1      23.420  24.900  12.780  1.00  0.00            
ATOM    151  H72 GCD     1      22.740  25.310  13.530  1.00  0.00            
ATOM    152  O36 GCD     1      22.980  23.640  12.320  1.00  0.00            
ATOM    153  H73 GCD     1      23.430  22.990  12.880  1.00  0.00            
ATOM    154  C45 GCD     1      23.500  25.820  11.620  1.00  0.00            
ATOM    155  H74 GCD     1      24.170  25.470  10.820  1.00  0.00            
ATOM    156  O37 GCD     1      22.290  26.100  10.980  1.00  0.00            
ATOM    157  H75 GCD     1      22.180  27.050  11.100  1.00  0.00            
ATOM    158  C46 GCD     1      24.130  27.170  12.000  1.00  0.00            
ATOM    159  H76 GCD     1      24.400  27.760  11.120  1.00  0.00            
ATOM    160  O38 GCD     1      23.220  27.780  12.900  1.00  0.00            
ATOM    161  O39 GCD     1      25.320  27.000  12.730  1.00  0.00            
ATOM    162  C47 GCD     1      25.250  26.170  13.920  1.00  0.00            
ATOM    163  H77 GCD     1      24.480  26.520  14.620  1.00  0.00            
ATOM    164  C48 GCD     1      26.650  26.160  14.580  1.00  0.00            
ATOM    165  H78 GCD     1      26.660  25.410  15.380  1.00  0.00            
ATOM    166  H79 GCD     1      27.020  27.090  15.010  1.00  0.00            
ATOM    167  O40 GCD     1      27.660  25.630  13.640  1.00  0.00            
ATOM    168  H80 GCD     1      27.830  26.270  12.940  1.00  0.00            
ATOM    169  C1  BJ5     2      20.160  23.610  18.370  1.00  0.00            
ATOM    170  C2  BJ5     2      20.540  24.570  19.190  1.00  0.00            
ATOM    171  C3  BJ5     2      20.450  26.070  18.950  1.00  0.00            
ATOM    172  C4  BJ5     2      19.920  26.480  17.520  1.00  0.00            
ATOM    173  C5  BJ5     2      18.560  26.730  17.310  1.00  0.00            
ATOM    174  C6  BJ5     2      18.040  27.070  16.040  1.00  0.00            
ATOM    175  C7  BJ5     2      18.960  27.160  14.990  1.00  0.00            
ATOM    176  O1  BJ5     2      18.650  27.350  13.640  1.00  0.00            
ATOM    177  C8  BJ5     2      17.400  27.130  13.030  1.00  0.00            
ATOM    178  C9  BJ5     2      20.320  26.960  15.220  1.00  0.00            
ATOM    179  C10 BJ5     2      20.780  26.570  16.470  1.00  0.00            
ATOM    180  H1  BJ5     2      20.210  22.550  18.610  1.00  0.00            
ATOM    181  H2  BJ5     2      19.770  23.810  17.370  1.00  0.00            
ATOM    182  H3  BJ5     2      20.980  24.300  20.150  1.00  0.00            
ATOM    183  H4  BJ5     2      21.410  26.590  19.000  1.00  0.00            
ATOM    184  H5  BJ5     2      19.790  26.540  19.690  1.00  0.00            
ATOM    185  H6  BJ5     2      17.860  26.670  18.140  1.00  0.00            
ATOM    186  H7  BJ5     2      16.970  27.190  15.900  1.00  0.00            
ATOM    187  H8  BJ5     2      16.630  27.820  13.400  1.00  0.00            
ATOM    188  H9  BJ5     2      17.370  27.280  11.940  1.00  0.00            
ATOM    189  H10 BJ5     2      17.170  26.070  13.190  1.00  0.00            
ATOM    190  H11 BJ5     2      20.990  27.060  14.370  1.00  0.00            
ATOM    191  H12 BJ5     2      21.830  26.380  16.640  1.00  0.00            
TER
ENDMDL
MODEL        1
ATOM      1  H1  GCD     1      18.340  26.700  25.690  1.00  0.00            
ATOM      2  O1  GCD     1      19.160  26.880  25.210  1.00  0.00            
ATOM      3  C1  GCD     1      19.960  25.830  25.560  1.00  0.00            
ATOM      4  H2  GCD     1      20.430  25.440  24.650  1.00  0.00            
ATOM      5  H3  GCD     1      20.780  26.110  26.220  1.00  0.00            
ATOM      6  C2  GCD     1      19.200  24.630  26.110  1.00  0.00            
ATOM      7  H4  GCD     1      19.920  23.800  26.120  1.00  0.00            
ATOM      8  C3  GCD     1      17.950  24.210  25.330  1.00  0.00            
ATOM      9  H5  GCD     1      17.300  25.070  25.180  1.00  0.00            
ATOM     10  C4  GCD     1      17.300  23.070  26.060  1.00  0.00            
ATOM     11  H6  GCD     1      18.030  22.250  26.000  1.00  0.00            
ATOM     12  O2  GCD     1      16.130  22.570  25.430  1.00  0.00            
ATOM     13  H7  GCD     1      15.600  22.280  26.180  1.00  0.00            
ATOM     14  C5  GCD     1      16.920  23.430  27.460  1.00  0.00            
ATOM     15  H8  GCD     1      16.170  24.240  27.460  1.00  0.00            
ATOM     16  O3  GCD     1      16.350  22.340  28.220  1.00  0.00            
ATOM     17  H9  GCD     1      17.140  21.810  28.400  1.00  0.00            
ATOM     18  C6  GCD     1      18.210  23.910  28.160  1.00  0.00            
ATOM     19  O4  GCD     1      18.790  24.950  27.480  1.00  0.00            
ATOM     20  H10 GCD     1      18.020  24.240  29.190  1.00  0.00            
ATOM     21  O5  GCD     1      19.070  22.800  28.220  1.00  0.00            
ATOM     22  C7  GCD     1      19.380  22.360  29.510  1.00  0.00            
ATOM     23  H11 GCD     1      18.630  22.590  30.280  1.00  0.00            
ATOM     24  C8  GCD     1      19.450  20.800  29.320  1.00  0.00            
ATOM     25  H12 GCD     1      20.080  20.530  28.460  1.00  0.00            
ATOM     26  O6  GCD     1      18.130  20.380  29.030  1.00  0.00            
ATOM     27  H13 GCD     1      18.280  19.480  28.720  1.00  0.00            
ATOM     28  C9  GCD     1      20.040  20.160  30.580  1.00  0.00            
ATOM     29  H14 GCD     1      19.490  20.570  31.440  1.00  0.00            
ATOM     30  O7  GCD     1      20.080  18.720  30.590  1.00  0.00            
ATOM     31  H15 GCD     1      19.200  18.350  30.700  1.00  0.00            
ATOM     32  C10 GCD     1      21.430  20.710  30.780  1.00  0.00            
ATOM     33  H16 GCD     1      21.750  20.250  31.720  1.00  0.00            
ATOM     34  O8  GCD     1      21.300  22.100  30.920  1.00  0.00            
ATOM     35  C11 GCD     1      20.820  22.800  29.760  1.00  0.00            
ATOM     36  H17 GCD     1      21.490  22.620  28.910  1.00  0.00            
ATOM     37  C12 GCD     1      20.870  24.270  30.050  1.00  0.00            
ATOM     38  H18 GCD     1      20.360  24.880  29.300  1.00  0.00            
ATOM     39  H19 GCD     1      21.920  24.580  30.140  1.00  0.00            
ATOM     40  O9  GCD     1      20.180  24.640  31.280  1.00  0.00            
ATOM     41  H20 GCD     1      20.720  24.350  32.020  1.00  0.00            
ATOM     42  O10 GCD     1      22.220  20.300  29.640  1.00  0.00            
ATOM     43  C13 GCD     1      23.640  20.220  29.910  1.00  0.00            
ATOM     44  H21 GCD     1      23.860  20.580  30.930  1.00  0.00            
ATOM     45  C14 GCD     1      23.930  18.760  29.850  1.00  0.00            
ATOM     46  H22 GCD     1      23.600  18.350  28.890  1.00  0.00            
ATOM     47  O11 GCD     1      23.270  18.060  30.930  1.00  0.00            
ATOM     48  H23 GCD     1      22.330  18.040  30.720  1.00  0.00            
ATOM     49  C15 GCD     1      25.460  18.410  29.930  1.00  0.00            
ATOM     50  H24 GCD     1      25.870  18.760  30.890  1.00  0.00            
ATOM     51  O12 GCD     1      25.650  17.000  29.970  1.00  0.00            
ATOM     52  H25 GCD     1      25.240  16.700  30.790  1.00  0.00            
ATOM     53  C16 GCD     1      26.270  19.260  28.950  1.00  0.00            
ATOM     54  H26 GCD     1      27.350  19.170  29.110  1.00  0.00            
ATOM     55  O13 GCD     1      25.910  20.650  29.110  1.00  0.00            
ATOM     56  C17 GCD     1      24.510  20.970  28.910  1.00  0.00            
ATOM     57  H27 GCD     1      24.320  20.720  27.850  1.00  0.00            
ATOM     58  C18 GCD     1      24.420  22.490  29.080  1.00  0.00            
ATOM     59  H28 GCD     1      23.380  22.800  28.900  1.00  0.00            
ATOM     60  H29 GCD     1      25.070  22.990  28.350  1.00  0.00            
ATOM     61  O14 GCD     1      24.880  23.040  30.310  1.00  0.00            
ATOM     62  H30 GCD     1      25.620  22.490  30.600  1.00  0.00            
ATOM     63  O15 GCD     1      26.000  18.850  27.590  1.00  0.00            
ATOM     64  C19 GCD     1      27.070  18.540  26.790  1.00  0.00            
ATOM     65  H31 GCD     1      28.020  18.850  27.240  1.00  0.00            
ATOM     66  C20 GCD     1      27.190  17.040  26.680  1.00  0.00            
ATOM     67  H32 GCD     1      26.210  16.840  26.230  1.00  0.00            
ATOM     68  O16 GCD     1      27.290  16.430  27.920  1.00  0.00            
ATOM     69  H33 GCD     1      26.570  16.660  28.530  1.00  0.00            
ATOM     70  C21 GCD     1      28.240  16.580  25.700  1.00  0.00            
ATOM     71  H34 GCD     1      29.210  16.820  26.150  1.00  0.00            
ATOM     72  O17 GCD     1      28.170  15.180  25.300  1.00  0.00            
ATOM     73  H35 GCD     1      28.930  15.040  24.720  1.00  0.00            
ATOM     74  C22 GCD     1      28.150  17.390  24.420  1.00  0.00            
ATOM     75  H36 GCD     1      29.010  17.140  23.790  1.00  0.00            
ATOM     76  O18 GCD     1      28.110  18.800  24.680  1.00  0.00            
ATOM     77  C23 GCD     1      26.880  19.110  25.430  1.00  0.00            
ATOM     78  H37 GCD     1      25.980  18.610  25.050  1.00  0.00            
ATOM     79  C24 GCD     1      26.740  20.600  25.350  1.00  0.00            
ATOM     80  H38 GCD     1      27.440  21.140  26.010  1.00  0.00            
ATOM     81  H39 GCD     1      25.770  20.900  25.770  1.00  0.00            
ATOM     82  O19 GCD     1      26.780  21.160  24.050  1.00  0.00            
ATOM     83  H40 GCD     1      27.630  20.910  23.690  1.00  0.00            
ATOM     84  O20 GCD     1      27.010  17.030  23.660  1.00  0.00            
ATOM     85  C25 GCD     1      27.110  16.770  22.260  1.00  0.00            
ATOM     86  H41 GCD     1      28.130  16.460  22.030  1.00  0.00            
ATOM     87  C26 GCD     1      26.260  15.610  22.090  1.00  0.00            
ATOM     88  H42 GCD     1      25.210  15.930  22.190  1.00  0.00            
ATOM     89  O21 GCD     1      26.670  14.480  22.920  1.00  0.00            
ATOM     90  H43 GCD     1      27.110  14.830  23.700  1.00  0.00            
ATOM     91  C27 GCD     1      26.230  15.110  20.660  1.00  0.00            
ATOM     92  H44 GCD     1      27.230  14.740  20.400  1.00  0.00            
ATOM     93  O22 GCD     1      25.250  14.110  20.370  1.00  0.00            
ATOM     94  H45 GCD     1      24.500  14.510  19.910  1.00  0.00            
ATOM     95  C28 GCD     1      26.030  16.250  19.660  1.00  0.00            
ATOM     96  H46 GCD     1      26.240  15.820  18.680  1.00  0.00            
ATOM     97  O23 GCD     1      26.810  17.370  19.960  1.00  0.00            
ATOM     98  C29 GCD     1      26.660  17.840  21.290  1.00  0.00            
ATOM     99  H47 GCD     1      25.640  18.250  21.360  1.00  0.00            
ATOM    100  C30 GCD     1      27.500  19.100  21.450  1.00  0.00            
ATOM    101  H48 GCD     1      28.550  18.850  21.240  1.00  0.00            
ATOM    102  H49 GCD     1      27.330  19.480  22.460  1.00  0.00            
ATOM    103  O24 GCD     1      27.080  20.130  20.560  1.00  0.00            
ATOM    104  H50 GCD     1      26.130  20.220  20.720  1.00  0.00            
ATOM    105  O25 GCD     1      24.670  16.660  19.720  1.00  0.00            
ATOM    106  C31 GCD     1      23.720  16.560  18.590  1.00  0.00            
ATOM    107  H51 GCD     1      24.110  15.890  17.810  1.00  0.00            
ATOM    108  C32 GCD     1      22.480  15.860  19.050  1.00  0.00            
ATOM    109  H52 GCD     1      22.050  16.280  19.960  1.00  0.00            
ATOM    110  O26 GCD     1      22.820  14.500  19.370  1.00  0.00            
ATOM    111  H53 GCD     1      22.060  14.050  19.740  1.00  0.00            
ATOM    112  C33 GCD     1      21.500  15.780  17.920  1.00  0.00            
ATOM    113  H54 GCD     1      22.040  15.260  17.130  1.00  0.00            
ATOM    114  O27 GCD     1      20.350  15.150  18.340  1.00  0.00            
ATOM    115  H55 GCD     1      19.870  15.800  18.880  1.00  0.00            
ATOM    116  C34 GCD     1      21.210  17.130  17.390  1.00  0.00            
ATOM    117  H56 GCD     1      20.470  17.130  16.590  1.00  0.00            
ATOM    118  O28 GCD     1      22.420  17.700  16.830  1.00  0.00            
ATOM    119  C35 GCD     1      23.480  17.860  17.840  1.00  0.00            
ATOM    120  H57 GCD     1      23.260  18.540  18.680  1.00  0.00            
ATOM    121  C36 GCD     1      24.810  18.410  17.260  1.00  0.00            
ATOM    122  H58 GCD     1      24.850  18.090  16.210  1.00  0.00            
ATOM    123  H59 GCD     1      25.720  17.980  17.690  1.00  0.00            
ATOM    124  O29 GCD     1      24.910  19.840  17.360  1.00  0.00            
ATOM    125  H60 GCD     1      24.780  20.250  16.500  1.00  0.00            
ATOM    126  O30 GCD     1      20.730  17.940  18.440  1.00  0.00            
ATOM    127  C37 GCD     1      19.580  18.710  18.290  1.00  0.00            
ATOM    128  H61 GCD     1      19.010  18.460  17.380  1.00  0.00            
ATOM    129  C38 GCD     1      18.610  18.450  19.470  1.00  0.00            
ATOM    130  H62 GCD     1      19.260  18.650  20.330  1.00  0.00            
ATOM    131  O31 GCD     1      18.250  17.060  19.660  1.00  0.00            
ATOM    132  H63 GCD     1      18.240  16.830  20.600  1.00  0.00            
ATOM    133  C39 GCD     1      17.390  19.340  19.410  1.00  0.00            
ATOM    134  H64 GCD     1      16.870  19.100  18.480  1.00  0.00            
ATOM    135  O32 GCD     1      16.400  19.220  20.440  1.00  0.00            
ATOM    136  H65 GCD     1      16.540  19.890  21.110  1.00  0.00            
ATOM    137  C40 GCD     1      17.810  20.810  19.270  1.00  0.00            
ATOM    138  H66 GCD     1      16.940  21.400  18.960  1.00  0.00            
ATOM    139  O33 GCD     1      18.740  21.060  18.220  1.00  0.00            
ATOM    140  C41 GCD     1      19.920  20.200  18.230  1.00  0.00            
ATOM    141  H67 GCD     1      20.570  20.470  19.080  1.00  0.00            
ATOM    142  C42 GCD     1      20.720  20.520  16.970  1.00  0.00            
ATOM    143  H68 GCD     1      20.240  20.370  15.990  1.00  0.00            
ATOM    144  H69 GCD     1      21.620  19.900  16.970  1.00  0.00            
ATOM    145  O34 GCD     1      21.100  21.880  16.980  1.00  0.00            
ATOM    146  H70 GCD     1      20.270  22.340  16.850  1.00  0.00            
ATOM    147  O35 GCD     1      18.330  21.240  20.500  1.00  0.00            
ATOM    148  C43 GCD     1      17.920  22.570  20.850  1.00  0.00            
ATOM    149  H71 GCD     1      17.470  23.110  20.010  1.00  0.00            
ATOM    150  C44 GCD     1      16.910  22.490  21.930  1.00  0.00            
ATOM    151  H72 GCD     1      17.380  21.960  22.760  1.00  0.00            
ATOM    152  O36 GCD     1      15.750  21.740  21.500  1.00  0.00            
ATOM    153  H73 GCD     1      15.160  21.890  22.240  1.00  0.00            
ATOM    154  C45 GCD     1      16.570  23.930  22.350  1.00  0.00            
ATOM    155  H74 GCD     1      16.200  24.520  21.500  1.00  0.00            
ATOM    156  O37 GCD     1      15.530  23.970  23.300  1.00  0.00            
ATOM    157  H75 GCD     1      15.710  23.280  23.960  1.00  0.00            
ATOM    158  C46 GCD     1      17.880  24.510  22.950  1.00  0.00            
ATOM    159  H76 GCD     1      17.730  25.560  23.200  1.00  0.00            
ATOM    160  O38 GCD     1      18.430  23.760  24.040  1.00  0.00            
ATOM    161  O39 GCD     1      18.870  24.570  21.960  1.00  0.00            
ATOM    162  C47 GCD     1      19.190  23.330  21.320  1.00  0.00            
ATOM    163  H77 GCD     1      19.740  22.700  22.030  1.00  0.00            
ATOM    164  C48 GCD     1      20.170  23.590  20.220  1.00  0.00            
ATOM    165  H78 GCD     1      19.720  24.210  19.440  1.00  0.00            
ATOM    166  H79 GCD     1      20.440  22.670  19.690  1.00  0.00            
ATOM    167  O40 GCD     1      21.400  24.240  20.630  1.00  0.00            
ATOM    168  H80 GCD     1      21.190  24.910  21.280  1.00  0.00            
ATOM    169  C1  BJ5     2      16.840  19.410  24.040  1.00  0.00            
ATOM    170  C2  BJ5     2      17.470  18.310  23.690  1.00  0.00            
ATOM    171  C3  BJ5     2      18.930  18.100  23.780  1.00  0.00            
ATOM    172  C4  BJ5     2      19.730  19.400  23.930  1.00  0.00            
ATOM    173  C5  BJ5     2      19.900  19.850  25.280  1.00  0.00            
ATOM    174  C6  BJ5     2      20.840  20.900  25.560  1.00  0.00            
ATOM    175  C7  BJ5     2      21.470  21.580  24.480  1.00  0.00            
ATOM    176  O1  BJ5     2      22.410  22.520  24.820  1.00  0.00            
ATOM    177  C8  BJ5     2      22.940  23.520  23.910  1.00  0.00            
ATOM    178  C9  BJ5     2      21.340  21.080  23.180  1.00  0.00            
ATOM    179  C10 BJ5     2      20.430  20.040  22.910  1.00  0.00            
ATOM    180  H1  BJ5     2      15.790  19.570  23.820  1.00  0.00            
ATOM    181  H2  BJ5     2      17.450  20.250  24.370  1.00  0.00            
ATOM    182  H3  BJ5     2      17.020  17.400  23.290  1.00  0.00            
ATOM    183  H4  BJ5     2      19.130  17.620  22.810  1.00  0.00            
ATOM    184  H5  BJ5     2      19.120  17.440  24.640  1.00  0.00            
ATOM    185  H6  BJ5     2      19.410  19.290  26.080  1.00  0.00            
ATOM    186  H7  BJ5     2      21.120  21.110  26.590  1.00  0.00            
ATOM    187  H8  BJ5     2      23.570  22.960  23.210  1.00  0.00            
ATOM    188  H9  BJ5     2      22.200  24.120  23.370  1.00  0.00            
ATOM    189  H10 BJ5     2      23.550  24.250  24.450  1.00  0.00            
ATOM    190  H11 BJ5     2      21.930  21.450  22.340  1.00  0.00            
ATOM    191  H12 BJ5     2      20.360  19.680  21.890  1.00  0.00            
TER
ENDMDL
MODEL        1
ATOM      1  H1  GCD     1      22.920  25.980  21.360  1.00  0.00            
ATOM      2  O1  GCD     1      23.110  25.040  21.330  1.00  0.00            
ATOM      3  C1  GCD     1      24.130  24.840  22.290  1.00  0.00            
ATOM      4  H2  GCD     1      25.060  24.970  21.720  1.00  0.00            
ATOM      5  H3  GCD     1      24.130  25.670  23.010  1.00  0.00            
ATOM      6  C2  GCD     1      24.200  23.530  23.090  1.00  0.00            
ATOM      7  H4  GCD     1      25.040  23.740  23.760  1.00  0.00            
ATOM      8  C3  GCD     1      24.350  22.260  22.280  1.00  0.00            
ATOM      9  H5  GCD     1      23.530  22.320  21.550  1.00  0.00            
ATOM     10  C4  GCD     1      24.040  20.940  23.000  1.00  0.00            
ATOM     11  H6  GCD     1      24.900  20.710  23.650  1.00  0.00            
ATOM     12  O2  GCD     1      23.920  19.750  22.120  1.00  0.00            
ATOM     13  H7  GCD     1      23.350  19.090  22.540  1.00  0.00            
ATOM     14  C5  GCD     1      22.800  21.100  23.900  1.00  0.00            
ATOM     15  H8  GCD     1      21.890  21.000  23.290  1.00  0.00            
ATOM     16  O3  GCD     1      22.710  20.000  24.800  1.00  0.00            
ATOM     17  H9  GCD     1      23.210  20.340  25.540  1.00  0.00            
ATOM     18  C6  GCD     1      22.720  22.370  24.650  1.00  0.00            
ATOM     19  O4  GCD     1      22.950  23.460  23.730  1.00  0.00            
ATOM     20  H10 GCD     1      21.730  22.480  25.110  1.00  0.00            
ATOM     21  O5  GCD     1      23.700  22.400  25.610  1.00  0.00            
ATOM     22  C7  GCD     1      23.290  22.710  26.990  1.00  0.00            
ATOM     23  H11 GCD     1      22.210  22.870  27.140  1.00  0.00            
ATOM     24  C8  GCD     1      23.710  21.590  27.900  1.00  0.00            
ATOM     25  H12 GCD     1      24.760  21.400  27.640  1.00  0.00            
ATOM     26  O6  GCD     1      22.930  20.450  27.510  1.00  0.00            
ATOM     27  H13 GCD     1      22.930  19.880  28.290  1.00  0.00            
ATOM     28  C9  GCD     1      23.560  21.920  29.350  1.00  0.00            
ATOM     29  H14 GCD     1      22.490  22.100  29.520  1.00  0.00            
ATOM     30  O7  GCD     1      24.150  20.930  30.210  1.00  0.00            
ATOM     31  H15 GCD     1      23.700  20.090  30.120  1.00  0.00            
ATOM     32  C10 GCD     1      24.170  23.310  29.600  1.00  0.00            
ATOM     33  H16 GCD     1      23.990  23.630  30.630  1.00  0.00            
ATOM     34  O8  GCD     1      23.610  24.330  28.680  1.00  0.00            
ATOM     35  C11 GCD     1      23.920  24.030  27.300  1.00  0.00            
ATOM     36  H17 GCD     1      25.010  23.950  27.210  1.00  0.00            
ATOM     37  C12 GCD     1      23.530  25.170  26.360  1.00  0.00            
ATOM     38  H18 GCD     1      22.530  24.920  26.000  1.00  0.00            
ATOM     39  H19 GCD     1      24.090  25.150  25.410  1.00  0.00            
ATOM     40  O9  GCD     1      23.610  26.490  26.910  1.00  0.00            
ATOM     41  H20 GCD     1      22.950  26.480  27.620  1.00  0.00            
ATOM     42  O10 GCD     1      25.580  23.190  29.460  1.00  0.00            
ATOM     43  C13 GCD     1      26.300  23.870  30.500  1.00  0.00            
ATOM     44  H21 GCD     1      25.720  24.650  31.000  1.00  0.00            
ATOM     45  C14 GCD     1      26.790  22.870  31.560  1.00  0.00            
ATOM     46  H22 GCD     1      27.350  22.100  31.030  1.00  0.00            
ATOM     47  O11 GCD     1      25.630  22.320  32.280  1.00  0.00            
ATOM     48  H23 GCD     1      25.170  21.680  31.720  1.00  0.00            
ATOM     49  C15 GCD     1      27.660  23.610  32.570  1.00  0.00            
ATOM     50  H24 GCD     1      26.970  24.370  32.960  1.00  0.00            
ATOM     51  O12 GCD     1      28.150  22.790  33.640  1.00  0.00            
ATOM     52  H25 GCD     1      28.870  22.240  33.300  1.00  0.00            
ATOM     53  C16 GCD     1      28.790  24.410  31.870  1.00  0.00            
ATOM     54  H26 GCD     1      29.260  25.070  32.600  1.00  0.00            
ATOM     55  O13 GCD     1      28.220  25.230  30.880  1.00  0.00            
ATOM     56  C17 GCD     1      27.500  24.620  29.830  1.00  0.00            
ATOM     57  H27 GCD     1      28.140  23.940  29.260  1.00  0.00            
ATOM     58  C18 GCD     1      26.940  25.710  28.950  1.00  0.00            
ATOM     59  H28 GCD     1      26.380  26.400  29.600  1.00  0.00            
ATOM     60  H29 GCD     1      26.280  25.260  28.190  1.00  0.00            
ATOM     61  O14 GCD     1      27.970  26.380  28.190  1.00  0.00            
ATOM     62  H30 GCD     1      27.530  26.760  27.420  1.00  0.00            
ATOM     63  O15 GCD     1      29.650  23.520  31.270  1.00  0.00            
ATOM     64  C19 GCD     1      30.940  23.220  31.850  1.00  0.00            
ATOM     65  H31 GCD     1      31.000  23.620  32.870  1.00  0.00            
ATOM     66  C20 GCD     1      31.110  21.720  31.860  1.00  0.00            
ATOM     67  H32 GCD     1      30.930  21.380  30.830  1.00  0.00            
ATOM     68  O16 GCD     1      30.180  21.080  32.760  1.00  0.00            
ATOM     69  H33 GCD     1      30.420  20.150  32.650  1.00  0.00            
ATOM     70  C21 GCD     1      32.540  21.310  32.160  1.00  0.00            
ATOM     71  H34 GCD     1      32.750  21.640  33.190  1.00  0.00            
ATOM     72  O17 GCD     1      32.790  19.910  32.050  1.00  0.00            
ATOM     73  H35 GCD     1      33.160  19.660  31.200  1.00  0.00            
ATOM     74  C22 GCD     1      33.470  22.040  31.190  1.00  0.00            
ATOM     75  H36 GCD     1      34.510  21.850  31.470  1.00  0.00            
ATOM     76  O18 GCD     1      33.330  23.490  31.240  1.00  0.00            
ATOM     77  C23 GCD     1      31.950  23.900  31.010  1.00  0.00            
ATOM     78  H37 GCD     1      31.800  23.700  29.940  1.00  0.00            
ATOM     79  C24 GCD     1      31.880  25.410  31.180  1.00  0.00            
ATOM     80  H38 GCD     1      32.260  25.570  32.200  1.00  0.00            
ATOM     81  H39 GCD     1      30.880  25.850  31.250  1.00  0.00            
ATOM     82  O19 GCD     1      32.590  26.090  30.200  1.00  0.00            
ATOM     83  H40 GCD     1      33.490  26.220  30.520  1.00  0.00            
ATOM     84  O20 GCD     1      33.300  21.560  29.820  1.00  0.00            
ATOM     85  C25 GCD     1      34.490  21.450  29.050  1.00  0.00            
ATOM     86  H41 GCD     1      35.270  22.000  29.580  1.00  0.00            
ATOM     87  C26 GCD     1      34.810  19.960  28.850  1.00  0.00            
ATOM     88  H42 GCD     1      33.930  19.500  28.400  1.00  0.00            
ATOM     89  O21 GCD     1      35.160  19.310  30.110  1.00  0.00            
ATOM     90  H43 GCD     1      35.800  19.850  30.590  1.00  0.00            
ATOM     91  C27 GCD     1      35.990  19.870  27.940  1.00  0.00            
ATOM     92  H44 GCD     1      36.820  20.190  28.580  1.00  0.00            
ATOM     93  O22 GCD     1      36.280  18.480  27.620  1.00  0.00            
ATOM     94  H45 GCD     1      35.640  18.180  26.960  1.00  0.00            
ATOM     95  C28 GCD     1      35.760  20.580  26.630  1.00  0.00            
ATOM     96  H46 GCD     1      36.690  20.380  26.090  1.00  0.00            
ATOM     97  O23 GCD     1      35.540  21.960  26.870  1.00  0.00            
ATOM     98  C29 GCD     1      34.390  22.220  27.740  1.00  0.00            
ATOM     99  H47 GCD     1      33.560  21.810  27.140  1.00  0.00            
ATOM    100  C30 GCD     1      34.070  23.730  27.910  1.00  0.00            
ATOM    101  H48 GCD     1      33.150  23.810  28.510  1.00  0.00            
ATOM    102  H49 GCD     1      33.750  24.220  26.980  1.00  0.00            
ATOM    103  O24 GCD     1      35.190  24.410  28.510  1.00  0.00            
ATOM    104  H50 GCD     1      34.780  25.280  28.520  1.00  0.00            
ATOM    105  O25 GCD     1      34.660  19.970  25.950  1.00  0.00            
ATOM    106  C31 GCD     1      34.900  19.410  24.630  1.00  0.00            
ATOM    107  H51 GCD     1      35.900  18.980  24.590  1.00  0.00            
ATOM    108  C32 GCD     1      33.830  18.260  24.450  1.00  0.00            
ATOM    109  H52 GCD     1      32.780  18.560  24.510  1.00  0.00            
ATOM    110  O26 GCD     1      34.060  17.200  25.460  1.00  0.00            
ATOM    111  H53 GCD     1      33.190  16.940  25.800  1.00  0.00            
ATOM    112  C33 GCD     1      34.070  17.730  22.970  1.00  0.00            
ATOM    113  H54 GCD     1      35.100  17.340  22.960  1.00  0.00            
ATOM    114  O27 GCD     1      33.150  16.680  22.660  1.00  0.00            
ATOM    115  H55 GCD     1      33.620  15.880  22.920  1.00  0.00            
ATOM    116  C34 GCD     1      34.000  18.880  21.930  1.00  0.00            
ATOM    117  H56 GCD     1      34.400  18.520  20.980  1.00  0.00            
ATOM    118  O28 GCD     1      34.990  19.790  22.270  1.00  0.00            
ATOM    119  C35 GCD     1      34.820  20.430  23.480  1.00  0.00            
ATOM    120  H57 GCD     1      33.860  20.980  23.520  1.00  0.00            
ATOM    121  C36 GCD     1      35.960  21.490  23.570  1.00  0.00            
ATOM    122  H58 GCD     1      35.910  22.250  24.350  1.00  0.00            
ATOM    123  H59 GCD     1      35.830  22.030  22.620  1.00  0.00            
ATOM    124  O29 GCD     1      37.260  20.900  23.480  1.00  0.00            
ATOM    125  H60 GCD     1      37.150  20.350  22.700  1.00  0.00            
ATOM    126  O30 GCD     1      32.730  19.480  21.720  1.00  0.00            
ATOM    127  C37 GCD     1      32.250  19.400  20.420  1.00  0.00            
ATOM    128  H61 GCD     1      32.950  18.980  19.690  1.00  0.00            
ATOM    129  C38 GCD     1      31.040  18.440  20.360  1.00  0.00            
ATOM    130  H62 GCD     1      30.310  18.710  21.140  1.00  0.00            
ATOM    131  O31 GCD     1      31.500  17.080  20.560  1.00  0.00            
ATOM    132  H63 GCD     1      32.000  17.090  21.380  1.00  0.00            
ATOM    133  C39 GCD     1      30.390  18.540  18.980  1.00  0.00            
ATOM    134  H64 GCD     1      31.200  18.280  18.300  1.00  0.00            
ATOM    135  O32 GCD     1      29.240  17.680  18.740  1.00  0.00            
ATOM    136  H65 GCD     1      29.610  16.810  18.920  1.00  0.00            
ATOM    137  C40 GCD     1      29.970  20.010  18.740  1.00  0.00            
ATOM    138  H66 GCD     1      29.560  20.280  17.770  1.00  0.00            
ATOM    139  O33 GCD     1      31.200  20.720  18.700  1.00  0.00            
ATOM    140  C41 GCD     1      31.880  20.830  19.980  1.00  0.00            
ATOM    141  H67 GCD     1      31.280  21.230  20.810  1.00  0.00            
ATOM    142  C42 GCD     1      33.120  21.620  19.680  1.00  0.00            
ATOM    143  H68 GCD     1      33.660  21.250  18.800  1.00  0.00            
ATOM    144  H69 GCD     1      33.890  21.480  20.460  1.00  0.00            
ATOM    145  O34 GCD     1      33.030  23.070  19.670  1.00  0.00            
ATOM    146  H70 GCD     1      32.660  23.280  18.810  1.00  0.00            
ATOM    147  O35 GCD     1      29.180  20.410  19.800  1.00  0.00            
ATOM    148  C43 GCD     1      28.090  21.230  19.510  1.00  0.00            
ATOM    149  H71 GCD     1      28.010  21.580  18.470  1.00  0.00            
ATOM    150  C44 GCD     1      26.870  20.340  19.630  1.00  0.00            
ATOM    151  H72 GCD     1      26.840  20.110  20.700  1.00  0.00            
ATOM    152  O36 GCD     1      26.860  19.210  18.730  1.00  0.00            
ATOM    153  H73 GCD     1      27.780  18.930  18.830  1.00  0.00            
ATOM    154  C45 GCD     1      25.540  21.190  19.400  1.00  0.00            
ATOM    155  H74 GCD     1      25.620  21.580  18.370  1.00  0.00            
ATOM    156  O37 GCD     1      24.380  20.370  19.550  1.00  0.00            
ATOM    157  H75 GCD     1      24.330  20.150  20.490  1.00  0.00            
ATOM    158  C46 GCD     1      25.630  22.430  20.240  1.00  0.00            
ATOM    159  H76 GCD     1      24.870  23.140  19.910  1.00  0.00            
ATOM    160  O38 GCD     1      25.610  22.230  21.640  1.00  0.00            
ATOM    161  O39 GCD     1      26.800  23.090  19.920  1.00  0.00            
ATOM    162  C47 GCD     1      27.990  22.440  20.340  1.00  0.00            
ATOM    163  H77 GCD     1      28.100  22.220  21.410  1.00  0.00            
ATOM    164  C48 GCD     1      29.180  23.280  20.100  1.00  0.00            
ATOM    165  H78 GCD     1      29.120  23.590  19.040  1.00  0.00            
ATOM    166  H79 GCD     1      30.090  22.690  20.280  1.00  0.00            
ATOM    167  O40 GCD     1      29.300  24.410  20.890  1.00  0.00            
ATOM    168  H80 GCD     1      28.680  25.130  20.690  1.00  0.00            
ATOM    169  C1  BJ5     2      30.620  22.760  27.360  1.00  0.00            
ATOM    170  C2  BJ5     2      29.320  22.630  27.190  1.00  0.00            
ATOM    171  C3  BJ5     2      28.540  22.950  26.000  1.00  0.00            
ATOM    172  C4  BJ5     2      28.420  21.790  25.070  1.00  0.00            
ATOM    173  C5  BJ5     2      27.380  20.900  25.250  1.00  0.00            
ATOM    174  C6  BJ5     2      27.320  19.780  24.400  1.00  0.00            
ATOM    175  C7  BJ5     2      28.290  19.510  23.390  1.00  0.00            
ATOM    176  O1  BJ5     2      28.150  18.390  22.530  1.00  0.00            
ATOM    177  C8  BJ5     2      26.790  17.880  22.290  1.00  0.00            
ATOM    178  C9  BJ5     2      29.420  20.420  23.320  1.00  0.00            
ATOM    179  C10 BJ5     2      29.510  21.580  24.160  1.00  0.00            
ATOM    180  H1  BJ5     2      31.080  22.410  28.280  1.00  0.00            
ATOM    181  H2  BJ5     2      31.310  23.100  26.590  1.00  0.00            
ATOM    182  H3  BJ5     2      28.720  22.220  27.990  1.00  0.00            
ATOM    183  H4  BJ5     2      28.910  23.780  25.390  1.00  0.00            
ATOM    184  H5  BJ5     2      27.520  23.200  26.310  1.00  0.00            
ATOM    185  H6  BJ5     2      26.540  21.060  25.930  1.00  0.00            
ATOM    186  H7  BJ5     2      26.490  19.100  24.570  1.00  0.00            
ATOM    187  H8  BJ5     2      26.750  17.360  21.330  1.00  0.00            
ATOM    188  H9  BJ5     2      26.450  17.170  23.060  1.00  0.00            
ATOM    189  H10 BJ5     2      26.180  18.790  22.200  1.00  0.00            
ATOM    190  H11 BJ5     2      30.260  20.220  22.660  1.00  0.00            
ATOM    191  H12 BJ5     2      30.360  22.250  24.060  1.00  0.00            
TER
ENDMDL
MODEL        1
ATOM      1  H1  GCD     1      23.730  34.490  17.160  1.00  0.00            
ATOM      2  O1  GCD     1      23.670  33.860  16.430  1.00  0.00            
ATOM      3  C1  GCD     1      22.380  33.780  15.970  1.00  0.00            
ATOM      4  H2  GCD     1      22.030  34.800  15.730  1.00  0.00            
ATOM      5  H3  GCD     1      22.300  33.070  15.140  1.00  0.00            
ATOM      6  C2  GCD     1      21.510  33.190  17.080  1.00  0.00            
ATOM      7  H4  GCD     1      21.860  32.170  17.280  1.00  0.00            
ATOM      8  C3  GCD     1      19.980  33.120  16.700  1.00  0.00            
ATOM      9  H5  GCD     1      19.670  34.170  16.600  1.00  0.00            
ATOM     10  C4  GCD     1      19.150  32.540  17.870  1.00  0.00            
ATOM     11  H6  GCD     1      19.350  31.460  17.960  1.00  0.00            
ATOM     12  O2  GCD     1      17.750  32.540  17.610  1.00  0.00            
ATOM     13  H7  GCD     1      17.480  31.800  18.160  1.00  0.00            
ATOM     14  C5  GCD     1      19.540  33.170  19.230  1.00  0.00            
ATOM     15  H8  GCD     1      19.290  34.230  19.110  1.00  0.00            
ATOM     16  O3  GCD     1      18.780  32.620  20.330  1.00  0.00            
ATOM     17  H9  GCD     1      19.160  31.800  20.660  1.00  0.00            
ATOM     18  C6  GCD     1      21.010  33.200  19.460  1.00  0.00            
ATOM     19  O4  GCD     1      21.630  33.860  18.310  1.00  0.00            
ATOM     20  H10 GCD     1      21.140  33.750  20.400  1.00  0.00            
ATOM     21  O5  GCD     1      21.530  31.870  19.590  1.00  0.00            
ATOM     22  C7  GCD     1      22.080  31.560  20.830  1.00  0.00            
ATOM     23  H11 GCD     1      21.800  32.260  21.630  1.00  0.00            
ATOM     24  C8  GCD     1      21.380  30.250  21.270  1.00  0.00            
ATOM     25  H12 GCD     1      21.540  29.540  20.450  1.00  0.00            
ATOM     26  O6  GCD     1      19.970  30.470  21.500  1.00  0.00            
ATOM     27  H13 GCD     1      19.860  30.220  22.420  1.00  0.00            
ATOM     28  C9  GCD     1      22.110  29.780  22.520  1.00  0.00            
ATOM     29  H14 GCD     1      22.050  30.670  23.160  1.00  0.00            
ATOM     30  O7  GCD     1      21.430  28.670  23.130  1.00  0.00            
ATOM     31  H15 GCD     1      21.540  27.980  22.470  1.00  0.00            
ATOM     32  C10 GCD     1      23.590  29.530  22.260  1.00  0.00            
ATOM     33  H16 GCD     1      24.030  29.280  23.220  1.00  0.00            
ATOM     34  O8  GCD     1      24.150  30.770  21.840  1.00  0.00            
ATOM     35  C11 GCD     1      23.560  31.320  20.580  1.00  0.00            
ATOM     36  H17 GCD     1      23.780  30.680  19.720  1.00  0.00            
ATOM     37  C12 GCD     1      24.120  32.710  20.360  1.00  0.00            
ATOM     38  H18 GCD     1      23.720  33.310  19.530  1.00  0.00            
ATOM     39  H19 GCD     1      25.160  32.560  20.050  1.00  0.00            
ATOM     40  O9  GCD     1      24.110  33.480  21.590  1.00  0.00            
ATOM     41  H20 GCD     1      24.720  33.090  22.230  1.00  0.00            
ATOM     42  O10 GCD     1      23.910  28.540  21.380  1.00  0.00            
ATOM     43  C13 GCD     1      24.190  27.220  21.930  1.00  0.00            
ATOM     44  H21 GCD     1      23.940  27.130  23.000  1.00  0.00            
ATOM     45  C14 GCD     1      23.260  26.230  21.200  1.00  0.00            
ATOM     46  H22 GCD     1      23.240  26.440  20.120  1.00  0.00            
ATOM     47  O11 GCD     1      21.940  26.330  21.670  1.00  0.00            
ATOM     48  H23 GCD     1      21.990  26.100  22.610  1.00  0.00            
ATOM     49  C15 GCD     1      23.780  24.800  21.450  1.00  0.00            
ATOM     50  H24 GCD     1      23.660  24.580  22.520  1.00  0.00            
ATOM     51  O12 GCD     1      23.050  23.890  20.550  1.00  0.00            
ATOM     52  H25 GCD     1      22.090  23.980  20.520  1.00  0.00            
ATOM     53  C16 GCD     1      25.320  24.690  21.310  1.00  0.00            
ATOM     54  H26 GCD     1      25.620  23.660  21.520  1.00  0.00            
ATOM     55  O13 GCD     1      26.010  25.630  22.100  1.00  0.00            
ATOM     56  C17 GCD     1      25.640  26.960  21.730  1.00  0.00            
ATOM     57  H27 GCD     1      25.940  27.060  20.680  1.00  0.00            
ATOM     58  C18 GCD     1      26.450  27.860  22.650  1.00  0.00            
ATOM     59  H28 GCD     1      26.110  28.880  22.450  1.00  0.00            
ATOM     60  H29 GCD     1      27.530  27.810  22.460  1.00  0.00            
ATOM     61  O14 GCD     1      26.150  27.670  24.020  1.00  0.00            
ATOM     62  H30 GCD     1      26.550  28.420  24.480  1.00  0.00            
ATOM     63  O15 GCD     1      25.770  24.790  19.930  1.00  0.00            
ATOM     64  C19 GCD     1      26.660  23.870  19.380  1.00  0.00            
ATOM     65  H31 GCD     1      27.040  23.180  20.150  1.00  0.00            
ATOM     66  C20 GCD     1      25.860  23.130  18.260  1.00  0.00            
ATOM     67  H32 GCD     1      25.490  23.860  17.530  1.00  0.00            
ATOM     68  O16 GCD     1      24.770  22.340  18.780  1.00  0.00            
ATOM     69  H33 GCD     1      24.320  22.810  19.490  1.00  0.00            
ATOM     70  C21 GCD     1      26.930  22.260  17.450  1.00  0.00            
ATOM     71  H34 GCD     1      27.400  21.540  18.130  1.00  0.00            
ATOM     72  O17 GCD     1      26.400  21.630  16.280  1.00  0.00            
ATOM     73  H35 GCD     1      26.610  22.090  15.450  1.00  0.00            
ATOM     74  C22 GCD     1      28.130  23.050  17.010  1.00  0.00            
ATOM     75  H36 GCD     1      28.770  22.410  16.400  1.00  0.00            
ATOM     76  O18 GCD     1      28.820  23.540  18.130  1.00  0.00            
ATOM     77  C23 GCD     1      28.050  24.500  18.960  1.00  0.00            
ATOM     78  H37 GCD     1      27.930  25.380  18.320  1.00  0.00            
ATOM     79  C24 GCD     1      28.840  24.830  20.170  1.00  0.00            
ATOM     80  H38 GCD     1      29.020  23.890  20.700  1.00  0.00            
ATOM     81  H39 GCD     1      28.160  25.320  20.880  1.00  0.00            
ATOM     82  O19 GCD     1      29.980  25.670  19.890  1.00  0.00            
ATOM     83  H40 GCD     1      30.480  25.860  20.690  1.00  0.00            
ATOM     84  O20 GCD     1      27.620  24.110  16.170  1.00  0.00            
ATOM     85  C25 GCD     1      28.420  24.540  15.060  1.00  0.00            
ATOM     86  H41 GCD     1      29.410  24.060  15.080  1.00  0.00            
ATOM     87  C26 GCD     1      27.800  23.920  13.790  1.00  0.00            
ATOM     88  H42 GCD     1      26.750  24.250  13.780  1.00  0.00            
ATOM     89  O21 GCD     1      27.780  22.480  13.870  1.00  0.00            
ATOM     90  H43 GCD     1      27.630  22.150  12.970  1.00  0.00            
ATOM     91  C27 GCD     1      28.510  24.400  12.530  1.00  0.00            
ATOM     92  H44 GCD     1      29.560  24.060  12.550  1.00  0.00            
ATOM     93  O22 GCD     1      27.960  23.840  11.400  1.00  0.00            
ATOM     94  H45 GCD     1      27.050  24.100  11.570  1.00  0.00            
ATOM     95  C28 GCD     1      28.450  25.980  12.370  1.00  0.00            
ATOM     96  H46 GCD     1      29.090  26.340  11.550  1.00  0.00            
ATOM     97  O23 GCD     1      29.070  26.480  13.570  1.00  0.00            
ATOM     98  C29 GCD     1      28.510  26.080  14.890  1.00  0.00            
ATOM     99  H47 GCD     1      27.500  26.500  14.900  1.00  0.00            
ATOM    100  C30 GCD     1      29.330  26.760  16.100  1.00  0.00            
ATOM    101  H48 GCD     1      30.380  26.470  15.940  1.00  0.00            
ATOM    102  H49 GCD     1      28.990  26.280  17.020  1.00  0.00            
ATOM    103  O24 GCD     1      29.140  28.220  16.170  1.00  0.00            
ATOM    104  H50 GCD     1      29.320  28.550  15.280  1.00  0.00            
ATOM    105  O25 GCD     1      27.060  26.410  12.340  1.00  0.00            
ATOM    106  C31 GCD     1      26.530  26.490  10.990  1.00  0.00            
ATOM    107  H51 GCD     1      27.150  25.970  10.250  1.00  0.00            
ATOM    108  C32 GCD     1      25.070  26.010  11.050  1.00  0.00            
ATOM    109  H52 GCD     1      24.450  26.690  11.650  1.00  0.00            
ATOM    110  O26 GCD     1      25.010  24.690  11.630  1.00  0.00            
ATOM    111  H53 GCD     1      24.650  24.750  12.530  1.00  0.00            
ATOM    112  C33 GCD     1      24.470  26.120   9.670  1.00  0.00            
ATOM    113  H54 GCD     1      25.090  25.500   9.010  1.00  0.00            
ATOM    114  O27 GCD     1      23.050  25.520   9.640  1.00  0.00            
ATOM    115  H55 GCD     1      23.090  24.610   9.970  1.00  0.00            
ATOM    116  C34 GCD     1      24.450  27.560   9.230  1.00  0.00            
ATOM    117  H56 GCD     1      24.170  27.640   8.170  1.00  0.00            
ATOM    118  O28 GCD     1      25.810  28.020   9.310  1.00  0.00            
ATOM    119  C35 GCD     1      26.470  27.950  10.600  1.00  0.00            
ATOM    120  H57 GCD     1      25.910  28.480  11.380  1.00  0.00            
ATOM    121  C36 GCD     1      27.840  28.460  10.400  1.00  0.00            
ATOM    122  H58 GCD     1      28.370  28.570  11.360  1.00  0.00            
ATOM    123  H59 GCD     1      27.600  29.450   9.980  1.00  0.00            
ATOM    124  O29 GCD     1      28.640  27.650   9.460  1.00  0.00            
ATOM    125  H60 GCD     1      28.350  27.920   8.580  1.00  0.00            
ATOM    126  O30 GCD     1      23.630  28.310  10.170  1.00  0.00            
ATOM    127  C37 GCD     1      22.680  29.160   9.530  1.00  0.00            
ATOM    128  H61 GCD     1      22.760  29.090   8.440  1.00  0.00            
ATOM    129  C38 GCD     1      21.370  28.620  10.120  1.00  0.00            
ATOM    130  H62 GCD     1      21.360  28.710  11.210  1.00  0.00            
ATOM    131  O31 GCD     1      21.170  27.270   9.630  1.00  0.00            
ATOM    132  H63 GCD     1      21.960  26.740   9.800  1.00  0.00            
ATOM    133  C39 GCD     1      20.260  29.590   9.600  1.00  0.00            
ATOM    134  H64 GCD     1      20.310  29.740   8.510  1.00  0.00            
ATOM    135  O32 GCD     1      18.980  29.170   9.810  1.00  0.00            
ATOM    136  H65 GCD     1      18.770  29.290  10.740  1.00  0.00            
ATOM    137  C40 GCD     1      20.470  31.060  10.050  1.00  0.00            
ATOM    138  H66 GCD     1      19.680  31.760   9.770  1.00  0.00            
ATOM    139  O33 GCD     1      21.720  31.460   9.480  1.00  0.00            
ATOM    140  C41 GCD     1      22.880  30.630   9.850  1.00  0.00            
ATOM    141  H67 GCD     1      22.870  30.720  10.950  1.00  0.00            
ATOM    142  C42 GCD     1      24.140  31.330   9.350  1.00  0.00            
ATOM    143  H68 GCD     1      25.020  30.860   9.810  1.00  0.00            
ATOM    144  H69 GCD     1      24.070  32.420   9.360  1.00  0.00            
ATOM    145  O34 GCD     1      24.300  31.110   7.950  1.00  0.00            
ATOM    146  H70 GCD     1      23.460  30.980   7.500  1.00  0.00            
ATOM    147  O35 GCD     1      20.650  31.130  11.390  1.00  0.00            
ATOM    148  C43 GCD     1      19.610  31.600  12.240  1.00  0.00            
ATOM    149  H71 GCD     1      18.680  31.770  11.680  1.00  0.00            
ATOM    150  C44 GCD     1      19.190  30.570  13.280  1.00  0.00            
ATOM    151  H72 GCD     1      20.040  30.370  13.940  1.00  0.00            
ATOM    152  O36 GCD     1      18.730  29.340  12.630  1.00  0.00            
ATOM    153  H73 GCD     1      18.520  28.680  13.300  1.00  0.00            
ATOM    154  C45 GCD     1      18.190  31.170  14.260  1.00  0.00            
ATOM    155  H74 GCD     1      17.250  31.380  13.730  1.00  0.00            
ATOM    156  O37 GCD     1      17.930  30.220  15.260  1.00  0.00            
ATOM    157  H75 GCD     1      17.210  30.580  15.790  1.00  0.00            
ATOM    158  C46 GCD     1      18.710  32.460  14.730  1.00  0.00            
ATOM    159  H76 GCD     1      17.890  32.900  15.310  1.00  0.00            
ATOM    160  O38 GCD     1      19.830  32.250  15.570  1.00  0.00            
ATOM    161  O39 GCD     1      19.020  33.390  13.670  1.00  0.00            
ATOM    162  C47 GCD     1      20.110  32.900  12.880  1.00  0.00            
ATOM    163  H77 GCD     1      21.060  32.860  13.440  1.00  0.00            
ATOM    164  C48 GCD     1      20.230  33.930  11.750  1.00  0.00            
ATOM    165  H78 GCD     1      21.220  33.860  11.290  1.00  0.00            
ATOM    166  H79 GCD     1      20.260  34.910  12.240  1.00  0.00            
ATOM    167  O40 GCD     1      19.120  33.910  10.850  1.00  0.00            
ATOM    168  H80 GCD     1      18.310  34.170  11.300  1.00  0.00            
ATOM    169  C1  BJ5     2      27.880  28.450  19.300  1.00  0.00            
ATOM    170  C2  BJ5     2      26.940  29.210  18.800  1.00  0.00            
ATOM    171  C3  BJ5     2      26.370  29.160  17.470  1.00  0.00            
ATOM    172  C4  BJ5     2      24.810  29.290  17.280  1.00  0.00            
ATOM    173  C5  BJ5     2      24.120  30.220  16.490  1.00  0.00            
ATOM    174  C6  BJ5     2      22.750  30.140  16.350  1.00  0.00            
ATOM    175  C7  BJ5     2      22.040  29.130  16.960  1.00  0.00            
ATOM    176  O1  BJ5     2      20.650  29.160  16.830  1.00  0.00            
ATOM    177  C8  BJ5     2      19.740  28.640  17.860  1.00  0.00            
ATOM    178  C9  BJ5     2      22.690  28.260  17.850  1.00  0.00            
ATOM    179  C10 BJ5     2      24.070  28.290  17.930  1.00  0.00            
ATOM    180  H1  BJ5     2      28.330  28.570  20.280  1.00  0.00            
ATOM    181  H2  BJ5     2      28.300  27.670  18.660  1.00  0.00            
ATOM    182  H3  BJ5     2      26.470  30.000  19.380  1.00  0.00            
ATOM    183  H4  BJ5     2      26.670  28.210  17.010  1.00  0.00            
ATOM    184  H5  BJ5     2      26.880  29.920  16.870  1.00  0.00            
ATOM    185  H6  BJ5     2      24.780  30.930  16.000  1.00  0.00            
ATOM    186  H7  BJ5     2      22.220  30.780  15.650  1.00  0.00            
ATOM    187  H8  BJ5     2      18.770  28.510  17.370  1.00  0.00            
ATOM    188  H9  BJ5     2      19.940  27.610  18.200  1.00  0.00            
ATOM    189  H10 BJ5     2      19.490  29.290  18.710  1.00  0.00            
ATOM    190  H11 BJ5     2      22.130  27.470  18.350  1.00  0.00            
ATOM    191  H12 BJ5     2      24.620  27.640  18.600  1.00  0.00            
TER
ENDMDL
MODEL        1
ATOM      1  H1  GCD     1      18.330  36.840  16.320  1.00  0.00            
ATOM      2  O1  GCD     1      18.500  36.570  15.410  1.00  0.00            
ATOM      3  C1  GCD     1      17.280  36.730  14.720  1.00  0.00            
ATOM      4  H2  GCD     1      16.840  37.710  14.930  1.00  0.00            
ATOM      5  H3  GCD     1      17.650  36.650  13.690  1.00  0.00            
ATOM      6  C2  GCD     1      16.290  35.610  15.050  1.00  0.00            
ATOM      7  H4  GCD     1      16.840  34.660  14.950  1.00  0.00            
ATOM      8  C3  GCD     1      15.100  35.500  14.090  1.00  0.00            
ATOM      9  H5  GCD     1      14.640  36.500  14.100  1.00  0.00            
ATOM     10  C4  GCD     1      14.050  34.530  14.610  1.00  0.00            
ATOM     11  H6  GCD     1      14.520  33.550  14.490  1.00  0.00            
ATOM     12  O2  GCD     1      12.910  34.780  13.760  1.00  0.00            
ATOM     13  H7  GCD     1      13.230  34.480  12.900  1.00  0.00            
ATOM     14  C5  GCD     1      13.690  34.800  16.090  1.00  0.00            
ATOM     15  H8  GCD     1      13.120  35.740  16.190  1.00  0.00            
ATOM     16  O3  GCD     1      12.790  33.750  16.550  1.00  0.00            
ATOM     17  H9  GCD     1      12.230  34.160  17.220  1.00  0.00            
ATOM     18  C6  GCD     1      14.970  34.920  16.900  1.00  0.00            
ATOM     19  O4  GCD     1      15.870  35.920  16.420  1.00  0.00            
ATOM     20  H10 GCD     1      14.700  35.090  17.950  1.00  0.00            
ATOM     21  O5  GCD     1      15.770  33.730  16.860  1.00  0.00            
ATOM     22  C7  GCD     1      16.130  33.080  18.070  1.00  0.00            
ATOM     23  H11 GCD     1      15.670  33.610  18.910  1.00  0.00            
ATOM     24  C8  GCD     1      15.500  31.700  18.050  1.00  0.00            
ATOM     25  H12 GCD     1      15.720  31.210  17.090  1.00  0.00            
ATOM     26  O6  GCD     1      14.050  31.720  18.130  1.00  0.00            
ATOM     27  H13 GCD     1      13.730  32.280  17.410  1.00  0.00            
ATOM     28  C9  GCD     1      16.040  30.860  19.150  1.00  0.00            
ATOM     29  H14 GCD     1      15.690  31.400  20.040  1.00  0.00            
ATOM     30  O7  GCD     1      15.500  29.530  19.190  1.00  0.00            
ATOM     31  H15 GCD     1      14.760  29.620  18.570  1.00  0.00            
ATOM     32  C10 GCD     1      17.530  30.890  19.240  1.00  0.00            
ATOM     33  H16 GCD     1      17.790  30.350  20.140  1.00  0.00            
ATOM     34  O8  GCD     1      18.020  32.220  19.380  1.00  0.00            
ATOM     35  C11 GCD     1      17.730  33.090  18.290  1.00  0.00            
ATOM     36  H17 GCD     1      18.200  32.760  17.360  1.00  0.00            
ATOM     37  C12 GCD     1      18.220  34.490  18.600  1.00  0.00            
ATOM     38  H18 GCD     1      17.970  35.190  17.790  1.00  0.00            
ATOM     39  H19 GCD     1      19.300  34.560  18.770  1.00  0.00            
ATOM     40  O9  GCD     1      17.680  35.010  19.810  1.00  0.00            
ATOM     41  H20 GCD     1      17.920  34.320  20.430  1.00  0.00            
ATOM     42  O10 GCD     1      18.120  30.200  18.160  1.00  0.00            
ATOM     43  C13 GCD     1      19.190  29.360  18.390  1.00  0.00            
ATOM     44  H21 GCD     1      19.650  29.640  19.350  1.00  0.00            
ATOM     45  C14 GCD     1      18.670  27.930  18.470  1.00  0.00            
ATOM     46  H22 GCD     1      18.020  27.610  17.640  1.00  0.00            
ATOM     47  O11 GCD     1      17.860  27.740  19.640  1.00  0.00            
ATOM     48  H23 GCD     1      17.090  28.320  19.590  1.00  0.00            
ATOM     49  C15 GCD     1      19.880  26.960  18.600  1.00  0.00            
ATOM     50  H24 GCD     1      20.510  27.150  19.480  1.00  0.00            
ATOM     51  O12 GCD     1      19.460  25.610  18.700  1.00  0.00            
ATOM     52  H25 GCD     1      18.960  25.430  17.900  1.00  0.00            
ATOM     53  C16 GCD     1      20.730  27.070  17.390  1.00  0.00            
ATOM     54  H26 GCD     1      21.580  26.380  17.380  1.00  0.00            
ATOM     55  O13 GCD     1      21.170  28.410  17.350  1.00  0.00            
ATOM     56  C17 GCD     1      20.150  29.420  17.210  1.00  0.00            
ATOM     57  H27 GCD     1      19.570  29.280  16.290  1.00  0.00            
ATOM     58  C18 GCD     1      20.790  30.810  17.250  1.00  0.00            
ATOM     59  H28 GCD     1      20.080  31.570  17.610  1.00  0.00            
ATOM     60  H29 GCD     1      21.080  31.000  16.210  1.00  0.00            
ATOM     61  O14 GCD     1      22.040  30.800  18.020  1.00  0.00            
ATOM     62  H30 GCD     1      22.580  31.410  17.500  1.00  0.00            
ATOM     63  O15 GCD     1      19.980  26.880  16.170  1.00  0.00            
ATOM     64  C19 GCD     1      20.070  25.580  15.590  1.00  0.00            
ATOM     65  H31 GCD     1      20.520  24.870  16.300  1.00  0.00            
ATOM     66  C20 GCD     1      18.670  25.150  15.170  1.00  0.00            
ATOM     67  H32 GCD     1      18.290  25.820  14.390  1.00  0.00            
ATOM     68  O16 GCD     1      17.810  25.190  16.340  1.00  0.00            
ATOM     69  H33 GCD     1      17.110  25.840  16.230  1.00  0.00            
ATOM     70  C21 GCD     1      18.750  23.720  14.600  1.00  0.00            
ATOM     71  H34 GCD     1      19.200  23.140  15.430  1.00  0.00            
ATOM     72  O17 GCD     1      17.470  23.210  14.400  1.00  0.00            
ATOM     73  H35 GCD     1      16.960  23.280  15.220  1.00  0.00            
ATOM     74  C22 GCD     1      19.760  23.560  13.510  1.00  0.00            
ATOM     75  H36 GCD     1      19.900  22.520  13.210  1.00  0.00            
ATOM     76  O18 GCD     1      20.990  24.190  13.860  1.00  0.00            
ATOM     77  C23 GCD     1      20.850  25.550  14.330  1.00  0.00            
ATOM     78  H37 GCD     1      20.270  26.090  13.570  1.00  0.00            
ATOM     79  C24 GCD     1      22.260  26.220  14.540  1.00  0.00            
ATOM     80  H38 GCD     1      22.710  25.740  15.420  1.00  0.00            
ATOM     81  H39 GCD     1      22.150  27.290  14.770  1.00  0.00            
ATOM     82  O19 GCD     1      23.070  25.980  13.460  1.00  0.00            
ATOM     83  H40 GCD     1      23.300  25.040  13.510  1.00  0.00            
ATOM     84  O20 GCD     1      19.310  24.240  12.370  1.00  0.00            
ATOM     85  C25 GCD     1      19.280  23.510  11.090  1.00  0.00            
ATOM     86  H41 GCD     1      19.840  22.570  11.130  1.00  0.00            
ATOM     87  C26 GCD     1      17.800  23.360  10.630  1.00  0.00            
ATOM     88  H42 GCD     1      17.460  24.400  10.720  1.00  0.00            
ATOM     89  O21 GCD     1      16.990  22.590  11.520  1.00  0.00            
ATOM     90  H43 GCD     1      17.000  23.080  12.350  1.00  0.00            
ATOM     91  C27 GCD     1      17.690  22.920   9.140  1.00  0.00            
ATOM     92  H44 GCD     1      18.090  21.900   9.190  1.00  0.00            
ATOM     93  O22 GCD     1      16.350  22.860   8.680  1.00  0.00            
ATOM     94  H45 GCD     1      16.100  23.770   8.460  1.00  0.00            
ATOM     95  C28 GCD     1      18.610  23.810   8.300  1.00  0.00            
ATOM     96  H46 GCD     1      18.510  23.530   7.250  1.00  0.00            
ATOM     97  O23 GCD     1      19.910  23.790   8.870  1.00  0.00            
ATOM     98  C29 GCD     1      19.980  24.380  10.170  1.00  0.00            
ATOM     99  H47 GCD     1      19.420  25.320  10.140  1.00  0.00            
ATOM    100  C30 GCD     1      21.480  24.590  10.460  1.00  0.00            
ATOM    101  H48 GCD     1      22.150  23.780  10.150  1.00  0.00            
ATOM    102  H49 GCD     1      21.530  24.690  11.560  1.00  0.00            
ATOM    103  O24 GCD     1      21.980  25.850  10.000  1.00  0.00            
ATOM    104  H50 GCD     1      21.230  26.460  10.020  1.00  0.00            
ATOM    105  O25 GCD     1      18.070  25.130   8.420  1.00  0.00            
ATOM    106  C31 GCD     1      17.790  25.850   7.230  1.00  0.00            
ATOM    107  H51 GCD     1      17.920  25.180   6.370  1.00  0.00            
ATOM    108  C32 GCD     1      16.350  26.320   7.360  1.00  0.00            
ATOM    109  H52 GCD     1      16.270  26.840   8.330  1.00  0.00            
ATOM    110  O26 GCD     1      15.350  25.260   7.260  1.00  0.00            
ATOM    111  H53 GCD     1      14.490  25.710   7.260  1.00  0.00            
ATOM    112  C33 GCD     1      16.030  27.340   6.210  1.00  0.00            
ATOM    113  H54 GCD     1      16.090  26.730   5.300  1.00  0.00            
ATOM    114  O27 GCD     1      14.730  27.940   6.280  1.00  0.00            
ATOM    115  H55 GCD     1      14.640  28.640   6.940  1.00  0.00            
ATOM    116  C34 GCD     1      17.080  28.430   6.130  1.00  0.00            
ATOM    117  H56 GCD     1      16.880  28.960   5.190  1.00  0.00            
ATOM    118  O28 GCD     1      18.370  27.840   6.060  1.00  0.00            
ATOM    119  C35 GCD     1      18.740  27.010   7.130  1.00  0.00            
ATOM    120  H57 GCD     1      18.650  27.670   8.000  1.00  0.00            
ATOM    121  C36 GCD     1      20.230  26.740   7.020  1.00  0.00            
ATOM    122  H58 GCD     1      20.570  26.300   7.960  1.00  0.00            
ATOM    123  H59 GCD     1      20.740  27.710   6.930  1.00  0.00            
ATOM    124  O29 GCD     1      20.530  25.900   5.970  1.00  0.00            
ATOM    125  H60 GCD     1      20.510  26.460   5.180  1.00  0.00            
ATOM    126  O30 GCD     1      17.100  29.410   7.110  1.00  0.00            
ATOM    127  C37 GCD     1      17.740  30.670   6.750  1.00  0.00            
ATOM    128  H61 GCD     1      18.400  30.590   5.880  1.00  0.00            
ATOM    129  C38 GCD     1      16.540  31.590   6.450  1.00  0.00            
ATOM    130  H62 GCD     1      15.830  31.400   7.260  1.00  0.00            
ATOM    131  O31 GCD     1      16.020  31.280   5.110  1.00  0.00            
ATOM    132  H63 GCD     1      15.170  31.710   4.940  1.00  0.00            
ATOM    133  C39 GCD     1      16.820  33.070   6.410  1.00  0.00            
ATOM    134  H64 GCD     1      17.470  33.210   5.530  1.00  0.00            
ATOM    135  O32 GCD     1      15.630  33.850   6.330  1.00  0.00            
ATOM    136  H65 GCD     1      15.260  33.890   7.220  1.00  0.00            
ATOM    137  C40 GCD     1      17.690  33.430   7.660  1.00  0.00            
ATOM    138  H66 GCD     1      17.980  34.470   7.510  1.00  0.00            
ATOM    139  O33 GCD     1      18.880  32.660   7.740  1.00  0.00            
ATOM    140  C41 GCD     1      18.590  31.230   7.850  1.00  0.00            
ATOM    141  H67 GCD     1      18.090  31.010   8.810  1.00  0.00            
ATOM    142  C42 GCD     1      19.940  30.560   8.000  1.00  0.00            
ATOM    143  H68 GCD     1      19.750  29.510   8.260  1.00  0.00            
ATOM    144  H69 GCD     1      20.480  31.060   8.820  1.00  0.00            
ATOM    145  O34 GCD     1      20.760  30.430   6.840  1.00  0.00            
ATOM    146  H70 GCD     1      20.470  30.940   6.070  1.00  0.00            
ATOM    147  O35 GCD     1      16.900  33.340   8.860  1.00  0.00            
ATOM    148  C43 GCD     1      16.450  34.610   9.390  1.00  0.00            
ATOM    149  H71 GCD     1      16.660  35.470   8.740  1.00  0.00            
ATOM    150  C44 GCD     1      14.940  34.570   9.800  1.00  0.00            
ATOM    151  H72 GCD     1      14.830  33.630  10.370  1.00  0.00            
ATOM    152  O36 GCD     1      14.210  34.390   8.610  1.00  0.00            
ATOM    153  H73 GCD     1      13.260  34.320   8.790  1.00  0.00            
ATOM    154  C45 GCD     1      14.610  35.810  10.620  1.00  0.00            
ATOM    155  H74 GCD     1      14.760  36.690   9.980  1.00  0.00            
ATOM    156  O37 GCD     1      13.250  35.850  10.940  1.00  0.00            
ATOM    157  H75 GCD     1      13.040  36.620  11.490  1.00  0.00            
ATOM    158  C46 GCD     1      15.590  36.080  11.780  1.00  0.00            
ATOM    159  H76 GCD     1      15.360  37.080  12.160  1.00  0.00            
ATOM    160  O38 GCD     1      15.520  35.040  12.790  1.00  0.00            
ATOM    161  O39 GCD     1      16.870  36.070  11.230  1.00  0.00            
ATOM    162  C47 GCD     1      17.340  34.850  10.630  1.00  0.00            
ATOM    163  H77 GCD     1      17.110  34.100  11.400  1.00  0.00            
ATOM    164  C48 GCD     1      18.860  34.850  10.340  1.00  0.00            
ATOM    165  H78 GCD     1      19.280  33.860  10.160  1.00  0.00            
ATOM    166  H79 GCD     1      19.400  35.010  11.280  1.00  0.00            
ATOM    167  O40 GCD     1      19.230  35.900   9.480  1.00  0.00            
ATOM    168  H80 GCD     1      20.130  36.130   9.730  1.00  0.00            
ATOM    169  C1  BJ5     2      17.290  29.500  14.840  1.00  0.00            
ATOM    170  C2  BJ5     2      17.230  30.830  14.680  1.00  0.00            
ATOM    171  C3  BJ5     2      17.410  31.500  13.340  1.00  0.00            
ATOM    172  C4  BJ5     2      16.620  30.870  12.200  1.00  0.00            
ATOM    173  C5  BJ5     2      15.330  31.360  11.900  1.00  0.00            
ATOM    174  C6  BJ5     2      14.660  30.950  10.770  1.00  0.00            
ATOM    175  C7  BJ5     2      15.280  29.960   9.960  1.00  0.00            
ATOM    176  O1  BJ5     2      14.620  29.470   8.830  1.00  0.00            
ATOM    177  C8  BJ5     2      13.180  29.430   8.790  1.00  0.00            
ATOM    178  C9  BJ5     2      16.540  29.430  10.220  1.00  0.00            
ATOM    179  C10 BJ5     2      17.220  29.960  11.330  1.00  0.00            
ATOM    180  H1  BJ5     2      17.140  29.110  15.840  1.00  0.00            
ATOM    181  H2  BJ5     2      17.530  28.780  14.050  1.00  0.00            
ATOM    182  H3  BJ5     2      17.050  31.510  15.510  1.00  0.00            
ATOM    183  H4  BJ5     2      18.450  31.730  13.100  1.00  0.00            
ATOM    184  H5  BJ5     2      17.000  32.510  13.520  1.00  0.00            
ATOM    185  H6  BJ5     2      14.880  32.120  12.540  1.00  0.00            
ATOM    186  H7  BJ5     2      13.670  31.340  10.520  1.00  0.00            
ATOM    187  H8  BJ5     2      12.860  29.160   7.780  1.00  0.00            
ATOM    188  H9  BJ5     2      12.760  28.760   9.540  1.00  0.00            
ATOM    189  H10 BJ5     2      12.890  30.480   8.950  1.00  0.00            
ATOM    190  H11 BJ5     2      17.010  28.660   9.620  1.00  0.00            
ATOM    191  H12 BJ5     2      18.220  29.600  11.530  1.00  0.00            
TER
ENDMDL
MODEL        1
ATOM      1  H1  GCD     1      27.840  34.490  18.650  1.00  0.00            
ATOM      2  O1  GCD     1      27.630  34.310  17.730  1.00  0.00            
ATOM      3  C1  GCD     1      26.300  34.780  17.420  1.00  0.00            
ATOM      4  H2  GCD     1      26.380  35.850  17.240  1.00  0.00            
ATOM      5  H3  GCD     1      26.000  34.320  16.470  1.00  0.00            
ATOM      6  C2  GCD     1      25.250  34.590  18.560  1.00  0.00            
ATOM      7  H4  GCD     1      25.080  33.530  18.760  1.00  0.00            
ATOM      8  C3  GCD     1      23.900  35.340  18.270  1.00  0.00            
ATOM      9  H5  GCD     1      24.180  36.400  18.190  1.00  0.00            
ATOM     10  C4  GCD     1      22.860  35.250  19.350  1.00  0.00            
ATOM     11  H6  GCD     1      22.500  34.230  19.250  1.00  0.00            
ATOM     12  O2  GCD     1      21.740  36.050  18.940  1.00  0.00            
ATOM     13  H7  GCD     1      21.160  36.130  19.700  1.00  0.00            
ATOM     14  C5  GCD     1      23.560  35.590  20.710  1.00  0.00            
ATOM     15  H8  GCD     1      23.870  36.640  20.700  1.00  0.00            
ATOM     16  O3  GCD     1      22.730  35.380  21.810  1.00  0.00            
ATOM     17  H9  GCD     1      22.850  34.430  21.910  1.00  0.00            
ATOM     18  C6  GCD     1      24.880  34.840  20.970  1.00  0.00            
ATOM     19  O4  GCD     1      25.790  35.080  19.830  1.00  0.00            
ATOM     20  H10 GCD     1      25.440  35.150  21.860  1.00  0.00            
ATOM     21  O5  GCD     1      24.670  33.510  21.060  1.00  0.00            
ATOM     22  C7  GCD     1      25.230  32.780  22.270  1.00  0.00            
ATOM     23  H11 GCD     1      25.700  33.430  23.020  1.00  0.00            
ATOM     24  C8  GCD     1      24.080  32.090  23.000  1.00  0.00            
ATOM     25  H12 GCD     1      23.560  31.440  22.290  1.00  0.00            
ATOM     26  O6  GCD     1      23.150  33.040  23.430  1.00  0.00            
ATOM     27  H13 GCD     1      22.520  32.670  24.060  1.00  0.00            
ATOM     28  C9  GCD     1      24.690  31.150  24.060  1.00  0.00            
ATOM     29  H14 GCD     1      25.110  31.900  24.750  1.00  0.00            
ATOM     30  O7  GCD     1      23.820  30.320  24.800  1.00  0.00            
ATOM     31  H15 GCD     1      23.420  29.800  24.090  1.00  0.00            
ATOM     32  C10 GCD     1      25.930  30.380  23.600  1.00  0.00            
ATOM     33  H16 GCD     1      26.520  30.090  24.480  1.00  0.00            
ATOM     34  O8  GCD     1      26.850  31.160  22.880  1.00  0.00            
ATOM     35  C11 GCD     1      26.270  31.790  21.750  1.00  0.00            
ATOM     36  H17 GCD     1      25.810  30.970  21.170  1.00  0.00            
ATOM     37  C12 GCD     1      27.520  32.390  21.080  1.00  0.00            
ATOM     38  H18 GCD     1      27.160  32.790  20.130  1.00  0.00            
ATOM     39  H19 GCD     1      28.170  31.540  20.860  1.00  0.00            
ATOM     40  O9  GCD     1      28.150  33.330  21.920  1.00  0.00            
ATOM     41  H20 GCD     1      28.390  32.910  22.760  1.00  0.00            
ATOM     42  O10 GCD     1      25.630  29.250  22.780  1.00  0.00            
ATOM     43  C13 GCD     1      25.920  27.920  23.260  1.00  0.00            
ATOM     44  H21 GCD     1      25.880  27.910  24.350  1.00  0.00            
ATOM     45  C14 GCD     1      24.760  27.090  22.890  1.00  0.00            
ATOM     46  H22 GCD     1      24.610  27.110  21.810  1.00  0.00            
ATOM     47  O11 GCD     1      23.500  27.570  23.470  1.00  0.00            
ATOM     48  H23 GCD     1      23.700  27.400  24.400  1.00  0.00            
ATOM     49  C15 GCD     1      25.030  25.660  23.340  1.00  0.00            
ATOM     50  H24 GCD     1      25.110  25.660  24.430  1.00  0.00            
ATOM     51  O12 GCD     1      23.960  24.730  22.990  1.00  0.00            
ATOM     52  H25 GCD     1      23.240  24.960  23.590  1.00  0.00            
ATOM     53  C16 GCD     1      26.410  25.090  22.910  1.00  0.00            
ATOM     54  H26 GCD     1      26.700  24.150  23.400  1.00  0.00            
ATOM     55  O13 GCD     1      27.400  26.080  23.270  1.00  0.00            
ATOM     56  C17 GCD     1      27.250  27.370  22.750  1.00  0.00            
ATOM     57  H27 GCD     1      27.200  27.290  21.660  1.00  0.00            
ATOM     58  C18 GCD     1      28.390  28.260  23.080  1.00  0.00            
ATOM     59  H28 GCD     1      28.420  29.140  22.430  1.00  0.00            
ATOM     60  H29 GCD     1      29.320  27.700  22.930  1.00  0.00            
ATOM     61  O14 GCD     1      28.420  28.700  24.480  1.00  0.00            
ATOM     62  H30 GCD     1      27.910  28.040  24.950  1.00  0.00            
ATOM     63  O15 GCD     1      26.420  25.030  21.460  1.00  0.00            
ATOM     64  C19 GCD     1      26.870  23.760  20.860  1.00  0.00            
ATOM     65  H31 GCD     1      26.940  22.990  21.640  1.00  0.00            
ATOM     66  C20 GCD     1      25.770  23.310  19.980  1.00  0.00            
ATOM     67  H32 GCD     1      25.630  24.140  19.270  1.00  0.00            
ATOM     68  O16 GCD     1      24.510  23.000  20.660  1.00  0.00            
ATOM     69  H33 GCD     1      24.160  23.840  20.970  1.00  0.00            
ATOM     70  C21 GCD     1      26.100  22.030  19.190  1.00  0.00            
ATOM     71  H34 GCD     1      26.290  21.200  19.890  1.00  0.00            
ATOM     72  O17 GCD     1      25.050  21.590  18.280  1.00  0.00            
ATOM     73  H35 GCD     1      25.340  21.410  17.380  1.00  0.00            
ATOM     74  C22 GCD     1      27.400  22.230  18.540  1.00  0.00            
ATOM     75  H36 GCD     1      27.810  21.290  18.160  1.00  0.00            
ATOM     76  O18 GCD     1      28.420  22.620  19.390  1.00  0.00            
ATOM     77  C23 GCD     1      28.220  23.850  20.150  1.00  0.00            
ATOM     78  H37 GCD     1      28.130  24.740  19.500  1.00  0.00            
ATOM     79  C24 GCD     1      29.280  24.080  21.140  1.00  0.00            
ATOM     80  H38 GCD     1      29.230  23.210  21.800  1.00  0.00            
ATOM     81  H39 GCD     1      29.250  25.050  21.660  1.00  0.00            
ATOM     82  O19 GCD     1      30.590  24.170  20.630  1.00  0.00            
ATOM     83  H40 GCD     1      31.130  24.710  21.210  1.00  0.00            
ATOM     84  O20 GCD     1      27.250  23.240  17.530  1.00  0.00            
ATOM     85  C25 GCD     1      27.740  22.960  16.250  1.00  0.00            
ATOM     86  H41 GCD     1      28.470  22.150  16.290  1.00  0.00            
ATOM     87  C26 GCD     1      26.590  22.480  15.360  1.00  0.00            
ATOM     88  H42 GCD     1      25.750  23.180  15.350  1.00  0.00            
ATOM     89  O21 GCD     1      26.010  21.260  15.840  1.00  0.00            
ATOM     90  H43 GCD     1      25.950  20.590  15.150  1.00  0.00            
ATOM     91  C27 GCD     1      27.010  22.290  13.900  1.00  0.00            
ATOM     92  H44 GCD     1      27.760  21.490  13.900  1.00  0.00            
ATOM     93  O22 GCD     1      25.980  21.960  13.060  1.00  0.00            
ATOM     94  H45 GCD     1      25.460  22.760  12.910  1.00  0.00            
ATOM     95  C28 GCD     1      27.690  23.570  13.520  1.00  0.00            
ATOM     96  H46 GCD     1      28.050  23.410  12.500  1.00  0.00            
ATOM     97  O23 GCD     1      28.750  23.940  14.380  1.00  0.00            
ATOM     98  C29 GCD     1      28.370  24.250  15.690  1.00  0.00            
ATOM     99  H47 GCD     1      27.590  25.020  15.630  1.00  0.00            
ATOM    100  C30 GCD     1      29.650  24.700  16.450  1.00  0.00            
ATOM    101  H48 GCD     1      30.380  23.900  16.270  1.00  0.00            
ATOM    102  H49 GCD     1      29.530  24.800  17.540  1.00  0.00            
ATOM    103  O24 GCD     1      30.320  25.890  15.900  1.00  0.00            
ATOM    104  H50 GCD     1      30.620  25.620  15.030  1.00  0.00            
ATOM    105  O25 GCD     1      26.740  24.640  13.470  1.00  0.00            
ATOM    106  C31 GCD     1      26.490  25.200  12.190  1.00  0.00            
ATOM    107  H51 GCD     1      26.870  24.640  11.320  1.00  0.00            
ATOM    108  C32 GCD     1      24.930  25.350  12.030  1.00  0.00            
ATOM    109  H52 GCD     1      24.660  25.900  12.940  1.00  0.00            
ATOM    110  O26 GCD     1      24.270  24.100  12.120  1.00  0.00            
ATOM    111  H53 GCD     1      23.310  24.110  12.030  1.00  0.00            
ATOM    112  C33 GCD     1      24.550  26.180  10.730  1.00  0.00            
ATOM    113  H54 GCD     1      24.930  25.490   9.960  1.00  0.00            
ATOM    114  O27 GCD     1      23.150  26.460  10.450  1.00  0.00            
ATOM    115  H55 GCD     1      22.730  26.790  11.250  1.00  0.00            
ATOM    116  C34 GCD     1      25.350  27.490  10.740  1.00  0.00            
ATOM    117  H56 GCD     1      25.310  28.020   9.780  1.00  0.00            
ATOM    118  O28 GCD     1      26.710  27.210  10.830  1.00  0.00            
ATOM    119  C35 GCD     1      27.090  26.620  12.040  1.00  0.00            
ATOM    120  H57 GCD     1      26.740  27.260  12.870  1.00  0.00            
ATOM    121  C36 GCD     1      28.610  26.800  12.320  1.00  0.00            
ATOM    122  H58 GCD     1      28.910  26.530  13.340  1.00  0.00            
ATOM    123  H59 GCD     1      28.930  27.850  12.250  1.00  0.00            
ATOM    124  O29 GCD     1      29.400  26.130  11.350  1.00  0.00            
ATOM    125  H60 GCD     1      30.290  26.460  11.510  1.00  0.00            
ATOM    126  O30 GCD     1      24.830  28.280  11.820  1.00  0.00            
ATOM    127  C37 GCD     1      23.830  29.300  11.380  1.00  0.00            
ATOM    128  H61 GCD     1      23.370  29.090  10.400  1.00  0.00            
ATOM    129  C38 GCD     1      22.670  29.240  12.430  1.00  0.00            
ATOM    130  H62 GCD     1      23.100  29.270  13.440  1.00  0.00            
ATOM    131  O31 GCD     1      21.950  27.960  12.390  1.00  0.00            
ATOM    132  H63 GCD     1      21.460  27.870  13.220  1.00  0.00            
ATOM    133  C39 GCD     1      21.670  30.460  12.220  1.00  0.00            
ATOM    134  H64 GCD     1      21.240  30.310  11.230  1.00  0.00            
ATOM    135  O32 GCD     1      20.650  30.400  13.190  1.00  0.00            
ATOM    136  H65 GCD     1      20.970  30.880  13.960  1.00  0.00            
ATOM    137  C40 GCD     1      22.410  31.790  12.230  1.00  0.00            
ATOM    138  H66 GCD     1      21.720  32.560  11.850  1.00  0.00            
ATOM    139  O33 GCD     1      23.420  31.630  11.280  1.00  0.00            
ATOM    140  C41 GCD     1      24.430  30.660  11.550  1.00  0.00            
ATOM    141  H67 GCD     1      24.980  30.770  12.490  1.00  0.00            
ATOM    142  C42 GCD     1      25.460  30.810  10.520  1.00  0.00            
ATOM    143  H68 GCD     1      26.270  30.190  10.910  1.00  0.00            
ATOM    144  H69 GCD     1      25.770  31.840  10.290  1.00  0.00            
ATOM    145  O34 GCD     1      25.040  30.300   9.240  1.00  0.00            
ATOM    146  H70 GCD     1      25.750  30.460   8.610  1.00  0.00            
ATOM    147  O35 GCD     1      22.950  32.080  13.530  1.00  0.00            
ATOM    148  C43 GCD     1      22.920  33.540  13.870  1.00  0.00            
ATOM    149  H71 GCD     1      22.930  34.180  12.980  1.00  0.00            
ATOM    150  C44 GCD     1      21.730  33.870  14.800  1.00  0.00            
ATOM    151  H72 GCD     1      21.900  33.170  15.620  1.00  0.00            
ATOM    152  O36 GCD     1      20.490  33.680  14.090  1.00  0.00            
ATOM    153  H73 GCD     1      19.870  34.130  14.670  1.00  0.00            
ATOM    154  C45 GCD     1      21.840  35.280  15.350  1.00  0.00            
ATOM    155  H74 GCD     1      21.610  36.010  14.560  1.00  0.00            
ATOM    156  O37 GCD     1      20.740  35.530  16.330  1.00  0.00            
ATOM    157  H75 GCD     1      21.090  35.350  17.210  1.00  0.00            
ATOM    158  C46 GCD     1      23.280  35.610  15.900  1.00  0.00            
ATOM    159  H76 GCD     1      23.500  36.620  16.260  1.00  0.00            
ATOM    160  O38 GCD     1      23.410  34.810  17.050  1.00  0.00            
ATOM    161  O39 GCD     1      24.210  35.260  14.980  1.00  0.00            
ATOM    162  C47 GCD     1      24.230  33.900  14.610  1.00  0.00            
ATOM    163  H77 GCD     1      24.390  33.260  15.480  1.00  0.00            
ATOM    164  C48 GCD     1      25.440  33.570  13.670  1.00  0.00            
ATOM    165  H78 GCD     1      25.550  32.480  13.550  1.00  0.00            
ATOM    166  H79 GCD     1      26.310  33.920  14.240  1.00  0.00            
ATOM    167  O40 GCD     1      25.410  34.280  12.470  1.00  0.00            
ATOM    168  H80 GCD     1      24.970  35.120  12.640  1.00  0.00            
ATOM    169  C1  BJ5     2      30.420  29.400  20.390  1.00  0.00            
ATOM    170  C2  BJ5     2      30.270  28.170  19.920  1.00  0.00            
ATOM    171  C3  BJ5     2      29.100  27.700  19.120  1.00  0.00            
ATOM    172  C4  BJ5     2      27.950  28.660  18.800  1.00  0.00            
ATOM    173  C5  BJ5     2      28.240  29.780  18.060  1.00  0.00            
ATOM    174  C6  BJ5     2      27.200  30.570  17.620  1.00  0.00            
ATOM    175  C7  BJ5     2      25.850  30.260  17.910  1.00  0.00            
ATOM    176  O1  BJ5     2      24.920  31.070  17.310  1.00  0.00            
ATOM    177  C8  BJ5     2      23.530  30.980  17.720  1.00  0.00            
ATOM    178  C9  BJ5     2      25.520  29.190  18.790  1.00  0.00            
ATOM    179  C10 BJ5     2      26.630  28.360  19.160  1.00  0.00            
ATOM    180  H1  BJ5     2      31.320  29.650  20.950  1.00  0.00            
ATOM    181  H2  BJ5     2      29.750  30.190  20.060  1.00  0.00            
ATOM    182  H3  BJ5     2      31.000  27.390  20.130  1.00  0.00            
ATOM    183  H4  BJ5     2      28.600  26.850  19.590  1.00  0.00            
ATOM    184  H5  BJ5     2      29.520  27.280  18.200  1.00  0.00            
ATOM    185  H6  BJ5     2      29.270  29.940  17.750  1.00  0.00            
ATOM    186  H7  BJ5     2      27.510  31.430  17.040  1.00  0.00            
ATOM    187  H8  BJ5     2      22.910  31.800  17.340  1.00  0.00            
ATOM    188  H9  BJ5     2      23.120  30.030  17.380  1.00  0.00            
ATOM    189  H10 BJ5     2      23.440  31.000  18.820  1.00  0.00            
ATOM    190  H11 BJ5     2      24.460  28.970  18.850  1.00  0.00            
ATOM    191  H12 BJ5     2      26.330  27.380  19.510  1.00  0.00            
TER
ENDMDL
MODEL        1
ATOM      1  H1  GCD     1      28.440  35.170  17.130  1.00  0.00            
ATOM      2  O1  GCD     1      28.010  34.640  16.450  1.00  0.00            
ATOM      3  C1  GCD     1      26.740  35.230  16.080  1.00  0.00            
ATOM      4  H2  GCD     1      26.890  36.210  15.600  1.00  0.00            
ATOM      5  H3  GCD     1      26.380  34.570  15.280  1.00  0.00            
ATOM      6  C2  GCD     1      25.800  35.390  17.220  1.00  0.00            
ATOM      7  H4  GCD     1      25.660  34.350  17.520  1.00  0.00            
ATOM      8  C3  GCD     1      24.320  35.700  16.840  1.00  0.00            
ATOM      9  H5  GCD     1      24.210  36.710  16.420  1.00  0.00            
ATOM     10  C4  GCD     1      23.480  35.690  18.100  1.00  0.00            
ATOM     11  H6  GCD     1      23.380  34.640  18.410  1.00  0.00            
ATOM     12  O2  GCD     1      22.130  36.160  17.850  1.00  0.00            
ATOM     13  H7  GCD     1      21.570  36.190  18.640  1.00  0.00            
ATOM     14  C5  GCD     1      24.040  36.520  19.290  1.00  0.00            
ATOM     15  H8  GCD     1      24.100  37.580  19.010  1.00  0.00            
ATOM     16  O3  GCD     1      23.270  36.380  20.410  1.00  0.00            
ATOM     17  H9  GCD     1      23.240  35.460  20.700  1.00  0.00            
ATOM     18  C6  GCD     1      25.490  36.090  19.490  1.00  0.00            
ATOM     19  O4  GCD     1      26.250  36.230  18.280  1.00  0.00            
ATOM     20  H10 GCD     1      25.930  36.840  20.140  1.00  0.00            
ATOM     21  O5  GCD     1      25.590  34.680  19.930  1.00  0.00            
ATOM     22  C7  GCD     1      25.860  34.470  21.290  1.00  0.00            
ATOM     23  H11 GCD     1      25.810  35.460  21.760  1.00  0.00            
ATOM     24  C8  GCD     1      24.840  33.440  21.870  1.00  0.00            
ATOM     25  H12 GCD     1      24.910  32.520  21.260  1.00  0.00            
ATOM     26  O6  GCD     1      23.530  34.010  21.880  1.00  0.00            
ATOM     27  H13 GCD     1      23.400  34.490  22.710  1.00  0.00            
ATOM     28  C9  GCD     1      25.200  33.110  23.310  1.00  0.00            
ATOM     29  H14 GCD     1      25.290  34.010  23.940  1.00  0.00            
ATOM     30  O7  GCD     1      24.240  32.300  23.980  1.00  0.00            
ATOM     31  H15 GCD     1      24.440  31.410  23.670  1.00  0.00            
ATOM     32  C10 GCD     1      26.660  32.550  23.290  1.00  0.00            
ATOM     33  H16 GCD     1      27.060  32.440  24.300  1.00  0.00            
ATOM     34  O8  GCD     1      27.580  33.460  22.720  1.00  0.00            
ATOM     35  C11 GCD     1      27.300  33.940  21.420  1.00  0.00            
ATOM     36  H17 GCD     1      27.490  33.090  20.740  1.00  0.00            
ATOM     37  C12 GCD     1      28.310  34.980  21.020  1.00  0.00            
ATOM     38  H18 GCD     1      28.090  35.240  19.980  1.00  0.00            
ATOM     39  H19 GCD     1      29.260  34.460  21.150  1.00  0.00            
ATOM     40  O9  GCD     1      28.230  36.150  21.810  1.00  0.00            
ATOM     41  H20 GCD     1      28.670  35.920  22.640  1.00  0.00            
ATOM     42  O10 GCD     1      26.610  31.290  22.540  1.00  0.00            
ATOM     43  C13 GCD     1      26.960  30.080  23.190  1.00  0.00            
ATOM     44  H21 GCD     1      27.040  30.150  24.280  1.00  0.00            
ATOM     45  C14 GCD     1      25.830  29.090  22.900  1.00  0.00            
ATOM     46  H22 GCD     1      25.550  29.000  21.850  1.00  0.00            
ATOM     47  O11 GCD     1      24.650  29.480  23.680  1.00  0.00            
ATOM     48  H23 GCD     1      24.800  29.480  24.630  1.00  0.00            
ATOM     49  C15 GCD     1      26.290  27.680  23.450  1.00  0.00            
ATOM     50  H24 GCD     1      26.380  27.780  24.540  1.00  0.00            
ATOM     51  O12 GCD     1      25.380  26.670  22.990  1.00  0.00            
ATOM     52  H25 GCD     1      24.490  27.000  23.080  1.00  0.00            
ATOM     53  C16 GCD     1      27.590  27.230  22.870  1.00  0.00            
ATOM     54  H26 GCD     1      27.810  26.300  23.400  1.00  0.00            
ATOM     55  O13 GCD     1      28.600  28.220  23.180  1.00  0.00            
ATOM     56  C17 GCD     1      28.310  29.570  22.630  1.00  0.00            
ATOM     57  H27 GCD     1      28.350  29.520  21.530  1.00  0.00            
ATOM     58  C18 GCD     1      29.470  30.390  23.130  1.00  0.00            
ATOM     59  H28 GCD     1      29.510  31.350  22.610  1.00  0.00            
ATOM     60  H29 GCD     1      30.370  29.830  22.840  1.00  0.00            
ATOM     61  O14 GCD     1      29.390  30.570  24.570  1.00  0.00            
ATOM     62  H30 GCD     1      29.300  29.690  24.960  1.00  0.00            
ATOM     63  O15 GCD     1      27.500  26.960  21.450  1.00  0.00            
ATOM     64  C19 GCD     1      28.210  25.750  21.000  1.00  0.00            
ATOM     65  H31 GCD     1      28.640  25.200  21.840  1.00  0.00            
ATOM     66  C20 GCD     1      27.190  24.830  20.330  1.00  0.00            
ATOM     67  H32 GCD     1      26.760  25.270  19.430  1.00  0.00            
ATOM     68  O16 GCD     1      26.080  24.530  21.260  1.00  0.00            
ATOM     69  H33 GCD     1      25.900  25.380  21.680  1.00  0.00            
ATOM     70  C21 GCD     1      27.950  23.580  19.810  1.00  0.00            
ATOM     71  H34 GCD     1      28.550  23.050  20.560  1.00  0.00            
ATOM     72  O17 GCD     1      27.130  22.560  19.170  1.00  0.00            
ATOM     73  H35 GCD     1      26.910  22.930  18.310  1.00  0.00            
ATOM     74  C22 GCD     1      29.110  24.080  18.790  1.00  0.00            
ATOM     75  H36 GCD     1      29.730  23.220  18.530  1.00  0.00            
ATOM     76  O18 GCD     1      29.950  25.030  19.450  1.00  0.00            
ATOM     77  C23 GCD     1      29.310  26.190  20.080  1.00  0.00            
ATOM     78  H37 GCD     1      28.900  26.780  19.260  1.00  0.00            
ATOM     79  C24 GCD     1      30.380  26.850  20.880  1.00  0.00            
ATOM     80  H38 GCD     1      30.750  26.140  21.630  1.00  0.00            
ATOM     81  H39 GCD     1      30.000  27.820  21.230  1.00  0.00            
ATOM     82  O19 GCD     1      31.430  27.150  20.050  1.00  0.00            
ATOM     83  H40 GCD     1      32.100  26.460  20.160  1.00  0.00            
ATOM     84  O20 GCD     1      28.600  24.790  17.660  1.00  0.00            
ATOM     85  C25 GCD     1      29.110  24.340  16.400  1.00  0.00            
ATOM     86  H41 GCD     1      30.110  23.890  16.510  1.00  0.00            
ATOM     87  C26 GCD     1      28.110  23.420  15.620  1.00  0.00            
ATOM     88  H42 GCD     1      27.190  24.010  15.630  1.00  0.00            
ATOM     89  O21 GCD     1      27.890  22.170  16.330  1.00  0.00            
ATOM     90  H43 GCD     1      28.450  21.420  16.100  1.00  0.00            
ATOM     91  C27 GCD     1      28.580  23.080  14.200  1.00  0.00            
ATOM     92  H44 GCD     1      29.540  22.540  14.180  1.00  0.00            
ATOM     93  O22 GCD     1      27.720  22.290  13.380  1.00  0.00            
ATOM     94  H45 GCD     1      26.900  22.700  13.080  1.00  0.00            
ATOM     95  C28 GCD     1      28.800  24.410  13.460  1.00  0.00            
ATOM     96  H46 GCD     1      29.260  24.310  12.470  1.00  0.00            
ATOM     97  O23 GCD     1      29.640  25.170  14.250  1.00  0.00            
ATOM     98  C29 GCD     1      29.320  25.580  15.600  1.00  0.00            
ATOM     99  H47 GCD     1      28.300  26.000  15.580  1.00  0.00            
ATOM    100  C30 GCD     1      30.370  26.480  16.160  1.00  0.00            
ATOM    101  H48 GCD     1      31.280  25.890  16.310  1.00  0.00            
ATOM    102  H49 GCD     1      29.920  26.830  17.100  1.00  0.00            
ATOM    103  O24 GCD     1      30.520  27.520  15.270  1.00  0.00            
ATOM    104  H50 GCD     1      31.300  28.030  15.530  1.00  0.00            
ATOM    105  O25 GCD     1      27.570  25.110  13.340  1.00  0.00            
ATOM    106  C31 GCD     1      27.120  25.200  11.970  1.00  0.00            
ATOM    107  H51 GCD     1      27.590  24.530  11.240  1.00  0.00            
ATOM    108  C32 GCD     1      25.640  24.870  12.030  1.00  0.00            
ATOM    109  H52 GCD     1      25.130  25.390  12.860  1.00  0.00            
ATOM    110  O26 GCD     1      25.430  23.440  12.220  1.00  0.00            
ATOM    111  H53 GCD     1      24.470  23.330  12.230  1.00  0.00            
ATOM    112  C33 GCD     1      24.890  25.290  10.780  1.00  0.00            
ATOM    113  H54 GCD     1      25.250  24.720   9.910  1.00  0.00            
ATOM    114  O27 GCD     1      23.480  24.980  10.910  1.00  0.00            
ATOM    115  H55 GCD     1      22.990  25.670  11.370  1.00  0.00            
ATOM    116  C34 GCD     1      25.110  26.690  10.360  1.00  0.00            
ATOM    117  H56 GCD     1      24.630  26.930   9.410  1.00  0.00            
ATOM    118  O28 GCD     1      26.530  26.870  10.270  1.00  0.00            
ATOM    119  C35 GCD     1      27.300  26.720  11.510  1.00  0.00            
ATOM    120  H57 GCD     1      26.980  27.440  12.270  1.00  0.00            
ATOM    121  C36 GCD     1      28.740  27.020  11.160  1.00  0.00            
ATOM    122  H58 GCD     1      29.210  27.120  12.150  1.00  0.00            
ATOM    123  H59 GCD     1      28.840  27.960  10.600  1.00  0.00            
ATOM    124  O29 GCD     1      29.400  26.040  10.400  1.00  0.00            
ATOM    125  H60 GCD     1      28.800  25.590   9.800  1.00  0.00            
ATOM    126  O30 GCD     1      24.540  27.540  11.370  1.00  0.00            
ATOM    127  C37 GCD     1      23.400  28.390  11.020  1.00  0.00            
ATOM    128  H61 GCD     1      22.860  27.980  10.160  1.00  0.00            
ATOM    129  C38 GCD     1      22.480  28.460  12.230  1.00  0.00            
ATOM    130  H62 GCD     1      23.120  28.770  13.080  1.00  0.00            
ATOM    131  O31 GCD     1      21.890  27.170  12.520  1.00  0.00            
ATOM    132  H63 GCD     1      21.710  27.150  13.460  1.00  0.00            
ATOM    133  C39 GCD     1      21.430  29.560  12.100  1.00  0.00            
ATOM    134  H64 GCD     1      20.650  29.290  11.380  1.00  0.00            
ATOM    135  O32 GCD     1      20.730  29.680  13.350  1.00  0.00            
ATOM    136  H65 GCD     1      21.350  29.970  14.030  1.00  0.00            
ATOM    137  C40 GCD     1      22.080  30.940  11.800  1.00  0.00            
ATOM    138  H66 GCD     1      21.310  31.670  11.530  1.00  0.00            
ATOM    139  O33 GCD     1      22.960  30.830  10.630  1.00  0.00            
ATOM    140  C41 GCD     1      23.940  29.790  10.850  1.00  0.00            
ATOM    141  H67 GCD     1      24.420  30.010  11.820  1.00  0.00            
ATOM    142  C42 GCD     1      24.910  29.870   9.720  1.00  0.00            
ATOM    143  H68 GCD     1      25.830  29.370  10.060  1.00  0.00            
ATOM    144  H69 GCD     1      25.240  30.890   9.540  1.00  0.00            
ATOM    145  O34 GCD     1      24.400  29.280   8.540  1.00  0.00            
ATOM    146  H70 GCD     1      23.900  29.980   8.110  1.00  0.00            
ATOM    147  O35 GCD     1      22.720  31.400  12.980  1.00  0.00            
ATOM    148  C43 GCD     1      22.660  32.780  13.260  1.00  0.00            
ATOM    149  H71 GCD     1      22.300  33.290  12.360  1.00  0.00            
ATOM    150  C44 GCD     1      21.790  33.150  14.460  1.00  0.00            
ATOM    151  H72 GCD     1      22.230  32.690  15.350  1.00  0.00            
ATOM    152  O36 GCD     1      20.420  32.660  14.200  1.00  0.00            
ATOM    153  H73 GCD     1      20.220  32.210  15.030  1.00  0.00            
ATOM    154  C45 GCD     1      21.840  34.670  14.610  1.00  0.00            
ATOM    155  H74 GCD     1      21.490  35.000  13.620  1.00  0.00            
ATOM    156  O37 GCD     1      20.960  35.240  15.580  1.00  0.00            
ATOM    157  H75 GCD     1      21.480  35.310  16.390  1.00  0.00            
ATOM    158  C46 GCD     1      23.200  35.150  14.830  1.00  0.00            
ATOM    159  H76 GCD     1      23.160  36.240  14.830  1.00  0.00            
ATOM    160  O38 GCD     1      23.780  34.650  16.040  1.00  0.00            
ATOM    161  O39 GCD     1      24.110  34.780  13.820  1.00  0.00            
ATOM    162  C47 GCD     1      24.110  33.320  13.610  1.00  0.00            
ATOM    163  H77 GCD     1      24.530  32.790  14.480  1.00  0.00            
ATOM    164  C48 GCD     1      25.050  33.170  12.440  1.00  0.00            
ATOM    165  H78 GCD     1      25.030  32.080  12.250  1.00  0.00            
ATOM    166  H79 GCD     1      26.060  33.530  12.670  1.00  0.00            
ATOM    167  O40 GCD     1      24.550  33.740  11.260  1.00  0.00            
ATOM    168  H80 GCD     1      25.200  33.740  10.560  1.00  0.00            
ATOM    169  C1  BJ5     2      27.350  29.570  19.300  1.00  0.00            
ATOM    170  C2  BJ5     2      27.960  30.490  18.520  1.00  0.00            
ATOM    171  C3  BJ5     2      27.310  31.680  17.790  1.00  0.00            
ATOM    172  C4  BJ5     2      25.840  31.270  17.340  1.00  0.00            
ATOM    173  C5  BJ5     2      25.720  30.380  16.250  1.00  0.00            
ATOM    174  C6  BJ5     2      24.480  30.080  15.740  1.00  0.00            
ATOM    175  C7  BJ5     2      23.320  30.650  16.350  1.00  0.00            
ATOM    176  O1  BJ5     2      22.160  30.140  15.900  1.00  0.00            
ATOM    177  C8  BJ5     2      21.560  29.090  16.690  1.00  0.00            
ATOM    178  C9  BJ5     2      23.420  31.490  17.420  1.00  0.00            
ATOM    179  C10 BJ5     2      24.700  31.780  17.880  1.00  0.00            
ATOM    180  H1  BJ5     2      27.960  28.730  19.650  1.00  0.00            
ATOM    181  H2  BJ5     2      26.310  29.660  19.610  1.00  0.00            
ATOM    182  H3  BJ5     2      29.010  30.330  18.290  1.00  0.00            
ATOM    183  H4  BJ5     2      27.910  31.700  16.870  1.00  0.00            
ATOM    184  H5  BJ5     2      27.450  32.610  18.360  1.00  0.00            
ATOM    185  H6  BJ5     2      26.620  29.900  15.870  1.00  0.00            
ATOM    186  H7  BJ5     2      24.460  29.460  14.850  1.00  0.00            
ATOM    187  H8  BJ5     2      21.300  29.520  17.670  1.00  0.00            
ATOM    188  H9  BJ5     2      20.630  28.760  16.220  1.00  0.00            
ATOM    189  H10 BJ5     2      22.300  28.290  16.810  1.00  0.00            
ATOM    190  H11 BJ5     2      22.490  31.800  17.890  1.00  0.00            
ATOM    191  H12 BJ5     2      24.720  32.500  18.690  1.00  0.00            
TER
ENDMDL
MODEL        1
ATOM      1  H1  GCD     1      19.670  35.630  16.080  1.00  0.00            
ATOM      2  O1  GCD     1      19.830  35.610  15.130  1.00  0.00            
ATOM      3  C1  GCD     1      18.560  36.050  14.560  1.00  0.00            
ATOM      4  H2  GCD     1      18.380  37.080  14.900  1.00  0.00            
ATOM      5  H3  GCD     1      18.730  36.030  13.480  1.00  0.00            
ATOM      6  C2  GCD     1      17.420  35.130  15.020  1.00  0.00            
ATOM      7  H4  GCD     1      17.690  34.090  14.820  1.00  0.00            
ATOM      8  C3  GCD     1      16.070  35.500  14.510  1.00  0.00            
ATOM      9  H5  GCD     1      15.810  36.500  14.880  1.00  0.00            
ATOM     10  C4  GCD     1      14.940  34.560  14.930  1.00  0.00            
ATOM     11  H6  GCD     1      14.990  33.550  14.510  1.00  0.00            
ATOM     12  O2  GCD     1      13.710  34.950  14.450  1.00  0.00            
ATOM     13  H7  GCD     1      13.940  34.980  13.510  1.00  0.00            
ATOM     14  C5  GCD     1      15.020  34.330  16.420  1.00  0.00            
ATOM     15  H8  GCD     1      14.640  35.250  16.900  1.00  0.00            
ATOM     16  O3  GCD     1      14.150  33.190  16.850  1.00  0.00            
ATOM     17  H9  GCD     1      14.720  32.570  17.310  1.00  0.00            
ATOM     18  C6  GCD     1      16.450  34.180  16.890  1.00  0.00            
ATOM     19  O4  GCD     1      17.350  35.140  16.440  1.00  0.00            
ATOM     20  H10 GCD     1      16.500  34.350  17.970  1.00  0.00            
ATOM     21  O5  GCD     1      16.900  32.860  16.600  1.00  0.00            
ATOM     22  C7  GCD     1      17.670  32.140  17.630  1.00  0.00            
ATOM     23  H11 GCD     1      17.850  32.720  18.550  1.00  0.00            
ATOM     24  C8  GCD     1      16.730  30.960  17.930  1.00  0.00            
ATOM     25  H12 GCD     1      16.410  30.560  16.970  1.00  0.00            
ATOM     26  O6  GCD     1      15.580  31.370  18.550  1.00  0.00            
ATOM     27  H13 GCD     1      15.130  30.600  18.910  1.00  0.00            
ATOM     28  C9  GCD     1      17.500  29.990  18.790  1.00  0.00            
ATOM     29  H14 GCD     1      17.650  30.580  19.710  1.00  0.00            
ATOM     30  O7  GCD     1      16.760  28.800  19.130  1.00  0.00            
ATOM     31  H15 GCD     1      16.800  28.110  18.460  1.00  0.00            
ATOM     32  C10 GCD     1      18.860  29.510  18.180  1.00  0.00            
ATOM     33  H16 GCD     1      19.490  28.940  18.870  1.00  0.00            
ATOM     34  O8  GCD     1      19.600  30.710  17.980  1.00  0.00            
ATOM     35  C11 GCD     1      19.010  31.580  17.030  1.00  0.00            
ATOM     36  H17 GCD     1      18.800  31.070  16.080  1.00  0.00            
ATOM     37  C12 GCD     1      20.040  32.630  16.700  1.00  0.00            
ATOM     38  H18 GCD     1      19.630  33.360  16.000  1.00  0.00            
ATOM     39  H19 GCD     1      20.830  32.050  16.200  1.00  0.00            
ATOM     40  O9  GCD     1      20.510  33.260  17.850  1.00  0.00            
ATOM     41  H20 GCD     1      20.660  32.550  18.490  1.00  0.00            
ATOM     42  O10 GCD     1      18.650  28.620  17.010  1.00  0.00            
ATOM     43  C13 GCD     1      19.250  27.330  17.140  1.00  0.00            
ATOM     44  H21 GCD     1      19.420  26.970  18.160  1.00  0.00            
ATOM     45  C14 GCD     1      18.060  26.400  16.740  1.00  0.00            
ATOM     46  H22 GCD     1      17.640  26.620  15.760  1.00  0.00            
ATOM     47  O11 GCD     1      16.980  26.530  17.650  1.00  0.00            
ATOM     48  H23 GCD     1      16.480  25.700  17.660  1.00  0.00            
ATOM     49  C15 GCD     1      18.590  24.950  16.740  1.00  0.00            
ATOM     50  H24 GCD     1      18.960  24.790  17.760  1.00  0.00            
ATOM     51  O12 GCD     1      17.450  24.030  16.470  1.00  0.00            
ATOM     52  H25 GCD     1      17.720  23.110  16.330  1.00  0.00            
ATOM     53  C16 GCD     1      19.840  24.830  15.800  1.00  0.00            
ATOM     54  H26 GCD     1      20.280  23.830  15.810  1.00  0.00            
ATOM     55  O13 GCD     1      20.830  25.700  16.300  1.00  0.00            
ATOM     56  C17 GCD     1      20.490  27.130  16.290  1.00  0.00            
ATOM     57  H27 GCD     1      20.200  27.440  15.280  1.00  0.00            
ATOM     58  C18 GCD     1      21.720  27.990  16.730  1.00  0.00            
ATOM     59  H28 GCD     1      21.380  29.040  16.700  1.00  0.00            
ATOM     60  H29 GCD     1      22.470  27.850  15.950  1.00  0.00            
ATOM     61  O14 GCD     1      22.160  27.550  18.050  1.00  0.00            
ATOM     62  H30 GCD     1      22.840  28.110  18.460  1.00  0.00            
ATOM     63  O15 GCD     1      19.530  25.180  14.440  1.00  0.00            
ATOM     64  C19 GCD     1      19.720  24.200  13.430  1.00  0.00            
ATOM     65  H31 GCD     1      19.980  23.220  13.860  1.00  0.00            
ATOM     66  C20 GCD     1      18.420  24.120  12.720  1.00  0.00            
ATOM     67  H32 GCD     1      18.060  25.110  12.420  1.00  0.00            
ATOM     68  O16 GCD     1      17.470  23.550  13.640  1.00  0.00            
ATOM     69  H33 GCD     1      17.580  24.010  14.480  1.00  0.00            
ATOM     70  C21 GCD     1      18.440  23.260  11.500  1.00  0.00            
ATOM     71  H34 GCD     1      18.690  22.280  11.940  1.00  0.00            
ATOM     72  O17 GCD     1      17.190  23.150  10.910  1.00  0.00            
ATOM     73  H35 GCD     1      16.560  22.910  11.600  1.00  0.00            
ATOM     74  C22 GCD     1      19.630  23.640  10.550  1.00  0.00            
ATOM     75  H36 GCD     1      19.820  22.960   9.720  1.00  0.00            
ATOM     76  O18 GCD     1      20.790  23.550  11.390  1.00  0.00            
ATOM     77  C23 GCD     1      20.840  24.580  12.490  1.00  0.00            
ATOM     78  H37 GCD     1      20.840  25.620  12.160  1.00  0.00            
ATOM     79  C24 GCD     1      22.250  24.450  13.000  1.00  0.00            
ATOM     80  H38 GCD     1      22.280  23.510  13.560  1.00  0.00            
ATOM     81  H39 GCD     1      22.380  25.270  13.720  1.00  0.00            
ATOM     82  O19 GCD     1      23.320  24.480  12.060  1.00  0.00            
ATOM     83  H40 GCD     1      23.950  25.180  12.300  1.00  0.00            
ATOM     84  O20 GCD     1      19.520  24.980  10.070  1.00  0.00            
ATOM     85  C25 GCD     1      19.620  25.030   8.700  1.00  0.00            
ATOM     86  H41 GCD     1      19.740  24.040   8.240  1.00  0.00            
ATOM     87  C26 GCD     1      18.330  25.520   8.110  1.00  0.00            
ATOM     88  H42 GCD     1      18.170  26.530   8.510  1.00  0.00            
ATOM     89  O21 GCD     1      17.330  24.640   8.510  1.00  0.00            
ATOM     90  H43 GCD     1      17.440  24.500   9.460  1.00  0.00            
ATOM     91  C27 GCD     1      18.340  25.580   6.600  1.00  0.00            
ATOM     92  H44 GCD     1      18.520  24.600   6.160  1.00  0.00            
ATOM     93  O22 GCD     1      17.100  26.080   6.030  1.00  0.00            
ATOM     94  H45 GCD     1      17.070  27.010   6.290  1.00  0.00            
ATOM     95  C28 GCD     1      19.580  26.510   6.320  1.00  0.00            
ATOM     96  H46 GCD     1      19.670  26.570   5.230  1.00  0.00            
ATOM     97  O23 GCD     1      20.770  25.930   6.850  1.00  0.00            
ATOM     98  C29 GCD     1      20.850  25.840   8.270  1.00  0.00            
ATOM     99  H47 GCD     1      20.820  26.820   8.760  1.00  0.00            
ATOM    100  C30 GCD     1      22.180  25.180   8.650  1.00  0.00            
ATOM    101  H48 GCD     1      22.250  24.140   8.320  1.00  0.00            
ATOM    102  H49 GCD     1      22.230  25.160   9.750  1.00  0.00            
ATOM    103  O24 GCD     1      23.180  25.970   8.140  1.00  0.00            
ATOM    104  H50 GCD     1      24.010  25.540   8.370  1.00  0.00            
ATOM    105  O25 GCD     1      19.390  27.890   6.790  1.00  0.00            
ATOM    106  C31 GCD     1      20.130  28.970   6.170  1.00  0.00            
ATOM    107  H51 GCD     1      20.940  28.530   5.580  1.00  0.00            
ATOM    108  C32 GCD     1      19.280  29.650   5.230  1.00  0.00            
ATOM    109  H52 GCD     1      18.390  30.030   5.750  1.00  0.00            
ATOM    110  O26 GCD     1      18.850  28.710   4.220  1.00  0.00            
ATOM    111  H53 GCD     1      17.970  29.050   4.020  1.00  0.00            
ATOM    112  C33 GCD     1      20.020  30.920   4.560  1.00  0.00            
ATOM    113  H54 GCD     1      20.880  30.570   3.980  1.00  0.00            
ATOM    114  O27 GCD     1      19.110  31.670   3.760  1.00  0.00            
ATOM    115  H55 GCD     1      18.550  32.270   4.260  1.00  0.00            
ATOM    116  C34 GCD     1      20.580  31.820   5.630  1.00  0.00            
ATOM    117  H56 GCD     1      21.200  32.530   5.080  1.00  0.00            
ATOM    118  O28 GCD     1      21.340  31.050   6.520  1.00  0.00            
ATOM    119  C35 GCD     1      20.660  29.990   7.180  1.00  0.00            
ATOM    120  H57 GCD     1      19.780  30.440   7.660  1.00  0.00            
ATOM    121  C36 GCD     1      21.540  29.500   8.320  1.00  0.00            
ATOM    122  H58 GCD     1      21.030  28.860   9.050  1.00  0.00            
ATOM    123  H59 GCD     1      21.710  30.440   8.860  1.00  0.00            
ATOM    124  O29 GCD     1      22.780  28.850   7.840  1.00  0.00            
ATOM    125  H60 GCD     1      22.600  27.920   8.030  1.00  0.00            
ATOM    126  O30 GCD     1      19.490  32.420   6.290  1.00  0.00            
ATOM    127  C37 GCD     1      19.330  33.840   6.340  1.00  0.00            
ATOM    128  H61 GCD     1      19.820  34.310   5.480  1.00  0.00            
ATOM    129  C38 GCD     1      17.780  34.070   6.130  1.00  0.00            
ATOM    130  H62 GCD     1      17.290  33.510   6.930  1.00  0.00            
ATOM    131  O31 GCD     1      17.370  33.570   4.820  1.00  0.00            
ATOM    132  H63 GCD     1      16.470  33.260   4.960  1.00  0.00            
ATOM    133  C39 GCD     1      17.410  35.560   6.290  1.00  0.00            
ATOM    134  H64 GCD     1      17.960  35.940   5.420  1.00  0.00            
ATOM    135  O32 GCD     1      15.970  35.730   6.160  1.00  0.00            
ATOM    136  H65 GCD     1      15.810  36.520   6.680  1.00  0.00            
ATOM    137  C40 GCD     1      17.920  36.130   7.580  1.00  0.00            
ATOM    138  H66 GCD     1      17.730  37.200   7.490  1.00  0.00            
ATOM    139  O33 GCD     1      19.340  35.880   7.700  1.00  0.00            
ATOM    140  C41 GCD     1      19.720  34.490   7.670  1.00  0.00            
ATOM    141  H67 GCD     1      19.110  34.040   8.470  1.00  0.00            
ATOM    142  C42 GCD     1      21.260  34.320   7.970  1.00  0.00            
ATOM    143  H68 GCD     1      21.520  33.260   8.080  1.00  0.00            
ATOM    144  H69 GCD     1      21.560  34.860   8.880  1.00  0.00            
ATOM    145  O34 GCD     1      22.160  34.800   6.930  1.00  0.00            
ATOM    146  H70 GCD     1      22.970  35.110   7.360  1.00  0.00            
ATOM    147  O35 GCD     1      17.280  35.530   8.730  1.00  0.00            
ATOM    148  C43 GCD     1      16.670  36.330   9.740  1.00  0.00            
ATOM    149  H71 GCD     1      16.500  37.360   9.410  1.00  0.00            
ATOM    150  C44 GCD     1      15.330  35.760  10.180  1.00  0.00            
ATOM    151  H72 GCD     1      15.630  34.850  10.690  1.00  0.00            
ATOM    152  O36 GCD     1      14.280  35.530   9.190  1.00  0.00            
ATOM    153  H73 GCD     1      14.210  36.400   8.780  1.00  0.00            
ATOM    154  C45 GCD     1      14.790  36.650  11.300  1.00  0.00            
ATOM    155  H74 GCD     1      14.730  37.700  11.000  1.00  0.00            
ATOM    156  O37 GCD     1      13.560  36.060  11.720  1.00  0.00            
ATOM    157  H75 GCD     1      13.280  35.370  11.120  1.00  0.00            
ATOM    158  C46 GCD     1      15.790  36.720  12.400  1.00  0.00            
ATOM    159  H76 GCD     1      15.500  37.470  13.140  1.00  0.00            
ATOM    160  O38 GCD     1      16.030  35.440  13.100  1.00  0.00            
ATOM    161  O39 GCD     1      16.930  37.240  11.920  1.00  0.00            
ATOM    162  C47 GCD     1      17.600  36.450  10.950  1.00  0.00            
ATOM    163  H77 GCD     1      17.780  35.470  11.410  1.00  0.00            
ATOM    164  C48 GCD     1      18.940  37.090  10.660  1.00  0.00            
ATOM    165  H78 GCD     1      19.590  36.480  10.020  1.00  0.00            
ATOM    166  H79 GCD     1      19.460  37.130  11.630  1.00  0.00            
ATOM    167  O40 GCD     1      18.920  38.440  10.220  1.00  0.00            
ATOM    168  H80 GCD     1      18.240  38.870  10.750  1.00  0.00            
ATOM    169  C1  BJ5     2      22.200  28.030  13.490  1.00  0.00            
ATOM    170  C2  BJ5     2      21.990  29.330  13.750  1.00  0.00            
ATOM    171  C3  BJ5     2      20.770  30.210  13.400  1.00  0.00            
ATOM    172  C4  BJ5     2      19.600  29.470  12.670  1.00  0.00            
ATOM    173  C5  BJ5     2      19.520  29.670  11.300  1.00  0.00            
ATOM    174  C6  BJ5     2      18.510  28.970  10.530  1.00  0.00            
ATOM    175  C7  BJ5     2      17.530  28.240  11.220  1.00  0.00            
ATOM    176  O1  BJ5     2      16.610  27.550  10.440  1.00  0.00            
ATOM    177  C8  BJ5     2      15.500  26.740  10.940  1.00  0.00            
ATOM    178  C9  BJ5     2      17.660  28.070  12.580  1.00  0.00            
ATOM    179  C10 BJ5     2      18.720  28.690  13.340  1.00  0.00            
ATOM    180  H1  BJ5     2      23.150  27.570  13.750  1.00  0.00            
ATOM    181  H2  BJ5     2      21.470  27.530  12.870  1.00  0.00            
ATOM    182  H3  BJ5     2      22.790  29.910  14.200  1.00  0.00            
ATOM    183  H4  BJ5     2      21.100  31.080  12.820  1.00  0.00            
ATOM    184  H5  BJ5     2      20.340  30.670  14.300  1.00  0.00            
ATOM    185  H6  BJ5     2      20.210  30.350  10.800  1.00  0.00            
ATOM    186  H7  BJ5     2      18.450  29.010   9.450  1.00  0.00            
ATOM    187  H8  BJ5     2      14.920  27.450  11.560  1.00  0.00            
ATOM    188  H9  BJ5     2      14.910  26.390  10.080  1.00  0.00            
ATOM    189  H10 BJ5     2      15.860  25.900  11.550  1.00  0.00            
ATOM    190  H11 BJ5     2      16.910  27.520  13.140  1.00  0.00            
ATOM    191  H12 BJ5     2      18.780  28.450  14.400  1.00  0.00            
TER
ENDMDL
MODEL        1
ATOM      1  H1  GCD     1      22.300  16.360  17.550  1.00  0.00            
ATOM      2  O1  GCD     1      23.060  16.950  17.500  1.00  0.00            
ATOM      3  C1  GCD     1      23.650  17.000  18.790  1.00  0.00            
ATOM      4  H2  GCD     1      24.330  17.870  18.840  1.00  0.00            
ATOM      5  H3  GCD     1      22.920  17.160  19.580  1.00  0.00            
ATOM      6  C2  GCD     1      24.610  15.840  19.200  1.00  0.00            
ATOM      7  H4  GCD     1      25.060  16.160  20.150  1.00  0.00            
ATOM      8  C3  GCD     1      25.620  15.520  18.130  1.00  0.00            
ATOM      9  H5  GCD     1      25.110  15.650  17.170  1.00  0.00            
ATOM     10  C4  GCD     1      26.280  14.140  18.320  1.00  0.00            
ATOM     11  H6  GCD     1      26.880  14.280  19.220  1.00  0.00            
ATOM     12  O2  GCD     1      26.970  13.740  17.180  1.00  0.00            
ATOM     13  H7  GCD     1      27.350  12.880  17.380  1.00  0.00            
ATOM     14  C5  GCD     1      25.210  13.100  18.670  1.00  0.00            
ATOM     15  H8  GCD     1      24.600  12.920  17.780  1.00  0.00            
ATOM     16  O3  GCD     1      25.780  11.850  19.100  1.00  0.00            
ATOM     17  H9  GCD     1      25.840  11.270  18.330  1.00  0.00            
ATOM     18  C6  GCD     1      24.310  13.610  19.800  1.00  0.00            
ATOM     19  O4  GCD     1      23.740  14.740  19.410  1.00  0.00            
ATOM     20  H10 GCD     1      23.440  12.960  19.930  1.00  0.00            
ATOM     21  O5  GCD     1      25.010  13.820  20.970  1.00  0.00            
ATOM     22  C7  GCD     1      24.360  13.390  22.150  1.00  0.00            
ATOM     23  H11 GCD     1      23.470  12.800  21.910  1.00  0.00            
ATOM     24  C8  GCD     1      25.350  12.350  22.860  1.00  0.00            
ATOM     25  H12 GCD     1      26.370  12.760  22.920  1.00  0.00            
ATOM     26  O6  GCD     1      25.550  11.210  21.990  1.00  0.00            
ATOM     27  H13 GCD     1      25.750  11.560  21.110  1.00  0.00            
ATOM     28  C9  GCD     1      24.780  12.010  24.250  1.00  0.00            
ATOM     29  H14 GCD     1      23.740  11.670  24.100  1.00  0.00            
ATOM     30  O7  GCD     1      25.410  10.890  24.870  1.00  0.00            
ATOM     31  H15 GCD     1      25.490  10.190  24.210  1.00  0.00            
ATOM     32  C10 GCD     1      24.630  13.250  25.100  1.00  0.00            
ATOM     33  H16 GCD     1      24.180  12.990  26.060  1.00  0.00            
ATOM     34  O8  GCD     1      23.670  14.120  24.480  1.00  0.00            
ATOM     35  C11 GCD     1      24.020  14.580  23.110  1.00  0.00            
ATOM     36  H17 GCD     1      24.920  15.190  23.280  1.00  0.00            
ATOM     37  C12 GCD     1      22.870  15.420  22.690  1.00  0.00            
ATOM     38  H18 GCD     1      21.990  14.810  22.430  1.00  0.00            
ATOM     39  H19 GCD     1      23.170  15.990  21.800  1.00  0.00            
ATOM     40  O9  GCD     1      22.680  16.470  23.640  1.00  0.00            
ATOM     41  H20 GCD     1      22.710  16.040  24.500  1.00  0.00            
ATOM     42  O10 GCD     1      25.900  13.900  25.300  1.00  0.00            
ATOM     43  C13 GCD     1      26.050  14.390  26.610  1.00  0.00            
ATOM     44  H21 GCD     1      25.240  14.260  27.330  1.00  0.00            
ATOM     45  C14 GCD     1      27.130  13.490  27.270  1.00  0.00            
ATOM     46  H22 GCD     1      27.970  13.490  26.570  1.00  0.00            
ATOM     47  O11 GCD     1      26.590  12.170  27.370  1.00  0.00            
ATOM     48  H23 GCD     1      26.170  11.940  26.540  1.00  0.00            
ATOM     49  C15 GCD     1      27.610  13.920  28.650  1.00  0.00            
ATOM     50  H24 GCD     1      26.760  13.840  29.340  1.00  0.00            
ATOM     51  O12 GCD     1      28.700  13.160  29.030  1.00  0.00            
ATOM     52  H25 GCD     1      28.460  12.240  28.870  1.00  0.00            
ATOM     53  C16 GCD     1      27.960  15.440  28.550  1.00  0.00            
ATOM     54  H26 GCD     1      28.210  15.830  29.540  1.00  0.00            
ATOM     55  O13 GCD     1      26.960  16.210  27.980  1.00  0.00            
ATOM     56  C17 GCD     1      26.470  15.830  26.620  1.00  0.00            
ATOM     57  H27 GCD     1      27.310  16.010  25.940  1.00  0.00            
ATOM     58  C18 GCD     1      25.380  16.760  26.140  1.00  0.00            
ATOM     59  H28 GCD     1      25.190  16.550  25.080  1.00  0.00            
ATOM     60  H29 GCD     1      25.720  17.790  26.260  1.00  0.00            
ATOM     61  O14 GCD     1      24.100  16.670  26.740  1.00  0.00            
ATOM     62  H30 GCD     1      24.070  15.940  27.370  1.00  0.00            
ATOM     63  O15 GCD     1      29.180  15.520  27.680  1.00  0.00            
ATOM     64  C19 GCD     1      30.170  16.470  28.050  1.00  0.00            
ATOM     65  H31 GCD     1      29.870  16.930  29.000  1.00  0.00            
ATOM     66  C20 GCD     1      31.370  15.550  28.370  1.00  0.00            
ATOM     67  H32 GCD     1      31.630  14.990  27.470  1.00  0.00            
ATOM     68  O16 GCD     1      31.050  14.690  29.500  1.00  0.00            
ATOM     69  H33 GCD     1      30.210  14.280  29.230  1.00  0.00            
ATOM     70  C21 GCD     1      32.480  16.510  28.690  1.00  0.00            
ATOM     71  H34 GCD     1      32.180  17.110  29.570  1.00  0.00            
ATOM     72  O17 GCD     1      33.620  15.770  29.110  1.00  0.00            
ATOM     73  H35 GCD     1      33.790  15.340  28.260  1.00  0.00            
ATOM     74  C22 GCD     1      32.810  17.470  27.480  1.00  0.00            
ATOM     75  H36 GCD     1      33.540  18.230  27.780  1.00  0.00            
ATOM     76  O18 GCD     1      31.590  18.130  27.120  1.00  0.00            
ATOM     77  C23 GCD     1      30.480  17.340  26.800  1.00  0.00            
ATOM     78  H37 GCD     1      30.820  16.770  25.930  1.00  0.00            
ATOM     79  C24 GCD     1      29.400  18.290  26.520  1.00  0.00            
ATOM     80  H38 GCD     1      28.500  17.780  26.150  1.00  0.00            
ATOM     81  H39 GCD     1      29.650  19.060  25.780  1.00  0.00            
ATOM     82  O19 GCD     1      28.990  19.010  27.650  1.00  0.00            
ATOM     83  H40 GCD     1      29.700  19.510  28.070  1.00  0.00            
ATOM     84  O20 GCD     1      33.320  16.790  26.310  1.00  0.00            
ATOM     85  C25 GCD     1      34.820  16.660  26.270  1.00  0.00            
ATOM     86  H41 GCD     1      35.370  16.760  27.210  1.00  0.00            
ATOM     87  C26 GCD     1      34.990  15.220  25.860  1.00  0.00            
ATOM     88  H42 GCD     1      34.330  15.030  25.000  1.00  0.00            
ATOM     89  O21 GCD     1      34.670  14.360  26.950  1.00  0.00            
ATOM     90  H43 GCD     1      34.590  13.430  26.680  1.00  0.00            
ATOM     91  C27 GCD     1      36.460  15.030  25.420  1.00  0.00            
ATOM     92  H44 GCD     1      37.070  15.110  26.330  1.00  0.00            
ATOM     93  O22 GCD     1      36.680  13.700  24.930  1.00  0.00            
ATOM     94  H45 GCD     1      36.440  13.080  25.620  1.00  0.00            
ATOM     95  C28 GCD     1      36.850  16.070  24.370  1.00  0.00            
ATOM     96  H46 GCD     1      37.930  15.990  24.200  1.00  0.00            
ATOM     97  O23 GCD     1      36.760  17.330  25.010  1.00  0.00            
ATOM     98  C29 GCD     1      35.360  17.620  25.200  1.00  0.00            
ATOM     99  H47 GCD     1      34.740  17.390  24.330  1.00  0.00            
ATOM    100  C30 GCD     1      35.220  19.120  25.620  1.00  0.00            
ATOM    101  H48 GCD     1      34.140  19.310  25.600  1.00  0.00            
ATOM    102  H49 GCD     1      35.590  19.770  24.820  1.00  0.00            
ATOM    103  O24 GCD     1      35.780  19.360  26.900  1.00  0.00            
ATOM    104  H50 GCD     1      36.710  19.350  26.660  1.00  0.00            
ATOM    105  O25 GCD     1      36.180  16.080  23.160  1.00  0.00            
ATOM    106  C31 GCD     1      36.920  16.170  21.920  1.00  0.00            
ATOM    107  H51 GCD     1      38.020  16.170  21.920  1.00  0.00            
ATOM    108  C32 GCD     1      36.370  14.940  21.200  1.00  0.00            
ATOM    109  H52 GCD     1      35.280  15.010  21.110  1.00  0.00            
ATOM    110  O26 GCD     1      36.800  13.790  21.900  1.00  0.00            
ATOM    111  H53 GCD     1      36.710  13.890  22.860  1.00  0.00            
ATOM    112  C33 GCD     1      36.970  14.980  19.680  1.00  0.00            
ATOM    113  H54 GCD     1      38.070  15.090  19.670  1.00  0.00            
ATOM    114  O27 GCD     1      36.520  13.880  18.890  1.00  0.00            
ATOM    115  H55 GCD     1      36.370  13.150  19.500  1.00  0.00            
ATOM    116  C34 GCD     1      36.490  16.270  19.090  1.00  0.00            
ATOM    117  H56 GCD     1      36.940  16.420  18.110  1.00  0.00            
ATOM    118  O28 GCD     1      36.790  17.420  19.840  1.00  0.00            
ATOM    119  C35 GCD     1      36.500  17.450  21.180  1.00  0.00            
ATOM    120  H57 GCD     1      35.400  17.490  21.170  1.00  0.00            
ATOM    121  C36 GCD     1      37.100  18.690  21.860  1.00  0.00            
ATOM    122  H58 GCD     1      36.720  18.790  22.890  1.00  0.00            
ATOM    123  H59 GCD     1      36.780  19.590  21.330  1.00  0.00            
ATOM    124  O29 GCD     1      38.520  18.620  21.940  1.00  0.00            
ATOM    125  H60 GCD     1      38.780  19.470  21.560  1.00  0.00            
ATOM    126  O30 GCD     1      35.060  16.340  18.950  1.00  0.00            
ATOM    127  C37 GCD     1      34.570  16.770  17.660  1.00  0.00            
ATOM    128  H61 GCD     1      35.390  17.100  17.000  1.00  0.00            
ATOM    129  C38 GCD     1      33.930  15.550  17.120  1.00  0.00            
ATOM    130  H62 GCD     1      33.250  15.120  17.870  1.00  0.00            
ATOM    131  O31 GCD     1      35.020  14.630  16.780  1.00  0.00            
ATOM    132  H63 GCD     1      35.390  14.380  17.630  1.00  0.00            
ATOM    133  C39 GCD     1      33.120  15.950  15.940  1.00  0.00            
ATOM    134  H64 GCD     1      33.850  16.270  15.190  1.00  0.00            
ATOM    135  O32 GCD     1      32.210  14.950  15.340  1.00  0.00            
ATOM    136  H65 GCD     1      32.740  14.190  15.060  1.00  0.00            
ATOM    137  C40 GCD     1      32.180  17.200  16.240  1.00  0.00            
ATOM    138  H66 GCD     1      31.750  17.470  15.270  1.00  0.00            
ATOM    139  O33 GCD     1      32.860  18.270  16.810  1.00  0.00            
ATOM    140  C41 GCD     1      33.540  17.900  18.020  1.00  0.00            
ATOM    141  H67 GCD     1      32.790  17.540  18.740  1.00  0.00            
ATOM    142  C42 GCD     1      34.150  19.080  18.670  1.00  0.00            
ATOM    143  H68 GCD     1      34.590  18.860  19.650  1.00  0.00            
ATOM    144  H69 GCD     1      33.350  19.800  18.870  1.00  0.00            
ATOM    145  O34 GCD     1      35.060  19.910  17.900  1.00  0.00            
ATOM    146  H70 GCD     1      35.750  19.380  17.470  1.00  0.00            
ATOM    147  O35 GCD     1      31.120  16.800  17.140  1.00  0.00            
ATOM    148  C43 GCD     1      29.830  17.340  16.800  1.00  0.00            
ATOM    149  H71 GCD     1      29.820  18.150  16.060  1.00  0.00            
ATOM    150  C44 GCD     1      28.940  16.200  16.250  1.00  0.00            
ATOM    151  H72 GCD     1      28.860  15.390  16.990  1.00  0.00            
ATOM    152  O36 GCD     1      29.540  15.730  15.040  1.00  0.00            
ATOM    153  H73 GCD     1      30.420  15.460  15.330  1.00  0.00            
ATOM    154  C45 GCD     1      27.540  16.750  15.930  1.00  0.00            
ATOM    155  H74 GCD     1      27.610  17.600  15.230  1.00  0.00            
ATOM    156  O37 GCD     1      26.650  15.720  15.370  1.00  0.00            
ATOM    157  H75 GCD     1      26.650  15.010  16.030  1.00  0.00            
ATOM    158  C46 GCD     1      26.920  17.390  17.150  1.00  0.00            
ATOM    159  H76 GCD     1      26.000  17.940  16.920  1.00  0.00            
ATOM    160  O38 GCD     1      26.670  16.450  18.250  1.00  0.00            
ATOM    161  O39 GCD     1      27.830  18.380  17.640  1.00  0.00            
ATOM    162  C47 GCD     1      29.100  17.890  18.060  1.00  0.00            
ATOM    163  H77 GCD     1      29.040  17.110  18.820  1.00  0.00            
ATOM    164  C48 GCD     1      29.870  19.010  18.710  1.00  0.00            
ATOM    165  H78 GCD     1      30.820  18.670  19.130  1.00  0.00            
ATOM    166  H79 GCD     1      29.370  19.560  19.520  1.00  0.00            
ATOM    167  O40 GCD     1      30.250  20.070  17.870  1.00  0.00            
ATOM    168  H80 GCD     1      29.440  20.510  17.580  1.00  0.00            
ATOM    169  C1  BJ5     2      28.700  14.870  23.820  1.00  0.00            
ATOM    170  C2  BJ5     2      28.770  14.730  22.470  1.00  0.00            
ATOM    171  C3  BJ5     2      28.690  15.930  21.490  1.00  0.00            
ATOM    172  C4  BJ5     2      29.920  16.770  21.640  1.00  0.00            
ATOM    173  C5  BJ5     2      29.870  17.970  22.370  1.00  0.00            
ATOM    174  C6  BJ5     2      31.070  18.700  22.580  1.00  0.00            
ATOM    175  C7  BJ5     2      32.210  18.340  21.920  1.00  0.00            
ATOM    176  O1  BJ5     2      33.460  18.870  22.220  1.00  0.00            
ATOM    177  C8  BJ5     2      33.510  20.370  22.170  1.00  0.00            
ATOM    178  C9  BJ5     2      32.250  17.190  21.130  1.00  0.00            
ATOM    179  C10 BJ5     2      31.110  16.420  20.960  1.00  0.00            
ATOM    180  H1  BJ5     2      28.680  14.020  24.500  1.00  0.00            
ATOM    181  H2  BJ5     2      28.580  15.840  24.280  1.00  0.00            
ATOM    182  H3  BJ5     2      28.630  13.780  21.980  1.00  0.00            
ATOM    183  H4  BJ5     2      27.780  16.500  21.710  1.00  0.00            
ATOM    184  H5  BJ5     2      28.420  15.600  20.480  1.00  0.00            
ATOM    185  H6  BJ5     2      28.930  18.350  22.780  1.00  0.00            
ATOM    186  H7  BJ5     2      30.970  19.550  23.250  1.00  0.00            
ATOM    187  H8  BJ5     2      34.570  20.640  22.140  1.00  0.00            
ATOM    188  H9  BJ5     2      33.100  20.740  21.220  1.00  0.00            
ATOM    189  H10 BJ5     2      32.990  20.890  22.980  1.00  0.00            
ATOM    190  H11 BJ5     2      33.210  16.860  20.740  1.00  0.00            
ATOM    191  H12 BJ5     2      31.110  15.560  20.290  1.00  0.00            
TER
ENDMDL
MODEL        1
ATOM      1  H1  GCD     1       8.650  30.010  12.090  1.00  0.00            
ATOM      2  O1  GCD     1       8.940  29.980  13.010  1.00  0.00            
ATOM      3  C1  GCD     1       8.860  28.640  13.510  1.00  0.00            
ATOM      4  H2  GCD     1       9.070  28.010  12.640  1.00  0.00            
ATOM      5  H3  GCD     1       9.680  28.390  14.190  1.00  0.00            
ATOM      6  C2  GCD     1       7.450  28.200  14.010  1.00  0.00            
ATOM      7  H4  GCD     1       7.570  27.110  14.090  1.00  0.00            
ATOM      8  C3  GCD     1       6.300  28.590  13.170  1.00  0.00            
ATOM      9  H5  GCD     1       6.170  29.670  13.370  1.00  0.00            
ATOM     10  C4  GCD     1       4.960  27.900  13.570  1.00  0.00            
ATOM     11  H6  GCD     1       5.150  26.820  13.550  1.00  0.00            
ATOM     12  O2  GCD     1       3.900  28.210  12.650  1.00  0.00            
ATOM     13  H7  GCD     1       3.180  27.590  12.790  1.00  0.00            
ATOM     14  C5  GCD     1       4.680  28.460  14.900  1.00  0.00            
ATOM     15  H8  GCD     1       4.390  29.510  14.750  1.00  0.00            
ATOM     16  O3  GCD     1       3.540  27.900  15.500  1.00  0.00            
ATOM     17  H9  GCD     1       3.730  27.180  16.120  1.00  0.00            
ATOM     18  C6  GCD     1       5.870  28.250  15.870  1.00  0.00            
ATOM     19  O4  GCD     1       7.070  28.830  15.250  1.00  0.00            
ATOM     20  H10 GCD     1       5.670  28.650  16.870  1.00  0.00            
ATOM     21  O5  GCD     1       5.990  26.880  16.100  1.00  0.00            
ATOM     22  C7  GCD     1       6.200  26.480  17.480  1.00  0.00            
ATOM     23  H11 GCD     1       5.880  27.290  18.150  1.00  0.00            
ATOM     24  C8  GCD     1       5.440  25.150  17.750  1.00  0.00            
ATOM     25  H12 GCD     1       5.900  24.440  17.040  1.00  0.00            
ATOM     26  O6  GCD     1       4.010  25.310  17.420  1.00  0.00            
ATOM     27  H13 GCD     1       3.700  26.010  18.010  1.00  0.00            
ATOM     28  C9  GCD     1       5.690  24.730  19.250  1.00  0.00            
ATOM     29  H14 GCD     1       5.350  25.480  19.970  1.00  0.00            
ATOM     30  O7  GCD     1       4.950  23.470  19.450  1.00  0.00            
ATOM     31  H15 GCD     1       4.010  23.650  19.380  1.00  0.00            
ATOM     32  C10 GCD     1       7.170  24.600  19.490  1.00  0.00            
ATOM     33  H16 GCD     1       7.380  24.340  20.530  1.00  0.00            
ATOM     34  O8  GCD     1       7.760  25.840  19.200  1.00  0.00            
ATOM     35  C11 GCD     1       7.660  26.250  17.780  1.00  0.00            
ATOM     36  H17 GCD     1       8.110  25.530  17.090  1.00  0.00            
ATOM     37  C12 GCD     1       8.630  27.510  17.750  1.00  0.00            
ATOM     38  H18 GCD     1       8.540  27.990  16.760  1.00  0.00            
ATOM     39  H19 GCD     1       9.650  27.120  17.660  1.00  0.00            
ATOM     40  O9  GCD     1       8.330  28.480  18.770  1.00  0.00            
ATOM     41  H20 GCD     1       8.170  27.960  19.570  1.00  0.00            
ATOM     42  O10 GCD     1       7.670  23.610  18.560  1.00  0.00            
ATOM     43  C13 GCD     1       8.490  22.610  19.050  1.00  0.00            
ATOM     44  H21 GCD     1       8.800  22.940  20.050  1.00  0.00            
ATOM     45  C14 GCD     1       7.740  21.270  19.140  1.00  0.00            
ATOM     46  H22 GCD     1       7.410  21.030  18.120  1.00  0.00            
ATOM     47  O11 GCD     1       6.710  21.460  20.130  1.00  0.00            
ATOM     48  H23 GCD     1       5.970  21.840  19.650  1.00  0.00            
ATOM     49  C15 GCD     1       8.710  20.210  19.520  1.00  0.00            
ATOM     50  H24 GCD     1       9.050  20.490  20.530  1.00  0.00            
ATOM     51  O12 GCD     1       8.100  18.890  19.530  1.00  0.00            
ATOM     52  H25 GCD     1       7.670  18.740  18.680  1.00  0.00            
ATOM     53  C16 GCD     1       9.990  20.240  18.700  1.00  0.00            
ATOM     54  H26 GCD     1      10.670  19.520  19.170  1.00  0.00            
ATOM     55  O13 GCD     1      10.640  21.590  18.760  1.00  0.00            
ATOM     56  C17 GCD     1       9.740  22.600  18.190  1.00  0.00            
ATOM     57  H27 GCD     1       9.420  22.300  17.180  1.00  0.00            
ATOM     58  C18 GCD     1      10.460  23.950  18.200  1.00  0.00            
ATOM     59  H28 GCD     1       9.880  24.660  17.600  1.00  0.00            
ATOM     60  H29 GCD     1      11.370  23.820  17.600  1.00  0.00            
ATOM     61  O14 GCD     1      10.720  24.420  19.530  1.00  0.00            
ATOM     62  H30 GCD     1      10.880  25.370  19.420  1.00  0.00            
ATOM     63  O15 GCD     1       9.740  19.890  17.360  1.00  0.00            
ATOM     64  C19 GCD     1       9.930  18.590  16.950  1.00  0.00            
ATOM     65  H31 GCD     1       9.860  17.950  17.840  1.00  0.00            
ATOM     66  C20 GCD     1       8.700  18.260  16.190  1.00  0.00            
ATOM     67  H32 GCD     1       8.550  19.070  15.460  1.00  0.00            
ATOM     68  O16 GCD     1       7.520  18.140  17.050  1.00  0.00            
ATOM     69  H33 GCD     1       6.830  17.730  16.510  1.00  0.00            
ATOM     70  C21 GCD     1       8.880  16.900  15.480  1.00  0.00            
ATOM     71  H34 GCD     1       8.930  16.170  16.300  1.00  0.00            
ATOM     72  O17 GCD     1       7.650  16.650  14.720  1.00  0.00            
ATOM     73  H35 GCD     1       7.420  15.720  14.700  1.00  0.00            
ATOM     74  C22 GCD     1      10.180  16.690  14.720  1.00  0.00            
ATOM     75  H36 GCD     1      10.330  15.670  14.380  1.00  0.00            
ATOM     76  O18 GCD     1      11.230  17.030  15.650  1.00  0.00            
ATOM     77  C23 GCD     1      11.270  18.390  16.150  1.00  0.00            
ATOM     78  H37 GCD     1      11.320  19.170  15.380  1.00  0.00            
ATOM     79  C24 GCD     1      12.450  18.540  17.110  1.00  0.00            
ATOM     80  H38 GCD     1      12.310  19.510  17.600  1.00  0.00            
ATOM     81  H39 GCD     1      13.460  18.420  16.700  1.00  0.00            
ATOM     82  O19 GCD     1      12.430  17.490  18.080  1.00  0.00            
ATOM     83  H40 GCD     1      12.580  16.650  17.630  1.00  0.00            
ATOM     84  O20 GCD     1      10.180  17.620  13.660  1.00  0.00            
ATOM     85  C25 GCD     1      10.720  17.160  12.430  1.00  0.00            
ATOM     86  H41 GCD     1      10.910  16.080  12.460  1.00  0.00            
ATOM     87  C26 GCD     1       9.590  17.450  11.400  1.00  0.00            
ATOM     88  H42 GCD     1       9.330  18.510  11.300  1.00  0.00            
ATOM     89  O21 GCD     1       8.370  16.750  11.690  1.00  0.00            
ATOM     90  H43 GCD     1       8.110  16.960  12.590  1.00  0.00            
ATOM     91  C27 GCD     1      10.140  17.020  10.010  1.00  0.00            
ATOM     92  H44 GCD     1      10.280  15.940  10.030  1.00  0.00            
ATOM     93  O22 GCD     1       9.160  17.240   8.970  1.00  0.00            
ATOM     94  H45 GCD     1       8.280  16.930   9.210  1.00  0.00            
ATOM     95  C28 GCD     1      11.430  17.740   9.670  1.00  0.00            
ATOM     96  H46 GCD     1      11.810  17.290   8.750  1.00  0.00            
ATOM     97  O23 GCD     1      12.390  17.560  10.710  1.00  0.00            
ATOM     98  C29 GCD     1      11.980  17.880  12.060  1.00  0.00            
ATOM     99  H47 GCD     1      11.780  18.960  12.060  1.00  0.00            
ATOM    100  C30 GCD     1      13.050  17.490  13.010  1.00  0.00            
ATOM    101  H48 GCD     1      13.020  16.390  12.990  1.00  0.00            
ATOM    102  H49 GCD     1      12.810  17.830  14.030  1.00  0.00            
ATOM    103  O24 GCD     1      14.270  17.960  12.670  1.00  0.00            
ATOM    104  H50 GCD     1      14.610  17.440  11.930  1.00  0.00            
ATOM    105  O25 GCD     1      11.170  19.150   9.490  1.00  0.00            
ATOM    106  C31 GCD     1      11.790  19.860   8.370  1.00  0.00            
ATOM    107  H51 GCD     1      12.550  19.300   7.810  1.00  0.00            
ATOM    108  C32 GCD     1      10.710  20.220   7.350  1.00  0.00            
ATOM    109  H52 GCD     1       9.960  20.810   7.890  1.00  0.00            
ATOM    110  O26 GCD     1      10.100  18.960   6.830  1.00  0.00            
ATOM    111  H53 GCD     1       9.530  18.600   7.520  1.00  0.00            
ATOM    112  C33 GCD     1      11.370  21.110   6.250  1.00  0.00            
ATOM    113  H54 GCD     1      12.190  20.610   5.700  1.00  0.00            
ATOM    114  O27 GCD     1      10.350  21.560   5.290  1.00  0.00            
ATOM    115  H55 GCD     1      10.040  22.440   5.530  1.00  0.00            
ATOM    116  C34 GCD     1      11.920  22.340   6.830  1.00  0.00            
ATOM    117  H56 GCD     1      12.550  22.950   6.170  1.00  0.00            
ATOM    118  O28 GCD     1      12.790  22.010   7.950  1.00  0.00            
ATOM    119  C35 GCD     1      12.370  21.170   8.950  1.00  0.00            
ATOM    120  H57 GCD     1      11.660  21.830   9.440  1.00  0.00            
ATOM    121  C36 GCD     1      13.490  20.860   9.910  1.00  0.00            
ATOM    122  H58 GCD     1      12.960  20.990  10.860  1.00  0.00            
ATOM    123  H59 GCD     1      14.160  21.730  10.000  1.00  0.00            
ATOM    124  O29 GCD     1      14.090  19.560   9.710  1.00  0.00            
ATOM    125  H60 GCD     1      13.520  18.970  10.210  1.00  0.00            
ATOM    126  O30 GCD     1      10.920  23.220   7.330  1.00  0.00            
ATOM    127  C37 GCD     1      10.810  24.550   6.700  1.00  0.00            
ATOM    128  H61 GCD     1      11.360  24.550   5.750  1.00  0.00            
ATOM    129  C38 GCD     1       9.390  24.850   6.310  1.00  0.00            
ATOM    130  H62 GCD     1       8.790  24.840   7.230  1.00  0.00            
ATOM    131  O31 GCD     1       8.820  23.890   5.490  1.00  0.00            
ATOM    132  H63 GCD     1       7.890  24.130   5.550  1.00  0.00            
ATOM    133  C39 GCD     1       9.210  26.230   5.810  1.00  0.00            
ATOM    134  H64 GCD     1       9.770  26.430   4.890  1.00  0.00            
ATOM    135  O32 GCD     1       7.860  26.440   5.440  1.00  0.00            
ATOM    136  H65 GCD     1       7.690  27.380   5.340  1.00  0.00            
ATOM    137  C40 GCD     1       9.640  27.170   6.870  1.00  0.00            
ATOM    138  H66 GCD     1       9.510  28.200   6.530  1.00  0.00            
ATOM    139  O33 GCD     1      11.060  26.890   7.170  1.00  0.00            
ATOM    140  C41 GCD     1      11.380  25.560   7.620  1.00  0.00            
ATOM    141  H67 GCD     1      10.900  25.510   8.600  1.00  0.00            
ATOM    142  C42 GCD     1      12.840  25.480   7.920  1.00  0.00            
ATOM    143  H68 GCD     1      13.030  24.530   8.450  1.00  0.00            
ATOM    144  H69 GCD     1      13.210  26.270   8.580  1.00  0.00            
ATOM    145  O34 GCD     1      13.700  25.430   6.710  1.00  0.00            
ATOM    146  H70 GCD     1      14.290  24.670   6.610  1.00  0.00            
ATOM    147  O35 GCD     1       8.850  26.920   8.030  1.00  0.00            
ATOM    148  C43 GCD     1       8.160  28.090   8.610  1.00  0.00            
ATOM    149  H71 GCD     1       8.210  28.980   7.960  1.00  0.00            
ATOM    150  C44 GCD     1       6.730  27.780   8.830  1.00  0.00            
ATOM    151  H72 GCD     1       6.710  26.880   9.460  1.00  0.00            
ATOM    152  O36 GCD     1       6.100  27.440   7.580  1.00  0.00            
ATOM    153  H73 GCD     1       6.110  28.240   7.040  1.00  0.00            
ATOM    154  C45 GCD     1       5.910  28.840   9.600  1.00  0.00            
ATOM    155  H74 GCD     1       5.840  29.760   8.990  1.00  0.00            
ATOM    156  O37 GCD     1       4.550  28.420   9.870  1.00  0.00            
ATOM    157  H75 GCD     1       4.380  28.210  10.790  1.00  0.00            
ATOM    158  C46 GCD     1       6.620  29.270  10.850  1.00  0.00            
ATOM    159  H76 GCD     1       6.340  30.250  11.240  1.00  0.00            
ATOM    160  O38 GCD     1       6.490  28.210  11.850  1.00  0.00            
ATOM    161  O39 GCD     1       8.000  29.530  10.540  1.00  0.00            
ATOM    162  C47 GCD     1       8.730  28.430   9.960  1.00  0.00            
ATOM    163  H77 GCD     1       8.640  27.620  10.700  1.00  0.00            
ATOM    164  C48 GCD     1      10.220  28.690   9.780  1.00  0.00            
ATOM    165  H78 GCD     1      10.490  29.430   9.020  1.00  0.00            
ATOM    166  H79 GCD     1      10.610  27.740   9.380  1.00  0.00            
ATOM    167  O40 GCD     1      10.800  29.000  10.970  1.00  0.00            
ATOM    168  H80 GCD     1      10.430  29.860  11.210  1.00  0.00            
ATOM    169  C1  BJ5     2      12.020  21.670  14.970  1.00  0.00            
ATOM    170  C2  BJ5     2      12.070  21.710  13.610  1.00  0.00            
ATOM    171  C3  BJ5     2      10.930  22.020  12.640  1.00  0.00            
ATOM    172  C4  BJ5     2       9.580  22.130  13.300  1.00  0.00            
ATOM    173  C5  BJ5     2       9.150  23.370  13.850  1.00  0.00            
ATOM    174  C6  BJ5     2       7.870  23.380  14.480  1.00  0.00            
ATOM    175  C7  BJ5     2       6.930  22.330  14.410  1.00  0.00            
ATOM    176  O1  BJ5     2       5.670  22.380  14.980  1.00  0.00            
ATOM    177  C8  BJ5     2       5.330  21.790  16.220  1.00  0.00            
ATOM    178  C9  BJ5     2       7.450  21.130  14.010  1.00  0.00            
ATOM    179  C10 BJ5     2       8.680  21.020  13.360  1.00  0.00            
ATOM    180  H1  BJ5     2      12.770  21.170  15.570  1.00  0.00            
ATOM    181  H2  BJ5     2      11.080  21.950  15.430  1.00  0.00            
ATOM    182  H3  BJ5     2      13.000  21.360  13.150  1.00  0.00            
ATOM    183  H4  BJ5     2      10.850  21.230  11.890  1.00  0.00            
ATOM    184  H5  BJ5     2      11.050  22.970  12.110  1.00  0.00            
ATOM    185  H6  BJ5     2       9.820  24.200  14.020  1.00  0.00            
ATOM    186  H7  BJ5     2       7.570  24.280  15.000  1.00  0.00            
ATOM    187  H8  BJ5     2       4.250  21.820  16.410  1.00  0.00            
ATOM    188  H9  BJ5     2       5.620  20.730  16.270  1.00  0.00            
ATOM    189  H10 BJ5     2       5.880  22.330  17.000  1.00  0.00            
ATOM    190  H11 BJ5     2       6.810  20.250  13.970  1.00  0.00            
ATOM    191  H12 BJ5     2       8.970  20.060  12.940  1.00  0.00            
TER
ENDMDL
MODEL        1
ATOM      1  H1  GCD     1      25.370  30.850  24.910  1.00  0.00            
ATOM      2  O1  GCD     1      25.950  30.730  24.150  1.00  0.00            
ATOM      3  C1  GCD     1      25.730  31.930  23.420  1.00  0.00            
ATOM      4  H2  GCD     1      25.460  32.740  24.100  1.00  0.00            
ATOM      5  H3  GCD     1      26.700  32.260  23.020  1.00  0.00            
ATOM      6  C2  GCD     1      24.700  31.870  22.330  1.00  0.00            
ATOM      7  H4  GCD     1      24.770  30.910  21.800  1.00  0.00            
ATOM      8  C3  GCD     1      24.660  33.070  21.400  1.00  0.00            
ATOM      9  H5  GCD     1      24.590  33.930  22.070  1.00  0.00            
ATOM     10  C4  GCD     1      23.500  32.880  20.460  1.00  0.00            
ATOM     11  H6  GCD     1      23.700  31.920  19.950  1.00  0.00            
ATOM     12  O2  GCD     1      23.590  33.920  19.500  1.00  0.00            
ATOM     13  H7  GCD     1      24.320  33.690  18.920  1.00  0.00            
ATOM     14  C5  GCD     1      22.200  32.790  21.200  1.00  0.00            
ATOM     15  H8  GCD     1      21.980  33.760  21.650  1.00  0.00            
ATOM     16  O3  GCD     1      21.110  32.460  20.340  1.00  0.00            
ATOM     17  H9  GCD     1      20.870  33.330  19.990  1.00  0.00            
ATOM     18  C6  GCD     1      22.250  31.750  22.310  1.00  0.00            
ATOM     19  O4  GCD     1      23.470  31.990  23.070  1.00  0.00            
ATOM     20  H10 GCD     1      21.460  31.920  23.040  1.00  0.00            
ATOM     21  O5  GCD     1      22.190  30.440  21.820  1.00  0.00            
ATOM     22  C7  GCD     1      21.270  29.540  22.350  1.00  0.00            
ATOM     23  H11 GCD     1      20.490  30.040  22.920  1.00  0.00            
ATOM     24  C8  GCD     1      20.680  28.780  21.150  1.00  0.00            
ATOM     25  H12 GCD     1      21.490  28.330  20.560  1.00  0.00            
ATOM     26  O6  GCD     1      20.050  29.850  20.430  1.00  0.00            
ATOM     27  H13 GCD     1      20.690  30.570  20.430  1.00  0.00            
ATOM     28  C9  GCD     1      19.760  27.620  21.570  1.00  0.00            
ATOM     29  H14 GCD     1      18.900  28.140  22.030  1.00  0.00            
ATOM     30  O7  GCD     1      19.280  26.760  20.500  1.00  0.00            
ATOM     31  H15 GCD     1      18.320  26.660  20.510  1.00  0.00            
ATOM     32  C10 GCD     1      20.400  26.820  22.720  1.00  0.00            
ATOM     33  H16 GCD     1      19.750  26.100  23.210  1.00  0.00            
ATOM     34  O8  GCD     1      20.860  27.680  23.750  1.00  0.00            
ATOM     35  C11 GCD     1      21.850  28.610  23.380  1.00  0.00            
ATOM     36  H17 GCD     1      22.720  28.160  22.880  1.00  0.00            
ATOM     37  C12 GCD     1      22.200  29.370  24.720  1.00  0.00            
ATOM     38  H18 GCD     1      23.010  30.090  24.540  1.00  0.00            
ATOM     39  H19 GCD     1      22.660  28.560  25.300  1.00  0.00            
ATOM     40  O9  GCD     1      21.090  29.750  25.380  1.00  0.00            
ATOM     41  H20 GCD     1      20.440  29.060  25.230  1.00  0.00            
ATOM     42  O10 GCD     1      21.530  26.110  22.190  1.00  0.00            
ATOM     43  C13 GCD     1      21.480  24.740  22.300  1.00  0.00            
ATOM     44  H21 GCD     1      20.510  24.420  22.710  1.00  0.00            
ATOM     45  C14 GCD     1      21.780  23.960  21.040  1.00  0.00            
ATOM     46  H22 GCD     1      22.730  24.270  20.590  1.00  0.00            
ATOM     47  O11 GCD     1      20.670  24.270  20.250  1.00  0.00            
ATOM     48  H23 GCD     1      20.510  25.210  20.350  1.00  0.00            
ATOM     49  C15 GCD     1      21.810  22.440  21.340  1.00  0.00            
ATOM     50  H24 GCD     1      20.880  22.020  21.750  1.00  0.00            
ATOM     51  O12 GCD     1      22.050  21.770  20.110  1.00  0.00            
ATOM     52  H25 GCD     1      21.300  21.870  19.510  1.00  0.00            
ATOM     53  C16 GCD     1      22.850  22.200  22.440  1.00  0.00            
ATOM     54  H26 GCD     1      22.820  21.140  22.720  1.00  0.00            
ATOM     55  O13 GCD     1      22.580  22.920  23.560  1.00  0.00            
ATOM     56  C17 GCD     1      22.570  24.340  23.390  1.00  0.00            
ATOM     57  H27 GCD     1      23.490  24.650  22.890  1.00  0.00            
ATOM     58  C18 GCD     1      22.450  24.990  24.710  1.00  0.00            
ATOM     59  H28 GCD     1      22.530  26.090  24.670  1.00  0.00            
ATOM     60  H29 GCD     1      23.360  24.680  25.230  1.00  0.00            
ATOM     61  O14 GCD     1      21.320  24.580  25.420  1.00  0.00            
ATOM     62  H30 GCD     1      21.010  23.680  25.260  1.00  0.00            
ATOM     63  O15 GCD     1      24.200  22.470  22.010  1.00  0.00            
ATOM     64  C19 GCD     1      25.050  21.310  21.840  1.00  0.00            
ATOM     65  H31 GCD     1      24.480  20.380  22.000  1.00  0.00            
ATOM     66  C20 GCD     1      25.640  21.350  20.420  1.00  0.00            
ATOM     67  H32 GCD     1      26.000  22.350  20.130  1.00  0.00            
ATOM     68  O16 GCD     1      24.600  20.970  19.480  1.00  0.00            
ATOM     69  H33 GCD     1      23.760  21.390  19.700  1.00  0.00            
ATOM     70  C21 GCD     1      26.810  20.430  20.250  1.00  0.00            
ATOM     71  H34 GCD     1      26.330  19.450  20.290  1.00  0.00            
ATOM     72  O17 GCD     1      27.410  20.460  18.970  1.00  0.00            
ATOM     73  H35 GCD     1      28.230  20.960  18.990  1.00  0.00            
ATOM     74  C22 GCD     1      27.860  20.560  21.320  1.00  0.00            
ATOM     75  H36 GCD     1      28.540  19.700  21.240  1.00  0.00            
ATOM     76  O18 GCD     1      27.220  20.400  22.600  1.00  0.00            
ATOM     77  C23 GCD     1      26.220  21.410  22.880  1.00  0.00            
ATOM     78  H37 GCD     1      26.600  22.430  22.840  1.00  0.00            
ATOM     79  C24 GCD     1      25.780  21.160  24.290  1.00  0.00            
ATOM     80  H38 GCD     1      25.380  20.140  24.410  1.00  0.00            
ATOM     81  H39 GCD     1      25.010  21.900  24.500  1.00  0.00            
ATOM     82  O19 GCD     1      26.790  21.350  25.320  1.00  0.00            
ATOM     83  H40 GCD     1      26.610  20.800  26.100  1.00  0.00            
ATOM     84  O20 GCD     1      28.620  21.760  21.200  1.00  0.00            
ATOM     85  C25 GCD     1      30.030  21.610  21.450  1.00  0.00            
ATOM     86  H41 GCD     1      30.320  20.580  21.710  1.00  0.00            
ATOM     87  C26 GCD     1      30.580  21.870  20.090  1.00  0.00            
ATOM     88  H42 GCD     1      30.140  22.810  19.730  1.00  0.00            
ATOM     89  O21 GCD     1      30.190  20.790  19.210  1.00  0.00            
ATOM     90  H43 GCD     1      30.480  20.850  18.290  1.00  0.00            
ATOM     91  C27 GCD     1      32.130  21.930  20.220  1.00  0.00            
ATOM     92  H44 GCD     1      32.460  20.950  20.590  1.00  0.00            
ATOM     93  O22 GCD     1      32.690  22.190  18.950  1.00  0.00            
ATOM     94  H45 GCD     1      32.780  23.150  19.020  1.00  0.00            
ATOM     95  C28 GCD     1      32.430  23.090  21.150  1.00  0.00            
ATOM     96  H46 GCD     1      33.500  23.050  21.360  1.00  0.00            
ATOM     97  O23 GCD     1      31.920  22.680  22.430  1.00  0.00            
ATOM     98  C29 GCD     1      30.440  22.650  22.470  1.00  0.00            
ATOM     99  H47 GCD     1      29.950  23.610  22.300  1.00  0.00            
ATOM    100  C30 GCD     1      30.020  22.190  23.890  1.00  0.00            
ATOM    101  H48 GCD     1      30.580  21.270  24.110  1.00  0.00            
ATOM    102  H49 GCD     1      29.010  21.780  23.960  1.00  0.00            
ATOM    103  O24 GCD     1      30.380  23.220  24.860  1.00  0.00            
ATOM    104  H50 GCD     1      31.270  23.430  24.570  1.00  0.00            
ATOM    105  O25 GCD     1      32.020  24.390  20.640  1.00  0.00            
ATOM    106  C31 GCD     1      33.070  25.330  20.750  1.00  0.00            
ATOM    107  H51 GCD     1      34.030  24.920  21.100  1.00  0.00            
ATOM    108  C32 GCD     1      33.390  25.790  19.350  1.00  0.00            
ATOM    109  H52 GCD     1      32.500  26.220  18.890  1.00  0.00            
ATOM    110  O26 GCD     1      33.930  24.750  18.580  1.00  0.00            
ATOM    111  H53 GCD     1      33.980  24.980  17.650  1.00  0.00            
ATOM    112  C33 GCD     1      34.350  26.930  19.350  1.00  0.00            
ATOM    113  H54 GCD     1      35.330  26.520  19.630  1.00  0.00            
ATOM    114  O27 GCD     1      34.550  27.530  18.030  1.00  0.00            
ATOM    115  H55 GCD     1      33.870  27.250  17.410  1.00  0.00            
ATOM    116  C34 GCD     1      33.990  28.080  20.380  1.00  0.00            
ATOM    117  H56 GCD     1      34.770  28.840  20.450  1.00  0.00            
ATOM    118  O28 GCD     1      33.670  27.570  21.620  1.00  0.00            
ATOM    119  C35 GCD     1      32.700  26.500  21.670  1.00  0.00            
ATOM    120  H57 GCD     1      31.730  26.900  21.350  1.00  0.00            
ATOM    121  C36 GCD     1      32.540  26.020  23.150  1.00  0.00            
ATOM    122  H58 GCD     1      31.790  25.220  23.270  1.00  0.00            
ATOM    123  H59 GCD     1      32.120  26.850  23.740  1.00  0.00            
ATOM    124  O29 GCD     1      33.760  25.540  23.600  1.00  0.00            
ATOM    125  H60 GCD     1      34.470  26.050  23.180  1.00  0.00            
ATOM    126  O30 GCD     1      32.790  28.720  19.980  1.00  0.00            
ATOM    127  C37 GCD     1      33.000  30.140  19.680  1.00  0.00            
ATOM    128  H61 GCD     1      34.010  30.560  19.690  1.00  0.00            
ATOM    129  C38 GCD     1      32.290  30.480  18.380  1.00  0.00            
ATOM    130  H62 GCD     1      31.280  30.050  18.330  1.00  0.00            
ATOM    131  O31 GCD     1      32.980  29.900  17.230  1.00  0.00            
ATOM    132  H63 GCD     1      32.540  30.070  16.390  1.00  0.00            
ATOM    133  C39 GCD     1      32.130  31.960  18.080  1.00  0.00            
ATOM    134  H64 GCD     1      33.140  32.360  17.950  1.00  0.00            
ATOM    135  O32 GCD     1      31.340  32.090  16.950  1.00  0.00            
ATOM    136  H65 GCD     1      30.460  32.440  17.130  1.00  0.00            
ATOM    137  C40 GCD     1      31.450  32.600  19.260  1.00  0.00            
ATOM    138  H66 GCD     1      31.560  33.670  19.060  1.00  0.00            
ATOM    139  O33 GCD     1      32.190  32.300  20.540  1.00  0.00            
ATOM    140  C41 GCD     1      32.270  30.890  20.850  1.00  0.00            
ATOM    141  H67 GCD     1      31.210  30.610  20.980  1.00  0.00            
ATOM    142  C42 GCD     1      32.900  30.770  22.170  1.00  0.00            
ATOM    143  H68 GCD     1      32.820  29.730  22.530  1.00  0.00            
ATOM    144  H69 GCD     1      32.240  31.400  22.780  1.00  0.00            
ATOM    145  O34 GCD     1      34.190  31.300  22.320  1.00  0.00            
ATOM    146  H70 GCD     1      34.060  32.250  22.260  1.00  0.00            
ATOM    147  O35 GCD     1      30.110  32.180  19.390  1.00  0.00            
ATOM    148  C43 GCD     1      29.170  33.240  19.630  1.00  0.00            
ATOM    149  H71 GCD     1      29.660  34.220  19.570  1.00  0.00            
ATOM    150  C44 GCD     1      28.030  33.120  18.590  1.00  0.00            
ATOM    151  H72 GCD     1      27.440  32.200  18.730  1.00  0.00            
ATOM    152  O36 GCD     1      28.580  33.100  17.270  1.00  0.00            
ATOM    153  H73 GCD     1      28.730  34.030  17.050  1.00  0.00            
ATOM    154  C45 GCD     1      27.020  34.220  18.880  1.00  0.00            
ATOM    155  H74 GCD     1      27.600  35.140  18.740  1.00  0.00            
ATOM    156  O37 GCD     1      25.910  34.200  17.960  1.00  0.00            
ATOM    157  H75 GCD     1      25.710  35.080  17.620  1.00  0.00            
ATOM    158  C46 GCD     1      26.560  34.130  20.390  1.00  0.00            
ATOM    159  H76 GCD     1      26.020  35.030  20.670  1.00  0.00            
ATOM    160  O38 GCD     1      25.830  32.960  20.680  1.00  0.00            
ATOM    161  O39 GCD     1      27.750  34.070  21.150  1.00  0.00            
ATOM    162  C47 GCD     1      28.650  33.050  21.050  1.00  0.00            
ATOM    163  H77 GCD     1      28.090  32.110  21.140  1.00  0.00            
ATOM    164  C48 GCD     1      29.710  33.010  22.140  1.00  0.00            
ATOM    165  H78 GCD     1      30.270  32.070  22.070  1.00  0.00            
ATOM    166  H79 GCD     1      29.270  32.970  23.150  1.00  0.00            
ATOM    167  O40 GCD     1      30.720  34.060  22.030  1.00  0.00            
ATOM    168  H80 GCD     1      31.100  33.860  21.170  1.00  0.00            
ATOM    169  C1  BJ5     2      24.090  24.590  18.190  1.00  0.00            
ATOM    170  C2  BJ5     2      25.340  24.200  17.870  1.00  0.00            
ATOM    171  C3  BJ5     2      26.620  24.680  18.550  1.00  0.00            
ATOM    172  C4  BJ5     2      26.400  25.380  19.900  1.00  0.00            
ATOM    173  C5  BJ5     2      25.690  26.640  19.980  1.00  0.00            
ATOM    174  C6  BJ5     2      25.260  27.210  21.180  1.00  0.00            
ATOM    175  C7  BJ5     2      25.590  26.620  22.400  1.00  0.00            
ATOM    176  O1  BJ5     2      24.980  27.050  23.530  1.00  0.00            
ATOM    177  C8  BJ5     2      25.730  27.160  24.800  1.00  0.00            
ATOM    178  C9  BJ5     2      26.470  25.490  22.290  1.00  0.00            
ATOM    179  C10 BJ5     2      26.880  24.870  21.120  1.00  0.00            
ATOM    180  H1  BJ5     2      23.270  24.140  17.640  1.00  0.00            
ATOM    181  H2  BJ5     2      23.950  25.250  19.050  1.00  0.00            
ATOM    182  H3  BJ5     2      25.340  23.410  17.110  1.00  0.00            
ATOM    183  H4  BJ5     2      27.070  25.490  17.960  1.00  0.00            
ATOM    184  H5  BJ5     2      27.390  23.900  18.620  1.00  0.00            
ATOM    185  H6  BJ5     2      25.220  27.010  19.080  1.00  0.00            
ATOM    186  H7  BJ5     2      24.620  28.090  21.200  1.00  0.00            
ATOM    187  H8  BJ5     2      26.600  27.790  24.590  1.00  0.00            
ATOM    188  H9  BJ5     2      25.040  27.430  25.620  1.00  0.00            
ATOM    189  H10 BJ5     2      26.130  26.170  25.070  1.00  0.00            
ATOM    190  H11 BJ5     2      26.840  25.050  23.220  1.00  0.00            
ATOM    191  H12 BJ5     2      27.380  23.900  21.120  1.00  0.00            
TER
ENDMDL
MODEL        1
ATOM      1  H1  GCD     1      23.830  30.330  25.950  1.00  0.00            
ATOM      2  O1  GCD     1      24.630  30.280  25.410  1.00  0.00            
ATOM      3  C1  GCD     1      24.380  30.950  24.120  1.00  0.00            
ATOM      4  H2  GCD     1      23.780  31.840  24.340  1.00  0.00            
ATOM      5  H3  GCD     1      25.340  31.230  23.660  1.00  0.00            
ATOM      6  C2  GCD     1      23.670  30.010  23.200  1.00  0.00            
ATOM      7  H4  GCD     1      24.280  29.100  23.110  1.00  0.00            
ATOM      8  C3  GCD     1      23.560  30.540  21.720  1.00  0.00            
ATOM      9  H5  GCD     1      23.140  31.550  21.750  1.00  0.00            
ATOM     10  C4  GCD     1      22.750  29.500  20.870  1.00  0.00            
ATOM     11  H6  GCD     1      23.300  28.570  21.020  1.00  0.00            
ATOM     12  O2  GCD     1      22.640  29.800  19.500  1.00  0.00            
ATOM     13  H7  GCD     1      23.380  30.320  19.170  1.00  0.00            
ATOM     14  C5  GCD     1      21.410  29.190  21.560  1.00  0.00            
ATOM     15  H8  GCD     1      20.810  30.110  21.570  1.00  0.00            
ATOM     16  O3  GCD     1      20.680  28.210  20.850  1.00  0.00            
ATOM     17  H9  GCD     1      20.230  28.750  20.180  1.00  0.00            
ATOM     18  C6  GCD     1      21.520  28.830  23.030  1.00  0.00            
ATOM     19  O4  GCD     1      22.330  29.740  23.730  1.00  0.00            
ATOM     20  H10 GCD     1      20.560  28.830  23.560  1.00  0.00            
ATOM     21  O5  GCD     1      22.070  27.560  23.260  1.00  0.00            
ATOM     22  C7  GCD     1      21.570  26.570  24.110  1.00  0.00            
ATOM     23  H11 GCD     1      20.820  27.010  24.790  1.00  0.00            
ATOM     24  C8  GCD     1      20.850  25.590  23.260  1.00  0.00            
ATOM     25  H12 GCD     1      21.480  25.090  22.520  1.00  0.00            
ATOM     26  O6  GCD     1      19.770  26.210  22.500  1.00  0.00            
ATOM     27  H13 GCD     1      20.100  26.930  21.950  1.00  0.00            
ATOM     28  C9  GCD     1      20.370  24.410  24.140  1.00  0.00            
ATOM     29  H14 GCD     1      19.710  24.990  24.800  1.00  0.00            
ATOM     30  O7  GCD     1      19.740  23.400  23.330  1.00  0.00            
ATOM     31  H15 GCD     1      19.030  23.060  23.890  1.00  0.00            
ATOM     32  C10 GCD     1      21.600  23.840  24.960  1.00  0.00            
ATOM     33  H16 GCD     1      21.360  23.030  25.660  1.00  0.00            
ATOM     34  O8  GCD     1      22.190  24.880  25.730  1.00  0.00            
ATOM     35  C11 GCD     1      22.690  25.960  24.950  1.00  0.00            
ATOM     36  H17 GCD     1      23.450  25.550  24.270  1.00  0.00            
ATOM     37  C12 GCD     1      23.360  26.960  25.800  1.00  0.00            
ATOM     38  H18 GCD     1      22.700  27.180  26.650  1.00  0.00            
ATOM     39  H19 GCD     1      23.650  27.810  25.160  1.00  0.00            
ATOM     40  O9  GCD     1      24.590  26.430  26.340  1.00  0.00            
ATOM     41  H20 GCD     1      24.360  25.550  26.670  1.00  0.00            
ATOM     42  O10 GCD     1      22.510  23.310  24.050  1.00  0.00            
ATOM     43  C13 GCD     1      22.640  21.850  24.050  1.00  0.00            
ATOM     44  H21 GCD     1      21.700  21.350  24.290  1.00  0.00            
ATOM     45  C14 GCD     1      23.040  21.510  22.580  1.00  0.00            
ATOM     46  H22 GCD     1      24.070  21.820  22.400  1.00  0.00            
ATOM     47  O11 GCD     1      22.140  22.170  21.720  1.00  0.00            
ATOM     48  H23 GCD     1      21.980  23.030  22.120  1.00  0.00            
ATOM     49  C15 GCD     1      23.160  20.040  22.440  1.00  0.00            
ATOM     50  H24 GCD     1      22.210  19.550  22.680  1.00  0.00            
ATOM     51  O12 GCD     1      23.580  19.600  21.090  1.00  0.00            
ATOM     52  H25 GCD     1      23.270  20.200  20.400  1.00  0.00            
ATOM     53  C16 GCD     1      24.100  19.390  23.490  1.00  0.00            
ATOM     54  H26 GCD     1      24.120  18.300  23.440  1.00  0.00            
ATOM     55  O13 GCD     1      23.790  19.960  24.790  1.00  0.00            
ATOM     56  C17 GCD     1      23.820  21.360  24.920  1.00  0.00            
ATOM     57  H27 GCD     1      24.810  21.640  24.540  1.00  0.00            
ATOM     58  C18 GCD     1      23.680  21.710  26.420  1.00  0.00            
ATOM     59  H28 GCD     1      23.940  22.760  26.620  1.00  0.00            
ATOM     60  H29 GCD     1      24.410  21.110  26.970  1.00  0.00            
ATOM     61  O14 GCD     1      22.430  21.290  26.980  1.00  0.00            
ATOM     62  H30 GCD     1      22.300  20.340  26.840  1.00  0.00            
ATOM     63  O15 GCD     1      25.370  19.960  23.120  1.00  0.00            
ATOM     64  C19 GCD     1      26.470  19.100  23.190  1.00  0.00            
ATOM     65  H31 GCD     1      26.210  18.120  23.600  1.00  0.00            
ATOM     66  C20 GCD     1      26.950  18.770  21.800  1.00  0.00            
ATOM     67  H32 GCD     1      27.260  19.770  21.440  1.00  0.00            
ATOM     68  O16 GCD     1      25.920  18.110  21.050  1.00  0.00            
ATOM     69  H33 GCD     1      25.070  18.550  21.150  1.00  0.00            
ATOM     70  C21 GCD     1      28.160  17.810  21.870  1.00  0.00            
ATOM     71  H34 GCD     1      27.870  16.940  22.470  1.00  0.00            
ATOM     72  O17 GCD     1      28.550  17.340  20.490  1.00  0.00            
ATOM     73  H35 GCD     1      28.830  18.060  19.910  1.00  0.00            
ATOM     74  C22 GCD     1      29.300  18.560  22.630  1.00  0.00            
ATOM     75  H36 GCD     1      30.170  17.940  22.810  1.00  0.00            
ATOM     76  O18 GCD     1      28.720  18.690  23.940  1.00  0.00            
ATOM     77  C23 GCD     1      27.670  19.650  24.080  1.00  0.00            
ATOM     78  H37 GCD     1      27.930  20.640  23.680  1.00  0.00            
ATOM     79  C24 GCD     1      27.350  19.850  25.560  1.00  0.00            
ATOM     80  H38 GCD     1      27.000  18.880  25.940  1.00  0.00            
ATOM     81  H39 GCD     1      26.570  20.610  25.710  1.00  0.00            
ATOM     82  O19 GCD     1      28.570  20.260  26.180  1.00  0.00            
ATOM     83  H40 GCD     1      29.130  19.490  26.330  1.00  0.00            
ATOM     84  O20 GCD     1      29.650  19.910  22.090  1.00  0.00            
ATOM     85  C25 GCD     1      31.040  19.990  21.840  1.00  0.00            
ATOM     86  H41 GCD     1      31.550  19.080  22.190  1.00  0.00            
ATOM     87  C26 GCD     1      31.300  20.130  20.360  1.00  0.00            
ATOM     88  H42 GCD     1      30.750  20.980  19.940  1.00  0.00            
ATOM     89  O21 GCD     1      30.880  18.940  19.730  1.00  0.00            
ATOM     90  H43 GCD     1      31.110  19.080  18.800  1.00  0.00            
ATOM     91  C27 GCD     1      32.750  20.510  20.110  1.00  0.00            
ATOM     92  H44 GCD     1      33.380  19.700  20.500  1.00  0.00            
ATOM     93  O22 GCD     1      33.100  20.700  18.770  1.00  0.00            
ATOM     94  H45 GCD     1      32.680  21.520  18.480  1.00  0.00            
ATOM     95  C28 GCD     1      33.180  21.670  20.980  1.00  0.00            
ATOM     96  H46 GCD     1      34.260  21.780  20.840  1.00  0.00            
ATOM     97  O23 GCD     1      32.960  21.280  22.330  1.00  0.00            
ATOM     98  C29 GCD     1      31.600  21.180  22.640  1.00  0.00            
ATOM     99  H47 GCD     1      31.060  22.090  22.360  1.00  0.00            
ATOM    100  C30 GCD     1      31.470  20.900  24.120  1.00  0.00            
ATOM    101  H48 GCD     1      32.140  20.090  24.430  1.00  0.00            
ATOM    102  H49 GCD     1      30.460  20.560  24.410  1.00  0.00            
ATOM    103  O24 GCD     1      31.970  21.960  24.900  1.00  0.00            
ATOM    104  H50 GCD     1      31.840  21.790  25.840  1.00  0.00            
ATOM    105  O25 GCD     1      32.400  22.870  20.650  1.00  0.00            
ATOM    106  C31 GCD     1      32.980  23.730  19.680  1.00  0.00            
ATOM    107  H51 GCD     1      33.860  23.260  19.220  1.00  0.00            
ATOM    108  C32 GCD     1      31.870  24.120  18.700  1.00  0.00            
ATOM    109  H52 GCD     1      31.070  24.520  19.340  1.00  0.00            
ATOM    110  O26 GCD     1      31.470  22.930  17.930  1.00  0.00            
ATOM    111  H53 GCD     1      31.100  23.130  17.050  1.00  0.00            
ATOM    112  C33 GCD     1      32.280  25.170  17.710  1.00  0.00            
ATOM    113  H54 GCD     1      32.980  24.780  16.960  1.00  0.00            
ATOM    114  O27 GCD     1      31.140  25.640  16.910  1.00  0.00            
ATOM    115  H55 GCD     1      30.980  26.570  17.110  1.00  0.00            
ATOM    116  C34 GCD     1      32.940  26.370  18.410  1.00  0.00            
ATOM    117  H56 GCD     1      33.360  27.060  17.670  1.00  0.00            
ATOM    118  O28 GCD     1      33.990  25.910  19.210  1.00  0.00            
ATOM    119  C35 GCD     1      33.470  25.010  20.260  1.00  0.00            
ATOM    120  H57 GCD     1      32.700  25.560  20.810  1.00  0.00            
ATOM    121  C36 GCD     1      34.660  24.890  21.240  1.00  0.00            
ATOM    122  H58 GCD     1      34.270  24.250  22.050  1.00  0.00            
ATOM    123  H59 GCD     1      34.820  25.870  21.700  1.00  0.00            
ATOM    124  O29 GCD     1      35.890  24.400  20.690  1.00  0.00            
ATOM    125  H60 GCD     1      36.480  24.160  21.420  1.00  0.00            
ATOM    126  O30 GCD     1      31.960  27.100  19.140  1.00  0.00            
ATOM    127  C37 GCD     1      32.020  28.530  19.170  1.00  0.00            
ATOM    128  H61 GCD     1      33.080  28.800  19.050  1.00  0.00            
ATOM    129  C38 GCD     1      31.120  29.020  18.050  1.00  0.00            
ATOM    130  H62 GCD     1      30.120  28.580  18.090  1.00  0.00            
ATOM    131  O31 GCD     1      31.630  28.770  16.740  1.00  0.00            
ATOM    132  H63 GCD     1      31.060  29.240  16.120  1.00  0.00            
ATOM    133  C39 GCD     1      30.860  30.520  18.150  1.00  0.00            
ATOM    134  H64 GCD     1      31.750  31.100  17.860  1.00  0.00            
ATOM    135  O32 GCD     1      29.980  30.930  17.150  1.00  0.00            
ATOM    136  H65 GCD     1      29.840  31.870  17.310  1.00  0.00            
ATOM    137  C40 GCD     1      30.330  30.910  19.500  1.00  0.00            
ATOM    138  H66 GCD     1      30.200  31.970  19.740  1.00  0.00            
ATOM    139  O33 GCD     1      31.170  30.370  20.530  1.00  0.00            
ATOM    140  C41 GCD     1      31.330  28.980  20.490  1.00  0.00            
ATOM    141  H67 GCD     1      30.380  28.470  20.720  1.00  0.00            
ATOM    142  C42 GCD     1      32.260  28.580  21.680  1.00  0.00            
ATOM    143  H68 GCD     1      32.280  27.500  21.890  1.00  0.00            
ATOM    144  H69 GCD     1      31.780  29.020  22.570  1.00  0.00            
ATOM    145  O34 GCD     1      33.620  29.040  21.600  1.00  0.00            
ATOM    146  H70 GCD     1      33.610  29.890  21.150  1.00  0.00            
ATOM    147  O35 GCD     1      29.000  30.420  19.750  1.00  0.00            
ATOM    148  C43 GCD     1      27.940  31.360  19.800  1.00  0.00            
ATOM    149  H71 GCD     1      28.320  32.310  19.400  1.00  0.00            
ATOM    150  C44 GCD     1      26.770  30.870  19.020  1.00  0.00            
ATOM    151  H72 GCD     1      26.490  29.870  19.360  1.00  0.00            
ATOM    152  O36 GCD     1      27.160  30.950  17.720  1.00  0.00            
ATOM    153  H73 GCD     1      27.810  30.250  17.530  1.00  0.00            
ATOM    154  C45 GCD     1      25.570  31.800  19.180  1.00  0.00            
ATOM    155  H74 GCD     1      25.800  32.770  18.720  1.00  0.00            
ATOM    156  O37 GCD     1      24.410  31.300  18.480  1.00  0.00            
ATOM    157  H75 GCD     1      24.400  31.720  17.620  1.00  0.00            
ATOM    158  C46 GCD     1      25.270  31.920  20.680  1.00  0.00            
ATOM    159  H76 GCD     1      24.450  32.640  20.820  1.00  0.00            
ATOM    160  O38 GCD     1      24.860  30.590  21.110  1.00  0.00            
ATOM    161  O39 GCD     1      26.400  32.340  21.430  1.00  0.00            
ATOM    162  C47 GCD     1      27.530  31.500  21.250  1.00  0.00            
ATOM    163  H77 GCD     1      27.220  30.480  21.530  1.00  0.00            
ATOM    164  C48 GCD     1      28.660  31.980  22.190  1.00  0.00            
ATOM    165  H78 GCD     1      29.480  31.260  22.300  1.00  0.00            
ATOM    166  H79 GCD     1      28.320  32.200  23.210  1.00  0.00            
ATOM    167  O40 GCD     1      29.140  33.300  21.810  1.00  0.00            
ATOM    168  H80 GCD     1      29.980  33.420  22.260  1.00  0.00            
ATOM    169  C1  BJ5     2      25.770  21.770  18.330  1.00  0.00            
ATOM    170  C2  BJ5     2      26.710  22.680  18.050  1.00  0.00            
ATOM    171  C3  BJ5     2      27.620  23.390  19.010  1.00  0.00            
ATOM    172  C4  BJ5     2      27.240  23.260  20.480  1.00  0.00            
ATOM    173  C5  BJ5     2      25.950  23.660  20.850  1.00  0.00            
ATOM    174  C6  BJ5     2      25.680  23.790  22.250  1.00  0.00            
ATOM    175  C7  BJ5     2      26.660  23.440  23.170  1.00  0.00            
ATOM    176  O1  BJ5     2      26.340  23.660  24.500  1.00  0.00            
ATOM    177  C8  BJ5     2      27.320  23.540  25.490  1.00  0.00            
ATOM    178  C9  BJ5     2      27.880  23.000  22.740  1.00  0.00            
ATOM    179  C10 BJ5     2      28.250  22.970  21.400  1.00  0.00            
ATOM    180  H1  BJ5     2      25.170  21.340  17.530  1.00  0.00            
ATOM    181  H2  BJ5     2      25.440  21.460  19.320  1.00  0.00            
ATOM    182  H3  BJ5     2      26.730  22.960  17.000  1.00  0.00            
ATOM    183  H4  BJ5     2      27.490  24.450  18.740  1.00  0.00            
ATOM    184  H5  BJ5     2      28.680  23.170  18.850  1.00  0.00            
ATOM    185  H6  BJ5     2      25.140  23.860  20.150  1.00  0.00            
ATOM    186  H7  BJ5     2      24.680  24.120  22.500  1.00  0.00            
ATOM    187  H8  BJ5     2      27.890  22.610  25.540  1.00  0.00            
ATOM    188  H9  BJ5     2      27.980  24.410  25.410  1.00  0.00            
ATOM    189  H10 BJ5     2      26.790  23.690  26.430  1.00  0.00            
ATOM    190  H11 BJ5     2      28.640  22.730  23.470  1.00  0.00            
ATOM    191  H12 BJ5     2      29.280  22.790  21.110  1.00  0.00            
TER
ENDMDL
MODEL        1
ATOM      1  H1  GCD     1      17.230  29.100   8.670  1.00  0.00            
ATOM      2  O1  GCD     1      17.320  28.140   8.760  1.00  0.00            
ATOM      3  C1  GCD     1      16.430  27.560   7.860  1.00  0.00            
ATOM      4  H2  GCD     1      16.560  27.980   6.850  1.00  0.00            
ATOM      5  H3  GCD     1      16.660  26.480   7.890  1.00  0.00            
ATOM      6  C2  GCD     1      14.990  27.670   8.320  1.00  0.00            
ATOM      7  H4  GCD     1      14.810  27.000   9.160  1.00  0.00            
ATOM      8  C3  GCD     1      14.090  27.220   7.150  1.00  0.00            
ATOM      9  H5  GCD     1      14.320  27.710   6.190  1.00  0.00            
ATOM     10  C4  GCD     1      12.730  27.320   7.570  1.00  0.00            
ATOM     11  H6  GCD     1      12.540  26.610   8.390  1.00  0.00            
ATOM     12  O2  GCD     1      11.870  27.060   6.440  1.00  0.00            
ATOM     13  H7  GCD     1      10.990  27.420   6.600  1.00  0.00            
ATOM     14  C5  GCD     1      12.360  28.750   8.020  1.00  0.00            
ATOM     15  H8  GCD     1      12.530  29.370   7.130  1.00  0.00            
ATOM     16  O3  GCD     1      11.010  28.850   8.430  1.00  0.00            
ATOM     17  H9  GCD     1      11.000  29.090   9.360  1.00  0.00            
ATOM     18  C6  GCD     1      13.280  29.210   9.050  1.00  0.00            
ATOM     19  O4  GCD     1      14.650  28.980   8.620  1.00  0.00            
ATOM     20  H10 GCD     1      13.210  30.290   9.160  1.00  0.00            
ATOM     21  O5  GCD     1      13.000  28.610  10.340  1.00  0.00            
ATOM     22  C7  GCD     1      12.630  29.490  11.420  1.00  0.00            
ATOM     23  H11 GCD     1      12.720  30.530  11.050  1.00  0.00            
ATOM     24  C8  GCD     1      11.250  29.130  12.020  1.00  0.00            
ATOM     25  H12 GCD     1      11.290  28.040  12.150  1.00  0.00            
ATOM     26  O6  GCD     1      10.150  29.590  11.170  1.00  0.00            
ATOM     27  H13 GCD     1       9.310  29.120  11.250  1.00  0.00            
ATOM     28  C9  GCD     1      11.030  29.850  13.340  1.00  0.00            
ATOM     29  H14 GCD     1      10.820  30.880  13.010  1.00  0.00            
ATOM     30  O7  GCD     1       9.820  29.530  13.930  1.00  0.00            
ATOM     31  H15 GCD     1       9.430  30.380  14.140  1.00  0.00            
ATOM     32  C10 GCD     1      12.210  29.610  14.270  1.00  0.00            
ATOM     33  H16 GCD     1      12.160  30.310  15.110  1.00  0.00            
ATOM     34  O8  GCD     1      13.400  30.100  13.700  1.00  0.00            
ATOM     35  C11 GCD     1      13.750  29.390  12.440  1.00  0.00            
ATOM     36  H17 GCD     1      13.950  28.360  12.760  1.00  0.00            
ATOM     37  C12 GCD     1      15.010  29.950  11.980  1.00  0.00            
ATOM     38  H18 GCD     1      14.840  30.850  11.390  1.00  0.00            
ATOM     39  H19 GCD     1      15.510  29.180  11.370  1.00  0.00            
ATOM     40  O9  GCD     1      15.890  30.240  13.090  1.00  0.00            
ATOM     41  H20 GCD     1      15.510  29.770  13.840  1.00  0.00            
ATOM     42  O10 GCD     1      12.450  28.230  14.470  1.00  0.00            
ATOM     43  C13 GCD     1      12.670  27.900  15.900  1.00  0.00            
ATOM     44  H21 GCD     1      12.960  28.810  16.450  1.00  0.00            
ATOM     45  C14 GCD     1      11.430  27.300  16.550  1.00  0.00            
ATOM     46  H22 GCD     1      11.160  26.370  16.020  1.00  0.00            
ATOM     47  O11 GCD     1      10.340  28.240  16.500  1.00  0.00            
ATOM     48  H23 GCD     1      10.180  28.350  15.560  1.00  0.00            
ATOM     49  C15 GCD     1      11.740  26.950  17.980  1.00  0.00            
ATOM     50  H24 GCD     1      11.890  27.860  18.580  1.00  0.00            
ATOM     51  O12 GCD     1      10.550  26.340  18.540  1.00  0.00            
ATOM     52  H25 GCD     1      10.650  26.240  19.500  1.00  0.00            
ATOM     53  C16 GCD     1      12.940  26.030  18.070  1.00  0.00            
ATOM     54  H26 GCD     1      13.260  25.850  19.100  1.00  0.00            
ATOM     55  O13 GCD     1      14.000  26.680  17.390  1.00  0.00            
ATOM     56  C17 GCD     1      13.830  26.920  16.000  1.00  0.00            
ATOM     57  H27 GCD     1      13.570  25.930  15.600  1.00  0.00            
ATOM     58  C18 GCD     1      15.140  27.300  15.280  1.00  0.00            
ATOM     59  H28 GCD     1      14.840  27.320  14.220  1.00  0.00            
ATOM     60  H29 GCD     1      15.840  26.510  15.560  1.00  0.00            
ATOM     61  O14 GCD     1      15.580  28.610  15.500  1.00  0.00            
ATOM     62  H30 GCD     1      15.380  28.840  16.420  1.00  0.00            
ATOM     63  O15 GCD     1      12.680  24.780  17.430  1.00  0.00            
ATOM     64  C19 GCD     1      12.760  23.550  18.120  1.00  0.00            
ATOM     65  H31 GCD     1      13.110  23.750  19.140  1.00  0.00            
ATOM     66  C20 GCD     1      11.430  22.770  18.160  1.00  0.00            
ATOM     67  H32 GCD     1      10.990  22.510  17.190  1.00  0.00            
ATOM     68  O16 GCD     1      10.420  23.660  18.810  1.00  0.00            
ATOM     69  H33 GCD     1      10.360  24.510  18.350  1.00  0.00            
ATOM     70  C21 GCD     1      11.620  21.520  19.010  1.00  0.00            
ATOM     71  H34 GCD     1      11.960  21.750  20.030  1.00  0.00            
ATOM     72  O17 GCD     1      10.420  20.710  19.100  1.00  0.00            
ATOM     73  H35 GCD     1      10.210  20.540  18.170  1.00  0.00            
ATOM     74  C22 GCD     1      12.640  20.720  18.280  1.00  0.00            
ATOM     75  H36 GCD     1      12.760  19.810  18.870  1.00  0.00            
ATOM     76  O18 GCD     1      13.880  21.440  18.290  1.00  0.00            
ATOM     77  C23 GCD     1      13.850  22.670  17.480  1.00  0.00            
ATOM     78  H37 GCD     1      13.580  22.310  16.480  1.00  0.00            
ATOM     79  C24 GCD     1      15.310  23.280  17.450  1.00  0.00            
ATOM     80  H38 GCD     1      15.590  23.440  18.490  1.00  0.00            
ATOM     81  H39 GCD     1      15.290  24.270  16.980  1.00  0.00            
ATOM     82  O19 GCD     1      16.280  22.420  16.890  1.00  0.00            
ATOM     83  H40 GCD     1      16.710  22.950  16.210  1.00  0.00            
ATOM     84  O20 GCD     1      12.310  20.380  16.980  1.00  0.00            
ATOM     85  C25 GCD     1      11.750  19.080  16.700  1.00  0.00            
ATOM     86  H41 GCD     1      11.450  18.650  17.660  1.00  0.00            
ATOM     87  C26 GCD     1      10.570  19.180  15.870  1.00  0.00            
ATOM     88  H42 GCD     1      10.870  19.570  14.890  1.00  0.00            
ATOM     89  O21 GCD     1       9.560  20.080  16.410  1.00  0.00            
ATOM     90  H43 GCD     1       8.650  19.770  16.330  1.00  0.00            
ATOM     91  C27 GCD     1      10.080  17.750  15.620  1.00  0.00            
ATOM     92  H44 GCD     1       9.930  17.260  16.580  1.00  0.00            
ATOM     93  O22 GCD     1       8.870  17.720  14.850  1.00  0.00            
ATOM     94  H45 GCD     1       9.050  18.380  14.170  1.00  0.00            
ATOM     95  C28 GCD     1      11.160  16.960  14.830  1.00  0.00            
ATOM     96  H46 GCD     1      10.900  15.910  14.650  1.00  0.00            
ATOM     97  O23 GCD     1      12.340  17.050  15.590  1.00  0.00            
ATOM     98  C29 GCD     1      12.880  18.330  15.990  1.00  0.00            
ATOM     99  H47 GCD     1      13.180  18.930  15.120  1.00  0.00            
ATOM    100  C30 GCD     1      14.160  18.040  16.790  1.00  0.00            
ATOM    101  H48 GCD     1      14.630  19.000  17.040  1.00  0.00            
ATOM    102  H49 GCD     1      14.950  17.690  16.130  1.00  0.00            
ATOM    103  O24 GCD     1      13.960  17.170  17.930  1.00  0.00            
ATOM    104  H50 GCD     1      13.500  16.360  17.680  1.00  0.00            
ATOM    105  O25 GCD     1      11.420  17.650  13.580  1.00  0.00            
ATOM    106  C31 GCD     1      11.690  16.810  12.390  1.00  0.00            
ATOM    107  H51 GCD     1      11.510  15.780  12.730  1.00  0.00            
ATOM    108  C32 GCD     1      10.800  17.330  11.280  1.00  0.00            
ATOM    109  H52 GCD     1      10.920  18.410  11.220  1.00  0.00            
ATOM    110  O26 GCD     1       9.450  17.000  11.630  1.00  0.00            
ATOM    111  H53 GCD     1       9.190  17.420  12.460  1.00  0.00            
ATOM    112  C33 GCD     1      11.090  16.650   9.920  1.00  0.00            
ATOM    113  H54 GCD     1      10.920  15.580  10.070  1.00  0.00            
ATOM    114  O27 GCD     1      10.280  17.160   8.830  1.00  0.00            
ATOM    115  H55 GCD     1       9.380  17.180   9.150  1.00  0.00            
ATOM    116  C34 GCD     1      12.560  16.740   9.560  1.00  0.00            
ATOM    117  H56 GCD     1      12.770  16.160   8.660  1.00  0.00            
ATOM    118  O28 GCD     1      13.250  16.120  10.650  1.00  0.00            
ATOM    119  C35 GCD     1      13.160  16.780  11.920  1.00  0.00            
ATOM    120  H57 GCD     1      13.470  17.810  11.730  1.00  0.00            
ATOM    121  C36 GCD     1      14.040  16.100  12.870  1.00  0.00            
ATOM    122  H58 GCD     1      13.860  15.020  12.810  1.00  0.00            
ATOM    123  H59 GCD     1      13.740  16.430  13.870  1.00  0.00            
ATOM    124  O29 GCD     1      15.470  16.360  12.640  1.00  0.00            
ATOM    125  H60 GCD     1      15.470  17.300  12.890  1.00  0.00            
ATOM    126  O30 GCD     1      13.040  18.110   9.250  1.00  0.00            
ATOM    127  C37 GCD     1      13.790  18.320   8.010  1.00  0.00            
ATOM    128  H61 GCD     1      14.000  17.340   7.560  1.00  0.00            
ATOM    129  C38 GCD     1      12.750  18.900   7.040  1.00  0.00            
ATOM    130  H62 GCD     1      12.430  19.830   7.520  1.00  0.00            
ATOM    131  O31 GCD     1      11.720  17.970   6.740  1.00  0.00            
ATOM    132  H63 GCD     1      11.300  17.740   7.580  1.00  0.00            
ATOM    133  C39 GCD     1      13.530  19.280   5.690  1.00  0.00            
ATOM    134  H64 GCD     1      13.910  18.350   5.250  1.00  0.00            
ATOM    135  O32 GCD     1      12.640  19.950   4.840  1.00  0.00            
ATOM    136  H65 GCD     1      11.760  19.560   4.870  1.00  0.00            
ATOM    137  C40 GCD     1      14.700  20.120   6.040  1.00  0.00            
ATOM    138  H66 GCD     1      15.230  20.320   5.110  1.00  0.00            
ATOM    139  O33 GCD     1      15.580  19.450   6.890  1.00  0.00            
ATOM    140  C41 GCD     1      14.980  19.240   8.180  1.00  0.00            
ATOM    141  H67 GCD     1      14.720  20.190   8.680  1.00  0.00            
ATOM    142  C42 GCD     1      16.010  18.570   9.160  1.00  0.00            
ATOM    143  H68 GCD     1      15.570  18.560  10.160  1.00  0.00            
ATOM    144  H69 GCD     1      16.740  19.390   9.160  1.00  0.00            
ATOM    145  O34 GCD     1      16.480  17.330   8.620  1.00  0.00            
ATOM    146  H70 GCD     1      17.400  17.110   8.790  1.00  0.00            
ATOM    147  O35 GCD     1      14.280  21.410   6.570  1.00  0.00            
ATOM    148  C43 GCD     1      14.860  22.610   5.950  1.00  0.00            
ATOM    149  H71 GCD     1      15.510  22.340   5.110  1.00  0.00            
ATOM    150  C44 GCD     1      13.720  23.360   5.380  1.00  0.00            
ATOM    151  H72 GCD     1      13.030  23.620   6.190  1.00  0.00            
ATOM    152  O36 GCD     1      13.080  22.570   4.340  1.00  0.00            
ATOM    153  H73 GCD     1      12.810  21.700   4.640  1.00  0.00            
ATOM    154  C45 GCD     1      14.190  24.710   4.850  1.00  0.00            
ATOM    155  H74 GCD     1      14.740  24.490   3.930  1.00  0.00            
ATOM    156  O37 GCD     1      13.080  25.550   4.540  1.00  0.00            
ATOM    157  H75 GCD     1      12.760  25.790   5.410  1.00  0.00            
ATOM    158  C46 GCD     1      15.080  25.520   5.900  1.00  0.00            
ATOM    159  H76 GCD     1      15.550  26.450   5.540  1.00  0.00            
ATOM    160  O38 GCD     1      14.300  25.820   6.990  1.00  0.00            
ATOM    161  O39 GCD     1      16.160  24.650   6.300  1.00  0.00            
ATOM    162  C47 GCD     1      15.690  23.420   7.000  1.00  0.00            
ATOM    163  H77 GCD     1      14.980  23.760   7.770  1.00  0.00            
ATOM    164  C48 GCD     1      16.910  22.730   7.600  1.00  0.00            
ATOM    165  H78 GCD     1      16.570  21.830   8.140  1.00  0.00            
ATOM    166  H79 GCD     1      17.470  23.460   8.200  1.00  0.00            
ATOM    167  O40 GCD     1      17.700  22.340   6.450  1.00  0.00            
ATOM    168  H80 GCD     1      18.380  21.690   6.690  1.00  0.00            
ATOM    169  C1  BJ5     2      18.510  24.860  11.060  1.00  0.00            
ATOM    170  C2  BJ5     2      17.210  25.110  10.810  1.00  0.00            
ATOM    171  C3  BJ5     2      16.300  25.930  11.660  1.00  0.00            
ATOM    172  C4  BJ5     2      15.240  25.130  12.280  1.00  0.00            
ATOM    173  C5  BJ5     2      15.600  24.120  13.280  1.00  0.00            
ATOM    174  C6  BJ5     2      14.580  23.320  13.810  1.00  0.00            
ATOM    175  C7  BJ5     2      13.240  23.460  13.420  1.00  0.00            
ATOM    176  O1  BJ5     2      12.330  22.640  14.030  1.00  0.00            
ATOM    177  C8  BJ5     2      10.930  22.950  14.080  1.00  0.00            
ATOM    178  C9  BJ5     2      12.900  24.410  12.390  1.00  0.00            
ATOM    179  C10 BJ5     2      13.920  25.280  11.880  1.00  0.00            
ATOM    180  H1  BJ5     2      19.190  24.380  10.360  1.00  0.00            
ATOM    181  H2  BJ5     2      19.050  25.280  11.900  1.00  0.00            
ATOM    182  H3  BJ5     2      16.700  24.680   9.960  1.00  0.00            
ATOM    183  H4  BJ5     2      15.920  26.810  11.130  1.00  0.00            
ATOM    184  H5  BJ5     2      16.890  26.330  12.490  1.00  0.00            
ATOM    185  H6  BJ5     2      16.650  23.940  13.510  1.00  0.00            
ATOM    186  H7  BJ5     2      14.830  22.500  14.480  1.00  0.00            
ATOM    187  H8  BJ5     2      10.770  23.880  14.640  1.00  0.00            
ATOM    188  H9  BJ5     2      10.430  23.010  13.110  1.00  0.00            
ATOM    189  H10 BJ5     2      10.510  22.130  14.670  1.00  0.00            
ATOM    190  H11 BJ5     2      11.860  24.540  12.100  1.00  0.00            
ATOM    191  H12 BJ5     2      13.690  26.040  11.140  1.00  0.00            
TER
ENDMDL
MODEL        1
ATOM      1  H1  GCD     1      10.280  27.140   9.700  1.00  0.00            
ATOM      2  O1  GCD     1       9.500  27.430  10.190  1.00  0.00            
ATOM      3  C1  GCD     1       9.180  26.310  11.010  1.00  0.00            
ATOM      4  H2  GCD     1       9.040  25.480  10.310  1.00  0.00            
ATOM      5  H3  GCD     1      10.130  26.070  11.520  1.00  0.00            
ATOM      6  C2  GCD     1       7.970  26.430  11.950  1.00  0.00            
ATOM      7  H4  GCD     1       7.830  25.460  12.450  1.00  0.00            
ATOM      8  C3  GCD     1       6.680  26.650  11.140  1.00  0.00            
ATOM      9  H5  GCD     1       6.680  27.560  10.530  1.00  0.00            
ATOM     10  C4  GCD     1       5.450  26.920  12.040  1.00  0.00            
ATOM     11  H6  GCD     1       5.050  25.970  12.440  1.00  0.00            
ATOM     12  O2  GCD     1       4.300  27.400  11.320  1.00  0.00            
ATOM     13  H7  GCD     1       3.640  27.700  11.950  1.00  0.00            
ATOM     14  C5  GCD     1       5.790  27.940  13.150  1.00  0.00            
ATOM     15  H8  GCD     1       6.010  28.920  12.690  1.00  0.00            
ATOM     16  O3  GCD     1       4.790  27.910  14.150  1.00  0.00            
ATOM     17  H9  GCD     1       4.650  27.000  14.440  1.00  0.00            
ATOM     18  C6  GCD     1       7.040  27.540  13.880  1.00  0.00            
ATOM     19  O4  GCD     1       8.080  27.540  12.890  1.00  0.00            
ATOM     20  H10 GCD     1       7.370  28.310  14.580  1.00  0.00            
ATOM     21  O5  GCD     1       6.770  26.280  14.460  1.00  0.00            
ATOM     22  C7  GCD     1       6.630  26.270  15.830  1.00  0.00            
ATOM     23  H11 GCD     1       6.290  27.230  16.240  1.00  0.00            
ATOM     24  C8  GCD     1       5.510  25.210  16.010  1.00  0.00            
ATOM     25  H12 GCD     1       5.820  24.310  15.460  1.00  0.00            
ATOM     26  O6  GCD     1       4.260  25.640  15.420  1.00  0.00            
ATOM     27  H13 GCD     1       3.540  25.070  15.710  1.00  0.00            
ATOM     28  C9  GCD     1       5.330  24.950  17.490  1.00  0.00            
ATOM     29  H14 GCD     1       4.960  25.880  17.950  1.00  0.00            
ATOM     30  O7  GCD     1       4.240  24.040  17.650  1.00  0.00            
ATOM     31  H15 GCD     1       4.110  23.890  18.590  1.00  0.00            
ATOM     32  C10 GCD     1       6.650  24.510  18.100  1.00  0.00            
ATOM     33  H16 GCD     1       6.680  24.360  19.190  1.00  0.00            
ATOM     34  O8  GCD     1       7.630  25.540  17.900  1.00  0.00            
ATOM     35  C11 GCD     1       7.890  25.690  16.490  1.00  0.00            
ATOM     36  H17 GCD     1       8.140  24.770  15.950  1.00  0.00            
ATOM     37  C12 GCD     1       9.150  26.500  16.400  1.00  0.00            
ATOM     38  H18 GCD     1       9.370  26.590  15.330  1.00  0.00            
ATOM     39  H19 GCD     1      10.080  26.150  16.880  1.00  0.00            
ATOM     40  O9  GCD     1       8.860  27.820  16.970  1.00  0.00            
ATOM     41  H20 GCD     1       9.480  28.040  17.670  1.00  0.00            
ATOM     42  O10 GCD     1       7.220  23.260  17.640  1.00  0.00            
ATOM     43  C13 GCD     1       7.190  22.130  18.610  1.00  0.00            
ATOM     44  H21 GCD     1       6.570  22.460  19.450  1.00  0.00            
ATOM     45  C14 GCD     1       6.460  20.960  17.980  1.00  0.00            
ATOM     46  H22 GCD     1       7.010  20.600  17.110  1.00  0.00            
ATOM     47  O11 GCD     1       5.210  21.430  17.550  1.00  0.00            
ATOM     48  H23 GCD     1       5.320  22.360  17.350  1.00  0.00            
ATOM     49  C15 GCD     1       6.430  19.810  18.970  1.00  0.00            
ATOM     50  H24 GCD     1       5.690  20.010  19.760  1.00  0.00            
ATOM     51  O12 GCD     1       5.940  18.650  18.300  1.00  0.00            
ATOM     52  H25 GCD     1       6.640  18.310  17.720  1.00  0.00            
ATOM     53  C16 GCD     1       7.910  19.630  19.530  1.00  0.00            
ATOM     54  H26 GCD     1       7.870  18.890  20.330  1.00  0.00            
ATOM     55  O13 GCD     1       8.540  20.830  20.080  1.00  0.00            
ATOM     56  C17 GCD     1       8.580  21.860  19.090  1.00  0.00            
ATOM     57  H27 GCD     1       9.290  21.520  18.320  1.00  0.00            
ATOM     58  C18 GCD     1       9.320  23.030  19.640  1.00  0.00            
ATOM     59  H28 GCD     1       9.450  23.870  18.940  1.00  0.00            
ATOM     60  H29 GCD     1      10.340  22.730  19.890  1.00  0.00            
ATOM     61  O14 GCD     1       8.640  23.350  20.890  1.00  0.00            
ATOM     62  H30 GCD     1       8.520  22.490  21.300  1.00  0.00            
ATOM     63  O15 GCD     1       8.760  19.150  18.460  1.00  0.00            
ATOM     64  C19 GCD     1       9.780  18.290  18.860  1.00  0.00            
ATOM     65  H31 GCD     1      10.120  18.570  19.870  1.00  0.00            
ATOM     66  C20 GCD     1       9.220  16.840  18.860  1.00  0.00            
ATOM     67  H32 GCD     1       8.760  16.710  17.870  1.00  0.00            
ATOM     68  O16 GCD     1       8.160  16.670  19.780  1.00  0.00            
ATOM     69  H33 GCD     1       7.810  15.770  19.690  1.00  0.00            
ATOM     70  C21 GCD     1      10.280  15.770  18.900  1.00  0.00            
ATOM     71  H34 GCD     1      10.920  15.870  19.790  1.00  0.00            
ATOM     72  O17 GCD     1       9.650  14.410  18.910  1.00  0.00            
ATOM     73  H35 GCD     1       9.270  14.160  19.760  1.00  0.00            
ATOM     74  C22 GCD     1      11.210  16.020  17.730  1.00  0.00            
ATOM     75  H36 GCD     1      12.010  15.280  17.750  1.00  0.00            
ATOM     76  O18 GCD     1      11.790  17.250  17.890  1.00  0.00            
ATOM     77  C23 GCD     1      10.900  18.380  17.840  1.00  0.00            
ATOM     78  H37 GCD     1      10.400  18.400  16.860  1.00  0.00            
ATOM     79  C24 GCD     1      11.780  19.730  18.010  1.00  0.00            
ATOM     80  H38 GCD     1      11.160  20.560  17.640  1.00  0.00            
ATOM     81  H39 GCD     1      12.690  19.800  17.390  1.00  0.00            
ATOM     82  O19 GCD     1      12.370  20.000  19.250  1.00  0.00            
ATOM     83  H40 GCD     1      12.510  20.960  19.210  1.00  0.00            
ATOM     84  O20 GCD     1      10.640  16.020  16.420  1.00  0.00            
ATOM     85  C25 GCD     1      11.210  15.130  15.480  1.00  0.00            
ATOM     86  H41 GCD     1      12.060  14.530  15.820  1.00  0.00            
ATOM     87  C26 GCD     1      10.080  14.090  15.190  1.00  0.00            
ATOM     88  H42 GCD     1       9.230  14.730  14.940  1.00  0.00
[truncated: 1,867,294 more chars]
