# Supplementary material for: Achieving Chemical Accuracy in Cyclodextrin Host–Guest Binding via Integrative Atomistic Modelling
Source: Adv Sci (Weinh). 2025 Dec 14;13(10):e19782. doi: 10.1002/advs.202519782 (PMC12915143; doi:10.1002/advs.202519782)
Supplement: Supplementary file 1 — Supporting Information [file ADVS-13-e19782-s003.zip › all_poses/GCD.BK5.pdb]

MODEL        1
ATOM      1  H1  GCD     1      12.700  33.690  20.850  1.00  0.00            
ATOM      2  O1  GCD     1      13.390  33.790  21.520  1.00  0.00            
ATOM      3  C1  GCD     1      14.310  34.720  20.930  1.00  0.00            
ATOM      4  H2  GCD     1      13.780  35.420  20.270  1.00  0.00            
ATOM      5  H3  GCD     1      14.900  35.370  21.590  1.00  0.00            
ATOM      6  C2  GCD     1      15.430  34.050  20.100  1.00  0.00            
ATOM      7  H4  GCD     1      15.920  33.320  20.760  1.00  0.00            
ATOM      8  C3  GCD     1      16.560  35.040  19.690  1.00  0.00            
ATOM      9  H5  GCD     1      16.100  35.890  19.170  1.00  0.00            
ATOM     10  C4  GCD     1      17.580  34.340  18.830  1.00  0.00            
ATOM     11  H6  GCD     1      18.130  33.520  19.310  1.00  0.00            
ATOM     12  O2  GCD     1      18.560  35.230  18.370  1.00  0.00            
ATOM     13  H7  GCD     1      19.040  34.780  17.670  1.00  0.00            
ATOM     14  C5  GCD     1      16.920  33.790  17.530  1.00  0.00            
ATOM     15  H8  GCD     1      16.470  34.650  17.010  1.00  0.00            
ATOM     16  O3  GCD     1      17.890  33.240  16.630  1.00  0.00            
ATOM     17  H9  GCD     1      17.880  32.340  16.980  1.00  0.00            
ATOM     18  C6  GCD     1      15.710  32.890  17.910  1.00  0.00            
ATOM     19  O4  GCD     1      14.860  33.520  18.860  1.00  0.00            
ATOM     20  H10 GCD     1      15.150  32.700  16.990  1.00  0.00            
ATOM     21  O5  GCD     1      16.200  31.720  18.480  1.00  0.00            
ATOM     22  C7  GCD     1      16.090  30.520  17.790  1.00  0.00            
ATOM     23  H11 GCD     1      15.630  30.700  16.810  1.00  0.00            
ATOM     24  C8  GCD     1      17.480  29.820  17.900  1.00  0.00            
ATOM     25  H12 GCD     1      17.810  29.720  18.940  1.00  0.00            
ATOM     26  O6  GCD     1      18.370  30.620  17.160  1.00  0.00            
ATOM     27  H13 GCD     1      19.020  30.000  16.820  1.00  0.00            
ATOM     28  C9  GCD     1      17.400  28.400  17.360  1.00  0.00            
ATOM     29  H14 GCD     1      17.240  28.370  16.270  1.00  0.00            
ATOM     30  O7  GCD     1      18.700  27.790  17.470  1.00  0.00            
ATOM     31  H15 GCD     1      18.730  27.270  18.280  1.00  0.00            
ATOM     32  C10 GCD     1      16.330  27.610  18.000  1.00  0.00            
ATOM     33  H16 GCD     1      16.150  26.650  17.500  1.00  0.00            
ATOM     34  O8  GCD     1      15.080  28.290  17.980  1.00  0.00            
ATOM     35  C11 GCD     1      15.050  29.630  18.500  1.00  0.00            
ATOM     36  H17 GCD     1      15.340  29.580  19.560  1.00  0.00            
ATOM     37  C12 GCD     1      13.600  30.180  18.580  1.00  0.00            
ATOM     38  H18 GCD     1      13.650  31.040  19.260  1.00  0.00            
ATOM     39  H19 GCD     1      12.940  29.460  19.090  1.00  0.00            
ATOM     40  O9  GCD     1      13.100  30.470  17.340  1.00  0.00            
ATOM     41  H20 GCD     1      13.320  29.800  16.680  1.00  0.00            
ATOM     42  O10 GCD     1      16.850  27.320  19.290  1.00  0.00            
ATOM     43  C13 GCD     1      16.520  25.920  19.610  1.00  0.00            
ATOM     44  H21 GCD     1      15.770  25.490  18.930  1.00  0.00            
ATOM     45  C14 GCD     1      17.790  25.050  19.530  1.00  0.00            
ATOM     46  H22 GCD     1      18.560  25.450  20.200  1.00  0.00            
ATOM     47  O11 GCD     1      18.240  25.130  18.190  1.00  0.00            
ATOM     48  H23 GCD     1      17.620  24.690  17.610  1.00  0.00            
ATOM     49  C15 GCD     1      17.420  23.600  19.980  1.00  0.00            
ATOM     50  H24 GCD     1      16.610  23.260  19.320  1.00  0.00            
ATOM     51  O12 GCD     1      18.560  22.720  19.880  1.00  0.00            
ATOM     52  H25 GCD     1      19.110  23.020  20.620  1.00  0.00            
ATOM     53  C16 GCD     1      16.810  23.610  21.340  1.00  0.00            
ATOM     54  H26 GCD     1      16.410  22.630  21.630  1.00  0.00            
ATOM     55  O13 GCD     1      15.650  24.480  21.430  1.00  0.00            
ATOM     56  C17 GCD     1      15.810  25.850  20.970  1.00  0.00            
ATOM     57  H27 GCD     1      16.470  26.370  21.660  1.00  0.00            
ATOM     58  C18 GCD     1      14.470  26.570  20.990  1.00  0.00            
ATOM     59  H28 GCD     1      13.720  25.960  20.480  1.00  0.00            
ATOM     60  H29 GCD     1      14.590  27.550  20.500  1.00  0.00            
ATOM     61  O14 GCD     1      14.080  26.680  22.270  1.00  0.00            
ATOM     62  H30 GCD     1      13.740  25.790  22.380  1.00  0.00            
ATOM     63  O15 GCD     1      17.760  23.970  22.250  1.00  0.00            
ATOM     64  C19 GCD     1      17.880  23.250  23.470  1.00  0.00            
ATOM     65  H31 GCD     1      17.210  22.380  23.450  1.00  0.00            
ATOM     66  C20 GCD     1      19.350  22.900  23.620  1.00  0.00            
ATOM     67  H32 GCD     1      19.940  23.800  23.420  1.00  0.00            
ATOM     68  O16 GCD     1      19.710  21.870  22.710  1.00  0.00            
ATOM     69  H33 GCD     1      19.140  21.100  22.850  1.00  0.00            
ATOM     70  C21 GCD     1      19.680  22.510  25.020  1.00  0.00            
ATOM     71  H34 GCD     1      19.100  21.600  25.230  1.00  0.00            
ATOM     72  O17 GCD     1      21.150  22.300  25.240  1.00  0.00            
ATOM     73  H35 GCD     1      21.690  23.080  25.070  1.00  0.00            
ATOM     74  C22 GCD     1      19.210  23.570  25.970  1.00  0.00            
ATOM     75  H36 GCD     1      19.530  23.370  27.000  1.00  0.00            
ATOM     76  O18 GCD     1      17.860  23.660  25.830  1.00  0.00            
ATOM     77  C23 GCD     1      17.410  24.180  24.610  1.00  0.00            
ATOM     78  H37 GCD     1      17.850  25.170  24.410  1.00  0.00            
ATOM     79  C24 GCD     1      15.950  24.490  24.720  1.00  0.00            
ATOM     80  H38 GCD     1      15.410  23.540  24.780  1.00  0.00            
ATOM     81  H39 GCD     1      15.670  24.950  23.760  1.00  0.00            
ATOM     82  O19 GCD     1      15.650  25.480  25.730  1.00  0.00            
ATOM     83  H40 GCD     1      16.140  26.250  25.440  1.00  0.00            
ATOM     84  O20 GCD     1      19.800  24.880  25.690  1.00  0.00            
ATOM     85  C25 GCD     1      20.870  25.190  26.580  1.00  0.00            
ATOM     86  H41 GCD     1      21.170  24.420  27.300  1.00  0.00            
ATOM     87  C26 GCD     1      22.140  25.700  25.870  1.00  0.00            
ATOM     88  H42 GCD     1      21.850  26.500  25.180  1.00  0.00            
ATOM     89  O21 GCD     1      22.610  24.690  25.040  1.00  0.00            
ATOM     90  H43 GCD     1      23.290  25.090  24.490  1.00  0.00            
ATOM     91  C27 GCD     1      23.230  26.130  26.830  1.00  0.00            
ATOM     92  H44 GCD     1      23.440  25.310  27.520  1.00  0.00            
ATOM     93  O22 GCD     1      24.460  26.640  26.220  1.00  0.00            
ATOM     94  H45 GCD     1      25.030  25.890  26.020  1.00  0.00            
ATOM     95  C28 GCD     1      22.560  27.220  27.700  1.00  0.00            
ATOM     96  H46 GCD     1      23.230  27.530  28.510  1.00  0.00            
ATOM     97  O23 GCD     1      21.340  26.710  28.220  1.00  0.00            
ATOM     98  C29 GCD     1      20.370  26.430  27.310  1.00  0.00            
ATOM     99  H47 GCD     1      20.210  27.280  26.630  1.00  0.00            
ATOM    100  C30 GCD     1      19.120  26.250  28.130  1.00  0.00            
ATOM    101  H48 GCD     1      19.410  25.550  28.920  1.00  0.00            
ATOM    102  H49 GCD     1      18.330  25.900  27.450  1.00  0.00            
ATOM    103  O24 GCD     1      18.540  27.390  28.850  1.00  0.00            
ATOM    104  H50 GCD     1      19.230  27.680  29.450  1.00  0.00            
ATOM    105  O25 GCD     1      22.270  28.330  26.840  1.00  0.00            
ATOM    106  C31 GCD     1      22.830  29.550  27.130  1.00  0.00            
ATOM    107  H51 GCD     1      23.660  29.350  27.830  1.00  0.00            
ATOM    108  C32 GCD     1      23.460  30.130  25.860  1.00  0.00            
ATOM    109  H52 GCD     1      22.640  30.310  25.150  1.00  0.00            
ATOM    110  O26 GCD     1      24.470  29.230  25.330  1.00  0.00            
ATOM    111  H53 GCD     1      24.090  28.350  25.330  1.00  0.00            
ATOM    112  C33 GCD     1      24.080  31.520  26.200  1.00  0.00            
ATOM    113  H54 GCD     1      24.960  31.310  26.810  1.00  0.00            
ATOM    114  O27 GCD     1      24.530  32.240  25.030  1.00  0.00            
ATOM    115  H55 GCD     1      24.690  31.650  24.290  1.00  0.00            
ATOM    116  C34 GCD     1      23.130  32.450  27.020  1.00  0.00            
ATOM    117  H56 GCD     1      23.720  33.290  27.410  1.00  0.00            
ATOM    118  O28 GCD     1      22.490  31.680  28.050  1.00  0.00            
ATOM    119  C35 GCD     1      21.760  30.560  27.630  1.00  0.00            
ATOM    120  H57 GCD     1      21.080  30.730  26.790  1.00  0.00            
ATOM    121  C36 GCD     1      20.990  30.030  28.930  1.00  0.00            
ATOM    122  H58 GCD     1      21.620  30.020  29.830  1.00  0.00            
ATOM    123  H59 GCD     1      20.740  29.020  28.610  1.00  0.00            
ATOM    124  O29 GCD     1      19.850  30.860  29.130  1.00  0.00            
ATOM    125  H60 GCD     1      20.060  31.790  28.960  1.00  0.00            
ATOM    126  O30 GCD     1      22.170  32.910  26.100  1.00  0.00            
ATOM    127  C37 GCD     1      21.820  34.270  26.370  1.00  0.00            
ATOM    128  H61 GCD     1      22.170  34.540  27.380  1.00  0.00            
ATOM    129  C38 GCD     1      22.350  35.150  25.290  1.00  0.00            
ATOM    130  H62 GCD     1      21.960  34.680  24.380  1.00  0.00            
ATOM    131  O31 GCD     1      23.790  35.070  25.330  1.00  0.00            
ATOM    132  H63 GCD     1      23.940  34.140  25.150  1.00  0.00            
ATOM    133  C39 GCD     1      21.770  36.560  25.420  1.00  0.00            
ATOM    134  H64 GCD     1      22.170  36.900  26.390  1.00  0.00            
ATOM    135  O32 GCD     1      22.190  37.420  24.330  1.00  0.00            
ATOM    136  H65 GCD     1      21.640  37.160  23.580  1.00  0.00            
ATOM    137  C40 GCD     1      20.290  36.500  25.380  1.00  0.00            
ATOM    138  H66 GCD     1      19.830  37.480  25.520  1.00  0.00            
ATOM    139  O33 GCD     1      19.910  35.690  26.470  1.00  0.00            
ATOM    140  C41 GCD     1      20.290  34.340  26.380  1.00  0.00            
ATOM    141  H67 GCD     1      19.860  33.960  25.450  1.00  0.00            
ATOM    142  C42 GCD     1      19.570  33.700  27.480  1.00  0.00            
ATOM    143  H68 GCD     1      19.430  32.640  27.240  1.00  0.00            
ATOM    144  H69 GCD     1      18.510  33.990  27.480  1.00  0.00            
ATOM    145  O34 GCD     1      20.250  33.790  28.760  1.00  0.00            
ATOM    146  H70 GCD     1      20.150  34.680  29.110  1.00  0.00            
ATOM    147  O35 GCD     1      19.870  35.960  24.100  1.00  0.00            
ATOM    148  C43 GCD     1      19.100  36.870  23.280  1.00  0.00            
ATOM    149  H71 GCD     1      19.310  37.890  23.610  1.00  0.00            
ATOM    150  C44 GCD     1      19.640  36.670  21.900  1.00  0.00            
ATOM    151  H72 GCD     1      19.480  35.600  21.730  1.00  0.00            
ATOM    152  O36 GCD     1      20.970  37.140  21.810  1.00  0.00            
ATOM    153  H73 GCD     1      21.260  36.940  20.910  1.00  0.00            
ATOM    154  C45 GCD     1      18.880  37.400  20.890  1.00  0.00            
ATOM    155  H74 GCD     1      18.850  38.440  21.240  1.00  0.00            
ATOM    156  O37 GCD     1      19.430  37.430  19.590  1.00  0.00            
ATOM    157  H75 GCD     1      19.240  36.540  19.250  1.00  0.00            
ATOM    158  C46 GCD     1      17.430  36.960  21.000  1.00  0.00            
ATOM    159  H76 GCD     1      16.750  37.470  20.310  1.00  0.00            
ATOM    160  O38 GCD     1      17.240  35.570  20.880  1.00  0.00            
ATOM    161  O39 GCD     1      17.010  37.360  22.280  1.00  0.00            
ATOM    162  C47 GCD     1      17.590  36.620  23.400  1.00  0.00            
ATOM    163  H77 GCD     1      17.360  35.550  23.320  1.00  0.00            
ATOM    164  C48 GCD     1      17.120  37.140  24.770  1.00  0.00            
ATOM    165  H78 GCD     1      17.190  38.230  24.910  1.00  0.00            
ATOM    166  H79 GCD     1      17.680  36.620  25.550  1.00  0.00            
ATOM    167  O40 GCD     1      15.720  36.760  25.080  1.00  0.00            
ATOM    168  H80 GCD     1      15.200  36.800  24.270  1.00  0.00            
ATOM    169  C1  BK5     2      21.490  33.640  21.280  1.00  0.00            
ATOM    170  C2  BK5     2      20.360  32.750  21.770  1.00  0.00            
ATOM    171  C3  BK5     2      20.960  31.780  22.890  1.00  0.00            
ATOM    172  C4  BK5     2      20.220  30.540  23.170  1.00  0.00            
ATOM    173  N1  BK5     2      20.290  29.420  22.520  1.00  0.00            
ATOM    174  N2  BK5     2      19.420  28.600  23.180  1.00  0.00            
ATOM    175  C5  BK5     2      19.260  27.190  22.680  1.00  0.00            
ATOM    176  C6  BK5     2      18.790  29.200  24.230  1.00  0.00            
ATOM    177  C7  BK5     2      17.830  28.680  25.130  1.00  0.00            
ATOM    178  O1  BK5     2      17.370  27.540  25.010  1.00  0.00            
ATOM    179  N3  BK5     2      17.440  29.590  26.030  1.00  0.00            
ATOM    180  C8  BK5     2      17.840  30.900  25.990  1.00  0.00            
ATOM    181  C9  BK5     2      17.030  31.830  26.770  1.00  0.00            
ATOM    182  C10 BK5     2      16.800  31.510  28.120  1.00  0.00            
ATOM    183  C11 BK5     2      16.020  32.330  28.900  1.00  0.00            
ATOM    184  S1  BK5     2      15.620  31.970  30.660  1.00  0.00            
ATOM    185  O2  BK5     2      14.920  33.100  31.350  1.00  0.00            
ATOM    186  O3  BK5     2      15.170  30.530  30.680  1.00  0.00            
ATOM    187  N4  BK5     2      17.170  31.930  31.460  1.00  0.00            
ATOM    188  C12 BK5     2      17.360  31.090  32.650  1.00  0.00            
ATOM    189  C13 BK5     2      18.880  30.820  32.830  1.00  0.00            
ATOM    190  N5  BK5     2      19.720  32.060  32.940  1.00  0.00            
ATOM    191  C14 BK5     2      21.180  31.640  32.840  1.00  0.00            
ATOM    192  C15 BK5     2      19.450  33.030  31.830  1.00  0.00            
ATOM    193  C16 BK5     2      17.980  33.190  31.540  1.00  0.00            
ATOM    194  C17 BK5     2      15.560  33.560  28.350  1.00  0.00            
ATOM    195  C18 BK5     2      15.750  33.860  27.020  1.00  0.00            
ATOM    196  C19 BK5     2      16.510  32.990  26.190  1.00  0.00            
ATOM    197  O4  BK5     2      16.650  33.370  24.870  1.00  0.00            
ATOM    198  C20 BK5     2      15.630  33.170  23.860  1.00  0.00            
ATOM    199  C21 BK5     2      15.980  31.840  23.140  1.00  0.00            
ATOM    200  N6  BK5     2      18.780  31.360  25.130  1.00  0.00            
ATOM    201  C22 BK5     2      19.310  30.430  24.260  1.00  0.00            
ATOM    202  H1  BK5     2      21.000  34.310  20.560  1.00  0.00            
ATOM    203  H2  BK5     2      21.900  34.280  22.070  1.00  0.00            
ATOM    204  H3  BK5     2      22.290  33.070  20.800  1.00  0.00            
ATOM    205  H4  BK5     2      19.870  32.230  20.930  1.00  0.00            
ATOM    206  H5  BK5     2      19.500  33.290  22.200  1.00  0.00            
ATOM    207  H6  BK5     2      21.010  32.410  23.780  1.00  0.00            
ATOM    208  H7  BK5     2      21.980  31.520  22.580  1.00  0.00            
ATOM    209  H8  BK5     2      19.400  27.130  21.600  1.00  0.00            
ATOM    210  H9  BK5     2      20.080  26.580  23.090  1.00  0.00            
ATOM    211  H10 BK5     2      18.250  26.830  22.890  1.00  0.00            
ATOM    212  H11 BK5     2      16.580  29.380  26.520  1.00  0.00            
ATOM    213  H12 BK5     2      17.190  30.610  28.580  1.00  0.00            
ATOM    214  H13 BK5     2      16.880  30.130  32.430  1.00  0.00            
ATOM    215  H14 BK5     2      17.020  31.600  33.550  1.00  0.00            
ATOM    216  H15 BK5     2      19.260  30.350  31.920  1.00  0.00            
ATOM    217  H16 BK5     2      19.070  30.100  33.630  1.00  0.00            
ATOM    218  H17 BK5     2      21.460  31.140  31.910  1.00  0.00            
ATOM    219  H18 BK5     2      21.910  32.450  32.930  1.00  0.00            
ATOM    220  H19 BK5     2      21.490  31.090  33.740  1.00  0.00            
ATOM    221  H20 BK5     2      20.010  32.820  30.920  1.00  0.00            
ATOM    222  H21 BK5     2      19.790  34.050  32.030  1.00  0.00            
ATOM    223  H22 BK5     2      17.500  33.750  32.350  1.00  0.00            
ATOM    224  H23 BK5     2      17.790  33.790  30.630  1.00  0.00            
ATOM    225  H24 BK5     2      14.860  34.230  28.850  1.00  0.00            
ATOM    226  H25 BK5     2      15.370  34.830  26.700  1.00  0.00            
ATOM    227  H26 BK5     2      15.720  34.040  23.190  1.00  0.00            
ATOM    228  H27 BK5     2      14.630  33.210  24.300  1.00  0.00            
ATOM    229  H28 BK5     2      15.650  30.990  23.760  1.00  0.00            
ATOM    230  H29 BK5     2      15.400  31.720  22.220  1.00  0.00            
ATOM    231  H30 BK5     2      17.060  31.790  22.940  1.00  0.00            
TER
ENDMDL
MODEL        1
ATOM      1  H1  GCD     1      14.230  28.990  17.160  1.00  0.00            
ATOM      2  O1  GCD     1      14.110  28.880  18.110  1.00  0.00            
ATOM      3  C1  GCD     1      14.930  29.910  18.690  1.00  0.00            
ATOM      4  H2  GCD     1      14.510  30.900  18.480  1.00  0.00            
ATOM      5  H3  GCD     1      14.960  29.820  19.780  1.00  0.00            
ATOM      6  C2  GCD     1      16.380  29.850  18.290  1.00  0.00            
ATOM      7  H4  GCD     1      16.840  28.950  18.710  1.00  0.00            
ATOM      8  C3  GCD     1      17.140  31.060  18.810  1.00  0.00            
ATOM      9  H5  GCD     1      16.600  31.900  18.350  1.00  0.00            
ATOM     10  C4  GCD     1      18.570  31.030  18.290  1.00  0.00            
ATOM     11  H6  GCD     1      19.000  30.040  18.490  1.00  0.00            
ATOM     12  O2  GCD     1      19.290  32.100  18.910  1.00  0.00            
ATOM     13  H7  GCD     1      20.130  31.720  19.200  1.00  0.00            
ATOM     14  C5  GCD     1      18.500  30.970  16.740  1.00  0.00            
ATOM     15  H8  GCD     1      18.030  31.900  16.380  1.00  0.00            
ATOM     16  O3  GCD     1      19.800  30.840  16.160  1.00  0.00            
ATOM     17  H9  GCD     1      19.690  31.250  15.290  1.00  0.00            
ATOM     18  C6  GCD     1      17.710  29.740  16.280  1.00  0.00            
ATOM     19  O4  GCD     1      16.330  29.720  16.810  1.00  0.00            
ATOM     20  H10 GCD     1      17.670  29.830  15.190  1.00  0.00            
ATOM     21  O5  GCD     1      18.360  28.520  16.620  1.00  0.00            
ATOM     22  C7  GCD     1      18.390  27.460  15.690  1.00  0.00            
ATOM     23  H11 GCD     1      17.790  27.730  14.820  1.00  0.00            
ATOM     24  C8  GCD     1      19.860  27.260  15.380  1.00  0.00            
ATOM     25  H12 GCD     1      20.450  26.960  16.250  1.00  0.00            
ATOM     26  O6  GCD     1      20.390  28.440  14.790  1.00  0.00            
ATOM     27  H13 GCD     1      19.950  29.180  15.230  1.00  0.00            
ATOM     28  C9  GCD     1      20.010  26.070  14.390  1.00  0.00            
ATOM     29  H14 GCD     1      19.520  26.380  13.450  1.00  0.00            
ATOM     30  O7  GCD     1      21.420  25.910  13.970  1.00  0.00            
ATOM     31  H15 GCD     1      21.820  25.280  14.580  1.00  0.00            
ATOM     32  C10 GCD     1      19.360  24.810  14.970  1.00  0.00            
ATOM     33  H16 GCD     1      19.380  24.030  14.210  1.00  0.00            
ATOM     34  O8  GCD     1      18.030  25.090  15.280  1.00  0.00            
ATOM     35  C11 GCD     1      17.810  26.170  16.210  1.00  0.00            
ATOM     36  H17 GCD     1      18.340  25.930  17.140  1.00  0.00            
ATOM     37  C12 GCD     1      16.290  26.300  16.420  1.00  0.00            
ATOM     38  H18 GCD     1      16.100  27.070  17.180  1.00  0.00            
ATOM     39  H19 GCD     1      15.850  25.430  16.940  1.00  0.00            
ATOM     40  O9  GCD     1      15.650  26.470  15.140  1.00  0.00            
ATOM     41  H20 GCD     1      16.220  25.990  14.520  1.00  0.00            
ATOM     42  O10 GCD     1      19.990  24.390  16.180  1.00  0.00            
ATOM     43  C13 GCD     1      20.190  22.980  16.390  1.00  0.00            
ATOM     44  H21 GCD     1      19.610  22.320  15.730  1.00  0.00            
ATOM     45  C14 GCD     1      21.640  22.610  16.230  1.00  0.00            
ATOM     46  H22 GCD     1      22.230  23.110  17.010  1.00  0.00            
ATOM     47  O11 GCD     1      22.070  22.990  14.900  1.00  0.00            
ATOM     48  H23 GCD     1      23.020  22.810  14.950  1.00  0.00            
ATOM     49  C15 GCD     1      21.830  21.070  16.440  1.00  0.00            
ATOM     50  H24 GCD     1      21.180  20.550  15.730  1.00  0.00            
ATOM     51  O12 GCD     1      23.140  20.640  16.230  1.00  0.00            
ATOM     52  H25 GCD     1      23.640  21.280  16.750  1.00  0.00            
ATOM     53  C16 GCD     1      21.340  20.710  17.840  1.00  0.00            
ATOM     54  H26 GCD     1      21.430  19.640  18.030  1.00  0.00            
ATOM     55  O13 GCD     1      20.020  21.110  17.960  1.00  0.00            
ATOM     56  C17 GCD     1      19.710  22.530  17.740  1.00  0.00            
ATOM     57  H27 GCD     1      20.250  23.090  18.520  1.00  0.00            
ATOM     58  C18 GCD     1      18.190  22.700  17.940  1.00  0.00            
ATOM     59  H28 GCD     1      17.660  21.950  17.340  1.00  0.00            
ATOM     60  H29 GCD     1      17.870  23.680  17.570  1.00  0.00            
ATOM     61  O14 GCD     1      17.740  22.500  19.270  1.00  0.00            
ATOM     62  H30 GCD     1      16.780  22.550  19.390  1.00  0.00            
ATOM     63  O15 GCD     1      22.030  21.380  18.840  1.00  0.00            
ATOM     64  C19 GCD     1      23.270  20.840  19.270  1.00  0.00            
ATOM     65  H31 GCD     1      23.720  20.050  18.660  1.00  0.00            
ATOM     66  C20 GCD     1      24.150  22.030  19.340  1.00  0.00            
ATOM     67  H32 GCD     1      23.620  22.850  19.850  1.00  0.00            
ATOM     68  O16 GCD     1      24.510  22.340  17.990  1.00  0.00            
ATOM     69  H33 GCD     1      25.310  22.870  18.030  1.00  0.00            
ATOM     70  C21 GCD     1      25.440  21.600  20.010  1.00  0.00            
ATOM     71  H34 GCD     1      25.870  20.760  19.450  1.00  0.00            
ATOM     72  O17 GCD     1      26.370  22.650  20.070  1.00  0.00            
ATOM     73  H35 GCD     1      26.520  23.030  20.940  1.00  0.00            
ATOM     74  C22 GCD     1      25.090  21.190  21.390  1.00  0.00            
ATOM     75  H36 GCD     1      25.990  20.880  21.940  1.00  0.00            
ATOM     76  O18 GCD     1      24.270  20.000  21.280  1.00  0.00            
ATOM     77  C23 GCD     1      22.960  20.200  20.640  1.00  0.00            
ATOM     78  H37 GCD     1      22.260  20.840  21.180  1.00  0.00            
ATOM     79  C24 GCD     1      22.180  18.910  20.530  1.00  0.00            
ATOM     80  H38 GCD     1      21.160  19.080  20.190  1.00  0.00            
ATOM     81  H39 GCD     1      22.140  18.490  21.540  1.00  0.00            
ATOM     82  O19 GCD     1      22.900  17.970  19.660  1.00  0.00            
ATOM     83  H40 GCD     1      23.810  18.180  19.440  1.00  0.00            
ATOM     84  O20 GCD     1      24.330  22.130  22.100  1.00  0.00            
ATOM     85  C25 GCD     1      24.650  22.250  23.420  1.00  0.00            
ATOM     86  H41 GCD     1      25.170  21.360  23.780  1.00  0.00            
ATOM     87  C26 GCD     1      25.620  23.450  23.640  1.00  0.00            
ATOM     88  H42 GCD     1      25.150  24.400  23.360  1.00  0.00            
ATOM     89  O21 GCD     1      26.900  23.280  23.000  1.00  0.00            
ATOM     90  H43 GCD     1      27.500  24.010  23.140  1.00  0.00            
ATOM     91  C27 GCD     1      25.830  23.640  25.170  1.00  0.00            
ATOM     92  H44 GCD     1      26.320  22.750  25.590  1.00  0.00            
ATOM     93  O22 GCD     1      26.560  24.830  25.490  1.00  0.00            
ATOM     94  H45 GCD     1      26.000  25.610  25.400  1.00  0.00            
ATOM     95  C28 GCD     1      24.530  23.720  25.960  1.00  0.00            
ATOM     96  H46 GCD     1      24.750  23.650  27.030  1.00  0.00            
ATOM     97  O23 GCD     1      23.800  22.620  25.610  1.00  0.00            
ATOM     98  C29 GCD     1      23.400  22.600  24.220  1.00  0.00            
ATOM     99  H47 GCD     1      23.130  23.570  23.810  1.00  0.00            
ATOM    100  C30 GCD     1      22.230  21.640  24.160  1.00  0.00            
ATOM    101  H48 GCD     1      22.520  20.610  24.400  1.00  0.00            
ATOM    102  H49 GCD     1      21.760  21.650  23.170  1.00  0.00            
ATOM    103  O24 GCD     1      21.170  22.100  25.030  1.00  0.00            
ATOM    104  H50 GCD     1      21.570  22.120  25.900  1.00  0.00            
ATOM    105  O25 GCD     1      23.820  24.920  25.740  1.00  0.00            
ATOM    106  C31 GCD     1      23.670  25.900  26.770  1.00  0.00            
ATOM    107  H51 GCD     1      24.410  25.740  27.570  1.00  0.00            
ATOM    108  C32 GCD     1      23.960  27.210  26.120  1.00  0.00            
ATOM    109  H52 GCD     1      23.340  27.250  25.220  1.00  0.00            
ATOM    110  O26 GCD     1      25.390  27.260  25.790  1.00  0.00            
ATOM    111  H53 GCD     1      25.610  28.190  25.660  1.00  0.00            
ATOM    112  C33 GCD     1      23.660  28.340  27.060  1.00  0.00            
ATOM    113  H54 GCD     1      24.430  28.230  27.840  1.00  0.00            
ATOM    114  O27 GCD     1      23.820  29.570  26.310  1.00  0.00            
ATOM    115  H55 GCD     1      22.960  29.880  26.020  1.00  0.00            
ATOM    116  C34 GCD     1      22.200  28.270  27.570  1.00  0.00            
ATOM    117  H56 GCD     1      22.020  28.970  28.390  1.00  0.00            
ATOM    118  O28 GCD     1      21.910  26.950  28.120  1.00  0.00            
ATOM    119  C35 GCD     1      22.210  25.880  27.220  1.00  0.00            
ATOM    120  H57 GCD     1      21.630  26.020  26.290  1.00  0.00            
ATOM    121  C36 GCD     1      21.840  24.540  27.990  1.00  0.00            
ATOM    122  H58 GCD     1      22.330  24.450  28.970  1.00  0.00            
ATOM    123  H59 GCD     1      22.020  23.640  27.390  1.00  0.00            
ATOM    124  O29 GCD     1      20.500  24.450  28.420  1.00  0.00            
ATOM    125  H60 GCD     1      20.350  25.140  29.080  1.00  0.00            
ATOM    126  O30 GCD     1      21.290  28.590  26.480  1.00  0.00            
ATOM    127  C37 GCD     1      20.310  29.540  26.790  1.00  0.00            
ATOM    128  H61 GCD     1      20.260  29.710  27.880  1.00  0.00            
ATOM    129  C38 GCD     1      20.430  30.910  26.070  1.00  0.00            
ATOM    130  H62 GCD     1      20.550  30.780  24.990  1.00  0.00            
ATOM    131  O31 GCD     1      21.550  31.570  26.690  1.00  0.00            
ATOM    132  H63 GCD     1      21.190  31.840  27.550  1.00  0.00            
ATOM    133  C39 GCD     1      19.200  31.730  26.370  1.00  0.00            
ATOM    134  H64 GCD     1      19.090  31.680  27.460  1.00  0.00            
ATOM    135  O32 GCD     1      19.220  33.060  25.950  1.00  0.00            
ATOM    136  H65 GCD     1      19.010  33.090  25.010  1.00  0.00            
ATOM    137  C40 GCD     1      17.980  31.050  25.840  1.00  0.00            
ATOM    138  H66 GCD     1      17.100  31.670  26.060  1.00  0.00            
ATOM    139  O33 GCD     1      17.780  29.820  26.510  1.00  0.00            
ATOM    140  C41 GCD     1      18.930  28.930  26.340  1.00  0.00            
ATOM    141  H67 GCD     1      18.980  28.510  25.320  1.00  0.00            
ATOM    142  C42 GCD     1      18.550  27.700  27.210  1.00  0.00            
ATOM    143  H68 GCD     1      19.270  26.880  27.120  1.00  0.00            
ATOM    144  H69 GCD     1      17.600  27.310  26.830  1.00  0.00            
ATOM    145  O34 GCD     1      18.350  28.120  28.590  1.00  0.00            
ATOM    146  H70 GCD     1      19.100  27.760  29.080  1.00  0.00            
ATOM    147  O35 GCD     1      18.000  30.830  24.450  1.00  0.00            
ATOM    148  C43 GCD     1      17.190  31.670  23.640  1.00  0.00            
ATOM    149  H71 GCD     1      16.480  32.350  24.130  1.00  0.00            
ATOM    150  C44 GCD     1      17.970  32.520  22.650  1.00  0.00            
ATOM    151  H72 GCD     1      18.720  31.840  22.210  1.00  0.00            
ATOM    152  O36 GCD     1      18.710  33.510  23.330  1.00  0.00            
ATOM    153  H73 GCD     1      19.020  34.100  22.640  1.00  0.00            
ATOM    154  C45 GCD     1      17.120  33.070  21.510  1.00  0.00            
ATOM    155  H74 GCD     1      16.420  33.770  21.990  1.00  0.00            
ATOM    156  O37 GCD     1      17.920  33.780  20.620  1.00  0.00            
ATOM    157  H75 GCD     1      18.270  33.050  20.090  1.00  0.00            
ATOM    158  C46 GCD     1      16.300  31.910  20.880  1.00  0.00            
ATOM    159  H76 GCD     1      15.580  32.230  20.120  1.00  0.00            
ATOM    160  O38 GCD     1      17.090  30.910  20.250  1.00  0.00            
ATOM    161  O39 GCD     1      15.620  31.280  21.910  1.00  0.00            
ATOM    162  C47 GCD     1      16.390  30.600  22.920  1.00  0.00            
ATOM    163  H77 GCD     1      17.060  29.860  22.470  1.00  0.00            
ATOM    164  C48 GCD     1      15.490  29.910  23.930  1.00  0.00            
ATOM    165  H78 GCD     1      14.920  30.630  24.530  1.00  0.00            
ATOM    166  H79 GCD     1      16.070  29.280  24.620  1.00  0.00            
ATOM    167  O40 GCD     1      14.660  29.000  23.290  1.00  0.00            
ATOM    168  H80 GCD     1      14.350  28.350  23.940  1.00  0.00            
ATOM    169  C1  BK5     2      20.700  29.420  21.120  1.00  0.00            
ATOM    170  C2  BK5     2      20.840  29.780  22.570  1.00  0.00            
ATOM    171  C3  BK5     2      22.130  29.200  23.170  1.00  0.00            
ATOM    172  C4  BK5     2      22.500  27.850  22.620  1.00  0.00            
ATOM    173  N1  BK5     2      23.520  27.530  21.820  1.00  0.00            
ATOM    174  N2  BK5     2      23.300  26.220  21.550  1.00  0.00            
ATOM    175  C5  BK5     2      24.230  25.560  20.660  1.00  0.00            
ATOM    176  C6  BK5     2      22.100  25.710  22.040  1.00  0.00            
ATOM    177  C7  BK5     2      21.350  24.450  21.910  1.00  0.00            
ATOM    178  O1  BK5     2      21.720  23.520  21.190  1.00  0.00            
ATOM    179  N3  BK5     2      20.280  24.360  22.740  1.00  0.00            
ATOM    180  C8  BK5     2      19.850  25.410  23.490  1.00  0.00            
ATOM    181  C9  BK5     2      18.660  25.130  24.240  1.00  0.00            
ATOM    182  C10 BK5     2      18.580  24.260  25.390  1.00  0.00            
ATOM    183  C11 BK5     2      17.350  23.930  25.970  1.00  0.00            
ATOM    184  S1  BK5     2      17.190  22.450  27.090  1.00  0.00            
ATOM    185  O2  BK5     2      15.950  21.840  26.730  1.00  0.00            
ATOM    186  O3  BK5     2      18.430  21.640  26.970  1.00  0.00            
ATOM    187  N4  BK5     2      17.030  23.130  28.590  1.00  0.00            
ATOM    188  C12 BK5     2      16.310  22.310  29.620  1.00  0.00            
ATOM    189  C13 BK5     2      16.370  22.830  31.050  1.00  0.00            
ATOM    190  N5  BK5     2      16.040  24.220  31.000  1.00  0.00            
ATOM    191  C14 BK5     2      15.970  24.850  32.300  1.00  0.00            
ATOM    192  C15 BK5     2      16.960  24.950  30.170  1.00  0.00            
ATOM    193  C16 BK5     2      16.720  24.550  28.740  1.00  0.00            
ATOM    194  C17 BK5     2      16.150  24.680  25.580  1.00  0.00            
ATOM    195  C18 BK5     2      16.190  25.540  24.460  1.00  0.00            
ATOM    196  C19 BK5     2      17.420  25.770  23.860  1.00  0.00            
ATOM    197  O4  BK5     2      17.390  26.640  22.720  1.00  0.00            
ATOM    198  C20 BK5     2      17.300  26.130  21.470  1.00  0.00            
ATOM    199  C21 BK5     2      16.670  27.140  20.560  1.00  0.00            
ATOM    200  N6  BK5     2      20.470  26.630  23.580  1.00  0.00            
ATOM    201  C22 BK5     2      21.630  26.750  22.830  1.00  0.00            
ATOM    202  H1  BK5     2      19.820  29.930  20.710  1.00  0.00            
ATOM    203  H2  BK5     2      21.560  29.610  20.470  1.00  0.00            
ATOM    204  H3  BK5     2      20.480  28.350  21.060  1.00  0.00            
ATOM    205  H4  BK5     2      20.020  29.370  23.170  1.00  0.00            
ATOM    206  H5  BK5     2      20.760  30.870  22.610  1.00  0.00            
ATOM    207  H6  BK5     2      22.110  29.250  24.260  1.00  0.00            
ATOM    208  H7  BK5     2      22.950  29.820  22.780  1.00  0.00            
ATOM    209  H8  BK5     2      25.270  25.890  20.790  1.00  0.00            
ATOM    210  H9  BK5     2      24.240  24.510  20.980  1.00  0.00            
ATOM    211  H10 BK5     2      23.960  25.600  19.600  1.00  0.00            
ATOM    212  H11 BK5     2      19.740  23.500  22.700  1.00  0.00            
ATOM    213  H12 BK5     2      19.530  23.880  25.760  1.00  0.00            
ATOM    214  H13 BK5     2      16.640  21.270  29.590  1.00  0.00            
ATOM    215  H14 BK5     2      15.250  22.190  29.400  1.00  0.00            
ATOM    216  H15 BK5     2      17.390  22.660  31.440  1.00  0.00            
ATOM    217  H16 BK5     2      15.750  22.180  31.680  1.00  0.00            
ATOM    218  H17 BK5     2      16.930  24.830  32.840  1.00  0.00            
ATOM    219  H18 BK5     2      15.830  25.930  32.170  1.00  0.00            
ATOM    220  H19 BK5     2      15.240  24.340  32.940  1.00  0.00            
ATOM    221  H20 BK5     2      18.010  24.730  30.380  1.00  0.00            
ATOM    222  H21 BK5     2      16.780  26.020  30.360  1.00  0.00            
ATOM    223  H22 BK5     2      15.670  24.680  28.450  1.00  0.00            
ATOM    224  H23 BK5     2      17.340  25.260  28.180  1.00  0.00            
ATOM    225  H24 BK5     2      15.210  24.420  26.040  1.00  0.00            
ATOM    226  H25 BK5     2      15.320  26.060  24.080  1.00  0.00            
ATOM    227  H26 BK5     2      16.570  25.310  21.370  1.00  0.00            
ATOM    228  H27 BK5     2      18.270  25.790  21.090  1.00  0.00            
ATOM    229  H28 BK5     2      17.270  28.060  20.610  1.00  0.00            
ATOM    230  H29 BK5     2      16.820  26.860  19.510  1.00  0.00            
ATOM    231  H30 BK5     2      15.610  27.320  20.810  1.00  0.00            
TER
ENDMDL
MODEL        1
ATOM      1  H1  GCD     1      15.950  28.170  24.020  1.00  0.00            
ATOM      2  O1  GCD     1      16.580  27.840  23.370  1.00  0.00            
ATOM      3  C1  GCD     1      17.240  28.910  22.710  1.00  0.00            
ATOM      4  H2  GCD     1      16.540  29.510  22.120  1.00  0.00            
ATOM      5  H3  GCD     1      17.510  29.560  23.550  1.00  0.00            
ATOM      6  C2  GCD     1      18.470  28.440  21.920  1.00  0.00            
ATOM      7  H4  GCD     1      19.140  28.010  22.670  1.00  0.00            
ATOM      8  C3  GCD     1      19.200  29.570  21.260  1.00  0.00            
ATOM      9  H5  GCD     1      18.510  29.980  20.510  1.00  0.00            
ATOM     10  C4  GCD     1      20.400  29.140  20.400  1.00  0.00            
ATOM     11  H6  GCD     1      21.260  28.860  21.020  1.00  0.00            
ATOM     12  O2  GCD     1      20.910  30.060  19.590  1.00  0.00            
ATOM     13  H7  GCD     1      21.660  30.410  20.100  1.00  0.00            
ATOM     14  C5  GCD     1      20.090  27.860  19.550  1.00  0.00            
ATOM     15  H8  GCD     1      19.430  28.100  18.700  1.00  0.00            
ATOM     16  O3  GCD     1      21.250  27.190  18.980  1.00  0.00            
ATOM     17  H9  GCD     1      21.720  26.720  19.680  1.00  0.00            
ATOM     18  C6  GCD     1      19.280  26.890  20.320  1.00  0.00            
ATOM     19  O4  GCD     1      18.110  27.450  20.890  1.00  0.00            
ATOM     20  H10 GCD     1      18.900  26.090  19.660  1.00  0.00            
ATOM     21  O5  GCD     1      20.020  26.350  21.360  1.00  0.00            
ATOM     22  C7  GCD     1      20.580  25.010  21.160  1.00  0.00            
ATOM     23  H11 GCD     1      20.480  24.840  20.080  1.00  0.00            
ATOM     24  C8  GCD     1      22.030  25.000  21.560  1.00  0.00            
ATOM     25  H12 GCD     1      21.960  25.230  22.630  1.00  0.00            
ATOM     26  O6  GCD     1      22.700  26.070  20.920  1.00  0.00            
ATOM     27  H13 GCD     1      23.560  26.010  21.340  1.00  0.00            
ATOM     28  C9  GCD     1      22.520  23.580  21.230  1.00  0.00            
ATOM     29  H14 GCD     1      22.340  23.370  20.170  1.00  0.00            
ATOM     30  O7  GCD     1      23.940  23.410  21.490  1.00  0.00            
ATOM     31  H15 GCD     1      24.200  22.570  21.090  1.00  0.00            
ATOM     32  C10 GCD     1      21.800  22.480  21.880  1.00  0.00            
ATOM     33  H16 GCD     1      22.280  21.530  21.590  1.00  0.00            
ATOM     34  O8  GCD     1      20.420  22.610  21.520  1.00  0.00            
ATOM     35  C11 GCD     1      19.700  23.860  21.790  1.00  0.00            
ATOM     36  H17 GCD     1      19.670  24.060  22.870  1.00  0.00            
ATOM     37  C12 GCD     1      18.380  23.760  21.100  1.00  0.00            
ATOM     38  H18 GCD     1      17.670  24.540  21.370  1.00  0.00            
ATOM     39  H19 GCD     1      17.830  22.890  21.480  1.00  0.00            
ATOM     40  O9  GCD     1      18.490  23.610  19.730  1.00  0.00            
ATOM     41  H20 GCD     1      19.010  22.810  19.620  1.00  0.00            
ATOM     42  O10 GCD     1      21.810  22.550  23.310  1.00  0.00            
ATOM     43  C13 GCD     1      22.200  21.370  24.050  1.00  0.00            
ATOM     44  H21 GCD     1      22.400  20.510  23.390  1.00  0.00            
ATOM     45  C14 GCD     1      23.440  21.690  24.910  1.00  0.00            
ATOM     46  H22 GCD     1      23.230  22.600  25.490  1.00  0.00            
ATOM     47  O11 GCD     1      24.560  22.010  24.100  1.00  0.00            
ATOM     48  H23 GCD     1      24.240  22.390  23.270  1.00  0.00            
ATOM     49  C15 GCD     1      23.830  20.620  26.000  1.00  0.00            
ATOM     50  H24 GCD     1      24.290  19.740  25.540  1.00  0.00            
ATOM     51  O12 GCD     1      24.780  21.080  26.920  1.00  0.00            
ATOM     52  H25 GCD     1      24.240  21.330  27.680  1.00  0.00            
ATOM     53  C16 GCD     1      22.550  20.100  26.690  1.00  0.00            
ATOM     54  H26 GCD     1      22.820  19.190  27.230  1.00  0.00            
ATOM     55  O13 GCD     1      21.510  19.870  25.780  1.00  0.00            
ATOM     56  C17 GCD     1      21.100  20.970  25.090  1.00  0.00            
ATOM     57  H27 GCD     1      20.810  21.820  25.720  1.00  0.00            
ATOM     58  C18 GCD     1      19.750  20.580  24.470  1.00  0.00            
ATOM     59  H28 GCD     1      20.010  19.790  23.750  1.00  0.00            
ATOM     60  H29 GCD     1      19.450  21.410  23.820  1.00  0.00            
ATOM     61  O14 GCD     1      18.700  20.330  25.330  1.00  0.00            
ATOM     62  H30 GCD     1      18.940  19.630  25.950  1.00  0.00            
ATOM     63  O15 GCD     1      22.080  21.000  27.630  1.00  0.00            
ATOM     64  C19 GCD     1      21.740  20.470  28.920  1.00  0.00            
ATOM     65  H31 GCD     1      21.350  19.440  28.930  1.00  0.00            
ATOM     66  C20 GCD     1      22.890  20.490  29.880  1.00  0.00            
ATOM     67  H32 GCD     1      23.220  21.530  29.800  1.00  0.00            
ATOM     68  O16 GCD     1      24.050  19.750  29.330  1.00  0.00            
ATOM     69  H33 GCD     1      23.910  18.790  29.310  1.00  0.00            
ATOM     70  C21 GCD     1      22.470  20.190  31.320  1.00  0.00            
ATOM     71  H34 GCD     1      22.000  19.200  31.340  1.00  0.00            
ATOM     72  O17 GCD     1      23.500  20.180  32.200  1.00  0.00            
ATOM     73  H35 GCD     1      23.680  21.110  32.410  1.00  0.00            
ATOM     74  C22 GCD     1      21.410  21.220  31.650  1.00  0.00            
ATOM     75  H36 GCD     1      21.100  21.030  32.680  1.00  0.00            
ATOM     76  O18 GCD     1      20.330  21.120  30.780  1.00  0.00            
ATOM     77  C23 GCD     1      20.610  21.440  29.400  1.00  0.00            
ATOM     78  H37 GCD     1      20.850  22.500  29.330  1.00  0.00            
ATOM     79  C24 GCD     1      19.300  21.310  28.620  1.00  0.00            
ATOM     80  H38 GCD     1      18.910  20.300  28.800  1.00  0.00            
ATOM     81  H39 GCD     1      19.390  21.350  27.530  1.00  0.00            
ATOM     82  O19 GCD     1      18.300  22.230  28.990  1.00  0.00            
ATOM     83  H40 GCD     1      17.570  22.240  28.370  1.00  0.00            
ATOM     84  O20 GCD     1      21.890  22.550  31.560  1.00  0.00            
ATOM     85  C25 GCD     1      22.120  23.290  32.790  1.00  0.00            
ATOM     86  H41 GCD     1      22.090  22.640  33.680  1.00  0.00            
ATOM     87  C26 GCD     1      23.550  23.830  32.690  1.00  0.00            
ATOM     88  H42 GCD     1      23.790  24.260  31.710  1.00  0.00            
ATOM     89  O21 GCD     1      24.380  22.680  32.850  1.00  0.00            
ATOM     90  H43 GCD     1      25.320  22.810  32.660  1.00  0.00            
ATOM     91  C27 GCD     1      23.690  24.910  33.740  1.00  0.00            
ATOM     92  H44 GCD     1      23.440  24.370  34.660  1.00  0.00            
ATOM     93  O22 GCD     1      25.000  25.490  33.780  1.00  0.00            
ATOM     94  H45 GCD     1      25.280  25.730  32.890  1.00  0.00            
ATOM     95  C28 GCD     1      22.640  26.020  33.590  1.00  0.00            
ATOM     96  H46 GCD     1      22.620  26.700  34.440  1.00  0.00            
ATOM     97  O23 GCD     1      21.330  25.400  33.770  1.00  0.00            
ATOM     98  C29 GCD     1      20.990  24.370  32.830  1.00  0.00            
ATOM     99  H47 GCD     1      20.850  24.860  31.860  1.00  0.00            
ATOM    100  C30 GCD     1      19.700  23.640  33.210  1.00  0.00            
ATOM    101  H48 GCD     1      19.920  22.980  34.060  1.00  0.00            
ATOM    102  H49 GCD     1      19.280  23.070  32.370  1.00  0.00            
ATOM    103  O24 GCD     1      18.720  24.630  33.660  1.00  0.00            
ATOM    104  H50 GCD     1      19.170  25.480  33.560  1.00  0.00            
ATOM    105  O25 GCD     1      22.800  26.710  32.380  1.00  0.00            
ATOM    106  C31 GCD     1      23.420  28.010  32.460  1.00  0.00            
ATOM    107  H51 GCD     1      23.990  28.180  33.380  1.00  0.00            
ATOM    108  C32 GCD     1      24.390  28.090  31.240  1.00  0.00            
ATOM    109  H52 GCD     1      23.850  27.880  30.320  1.00  0.00            
ATOM    110  O26 GCD     1      25.520  27.240  31.420  1.00  0.00            
ATOM    111  H53 GCD     1      26.220  27.680  30.920  1.00  0.00            
ATOM    112  C33 GCD     1      24.910  29.540  31.100  1.00  0.00            
ATOM    113  H54 GCD     1      25.410  29.790  32.050  1.00  0.00            
ATOM    114  O27 GCD     1      25.810  29.580  30.040  1.00  0.00            
ATOM    115  H55 GCD     1      25.290  29.670  29.230  1.00  0.00            
ATOM    116  C34 GCD     1      23.750  30.460  30.810  1.00  0.00            
ATOM    117  H56 GCD     1      24.250  31.420  30.920  1.00  0.00            
ATOM    118  O28 GCD     1      22.890  30.280  31.970  1.00  0.00            
ATOM    119  C35 GCD     1      22.280  29.020  32.240  1.00  0.00            
ATOM    120  H57 GCD     1      21.730  28.660  31.360  1.00  0.00            
ATOM    121  C36 GCD     1      21.320  29.220  33.390  1.00  0.00            
ATOM    122  H58 GCD     1      21.970  29.680  34.150  1.00  0.00            
ATOM    123  H59 GCD     1      20.960  28.320  33.900  1.00  0.00            
ATOM    124  O29 GCD     1      20.250  30.050  32.960  1.00  0.00            
ATOM    125  H60 GCD     1      19.860  29.670  32.170  1.00  0.00            
ATOM    126  O30 GCD     1      23.130  30.170  29.590  1.00  0.00            
ATOM    127  C37 GCD     1      22.360  31.290  29.080  1.00  0.00            
ATOM    128  H61 GCD     1      22.020  31.870  29.950  1.00  0.00            
ATOM    129  C38 GCD     1      23.210  32.230  28.150  1.00  0.00            
ATOM    130  H62 GCD     1      23.400  31.690  27.220  1.00  0.00            
ATOM    131  O31 GCD     1      24.400  32.730  28.730  1.00  0.00            
ATOM    132  H63 GCD     1      24.270  33.490  29.320  1.00  0.00            
ATOM    133  C39 GCD     1      22.330  33.410  27.800  1.00  0.00            
ATOM    134  H64 GCD     1      22.060  33.900  28.740  1.00  0.00            
ATOM    135  O32 GCD     1      22.950  34.370  26.930  1.00  0.00            
ATOM    136  H65 GCD     1      22.300  34.970  26.560  1.00  0.00            
ATOM    137  C40 GCD     1      21.040  32.880  27.100  1.00  0.00            
ATOM    138  H66 GCD     1      20.370  33.740  27.010  1.00  0.00            
ATOM    139  O33 GCD     1      20.410  31.940  27.930  1.00  0.00            
ATOM    140  C41 GCD     1      21.180  30.770  28.270  1.00  0.00            
ATOM    141  H67 GCD     1      21.650  30.210  27.450  1.00  0.00            
ATOM    142  C42 GCD     1      20.170  29.760  28.910  1.00  0.00            
ATOM    143  H68 GCD     1      20.650  28.770  28.900  1.00  0.00            
ATOM    144  H69 GCD     1      19.280  29.600  28.280  1.00  0.00            
ATOM    145  O34 GCD     1      19.690  30.040  30.220  1.00  0.00            
ATOM    146  H70 GCD     1      19.470  30.980  30.260  1.00  0.00            
ATOM    147  O35 GCD     1      21.180  32.320  25.830  1.00  0.00            
ATOM    148  C43 GCD     1      20.260  32.680  24.840  1.00  0.00            
ATOM    149  H71 GCD     1      19.870  33.700  24.930  1.00  0.00            
ATOM    150  C44 GCD     1      20.980  32.700  23.470  1.00  0.00            
ATOM    151  H72 GCD     1      21.470  31.720  23.340  1.00  0.00            
ATOM    152  O36 GCD     1      22.030  33.700  23.500  1.00  0.00            
ATOM    153  H73 GCD     1      21.890  34.190  24.320  1.00  0.00            
ATOM    154  C45 GCD     1      20.030  33.000  22.320  1.00  0.00            
ATOM    155  H74 GCD     1      19.480  33.930  22.510  1.00  0.00            
ATOM    156  O37 GCD     1      20.680  33.070  21.060  1.00  0.00            
ATOM    157  H75 GCD     1      21.200  32.260  21.000  1.00  0.00            
ATOM    158  C46 GCD     1      19.050  31.840  22.310  1.00  0.00            
ATOM    159  H76 GCD     1      18.380  31.990  21.460  1.00  0.00            
ATOM    160  O38 GCD     1      19.650  30.560  22.170  1.00  0.00            
ATOM    161  O39 GCD     1      18.300  31.800  23.510  1.00  0.00            
ATOM    162  C47 GCD     1      19.090  31.630  24.710  1.00  0.00            
ATOM    163  H77 GCD     1      19.480  30.610  24.640  1.00  0.00            
ATOM    164  C48 GCD     1      18.110  31.600  25.800  1.00  0.00            
ATOM    165  H78 GCD     1      18.530  31.110  26.690  1.00  0.00            
ATOM    166  H79 GCD     1      17.310  30.990  25.360  1.00  0.00            
ATOM    167  O40 GCD     1      17.640  32.920  26.080  1.00  0.00            
ATOM    168  H80 GCD     1      17.130  33.170  25.310  1.00  0.00            
ATOM    169  C1  BK5     2      23.250  29.640  24.300  1.00  0.00            
ATOM    170  C2  BK5     2      23.560  28.420  25.080  1.00  0.00            
ATOM    171  C3  BK5     2      24.430  28.710  26.250  1.00  0.00            
ATOM    172  C4  BK5     2      24.760  27.570  27.180  1.00  0.00            
ATOM    173  N1  BK5     2      25.990  27.150  27.360  1.00  0.00            
ATOM    174  N2  BK5     2      25.770  25.980  28.050  1.00  0.00            
ATOM    175  C5  BK5     2      26.970  25.320  28.530  1.00  0.00            
ATOM    176  C6  BK5     2      24.440  25.650  28.260  1.00  0.00            
ATOM    177  C7  BK5     2      23.810  24.510  28.990  1.00  0.00            
ATOM    178  O1  BK5     2      24.370  23.480  29.350  1.00  0.00            
ATOM    179  N3  BK5     2      22.520  24.800  29.220  1.00  0.00            
ATOM    180  C8  BK5     2      21.770  25.770  28.590  1.00  0.00            
ATOM    181  C9  BK5     2      20.320  25.720  28.760  1.00  0.00            
ATOM    182  C10 BK5     2      19.750  26.410  29.840  1.00  0.00            
ATOM    183  C11 BK5     2      18.330  26.280  30.050  1.00  0.00            
ATOM    184  S1  BK5     2      17.470  27.090  31.460  1.00  0.00            
ATOM    185  O2  BK5     2      16.220  26.390  31.780  1.00  0.00            
ATOM    186  O3  BK5     2      18.480  27.400  32.500  1.00  0.00            
ATOM    187  N4  BK5     2      16.910  28.520  30.720  1.00  0.00            
ATOM    188  C12 BK5     2      16.420  29.500  31.680  1.00  0.00            
ATOM    189  C13 BK5     2      16.010  30.840  31.040  1.00  0.00            
ATOM    190  N5  BK5     2      15.140  30.790  29.800  1.00  0.00            
ATOM    191  C14 BK5     2      14.830  32.110  29.370  1.00  0.00            
ATOM    192  C15 BK5     2      15.780  29.880  28.830  1.00  0.00            
ATOM    193  C16 BK5     2      16.140  28.440  29.440  1.00  0.00            
ATOM    194  C17 BK5     2      17.580  25.530  29.130  1.00  0.00            
ATOM    195  C18 BK5     2      18.160  24.920  27.970  1.00  0.00            
ATOM    196  C19 BK5     2      19.500  25.050  27.820  1.00  0.00            
ATOM    197  O4  BK5     2      20.020  24.430  26.720  1.00  0.00            
ATOM    198  C20 BK5     2      19.860  24.890  25.350  1.00  0.00            
ATOM    199  C21 BK5     2      20.630  26.200  25.130  1.00  0.00            
ATOM    200  N6  BK5     2      22.370  26.720  27.800  1.00  0.00            
ATOM    201  C22 BK5     2      23.790  26.750  27.810  1.00  0.00            
ATOM    202  H1  BK5     2      24.200  30.110  24.030  1.00  0.00            
ATOM    203  H2  BK5     2      22.730  29.490  23.340  1.00  0.00            
ATOM    204  H3  BK5     2      22.600  30.290  24.900  1.00  0.00            
ATOM    205  H4  BK5     2      23.870  27.550  24.490  1.00  0.00            
ATOM    206  H5  BK5     2      22.550  28.150  25.410  1.00  0.00            
ATOM    207  H6  BK5     2      23.980  29.580  26.730  1.00  0.00            
ATOM    208  H7  BK5     2      25.380  29.130  25.890  1.00  0.00            
ATOM    209  H8  BK5     2      27.060  24.360  28.000  1.00  0.00            
ATOM    210  H9  BK5     2      27.900  25.830  28.270  1.00  0.00            
ATOM    211  H10 BK5     2      26.830  25.130  29.600  1.00  0.00            
ATOM    212  H11 BK5     2      22.090  23.990  29.650  1.00  0.00            
ATOM    213  H12 BK5     2      20.390  27.020  30.470  1.00  0.00            
ATOM    214  H13 BK5     2      17.160  29.660  32.480  1.00  0.00            
ATOM    215  H14 BK5     2      15.560  29.170  32.270  1.00  0.00            
ATOM    216  H15 BK5     2      16.980  31.220  30.700  1.00  0.00            
ATOM    217  H16 BK5     2      15.620  31.570  31.750  1.00  0.00            
ATOM    218  H17 BK5     2      14.620  32.200  28.290  1.00  0.00            
ATOM    219  H18 BK5     2      14.080  32.680  29.930  1.00  0.00            
ATOM    220  H19 BK5     2      15.630  32.840  29.550  1.00  0.00            
ATOM    221  H20 BK5     2      16.760  30.280  28.550  1.00  0.00            
ATOM    222  H21 BK5     2      15.110  29.770  27.960  1.00  0.00            
ATOM    223  H22 BK5     2      15.260  27.820  29.630  1.00  0.00            
ATOM    224  H23 BK5     2      16.810  27.800  28.840  1.00  0.00            
ATOM    225  H24 BK5     2      16.510  25.440  29.310  1.00  0.00            
ATOM    226  H25 BK5     2      17.500  24.460  27.250  1.00  0.00            
ATOM    227  H26 BK5     2      18.800  24.950  25.090  1.00  0.00            
ATOM    228  H27 BK5     2      20.240  24.180  24.600  1.00  0.00            
ATOM    229  H28 BK5     2      21.710  26.020  25.150  1.00  0.00            
ATOM    230  H29 BK5     2      20.350  26.550  24.120  1.00  0.00            
ATOM    231  H30 BK5     2      20.390  26.990  25.850  1.00  0.00            
TER
ENDMDL
MODEL        1
ATOM      1  H1  GCD     1      10.030  31.500  19.010  1.00  0.00            
ATOM      2  O1  GCD     1       9.940  31.590  19.960  1.00  0.00            
ATOM      3  C1  GCD     1      11.020  30.950  20.710  1.00  0.00            
ATOM      4  H2  GCD     1      10.990  31.390  21.720  1.00  0.00            
ATOM      5  H3  GCD     1      10.750  29.890  20.780  1.00  0.00            
ATOM      6  C2  GCD     1      12.310  31.070  19.950  1.00  0.00            
ATOM      7  H4  GCD     1      13.060  30.540  20.540  1.00  0.00            
ATOM      8  C3  GCD     1      12.720  32.450  19.650  1.00  0.00            
ATOM      9  H5  GCD     1      11.910  33.070  19.250  1.00  0.00            
ATOM     10  C4  GCD     1      13.940  32.440  18.740  1.00  0.00            
ATOM     11  H6  GCD     1      14.730  32.040  19.390  1.00  0.00            
ATOM     12  O2  GCD     1      14.200  33.770  18.360  1.00  0.00            
ATOM     13  H7  GCD     1      13.980  34.390  19.070  1.00  0.00            
ATOM     14  C5  GCD     1      13.750  31.540  17.520  1.00  0.00            
ATOM     15  H8  GCD     1      12.950  31.960  16.890  1.00  0.00            
ATOM     16  O3  GCD     1      14.880  31.370  16.710  1.00  0.00            
ATOM     17  H9  GCD     1      15.500  30.770  17.130  1.00  0.00            
ATOM     18  C6  GCD     1      13.220  30.170  17.900  1.00  0.00            
ATOM     19  O4  GCD     1      12.100  30.320  18.710  1.00  0.00            
ATOM     20  H10 GCD     1      12.870  29.650  17.000  1.00  0.00            
ATOM     21  O5  GCD     1      14.190  29.350  18.550  1.00  0.00            
ATOM     22  C7  GCD     1      14.900  28.230  17.860  1.00  0.00            
ATOM     23  H11 GCD     1      14.500  28.060  16.850  1.00  0.00            
ATOM     24  C8  GCD     1      16.440  28.330  17.930  1.00  0.00            
ATOM     25  H12 GCD     1      16.780  28.210  18.960  1.00  0.00            
ATOM     26  O6  GCD     1      16.860  29.640  17.420  1.00  0.00            
ATOM     27  H13 GCD     1      17.600  29.910  17.960  1.00  0.00            
ATOM     28  C9  GCD     1      17.070  27.160  17.210  1.00  0.00            
ATOM     29  H14 GCD     1      16.750  27.210  16.160  1.00  0.00            
ATOM     30  O7  GCD     1      18.460  27.260  17.150  1.00  0.00            
ATOM     31  H15 GCD     1      18.730  27.110  18.060  1.00  0.00            
ATOM     32  C10 GCD     1      16.590  25.840  17.910  1.00  0.00            
ATOM     33  H16 GCD     1      16.830  24.960  17.320  1.00  0.00            
ATOM     34  O8  GCD     1      15.190  25.860  18.050  1.00  0.00            
ATOM     35  C11 GCD     1      14.570  26.940  18.630  1.00  0.00            
ATOM     36  H17 GCD     1      14.940  27.030  19.650  1.00  0.00            
ATOM     37  C12 GCD     1      13.080  26.570  18.640  1.00  0.00            
ATOM     38  H18 GCD     1      12.460  27.340  19.120  1.00  0.00            
ATOM     39  H19 GCD     1      12.940  25.590  19.120  1.00  0.00            
ATOM     40  O9  GCD     1      12.490  26.430  17.370  1.00  0.00            
ATOM     41  H20 GCD     1      11.560  26.650  17.500  1.00  0.00            
ATOM     42  O10 GCD     1      17.170  25.690  19.240  1.00  0.00            
ATOM     43  C13 GCD     1      17.470  24.290  19.590  1.00  0.00            
ATOM     44  H21 GCD     1      17.210  23.500  18.870  1.00  0.00            
ATOM     45  C14 GCD     1      18.990  24.110  19.760  1.00  0.00            
ATOM     46  H22 GCD     1      19.350  24.830  20.500  1.00  0.00            
ATOM     47  O11 GCD     1      19.650  24.300  18.470  1.00  0.00            
ATOM     48  H23 GCD     1      19.870  25.220  18.330  1.00  0.00            
ATOM     49  C15 GCD     1      19.320  22.730  20.250  1.00  0.00            
ATOM     50  H24 GCD     1      18.950  21.960  19.580  1.00  0.00            
ATOM     51  O12 GCD     1      20.780  22.450  20.380  1.00  0.00            
ATOM     52  H25 GCD     1      21.230  23.120  20.900  1.00  0.00            
ATOM     53  C16 GCD     1      18.700  22.590  21.580  1.00  0.00            
ATOM     54  H26 GCD     1      18.910  21.560  21.900  1.00  0.00            
ATOM     55  O13 GCD     1      17.230  22.640  21.340  1.00  0.00            
ATOM     56  C17 GCD     1      16.760  23.970  20.870  1.00  0.00            
ATOM     57  H27 GCD     1      17.110  24.740  21.570  1.00  0.00            
ATOM     58  C18 GCD     1      15.240  24.070  20.730  1.00  0.00            
ATOM     59  H28 GCD     1      14.870  23.320  20.020  1.00  0.00            
ATOM     60  H29 GCD     1      14.970  25.040  20.290  1.00  0.00            
ATOM     61  O14 GCD     1      14.450  23.850  21.960  1.00  0.00            
ATOM     62  H30 GCD     1      14.810  22.990  22.220  1.00  0.00            
ATOM     63  O15 GCD     1      19.080  23.580  22.600  1.00  0.00            
ATOM     64  C19 GCD     1      19.980  23.040  23.590  1.00  0.00            
ATOM     65  H31 GCD     1      20.150  21.980  23.330  1.00  0.00            
ATOM     66  C20 GCD     1      21.370  23.800  23.560  1.00  0.00            
ATOM     67  H32 GCD     1      21.050  24.840  23.710  1.00  0.00            
ATOM     68  O16 GCD     1      22.050  23.690  22.360  1.00  0.00            
ATOM     69  H33 GCD     1      22.610  22.920  22.400  1.00  0.00            
ATOM     70  C21 GCD     1      22.340  23.430  24.770  1.00  0.00            
ATOM     71  H34 GCD     1      22.640  22.380  24.660  1.00  0.00            
ATOM     72  O17 GCD     1      23.530  24.260  24.790  1.00  0.00            
ATOM     73  H35 GCD     1      23.310  25.160  25.080  1.00  0.00            
ATOM     74  C22 GCD     1      21.450  23.580  26.050  1.00  0.00            
ATOM     75  H36 GCD     1      21.980  23.240  26.950  1.00  0.00            
ATOM     76  O18 GCD     1      20.300  22.740  25.990  1.00  0.00            
ATOM     77  C23 GCD     1      19.360  23.070  24.990  1.00  0.00            
ATOM     78  H37 GCD     1      18.950  24.070  25.220  1.00  0.00            
ATOM     79  C24 GCD     1      18.170  22.190  25.060  1.00  0.00            
ATOM     80  H38 GCD     1      18.450  21.120  25.060  1.00  0.00            
ATOM     81  H39 GCD     1      17.550  22.310  24.160  1.00  0.00            
ATOM     82  O19 GCD     1      17.360  22.390  26.210  1.00  0.00            
ATOM     83  H40 GCD     1      17.170  23.340  26.230  1.00  0.00            
ATOM     84  O20 GCD     1      20.960  24.890  26.130  1.00  0.00            
ATOM     85  C25 GCD     1      21.240  25.590  27.370  1.00  0.00            
ATOM     86  H41 GCD     1      21.740  24.960  28.110  1.00  0.00            
ATOM     87  C26 GCD     1      21.950  26.850  27.030  1.00  0.00            
ATOM     88  H42 GCD     1      21.310  27.370  26.310  1.00  0.00            
ATOM     89  O21 GCD     1      23.230  26.540  26.380  1.00  0.00            
ATOM     90  H43 GCD     1      23.840  26.520  27.130  1.00  0.00            
ATOM     91  C27 GCD     1      22.090  27.820  28.250  1.00  0.00            
ATOM     92  H44 GCD     1      22.680  27.410  29.080  1.00  0.00            
ATOM     93  O22 GCD     1      22.740  29.000  27.920  1.00  0.00            
ATOM     94  H45 GCD     1      22.130  29.500  27.360  1.00  0.00            
ATOM     95  C28 GCD     1      20.760  28.100  28.890  1.00  0.00            
ATOM     96  H46 GCD     1      20.900  28.600  29.850  1.00  0.00            
ATOM     97  O23 GCD     1      19.970  26.980  29.160  1.00  0.00            
ATOM     98  C29 GCD     1      19.860  26.020  27.990  1.00  0.00            
ATOM     99  H47 GCD     1      19.280  26.530  27.220  1.00  0.00            
ATOM    100  C30 GCD     1      19.100  24.890  28.600  1.00  0.00            
ATOM    101  H48 GCD     1      19.840  24.420  29.250  1.00  0.00            
ATOM    102  H49 GCD     1      18.760  24.130  27.890  1.00  0.00            
ATOM    103  O24 GCD     1      17.990  25.320  29.380  1.00  0.00            
ATOM    104  H50 GCD     1      18.350  26.080  29.850  1.00  0.00            
ATOM    105  O25 GCD     1      20.010  29.020  28.040  1.00  0.00            
ATOM    106  C31 GCD     1      19.620  30.200  28.740  1.00  0.00            
ATOM    107  H51 GCD     1      20.270  30.350  29.600  1.00  0.00            
ATOM    108  C32 GCD     1      19.880  31.370  27.730  1.00  0.00            
ATOM    109  H52 GCD     1      19.170  31.320  26.900  1.00  0.00            
ATOM    110  O26 GCD     1      21.250  31.340  27.320  1.00  0.00            
ATOM    111  H53 GCD     1      21.310  31.800  26.480  1.00  0.00            
ATOM    112  C33 GCD     1      19.460  32.700  28.260  1.00  0.00            
ATOM    113  H54 GCD     1      20.130  32.870  29.110  1.00  0.00            
ATOM    114  O27 GCD     1      19.700  33.740  27.300  1.00  0.00            
ATOM    115  H55 GCD     1      20.600  33.610  26.970  1.00  0.00            
ATOM    116  C34 GCD     1      18.070  32.680  28.890  1.00  0.00            
ATOM    117  H56 GCD     1      17.870  33.640  29.380  1.00  0.00            
ATOM    118  O28 GCD     1      17.980  31.610  29.820  1.00  0.00            
ATOM    119  C35 GCD     1      18.130  30.240  29.190  1.00  0.00            
ATOM    120  H57 GCD     1      17.360  30.210  28.410  1.00  0.00            
ATOM    121  C36 GCD     1      17.770  29.130  30.070  1.00  0.00            
ATOM    122  H58 GCD     1      18.530  29.030  30.860  1.00  0.00            
ATOM    123  H59 GCD     1      17.810  28.190  29.510  1.00  0.00            
ATOM    124  O29 GCD     1      16.420  29.280  30.560  1.00  0.00            
ATOM    125  H60 GCD     1      16.240  30.120  31.010  1.00  0.00            
ATOM    126  O30 GCD     1      17.090  32.530  27.830  1.00  0.00            
ATOM    127  C37 GCD     1      16.050  33.530  27.850  1.00  0.00            
ATOM    128  H61 GCD     1      15.850  33.930  28.850  1.00  0.00            
ATOM    129  C38 GCD     1      16.530  34.710  27.000  1.00  0.00            
ATOM    130  H62 GCD     1      16.900  34.220  26.090  1.00  0.00            
ATOM    131  O31 GCD     1      17.570  35.330  27.670  1.00  0.00            
ATOM    132  H63 GCD     1      18.310  34.790  27.380  1.00  0.00            
ATOM    133  C39 GCD     1      15.380  35.700  26.730  1.00  0.00            
ATOM    134  H64 GCD     1      15.250  36.140  27.720  1.00  0.00            
ATOM    135  O32 GCD     1      15.800  36.620  25.690  1.00  0.00            
ATOM    136  H65 GCD     1      15.210  37.380  25.690  1.00  0.00            
ATOM    137  C40 GCD     1      14.120  35.010  26.200  1.00  0.00            
ATOM    138  H66 GCD     1      13.330  35.760  26.120  1.00  0.00            
ATOM    139  O33 GCD     1      13.820  33.970  27.160  1.00  0.00            
ATOM    140  C41 GCD     1      14.710  32.870  27.310  1.00  0.00            
ATOM    141  H67 GCD     1      14.960  32.350  26.380  1.00  0.00            
ATOM    142  C42 GCD     1      14.070  31.750  28.140  1.00  0.00            
ATOM    143  H68 GCD     1      14.790  30.920  28.210  1.00  0.00            
ATOM    144  H69 GCD     1      13.180  31.370  27.610  1.00  0.00            
ATOM    145  O34 GCD     1      13.690  32.150  29.460  1.00  0.00            
ATOM    146  H70 GCD     1      13.020  32.820  29.320  1.00  0.00            
ATOM    147  O35 GCD     1      14.410  34.340  25.010  1.00  0.00            
ATOM    148  C43 GCD     1      13.480  34.530  23.960  1.00  0.00            
ATOM    149  H71 GCD     1      12.740  35.240  24.350  1.00  0.00            
ATOM    150  C44 GCD     1      14.150  35.090  22.760  1.00  0.00            
ATOM    151  H72 GCD     1      14.840  34.280  22.490  1.00  0.00            
ATOM    152  O36 GCD     1      14.870  36.320  23.000  1.00  0.00            
ATOM    153  H73 GCD     1      15.350  36.180  23.830  1.00  0.00            
ATOM    154  C45 GCD     1      13.140  35.290  21.680  1.00  0.00            
ATOM    155  H74 GCD     1      12.440  36.080  22.000  1.00  0.00            
ATOM    156  O37 GCD     1      13.760  35.660  20.460  1.00  0.00            
ATOM    157  H75 GCD     1      14.320  36.420  20.650  1.00  0.00            
ATOM    158  C46 GCD     1      12.270  34.080  21.410  1.00  0.00            
ATOM    159  H76 GCD     1      11.430  34.270  20.730  1.00  0.00            
ATOM    160  O38 GCD     1      13.120  33.090  20.940  1.00  0.00            
ATOM    161  O39 GCD     1      11.730  33.730  22.660  1.00  0.00            
ATOM    162  C47 GCD     1      12.650  33.220  23.670  1.00  0.00            
ATOM    163  H77 GCD     1      13.220  32.340  23.370  1.00  0.00            
ATOM    164  C48 GCD     1      11.720  32.840  24.830  1.00  0.00            
ATOM    165  H78 GCD     1      11.260  33.700  25.340  1.00  0.00            
ATOM    166  H79 GCD     1      12.320  32.190  25.480  1.00  0.00            
ATOM    167  O40 GCD     1      10.660  31.970  24.370  1.00  0.00            
ATOM    168  H80 GCD     1      10.060  32.460  23.800  1.00  0.00            
ATOM    169  C1  BK5     2      16.090  30.980  22.120  1.00  0.00            
ATOM    170  C2  BK5     2      15.870  31.120  23.630  1.00  0.00            
ATOM    171  C3  BK5     2      17.220  30.960  24.420  1.00  0.00            
ATOM    172  C4  BK5     2      17.570  29.560  24.680  1.00  0.00            
ATOM    173  N1  BK5     2      18.520  28.810  24.170  1.00  0.00            
ATOM    174  N2  BK5     2      18.220  27.550  24.580  1.00  0.00            
ATOM    175  C5  BK5     2      19.020  26.480  24.050  1.00  0.00            
ATOM    176  C6  BK5     2      17.130  27.510  25.450  1.00  0.00            
ATOM    177  C7  BK5     2      16.480  26.360  26.100  1.00  0.00            
ATOM    178  O1  BK5     2      16.830  25.190  26.070  1.00  0.00            
ATOM    179  N3  BK5     2      15.400  26.780  26.890  1.00  0.00            
ATOM    180  C8  BK5     2      14.980  28.090  26.950  1.00  0.00            
ATOM    181  C9  BK5     2      13.680  28.310  27.510  1.00  0.00            
ATOM    182  C10 BK5     2      13.370  27.890  28.840  1.00  0.00            
ATOM    183  C11 BK5     2      12.040  28.110  29.310  1.00  0.00            
ATOM    184  S1  BK5     2      11.510  27.480  30.900  1.00  0.00            
ATOM    185  O2  BK5     2      10.260  26.690  30.730  1.00  0.00            
ATOM    186  O3  BK5     2      12.660  26.870  31.660  1.00  0.00            
ATOM    187  N4  BK5     2      10.970  28.910  31.750  1.00  0.00            
ATOM    188  C12 BK5     2      10.600  28.670  33.150  1.00  0.00            
ATOM    189  C13 BK5     2      11.850  28.770  34.140  1.00  0.00            
ATOM    190  N5  BK5     2      12.470  30.110  34.000  1.00  0.00            
ATOM    191  C14 BK5     2      13.630  30.290  34.890  1.00  0.00            
ATOM    192  C15 BK5     2      12.900  30.300  32.580  1.00  0.00            
ATOM    193  C16 BK5     2      11.700  30.190  31.640  1.00  0.00            
ATOM    194  C17 BK5     2      11.120  28.800  28.530  1.00  0.00            
ATOM    195  C18 BK5     2      11.440  29.220  27.250  1.00  0.00            
ATOM    196  C19 BK5     2      12.660  28.910  26.710  1.00  0.00            
ATOM    197  O4  BK5     2      12.930  29.210  25.350  1.00  0.00            
ATOM    198  C20 BK5     2      12.150  28.510  24.400  1.00  0.00            
ATOM    199  C21 BK5     2      12.740  28.880  23.050  1.00  0.00            
ATOM    200  N6  BK5     2      15.580  29.090  26.320  1.00  0.00            
ATOM    201  C22 BK5     2      16.690  28.780  25.510  1.00  0.00            
ATOM    202  H1  BK5     2      15.290  31.460  21.540  1.00  0.00            
ATOM    203  H2  BK5     2      17.050  31.460  21.860  1.00  0.00            
ATOM    204  H3  BK5     2      16.160  29.930  21.830  1.00  0.00            
ATOM    205  H4  BK5     2      15.150  30.410  24.060  1.00  0.00            
ATOM    206  H5  BK5     2      15.550  32.160  23.810  1.00  0.00            
ATOM    207  H6  BK5     2      16.940  31.430  25.370  1.00  0.00            
ATOM    208  H7  BK5     2      18.020  31.580  24.010  1.00  0.00            
ATOM    209  H8  BK5     2      19.510  26.700  23.100  1.00  0.00            
ATOM    210  H9  BK5     2      19.860  26.260  24.730  1.00  0.00            
ATOM    211  H10 BK5     2      18.450  25.550  23.880  1.00  0.00            
ATOM    212  H11 BK5     2      14.810  26.030  27.240  1.00  0.00            
ATOM    213  H12 BK5     2      14.110  27.460  29.500  1.00  0.00            
ATOM    214  H13 BK5     2      10.170  27.660  33.210  1.00  0.00            
ATOM    215  H14 BK5     2       9.830  29.390  33.460  1.00  0.00            
ATOM    216  H15 BK5     2      12.560  27.950  33.980  1.00  0.00            
ATOM    217  H16 BK5     2      11.450  28.690  35.160  1.00  0.00            
ATOM    218  H17 BK5     2      13.340  30.080  35.930  1.00  0.00            
ATOM    219  H18 BK5     2      14.490  29.640  34.700  1.00  0.00            
ATOM    220  H19 BK5     2      13.930  31.350  34.860  1.00  0.00            
ATOM    221  H20 BK5     2      13.650  29.530  32.370  1.00  0.00            
ATOM    222  H21 BK5     2      13.310  31.280  32.330  1.00  0.00            
ATOM    223  H22 BK5     2      11.000  31.030  31.770  1.00  0.00            
ATOM    224  H23 BK5     2      12.190  30.310  30.670  1.00  0.00            
ATOM    225  H24 BK5     2      10.150  29.020  28.960  1.00  0.00            
ATOM    226  H25 BK5     2      10.730  29.770  26.640  1.00  0.00            
ATOM    227  H26 BK5     2      11.120  28.890  24.370  1.00  0.00            
ATOM    228  H27 BK5     2      12.230  27.420  24.450  1.00  0.00            
ATOM    229  H28 BK5     2      13.830  28.800  22.960  1.00  0.00            
ATOM    230  H29 BK5     2      12.340  28.310  22.200  1.00  0.00            
ATOM    231  H30 BK5     2      12.490  29.930  22.870  1.00  0.00            
TER
ENDMDL
MODEL        1
ATOM      1  H1  GCD     1      16.070  29.050  14.020  1.00  0.00            
ATOM      2  O1  GCD     1      17.030  29.140  14.050  1.00  0.00            
ATOM      3  C1  GCD     1      17.330  30.560  13.850  1.00  0.00            
ATOM      4  H2  GCD     1      17.390  30.740  12.760  1.00  0.00            
ATOM      5  H3  GCD     1      16.480  31.130  14.260  1.00  0.00            
ATOM      6  C2  GCD     1      18.770  30.930  14.340  1.00  0.00            
ATOM      7  H4  GCD     1      18.990  30.470  15.310  1.00  0.00            
ATOM      8  C3  GCD     1      18.880  32.480  14.260  1.00  0.00            
ATOM      9  H5  GCD     1      18.530  32.870  13.300  1.00  0.00            
ATOM     10  C4  GCD     1      20.330  32.970  14.470  1.00  0.00            
ATOM     11  H6  GCD     1      20.590  32.870  15.530  1.00  0.00            
ATOM     12  O2  GCD     1      20.350  34.360  14.240  1.00  0.00            
ATOM     13  H7  GCD     1      19.650  34.740  14.780  1.00  0.00            
ATOM     14  C5  GCD     1      21.320  32.280  13.470  1.00  0.00            
ATOM     15  H8  GCD     1      20.970  32.460  12.450  1.00  0.00            
ATOM     16  O3  GCD     1      22.680  32.690  13.680  1.00  0.00            
ATOM     17  H9  GCD     1      22.930  32.600  14.600  1.00  0.00            
ATOM     18  C6  GCD     1      21.170  30.780  13.670  1.00  0.00            
ATOM     19  O4  GCD     1      19.800  30.430  13.450  1.00  0.00            
ATOM     20  H10 GCD     1      21.740  30.240  12.900  1.00  0.00            
ATOM     21  O5  GCD     1      21.720  30.410  14.930  1.00  0.00            
ATOM     22  C7  GCD     1      23.090  30.010  14.930  1.00  0.00            
ATOM     23  H11 GCD     1      23.550  30.320  13.980  1.00  0.00            
ATOM     24  C8  GCD     1      23.780  30.660  16.170  1.00  0.00            
ATOM     25  H12 GCD     1      23.300  30.320  17.100  1.00  0.00            
ATOM     26  O6  GCD     1      23.810  32.170  16.130  1.00  0.00            
ATOM     27  H13 GCD     1      23.880  32.450  17.050  1.00  0.00            
ATOM     28  C9  GCD     1      25.260  30.280  16.270  1.00  0.00            
ATOM     29  H14 GCD     1      25.690  30.680  15.350  1.00  0.00            
ATOM     30  O7  GCD     1      25.780  30.750  17.490  1.00  0.00            
ATOM     31  H15 GCD     1      26.630  30.280  17.570  1.00  0.00            
ATOM     32  C10 GCD     1      25.440  28.810  16.170  1.00  0.00            
ATOM     33  H16 GCD     1      26.470  28.590  15.910  1.00  0.00            
ATOM     34  O8  GCD     1      24.650  28.170  15.180  1.00  0.00            
ATOM     35  C11 GCD     1      23.240  28.490  15.060  1.00  0.00            
ATOM     36  H17 GCD     1      22.800  28.120  16.000  1.00  0.00            
ATOM     37  C12 GCD     1      22.640  27.740  13.920  1.00  0.00            
ATOM     38  H18 GCD     1      23.160  28.120  13.030  1.00  0.00            
ATOM     39  H19 GCD     1      21.560  27.940  13.910  1.00  0.00            
ATOM     40  O9  GCD     1      22.710  26.270  14.080  1.00  0.00            
ATOM     41  H20 GCD     1      22.140  25.830  13.450  1.00  0.00            
ATOM     42  O10 GCD     1      25.170  28.240  17.440  1.00  0.00            
ATOM     43  C13 GCD     1      25.900  27.100  17.830  1.00  0.00            
ATOM     44  H21 GCD     1      26.280  26.650  16.900  1.00  0.00            
ATOM     45  C14 GCD     1      27.110  27.520  18.690  1.00  0.00            
ATOM     46  H22 GCD     1      26.870  28.220  19.510  1.00  0.00            
ATOM     47  O11 GCD     1      28.060  28.190  17.820  1.00  0.00            
ATOM     48  H23 GCD     1      28.560  28.680  18.480  1.00  0.00            
ATOM     49  C15 GCD     1      27.650  26.310  19.540  1.00  0.00            
ATOM     50  H24 GCD     1      28.060  25.540  18.880  1.00  0.00            
ATOM     51  O12 GCD     1      28.590  26.720  20.490  1.00  0.00            
ATOM     52  H25 GCD     1      28.160  27.010  21.300  1.00  0.00            
ATOM     53  C16 GCD     1      26.470  25.570  20.190  1.00  0.00            
ATOM     54  H26 GCD     1      26.970  24.680  20.590  1.00  0.00            
ATOM     55  O13 GCD     1      25.610  25.110  19.140  1.00  0.00            
ATOM     56  C17 GCD     1      24.900  26.160  18.530  1.00  0.00            
ATOM     57  H27 GCD     1      24.430  26.650  19.390  1.00  0.00            
ATOM     58  C18 GCD     1      23.940  25.440  17.530  1.00  0.00            
ATOM     59  H28 GCD     1      24.570  24.920  16.810  1.00  0.00            
ATOM     60  H29 GCD     1      23.360  26.140  16.920  1.00  0.00            
ATOM     61  O14 GCD     1      22.950  24.620  18.180  1.00  0.00            
ATOM     62  H30 GCD     1      23.440  23.800  18.280  1.00  0.00            
ATOM     63  O15 GCD     1      25.860  26.310  21.250  1.00  0.00            
ATOM     64  C19 GCD     1      26.050  25.800  22.550  1.00  0.00            
ATOM     65  H31 GCD     1      26.940  25.160  22.620  1.00  0.00            
ATOM     66  C20 GCD     1      26.450  26.990  23.380  1.00  0.00            
ATOM     67  H32 GCD     1      25.690  27.710  23.060  1.00  0.00            
ATOM     68  O16 GCD     1      27.770  27.440  23.050  1.00  0.00            
ATOM     69  H33 GCD     1      27.760  28.350  23.380  1.00  0.00            
ATOM     70  C21 GCD     1      26.430  26.770  24.940  1.00  0.00            
ATOM     71  H34 GCD     1      27.220  26.050  25.170  1.00  0.00            
ATOM     72  O17 GCD     1      26.630  28.080  25.560  1.00  0.00            
ATOM     73  H35 GCD     1      27.590  28.200  25.610  1.00  0.00            
ATOM     74  C22 GCD     1      25.080  26.100  25.230  1.00  0.00            
ATOM     75  H36 GCD     1      25.050  25.800  26.280  1.00  0.00            
ATOM     76  O18 GCD     1      24.920  24.890  24.510  1.00  0.00            
ATOM     77  C23 GCD     1      24.860  25.080  23.150  1.00  0.00            
ATOM     78  H37 GCD     1      23.990  25.680  22.830  1.00  0.00            
ATOM     79  C24 GCD     1      24.480  23.780  22.410  1.00  0.00            
ATOM     80  H38 GCD     1      24.110  23.960  21.390  1.00  0.00            
ATOM     81  H39 GCD     1      23.780  23.340  23.130  1.00  0.00            
ATOM     82  O19 GCD     1      25.650  22.940  22.350  1.00  0.00            
ATOM     83  H40 GCD     1      25.890  22.940  23.280  1.00  0.00            
ATOM     84  O20 GCD     1      23.970  26.950  24.840  1.00  0.00            
ATOM     85  C25 GCD     1      22.980  27.240  25.800  1.00  0.00            
ATOM     86  H41 GCD     1      23.080  26.550  26.650  1.00  0.00            
ATOM     87  C26 GCD     1      23.210  28.630  26.290  1.00  0.00            
ATOM     88  H42 GCD     1      23.300  29.160  25.330  1.00  0.00            
ATOM     89  O21 GCD     1      24.330  28.780  27.190  1.00  0.00            
ATOM     90  H43 GCD     1      25.160  28.650  26.710  1.00  0.00            
ATOM     91  C27 GCD     1      21.950  29.040  27.070  1.00  0.00            
ATOM     92  H44 GCD     1      21.900  28.440  27.980  1.00  0.00            
ATOM     93  O22 GCD     1      21.920  30.410  27.560  1.00  0.00            
ATOM     94  H45 GCD     1      21.900  31.010  26.800  1.00  0.00            
ATOM     95  C28 GCD     1      20.630  28.800  26.300  1.00  0.00            
ATOM     96  H46 GCD     1      19.800  28.880  26.990  1.00  0.00            
ATOM     97  O23 GCD     1      20.540  27.480  25.810  1.00  0.00            
ATOM     98  C29 GCD     1      21.640  26.980  25.080  1.00  0.00            
ATOM     99  H47 GCD     1      21.650  27.430  24.080  1.00  0.00            
ATOM    100  C30 GCD     1      21.450  25.460  24.850  1.00  0.00            
ATOM    101  H48 GCD     1      21.500  24.970  25.830  1.00  0.00            
ATOM    102  H49 GCD     1      22.130  24.960  24.150  1.00  0.00            
ATOM    103  O24 GCD     1      20.120  25.290  24.460  1.00  0.00            
ATOM    104  H50 GCD     1      19.570  25.730  25.110  1.00  0.00            
ATOM    105  O25 GCD     1      20.460  29.760  25.190  1.00  0.00            
ATOM    106  C31 GCD     1      19.610  30.840  25.500  1.00  0.00            
ATOM    107  H51 GCD     1      19.500  31.020  26.580  1.00  0.00            
ATOM    108  C32 GCD     1      20.090  32.070  24.880  1.00  0.00            
ATOM    109  H52 GCD     1      20.270  31.850  23.820  1.00  0.00            
ATOM    110  O26 GCD     1      21.370  32.300  25.400  1.00  0.00            
ATOM    111  H53 GCD     1      21.810  33.050  24.990  1.00  0.00            
ATOM    112  C33 GCD     1      19.150  33.280  25.090  1.00  0.00            
ATOM    113  H54 GCD     1      19.060  33.400  26.180  1.00  0.00            
ATOM    114  O27 GCD     1      19.550  34.470  24.430  1.00  0.00            
ATOM    115  H55 GCD     1      20.390  34.710  24.830  1.00  0.00            
ATOM    116  C34 GCD     1      17.740  32.910  24.660  1.00  0.00            
ATOM    117  H56 GCD     1      17.160  33.720  25.120  1.00  0.00            
ATOM    118  O28 GCD     1      17.330  31.760  25.380  1.00  0.00            
ATOM    119  C35 GCD     1      18.090  30.600  25.020  1.00  0.00            
ATOM    120  H57 GCD     1      18.070  30.360  23.950  1.00  0.00            
ATOM    121  C36 GCD     1      17.480  29.440  25.790  1.00  0.00            
ATOM    122  H58 GCD     1      17.430  29.520  26.890  1.00  0.00            
ATOM    123  H59 GCD     1      18.140  28.590  25.590  1.00  0.00            
ATOM    124  O29 GCD     1      16.080  29.200  25.330  1.00  0.00            
ATOM    125  H60 GCD     1      15.500  29.960  25.420  1.00  0.00            
ATOM    126  O30 GCD     1      17.630  32.870  23.250  1.00  0.00            
ATOM    127  C37 GCD     1      16.560  33.580  22.650  1.00  0.00            
ATOM    128  H61 GCD     1      15.860  33.890  23.440  1.00  0.00            
ATOM    129  C38 GCD     1      17.100  34.790  21.920  1.00  0.00            
ATOM    130  H62 GCD     1      17.920  34.470  21.270  1.00  0.00            
ATOM    131  O31 GCD     1      17.540  35.730  22.860  1.00  0.00            
ATOM    132  H63 GCD     1      18.130  35.230  23.430  1.00  0.00            
ATOM    133  C39 GCD     1      15.930  35.490  21.150  1.00  0.00            
ATOM    134  H64 GCD     1      15.060  35.700  21.780  1.00  0.00            
ATOM    135  O32 GCD     1      16.200  36.680  20.460  1.00  0.00            
ATOM    136  H65 GCD     1      16.370  37.350  21.140  1.00  0.00            
ATOM    137  C40 GCD     1      15.390  34.430  20.170  1.00  0.00            
ATOM    138  H66 GCD     1      14.490  34.870  19.740  1.00  0.00            
ATOM    139  O33 GCD     1      14.900  33.290  20.770  1.00  0.00            
ATOM    140  C41 GCD     1      15.860  32.640  21.670  1.00  0.00            
ATOM    141  H67 GCD     1      16.630  32.060  21.130  1.00  0.00            
ATOM    142  C42 GCD     1      15.140  31.500  22.410  1.00  0.00            
ATOM    143  H68 GCD     1      15.840  30.800  22.890  1.00  0.00            
ATOM    144  H69 GCD     1      14.660  30.900  21.620  1.00  0.00            
ATOM    145  O34 GCD     1      14.200  31.910  23.380  1.00  0.00            
ATOM    146  H70 GCD     1      14.310  31.560  24.270  1.00  0.00            
ATOM    147  O35 GCD     1      16.320  33.990  19.230  1.00  0.00            
ATOM    148  C43 GCD     1      16.000  34.100  17.800  1.00  0.00            
ATOM    149  H71 GCD     1      15.000  34.510  17.620  1.00  0.00            
ATOM    150  C44 GCD     1      16.960  35.120  17.070  1.00  0.00            
ATOM    151  H72 GCD     1      18.010  34.830  17.180  1.00  0.00            
ATOM    152  O36 GCD     1      16.750  36.420  17.630  1.00  0.00            
ATOM    153  H73 GCD     1      16.820  36.330  18.590  1.00  0.00            
ATOM    154  C45 GCD     1      16.740  35.110  15.550  1.00  0.00            
ATOM    155  H74 GCD     1      15.710  35.450  15.390  1.00  0.00            
ATOM    156  O37 GCD     1      17.610  36.020  14.820  1.00  0.00            
ATOM    157  H75 GCD     1      17.790  36.760  15.410  1.00  0.00            
ATOM    158  C46 GCD     1      16.840  33.690  15.020  1.00  0.00            
ATOM    159  H76 GCD     1      16.620  33.650  13.940  1.00  0.00            
ATOM    160  O38 GCD     1      18.110  33.130  15.300  1.00  0.00            
ATOM    161  O39 GCD     1      15.920  32.880  15.720  1.00  0.00            
ATOM    162  C47 GCD     1      16.150  32.660  17.090  1.00  0.00            
ATOM    163  H77 GCD     1      17.100  32.170  17.340  1.00  0.00            
ATOM    164  C48 GCD     1      15.040  31.740  17.680  1.00  0.00            
ATOM    165  H78 GCD     1      14.160  32.320  17.970  1.00  0.00            
ATOM    166  H79 GCD     1      15.350  31.220  18.590  1.00  0.00            
ATOM    167  O40 GCD     1      14.660  30.720  16.730  1.00  0.00            
ATOM    168  H80 GCD     1      14.750  31.180  15.880  1.00  0.00            
ATOM    169  C1  BK5     2      20.250  32.280  18.230  1.00  0.00            
ATOM    170  C2  BK5     2      19.370  32.250  19.490  1.00  0.00            
ATOM    171  C3  BK5     2      20.170  32.070  20.820  1.00  0.00            
ATOM    172  C4  BK5     2      20.880  30.770  20.900  1.00  0.00            
ATOM    173  N1  BK5     2      22.190  30.600  20.880  1.00  0.00            
ATOM    174  N2  BK5     2      22.360  29.200  20.910  1.00  0.00            
ATOM    175  C5  BK5     2      23.730  28.680  20.950  1.00  0.00            
ATOM    176  C6  BK5     2      21.190  28.580  21.140  1.00  0.00            
ATOM    177  C7  BK5     2      20.940  27.210  21.320  1.00  0.00            
ATOM    178  O1  BK5     2      21.700  26.310  21.480  1.00  0.00            
ATOM    179  N3  BK5     2      19.600  26.900  21.320  1.00  0.00            
ATOM    180  C8  BK5     2      18.620  27.840  21.100  1.00  0.00            
ATOM    181  C9  BK5     2      17.300  27.320  21.160  1.00  0.00            
ATOM    182  C10 BK5     2      16.620  26.990  22.420  1.00  0.00            
ATOM    183  C11 BK5     2      15.340  26.400  22.480  1.00  0.00            
ATOM    184  S1  BK5     2      14.710  25.710  24.000  1.00  0.00            
ATOM    185  O2  BK5     2      14.600  24.250  23.800  1.00  0.00            
ATOM    186  O3  BK5     2      15.440  26.120  25.240  1.00  0.00            
ATOM    187  N4  BK5     2      13.180  26.480  23.980  1.00  0.00            
ATOM    188  C12 BK5     2      13.320  28.010  24.230  1.00  0.00            
ATOM    189  C13 BK5     2      11.920  28.620  23.900  1.00  0.00            
ATOM    190  N5  BK5     2      10.790  27.970  24.680  1.00  0.00            
ATOM    191  C14 BK5     2       9.530  28.700  24.600  1.00  0.00            
ATOM    192  C15 BK5     2      10.750  26.490  24.520  1.00  0.00            
ATOM    193  C16 BK5     2      12.150  25.850  24.780  1.00  0.00            
ATOM    194  C17 BK5     2      14.700  26.070  21.290  1.00  0.00            
ATOM    195  C18 BK5     2      15.320  26.470  20.070  1.00  0.00            
ATOM    196  C19 BK5     2      16.570  27.070  19.990  1.00  0.00            
ATOM    197  O4  BK5     2      17.210  27.500  18.800  1.00  0.00            
ATOM    198  C20 BK5     2      16.730  26.890  17.650  1.00  0.00            
ATOM    199  C21 BK5     2      17.750  27.300  16.560  1.00  0.00            
ATOM    200  N6  BK5     2      18.840  29.170  21.010  1.00  0.00            
ATOM    201  C22 BK5     2      20.220  29.520  21.000  1.00  0.00            
ATOM    202  H1  BK5     2      21.220  32.770  18.370  1.00  0.00            
ATOM    203  H2  BK5     2      20.450  31.270  17.860  1.00  0.00            
ATOM    204  H3  BK5     2      19.690  32.770  17.420  1.00  0.00            
ATOM    205  H4  BK5     2      18.620  31.480  19.300  1.00  0.00            
ATOM    206  H5  BK5     2      18.910  33.240  19.590  1.00  0.00            
ATOM    207  H6  BK5     2      19.480  32.180  21.670  1.00  0.00            
ATOM    208  H7  BK5     2      20.790  32.960  20.990  1.00  0.00            
ATOM    209  H8  BK5     2      24.440  29.180  21.620  1.00  0.00            
ATOM    210  H9  BK5     2      23.820  27.620  21.220  1.00  0.00            
ATOM    211  H10 BK5     2      24.150  28.720  19.940  1.00  0.00            
ATOM    212  H11 BK5     2      19.290  25.940  21.430  1.00  0.00            
ATOM    213  H12 BK5     2      17.200  27.180  23.320  1.00  0.00            
ATOM    214  H13 BK5     2      14.140  28.490  23.670  1.00  0.00            
ATOM    215  H14 BK5     2      13.600  28.120  25.280  1.00  0.00            
ATOM    216  H15 BK5     2      11.750  28.340  22.850  1.00  0.00            
ATOM    217  H16 BK5     2      11.810  29.710  23.930  1.00  0.00            
ATOM    218  H17 BK5     2       9.220  28.690  23.550  1.00  0.00            
ATOM    219  H18 BK5     2       8.700  28.170  25.090  1.00  0.00            
ATOM    220  H19 BK5     2       9.590  29.790  24.740  1.00  0.00            
ATOM    221  H20 BK5     2      10.370  26.360  23.500  1.00  0.00            
ATOM    222  H21 BK5     2      10.050  26.050  25.240  1.00  0.00            
ATOM    223  H22 BK5     2      12.420  25.980  25.830  1.00  0.00            
ATOM    224  H23 BK5     2      12.070  24.760  24.650  1.00  0.00            
ATOM    225  H24 BK5     2      13.790  25.480  21.290  1.00  0.00            
ATOM    226  H25 BK5     2      14.780  26.290  19.140  1.00  0.00            
ATOM    227  H26 BK5     2      15.680  27.180  17.500  1.00  0.00            
ATOM    228  H27 BK5     2      16.860  25.810  17.740  1.00  0.00            
ATOM    229  H28 BK5     2      18.800  26.990  16.640  1.00  0.00            
ATOM    230  H29 BK5     2      17.570  26.850  15.580  1.00  0.00            
ATOM    231  H30 BK5     2      17.760  28.390  16.430  1.00  0.00            
TER
ENDMDL
MODEL        1
ATOM      1  H1  GCD     1      19.820  24.520  20.190  1.00  0.00            
ATOM      2  O1  GCD     1      19.270  25.260  19.910  1.00  0.00            
ATOM      3  C1  GCD     1      20.100  26.300  19.630  1.00  0.00            
ATOM      4  H2  GCD     1      19.910  26.490  18.570  1.00  0.00            
ATOM      5  H3  GCD     1      19.920  27.260  20.130  1.00  0.00            
ATOM      6  C2  GCD     1      21.590  25.900  19.840  1.00  0.00            
ATOM      7  H4  GCD     1      21.980  26.080  20.860  1.00  0.00            
ATOM      8  C3  GCD     1      22.400  26.900  18.990  1.00  0.00            
ATOM      9  H5  GCD     1      22.230  26.850  17.910  1.00  0.00            
ATOM     10  C4  GCD     1      23.910  26.540  19.060  1.00  0.00            
ATOM     11  H6  GCD     1      24.260  26.670  20.090  1.00  0.00            
ATOM     12  O2  GCD     1      24.680  27.470  18.250  1.00  0.00            
ATOM     13  H7  GCD     1      25.560  27.510  18.650  1.00  0.00            
ATOM     14  C5  GCD     1      24.130  25.060  18.690  1.00  0.00            
ATOM     15  H8  GCD     1      23.840  24.920  17.640  1.00  0.00            
ATOM     16  O3  GCD     1      25.530  24.630  18.810  1.00  0.00            
ATOM     17  H9  GCD     1      25.690  24.520  19.760  1.00  0.00            
ATOM     18  C6  GCD     1      23.150  24.140  19.590  1.00  0.00            
ATOM     19  O4  GCD     1      21.750  24.530  19.430  1.00  0.00            
ATOM     20  H10 GCD     1      23.120  23.110  19.240  1.00  0.00            
ATOM     21  O5  GCD     1      23.530  24.260  20.930  1.00  0.00            
ATOM     22  C7  GCD     1      24.450  23.270  21.490  1.00  0.00            
ATOM     23  H11 GCD     1      24.980  22.850  20.620  1.00  0.00            
ATOM     24  C8  GCD     1      25.490  24.000  22.330  1.00  0.00            
ATOM     25  H12 GCD     1      25.020  24.510  23.190  1.00  0.00            
ATOM     26  O6  GCD     1      26.350  24.900  21.500  1.00  0.00            
ATOM     27  H13 GCD     1      26.940  25.310  22.140  1.00  0.00            
ATOM     28  C9  GCD     1      26.440  22.990  22.940  1.00  0.00            
ATOM     29  H14 GCD     1      26.940  22.370  22.180  1.00  0.00            
ATOM     30  O7  GCD     1      27.540  23.700  23.670  1.00  0.00            
ATOM     31  H15 GCD     1      28.070  24.180  23.030  1.00  0.00            
ATOM     32  C10 GCD     1      25.710  22.000  23.810  1.00  0.00            
ATOM     33  H16 GCD     1      26.460  21.260  24.120  1.00  0.00            
ATOM     34  O8  GCD     1      24.880  21.310  22.940  1.00  0.00            
ATOM     35  C11 GCD     1      23.830  22.140  22.360  1.00  0.00            
ATOM     36  H17 GCD     1      23.080  22.520  23.060  1.00  0.00            
ATOM     37  C12 GCD     1      23.100  20.980  21.550  1.00  0.00            
ATOM     38  H18 GCD     1      22.090  21.340  21.320  1.00  0.00            
ATOM     39  H19 GCD     1      22.960  20.180  22.280  1.00  0.00            
ATOM     40  O9  GCD     1      23.670  20.530  20.350  1.00  0.00            
ATOM     41  H20 GCD     1      24.220  19.780  20.590  1.00  0.00            
ATOM     42  O10 GCD     1      25.080  22.590  24.970  1.00  0.00            
ATOM     43  C13 GCD     1      25.460  22.150  26.240  1.00  0.00            
ATOM     44  H21 GCD     1      26.250  21.390  26.150  1.00  0.00            
ATOM     45  C14 GCD     1      25.930  23.310  27.160  1.00  0.00            
ATOM     46  H22 GCD     1      25.090  24.020  27.190  1.00  0.00            
ATOM     47  O11 GCD     1      27.090  23.890  26.570  1.00  0.00            
ATOM     48  H23 GCD     1      27.040  23.890  25.610  1.00  0.00            
ATOM     49  C15 GCD     1      26.190  22.890  28.620  1.00  0.00            
ATOM     50  H24 GCD     1      27.140  22.340  28.610  1.00  0.00            
ATOM     51  O12 GCD     1      26.350  24.120  29.400  1.00  0.00            
ATOM     52  H25 GCD     1      25.560  24.670  29.520  1.00  0.00            
ATOM     53  C16 GCD     1      25.160  21.820  29.160  1.00  0.00            
ATOM     54  H26 GCD     1      25.510  21.220  30.000  1.00  0.00            
ATOM     55  O13 GCD     1      24.830  20.870  28.150  1.00  0.00            
ATOM     56  C17 GCD     1      24.320  21.410  26.920  1.00  0.00            
ATOM     57  H27 GCD     1      23.510  22.130  27.090  1.00  0.00            
ATOM     58  C18 GCD     1      23.620  20.320  26.210  1.00  0.00            
ATOM     59  H28 GCD     1      24.280  19.450  26.060  1.00  0.00            
ATOM     60  H29 GCD     1      23.390  20.630  25.180  1.00  0.00            
ATOM     61  O14 GCD     1      22.450  19.900  26.870  1.00  0.00            
ATOM     62  H30 GCD     1      22.050  19.260  26.270  1.00  0.00            
ATOM     63  O15 GCD     1      23.950  22.600  29.520  1.00  0.00            
ATOM     64  C19 GCD     1      23.120  22.260  30.600  1.00  0.00            
ATOM     65  H31 GCD     1      23.080  21.190  30.830  1.00  0.00            
ATOM     66  C20 GCD     1      23.730  22.990  31.830  1.00  0.00            
ATOM     67  H32 GCD     1      24.110  23.980  31.550  1.00  0.00            
ATOM     68  O16 GCD     1      24.830  22.350  32.430  1.00  0.00            
ATOM     69  H33 GCD     1      24.410  21.650  32.960  1.00  0.00            
ATOM     70  C21 GCD     1      22.680  23.110  32.890  1.00  0.00            
ATOM     71  H34 GCD     1      22.340  22.110  33.170  1.00  0.00            
ATOM     72  O17 GCD     1      23.040  23.800  34.060  1.00  0.00            
ATOM     73  H35 GCD     1      23.170  24.720  33.820  1.00  0.00            
ATOM     74  C22 GCD     1      21.420  23.790  32.360  1.00  0.00            
ATOM     75  H36 GCD     1      20.730  23.900  33.200  1.00  0.00            
ATOM     76  O18 GCD     1      20.910  22.960  31.340  1.00  0.00            
ATOM     77  C23 GCD     1      21.790  22.830  30.230  1.00  0.00            
ATOM     78  H37 GCD     1      21.930  23.770  29.680  1.00  0.00            
ATOM     79  C24 GCD     1      21.220  21.870  29.170  1.00  0.00            
ATOM     80  H38 GCD     1      21.130  20.900  29.660  1.00  0.00            
ATOM     81  H39 GCD     1      21.680  21.900  28.170  1.00  0.00            
ATOM     82  O19 GCD     1      19.890  22.210  28.800  1.00  0.00            
ATOM     83  H40 GCD     1      19.730  21.680  28.010  1.00  0.00            
ATOM     84  O20 GCD     1      21.760  25.010  31.840  1.00  0.00            
ATOM     85  C25 GCD     1      21.190  26.180  32.430  1.00  0.00            
ATOM     86  H41 GCD     1      20.750  25.940  33.400  1.00  0.00            
ATOM     87  C26 GCD     1      22.340  27.220  32.470  1.00  0.00            
ATOM     88  H42 GCD     1      22.820  27.180  31.490  1.00  0.00            
ATOM     89  O21 GCD     1      23.380  26.720  33.400  1.00  0.00            
ATOM     90  H43 GCD     1      24.180  27.240  33.270  1.00  0.00            
ATOM     91  C27 GCD     1      21.960  28.630  32.710  1.00  0.00            
ATOM     92  H44 GCD     1      21.620  28.680  33.750  1.00  0.00            
ATOM     93  O22 GCD     1      23.070  29.500  32.420  1.00  0.00            
ATOM     94  H45 GCD     1      23.400  29.450  31.520  1.00  0.00            
ATOM     95  C28 GCD     1      20.790  29.070  31.790  1.00  0.00            
ATOM     96  H46 GCD     1      20.300  29.990  32.110  1.00  0.00            
ATOM     97  O23 GCD     1      19.770  28.080  31.970  1.00  0.00            
ATOM     98  C29 GCD     1      20.070  26.740  31.540  1.00  0.00            
ATOM     99  H47 GCD     1      20.460  26.810  30.510  1.00  0.00            
ATOM    100  C30 GCD     1      18.740  25.920  31.610  1.00  0.00            
ATOM    101  H48 GCD     1      18.420  25.710  32.630  1.00  0.00            
ATOM    102  H49 GCD     1      18.950  24.930  31.200  1.00  0.00            
ATOM    103  O24 GCD     1      17.650  26.560  30.940  1.00  0.00            
ATOM    104  H50 GCD     1      17.820  27.470  31.200  1.00  0.00            
ATOM    105  O25 GCD     1      21.110  29.280  30.410  1.00  0.00            
ATOM    106  C31 GCD     1      21.770  30.450  29.990  1.00  0.00            
ATOM    107  H51 GCD     1      22.120  31.040  30.850  1.00  0.00            
ATOM    108  C32 GCD     1      23.000  30.120  29.070  1.00  0.00            
ATOM    109  H52 GCD     1      22.640  29.540  28.210  1.00  0.00            
ATOM    110  O26 GCD     1      23.970  29.400  29.820  1.00  0.00            
ATOM    111  H53 GCD     1      24.850  29.750  29.630  1.00  0.00            
ATOM    112  C33 GCD     1      23.630  31.380  28.550  1.00  0.00            
ATOM    113  H54 GCD     1      23.990  31.980  29.400  1.00  0.00            
ATOM    114  O27 GCD     1      24.630  31.150  27.600  1.00  0.00            
ATOM    115  H55 GCD     1      24.480  31.660  26.800  1.00  0.00            
ATOM    116  C34 GCD     1      22.570  32.190  27.860  1.00  0.00            
ATOM    117  H56 GCD     1      23.010  33.130  27.500  1.00  0.00            
ATOM    118  O28 GCD     1      21.480  32.410  28.800  1.00  0.00            
ATOM    119  C35 GCD     1      20.740  31.260  29.210  1.00  0.00            
ATOM    120  H57 GCD     1      20.420  30.580  28.410  1.00  0.00            
ATOM    121  C36 GCD     1      19.490  31.830  29.910  1.00  0.00            
ATOM    122  H58 GCD     1      19.740  32.350  30.840  1.00  0.00            
ATOM    123  H59 GCD     1      18.820  31.000  30.190  1.00  0.00            
ATOM    124  O29 GCD     1      18.650  32.600  29.100  1.00  0.00            
ATOM    125  H60 GCD     1      18.790  32.360  28.180  1.00  0.00            
ATOM    126  O30 GCD     1      22.090  31.540  26.710  1.00  0.00            
ATOM    127  C37 GCD     1      21.600  32.340  25.610  1.00  0.00            
ATOM    128  H61 GCD     1      21.160  33.280  25.980  1.00  0.00            
ATOM    129  C38 GCD     1      22.780  32.610  24.630  1.00  0.00            
ATOM    130  H62 GCD     1      23.070  31.660  24.170  1.00  0.00            
ATOM    131  O31 GCD     1      23.880  33.280  25.240  1.00  0.00            
ATOM    132  H63 GCD     1      24.370  33.800  24.590  1.00  0.00            
ATOM    133  C39 GCD     1      22.170  33.490  23.560  1.00  0.00            
ATOM    134  H64 GCD     1      21.730  34.370  24.060  1.00  0.00            
ATOM    135  O32 GCD     1      23.090  33.870  22.580  1.00  0.00            
ATOM    136  H65 GCD     1      23.090  33.140  21.950  1.00  0.00            
ATOM    137  C40 GCD     1      21.050  32.770  22.840  1.00  0.00            
ATOM    138  H66 GCD     1      20.480  33.360  22.120  1.00  0.00            
ATOM    139  O33 GCD     1      20.070  32.330  23.760  1.00  0.00            
ATOM    140  C41 GCD     1      20.590  31.570  24.810  1.00  0.00            
ATOM    141  H67 GCD     1      20.980  30.640  24.380  1.00  0.00            
ATOM    142  C42 GCD     1      19.410  31.110  25.630  1.00  0.00            
ATOM    143  H68 GCD     1      19.710  30.390  26.400  1.00  0.00            
ATOM    144  H69 GCD     1      18.650  30.690  24.960  1.00  0.00            
ATOM    145  O34 GCD     1      18.780  32.220  26.350  1.00  0.00            
ATOM    146  H70 GCD     1      18.700  32.840  25.620  1.00  0.00            
ATOM    147  O35 GCD     1      21.650  31.690  22.160  1.00  0.00            
ATOM    148  C43 GCD     1      21.260  31.330  20.870  1.00  0.00            
ATOM    149  H71 GCD     1      20.590  32.130  20.510  1.00  0.00            
ATOM    150  C44 GCD     1      22.570  31.060  20.110  1.00  0.00            
ATOM    151  H72 GCD     1      23.180  30.420  20.760  1.00  0.00            
ATOM    152  O36 GCD     1      23.290  32.290  19.910  1.00  0.00            
ATOM    153  H73 GCD     1      23.500  32.510  19.000  1.00  0.00            
ATOM    154  C45 GCD     1      22.340  30.370  18.670  1.00  0.00            
ATOM    155  H74 GCD     1      21.840  31.130  18.060  1.00  0.00            
ATOM    156  O37 GCD     1      23.590  30.060  18.020  1.00  0.00            
ATOM    157  H75 GCD     1      23.830  29.170  18.290  1.00  0.00            
ATOM    158  C46 GCD     1      21.500  29.160  18.810  1.00  0.00            
ATOM    159  H76 GCD     1      21.180  28.770  17.840  1.00  0.00            
ATOM    160  O38 GCD     1      22.200  28.250  19.590  1.00  0.00            
ATOM    161  O39 GCD     1      20.330  29.630  19.470  1.00  0.00            
ATOM    162  C47 GCD     1      20.450  30.060  20.850  1.00  0.00            
ATOM    163  H77 GCD     1      20.900  29.270  21.460  1.00  0.00            
ATOM    164  C48 GCD     1      18.990  30.170  21.480  1.00  0.00            
ATOM    165  H78 GCD     1      19.050  30.320  22.560  1.00  0.00            
ATOM    166  H79 GCD     1      18.480  29.220  21.270  1.00  0.00            
ATOM    167  O40 GCD     1      18.240  31.290  20.940  1.00  0.00            
ATOM    168  H80 GCD     1      18.440  31.140  20.010  1.00  0.00            
ATOM    169  C1  BK5     2      23.720  28.270  22.710  1.00  0.00            
ATOM    170  C2  BK5     2      24.970  28.260  23.640  1.00  0.00            
ATOM    171  C3  BK5     2      24.700  29.170  24.910  1.00  0.00            
ATOM    172  C4  BK5     2      25.100  28.370  26.120  1.00  0.00            
ATOM    173  N1  BK5     2      26.280  28.240  26.630  1.00  0.00            
ATOM    174  N2  BK5     2      26.110  27.420  27.690  1.00  0.00            
ATOM    175  C5  BK5     2      27.280  27.050  28.490  1.00  0.00            
ATOM    176  C6  BK5     2      24.730  27.100  27.890  1.00  0.00            
ATOM    177  C7  BK5     2      24.000  26.380  28.940  1.00  0.00            
ATOM    178  O1  BK5     2      24.500  25.940  29.920  1.00  0.00            
ATOM    179  N3  BK5     2      22.680  26.250  28.660  1.00  0.00            
ATOM    180  C8  BK5     2      22.160  26.660  27.480  1.00  0.00            
ATOM    181  C9  BK5     2      20.750  26.330  27.370  1.00  0.00            
ATOM    182  C10 BK5     2      19.750  27.310  27.650  1.00  0.00            
ATOM    183  C11 BK5     2      18.340  26.940  27.640  1.00  0.00            
ATOM    184  S1  BK5     2      17.130  28.210  27.920  1.00  0.00            
ATOM    185  O2  BK5     2      15.940  27.500  28.310  1.00  0.00            
ATOM    186  O3  BK5     2      17.780  29.290  28.670  1.00  0.00            
ATOM    187  N4  BK5     2      16.900  29.000  26.430  1.00  0.00            
ATOM    188  C12 BK5     2      15.810  30.030  26.460  1.00  0.00            
ATOM    189  C13 BK5     2      15.370  30.650  25.160  1.00  0.00            
ATOM    190  N5  BK5     2      15.280  29.620  24.080  1.00  0.00            
ATOM    191  C14 BK5     2      14.820  30.210  22.900  1.00  0.00            
ATOM    192  C15 BK5     2      16.510  28.900  23.980  1.00  0.00            
ATOM    193  C16 BK5     2      16.840  28.140  25.250  1.00  0.00            
ATOM    194  C17 BK5     2      17.950  25.630  27.390  1.00  0.00            
ATOM    195  C18 BK5     2      18.950  24.720  27.050  1.00  0.00            
ATOM    196  C19 BK5     2      20.360  25.010  27.120  1.00  0.00            
ATOM    197  O4  BK5     2      21.200  23.960  26.820  1.00  0.00            
ATOM    198  C20 BK5     2      21.390  23.600  25.450  1.00  0.00            
ATOM    199  C21 BK5     2      22.340  24.640  24.810  1.00  0.00            
ATOM    200  N6  BK5     2      22.760  27.490  26.580  1.00  0.00            
ATOM    201  C22 BK5     2      24.120  27.640  26.800  1.00  0.00            
ATOM    202  H1  BK5     2      23.980  27.730  21.790  1.00  0.00            
ATOM    203  H2  BK5     2      22.900  27.620  23.040  1.00  0.00            
ATOM    204  H3  BK5     2      23.350  29.280  22.470  1.00  0.00            
ATOM    205  H4  BK5     2      25.860  28.610  23.120  1.00  0.00            
ATOM    206  H5  BK5     2      25.150  27.230  23.980  1.00  0.00            
ATOM    207  H6  BK5     2      23.650  29.490  24.940  1.00  0.00            
ATOM    208  H7  BK5     2      25.300  30.090  24.960  1.00  0.00            
ATOM    209  H8  BK5     2      26.960  26.600  29.440  1.00  0.00            
ATOM    210  H9  BK5     2      27.930  26.310  28.010  1.00  0.00            
ATOM    211  H10 BK5     2      27.870  27.920  28.810  1.00  0.00            
ATOM    212  H11 BK5     2      22.070  25.940  29.410  1.00  0.00            
ATOM    213  H12 BK5     2      19.910  28.370  27.810  1.00  0.00            
ATOM    214  H13 BK5     2      16.010  30.710  27.300  1.00  0.00            
ATOM    215  H14 BK5     2      14.880  29.510  26.740  1.00  0.00            
ATOM    216  H15 BK5     2      16.200  31.280  24.800  1.00  0.00            
ATOM    217  H16 BK5     2      14.490  31.290  25.250  1.00  0.00            
ATOM    218  H17 BK5     2      15.010  29.410  22.180  1.00  0.00            
ATOM    219  H18 BK5     2      13.770  30.500  23.020  1.00  0.00            
ATOM    220  H19 BK5     2      15.440  31.040  22.540  1.00  0.00            
ATOM    221  H20 BK5     2      17.330  29.610  23.800  1.00  0.00            
ATOM    222  H21 BK5     2      16.370  28.070  23.280  1.00  0.00            
ATOM    223  H22 BK5     2      16.120  27.320  25.400  1.00  0.00            
ATOM    224  H23 BK5     2      17.760  27.580  25.050  1.00  0.00            
ATOM    225  H24 BK5     2      16.890  25.390  27.350  1.00  0.00            
ATOM    226  H25 BK5     2      18.670  23.760  26.640  1.00  0.00            
ATOM    227  H26 BK5     2      20.390  23.590  25.000  1.00  0.00            
ATOM    228  H27 BK5     2      21.760  22.570  25.320  1.00  0.00            
ATOM    229  H28 BK5     2      21.660  25.470  24.580  1.00  0.00            
ATOM    230  H29 BK5     2      23.130  24.980  25.490  1.00  0.00            
ATOM    231  H30 BK5     2      22.720  24.290  23.840  1.00  0.00            
TER
ENDMDL
MODEL        1
ATOM      1  H1  GCD     1      13.640  23.640  19.180  1.00  0.00            
ATOM      2  O1  GCD     1      14.190  24.130  19.800  1.00  0.00            
ATOM      3  C1  GCD     1      15.190  23.240  20.230  1.00  0.00            
ATOM      4  H2  GCD     1      15.840  23.700  20.990  1.00  0.00            
ATOM      5  H3  GCD     1      14.750  22.340  20.670  1.00  0.00            
ATOM      6  C2  GCD     1      16.180  22.880  19.110  1.00  0.00            
ATOM      7  H4  GCD     1      17.120  22.480  19.540  1.00  0.00            
ATOM      8  C3  GCD     1      16.570  24.160  18.290  1.00  0.00            
ATOM      9  H5  GCD     1      15.700  24.730  17.930  1.00  0.00            
ATOM     10  C4  GCD     1      17.440  23.730  17.090  1.00  0.00            
ATOM     11  H6  GCD     1      18.300  23.280  17.600  1.00  0.00            
ATOM     12  O2  GCD     1      17.840  24.740  16.250  1.00  0.00            
ATOM     13  H7  GCD     1      18.700  24.470  15.890  1.00  0.00            
ATOM     14  C5  GCD     1      16.810  22.640  16.180  1.00  0.00            
ATOM     15  H8  GCD     1      15.940  23.140  15.740  1.00  0.00            
ATOM     16  O3  GCD     1      17.660  22.120  15.100  1.00  0.00            
ATOM     17  H9  GCD     1      18.360  21.650  15.560  1.00  0.00            
ATOM     18  C6  GCD     1      16.410  21.540  17.150  1.00  0.00            
ATOM     19  O4  GCD     1      15.570  21.980  18.190  1.00  0.00            
ATOM     20  H10 GCD     1      15.850  20.810  16.570  1.00  0.00            
ATOM     21  O5  GCD     1      17.560  20.970  17.680  1.00  0.00            
ATOM     22  C7  GCD     1      17.960  19.670  17.180  1.00  0.00            
ATOM     23  H11 GCD     1      17.460  19.440  16.230  1.00  0.00            
ATOM     24  C8  GCD     1      19.390  19.710  16.960  1.00  0.00            
ATOM     25  H12 GCD     1      19.900  19.940  17.900  1.00  0.00            
ATOM     26  O6  GCD     1      19.730  20.640  15.930  1.00  0.00            
ATOM     27  H13 GCD     1      20.680  20.810  15.960  1.00  0.00            
ATOM     28  C9  GCD     1      19.810  18.330  16.420  1.00  0.00            
ATOM     29  H14 GCD     1      19.350  18.220  15.430  1.00  0.00            
ATOM     30  O7  GCD     1      21.220  18.350  16.170  1.00  0.00            
ATOM     31  H15 GCD     1      21.280  19.230  15.790  1.00  0.00            
ATOM     32  C10 GCD     1      19.390  17.210  17.390  1.00  0.00            
ATOM     33  H16 GCD     1      19.580  16.250  16.890  1.00  0.00            
ATOM     34  O8  GCD     1      17.980  17.380  17.630  1.00  0.00            
ATOM     35  C11 GCD     1      17.530  18.580  18.130  1.00  0.00            
ATOM     36  H17 GCD     1      18.000  18.730  19.110  1.00  0.00            
ATOM     37  C12 GCD     1      15.990  18.470  18.330  1.00  0.00            
ATOM     38  H18 GCD     1      15.600  19.330  18.880  1.00  0.00            
ATOM     39  H19 GCD     1      15.990  17.570  18.970  1.00  0.00            
ATOM     40  O9  GCD     1      15.220  18.240  17.160  1.00  0.00            
ATOM     41  H20 GCD     1      15.580  17.450  16.730  1.00  0.00            
ATOM     42  O10 GCD     1      20.150  17.440  18.580  1.00  0.00            
ATOM     43  C13 GCD     1      20.610  16.310  19.240  1.00  0.00            
ATOM     44  H21 GCD     1      20.160  15.350  18.940  1.00  0.00            
ATOM     45  C14 GCD     1      22.070  16.150  18.960  1.00  0.00            
ATOM     46  H22 GCD     1      22.570  17.050  19.330  1.00  0.00            
ATOM     47  O11 GCD     1      22.420  16.000  17.580  1.00  0.00            
ATOM     48  H23 GCD     1      21.940  16.680  17.100  1.00  0.00            
ATOM     49  C15 GCD     1      22.690  14.940  19.710  1.00  0.00            
ATOM     50  H24 GCD     1      22.280  14.090  19.150  1.00  0.00            
ATOM     51  O12 GCD     1      24.100  14.990  19.630  1.00  0.00            
ATOM     52  H25 GCD     1      24.350  15.820  19.200  1.00  0.00            
ATOM     53  C16 GCD     1      22.250  14.990  21.210  1.00  0.00            
ATOM     54  H26 GCD     1      22.430  14.020  21.690  1.00  0.00            
ATOM     55  O13 GCD     1      20.870  15.220  21.310  1.00  0.00            
ATOM     56  C17 GCD     1      20.430  16.480  20.750  1.00  0.00            
ATOM     57  H27 GCD     1      21.060  17.300  21.110  1.00  0.00            
ATOM     58  C18 GCD     1      18.980  16.800  21.120  1.00  0.00            
ATOM     59  H28 GCD     1      18.270  16.150  20.600  1.00  0.00            
ATOM     60  H29 GCD     1      18.810  17.840  20.800  1.00  0.00            
ATOM     61  O14 GCD     1      18.850  16.580  22.490  1.00  0.00            
ATOM     62  H30 GCD     1      19.330  15.770  22.710  1.00  0.00            
ATOM     63  O15 GCD     1      23.040  15.990  21.980  1.00  0.00            
ATOM     64  C19 GCD     1      23.850  15.440  23.040  1.00  0.00            
ATOM     65  H31 GCD     1      23.840  14.350  23.120  1.00  0.00            
ATOM     66  C20 GCD     1      25.290  15.880  22.770  1.00  0.00            
ATOM     67  H32 GCD     1      25.320  16.920  22.440  1.00  0.00            
ATOM     68  O16 GCD     1      25.790  15.160  21.580  1.00  0.00            
ATOM     69  H33 GCD     1      25.130  15.410  20.930  1.00  0.00            
ATOM     70  C21 GCD     1      26.200  15.580  23.930  1.00  0.00            
ATOM     71  H34 GCD     1      26.180  14.500  24.120  1.00  0.00            
ATOM     72  O17 GCD     1      27.480  16.150  23.720  1.00  0.00            
ATOM     73  H35 GCD     1      28.110  15.740  24.320  1.00  0.00            
ATOM     74  C22 GCD     1      25.570  16.180  25.240  1.00  0.00            
ATOM     75  H36 GCD     1      26.110  15.790  26.110  1.00  0.00            
ATOM     76  O18 GCD     1      24.260  15.600  25.410  1.00  0.00            
ATOM     77  C23 GCD     1      23.380  15.950  24.320  1.00  0.00            
ATOM     78  H37 GCD     1      23.300  17.040  24.320  1.00  0.00            
ATOM     79  C24 GCD     1      22.050  15.500  24.650  1.00  0.00            
ATOM     80  H38 GCD     1      21.280  15.930  24.000  1.00  0.00            
ATOM     81  H39 GCD     1      21.810  15.850  25.670  1.00  0.00            
ATOM     82  O19 GCD     1      21.880  14.040  24.710  1.00  0.00            
ATOM     83  H40 GCD     1      22.590  13.790  25.310  1.00  0.00            
ATOM     84  O20 GCD     1      25.430  17.630  25.150  1.00  0.00            
ATOM     85  C25 GCD     1      25.920  18.410  26.230  1.00  0.00            
ATOM     86  H41 GCD     1      26.520  17.810  26.920  1.00  0.00            
ATOM     87  C26 GCD     1      26.690  19.670  25.690  1.00  0.00            
ATOM     88  H42 GCD     1      26.100  20.100  24.870  1.00  0.00            
ATOM     89  O21 GCD     1      27.950  19.200  25.100  1.00  0.00            
ATOM     90  H43 GCD     1      27.760  18.630  24.350  1.00  0.00            
ATOM     91  C27 GCD     1      26.830  20.720  26.780  1.00  0.00            
ATOM     92  H44 GCD     1      27.560  20.330  27.510  1.00  0.00            
ATOM     93  O22 GCD     1      27.290  22.050  26.370  1.00  0.00            
ATOM     94  H45 GCD     1      26.650  22.690  26.680  1.00  0.00            
ATOM     95  C28 GCD     1      25.550  20.940  27.560  1.00  0.00            
ATOM     96  H46 GCD     1      25.830  21.500  28.460  1.00  0.00            
ATOM     97  O23 GCD     1      25.070  19.690  28.050  1.00  0.00            
ATOM     98  C29 GCD     1      24.700  18.710  27.040  1.00  0.00            
ATOM     99  H47 GCD     1      23.900  19.110  26.400  1.00  0.00            
ATOM    100  C30 GCD     1      24.070  17.570  27.760  1.00  0.00            
ATOM    101  H48 GCD     1      24.870  17.030  28.300  1.00  0.00            
ATOM    102  H49 GCD     1      23.590  16.890  27.050  1.00  0.00            
ATOM    103  O24 GCD     1      23.060  18.110  28.530  1.00  0.00            
ATOM    104  H50 GCD     1      23.450  18.900  28.930  1.00  0.00            
ATOM    105  O25 GCD     1      24.590  21.690  26.770  1.00  0.00            
ATOM    106  C31 GCD     1      23.920  22.800  27.440  1.00  0.00            
ATOM    107  H51 GCD     1      24.140  22.810  28.510  1.00  0.00            
ATOM    108  C32 GCD     1      24.390  24.140  26.860  1.00  0.00            
ATOM    109  H52 GCD     1      24.200  24.120  25.780  1.00  0.00            
ATOM    110  O26 GCD     1      25.720  24.390  27.060  1.00  0.00            
ATOM    111  H53 GCD     1      25.860  25.230  26.620  1.00  0.00            
ATOM    112  C33 GCD     1      23.630  25.320  27.480  1.00  0.00            
ATOM    113  H54 GCD     1      23.820  25.340  28.560  1.00  0.00            
ATOM    114  O27 GCD     1      24.020  26.600  26.970  1.00  0.00            
ATOM    115  H55 GCD     1      23.640  26.570  26.090  1.00  0.00            
ATOM    116  C34 GCD     1      22.130  25.070  27.290  1.00  0.00            
ATOM    117  H56 GCD     1      21.570  25.830  27.840  1.00  0.00            
ATOM    118  O28 GCD     1      21.800  23.840  27.770  1.00  0.00            
ATOM    119  C35 GCD     1      22.420  22.720  27.200  1.00  0.00            
ATOM    120  H57 GCD     1      22.320  22.650  26.110  1.00  0.00            
ATOM    121  C36 GCD     1      21.890  21.520  27.920  1.00  0.00            
ATOM    122  H58 GCD     1      22.160  21.480  28.980  1.00  0.00            
ATOM    123  H59 GCD     1      22.320  20.710  27.320  1.00  0.00            
ATOM    124  O29 GCD     1      20.510  21.500  27.900  1.00  0.00            
ATOM    125  H60 GCD     1      20.100  22.090  28.550  1.00  0.00            
ATOM    126  O30 GCD     1      21.770  25.110  25.960  1.00  0.00            
ATOM    127  C37 GCD     1      21.340  26.340  25.490  1.00  0.00            
ATOM    128  H61 GCD     1      21.470  27.200  26.160  1.00  0.00            
ATOM    129  C38 GCD     1      21.930  26.600  24.080  1.00  0.00            
ATOM    130  H62 GCD     1      21.590  25.780  23.440  1.00  0.00            
ATOM    131  O31 GCD     1      23.390  26.650  24.180  1.00  0.00            
ATOM    132  H63 GCD     1      23.810  26.590  23.310  1.00  0.00            
ATOM    133  C39 GCD     1      21.300  27.850  23.460  1.00  0.00            
ATOM    134  H64 GCD     1      21.620  28.600  24.190  1.00  0.00            
ATOM    135  O32 GCD     1      21.760  28.270  22.110  1.00  0.00            
ATOM    136  H65 GCD     1      22.670  27.970  22.060  1.00  0.00            
ATOM    137  C40 GCD     1      19.820  27.730  23.430  1.00  0.00            
ATOM    138  H66 GCD     1      19.590  28.760  23.180  1.00  0.00            
ATOM    139  O33 GCD     1      19.310  27.430  24.700  1.00  0.00            
ATOM    140  C41 GCD     1      19.820  26.200  25.340  1.00  0.00            
ATOM    141  H67 GCD     1      19.540  25.330  24.740  1.00  0.00            
ATOM    142  C42 GCD     1      19.060  25.960  26.700  1.00  0.00            
ATOM    143  H68 GCD     1      19.370  25.020  27.170  1.00  0.00            
ATOM    144  H69 GCD     1      18.020  25.970  26.330  1.00  0.00            
ATOM    145  O34 GCD     1      19.110  27.120  27.540  1.00  0.00            
ATOM    146  H70 GCD     1      18.790  26.750  28.370  1.00  0.00            
ATOM    147  O35 GCD     1      19.460  26.780  22.420  1.00  0.00            
ATOM    148  C43 GCD     1      18.390  27.160  21.630  1.00  0.00            
ATOM    149  H71 GCD     1      17.960  28.060  22.080  1.00  0.00            
ATOM    150  C44 GCD     1      18.940  27.340  20.180  1.00  0.00            
ATOM    151  H72 GCD     1      19.580  26.530  19.810  1.00  0.00            
ATOM    152  O36 GCD     1      19.670  28.580  20.070  1.00  0.00            
ATOM    153  H73 GCD     1      20.420  28.420  20.650  1.00  0.00            
ATOM    154  C45 GCD     1      17.780  27.470  19.200  1.00  0.00            
ATOM    155  H74 GCD     1      17.240  28.380  19.470  1.00  0.00            
ATOM    156  O37 GCD     1      18.200  27.440  17.790  1.00  0.00            
ATOM    157  H75 GCD     1      18.210  26.510  17.550  1.00  0.00            
ATOM    158  C46 GCD     1      16.750  26.330  19.440  1.00  0.00            
ATOM    159  H76 GCD     1      15.870  26.540  18.830  1.00  0.00            
ATOM    160  O38 GCD     1      17.340  25.070  19.000  1.00  0.00            
ATOM    161  O39 GCD     1      16.330  26.320  20.800  1.00  0.00            
ATOM    162  C47 GCD     1      17.350  25.990  21.720  1.00  0.00            
ATOM    163  H77 GCD     1      17.800  25.010  21.490  1.00  0.00            
ATOM    164  C48 GCD     1      16.800  25.790  23.090  1.00  0.00            
ATOM    165  H78 GCD     1      17.570  25.390  23.760  1.00  0.00            
ATOM    166  H79 GCD     1      15.940  25.120  22.980  1.00  0.00            
ATOM    167  O40 GCD     1      16.180  26.990  23.580  1.00  0.00            
ATOM    168  H80 GCD     1      15.580  27.270  22.880  1.00  0.00            
ATOM    169  C1  BK5     2      20.700  22.330  19.200  1.00  0.00            
ATOM    170  C2  BK5     2      20.240  23.560  20.020  1.00  0.00            
ATOM    171  C3  BK5     2      21.310  23.890  21.100  1.00  0.00            
ATOM    172  C4  BK5     2      21.620  22.760  22.060  1.00  0.00            
ATOM    173  N1  BK5     2      22.670  21.910  22.040  1.00  0.00            
ATOM    174  N2  BK5     2      22.390  20.920  22.980  1.00  0.00            
ATOM    175  C5  BK5     2      23.420  19.870  23.050  1.00  0.00            
ATOM    176  C6  BK5     2      21.220  21.210  23.640  1.00  0.00            
ATOM    177  C7  BK5     2      20.500  20.510  24.680  1.00  0.00            
ATOM    178  O1  BK5     2      20.930  19.450  25.210  1.00  0.00            
ATOM    179  N3  BK5     2      19.270  21.040  24.980  1.00  0.00            
ATOM    180  C8  BK5     2      18.830  22.230  24.480  1.00  0.00            
ATOM    181  C9  BK5     2      17.480  22.660  24.870  1.00  0.00            
ATOM    182  C10 BK5     2      17.230  22.990  26.190  1.00  0.00            
ATOM    183  C11 BK5     2      15.960  23.370  26.610  1.00  0.00            
ATOM    184  S1  BK5     2      15.730  23.910  28.340  1.00  0.00            
ATOM    185  O2  BK5     2      14.830  22.890  28.900  1.00  0.00            
ATOM    186  O3  BK5     2      17.070  24.240  28.850  1.00  0.00            
ATOM    187  N4  BK5     2      14.770  25.340  28.410  1.00  0.00            
ATOM    188  C12 BK5     2      14.960  26.400  27.400  1.00  0.00            
ATOM    189  C13 BK5     2      13.770  27.330  27.280  1.00  0.00            
ATOM    190  N5  BK5     2      13.330  27.850  28.600  1.00  0.00            
ATOM    191  C14 BK5     2      12.230  28.820  28.560  1.00  0.00            
ATOM    192  C15 BK5     2      13.090  26.800  29.610  1.00  0.00            
ATOM    193  C16 BK5     2      14.350  25.850  29.730  1.00  0.00            
ATOM    194  C17 BK5     2      14.880  23.290  25.740  1.00  0.00            
ATOM    195  C18 BK5     2      15.110  22.820  24.440  1.00  0.00            
ATOM    196  C19 BK5     2      16.390  22.480  24.010  1.00  0.00            
ATOM    197  O4  BK5     2      16.630  21.830  22.800  1.00  0.00            
ATOM    198  C20 BK5     2      16.350  20.360  22.990  1.00  0.00            
ATOM    199  C21 BK5     2      17.040  19.540  21.900  1.00  0.00            
ATOM    200  N6  BK5     2      19.500  22.940  23.550  1.00  0.00            
ATOM    201  C22 BK5     2      20.680  22.320  23.040  1.00  0.00            
ATOM    202  H1  BK5     2      21.600  22.650  18.660  1.00  0.00            
ATOM    203  H2  BK5     2      21.020  21.500  19.840  1.00  0.00            
ATOM    204  H3  BK5     2      19.990  22.130  18.390  1.00  0.00            
ATOM    205  H4  BK5     2      19.240  23.430  20.440  1.00  0.00            
ATOM    206  H5  BK5     2      20.290  24.400  19.320  1.00  0.00            
ATOM    207  H6  BK5     2      20.890  24.740  21.660  1.00  0.00            
ATOM    208  H7  BK5     2      22.170  24.310  20.570  1.00  0.00            
ATOM    209  H8  BK5     2      23.370  19.140  23.870  1.00  0.00            
ATOM    210  H9  BK5     2      23.250  19.320  22.120  1.00  0.00            
ATOM    211  H10 BK5     2      24.380  20.400  22.950  1.00  0.00            
ATOM    212  H11 BK5     2      18.730  20.560  25.690  1.00  0.00            
ATOM    213  H12 BK5     2      18.010  23.020  26.940  1.00  0.00            
ATOM    214  H13 BK5     2      15.190  25.840  26.490  1.00  0.00            
ATOM    215  H14 BK5     2      15.840  27.020  27.620  1.00  0.00            
ATOM    216  H15 BK5     2      12.980  26.730  26.810  1.00  0.00            
ATOM    217  H16 BK5     2      13.950  28.250  26.710  1.00  0.00            
ATOM    218  H17 BK5     2      12.380  29.630  27.830  1.00  0.00            
ATOM    219  H18 BK5     2      11.260  28.340  28.400  1.00  0.00            
ATOM    220  H19 BK5     2      12.150  29.310  29.530  1.00  0.00            
ATOM    221  H20 BK5     2      12.140  26.330  29.320  1.00  0.00            
ATOM    222  H21 BK5     2      12.940  27.260  30.590  1.00  0.00            
ATOM    223  H22 BK5     2      15.120  26.440  30.250  1.00  0.00            
ATOM    224  H23 BK5     2      14.170  25.040  30.450  1.00  0.00            
ATOM    225  H24 BK5     2      13.830  23.380  26.020  1.00  0.00            
ATOM    226  H25 BK5     2      14.340  22.610  23.700  1.00  0.00            
ATOM    227  H26 BK5     2      15.270  20.170  22.880  1.00  0.00            
ATOM    228  H27 BK5     2      16.670  19.980  23.970  1.00  0.00            
ATOM    229  H28 BK5     2      18.060  19.900  21.770  1.00  0.00            
ATOM    230  H29 BK5     2      16.880  18.470  22.100  1.00  0.00            
ATOM    231  H30 BK5     2      16.500  19.800  20.990  1.00  0.00            
TER
ENDMDL
MODEL        1
ATOM      1  H1  GCD     1      22.410  38.330  17.930  1.00  0.00            
ATOM      2  O1  GCD     1      22.700  37.650  17.310  1.00  0.00            
ATOM      3  C1  GCD     1      23.490  38.580  16.500  1.00  0.00            
ATOM      4  H2  GCD     1      22.930  39.240  15.820  1.00  0.00            
ATOM      5  H3  GCD     1      24.020  39.260  17.180  1.00  0.00            
ATOM      6  C2  GCD     1      24.440  37.840  15.490  1.00  0.00            
ATOM      7  H4  GCD     1      24.900  37.000  16.010  1.00  0.00            
ATOM      8  C3  GCD     1      25.540  38.750  14.920  1.00  0.00            
ATOM      9  H5  GCD     1      25.050  39.720  14.790  1.00  0.00            
ATOM     10  C4  GCD     1      26.230  38.090  13.800  1.00  0.00            
ATOM     11  H6  GCD     1      26.770  37.200  14.150  1.00  0.00            
ATOM     12  O2  GCD     1      27.130  39.080  13.160  1.00  0.00            
ATOM     13  H7  GCD     1      27.150  38.910  12.210  1.00  0.00            
ATOM     14  C5  GCD     1      25.240  37.680  12.740  1.00  0.00            
ATOM     15  H8  GCD     1      24.730  38.610  12.470  1.00  0.00            
ATOM     16  O3  GCD     1      25.790  37.140  11.600  1.00  0.00            
ATOM     17  H9  GCD     1      26.290  36.370  11.870  1.00  0.00            
ATOM     18  C6  GCD     1      24.180  36.750  13.330  1.00  0.00            
ATOM     19  O4  GCD     1      23.570  37.400  14.370  1.00  0.00            
ATOM     20  H10 GCD     1      23.470  36.470  12.540  1.00  0.00            
ATOM     21  O5  GCD     1      24.810  35.560  13.800  1.00  0.00            
ATOM     22  C7  GCD     1      24.710  34.400  12.990  1.00  0.00            
ATOM     23  H11 GCD     1      24.160  34.660  12.080  1.00  0.00            
ATOM     24  C8  GCD     1      26.150  33.880  12.960  1.00  0.00            
ATOM     25  H12 GCD     1      26.510  33.880  13.990  1.00  0.00            
ATOM     26  O6  GCD     1      26.890  34.780  12.170  1.00  0.00            
ATOM     27  H13 GCD     1      27.840  34.680  12.240  1.00  0.00            
ATOM     28  C9  GCD     1      26.320  32.480  12.280  1.00  0.00            
ATOM     29  H14 GCD     1      26.130  32.580  11.210  1.00  0.00            
ATOM     30  O7  GCD     1      27.690  32.040  12.460  1.00  0.00            
ATOM     31  H15 GCD     1      28.010  31.480  11.740  1.00  0.00            
ATOM     32  C10 GCD     1      25.380  31.540  13.010  1.00  0.00            
ATOM     33  H16 GCD     1      25.290  30.600  12.450  1.00  0.00            
ATOM     34  O8  GCD     1      24.090  32.110  13.020  1.00  0.00            
ATOM     35  C11 GCD     1      23.790  33.360  13.630  1.00  0.00            
ATOM     36  H17 GCD     1      23.960  33.240  14.700  1.00  0.00            
ATOM     37  C12 GCD     1      22.320  33.600  13.340  1.00  0.00            
ATOM     38  H18 GCD     1      22.210  33.380  12.270  1.00  0.00            
ATOM     39  H19 GCD     1      22.060  34.660  13.440  1.00  0.00            
ATOM     40  O9  GCD     1      21.390  32.790  14.110  1.00  0.00            
ATOM     41  H20 GCD     1      21.390  31.990  13.570  1.00  0.00            
ATOM     42  O10 GCD     1      25.700  31.370  14.420  1.00  0.00            
ATOM     43  C13 GCD     1      25.980  30.050  14.960  1.00  0.00            
ATOM     44  H21 GCD     1      25.960  29.280  14.170  1.00  0.00            
ATOM     45  C14 GCD     1      27.410  30.090  15.610  1.00  0.00            
ATOM     46  H22 GCD     1      27.490  30.910  16.340  1.00  0.00            
ATOM     47  O11 GCD     1      28.330  30.270  14.590  1.00  0.00            
ATOM     48  H23 GCD     1      27.880  31.020  14.160  1.00  0.00            
ATOM     49  C15 GCD     1      27.610  28.770  16.350  1.00  0.00            
ATOM     50  H24 GCD     1      27.560  27.980  15.590  1.00  0.00            
ATOM     51  O12 GCD     1      28.960  28.720  16.920  1.00  0.00            
ATOM     52  H25 GCD     1      29.490  29.250  16.310  1.00  0.00            
ATOM     53  C16 GCD     1      26.520  28.520  17.420  1.00  0.00            
ATOM     54  H26 GCD     1      26.690  27.570  17.930  1.00  0.00            
ATOM     55  O13 GCD     1      25.260  28.520  16.670  1.00  0.00            
ATOM     56  C17 GCD     1      24.890  29.660  15.950  1.00  0.00            
ATOM     57  H27 GCD     1      24.800  30.470  16.690  1.00  0.00            
ATOM     58  C18 GCD     1      23.490  29.390  15.350  1.00  0.00            
ATOM     59  H28 GCD     1      23.730  28.750  14.490  1.00  0.00            
ATOM     60  H29 GCD     1      23.100  30.290  14.860  1.00  0.00            
ATOM     61  O14 GCD     1      22.620  28.960  16.370  1.00  0.00            
ATOM     62  H30 GCD     1      23.210  28.440  16.930  1.00  0.00            
ATOM     63  O15 GCD     1      26.450  29.550  18.380  1.00  0.00            
ATOM     64  C19 GCD     1      26.340  29.000  19.720  1.00  0.00            
ATOM     65  H31 GCD     1      26.150  27.920  19.750  1.00  0.00            
ATOM     66  C20 GCD     1      27.710  29.240  20.400  1.00  0.00            
ATOM     67  H32 GCD     1      27.930  30.320  20.350  1.00  0.00            
ATOM     68  O16 GCD     1      28.720  28.430  19.750  1.00  0.00            
ATOM     69  H33 GCD     1      28.680  28.680  18.820  1.00  0.00            
ATOM     70  C21 GCD     1      27.570  28.810  21.860  1.00  0.00            
ATOM     71  H34 GCD     1      27.210  27.770  21.850  1.00  0.00            
ATOM     72  O17 GCD     1      28.880  29.000  22.480  1.00  0.00            
ATOM     73  H35 GCD     1      28.870  29.900  22.810  1.00  0.00            
ATOM     74  C22 GCD     1      26.450  29.560  22.540  1.00  0.00            
ATOM     75  H36 GCD     1      26.240  29.170  23.540  1.00  0.00            
ATOM     76  O18 GCD     1      25.240  29.250  21.780  1.00  0.00            
ATOM     77  C23 GCD     1      25.310  29.820  20.480  1.00  0.00            
ATOM     78  H37 GCD     1      25.580  30.880  20.590  1.00  0.00            
ATOM     79  C24 GCD     1      23.970  29.730  19.830  1.00  0.00            
ATOM     80  H38 GCD     1      23.700  28.660  19.890  1.00  0.00            
ATOM     81  H39 GCD     1      24.040  29.910  18.750  1.00  0.00            
ATOM     82  O19 GCD     1      23.070  30.650  20.320  1.00  0.00            
ATOM     83  H40 GCD     1      23.200  30.730  21.280  1.00  0.00            
ATOM     84  O20 GCD     1      26.780  30.950  22.610  1.00  0.00            
ATOM     85  C25 GCD     1      26.980  31.330  24.030  1.00  0.00            
ATOM     86  H41 GCD     1      27.080  30.430  24.650  1.00  0.00            
ATOM     87  C26 GCD     1      28.320  32.110  24.230  1.00  0.00            
ATOM     88  H42 GCD     1      28.250  33.030  23.630  1.00  0.00            
ATOM     89  O21 GCD     1      29.480  31.370  23.920  1.00  0.00            
ATOM     90  H43 GCD     1      29.880  31.040  24.730  1.00  0.00            
ATOM     91  C27 GCD     1      28.300  32.480  25.680  1.00  0.00            
ATOM     92  H44 GCD     1      28.120  31.580  26.290  1.00  0.00            
ATOM     93  O22 GCD     1      29.530  33.150  25.970  1.00  0.00            
ATOM     94  H45 GCD     1      30.240  32.710  25.480  1.00  0.00            
ATOM     95  C28 GCD     1      27.070  33.360  26.010  1.00  0.00            
ATOM     96  H46 GCD     1      27.180  33.530  27.080  1.00  0.00            
ATOM     97  O23 GCD     1      25.830  32.740  25.720  1.00  0.00            
ATOM     98  C29 GCD     1      25.740  32.070  24.480  1.00  0.00            
ATOM     99  H47 GCD     1      25.590  32.870  23.740  1.00  0.00            
ATOM    100  C30 GCD     1      24.410  31.350  24.320  1.00  0.00            
ATOM    101  H48 GCD     1      24.300  31.090  23.260  1.00  0.00            
ATOM    102  H49 GCD     1      23.500  31.920  24.560  1.00  0.00            
ATOM    103  O24 GCD     1      24.360  30.150  25.090  1.00  0.00            
ATOM    104  H50 GCD     1      24.800  30.370  25.920  1.00  0.00            
ATOM    105  O25 GCD     1      27.220  34.600  25.240  1.00  0.00            
ATOM    106  C31 GCD     1      27.100  35.800  25.970  1.00  0.00            
ATOM    107  H51 GCD     1      27.040  35.600  27.050  1.00  0.00            
ATOM    108  C32 GCD     1      28.380  36.580  25.710  1.00  0.00            
ATOM    109  H52 GCD     1      28.500  36.570  24.620  1.00  0.00            
ATOM    110  O26 GCD     1      29.580  35.940  26.250  1.00  0.00            
ATOM    111  H53 GCD     1      29.470  35.000  26.060  1.00  0.00            
ATOM    112  C33 GCD     1      28.180  37.990  26.270  1.00  0.00            
ATOM    113  H54 GCD     1      27.950  37.900  27.340  1.00  0.00            
ATOM    114  O27 GCD     1      29.250  38.920  26.090  1.00  0.00            
ATOM    115  H55 GCD     1      29.580  38.850  25.190  1.00  0.00            
ATOM    116  C34 GCD     1      26.990  38.670  25.620  1.00  0.00            
ATOM    117  H56 GCD     1      26.830  39.650  26.080  1.00  0.00            
ATOM    118  O28 GCD     1      25.790  37.930  25.870  1.00  0.00            
ATOM    119  C35 GCD     1      25.870  36.580  25.360  1.00  0.00            
ATOM    120  H57 GCD     1      25.960  36.630  24.270  1.00  0.00            
ATOM    121  C36 GCD     1      24.520  35.900  25.590  1.00  0.00            
ATOM    122  H58 GCD     1      24.490  34.910  25.130  1.00  0.00            
ATOM    123  H59 GCD     1      23.740  36.530  25.150  1.00  0.00            
ATOM    124  O29 GCD     1      24.230  35.670  26.970  1.00  0.00            
ATOM    125  H60 GCD     1      23.900  36.550  27.170  1.00  0.00            
ATOM    126  O30 GCD     1      27.230  38.790  24.190  1.00  0.00            
ATOM    127  C37 GCD     1      27.580  40.040  23.680  1.00  0.00            
ATOM    128  H61 GCD     1      27.760  40.860  24.390  1.00  0.00            
ATOM    129  C38 GCD     1      28.740  39.800  22.750  1.00  0.00            
ATOM    130  H62 GCD     1      28.420  38.950  22.130  1.00  0.00            
ATOM    131  O31 GCD     1      29.940  39.590  23.540  1.00  0.00            
ATOM    132  H63 GCD     1      30.630  39.790  22.900  1.00  0.00            
ATOM    133  C39 GCD     1      29.040  41.000  21.900  1.00  0.00            
ATOM    134  H64 GCD     1      29.280  41.840  22.560  1.00  0.00            
ATOM    135  O32 GCD     1      30.160  40.940  21.070  1.00  0.00            
ATOM    136  H65 GCD     1      30.010  40.470  20.250  1.00  0.00            
ATOM    137  C40 GCD     1      27.850  41.450  21.130  1.00  0.00            
ATOM    138  H66 GCD     1      28.020  42.410  20.630  1.00  0.00            
ATOM    139  O33 GCD     1      26.710  41.590  22.030  1.00  0.00            
ATOM    140  C41 GCD     1      26.400  40.470  22.820  1.00  0.00            
ATOM    141  H67 GCD     1      26.190  39.670  22.100  1.00  0.00            
ATOM    142  C42 GCD     1      25.180  40.890  23.540  1.00  0.00            
ATOM    143  H68 GCD     1      24.530  40.200  24.090  1.00  0.00            
ATOM    144  H69 GCD     1      24.520  41.290  22.770  1.00  0.00            
ATOM    145  O34 GCD     1      25.490  42.070  24.310  1.00  0.00            
ATOM    146  H70 GCD     1      25.280  42.780  23.690  1.00  0.00            
ATOM    147  O35 GCD     1      27.530  40.420  20.120  1.00  0.00            
ATOM    148  C43 GCD     1      27.760  40.640  18.730  1.00  0.00            
ATOM    149  H71 GCD     1      28.090  41.690  18.710  1.00  0.00            
ATOM    150  C44 GCD     1      28.680  39.680  17.990  1.00  0.00            
ATOM    151  H72 GCD     1      28.350  38.640  18.060  1.00  0.00            
ATOM    152  O36 GCD     1      29.950  39.760  18.600  1.00  0.00            
ATOM    153  H73 GCD     1      30.660  39.410  18.040  1.00  0.00            
ATOM    154  C45 GCD     1      28.700  40.010  16.540  1.00  0.00            
ATOM    155  H74 GCD     1      29.030  41.060  16.500  1.00  0.00            
ATOM    156  O37 GCD     1      29.590  39.170  15.760  1.00  0.00            
ATOM    157  H75 GCD     1      29.810  39.530  14.900  1.00  0.00            
ATOM    158  C46 GCD     1      27.280  40.160  16.040  1.00  0.00            
ATOM    159  H76 GCD     1      27.420  40.540  15.020  1.00  0.00            
ATOM    160  O38 GCD     1      26.500  38.950  16.080  1.00  0.00            
ATOM    161  O39 GCD     1      26.560  41.140  16.780  1.00  0.00            
ATOM    162  C47 GCD     1      26.390  40.710  18.080  1.00  0.00            
ATOM    163  H77 GCD     1      25.920  39.720  18.190  1.00  0.00            
ATOM    164  C48 GCD     1      25.380  41.670  18.740  1.00  0.00            
ATOM    165  H78 GCD     1      25.580  42.720  18.500  1.00  0.00            
ATOM    166  H79 GCD     1      25.560  41.560  19.820  1.00  0.00            
ATOM    167  O40 GCD     1      24.060  41.420  18.330  1.00  0.00            
ATOM    168  H80 GCD     1      23.960  41.930  17.520  1.00  0.00            
ATOM    169  C1  BK5     2      29.980  36.950  21.250  1.00  0.00            
ATOM    170  C2  BK5     2      30.760  36.490  22.510  1.00  0.00            
ATOM    171  C3  BK5     2      30.440  35.010  23.080  1.00  0.00            
ATOM    172  C4  BK5     2      30.810  33.920  22.070  1.00  0.00            
ATOM    173  N1  BK5     2      31.900  33.160  21.940  1.00  0.00            
ATOM    174  N2  BK5     2      31.680  32.310  20.940  1.00  0.00            
ATOM    175  C5  BK5     2      32.730  31.450  20.470  1.00  0.00            
ATOM    176  C6  BK5     2      30.460  32.500  20.360  1.00  0.00            
ATOM    177  C7  BK5     2      29.880  31.890  19.270  1.00  0.00            
ATOM    178  O1  BK5     2      30.290  30.930  18.670  1.00  0.00            
ATOM    179  N3  BK5     2      28.650  32.330  19.030  1.00  0.00            
ATOM    180  C8  BK5     2      28.070  33.350  19.720  1.00  0.00            
ATOM    181  C9  BK5     2      26.650  33.620  19.340  1.00  0.00            
ATOM    182  C10 BK5     2      25.630  33.680  20.310  1.00  0.00            
ATOM    183  C11 BK5     2      24.280  33.890  19.880  1.00  0.00            
ATOM    184  S1  BK5     2      23.050  34.140  21.110  1.00  0.00            
ATOM    185  O2  BK5     2      21.860  33.650  20.470  1.00  0.00            
ATOM    186  O3  BK5     2      23.510  33.680  22.400  1.00  0.00            
ATOM    187  N4  BK5     2      22.860  35.800  21.200  1.00  0.00            
ATOM    188  C12 BK5     2      21.510  36.300  20.860  1.00  0.00            
ATOM    189  C13 BK5     2      21.420  37.740  21.460  1.00  0.00            
ATOM    190  N5  BK5     2      22.550  38.540  20.990  1.00  0.00            
ATOM    191  C14 BK5     2      22.410  39.980  21.380  1.00  0.00            
ATOM    192  C15 BK5     2      23.780  38.050  21.470  1.00  0.00            
ATOM    193  C16 BK5     2      24.030  36.680  20.900  1.00  0.00            
ATOM    194  C17 BK5     2      23.950  34.260  18.520  1.00  0.00            
ATOM    195  C18 BK5     2      24.960  34.130  17.560  1.00  0.00            
ATOM    196  C19 BK5     2      26.340  33.870  17.990  1.00  0.00            
ATOM    197  O4  BK5     2      27.290  33.840  16.950  1.00  0.00            
ATOM    198  C20 BK5     2      27.630  35.050  16.160  1.00  0.00            
ATOM    199  C21 BK5     2      28.040  36.120  17.160  1.00  0.00            
ATOM    200  N6  BK5     2      28.590  33.990  20.780  1.00  0.00            
ATOM    201  C22 BK5     2      29.920  33.530  21.060  1.00  0.00            
ATOM    202  H1  BK5     2      28.900  37.010  21.470  1.00  0.00            
ATOM    203  H2  BK5     2      30.210  38.000  21.030  1.00  0.00            
ATOM    204  H3  BK5     2      30.270  36.390  20.360  1.00  0.00            
ATOM    205  H4  BK5     2      30.660  37.120  23.400  1.00  0.00            
ATOM    206  H5  BK5     2      31.830  36.570  22.280  1.00  0.00            
ATOM    207  H6  BK5     2      29.360  34.910  23.280  1.00  0.00            
ATOM    208  H7  BK5     2      30.930  34.890  24.050  1.00  0.00            
ATOM    209  H8  BK5     2      33.200  31.850  19.570  1.00  0.00            
ATOM    210  H9  BK5     2      33.450  31.400  21.290  1.00  0.00            
ATOM    211  H10 BK5     2      32.330  30.460  20.200  1.00  0.00            
ATOM    212  H11 BK5     2      28.180  32.090  18.180  1.00  0.00            
ATOM    213  H12 BK5     2      25.930  33.530  21.340  1.00  0.00            
ATOM    214  H13 BK5     2      20.750  35.680  21.350  1.00  0.00            
ATOM    215  H14 BK5     2      21.300  36.390  19.790  1.00  0.00            
ATOM    216  H15 BK5     2      21.340  37.750  22.550  1.00  0.00            
ATOM    217  H16 BK5     2      20.490  38.240  21.170  1.00  0.00            
ATOM    218  H17 BK5     2      23.200  40.530  20.860  1.00  0.00            
ATOM    219  H18 BK5     2      21.440  40.370  21.060  1.00  0.00            
ATOM    220  H19 BK5     2      22.600  40.230  22.440  1.00  0.00            
ATOM    221  H20 BK5     2      23.770  37.960  22.570  1.00  0.00            
ATOM    222  H21 BK5     2      24.570  38.760  21.210  1.00  0.00            
ATOM    223  H22 BK5     2      24.100  36.840  19.810  1.00  0.00            
ATOM    224  H23 BK5     2      24.960  36.290  21.330  1.00  0.00            
ATOM    225  H24 BK5     2      22.930  34.460  18.220  1.00  0.00            
ATOM    226  H25 BK5     2      24.850  34.360  16.510  1.00  0.00            
ATOM    227  H26 BK5     2      26.830  35.400  15.500  1.00  0.00            
ATOM    228  H27 BK5     2      28.490  34.870  15.510  1.00  0.00            
ATOM    229  H28 BK5     2      28.210  37.030  16.580  1.00  0.00            
ATOM    230  H29 BK5     2      27.170  36.370  17.780  1.00  0.00            
ATOM    231  H30 BK5     2      28.860  35.750  17.800  1.00  0.00            
TER
ENDMDL
MODEL        1
ATOM      1  H1  GCD     1      22.970  37.310  16.220  1.00  0.00            
ATOM      2  O1  GCD     1      23.710  37.000  15.680  1.00  0.00            
ATOM      3  C1  GCD     1      24.280  38.200  15.100  1.00  0.00            
ATOM      4  H2  GCD     1      23.590  38.740  14.440  1.00  0.00            
ATOM      5  H3  GCD     1      24.570  38.790  15.980  1.00  0.00            
ATOM      6  C2  GCD     1      25.430  37.800  14.220  1.00  0.00            
ATOM      7  H4  GCD     1      25.870  36.850  14.560  1.00  0.00            
ATOM      8  C3  GCD     1      26.550  38.820  14.190  1.00  0.00            
ATOM      9  H5  GCD     1      26.050  39.760  13.940  1.00  0.00            
ATOM     10  C4  GCD     1      27.640  38.480  13.160  1.00  0.00            
ATOM     11  H6  GCD     1      28.140  37.540  13.440  1.00  0.00            
ATOM     12  O2  GCD     1      28.740  39.450  13.120  1.00  0.00            
ATOM     13  H7  GCD     1      29.170  39.520  13.980  1.00  0.00            
ATOM     14  C5  GCD     1      27.110  38.220  11.800  1.00  0.00            
ATOM     15  H8  GCD     1      26.610  39.080  11.350  1.00  0.00            
ATOM     16  O3  GCD     1      28.050  37.750  10.900  1.00  0.00            
ATOM     17  H9  GCD     1      28.440  36.910  11.150  1.00  0.00            
ATOM     18  C6  GCD     1      25.970  37.170  11.940  1.00  0.00            
ATOM     19  O4  GCD     1      24.930  37.590  12.890  1.00  0.00            
ATOM     20  H10 GCD     1      25.480  36.990  10.980  1.00  0.00            
ATOM     21  O5  GCD     1      26.490  35.870  12.290  1.00  0.00            
ATOM     22  C7  GCD     1      26.790  35.000  11.170  1.00  0.00            
ATOM     23  H11 GCD     1      26.750  35.560  10.230  1.00  0.00            
ATOM     24  C8  GCD     1      28.180  34.330  11.500  1.00  0.00            
ATOM     25  H12 GCD     1      28.210  34.000  12.550  1.00  0.00            
ATOM     26  O6  GCD     1      29.230  35.320  11.360  1.00  0.00            
ATOM     27  H13 GCD     1      29.980  34.800  11.650  1.00  0.00            
ATOM     28  C9  GCD     1      28.470  33.080  10.570  1.00  0.00            
ATOM     29  H14 GCD     1      28.400  33.390   9.510  1.00  0.00            
ATOM     30  O7  GCD     1      29.700  32.520  10.800  1.00  0.00            
ATOM     31  H15 GCD     1      29.530  31.840  11.450  1.00  0.00            
ATOM     32  C10 GCD     1      27.340  32.140  10.870  1.00  0.00            
ATOM     33  H16 GCD     1      27.460  31.250  10.250  1.00  0.00            
ATOM     34  O8  GCD     1      26.180  32.810  10.340  1.00  0.00            
ATOM     35  C11 GCD     1      25.740  33.940  11.080  1.00  0.00            
ATOM     36  H17 GCD     1      25.530  33.570  12.090  1.00  0.00            
ATOM     37  C12 GCD     1      24.430  34.490  10.550  1.00  0.00            
ATOM     38  H18 GCD     1      24.720  35.140   9.720  1.00  0.00            
ATOM     39  H19 GCD     1      24.060  35.090  11.390  1.00  0.00            
ATOM     40  O9  GCD     1      23.510  33.560   9.980  1.00  0.00            
ATOM     41  H20 GCD     1      24.040  32.770   9.800  1.00  0.00            
ATOM     42  O10 GCD     1      27.270  31.840  12.240  1.00  0.00            
ATOM     43  C13 GCD     1      27.190  30.460  12.610  1.00  0.00            
ATOM     44  H21 GCD     1      27.000  29.820  11.740  1.00  0.00            
ATOM     45  C14 GCD     1      28.500  30.160  13.340  1.00  0.00            
ATOM     46  H22 GCD     1      28.580  30.760  14.250  1.00  0.00            
ATOM     47  O11 GCD     1      29.590  30.440  12.480  1.00  0.00            
ATOM     48  H23 GCD     1      29.630  29.840  11.730  1.00  0.00            
ATOM     49  C15 GCD     1      28.490  28.730  13.860  1.00  0.00            
ATOM     50  H24 GCD     1      28.610  28.020  13.030  1.00  0.00            
ATOM     51  O12 GCD     1      29.590  28.460  14.730  1.00  0.00            
ATOM     52  H25 GCD     1      30.320  28.060  14.250  1.00  0.00            
ATOM     53  C16 GCD     1      27.170  28.450  14.650  1.00  0.00            
ATOM     54  H26 GCD     1      27.070  27.380  14.830  1.00  0.00            
ATOM     55  O13 GCD     1      26.040  28.780  13.800  1.00  0.00            
ATOM     56  C17 GCD     1      25.950  30.150  13.370  1.00  0.00            
ATOM     57  H27 GCD     1      25.950  30.800  14.260  1.00  0.00            
ATOM     58  C18 GCD     1      24.720  30.380  12.530  1.00  0.00            
ATOM     59  H28 GCD     1      24.580  29.390  12.080  1.00  0.00            
ATOM     60  H29 GCD     1      24.950  31.180  11.820  1.00  0.00            
ATOM     61  O14 GCD     1      23.620  30.690  13.300  1.00  0.00            
ATOM     62  H30 GCD     1      22.940  30.700  12.610  1.00  0.00            
ATOM     63  O15 GCD     1      27.050  29.150  15.900  1.00  0.00            
ATOM     64  C19 GCD     1      26.360  28.410  16.970  1.00  0.00            
ATOM     65  H31 GCD     1      25.850  27.550  16.520  1.00  0.00            
ATOM     66  C20 GCD     1      27.360  27.980  18.060  1.00  0.00            
ATOM     67  H32 GCD     1      27.850  28.860  18.500  1.00  0.00            
ATOM     68  O16 GCD     1      28.450  27.220  17.520  1.00  0.00            
ATOM     69  H33 GCD     1      28.930  27.730  16.860  1.00  0.00            
ATOM     70  C21 GCD     1      26.710  27.220  19.240  1.00  0.00            
ATOM     71  H34 GCD     1      26.220  26.360  18.760  1.00  0.00            
ATOM     72  O17 GCD     1      27.660  26.770  20.260  1.00  0.00            
ATOM     73  H35 GCD     1      28.060  27.600  20.560  1.00  0.00            
ATOM     74  C22 GCD     1      25.650  28.200  19.800  1.00  0.00            
ATOM     75  H36 GCD     1      25.080  27.750  20.610  1.00  0.00            
ATOM     76  O18 GCD     1      24.780  28.550  18.660  1.00  0.00            
ATOM     77  C23 GCD     1      25.360  29.330  17.600  1.00  0.00            
ATOM     78  H37 GCD     1      25.850  30.200  18.050  1.00  0.00            
ATOM     79  C24 GCD     1      24.260  29.630  16.630  1.00  0.00            
ATOM     80  H38 GCD     1      23.890  28.670  16.230  1.00  0.00            
ATOM     81  H39 GCD     1      24.720  30.140  15.770  1.00  0.00            
ATOM     82  O19 GCD     1      23.240  30.450  17.210  1.00  0.00            
ATOM     83  H40 GCD     1      22.930  30.020  18.010  1.00  0.00            
ATOM     84  O20 GCD     1      26.250  29.420  20.350  1.00  0.00            
ATOM     85  C25 GCD     1      26.260  29.500  21.820  1.00  0.00            
ATOM     86  H41 GCD     1      25.990  28.570  22.340  1.00  0.00            
ATOM     87  C26 GCD     1      27.680  30.010  22.270  1.00  0.00            
ATOM     88  H42 GCD     1      27.940  30.920  21.720  1.00  0.00            
ATOM     89  O21 GCD     1      28.670  29.020  22.040  1.00  0.00            
ATOM     90  H43 GCD     1      29.500  29.180  22.510  1.00  0.00            
ATOM     91  C27 GCD     1      27.520  30.280  23.820  1.00  0.00            
ATOM     92  H44 GCD     1      27.190  29.300  24.200  1.00  0.00            
ATOM     93  O22 GCD     1      28.720  30.690  24.510  1.00  0.00            
ATOM     94  H45 GCD     1      29.200  29.850  24.540  1.00  0.00            
ATOM     95  C28 GCD     1      26.340  31.170  24.220  1.00  0.00            
ATOM     96  H46 GCD     1      26.080  31.300  25.270  1.00  0.00            
ATOM     97  O23 GCD     1      25.170  30.510  23.630  1.00  0.00            
ATOM     98  C29 GCD     1      25.190  30.480  22.230  1.00  0.00            
ATOM     99  H47 GCD     1      25.360  31.510  21.870  1.00  0.00            
ATOM    100  C30 GCD     1      23.760  29.970  21.710  1.00  0.00            
ATOM    101  H48 GCD     1      23.730  30.190  20.640  1.00  0.00            
ATOM    102  H49 GCD     1      23.050  30.590  22.270  1.00  0.00            
ATOM    103  O24 GCD     1      23.480  28.590  21.960  1.00  0.00            
ATOM    104  H50 GCD     1      23.390  28.460  22.910  1.00  0.00            
ATOM    105  O25 GCD     1      26.490  32.420  23.660  1.00  0.00            
ATOM    106  C31 GCD     1      26.380  33.550  24.510  1.00  0.00            
ATOM    107  H51 GCD     1      26.140  33.200  25.520  1.00  0.00            
ATOM    108  C32 GCD     1      27.770  34.190  24.680  1.00  0.00            
ATOM    109  H52 GCD     1      28.140  34.460  23.680  1.00  0.00            
ATOM    110  O26 GCD     1      28.670  33.390  25.460  1.00  0.00            
ATOM    111  H53 GCD     1      28.600  32.470  25.160  1.00  0.00            
ATOM    112  C33 GCD     1      27.640  35.470  25.480  1.00  0.00            
ATOM    113  H54 GCD     1      27.300  35.270  26.500  1.00  0.00            
ATOM    114  O27 GCD     1      28.850  36.170  25.460  1.00  0.00            
ATOM    115  H55 GCD     1      28.880  36.520  24.560  1.00  0.00            
ATOM    116  C34 GCD     1      26.590  36.370  24.830  1.00  0.00            
ATOM    117  H56 GCD     1      26.440  37.250  25.460  1.00  0.00            
ATOM    118  O28 GCD     1      25.380  35.740  24.680  1.00  0.00            
ATOM    119  C35 GCD     1      25.350  34.530  23.890  1.00  0.00            
ATOM    120  H57 GCD     1      25.750  34.700  22.890  1.00  0.00            
ATOM    121  C36 GCD     1      23.900  34.040  23.800  1.00  0.00            
ATOM    122  H58 GCD     1      23.850  33.030  23.390  1.00  0.00            
ATOM    123  H59 GCD     1      23.260  34.750  23.250  1.00  0.00            
ATOM    124  O29 GCD     1      23.410  34.030  25.180  1.00  0.00            
ATOM    125  H60 GCD     1      23.130  34.930  25.370  1.00  0.00            
ATOM    126  O30 GCD     1      27.110  36.740  23.530  1.00  0.00            
ATOM    127  C37 GCD     1      27.330  38.150  23.270  1.00  0.00            
ATOM    128  H61 GCD     1      27.350  38.730  24.200  1.00  0.00            
ATOM    129  C38 GCD     1      28.610  38.340  22.530  1.00  0.00            
ATOM    130  H62 GCD     1      28.490  37.760  21.600  1.00  0.00            
ATOM    131  O31 GCD     1      29.710  37.880  23.350  1.00  0.00            
ATOM    132  H63 GCD     1      30.560  38.200  23.010  1.00  0.00            
ATOM    133  C39 GCD     1      28.800  39.730  22.080  1.00  0.00            
ATOM    134  H64 GCD     1      28.900  40.340  22.990  1.00  0.00            
ATOM    135  O32 GCD     1      30.070  39.820  21.420  1.00  0.00            
ATOM    136  H65 GCD     1      30.080  39.410  20.540  1.00  0.00            
ATOM    137  C40 GCD     1      27.660  40.240  21.280  1.00  0.00            
ATOM    138  H66 GCD     1      27.740  41.300  21.050  1.00  0.00            
ATOM    139  O33 GCD     1      26.510  40.100  22.080  1.00  0.00            
ATOM    140  C41 GCD     1      26.160  38.810  22.490  1.00  0.00            
ATOM    141  H67 GCD     1      25.880  38.250  21.580  1.00  0.00            
ATOM    142  C42 GCD     1      24.920  38.910  23.340  1.00  0.00            
ATOM    143  H68 GCD     1      24.510  37.920  23.580  1.00  0.00            
ATOM    144  H69 GCD     1      24.130  39.320  22.690  1.00  0.00            
ATOM    145  O34 GCD     1      25.050  39.780  24.450  1.00  0.00            
ATOM    146  H70 GCD     1      25.240  40.630  24.030  1.00  0.00            
ATOM    147  O35 GCD     1      27.490  39.530  20.070  1.00  0.00            
ATOM    148  C43 GCD     1      27.810  40.190  18.790  1.00  0.00            
ATOM    149  H71 GCD     1      28.210  41.200  18.980  1.00  0.00            
ATOM    150  C44 GCD     1      28.710  39.260  17.920  1.00  0.00            
ATOM    151  H72 GCD     1      28.170  38.320  17.750  1.00  0.00            
ATOM    152  O36 GCD     1      29.900  38.920  18.580  1.00  0.00            
ATOM    153  H73 GCD     1      30.390  38.400  17.940  1.00  0.00            
ATOM    154  C45 GCD     1      28.990  40.030  16.580  1.00  0.00            
ATOM    155  H74 GCD     1      29.330  41.040  16.850  1.00  0.00            
ATOM    156  O37 GCD     1      29.970  39.370  15.820  1.00  0.00            
ATOM    157  H75 GCD     1      30.810  39.190  16.260  1.00  0.00            
ATOM    158  C46 GCD     1      27.650  40.220  15.830  1.00  0.00            
ATOM    159  H76 GCD     1      27.790  40.830  14.930  1.00  0.00            
ATOM    160  O38 GCD     1      27.120  38.910  15.480  1.00  0.00            
ATOM    161  O39 GCD     1      26.710  40.880  16.620  1.00  0.00            
ATOM    162  C47 GCD     1      26.520  40.300  17.940  1.00  0.00            
ATOM    163  H77 GCD     1      26.040  39.310  17.900  1.00  0.00            
ATOM    164  C48 GCD     1      25.520  41.150  18.710  1.00  0.00            
ATOM    165  H78 GCD     1      26.040  41.990  19.180  1.00  0.00            
ATOM    166  H79 GCD     1      25.130  40.520  19.520  1.00  0.00            
ATOM    167  O40 GCD     1      24.430  41.470  17.900  1.00  0.00            
ATOM    168  H80 GCD     1      24.740  41.570  17.000  1.00  0.00            
ATOM    169  C1  BK5     2      31.670  35.300  19.670  1.00  0.00            
ATOM    170  C2  BK5     2      31.620  35.240  21.210  1.00  0.00            
ATOM    171  C3  BK5     2      30.590  34.210  21.760  1.00  0.00            
ATOM    172  C4  BK5     2      30.840  32.890  21.140  1.00  0.00            
ATOM    173  N1  BK5     2      31.800  32.030  21.440  1.00  0.00            
ATOM    174  N2  BK5     2      31.650  31.040  20.510  1.00  0.00            
ATOM    175  C5  BK5     2      32.620  29.950  20.530  1.00  0.00            
ATOM    176  C6  BK5     2      30.540  31.250  19.740  1.00  0.00            
ATOM    177  C7  BK5     2      30.100  30.550  18.530  1.00  0.00            
ATOM    178  O1  BK5     2      30.520  29.480  18.090  1.00  0.00            
ATOM    179  N3  BK5     2      28.920  31.110  18.060  1.00  0.00            
ATOM    180  C8  BK5     2      28.360  32.290  18.470  1.00  0.00            
ATOM    181  C9  BK5     2      27.100  32.620  17.880  1.00  0.00            
ATOM    182  C10 BK5     2      25.980  32.790  18.690  1.00  0.00            
ATOM    183  C11 BK5     2      24.810  33.320  18.130  1.00  0.00            
ATOM    184  S1  BK5     2      23.320  33.500  19.200  1.00  0.00            
ATOM    185  O2  BK5     2      22.190  33.200  18.320  1.00  0.00            
ATOM    186  O3  BK5     2      23.440  32.850  20.500  1.00  0.00            
ATOM    187  N4  BK5     2      23.200  35.140  19.530  1.00  0.00            
ATOM    188  C12 BK5     2      21.790  35.490  19.860  1.00  0.00            
ATOM    189  C13 BK5     2      21.870  36.920  20.510  1.00  0.00            
ATOM    190  N5  BK5     2      22.520  37.890  19.580  1.00  0.00            
ATOM    191  C14 BK5     2      22.430  39.300  20.030  1.00  0.00            
ATOM    192  C15 BK5     2      23.840  37.590  19.270  1.00  0.00            
ATOM    193  C16 BK5     2      24.110  36.110  18.960  1.00  0.00            
ATOM    194  C17 BK5     2      24.770  33.610  16.760  1.00  0.00            
ATOM    195  C18 BK5     2      25.890  33.380  15.930  1.00  0.00            
ATOM    196  C19 BK5     2      27.080  32.890  16.460  1.00  0.00            
ATOM    197  O4  BK5     2      28.180  32.660  15.650  1.00  0.00            
ATOM    198  C20 BK5     2      28.880  33.770  15.010  1.00  0.00            
ATOM    199  C21 BK5     2      29.990  34.320  15.950  1.00  0.00            
ATOM    200  N6  BK5     2      28.870  32.940  19.540  1.00  0.00            
ATOM    201  C22 BK5     2      29.970  32.400  20.160  1.00  0.00            
ATOM    202  H1  BK5     2      30.830  35.910  19.310  1.00  0.00            
ATOM    203  H2  BK5     2      32.570  35.840  19.370  1.00  0.00            
ATOM    204  H3  BK5     2      31.900  34.340  19.200  1.00  0.00            
ATOM    205  H4  BK5     2      31.410  36.270  21.530  1.00  0.00            
ATOM    206  H5  BK5     2      32.580  34.950  21.650  1.00  0.00            
ATOM    207  H6  BK5     2      29.550  34.540  21.610  1.00  0.00            
ATOM    208  H7  BK5     2      30.660  34.000  22.840  1.00  0.00            
ATOM    209  H8  BK5     2      33.410  30.200  19.810  1.00  0.00            
ATOM    210  H9  BK5     2      33.020  30.050  21.540  1.00  0.00            
ATOM    211  H10 BK5     2      32.020  29.050  20.330  1.00  0.00            
ATOM    212  H11 BK5     2      28.570  30.600  17.260  1.00  0.00            
ATOM    213  H12 BK5     2      26.030  32.550  19.750  1.00  0.00            
ATOM    214  H13 BK5     2      21.290  34.750  20.500  1.00  0.00            
ATOM    215  H14 BK5     2      21.290  35.550  18.890  1.00  0.00            
ATOM    216  H15 BK5     2      22.430  36.830  21.450  1.00  0.00            
ATOM    217  H16 BK5     2      20.870  37.290  20.760  1.00  0.00            
ATOM    218  H17 BK5     2      22.780  40.040  19.300  1.00  0.00            
ATOM    219  H18 BK5     2      21.410  39.570  20.330  1.00  0.00            
ATOM    220  H19 BK5     2      23.090  39.520  20.870  1.00  0.00            
ATOM    221  H20 BK5     2      24.540  37.900  20.050  1.00  0.00            
ATOM    222  H21 BK5     2      24.110  38.160  18.370  1.00  0.00            
ATOM    223  H22 BK5     2      24.070  36.070  17.860  1.00  0.00            
ATOM    224  H23 BK5     2      25.160  35.900  19.200  1.00  0.00            
ATOM    225  H24 BK5     2      23.780  33.800  16.370  1.00  0.00            
ATOM    226  H25 BK5     2      25.880  33.680  14.880  1.00  0.00            
ATOM    227  H26 BK5     2      28.320  34.650  14.670  1.00  0.00            
ATOM    228  H27 BK5     2      29.450  33.350  14.170  1.00  0.00            
ATOM    229  H28 BK5     2      29.440  34.930  16.680  1.00  0.00            
ATOM    230  H29 BK5     2      30.530  33.540  16.510  1.00  0.00            
ATOM    231  H30 BK5     2      30.660  34.930  15.340  1.00  0.00            
TER
ENDMDL
MODEL        1
ATOM      1  H1  GCD     1      25.590  37.300  13.720  1.00  0.00            
ATOM      2  O1  GCD     1      26.240  36.610  13.570  1.00  0.00            
ATOM      3  C1  GCD     1      27.510  37.170  13.630  1.00  0.00            
ATOM      4  H2  GCD     1      27.500  38.090  13.040  1.00  0.00            
ATOM      5  H3  GCD     1      27.700  37.520  14.650  1.00  0.00            
ATOM      6  C2  GCD     1      28.680  36.170  13.270  1.00  0.00            
ATOM      7  H4  GCD     1      28.660  35.220  13.820  1.00  0.00            
ATOM      8  C3  GCD     1      29.970  36.870  13.480  1.00  0.00            
ATOM      9  H5  GCD     1      30.050  37.840  12.980  1.00  0.00            
ATOM     10  C4  GCD     1      31.200  36.070  12.920  1.00  0.00            
ATOM     11  H6  GCD     1      31.310  35.160  13.520  1.00  0.00            
ATOM     12  O2  GCD     1      32.400  36.860  13.130  1.00  0.00            
ATOM     13  H7  GCD     1      32.450  36.920  14.090  1.00  0.00            
ATOM     14  C5  GCD     1      31.010  35.540  11.440  1.00  0.00            
ATOM     15  H8  GCD     1      31.060  36.360  10.720  1.00  0.00            
ATOM     16  O3  GCD     1      31.890  34.580  11.020  1.00  0.00            
ATOM     17  H9  GCD     1      31.390  33.780  11.210  1.00  0.00            
ATOM     18  C6  GCD     1      29.550  35.010  11.350  1.00  0.00            
ATOM     19  O4  GCD     1      28.620  35.910  11.860  1.00  0.00            
ATOM     20  H10 GCD     1      29.320  34.760  10.310  1.00  0.00            
ATOM     21  O5  GCD     1      29.340  33.820  12.080  1.00  0.00            
ATOM     22  C7  GCD     1      29.030  32.630  11.350  1.00  0.00            
ATOM     23  H11 GCD     1      29.260  32.650  10.280  1.00  0.00            
ATOM     24  C8  GCD     1      30.040  31.600  11.880  1.00  0.00            
ATOM     25  H12 GCD     1      30.090  31.650  12.970  1.00  0.00            
ATOM     26  O6  GCD     1      31.300  31.900  11.310  1.00  0.00            
ATOM     27  H13 GCD     1      31.910  31.220  11.610  1.00  0.00            
ATOM     28  C9  GCD     1      29.660  30.180  11.440  1.00  0.00            
ATOM     29  H14 GCD     1      29.890  30.140  10.370  1.00  0.00            
ATOM     30  O7  GCD     1      30.490  29.170  12.040  1.00  0.00            
ATOM     31  H15 GCD     1      30.140  28.940  12.900  1.00  0.00            
ATOM     32  C10 GCD     1      28.170  29.940  11.770  1.00  0.00            
ATOM     33  H16 GCD     1      27.950  28.930  11.400  1.00  0.00            
ATOM     34  O8  GCD     1      27.390  31.020  11.070  1.00  0.00            
ATOM     35  C11 GCD     1      27.590  32.300  11.580  1.00  0.00            
ATOM     36  H17 GCD     1      27.310  32.290  12.640  1.00  0.00            
ATOM     37  C12 GCD     1      26.600  33.120  10.670  1.00  0.00            
ATOM     38  H18 GCD     1      26.770  32.890   9.610  1.00  0.00            
ATOM     39  H19 GCD     1      26.650  34.210  10.790  1.00  0.00            
ATOM     40  O9  GCD     1      25.280  32.920  11.120  1.00  0.00            
ATOM     41  H20 GCD     1      24.650  33.240  10.470  1.00  0.00            
ATOM     42  O10 GCD     1      28.120  30.050  13.160  1.00  0.00            
ATOM     43  C13 GCD     1      27.650  28.880  13.840  1.00  0.00            
ATOM     44  H21 GCD     1      27.610  27.970  13.220  1.00  0.00            
ATOM     45  C14 GCD     1      28.570  28.480  14.970  1.00  0.00            
ATOM     46  H22 GCD     1      28.600  29.250  15.760  1.00  0.00            
ATOM     47  O11 GCD     1      29.860  28.260  14.470  1.00  0.00            
ATOM     48  H23 GCD     1      30.360  27.650  15.020  1.00  0.00            
ATOM     49  C15 GCD     1      28.100  27.230  15.710  1.00  0.00            
ATOM     50  H24 GCD     1      28.170  26.430  14.970  1.00  0.00            
ATOM     51  O12 GCD     1      29.000  26.970  16.830  1.00  0.00            
ATOM     52  H25 GCD     1      28.430  26.690  17.550  1.00  0.00            
ATOM     53  C16 GCD     1      26.610  27.220  16.070  1.00  0.00            
ATOM     54  H26 GCD     1      26.290  26.200  16.290  1.00  0.00            
ATOM     55  O13 GCD     1      25.870  27.770  14.980  1.00  0.00            
ATOM     56  C17 GCD     1      26.240  29.030  14.380  1.00  0.00            
ATOM     57  H27 GCD     1      26.100  29.800  15.150  1.00  0.00            
ATOM     58  C18 GCD     1      25.250  29.330  13.200  1.00  0.00            
ATOM     59  H28 GCD     1      25.380  28.550  12.440  1.00  0.00            
ATOM     60  H29 GCD     1      25.490  30.330  12.810  1.00  0.00            
ATOM     61  O14 GCD     1      23.830  29.370  13.570  1.00  0.00            
ATOM     62  H30 GCD     1      23.360  29.710  12.800  1.00  0.00            
ATOM     63  O15 GCD     1      26.320  28.080  17.150  1.00  0.00            
ATOM     64  C19 GCD     1      25.260  27.590  17.940  1.00  0.00            
ATOM     65  H31 GCD     1      24.630  26.890  17.370  1.00  0.00            
ATOM     66  C20 GCD     1      25.910  27.000  19.240  1.00  0.00            
ATOM     67  H32 GCD     1      26.560  27.790  19.640  1.00  0.00            
ATOM     68  O16 GCD     1      26.810  25.910  18.940  1.00  0.00            
ATOM     69  H33 GCD     1      26.320  25.100  18.750  1.00  0.00            
ATOM     70  C21 GCD     1      24.740  26.680  20.350  1.00  0.00            
ATOM     71  H34 GCD     1      24.150  25.800  20.090  1.00  0.00            
ATOM     72  O17 GCD     1      25.240  26.300  21.670  1.00  0.00            
ATOM     73  H35 GCD     1      25.710  27.010  22.130  1.00  0.00            
ATOM     74  C22 GCD     1      23.800  27.850  20.530  1.00  0.00            
ATOM     75  H36 GCD     1      23.040  27.610  21.290  1.00  0.00            
ATOM     76  O18 GCD     1      23.290  28.250  19.240  1.00  0.00            
ATOM     77  C23 GCD     1      24.340  28.800  18.370  1.00  0.00            
ATOM     78  H37 GCD     1      24.920  29.520  18.960  1.00  0.00            
ATOM     79  C24 GCD     1      23.770  29.510  17.220  1.00  0.00            
ATOM     80  H38 GCD     1      23.500  28.760  16.470  1.00  0.00            
ATOM     81  H39 GCD     1      24.630  30.030  16.790  1.00  0.00            
ATOM     82  O19 GCD     1      22.680  30.400  17.510  1.00  0.00            
ATOM     83  H40 GCD     1      22.090  29.880  18.080  1.00  0.00            
ATOM     84  O20 GCD     1      24.640  28.900  21.080  1.00  0.00            
ATOM     85  C25 GCD     1      24.560  29.200  22.490  1.00  0.00            
ATOM     86  H41 GCD     1      24.100  28.400  23.080  1.00  0.00            
ATOM     87  C26 GCD     1      25.960  29.430  22.910  1.00  0.00            
ATOM     88  H42 GCD     1      26.280  30.280  22.280  1.00  0.00            
ATOM     89  O21 GCD     1      26.790  28.260  22.710  1.00  0.00            
ATOM     90  H43 GCD     1      27.490  28.160  23.360  1.00  0.00            
ATOM     91  C27 GCD     1      26.050  30.120  24.230  1.00  0.00            
ATOM     92  H44 GCD     1      25.640  29.400  24.950  1.00  0.00            
ATOM     93  O22 GCD     1      27.400  30.510  24.490  1.00  0.00            
ATOM     94  H45 GCD     1      27.920  29.710  24.590  1.00  0.00            
ATOM     95  C28 GCD     1      25.180  31.380  24.400  1.00  0.00            
ATOM     96  H46 GCD     1      25.240  31.640  25.460  1.00  0.00            
ATOM     97  O23 GCD     1      23.810  31.010  24.020  1.00  0.00            
ATOM     98  C29 GCD     1      23.740  30.490  22.670  1.00  0.00            
ATOM     99  H47 GCD     1      24.110  31.300  22.030  1.00  0.00            
ATOM    100  C30 GCD     1      22.260  30.320  22.350  1.00  0.00            
ATOM    101  H48 GCD     1      22.230  30.180  21.260  1.00  0.00            
ATOM    102  H49 GCD     1      21.610  31.170  22.580  1.00  0.00            
ATOM    103  O24 GCD     1      21.740  29.150  22.940  1.00  0.00            
ATOM    104  H50 GCD     1      21.540  29.400  23.850  1.00  0.00            
ATOM    105  O25 GCD     1      25.510  32.480  23.570  1.00  0.00            
ATOM    106  C31 GCD     1      25.560  33.820  24.180  1.00  0.00            
ATOM    107  H51 GCD     1      25.000  33.810  25.130  1.00  0.00            
ATOM    108  C32 GCD     1      27.010  34.150  24.420  1.00  0.00            
ATOM    109  H52 GCD     1      27.570  34.010  23.480  1.00  0.00            
ATOM    110  O26 GCD     1      27.610  33.310  25.450  1.00  0.00            
ATOM    111  H53 GCD     1      27.530  32.420  25.090  1.00  0.00            
ATOM    112  C33 GCD     1      27.100  35.670  24.850  1.00  0.00            
ATOM    113  H54 GCD     1      26.520  35.820  25.780  1.00  0.00            
ATOM    114  O27 GCD     1      28.450  36.100  25.200  1.00  0.00            
ATOM    115  H55 GCD     1      28.870  36.280  24.360  1.00  0.00            
ATOM    116  C34 GCD     1      26.400  36.560  23.810  1.00  0.00            
ATOM    117  H56 GCD     1      26.310  37.540  24.280  1.00  0.00            
ATOM    118  O28 GCD     1      25.140  36.080  23.710  1.00  0.00            
ATOM    119  C35 GCD     1      24.960  34.760  23.200  1.00  0.00            
ATOM    120  H57 GCD     1      25.350  34.660  22.180  1.00  0.00            
ATOM    121  C36 GCD     1      23.480  34.470  22.920  1.00  0.00            
ATOM    122  H58 GCD     1      23.390  33.460  22.480  1.00  0.00            
ATOM    123  H59 GCD     1      23.210  35.170  22.120  1.00  0.00            
ATOM    124  O29 GCD     1      22.630  34.500  24.040  1.00  0.00            
ATOM    125  H60 GCD     1      22.400  35.410  24.280  1.00  0.00            
ATOM    126  O30 GCD     1      27.070  36.500  22.550  1.00  0.00            
ATOM    127  C37 GCD     1      27.670  37.790  22.170  1.00  0.00            
ATOM    128  H61 GCD     1      27.580  38.520  22.980  1.00  0.00            
ATOM    129  C38 GCD     1      29.120  37.480  21.950  1.00  0.00            
ATOM    130  H62 GCD     1      29.300  36.710  21.190  1.00  0.00            
ATOM    131  O31 GCD     1      29.800  37.100  23.120  1.00  0.00            
ATOM    132  H63 GCD     1      30.700  37.470  23.120  1.00  0.00            
ATOM    133  C39 GCD     1      29.700  38.760  21.480  1.00  0.00            
ATOM    134  H64 GCD     1      29.500  39.570  22.190  1.00  0.00            
ATOM    135  O32 GCD     1      31.180  38.660  21.280  1.00  0.00            
ATOM    136  H65 GCD     1      31.380  38.380  20.380  1.00  0.00            
ATOM    137  C40 GCD     1      28.980  39.330  20.250  1.00  0.00            
ATOM    138  H66 GCD     1      29.270  40.330  19.920  1.00  0.00            
ATOM    139  O33 GCD     1      27.580  39.460  20.400  1.00  0.00            
ATOM    140  C41 GCD     1      26.930  38.300  20.970  1.00  0.00            
ATOM    141  H67 GCD     1      27.030  37.500  20.220  1.00  0.00            
ATOM    142  C42 GCD     1      25.490  38.610  21.160  1.00  0.00            
ATOM    143  H68 GCD     1      24.860  37.730  21.340  1.00  0.00            
ATOM    144  H69 GCD     1      25.010  39.000  20.250  1.00  0.00            
ATOM    145  O34 GCD     1      25.370  39.510  22.270  1.00  0.00            
ATOM    146  H70 GCD     1      24.480  39.260  22.530  1.00  0.00            
ATOM    147  O35 GCD     1      29.130  38.340  19.180  1.00  0.00            
ATOM    148  C43 GCD     1      29.800  38.720  17.960  1.00  0.00            
ATOM    149  H71 GCD     1      30.230  39.710  18.210  1.00  0.00            
ATOM    150  C44 GCD     1      30.990  37.850  17.680  1.00  0.00            
ATOM    151  H72 GCD     1      30.730  36.800  17.500  1.00  0.00            
ATOM    152  O36 GCD     1      31.930  37.920  18.800  1.00  0.00            
ATOM    153  H73 GCD     1      32.800  37.600  18.530  1.00  0.00            
ATOM    154  C45 GCD     1      31.610  38.430  16.410  1.00  0.00            
ATOM    155  H74 GCD     1      31.980  39.460  16.550  1.00  0.00            
ATOM    156  O37 GCD     1      32.740  37.630  16.030  1.00  0.00            
ATOM    157  H75 GCD     1      33.450  37.640  16.680  1.00  0.00            
ATOM    158  C46 GCD     1      30.590  38.370  15.260  1.00  0.00            
ATOM    159  H76 GCD     1      31.060  38.730  14.340  1.00  0.00            
ATOM    160  O38 GCD     1      30.150  37.120  14.870  1.00  0.00            
ATOM    161  O39 GCD     1      29.500  39.240  15.630  1.00  0.00            
ATOM    162  C47 GCD     1      28.840  38.840  16.810  1.00  0.00            
ATOM    163  H77 GCD     1      28.270  37.920  16.630  1.00  0.00            
ATOM    164  C48 GCD     1      27.700  39.840  17.070  1.00  0.00            
ATOM    165  H78 GCD     1      28.090  40.820  17.400  1.00  0.00            
ATOM    166  H79 GCD     1      27.060  39.570  17.920  1.00  0.00            
ATOM    167  O40 GCD     1      26.740  40.110  16.070  1.00  0.00            
ATOM    168  H80 GCD     1      27.050  40.250  15.170  1.00  0.00            
ATOM    169  C1  BK5     2      31.630  34.730  20.170  1.00  0.00            
ATOM    170  C2  BK5     2      31.480  34.520  21.670  1.00  0.00            
ATOM    171  C3  BK5     2      30.050  34.000  22.030  1.00  0.00            
ATOM    172  C4  BK5     2      29.920  32.500  21.930  1.00  0.00            
ATOM    173  N1  BK5     2      30.630  31.600  22.620  1.00  0.00            
ATOM    174  N2  BK5     2      30.190  30.410  22.130  1.00  0.00            
ATOM    175  C5  BK5     2      30.700  29.170  22.620  1.00  0.00            
ATOM    176  C6  BK5     2      29.370  30.520  21.010  1.00  0.00            
ATOM    177  C7  BK5     2      28.810  29.510  20.040  1.00  0.00            
ATOM    178  O1  BK5     2      29.010  28.300  20.100  1.00  0.00            
ATOM    179  N3  BK5     2      28.030  30.120  19.060  1.00  0.00            
ATOM    180  C8  BK5     2      27.930  31.500  18.970  1.00  0.00            
ATOM    181  C9  BK5     2      26.820  31.950  18.070  1.00  0.00            
ATOM    182  C10 BK5     2      25.600  32.460  18.560  1.00  0.00            
ATOM    183  C11 BK5     2      24.660  33.030  17.670  1.00  0.00            
ATOM    184  S1  BK5     2      23.120  33.790  18.240  1.00  0.00            
ATOM    185  O2  BK5     2      22.060  33.470  17.270  1.00  0.00            
ATOM    186  O3  BK5     2      23.040  33.550  19.690  1.00  0.00            
ATOM    187  N4  BK5     2      23.330  35.470  18.010  1.00  0.00            
ATOM    188  C12 BK5     2      22.070  36.220  17.820  1.00  0.00            
ATOM    189  C13 BK5     2      22.350  37.650  18.180  1.00  0.00            
ATOM    190  N5  BK5     2      23.520  38.220  17.450  1.00  0.00            
ATOM    191  C14 BK5     2      23.660  39.670  17.790  1.00  0.00            
ATOM    192  C15 BK5     2      24.780  37.410  17.570  1.00  0.00            
ATOM    193  C16 BK5     2      24.480  35.980  17.160  1.00  0.00            
ATOM    194  C17 BK5     2      24.760  32.770  16.270  1.00  0.00            
ATOM    195  C18 BK5     2      25.970  32.400  15.760  1.00  0.00            
ATOM    196  C19 BK5     2      26.970  31.910  16.640  1.00  0.00            
ATOM    197  O4  BK5     2      28.190  31.510  16.150  1.00  0.00            
ATOM    198  C20 BK5     2      29.030  32.580  15.540  1.00  0.00            
ATOM    199  C21 BK5     2      28.970  33.890  16.440  1.00  0.00            
ATOM    200  N6  BK5     2      28.410  32.360  19.880  1.00  0.00            
ATOM    201  C22 BK5     2      29.230  31.860  20.850  1.00  0.00            
ATOM    202  H1  BK5     2      31.100  35.600  19.770  1.00  0.00            
ATOM    203  H2  BK5     2      32.670  34.800  19.820  1.00  0.00            
ATOM    204  H3  BK5     2      31.270  33.860  19.610  1.00  0.00            
ATOM    205  H4  BK5     2      31.750  35.480  22.120  1.00  0.00            
ATOM    206  H5  BK5     2      32.100  33.680  22.000  1.00  0.00            
ATOM    207  H6  BK5     2      29.320  34.480  21.380  1.00  0.00            
ATOM    208  H7  BK5     2      29.840  34.250  23.080  1.00  0.00            
ATOM    209  H8  BK5     2      29.940  28.380  22.700  1.00  0.00            
ATOM    210  H9  BK5     2      31.620  28.880  22.100  1.00  0.00            
ATOM    211  H10 BK5     2      31.030  29.300  23.660  1.00  0.00            
ATOM    212  H11 BK5     2      27.700  29.550  18.290  1.00  0.00            
ATOM    213  H12 BK5     2      25.440  32.420  19.630  1.00  0.00            
ATOM    214  H13 BK5     2      21.210  35.850  18.390  1.00  0.00            
ATOM    215  H14 BK5     2      21.700  36.040  16.800  1.00  0.00            
ATOM    216  H15 BK5     2      22.470  37.820  19.260  1.00  0.00            
ATOM    217  H16 BK5     2      21.460  38.250  17.940  1.00  0.00            
ATOM    218  H17 BK5     2      23.560  39.790  18.870  1.00  0.00            
ATOM    219  H18 BK5     2      24.630  40.050  17.420  1.00  0.00            
ATOM    220  H19 BK5     2      22.860  40.230  17.300  1.00  0.00            
ATOM    221  H20 BK5     2      25.210  37.580  18.560  1.00  0.00            
ATOM    222  H21 BK5     2      25.490  37.860  16.870  1.00  0.00            
ATOM    223  H22 BK5     2      24.280  35.900  16.080  1.00  0.00            
ATOM    224  H23 BK5     2      25.420  35.450  17.330  1.00  0.00            
ATOM    225  H24 BK5     2      24.010  33.250  15.660  1.00  0.00            
ATOM    226  H25 BK5     2      26.260  32.440  14.720  1.00  0.00            
ATOM    227  H26 BK5     2      28.710  32.730  14.510  1.00  0.00            
ATOM    228  H27 BK5     2      30.060  32.200  15.560  1.00  0.00            
ATOM    229  H28 BK5     2      27.980  34.240  16.740  1.00  0.00            
ATOM    230  H29 BK5     2      29.610  33.850  17.330  1.00  0.00            
ATOM    231  H30 BK5     2      29.490  34.640  15.830  1.00  0.00            
TER
ENDMDL
MODEL        1
ATOM      1  H1  GCD     1      16.670  35.640  27.580  1.00  0.00            
ATOM      2  O1  GCD     1      16.710  35.860  26.640  1.00  0.00            
ATOM      3  C1  GCD     1      18.080  35.620  26.170  1.00  0.00            
ATOM      4  H2  GCD     1      18.600  36.530  26.490  1.00  0.00            
ATOM      5  H3  GCD     1      18.470  34.750  26.700  1.00  0.00            
ATOM      6  C2  GCD     1      18.380  35.520  24.630  1.00  0.00            
ATOM      7  H4  GCD     1      18.880  34.560  24.460  1.00  0.00            
ATOM      8  C3  GCD     1      19.370  36.560  24.070  1.00  0.00            
ATOM      9  H5  GCD     1      19.020  37.560  24.350  1.00  0.00            
ATOM     10  C4  GCD     1      19.540  36.440  22.590  1.00  0.00            
ATOM     11  H6  GCD     1      20.000  35.510  22.210  1.00  0.00            
ATOM     12  O2  GCD     1      20.220  37.600  22.020  1.00  0.00            
ATOM     13  H7  GCD     1      19.680  38.390  22.120  1.00  0.00            
ATOM     14  C5  GCD     1      18.130  36.350  22.000  1.00  0.00            
ATOM     15  H8  GCD     1      17.590  37.230  22.370  1.00  0.00            
ATOM     16  O3  GCD     1      18.100  36.400  20.570  1.00  0.00            
ATOM     17  H9  GCD     1      18.800  35.760  20.440  1.00  0.00            
ATOM     18  C6  GCD     1      17.300  35.220  22.520  1.00  0.00            
ATOM     19  O4  GCD     1      17.150  35.460  23.870  1.00  0.00            
ATOM     20  H10 GCD     1      16.360  35.420  22.000  1.00  0.00            
ATOM     21  O5  GCD     1      17.890  33.930  22.280  1.00  0.00            
ATOM     22  C7  GCD     1      17.520  33.220  21.090  1.00  0.00            
ATOM     23  H11 GCD     1      17.120  33.890  20.320  1.00  0.00            
ATOM     24  C8  GCD     1      18.860  32.810  20.450  1.00  0.00            
ATOM     25  H12 GCD     1      19.280  32.210  21.270  1.00  0.00            
ATOM     26  O6  GCD     1      19.650  33.920  20.040  1.00  0.00            
ATOM     27  H13 GCD     1      20.330  33.550  19.470  1.00  0.00            
ATOM     28  C9  GCD     1      18.690  31.850  19.320  1.00  0.00            
ATOM     29  H14 GCD     1      18.220  32.420  18.510  1.00  0.00            
ATOM     30  O7  GCD     1      19.940  31.280  18.840  1.00  0.00            
ATOM     31  H15 GCD     1      20.310  31.810  18.130  1.00  0.00            
ATOM     32  C10 GCD     1      17.720  30.720  19.690  1.00  0.00            
ATOM     33  H16 GCD     1      17.470  30.160  18.790  1.00  0.00            
ATOM     34  O8  GCD     1      16.520  31.150  20.270  1.00  0.00            
ATOM     35  C11 GCD     1      16.630  31.990  21.420  1.00  0.00            
ATOM     36  H17 GCD     1      16.990  31.330  22.230  1.00  0.00            
ATOM     37  C12 GCD     1      15.150  32.300  21.920  1.00  0.00            
ATOM     38  H18 GCD     1      15.120  32.560  22.990  1.00  0.00            
ATOM     39  H19 GCD     1      14.460  31.470  21.780  1.00  0.00            
ATOM     40  O9  GCD     1      14.520  33.410  21.110  1.00  0.00            
ATOM     41  H20 GCD     1      14.510  33.090  20.200  1.00  0.00            
ATOM     42  O10 GCD     1      18.440  29.760  20.480  1.00  0.00            
ATOM     43  C13 GCD     1      17.740  28.600  20.870  1.00  0.00            
ATOM     44  H21 GCD     1      16.650  28.690  20.950  1.00  0.00            
ATOM     45  C14 GCD     1      18.010  27.460  19.800  1.00  0.00            
ATOM     46  H22 GCD     1      19.070  27.500  19.510  1.00  0.00            
ATOM     47  O11 GCD     1      17.330  27.840  18.620  1.00  0.00            
ATOM     48  H23 GCD     1      17.290  27.150  17.950  1.00  0.00            
ATOM     49  C15 GCD     1      17.510  26.090  20.250  1.00  0.00            
ATOM     50  H24 GCD     1      16.410  26.140  20.270  1.00  0.00            
ATOM     51  O12 GCD     1      17.780  24.960  19.370  1.00  0.00            
ATOM     52  H25 GCD     1      18.730  24.930  19.260  1.00  0.00            
ATOM     53  C16 GCD     1      18.010  25.800  21.680  1.00  0.00            
ATOM     54  H26 GCD     1      17.470  24.920  22.020  1.00  0.00            
ATOM     55  O13 GCD     1      17.690  26.880  22.540  1.00  0.00            
ATOM     56  C17 GCD     1      18.320  28.140  22.250  1.00  0.00            
ATOM     57  H27 GCD     1      19.370  27.960  21.970  1.00  0.00            
ATOM     58  C18 GCD     1      18.140  29.010  23.430  1.00  0.00            
ATOM     59  H28 GCD     1      17.090  29.310  23.490  1.00  0.00            
ATOM     60  H29 GCD     1      18.750  29.920  23.400  1.00  0.00            
ATOM     61  O14 GCD     1      18.570  28.430  24.630  1.00  0.00            
ATOM     62  H30 GCD     1      17.880  27.880  25.020  1.00  0.00            
ATOM     63  O15 GCD     1      19.440  25.630  21.680  1.00  0.00            
ATOM     64  C19 GCD     1      19.900  24.280  21.950  1.00  0.00            
ATOM     65  H31 GCD     1      19.100  23.540  21.820  1.00  0.00            
ATOM     66  C20 GCD     1      20.940  23.990  20.950  1.00  0.00            
ATOM     67  H32 GCD     1      21.670  24.800  20.930  1.00  0.00            
ATOM     68  O16 GCD     1      20.450  23.810  19.580  1.00  0.00            
ATOM     69  H33 GCD     1      21.190  23.620  19.000  1.00  0.00            
ATOM     70  C21 GCD     1      21.840  22.750  21.360  1.00  0.00            
ATOM     71  H34 GCD     1      21.220  21.870  21.140  1.00  0.00            
ATOM     72  O17 GCD     1      23.060  22.710  20.650  1.00  0.00            
ATOM     73  H35 GCD     1      23.590  23.450  20.960  1.00  0.00            
ATOM     74  C22 GCD     1      22.230  22.800  22.810  1.00  0.00            
ATOM     75  H36 GCD     1      22.650  21.840  23.120  1.00  0.00            
ATOM     76  O18 GCD     1      21.100  23.000  23.640  1.00  0.00            
ATOM     77  C23 GCD     1      20.420  24.240  23.370  1.00  0.00            
ATOM     78  H37 GCD     1      21.180  25.020  23.500  1.00  0.00            
ATOM     79  C24 GCD     1      19.370  24.470  24.430  1.00  0.00            
ATOM     80  H38 GCD     1      18.770  25.370  24.240  1.00  0.00            
ATOM     81  H39 GCD     1      19.900  24.580  25.390  1.00  0.00            
ATOM     82  O19 GCD     1      18.490  23.320  24.570  1.00  0.00            
ATOM     83  H40 GCD     1      19.010  22.580  24.900  1.00  0.00            
ATOM     84  O20 GCD     1      23.180  23.860  23.010  1.00  0.00            
ATOM     85  C25 GCD     1      24.380  23.490  23.860  1.00  0.00            
ATOM     86  H41 GCD     1      24.360  22.430  24.120  1.00  0.00            
ATOM     87  C26 GCD     1      25.660  23.770  23.100  1.00  0.00            
ATOM     88  H42 GCD     1      25.510  24.720  22.590  1.00  0.00            
ATOM     89  O21 GCD     1      25.860  22.790  22.120  1.00  0.00            
ATOM     90  H43 GCD     1      26.260  23.190  21.340  1.00  0.00            
ATOM     91  C27 GCD     1      26.880  23.830  24.030  1.00  0.00            
ATOM     92  H44 GCD     1      27.160  22.830  24.370  1.00  0.00            
ATOM     93  O22 GCD     1      28.010  24.360  23.280  1.00  0.00            
ATOM     94  H45 GCD     1      27.820  25.290  23.130  1.00  0.00            
ATOM     95  C28 GCD     1      26.610  24.710  25.240  1.00  0.00            
ATOM     96  H46 GCD     1      27.460  24.740  25.930  1.00  0.00            
ATOM     97  O23 GCD     1      25.510  24.290  25.910  1.00  0.00            
ATOM     98  C29 GCD     1      24.250  24.300  25.160  1.00  0.00            
ATOM     99  H47 GCD     1      23.870  25.310  24.960  1.00  0.00            
ATOM    100  C30 GCD     1      23.230  23.620  26.020  1.00  0.00            
ATOM    101  H48 GCD     1      22.220  23.810  25.650  1.00  0.00            
ATOM    102  H49 GCD     1      23.250  24.130  26.990  1.00  0.00            
ATOM    103  O24 GCD     1      23.620  22.260  26.200  1.00  0.00            
ATOM    104  H50 GCD     1      23.140  21.910  26.970  1.00  0.00            
ATOM    105  O25 GCD     1      26.290  25.990  24.730  1.00  0.00            
ATOM    106  C31 GCD     1      27.290  26.990  24.760  1.00  0.00            
ATOM    107  H51 GCD     1      28.330  26.630  24.790  1.00  0.00            
ATOM    108  C32 GCD     1      27.000  27.870  23.490  1.00  0.00            
ATOM    109  H52 GCD     1      25.960  28.210  23.480  1.00  0.00            
ATOM    110  O26 GCD     1      27.340  27.030  22.300  1.00  0.00            
ATOM    111  H53 GCD     1      27.100  27.540  21.520  1.00  0.00            
ATOM    112  C33 GCD     1      27.830  29.170  23.520  1.00  0.00            
ATOM    113  H54 GCD     1      28.880  28.860  23.500  1.00  0.00            
ATOM    114  O27 GCD     1      27.510  30.060  22.400  1.00  0.00            
ATOM    115  H55 GCD     1      26.550  30.160  22.360  1.00  0.00            
ATOM    116  C34 GCD     1      27.720  29.860  24.840  1.00  0.00            
ATOM    117  H56 GCD     1      28.510  30.610  24.750  1.00  0.00            
ATOM    118  O28 GCD     1      28.070  28.930  25.880  1.00  0.00            
ATOM    119  C35 GCD     1      27.230  27.830  26.030  1.00  0.00            
ATOM    120  H57 GCD     1      26.180  28.100  26.180  1.00  0.00            
ATOM    121  C36 GCD     1      27.660  27.110  27.330  1.00  0.00            
ATOM    122  H58 GCD     1      26.890  26.340  27.510  1.00  0.00            
ATOM    123  H59 GCD     1      27.740  27.840  28.150  1.00  0.00            
ATOM    124  O29 GCD     1      28.990  26.480  27.190  1.00  0.00            
ATOM    125  H60 GCD     1      29.190  26.060  28.030  1.00  0.00            
ATOM    126  O30 GCD     1      26.420  30.460  25.170  1.00  0.00            
ATOM    127  C37 GCD     1      26.430  31.480  26.210  1.00  0.00            
ATOM    128  H61 GCD     1      27.150  31.050  26.920  1.00  0.00            
ATOM    129  C38 GCD     1      26.870  32.860  25.610  1.00  0.00            
ATOM    130  H62 GCD     1      26.140  33.120  24.830  1.00  0.00            
ATOM    131  O31 GCD     1      28.260  32.850  25.150  1.00  0.00            
ATOM    132  H63 GCD     1      28.540  33.750  24.920  1.00  0.00            
ATOM    133  C39 GCD     1      26.680  33.940  26.710  1.00  0.00            
ATOM    134  H64 GCD     1      27.270  33.710  27.610  1.00  0.00            
ATOM    135  O32 GCD     1      27.070  35.220  26.130  1.00  0.00            
ATOM    136  H65 GCD     1      26.290  35.600  25.720  1.00  0.00            
ATOM    137  C40 GCD     1      25.270  33.960  27.320  1.00  0.00            
ATOM    138  H66 GCD     1      25.150  34.680  28.130  1.00  0.00            
ATOM    139  O33 GCD     1      24.950  32.690  27.740  1.00  0.00            
ATOM    140  C41 GCD     1      24.970  31.580  26.790  1.00  0.00            
ATOM    141  H67 GCD     1      24.310  31.790  25.940  1.00  0.00            
ATOM    142  C42 GCD     1      24.570  30.270  27.470  1.00  0.00            
ATOM    143  H68 GCD     1      24.440  29.510  26.680  1.00  0.00            
ATOM    144  H69 GCD     1      23.580  30.500  27.900  1.00  0.00            
ATOM    145  O34 GCD     1      25.440  29.890  28.520  1.00  0.00            
ATOM    146  H70 GCD     1      25.410  28.930  28.400  1.00  0.00            
ATOM    147  O35 GCD     1      24.340  34.290  26.320  1.00  0.00            
ATOM    148  C43 GCD     1      23.540  35.480  26.390  1.00  0.00            
ATOM    149  H71 GCD     1      23.920  36.140  27.180  1.00  0.00            
ATOM    150  C44 GCD     1      23.520  36.290  25.130  1.00  0.00            
ATOM    151  H72 GCD     1      23.070  35.600  24.400  1.00  0.00            
ATOM    152  O36 GCD     1      24.790  36.720  24.770  1.00  0.00            
ATOM    153  H73 GCD     1      24.660  37.230  23.960  1.00  0.00            
ATOM    154  C45 GCD     1      22.530  37.500  25.200  1.00  0.00            
ATOM    155  H74 GCD     1      22.830  38.190  26.000  1.00  0.00            
ATOM    156  O37 GCD     1      22.480  38.220  23.960  1.00  0.00            
ATOM    157  H75 GCD     1      21.820  37.780  23.410  1.00  0.00            
ATOM    158  C46 GCD     1      21.130  37.060  25.670  1.00  0.00            
ATOM    159  H76 GCD     1      20.520  37.960  25.810  1.00  0.00            
ATOM    160  O38 GCD     1      20.630  36.310  24.590  1.00  0.00            
ATOM    161  O39 GCD     1      21.180  36.310  26.840  1.00  0.00            
ATOM    162  C47 GCD     1      22.060  35.120  26.710  1.00  0.00            
ATOM    163  H77 GCD     1      21.630  34.540  25.880  1.00  0.00            
ATOM    164  C48 GCD     1      21.920  34.330  28.050  1.00  0.00            
ATOM    165  H78 GCD     1      22.410  33.360  27.950  1.00  0.00            
ATOM    166  H79 GCD     1      20.870  34.060  28.230  1.00  0.00            
ATOM    167  O40 GCD     1      22.360  34.970  29.260  1.00  0.00            
ATOM    168  H80 GCD     1      21.870  35.790  29.390  1.00  0.00            
ATOM    169  C1  BK5     2      23.470  32.810  23.130  1.00  0.00            
ATOM    170  C2  BK5     2      22.030  32.820  23.640  1.00  0.00            
ATOM    171  C3  BK5     2      21.270  31.620  23.030  1.00  0.00            
ATOM    172  C4  BK5     2      21.710  30.300  23.530  1.00  0.00            
ATOM    173  N1  BK5     2      22.410  29.410  22.810  1.00  0.00            
ATOM    174  N2  BK5     2      22.600  28.420  23.750  1.00  0.00            
ATOM    175  C5  BK5     2      23.140  27.170  23.350  1.00  0.00            
ATOM    176  C6  BK5     2      22.000  28.630  24.960  1.00  0.00            
ATOM    177  C7  BK5     2      21.960  27.760  26.130  1.00  0.00            
ATOM    178  O1  BK5     2      22.480  26.690  26.270  1.00  0.00            
ATOM    179  N3  BK5     2      21.400  28.400  27.200  1.00  0.00            
ATOM    180  C8  BK5     2      21.040  29.720  27.170  1.00  0.00            
ATOM    181  C9  BK5     2      20.550  30.230  28.420  1.00  0.00            
ATOM    182  C10 BK5     2      21.250  30.000  29.640  1.00  0.00            
ATOM    183  C11 BK5     2      20.770  30.540  30.830  1.00  0.00            
ATOM    184  S1  BK5     2      21.650  30.110  32.350  1.00  0.00            
ATOM    185  O2  BK5     2      20.860  30.660  33.440  1.00  0.00            
ATOM    186  O3  BK5     2      22.240  28.740  32.380  1.00  0.00            
ATOM    187  N4  BK5     2      22.960  31.220  32.260  1.00  0.00            
ATOM    188  C12 BK5     2      23.690  31.450  31.010  1.00  0.00            
ATOM    189  C13 BK5     2      24.570  32.750  31.060  1.00  0.00            
ATOM    190  N5  BK5     2      25.310  32.950  32.300  1.00  0.00            
ATOM    191  C14 BK5     2      26.180  34.160  32.240  1.00  0.00            
ATOM    192  C15 BK5     2      24.490  32.780  33.520  1.00  0.00            
ATOM    193  C16 BK5     2      23.840  31.420  33.460  1.00  0.00            
ATOM    194  C17 BK5     2      19.780  31.540  30.790  1.00  0.00            
ATOM    195  C18 BK5     2      19.150  31.770  29.570  1.00  0.00            
ATOM    196  C19 BK5     2      19.490  31.120  28.450  1.00  0.00            
ATOM    197  O4  BK5     2      18.900  31.550  27.200  1.00  0.00            
ATOM    198  C20 BK5     2      17.560  31.100  26.770  1.00  0.00            
ATOM    199  C21 BK5     2      17.270  31.990  25.530  1.00  0.00            
ATOM    200  N6  BK5     2      21.160  30.510  26.070  1.00  0.00            
ATOM    201  C22 BK5     2      21.670  29.920  24.900  1.00  0.00            
ATOM    202  H1  BK5     2      23.440  33.110  22.080  1.00  0.00            
ATOM    203  H2  BK5     2      24.050  33.530  23.710  1.00  0.00            
ATOM    204  H3  BK5     2      23.960  31.830  23.130  1.00  0.00            
ATOM    205  H4  BK5     2      21.570  33.790  23.420  1.00  0.00            
ATOM    206  H5  BK5     2      22.020  32.690  24.730  1.00  0.00            
ATOM    207  H6  BK5     2      21.320  31.690  21.940  1.00  0.00            
ATOM    208  H7  BK5     2      20.220  31.720  23.320  1.00  0.00            
ATOM    209  H8  BK5     2      22.610  26.300  23.760  1.00  0.00            
ATOM    210  H9  BK5     2      23.220  26.970  22.270  1.00  0.00            
ATOM    211  H10 BK5     2      24.200  27.220  23.620  1.00  0.00            
ATOM    212  H11 BK5     2      21.330  27.900  28.080  1.00  0.00            
ATOM    213  H12 BK5     2      22.090  29.310  29.680  1.00  0.00            
ATOM    214  H13 BK5     2      23.000  31.720  30.200  1.00  0.00            
ATOM    215  H14 BK5     2      24.420  30.670  30.790  1.00  0.00            
ATOM    216  H15 BK5     2      23.920  33.580  30.770  1.00  0.00            
ATOM    217  H16 BK5     2      25.280  32.700  30.220  1.00  0.00            
ATOM    218  H17 BK5     2      26.990  33.980  31.520  1.00  0.00            
ATOM    219  H18 BK5     2      25.540  35.030  32.030  1.00  0.00            
ATOM    220  H19 BK5     2      26.620  34.280  33.230  1.00  0.00            
ATOM    221  H20 BK5     2      23.660  33.500  33.460  1.00  0.00            
ATOM    222  H21 BK5     2      25.030  32.940  34.460  1.00  0.00            
ATOM    223  H22 BK5     2      24.610  30.640  33.540  1.00  0.00            
ATOM    224  H23 BK5     2      23.160  31.280  34.320  1.00  0.00            
ATOM    225  H24 BK5     2      19.490  32.010  31.730  1.00  0.00            
ATOM    226  H25 BK5     2      18.280  32.420  29.520  1.00  0.00            
ATOM    227  H26 BK5     2      16.780  31.270  27.510  1.00  0.00            
ATOM    228  H27 BK5     2      17.630  30.040  26.500  1.00  0.00            
ATOM    229  H28 BK5     2      16.810  32.950  25.800  1.00  0.00            
ATOM    230  H29 BK5     2      18.120  32.170  24.870  1.00  0.00            
ATOM    231  H30 BK5     2      16.480  31.440  25.000  1.00  0.00            
TER
ENDMDL
MODEL        1
ATOM      1  H1  GCD     1       9.270  34.670  21.950  1.00  0.00            
ATOM      2  O1  GCD     1       9.690  33.900  21.540  1.00  0.00            
ATOM      3  C1  GCD     1       9.050  33.900  20.210  1.00  0.00            
ATOM      4  H2  GCD     1       7.980  33.630  20.220  1.00  0.00            
ATOM      5  H3  GCD     1       9.150  34.920  19.820  1.00  0.00            
ATOM      6  C2  GCD     1       9.710  33.000  19.230  1.00  0.00            
ATOM      7  H4  GCD     1      10.760  33.300  19.240  1.00  0.00            
ATOM      8  C3  GCD     1       9.280  33.220  17.750  1.00  0.00            
ATOM      9  H5  GCD     1       8.200  33.050  17.660  1.00  0.00            
ATOM     10  C4  GCD     1       9.960  32.220  16.840  1.00  0.00            
ATOM     11  H6  GCD     1      11.020  32.490  16.820  1.00  0.00            
ATOM     12  O2  GCD     1       9.420  32.420  15.510  1.00  0.00            
ATOM     13  H7  GCD     1       9.450  33.380  15.430  1.00  0.00            
ATOM     14  C5  GCD     1       9.810  30.770  17.290  1.00  0.00            
ATOM     15  H8  GCD     1       8.740  30.540  17.350  1.00  0.00            
ATOM     16  O3  GCD     1      10.510  29.760  16.570  1.00  0.00            
ATOM     17  H9  GCD     1       9.890  29.080  16.280  1.00  0.00            
ATOM     18  C6  GCD     1      10.150  30.710  18.790  1.00  0.00            
ATOM     19  O4  GCD     1       9.440  31.640  19.600  1.00  0.00            
ATOM     20  H10 GCD     1       9.810  29.750  19.200  1.00  0.00            
ATOM     21  O5  GCD     1      11.540  30.850  18.950  1.00  0.00            
ATOM     22  C7  GCD     1      12.100  30.000  19.950  1.00  0.00            
ATOM     23  H11 GCD     1      11.400  29.530  20.650  1.00  0.00            
ATOM     24  C8  GCD     1      12.940  28.810  19.370  1.00  0.00            
ATOM     25  H12 GCD     1      13.750  29.250  18.770  1.00  0.00            
ATOM     26  O6  GCD     1      12.120  28.030  18.500  1.00  0.00            
ATOM     27  H13 GCD     1      11.720  28.540  17.790  1.00  0.00            
ATOM     28  C9  GCD     1      13.600  28.030  20.430  1.00  0.00            
ATOM     29  H14 GCD     1      12.760  27.700  21.050  1.00  0.00            
ATOM     30  O7  GCD     1      14.430  27.000  19.810  1.00  0.00            
ATOM     31  H15 GCD     1      15.160  27.520  19.450  1.00  0.00            
ATOM     32  C10 GCD     1      14.340  28.870  21.420  1.00  0.00            
ATOM     33  H16 GCD     1      14.690  28.330  22.310  1.00  0.00            
ATOM     34  O8  GCD     1      13.500  29.960  21.880  1.00  0.00            
ATOM     35  C11 GCD     1      13.060  30.810  20.800  1.00  0.00            
ATOM     36  H17 GCD     1      13.850  31.060  20.080  1.00  0.00            
ATOM     37  C12 GCD     1      12.410  32.050  21.450  1.00  0.00            
ATOM     38  H18 GCD     1      11.550  31.770  22.070  1.00  0.00            
ATOM     39  H19 GCD     1      12.100  32.760  20.670  1.00  0.00            
ATOM     40  O9  GCD     1      13.420  32.730  22.230  1.00  0.00            
ATOM     41  H20 GCD     1      13.500  32.300  23.090  1.00  0.00            
ATOM     42  O10 GCD     1      15.460  29.530  20.830  1.00  0.00            
ATOM     43  C13 GCD     1      16.760  29.210  21.360  1.00  0.00            
ATOM     44  H21 GCD     1      16.770  28.190  21.760  1.00  0.00            
ATOM     45  C14 GCD     1      17.710  29.120  20.210  1.00  0.00            
ATOM     46  H22 GCD     1      17.600  30.000  19.560  1.00  0.00            
ATOM     47  O11 GCD     1      17.250  28.080  19.290  1.00  0.00            
ATOM     48  H23 GCD     1      17.780  28.190  18.490  1.00  0.00            
ATOM     49  C15 GCD     1      19.260  29.100  20.600  1.00  0.00            
ATOM     50  H24 GCD     1      19.500  28.100  20.980  1.00  0.00            
ATOM     51  O12 GCD     1      20.200  29.210  19.520  1.00  0.00            
ATOM     52  H25 GCD     1      20.030  28.530  18.850  1.00  0.00            
ATOM     53  C16 GCD     1      19.530  30.010  21.820  1.00  0.00            
ATOM     54  H26 GCD     1      20.560  29.800  22.120  1.00  0.00            
ATOM     55  O13 GCD     1      18.580  29.890  22.870  1.00  0.00            
ATOM     56  C17 GCD     1      17.240  30.170  22.400  1.00  0.00            
ATOM     57  H27 GCD     1      17.110  31.180  22.010  1.00  0.00            
ATOM     58  C18 GCD     1      16.330  30.190  23.530  1.00  0.00            
ATOM     59  H28 GCD     1      16.140  29.190  23.930  1.00  0.00            
ATOM     60  H29 GCD     1      15.390  30.640  23.200  1.00  0.00            
ATOM     61  O14 GCD     1      16.780  31.000  24.560  1.00  0.00            
ATOM     62  H30 GCD     1      17.640  30.710  24.870  1.00  0.00            
ATOM     63  O15 GCD     1      19.580  31.380  21.550  1.00  0.00            
ATOM     64  C19 GCD     1      20.810  32.100  21.760  1.00  0.00            
ATOM     65  H31 GCD     1      21.650  31.450  22.020  1.00  0.00            
ATOM     66  C20 GCD     1      21.150  32.890  20.500  1.00  0.00            
ATOM     67  H32 GCD     1      20.330  33.510  20.120  1.00  0.00            
ATOM     68  O16 GCD     1      21.620  32.000  19.480  1.00  0.00            
ATOM     69  H33 GCD     1      21.150  31.170  19.640  1.00  0.00            
ATOM     70  C21 GCD     1      22.270  33.860  20.880  1.00  0.00            
ATOM     71  H34 GCD     1      23.120  33.320  21.340  1.00  0.00            
ATOM     72  O17 GCD     1      22.700  34.590  19.720  1.00  0.00            
ATOM     73  H35 GCD     1      22.300  35.460  19.630  1.00  0.00            
ATOM     74  C22 GCD     1      21.850  34.800  21.950  1.00  0.00            
ATOM     75  H36 GCD     1      22.680  35.410  22.320  1.00  0.00            
ATOM     76  O18 GCD     1      21.370  34.040  23.050  1.00  0.00            
ATOM     77  C23 GCD     1      20.330  33.110  22.830  1.00  0.00            
ATOM     78  H37 GCD     1      19.410  33.610  22.490  1.00  0.00            
ATOM     79  C24 GCD     1      20.030  32.490  24.220  1.00  0.00            
ATOM     80  H38 GCD     1      19.170  31.840  24.030  1.00  0.00            
ATOM     81  H39 GCD     1      19.730  33.230  24.980  1.00  0.00            
ATOM     82  O19 GCD     1      21.050  31.700  24.780  1.00  0.00            
ATOM     83  H40 GCD     1      20.660  31.410  25.610  1.00  0.00            
ATOM     84  O20 GCD     1      20.780  35.660  21.520  1.00  0.00            
ATOM     85  C25 GCD     1      20.890  37.100  21.740  1.00  0.00            
ATOM     86  H41 GCD     1      21.810  37.360  22.280  1.00  0.00            
ATOM     87  C26 GCD     1      21.020  37.880  20.470  1.00  0.00            
ATOM     88  H42 GCD     1      20.080  37.740  19.910  1.00  0.00            
ATOM     89  O21 GCD     1      22.150  37.340  19.740  1.00  0.00            
ATOM     90  H43 GCD     1      21.990  37.640  18.840  1.00  0.00            
ATOM     91  C27 GCD     1      21.310  39.330  20.770  1.00  0.00            
ATOM     92  H44 GCD     1      22.270  39.360  21.310  1.00  0.00            
ATOM     93  O22 GCD     1      21.500  40.090  19.550  1.00  0.00            
ATOM     94  H45 GCD     1      20.800  40.010  18.890  1.00  0.00            
ATOM     95  C28 GCD     1      20.220  39.820  21.630  1.00  0.00            
ATOM     96  H46 GCD     1      20.360  40.850  21.960  1.00  0.00            
ATOM     97  O23 GCD     1      20.230  39.000  22.790  1.00  0.00            
ATOM     98  C29 GCD     1      19.750  37.660  22.540  1.00  0.00            
ATOM     99  H47 GCD     1      18.750  37.540  22.090  1.00  0.00            
ATOM    100  C30 GCD     1      19.670  37.200  23.970  1.00  0.00            
ATOM    101  H48 GCD     1      19.150  36.240  24.080  1.00  0.00            
ATOM    102  H49 GCD     1      18.980  37.870  24.490  1.00  0.00            
ATOM    103  O24 GCD     1      20.910  37.160  24.710  1.00  0.00            
ATOM    104  H50 GCD     1      21.400  37.970  24.530  1.00  0.00            
ATOM    105  O25 GCD     1      18.990  39.600  21.040  1.00  0.00            
ATOM    106  C31 GCD     1      18.340  40.620  20.410  1.00  0.00            
ATOM    107  H51 GCD     1      19.080  41.430  20.350  1.00  0.00            
ATOM    108  C32 GCD     1      18.050  40.090  18.970  1.00  0.00            
ATOM    109  H52 GCD     1      17.630  39.080  19.040  1.00  0.00            
ATOM    110  O26 GCD     1      19.190  39.830  18.090  1.00  0.00            
ATOM    111  H53 GCD     1      18.750  39.770  17.230  1.00  0.00            
ATOM    112  C33 GCD     1      17.060  40.990  18.170  1.00  0.00            
ATOM    113  H54 GCD     1      17.620  41.900  17.940  1.00  0.00            
ATOM    114  O27 GCD     1      16.550  40.330  17.060  1.00  0.00            
ATOM    115  H55 GCD     1      15.640  40.590  16.900  1.00  0.00            
ATOM    116  C34 GCD     1      15.870  41.380  19.080  1.00  0.00            
ATOM    117  H56 GCD     1      15.500  42.320  18.650  1.00  0.00            
ATOM    118  O28 GCD     1      16.290  41.860  20.360  1.00  0.00            
ATOM    119  C35 GCD     1      17.010  40.940  21.170  1.00  0.00            
ATOM    120  H57 GCD     1      16.340  40.070  21.160  1.00  0.00            
ATOM    121  C36 GCD     1      17.180  41.430  22.620  1.00  0.00            
ATOM    122  H58 GCD     1      17.630  40.640  23.230  1.00  0.00            
ATOM    123  H59 GCD     1      16.190  41.630  23.050  1.00  0.00            
ATOM    124  O29 GCD     1      17.990  42.630  22.730  1.00  0.00            
ATOM    125  H60 GCD     1      17.900  42.970  21.830  1.00  0.00            
ATOM    126  O30 GCD     1      14.860  40.380  19.150  1.00  0.00            
ATOM    127  C37 GCD     1      13.550  40.810  18.690  1.00  0.00            
ATOM    128  H61 GCD     1      13.420  41.880  18.860  1.00  0.00            
ATOM    129  C38 GCD     1      13.380  40.650  17.180  1.00  0.00            
ATOM    130  H62 GCD     1      13.680  39.650  16.870  1.00  0.00            
ATOM    131  O31 GCD     1      14.160  41.570  16.430  1.00  0.00            
ATOM    132  H63 GCD     1      13.710  41.900  15.650  1.00  0.00            
ATOM    133  C39 GCD     1      11.860  40.830  16.770  1.00  0.00            
ATOM    134  H64 GCD     1      11.650  41.860  17.080  1.00  0.00            
ATOM    135  O32 GCD     1      11.670  40.660  15.360  1.00  0.00            
ATOM    136  H65 GCD     1      12.180  41.290  14.840  1.00  0.00            
ATOM    137  C40 GCD     1      10.840  40.070  17.650  1.00  0.00            
ATOM    138  H66 GCD     1       9.810  40.400  17.450  1.00  0.00            
ATOM    139  O33 GCD     1      11.220  40.340  19.010  1.00  0.00            
ATOM    140  C41 GCD     1      12.570  40.010  19.470  1.00  0.00            
ATOM    141  H67 GCD     1      12.650  38.940  19.270  1.00  0.00            
ATOM    142  C42 GCD     1      12.730  40.350  20.960  1.00  0.00            
ATOM    143  H68 GCD     1      12.650  41.440  21.090  1.00  0.00            
ATOM    144  H69 GCD     1      13.770  40.190  21.260  1.00  0.00            
ATOM    145  O34 GCD     1      11.780  39.770  21.840  1.00  0.00            
ATOM    146  H70 GCD     1      10.980  40.150  21.460  1.00  0.00            
ATOM    147  O35 GCD     1      11.010  38.710  17.370  1.00  0.00            
ATOM    148  C43 GCD     1       9.840  37.960  17.090  1.00  0.00            
ATOM    149  H71 GCD     1       9.010  38.610  16.800  1.00  0.00            
ATOM    150  C44 GCD     1      10.160  37.040  15.920  1.00  0.00            
ATOM    151  H72 GCD     1      10.980  36.370  16.220  1.00  0.00            
ATOM    152  O36 GCD     1      10.580  37.720  14.800  1.00  0.00            
ATOM    153  H73 GCD     1      11.250  38.370  15.060  1.00  0.00            
ATOM    154  C45 GCD     1       9.000  36.100  15.610  1.00  0.00            
ATOM    155  H74 GCD     1       8.130  36.700  15.320  1.00  0.00            
ATOM    156  O37 GCD     1       9.320  35.200  14.550  1.00  0.00            
ATOM    157  H75 GCD     1       9.830  35.700  13.900  1.00  0.00            
ATOM    158  C46 GCD     1       8.670  35.380  16.930  1.00  0.00            
ATOM    159  H76 GCD     1       7.760  34.790  16.800  1.00  0.00            
ATOM    160  O38 GCD     1       9.710  34.440  17.300  1.00  0.00            
ATOM    161  O39 GCD     1       8.320  36.360  17.930  1.00  0.00            
ATOM    162  C47 GCD     1       9.450  37.150  18.280  1.00  0.00            
ATOM    163  H77 GCD     1      10.250  36.500  18.670  1.00  0.00            
ATOM    164  C48 GCD     1       8.920  38.130  19.320  1.00  0.00            
ATOM    165  H78 GCD     1       9.850  38.620  19.640  1.00  0.00            
ATOM    166  H79 GCD     1       8.500  37.580  20.170  1.00  0.00            
ATOM    167  O40 GCD     1       7.960  39.070  18.850  1.00  0.00            
ATOM    168  H80 GCD     1       7.080  38.710  18.720  1.00  0.00            
ATOM    169  C1  BK5     2      13.270  39.320  12.210  1.00  0.00            
ATOM    170  C2  BK5     2      14.560  38.960  12.980  1.00  0.00            
ATOM    171  C3  BK5     2      14.380  38.000  14.070  1.00  0.00            
ATOM    172  C4  BK5     2      15.750  37.790  14.750  1.00  0.00            
ATOM    173  N1  BK5     2      16.950  38.010  14.300  1.00  0.00            
ATOM    174  N2  BK5     2      17.850  37.630  15.260  1.00  0.00            
ATOM    175  C5  BK5     2      19.220  37.550  14.920  1.00  0.00            
ATOM    176  C6  BK5     2      17.180  37.220  16.370  1.00  0.00            
ATOM    177  C7  BK5     2      17.680  36.700  17.620  1.00  0.00            
ATOM    178  O1  BK5     2      18.850  36.530  17.910  1.00  0.00            
ATOM    179  N3  BK5     2      16.670  36.590  18.540  1.00  0.00            
ATOM    180  C8  BK5     2      15.320  36.770  18.210  1.00  0.00            
ATOM    181  C9  BK5     2      14.260  36.560  19.280  1.00  0.00            
ATOM    182  C10 BK5     2      14.610  37.150  20.490  1.00  0.00            
ATOM    183  C11 BK5     2      13.850  37.220  21.660  1.00  0.00            
ATOM    184  S1  BK5     2      14.550  37.990  23.150  1.00  0.00            
ATOM    185  O2  BK5     2      15.590  38.880  22.850  1.00  0.00            
ATOM    186  O3  BK5     2      13.410  38.390  23.980  1.00  0.00            
ATOM    187  N4  BK5     2      15.150  36.760  24.140  1.00  0.00            
ATOM    188  C12 BK5     2      15.930  37.230  25.220  1.00  0.00            
ATOM    189  C13 BK5     2      16.350  36.150  26.330  1.00  0.00            
ATOM    190  N5  BK5     2      16.940  34.960  25.660  1.00  0.00            
ATOM    191  C14 BK5     2      17.510  33.940  26.520  1.00  0.00            
ATOM    192  C15 BK5     2      16.080  34.520  24.590  1.00  0.00            
ATOM    193  C16 BK5     2      15.750  35.560  23.560  1.00  0.00            
ATOM    194  C17 BK5     2      12.690  36.480  21.580  1.00  0.00            
ATOM    195  C18 BK5     2      12.320  35.770  20.410  1.00  0.00            
ATOM    196  C19 BK5     2      13.110  35.790  19.250  1.00  0.00            
ATOM    197  O4  BK5     2      12.720  35.210  18.090  1.00  0.00            
ATOM    198  C20 BK5     2      13.460  34.160  17.520  1.00  0.00            
ATOM    199  C21 BK5     2      12.990  34.070  16.020  1.00  0.00            
ATOM    200  N6  BK5     2      14.910  37.100  16.980  1.00  0.00            
ATOM    201  C22 BK5     2      15.880  37.390  16.080  1.00  0.00            
ATOM    202  H1  BK5     2      13.390  40.280  11.700  1.00  0.00            
ATOM    203  H2  BK5     2      13.050  38.580  11.430  1.00  0.00            
ATOM    204  H3  BK5     2      12.440  39.320  12.930  1.00  0.00            
ATOM    205  H4  BK5     2      15.100  39.840  13.360  1.00  0.00            
ATOM    206  H5  BK5     2      15.350  38.620  12.310  1.00  0.00            
ATOM    207  H6  BK5     2      14.000  37.050  13.670  1.00  0.00            
ATOM    208  H7  BK5     2      13.670  38.360  14.830  1.00  0.00            
ATOM    209  H8  BK5     2      19.850  37.590  15.820  1.00  0.00            
ATOM    210  H9  BK5     2      19.450  36.550  14.550  1.00  0.00            
ATOM    211  H10 BK5     2      19.440  38.350  14.200  1.00  0.00            
ATOM    212  H11 BK5     2      16.920  36.240  19.460  1.00  0.00            
ATOM    213  H12 BK5     2      15.520  37.740  20.530  1.00  0.00            
ATOM    214  H13 BK5     2      15.420  38.080  25.680  1.00  0.00            
ATOM    215  H14 BK5     2      16.910  37.550  24.840  1.00  0.00            
ATOM    216  H15 BK5     2      15.450  35.800  26.850  1.00  0.00            
ATOM    217  H16 BK5     2      17.030  36.530  27.100  1.00  0.00            
ATOM    218  H17 BK5     2      17.820  33.050  25.960  1.00  0.00            
ATOM    219  H18 BK5     2      18.390  34.330  27.040  1.00  0.00            
ATOM    220  H19 BK5     2      16.770  33.650  27.280  1.00  0.00            
ATOM    221  H20 BK5     2      15.130  34.160  25.020  1.00  0.00            
ATOM    222  H21 BK5     2      16.550  33.630  24.160  1.00  0.00            
ATOM    223  H22 BK5     2      16.660  35.820  23.010  1.00  0.00            
ATOM    224  H23 BK5     2      15.080  35.010  22.900  1.00  0.00            
ATOM    225  H24 BK5     2      12.020  36.570  22.430  1.00  0.00            
ATOM    226  H25 BK5     2      11.440  35.120  20.450  1.00  0.00            
ATOM    227  H26 BK5     2      13.130  33.270  18.070  1.00  0.00            
ATOM    228  H27 BK5     2      14.530  34.360  17.550  1.00  0.00            
ATOM    229  H28 BK5     2      13.540  34.820  15.440  1.00  0.00            
ATOM    230  H29 BK5     2      13.290  33.080  15.640  1.00  0.00            
ATOM    231  H30 BK5     2      11.950  34.250  15.750  1.00  0.00            
TER
ENDMDL
MODEL        1
ATOM      1  H1  GCD     1      17.150  38.150  25.040  1.00  0.00            
ATOM      2  O1  GCD     1      17.670  37.600  25.650  1.00  0.00            
ATOM      3  C1  GCD     1      17.420  36.220  25.300  1.00  0.00            
ATOM      4  H2  GCD     1      17.810  35.590  26.110  1.00  0.00            
ATOM      5  H3  GCD     1      16.340  36.020  25.260  1.00  0.00            
ATOM      6  C2  GCD     1      18.090  35.790  23.950  1.00  0.00            
ATOM      7  H4  GCD     1      17.950  34.710  23.860  1.00  0.00            
ATOM      8  C3  GCD     1      19.560  36.230  23.860  1.00  0.00            
ATOM      9  H5  GCD     1      19.610  37.310  24.050  1.00  0.00            
ATOM     10  C4  GCD     1      20.190  35.920  22.500  1.00  0.00            
ATOM     11  H6  GCD     1      20.230  34.840  22.300  1.00  0.00            
ATOM     12  O2  GCD     1      21.480  36.530  22.370  1.00  0.00            
ATOM     13  H7  GCD     1      21.830  36.330  21.490  1.00  0.00            
ATOM     14  C5  GCD     1      19.180  36.490  21.460  1.00  0.00            
ATOM     15  H8  GCD     1      19.240  37.570  21.630  1.00  0.00            
ATOM     16  O3  GCD     1      19.610  36.240  20.150  1.00  0.00            
ATOM     17  H9  GCD     1      19.340  35.340  19.930  1.00  0.00            
ATOM     18  C6  GCD     1      17.720  35.980  21.590  1.00  0.00            
ATOM     19  O4  GCD     1      17.240  36.390  22.900  1.00  0.00            
ATOM     20  H10 GCD     1      17.070  36.520  20.890  1.00  0.00            
ATOM     21  O5  GCD     1      17.680  34.590  21.510  1.00  0.00            
ATOM     22  C7  GCD     1      16.870  34.010  20.470  1.00  0.00            
ATOM     23  H11 GCD     1      16.450  34.800  19.840  1.00  0.00            
ATOM     24  C8  GCD     1      17.770  33.030  19.620  1.00  0.00            
ATOM     25  H12 GCD     1      18.210  32.260  20.270  1.00  0.00            
ATOM     26  O6  GCD     1      18.780  33.830  18.970  1.00  0.00            
ATOM     27  H13 GCD     1      19.510  33.250  18.720  1.00  0.00            
ATOM     28  C9  GCD     1      16.860  32.340  18.620  1.00  0.00            
ATOM     29  H14 GCD     1      16.560  33.080  17.870  1.00  0.00            
ATOM     30  O7  GCD     1      17.570  31.360  17.870  1.00  0.00            
ATOM     31  H15 GCD     1      17.510  30.520  18.340  1.00  0.00            
ATOM     32  C10 GCD     1      15.600  31.770  19.230  1.00  0.00            
ATOM     33  H16 GCD     1      14.950  31.590  18.370  1.00  0.00            
ATOM     34  O8  GCD     1      14.930  32.710  20.040  1.00  0.00            
ATOM     35  C11 GCD     1      15.680  33.230  21.060  1.00  0.00            
ATOM     36  H17 GCD     1      16.010  32.400  21.690  1.00  0.00            
ATOM     37  C12 GCD     1      14.670  34.080  21.810  1.00  0.00            
ATOM     38  H18 GCD     1      15.040  34.450  22.780  1.00  0.00            
ATOM     39  H19 GCD     1      13.780  33.480  22.030  1.00  0.00            
ATOM     40  O9  GCD     1      14.280  35.240  21.020  1.00  0.00            
ATOM     41  H20 GCD     1      14.140  35.910  21.710  1.00  0.00            
ATOM     42  O10 GCD     1      15.870  30.560  19.950  1.00  0.00            
ATOM     43  C13 GCD     1      14.860  29.490  19.890  1.00  0.00            
ATOM     44  H21 GCD     1      13.840  29.900  19.880  1.00  0.00            
ATOM     45  C14 GCD     1      15.160  28.590  18.710  1.00  0.00            
ATOM     46  H22 GCD     1      16.220  28.330  18.700  1.00  0.00            
ATOM     47  O11 GCD     1      14.870  29.200  17.440  1.00  0.00            
ATOM     48  H23 GCD     1      14.960  28.530  16.750  1.00  0.00            
ATOM     49  C15 GCD     1      14.390  27.250  18.820  1.00  0.00            
ATOM     50  H24 GCD     1      13.340  27.580  18.810  1.00  0.00            
ATOM     51  O12 GCD     1      14.660  26.440  17.680  1.00  0.00            
ATOM     52  H25 GCD     1      15.580  26.140  17.720  1.00  0.00            
ATOM     53  C16 GCD     1      14.560  26.580  20.190  1.00  0.00            
ATOM     54  H26 GCD     1      14.060  25.610  20.220  1.00  0.00            
ATOM     55  O13 GCD     1      14.140  27.570  21.150  1.00  0.00            
ATOM     56  C17 GCD     1      14.880  28.800  21.260  1.00  0.00            
ATOM     57  H27 GCD     1      15.900  28.570  21.590  1.00  0.00            
ATOM     58  C18 GCD     1      14.240  29.620  22.420  1.00  0.00            
ATOM     59  H28 GCD     1      13.150  29.670  22.390  1.00  0.00            
ATOM     60  H29 GCD     1      14.540  30.650  22.220  1.00  0.00            
ATOM     61  O14 GCD     1      14.760  29.210  23.610  1.00  0.00            
ATOM     62  H30 GCD     1      14.370  28.340  23.770  1.00  0.00            
ATOM     63  O15 GCD     1      15.980  26.380  20.330  1.00  0.00            
ATOM     64  C19 GCD     1      16.470  25.070  20.000  1.00  0.00            
ATOM     65  H31 GCD     1      15.800  24.570  19.300  1.00  0.00            
ATOM     66  C20 GCD     1      17.710  25.050  19.220  1.00  0.00            
ATOM     67  H32 GCD     1      18.450  25.660  19.750  1.00  0.00            
ATOM     68  O16 GCD     1      17.450  25.630  17.930  1.00  0.00            
ATOM     69  H33 GCD     1      18.310  25.960  17.620  1.00  0.00            
ATOM     70  C21 GCD     1      18.190  23.620  19.050  1.00  0.00            
ATOM     71  H34 GCD     1      17.380  23.030  18.590  1.00  0.00            
ATOM     72  O17 GCD     1      19.460  23.570  18.350  1.00  0.00            
ATOM     73  H35 GCD     1      20.180  23.750  18.960  1.00  0.00            
ATOM     74  C22 GCD     1      18.420  22.920  20.400  1.00  0.00            
ATOM     75  H36 GCD     1      18.820  21.910  20.290  1.00  0.00            
ATOM     76  O18 GCD     1      17.130  22.930  21.050  1.00  0.00            
ATOM     77  C23 GCD     1      16.580  24.130  21.310  1.00  0.00            
ATOM     78  H37 GCD     1      17.200  24.730  22.000  1.00  0.00            
ATOM     79  C24 GCD     1      15.330  23.950  22.200  1.00  0.00            
ATOM     80  H38 GCD     1      14.910  24.910  22.520  1.00  0.00            
ATOM     81  H39 GCD     1      15.610  23.340  23.060  1.00  0.00            
ATOM     82  O19 GCD     1      14.280  23.290  21.460  1.00  0.00            
ATOM     83  H40 GCD     1      14.740  22.920  20.700  1.00  0.00            
ATOM     84  O20 GCD     1      19.330  23.830  20.920  1.00  0.00            
ATOM     85  C25 GCD     1      20.460  23.220  21.580  1.00  0.00            
ATOM     86  H41 GCD     1      20.400  22.150  21.370  1.00  0.00            
ATOM     87  C26 GCD     1      21.730  23.910  21.070  1.00  0.00            
ATOM     88  H42 GCD     1      21.570  25.000  21.110  1.00  0.00            
ATOM     89  O21 GCD     1      21.820  23.470  19.730  1.00  0.00            
ATOM     90  H43 GCD     1      22.740  23.640  19.530  1.00  0.00            
ATOM     91  C27 GCD     1      22.920  23.430  21.910  1.00  0.00            
ATOM     92  H44 GCD     1      23.020  22.350  21.760  1.00  0.00            
ATOM     93  O22 GCD     1      24.160  23.960  21.440  1.00  0.00            
ATOM     94  H45 GCD     1      24.200  24.920  21.480  1.00  0.00            
ATOM     95  C28 GCD     1      22.700  23.750  23.360  1.00  0.00            
ATOM     96  H46 GCD     1      23.400  23.220  24.020  1.00  0.00            
ATOM     97  O23 GCD     1      21.480  23.190  23.730  1.00  0.00            
ATOM     98  C29 GCD     1      20.320  23.450  23.020  1.00  0.00            
ATOM     99  H47 GCD     1      20.130  24.510  23.220  1.00  0.00            
ATOM    100  C30 GCD     1      19.210  22.600  23.700  1.00  0.00            
ATOM    101  H48 GCD     1      18.240  23.000  23.370  1.00  0.00            
ATOM    102  H49 GCD     1      19.260  22.780  24.780  1.00  0.00            
ATOM    103  O24 GCD     1      19.340  21.220  23.470  1.00  0.00            
ATOM    104  H50 GCD     1      18.630  20.800  23.980  1.00  0.00            
ATOM    105  O25 GCD     1      22.600  25.100  23.590  1.00  0.00            
ATOM    106  C31 GCD     1      23.780  25.810  23.900  1.00  0.00            
ATOM    107  H51 GCD     1      24.650  25.190  23.680  1.00  0.00            
ATOM    108  C32 GCD     1      23.920  27.020  23.060  1.00  0.00            
ATOM    109  H52 GCD     1      22.970  27.530  23.240  1.00  0.00            
ATOM    110  O26 GCD     1      24.050  26.700  21.670  1.00  0.00            
ATOM    111  H53 GCD     1      24.250  27.510  21.190  1.00  0.00            
ATOM    112  C33 GCD     1      25.180  27.880  23.520  1.00  0.00            
ATOM    113  H54 GCD     1      26.040  27.260  23.260  1.00  0.00            
ATOM    114  O27 GCD     1      25.420  29.130  22.790  1.00  0.00            
ATOM    115  H55 GCD     1      25.400  29.080  21.830  1.00  0.00            
ATOM    116  C34 GCD     1      25.010  28.140  25.020  1.00  0.00            
ATOM    117  H56 GCD     1      25.930  28.550  25.460  1.00  0.00            
ATOM    118  O28 GCD     1      24.840  26.910  25.750  1.00  0.00            
ATOM    119  C35 GCD     1      23.750  26.010  25.410  1.00  0.00            
ATOM    120  H57 GCD     1      22.850  26.590  25.630  1.00  0.00            
ATOM    121  C36 GCD     1      23.810  24.740  26.230  1.00  0.00            
ATOM    122  H58 GCD     1      22.850  24.240  26.130  1.00  0.00            
ATOM    123  H59 GCD     1      23.900  25.070  27.270  1.00  0.00            
ATOM    124  O29 GCD     1      24.900  23.860  25.940  1.00  0.00            
ATOM    125  H60 GCD     1      24.890  23.190  26.630  1.00  0.00            
ATOM    126  O30 GCD     1      23.970  28.940  25.320  1.00  0.00            
ATOM    127  C37 GCD     1      23.960  29.550  26.680  1.00  0.00            
ATOM    128  H61 GCD     1      24.250  28.840  27.460  1.00  0.00            
ATOM    129  C38 GCD     1      24.880  30.760  26.830  1.00  0.00            
ATOM    130  H62 GCD     1      24.650  31.390  25.960  1.00  0.00            
ATOM    131  O31 GCD     1      26.260  30.380  26.830  1.00  0.00            
ATOM    132  H63 GCD     1      26.730  30.790  26.100  1.00  0.00            
ATOM    133  C39 GCD     1      24.590  31.640  28.120  1.00  0.00            
ATOM    134  H64 GCD     1      24.750  31.110  29.070  1.00  0.00            
ATOM    135  O32 GCD     1      25.430  32.790  28.040  1.00  0.00            
ATOM    136  H65 GCD     1      26.340  32.490  28.150  1.00  0.00            
ATOM    137  C40 GCD     1      23.100  31.960  28.140  1.00  0.00            
ATOM    138  H66 GCD     1      22.840  32.460  29.080  1.00  0.00            
ATOM    139  O33 GCD     1      22.430  30.730  28.080  1.00  0.00            
ATOM    140  C41 GCD     1      22.510  30.000  26.830  1.00  0.00            
ATOM    141  H67 GCD     1      22.080  30.570  26.000  1.00  0.00            
ATOM    142  C42 GCD     1      21.570  28.770  26.900  1.00  0.00            
ATOM    143  H68 GCD     1      21.440  28.300  25.920  1.00  0.00            
ATOM    144  H69 GCD     1      20.590  29.160  27.200  1.00  0.00            
ATOM    145  O34 GCD     1      22.010  27.820  27.920  1.00  0.00            
ATOM    146  H70 GCD     1      21.220  27.320  28.140  1.00  0.00            
ATOM    147  O35 GCD     1      22.680  32.850  27.070  1.00  0.00            
ATOM    148  C43 GCD     1      22.250  34.150  27.350  1.00  0.00            
ATOM    149  H71 GCD     1      22.540  34.470  28.360  1.00  0.00            
ATOM    150  C44 GCD     1      22.820  35.050  26.300  1.00  0.00            
ATOM    151  H72 GCD     1      22.710  34.610  25.310  1.00  0.00            
ATOM    152  O36 GCD     1      24.230  35.040  26.600  1.00  0.00            
ATOM    153  H73 GCD     1      24.530  34.270  27.110  1.00  0.00            
ATOM    154  C45 GCD     1      22.150  36.420  26.270  1.00  0.00            
ATOM    155  H74 GCD     1      22.360  36.860  27.260  1.00  0.00            
ATOM    156  O37 GCD     1      22.750  37.250  25.300  1.00  0.00            
ATOM    157  H75 GCD     1      22.340  37.020  24.460  1.00  0.00            
ATOM    158  C46 GCD     1      20.660  36.240  26.070  1.00  0.00            
ATOM    159  H76 GCD     1      20.010  37.120  26.120  1.00  0.00            
ATOM    160  O38 GCD     1      20.320  35.530  24.880  1.00  0.00            
ATOM    161  O39 GCD     1      20.270  35.570  27.220  1.00  0.00            
ATOM    162  C47 GCD     1      20.690  34.200  27.310  1.00  0.00            
ATOM    163  H77 GCD     1      20.290  33.700  26.420  1.00  0.00            
ATOM    164  C48 GCD     1      20.060  33.550  28.610  1.00  0.00            
ATOM    165  H78 GCD     1      20.190  32.460  28.620  1.00  0.00            
ATOM    166  H79 GCD     1      19.000  33.780  28.470  1.00  0.00            
ATOM    167  O40 GCD     1      20.490  34.140  29.830  1.00  0.00            
ATOM    168  H80 GCD     1      20.430  35.080  29.620  1.00  0.00            
ATOM    169  C1  BK5     2      22.220  31.320  23.250  1.00  0.00            
ATOM    170  C2  BK5     2      21.160  32.330  23.910  1.00  0.00            
ATOM    171  C3  BK5     2      19.850  32.240  23.200  1.00  0.00            
ATOM    172  C4  BK5     2      19.240  30.840  23.170  1.00  0.00            
ATOM    173  N1  BK5     2      19.070  30.030  22.130  1.00  0.00            
ATOM    174  N2  BK5     2      18.470  28.930  22.610  1.00  0.00            
ATOM    175  C5  BK5     2      18.310  27.730  21.800  1.00  0.00            
ATOM    176  C6  BK5     2      18.010  29.080  23.910  1.00  0.00            
ATOM    177  C7  BK5     2      17.250  28.280  24.830  1.00  0.00            
ATOM    178  O1  BK5     2      16.880  27.160  24.630  1.00  0.00            
ATOM    179  N3  BK5     2      17.130  28.800  26.080  1.00  0.00            
ATOM    180  C8  BK5     2      17.710  30.020  26.400  1.00  0.00            
ATOM    181  C9  BK5     2      17.470  30.490  27.810  1.00  0.00            
ATOM    182  C10 BK5     2      17.690  29.630  28.940  1.00  0.00            
ATOM    183  C11 BK5     2      17.670  30.210  30.270  1.00  0.00            
ATOM    184  S1  BK5     2      17.920  29.090  31.740  1.00  0.00            
ATOM    185  O2  BK5     2      17.260  29.690  32.910  1.00  0.00            
ATOM    186  O3  BK5     2      17.670  27.710  31.240  1.00  0.00            
ATOM    187  N4  BK5     2      19.580  29.150  31.940  1.00  0.00            
ATOM    188  C12 BK5     2      20.500  29.140  30.760  1.00  0.00            
ATOM    189  C13 BK5     2      21.960  29.510  31.260  1.00  0.00            
ATOM    190  N5  BK5     2      22.350  28.610  32.360  1.00  0.00            
ATOM    191  C14 BK5     2      23.740  28.860  32.730  1.00  0.00            
ATOM    192  C15 BK5     2      21.360  28.450  33.410  1.00  0.00            
ATOM    193  C16 BK5     2      19.960  28.150  32.910  1.00  0.00            
ATOM    194  C17 BK5     2      17.390  31.580  30.440  1.00  0.00            
ATOM    195  C18 BK5     2      17.000  32.340  29.310  1.00  0.00            
ATOM    196  C19 BK5     2      17.020  31.770  28.010  1.00  0.00            
ATOM    197  O4  BK5     2      16.560  32.600  26.960  1.00  0.00            
ATOM    198  C20 BK5     2      15.150  32.360  26.550  1.00  0.00            
ATOM    199  C21 BK5     2      14.880  32.840  25.100  1.00  0.00            
ATOM    200  N6  BK5     2      18.460  30.710  25.550  1.00  0.00            
ATOM    201  C22 BK5     2      18.520  30.280  24.250  1.00  0.00            
ATOM    202  H1  BK5     2      22.340  31.420  22.160  1.00  0.00            
ATOM    203  H2  BK5     2      23.200  31.600  23.670  1.00  0.00            
ATOM    204  H3  BK5     2      22.010  30.260  23.400  1.00  0.00            
ATOM    205  H4  BK5     2      21.550  33.360  23.870  1.00  0.00            
ATOM    206  H5  BK5     2      21.020  31.990  24.940  1.00  0.00            
ATOM    207  H6  BK5     2      20.070  32.540  22.170  1.00  0.00            
ATOM    208  H7  BK5     2      19.100  32.890  23.660  1.00  0.00            
ATOM    209  H8  BK5     2      17.680  26.980  22.310  1.00  0.00            
ATOM    210  H9  BK5     2      17.790  28.060  20.890  1.00  0.00            
ATOM    211  H10 BK5     2      19.280  27.300  21.530  1.00  0.00            
ATOM    212  H11 BK5     2      16.590  28.310  26.790  1.00  0.00            
ATOM    213  H12 BK5     2      17.950  28.590  28.770  1.00  0.00            
ATOM    214  H13 BK5     2      20.220  29.860  29.980  1.00  0.00            
ATOM    215  H14 BK5     2      20.570  28.130  30.360  1.00  0.00            
ATOM    216  H15 BK5     2      22.040  30.530  31.650  1.00  0.00            
ATOM    217  H16 BK5     2      22.660  29.300  30.440  1.00  0.00            
ATOM    218  H17 BK5     2      24.490  28.610  31.970  1.00  0.00            
ATOM    219  H18 BK5     2      23.830  29.930  32.970  1.00  0.00            
ATOM    220  H19 BK5     2      23.970  28.420  33.700  1.00  0.00            
ATOM    221  H20 BK5     2      21.510  29.300  34.080  1.00  0.00            
ATOM    222  H21 BK5     2      21.640  27.600  34.060  1.00  0.00            
ATOM    223  H22 BK5     2      19.860  27.150  32.470  1.00  0.00            
ATOM    224  H23 BK5     2      19.310  28.180  33.790  1.00  0.00            
ATOM    225  H24 BK5     2      17.210  32.090  31.380  1.00  0.00            
ATOM    226  H25 BK5     2      16.630  33.350  29.470  1.00  0.00            
ATOM    227  H26 BK5     2      14.400  32.790  27.210  1.00  0.00            
ATOM    228  H27 BK5     2      15.070  31.270  26.520  1.00  0.00            
ATOM    229  H28 BK5     2      15.270  32.090  24.410  1.00  0.00            
ATOM    230  H29 BK5     2      13.830  32.870  24.800  1.00  0.00            
ATOM    231  H30 BK5     2      15.310  33.830  24.930  1.00  0.00            
TER
ENDMDL
MODEL        1
ATOM      1  H1  GCD     1      11.370  32.870  22.910  1.00  0.00            
ATOM      2  O1  GCD     1      11.370  33.690  22.410  1.00  0.00            
ATOM      3  C1  GCD     1      10.540  33.400  21.310  1.00  0.00            
ATOM      4  H2  GCD     1       9.610  32.890  21.590  1.00  0.00            
ATOM      5  H3  GCD     1      10.270  34.380  20.890  1.00  0.00            
ATOM      6  C2  GCD     1      11.150  32.530  20.290  1.00  0.00            
ATOM      7  H4  GCD     1      12.240  32.700  20.220  1.00  0.00            
ATOM      8  C3  GCD     1      10.560  32.780  18.860  1.00  0.00            
ATOM      9  H5  GCD     1       9.460  32.750  18.840  1.00  0.00            
ATOM     10  C4  GCD     1      11.100  31.710  17.850  1.00  0.00            
ATOM     11  H6  GCD     1      12.170  31.810  17.630  1.00  0.00            
ATOM     12  O2  GCD     1      10.300  31.750  16.640  1.00  0.00            
ATOM     13  H7  GCD     1      10.540  32.590  16.230  1.00  0.00            
ATOM     14  C5  GCD     1      10.990  30.260  18.460  1.00  0.00            
ATOM     15  H8  GCD     1       9.910  30.110  18.500  1.00  0.00            
ATOM     16  O3  GCD     1      11.580  29.260  17.690  1.00  0.00            
ATOM     17  H9  GCD     1      12.520  29.430  17.740  1.00  0.00            
ATOM     18  C6  GCD     1      11.440  30.160  19.940  1.00  0.00            
ATOM     19  O4  GCD     1      10.850  31.200  20.700  1.00  0.00            
ATOM     20  H10 GCD     1      11.100  29.190  20.310  1.00  0.00            
ATOM     21  O5  GCD     1      12.860  30.270  20.130  1.00  0.00            
ATOM     22  C7  GCD     1      13.570  29.010  20.260  1.00  0.00            
ATOM     23  H11 GCD     1      12.900  28.170  20.060  1.00  0.00            
ATOM     24  C8  GCD     1      14.760  29.020  19.310  1.00  0.00            
ATOM     25  H12 GCD     1      15.360  29.880  19.650  1.00  0.00            
ATOM     26  O6  GCD     1      14.330  29.130  17.920  1.00  0.00            
ATOM     27  H13 GCD     1      15.110  29.340  17.400  1.00  0.00            
ATOM     28  C9  GCD     1      15.600  27.830  19.530  1.00  0.00            
ATOM     29  H14 GCD     1      14.980  26.960  19.280  1.00  0.00            
ATOM     30  O7  GCD     1      16.810  27.750  18.730  1.00  0.00            
ATOM     31  H15 GCD     1      17.430  28.400  19.090  1.00  0.00            
ATOM     32  C10 GCD     1      16.090  27.710  21.050  1.00  0.00            
ATOM     33  H16 GCD     1      16.560  26.750  21.250  1.00  0.00            
ATOM     34  O8  GCD     1      14.860  27.660  21.820  1.00  0.00            
ATOM     35  C11 GCD     1      14.000  28.820  21.740  1.00  0.00            
ATOM     36  H17 GCD     1      14.490  29.720  22.110  1.00  0.00            
ATOM     37  C12 GCD     1      12.750  28.540  22.630  1.00  0.00            
ATOM     38  H18 GCD     1      12.310  27.550  22.450  1.00  0.00            
ATOM     39  H19 GCD     1      11.970  29.300  22.580  1.00  0.00            
ATOM     40  O9  GCD     1      13.140  28.560  23.980  1.00  0.00            
ATOM     41  H20 GCD     1      13.480  27.680  24.190  1.00  0.00            
ATOM     42  O10 GCD     1      17.090  28.630  21.500  1.00  0.00            
ATOM     43  C13 GCD     1      18.030  28.150  22.440  1.00  0.00            
ATOM     44  H21 GCD     1      17.630  27.230  22.890  1.00  0.00            
ATOM     45  C14 GCD     1      19.350  27.860  21.590  1.00  0.00            
ATOM     46  H22 GCD     1      19.550  28.750  20.990  1.00  0.00            
ATOM     47  O11 GCD     1      19.170  26.640  20.860  1.00  0.00            
ATOM     48  H23 GCD     1      19.290  25.870  21.430  1.00  0.00            
ATOM     49  C15 GCD     1      20.430  27.600  22.590  1.00  0.00            
ATOM     50  H24 GCD     1      20.130  26.730  23.190  1.00  0.00            
ATOM     51  O12 GCD     1      21.640  27.200  21.970  1.00  0.00            
ATOM     52  H25 GCD     1      21.670  27.870  21.270  1.00  0.00            
ATOM     53  C16 GCD     1      20.640  28.710  23.550  1.00  0.00            
ATOM     54  H26 GCD     1      21.480  28.610  24.250  1.00  0.00            
ATOM     55  O13 GCD     1      19.460  28.940  24.240  1.00  0.00            
ATOM     56  C17 GCD     1      18.290  29.250  23.540  1.00  0.00            
ATOM     57  H27 GCD     1      18.480  30.200  23.030  1.00  0.00            
ATOM     58  C18 GCD     1      17.170  29.420  24.530  1.00  0.00            
ATOM     59  H28 GCD     1      16.820  28.420  24.830  1.00  0.00            
ATOM     60  H29 GCD     1      16.370  29.980  24.010  1.00  0.00            
ATOM     61  O14 GCD     1      17.630  30.080  25.670  1.00  0.00            
ATOM     62  H30 GCD     1      18.540  29.810  25.820  1.00  0.00            
ATOM     63  O15 GCD     1      20.800  29.900  22.830  1.00  0.00            
ATOM     64  C19 GCD     1      22.150  30.360  22.580  1.00  0.00            
ATOM     65  H31 GCD     1      22.810  29.480  22.590  1.00  0.00            
ATOM     66  C20 GCD     1      22.160  31.010  21.150  1.00  0.00            
ATOM     67  H32 GCD     1      21.340  31.750  21.200  1.00  0.00            
ATOM     68  O16 GCD     1      22.000  30.080  20.090  1.00  0.00            
ATOM     69  H33 GCD     1      21.900  30.570  19.270  1.00  0.00            
ATOM     70  C21 GCD     1      23.500  31.680  20.850  1.00  0.00            
ATOM     71  H34 GCD     1      24.310  30.960  20.990  1.00  0.00            
ATOM     72  O17 GCD     1      23.520  32.210  19.530  1.00  0.00            
ATOM     73  H35 GCD     1      22.820  32.880  19.550  1.00  0.00            
ATOM     74  C22 GCD     1      23.730  32.740  21.910  1.00  0.00            
ATOM     75  H36 GCD     1      24.740  33.130  21.780  1.00  0.00            
ATOM     76  O18 GCD     1      23.840  32.050  23.150  1.00  0.00            
ATOM     77  C23 GCD     1      22.600  31.490  23.530  1.00  0.00            
ATOM     78  H37 GCD     1      21.800  32.240  23.640  1.00  0.00            
ATOM     79  C24 GCD     1      23.040  30.920  24.910  1.00  0.00            
ATOM     80  H38 GCD     1      22.160  30.650  25.510  1.00  0.00            
ATOM     81  H39 GCD     1      23.570  31.660  25.520  1.00  0.00            
ATOM     82  O19 GCD     1      23.900  29.730  24.860  1.00  0.00            
ATOM     83  H40 GCD     1      24.230  29.580  25.760  1.00  0.00            
ATOM     84  O20 GCD     1      22.720  33.730  21.940  1.00  0.00            
ATOM     85  C25 GCD     1      23.170  35.050  22.120  1.00  0.00            
ATOM     86  H41 GCD     1      24.190  35.060  22.540  1.00  0.00            
ATOM     87  C26 GCD     1      23.250  35.730  20.760  1.00  0.00            
ATOM     88  H42 GCD     1      22.300  35.540  20.230  1.00  0.00            
ATOM     89  O21 GCD     1      24.310  35.150  19.930  1.00  0.00            
ATOM     90  H43 GCD     1      24.300  35.650  19.110  1.00  0.00            
ATOM     91  C27 GCD     1      23.460  37.290  20.940  1.00  0.00            
ATOM     92  H44 GCD     1      24.410  37.430  21.470  1.00  0.00            
ATOM     93  O22 GCD     1      23.610  38.000  19.700  1.00  0.00            
ATOM     94  H45 GCD     1      22.770  38.130  19.250  1.00  0.00            
ATOM     95  C28 GCD     1      22.270  37.850  21.770  1.00  0.00            
ATOM     96  H46 GCD     1      22.540  38.900  21.910  1.00  0.00            
ATOM     97  O23 GCD     1      22.230  37.260  23.010  1.00  0.00            
ATOM     98  C29 GCD     1      22.020  35.800  22.980  1.00  0.00            
ATOM     99  H47 GCD     1      21.000  35.620  22.630  1.00  0.00            
ATOM    100  C30 GCD     1      22.160  35.260  24.360  1.00  0.00            
ATOM    101  H48 GCD     1      21.880  34.200  24.290  1.00  0.00            
ATOM    102  H49 GCD     1      21.410  35.750  25.000  1.00  0.00            
ATOM    103  O24 GCD     1      23.450  35.390  24.910  1.00  0.00            
ATOM    104  H50 GCD     1      23.650  36.330  24.890  1.00  0.00            
ATOM    105  O25 GCD     1      21.120  37.540  20.980  1.00  0.00            
ATOM    106  C31 GCD     1      20.570  38.540  20.190  1.00  0.00            
ATOM    107  H51 GCD     1      21.240  39.370  19.930  1.00  0.00            
ATOM    108  C32 GCD     1      20.120  37.810  18.860  1.00  0.00            
ATOM    109  H52 GCD     1      19.510  36.950  19.180  1.00  0.00            
ATOM    110  O26 GCD     1      21.300  37.250  18.250  1.00  0.00            
ATOM    111  H53 GCD     1      20.950  37.000  17.390  1.00  0.00            
ATOM    112  C33 GCD     1      19.370  38.870  18.040  1.00  0.00            
ATOM    113  H54 GCD     1      20.170  39.580  17.800  1.00  0.00            
ATOM    114  O27 GCD     1      18.950  38.330  16.810  1.00  0.00            
ATOM    115  H55 GCD     1      18.010  38.500  16.680  1.00  0.00            
ATOM    116  C34 GCD     1      18.340  39.650  18.780  1.00  0.00            
ATOM    117  H56 GCD     1      18.090  40.530  18.180  1.00  0.00            
ATOM    118  O28 GCD     1      18.800  40.200  20.070  1.00  0.00            
ATOM    119  C35 GCD     1      19.330  39.180  20.920  1.00  0.00            
ATOM    120  H57 GCD     1      18.540  38.420  20.960  1.00  0.00            
ATOM    121  C36 GCD     1      19.650  39.730  22.310  1.00  0.00            
ATOM    122  H58 GCD     1      20.160  39.090  23.040  1.00  0.00            
ATOM    123  H59 GCD     1      18.680  39.920  22.790  1.00  0.00            
ATOM    124  O29 GCD     1      20.490  40.890  22.290  1.00  0.00            
ATOM    125  H60 GCD     1      19.900  41.650  22.240  1.00  0.00            
ATOM    126  O30 GCD     1      17.180  38.850  19.000  1.00  0.00            
ATOM    127  C37 GCD     1      15.890  39.440  18.700  1.00  0.00            
ATOM    128  H61 GCD     1      15.830  40.540  18.720  1.00  0.00            
ATOM    129  C38 GCD     1      15.490  39.010  17.290  1.00  0.00            
ATOM    130  H62 GCD     1      15.320  37.920  17.240  1.00  0.00            
ATOM    131  O31 GCD     1      16.410  39.490  16.300  1.00  0.00            
ATOM    132  H63 GCD     1      15.990  39.590  15.450  1.00  0.00            
ATOM    133  C39 GCD     1      14.080  39.600  17.080  1.00  0.00            
ATOM    134  H64 GCD     1      14.040  40.680  17.260  1.00  0.00            
ATOM    135  O32 GCD     1      13.550  39.170  15.810  1.00  0.00            
ATOM    136  H65 GCD     1      12.780  39.720  15.640  1.00  0.00            
ATOM    137  C40 GCD     1      13.120  39.110  18.180  1.00  0.00            
ATOM    138  H66 GCD     1      12.170  39.630  18.020  1.00  0.00            
ATOM    139  O33 GCD     1      13.600  39.570  19.390  1.00  0.00            
ATOM    140  C41 GCD     1      14.880  39.060  19.780  1.00  0.00            
ATOM    141  H67 GCD     1      14.760  37.970  19.820  1.00  0.00            
ATOM    142  C42 GCD     1      15.350  39.580  21.170  1.00  0.00            
ATOM    143  H68 GCD     1      15.430  40.670  21.120  1.00  0.00            
ATOM    144  H69 GCD     1      16.350  39.190  21.370  1.00  0.00            
ATOM    145  O34 GCD     1      14.440  39.320  22.290  1.00  0.00            
ATOM    146  H70 GCD     1      13.770  40.010  22.230  1.00  0.00            
ATOM    147  O35 GCD     1      12.930  37.730  18.150  1.00  0.00            
ATOM    148  C43 GCD     1      11.670  37.200  17.670  1.00  0.00            
ATOM    149  H71 GCD     1      11.100  37.940  17.100  1.00  0.00            
ATOM    150  C44 GCD     1      12.010  36.080  16.610  1.00  0.00            
ATOM    151  H72 GCD     1      12.820  35.490  17.060  1.00  0.00            
ATOM    152  O36 GCD     1      12.460  36.780  15.450  1.00  0.00            
ATOM    153  H73 GCD     1      13.250  37.130  15.870  1.00  0.00            
ATOM    154  C45 GCD     1      10.750  35.240  16.390  1.00  0.00            
ATOM    155  H74 GCD     1       9.970  35.890  15.980  1.00  0.00            
ATOM    156  O37 GCD     1      10.950  34.120  15.400  1.00  0.00            
ATOM    157  H75 GCD     1      10.830  34.530  14.540  1.00  0.00            
ATOM    158  C46 GCD     1      10.100  34.840  17.700  1.00  0.00            
ATOM    159  H76 GCD     1       9.150  34.330  17.500  1.00  0.00            
ATOM    160  O38 GCD     1      11.040  34.000  18.350  1.00  0.00            
ATOM    161  O39 GCD     1       9.760  35.960  18.480  1.00  0.00            
ATOM    162  C47 GCD     1      10.870  36.760  18.920  1.00  0.00            
ATOM    163  H77 GCD     1      11.530  36.120  19.520  1.00  0.00            
ATOM    164  C48 GCD     1      10.380  37.970  19.690  1.00  0.00            
ATOM    165  H78 GCD     1      11.270  38.450  20.140  1.00  0.00            
ATOM    166  H79 GCD     1       9.660  37.700  20.470  1.00  0.00            
ATOM    167  O40 GCD     1       9.700  38.810  18.840  1.00  0.00            
ATOM    168  H80 GCD     1       9.550  39.650  19.300  1.00  0.00            
ATOM    169  C1  BK5     2      16.450  36.360  13.090  1.00  0.00            
ATOM    170  C2  BK5     2      17.280  35.410  13.940  1.00  0.00            
ATOM    171  C3  BK5     2      18.400  36.080  14.680  1.00  0.00            
ATOM    172  C4  BK5     2      19.260  35.230  15.540  1.00  0.00            
ATOM    173  N1  BK5     2      20.370  34.600  15.250  1.00  0.00            
ATOM    174  N2  BK5     2      20.750  34.040  16.390  1.00  0.00            
ATOM    175  C5  BK5     2      22.070  33.380  16.550  1.00  0.00            
ATOM    176  C6  BK5     2      19.870  34.280  17.430  1.00  0.00            
ATOM    177  C7  BK5     2      19.840  33.910  18.810  1.00  0.00            
ATOM    178  O1  BK5     2      20.770  33.380  19.430  1.00  0.00            
ATOM    179  N3  BK5     2      18.660  34.220  19.420  1.00  0.00            
ATOM    180  C8  BK5     2      17.620  34.880  18.860  1.00  0.00            
ATOM    181  C9  BK5     2      16.570  35.290  19.800  1.00  0.00            
ATOM    182  C10 BK5     2      16.900  35.920  20.970  1.00  0.00            
ATOM    183  C11 BK5     2      15.890  36.110  21.950  1.00  0.00            
ATOM    184  S1  BK5     2      16.330  36.820  23.590  1.00  0.00            
ATOM    185  O2  BK5     2      17.270  37.960  23.270  1.00  0.00            
ATOM    186  O3  BK5     2      15.100  36.980  24.370  1.00  0.00            
ATOM    187  N4  BK5     2      17.370  35.660  24.390  1.00  0.00            
ATOM    188  C12 BK5     2      18.620  36.150  25.100  1.00  0.00            
ATOM    189  C13 BK5     2      18.780  35.050  26.140  1.00  0.00            
ATOM    190  N5  BK5     2      19.170  33.810  25.560  1.00  0.00            
ATOM    191  C14 BK5     2      19.580  32.860  26.600  1.00  0.00            
ATOM    192  C15 BK5     2      18.070  33.300  24.720  1.00  0.00            
ATOM    193  C16 BK5     2      17.720  34.360  23.660  1.00  0.00            
ATOM    194  C17 BK5     2      14.510  35.850  21.670  1.00  0.00            
ATOM    195  C18 BK5     2      14.200  35.290  20.410  1.00  0.00            
ATOM    196  C19 BK5     2      15.220  35.030  19.460  1.00  0.00            
ATOM    197  O4  BK5     2      14.860  34.490  18.230  1.00  0.00            
ATOM    198  C20 BK5     2      14.820  33.090  18.040  1.00  0.00            
ATOM    199  C21 BK5     2      14.820  32.880  16.570  1.00  0.00            
ATOM    200  N6  BK5     2      17.670  35.320  17.580  1.00  0.00            
ATOM    201  C22 BK5     2      18.830  34.940  16.870  1.00  0.00            
ATOM    202  H1  BK5     2      17.080  36.780  12.300  1.00  0.00            
ATOM    203  H2  BK5     2      15.580  35.830  12.680  1.00  0.00            
ATOM    204  H3  BK5     2      16.020  37.200  13.660  1.00  0.00            
ATOM    205  H4  BK5     2      17.690  34.650  13.270  1.00  0.00            
ATOM    206  H5  BK5     2      16.590  34.930  14.660  1.00  0.00            
ATOM    207  H6  BK5     2      18.020  36.910  15.280  1.00  0.00            
ATOM    208  H7  BK5     2      19.090  36.550  13.960  1.00  0.00            
ATOM    209  H8  BK5     2      22.700  34.200  16.900  1.00  0.00            
ATOM    210  H9  BK5     2      22.090  32.710  17.420  1.00  0.00            
ATOM    211  H10 BK5     2      22.450  32.860  15.660  1.00  0.00            
ATOM    212  H11 BK5     2      18.480  33.750  20.310  1.00  0.00            
ATOM    213  H12 BK5     2      17.930  36.100  21.240  1.00  0.00            
ATOM    214  H13 BK5     2      18.460  37.110  25.610  1.00  0.00            
ATOM    215  H14 BK5     2      19.450  36.320  24.410  1.00  0.00            
ATOM    216  H15 BK5     2      17.860  34.780  26.650  1.00  0.00            
ATOM    217  H16 BK5     2      19.530  35.440  26.840  1.00  0.00            
ATOM    218  H17 BK5     2      19.750  31.830  26.240  1.00  0.00            
ATOM    219  H18 BK5     2      20.470  33.200  27.150  1.00  0.00            
ATOM    220  H19 BK5     2      18.760  32.870  27.320  1.00  0.00            
ATOM    221  H20 BK5     2      17.220  33.110  25.390  1.00  0.00            
ATOM    222  H21 BK5     2      18.300  32.320  24.300  1.00  0.00            
ATOM    223  H22 BK5     2      18.680  34.500  23.140  1.00  0.00            
ATOM    224  H23 BK5     2      16.910  34.030  23.000  1.00  0.00            
ATOM    225  H24 BK5     2      13.790  36.250  22.370  1.00  0.00            
ATOM    226  H25 BK5     2      13.150  35.100  20.200  1.00  0.00            
ATOM    227  H26 BK5     2      13.930  32.630  18.480  1.00  0.00            
ATOM    228  H27 BK5     2      15.710  32.660  18.500  1.00  0.00            
ATOM    229  H28 BK5     2      15.790  33.130  16.120  1.00  0.00            
ATOM    230  H29 BK5     2      14.630  31.840  16.260  1.00  0.00            
ATOM    231  H30 BK5     2      14.010  33.480  16.120  1.00  0.00            
TER
ENDMDL
MODEL        1
ATOM      1  H1  GCD     1       9.460  33.590  30.430  1.00  0.00            
ATOM      2  O1  GCD     1       9.620  32.830  29.850  1.00  0.00            
ATOM      3  C1  GCD     1      10.890  33.110  29.170  1.00  0.00            
ATOM      4  H2  GCD     1      10.760  34.040  28.590  1.00  0.00            
ATOM      5  H3  GCD     1      11.620  33.240  29.980  1.00  0.00            
ATOM      6  C2  GCD     1      11.500  31.940  28.390  1.00  0.00            
ATOM      7  H4  GCD     1      11.550  31.050  29.020  1.00  0.00            
ATOM      8  C3  GCD     1      12.910  32.270  27.940  1.00  0.00            
ATOM      9  H5  GCD     1      13.050  33.260  27.480  1.00  0.00            
ATOM     10  C4  GCD     1      13.450  31.160  26.970  1.00  0.00            
ATOM     11  H6  GCD     1      13.650  30.260  27.570  1.00  0.00            
ATOM     12  O2  GCD     1      14.720  31.650  26.390  1.00  0.00            
ATOM     13  H7  GCD     1      15.000  30.940  25.810  1.00  0.00            
ATOM     14  C5  GCD     1      12.400  30.840  25.910  1.00  0.00            
ATOM     15  H8  GCD     1      12.200  31.710  25.270  1.00  0.00            
ATOM     16  O3  GCD     1      12.730  29.740  25.080  1.00  0.00            
ATOM     17  H9  GCD     1      12.060  29.070  25.230  1.00  0.00            
ATOM     18  C6  GCD     1      11.070  30.490  26.570  1.00  0.00            
ATOM     19  O4  GCD     1      10.650  31.670  27.260  1.00  0.00            
ATOM     20  H10 GCD     1      10.350  30.360  25.760  1.00  0.00            
ATOM     21  O5  GCD     1      11.070  29.350  27.350  1.00  0.00            
ATOM     22  C7  GCD     1       9.790  28.540  27.370  1.00  0.00            
ATOM     23  H11 GCD     1       9.040  29.070  26.760  1.00  0.00            
ATOM     24  C8  GCD     1      10.140  27.180  26.740  1.00  0.00            
ATOM     25  H12 GCD     1      11.030  26.730  27.210  1.00  0.00            
ATOM     26  O6  GCD     1      10.260  27.230  25.370  1.00  0.00            
ATOM     27  H13 GCD     1      10.580  26.380  25.040  1.00  0.00            
ATOM     28  C9  GCD     1       8.930  26.230  26.980  1.00  0.00            
ATOM     29  H14 GCD     1       8.020  26.770  26.700  1.00  0.00            
ATOM     30  O7  GCD     1       9.010  24.960  26.340  1.00  0.00            
ATOM     31  H15 GCD     1       9.590  24.350  26.800  1.00  0.00            
ATOM     32  C10 GCD     1       8.770  26.080  28.480  1.00  0.00            
ATOM     33  H16 GCD     1       7.890  25.480  28.730  1.00  0.00            
ATOM     34  O8  GCD     1       8.490  27.370  28.990  1.00  0.00            
ATOM     35  C11 GCD     1       9.410  28.490  28.790  1.00  0.00            
ATOM     36  H17 GCD     1      10.280  28.340  29.450  1.00  0.00            
ATOM     37  C12 GCD     1       8.560  29.740  29.230  1.00  0.00            
ATOM     38  H18 GCD     1       9.140  30.680  29.170  1.00  0.00            
ATOM     39  H19 GCD     1       8.230  29.650  30.270  1.00  0.00            
ATOM     40  O9  GCD     1       7.360  29.950  28.380  1.00  0.00            
ATOM     41  H20 GCD     1       6.770  29.200  28.510  1.00  0.00            
ATOM     42  O10 GCD     1       9.910  25.440  28.990  1.00  0.00            
ATOM     43  C13 GCD     1       9.570  24.080  29.390  1.00  0.00            
ATOM     44  H21 GCD     1       8.570  23.810  29.040  1.00  0.00            
ATOM     45  C14 GCD     1      10.550  23.020  28.740  1.00  0.00            
ATOM     46  H22 GCD     1      11.570  23.020  29.160  1.00  0.00            
ATOM     47  O11 GCD     1      10.530  23.070  27.370  1.00  0.00            
ATOM     48  H23 GCD     1      10.960  22.230  27.190  1.00  0.00            
ATOM     49  C15 GCD     1       9.990  21.690  29.180  1.00  0.00            
ATOM     50  H24 GCD     1       9.040  21.430  28.690  1.00  0.00            
ATOM     51  O12 GCD     1      10.890  20.610  28.680  1.00  0.00            
ATOM     52  H25 GCD     1      11.370  20.290  29.460  1.00  0.00            
ATOM     53  C16 GCD     1       9.830  21.610  30.650  1.00  0.00            
ATOM     54  H26 GCD     1       9.340  20.670  30.940  1.00  0.00            
ATOM     55  O13 GCD     1       9.070  22.680  31.240  1.00  0.00            
ATOM     56  C17 GCD     1       9.570  24.000  30.930  1.00  0.00            
ATOM     57  H27 GCD     1      10.630  24.040  31.230  1.00  0.00            
ATOM     58  C18 GCD     1       8.710  25.070  31.650  1.00  0.00            
ATOM     59  H28 GCD     1       7.700  24.910  31.240  1.00  0.00            
ATOM     60  H29 GCD     1       9.060  26.100  31.510  1.00  0.00            
ATOM     61  O14 GCD     1       8.550  24.860  33.040  1.00  0.00            
ATOM     62  H30 GCD     1       8.220  23.970  33.220  1.00  0.00            
ATOM     63  O15 GCD     1      11.120  21.500  31.260  1.00  0.00            
ATOM     64  C19 GCD     1      11.140  20.530  32.330  1.00  0.00            
ATOM     65  H31 GCD     1      10.150  20.120  32.560  1.00  0.00            
ATOM     66  C20 GCD     1      12.080  19.370  31.990  1.00  0.00            
ATOM     67  H32 GCD     1      13.030  19.780  31.630  1.00  0.00            
ATOM     68  O16 GCD     1      11.690  18.520  30.860  1.00  0.00            
ATOM     69  H33 GCD     1      12.170  17.700  31.000  1.00  0.00            
ATOM     70  C21 GCD     1      12.380  18.480  33.250  1.00  0.00            
ATOM     71  H34 GCD     1      11.440  18.060  33.600  1.00  0.00            
ATOM     72  O17 GCD     1      13.390  17.500  32.990  1.00  0.00            
ATOM     73  H35 GCD     1      14.200  17.990  32.760  1.00  0.00            
ATOM     74  C22 GCD     1      12.840  19.320  34.430  1.00  0.00            
ATOM     75  H36 GCD     1      13.080  18.780  35.350  1.00  0.00            
ATOM     76  O18 GCD     1      11.830  20.340  34.730  1.00  0.00            
ATOM     77  C23 GCD     1      11.550  21.230  33.630  1.00  0.00            
ATOM     78  H37 GCD     1      12.440  21.840  33.430  1.00  0.00            
ATOM     79  C24 GCD     1      10.460  22.180  34.150  1.00  0.00            
ATOM     80  H38 GCD     1       9.620  21.570  34.490  1.00  0.00            
ATOM     81  H39 GCD     1      10.060  22.840  33.370  1.00  0.00            
ATOM     82  O19 GCD     1      10.770  23.000  35.300  1.00  0.00            
ATOM     83  H40 GCD     1      11.720  23.170  35.300  1.00  0.00            
ATOM     84  O20 GCD     1      14.010  20.020  34.040  1.00  0.00            
ATOM     85  C25 GCD     1      15.200  19.960  34.810  1.00  0.00            
ATOM     86  H41 GCD     1      15.210  19.030  35.400  1.00  0.00            
ATOM     87  C26 GCD     1      16.330  19.840  33.830  1.00  0.00            
ATOM     88  H42 GCD     1      16.270  20.590  33.030  1.00  0.00            
ATOM     89  O21 GCD     1      16.250  18.590  33.230  1.00  0.00            
ATOM     90  H43 GCD     1      16.330  17.860  33.840  1.00  0.00            
ATOM     91  C27 GCD     1      17.730  19.970  34.530  1.00  0.00            
ATOM     92  H44 GCD     1      17.890  19.140  35.230  1.00  0.00            
ATOM     93  O22 GCD     1      18.710  19.820  33.500  1.00  0.00            
ATOM     94  H45 GCD     1      18.560  19.000  33.010  1.00  0.00            
ATOM     95  C28 GCD     1      17.730  21.330  35.290  1.00  0.00            
ATOM     96  H46 GCD     1      18.620  21.440  35.910  1.00  0.00            
ATOM     97  O23 GCD     1      16.660  21.260  36.200  1.00  0.00            
ATOM     98  C29 GCD     1      15.340  21.170  35.710  1.00  0.00            
ATOM     99  H47 GCD     1      15.030  22.090  35.190  1.00  0.00            
ATOM    100  C30 GCD     1      14.410  20.950  36.930  1.00  0.00            
ATOM    101  H48 GCD     1      14.570  19.990  37.430  1.00  0.00            
ATOM    102  H49 GCD     1      13.370  20.820  36.570  1.00  0.00            
ATOM    103  O24 GCD     1      14.420  22.110  37.870  1.00  0.00            
ATOM    104  H50 GCD     1      15.280  22.050  38.300  1.00  0.00            
ATOM    105  O25 GCD     1      17.530  22.470  34.420  1.00  0.00            
ATOM    106  C31 GCD     1      18.660  23.320  34.100  1.00  0.00            
ATOM    107  H51 GCD     1      19.580  22.910  34.540  1.00  0.00            
ATOM    108  C32 GCD     1      18.890  23.430  32.560  1.00  0.00            
ATOM    109  H52 GCD     1      18.020  23.960  32.170  1.00  0.00            
ATOM    110  O26 GCD     1      19.010  22.100  32.000  1.00  0.00            
ATOM    111  H53 GCD     1      18.700  21.360  32.550  1.00  0.00            
ATOM    112  C33 GCD     1      20.000  24.400  32.180  1.00  0.00            
ATOM    113  H54 GCD     1      20.940  23.920  32.470  1.00  0.00            
ATOM    114  O27 GCD     1      20.040  24.740  30.750  1.00  0.00            
ATOM    115  H55 GCD     1      19.220  24.570  30.290  1.00  0.00            
ATOM    116  C34 GCD     1      19.850  25.660  32.960  1.00  0.00            
ATOM    117  H56 GCD     1      20.810  26.180  33.010  1.00  0.00            
ATOM    118  O28 GCD     1      19.600  25.470  34.350  1.00  0.00            
ATOM    119  C35 GCD     1      18.400  24.710  34.620  1.00  0.00            
ATOM    120  H57 GCD     1      17.550  25.140  34.080  1.00  0.00            
ATOM    121  C36 GCD     1      18.070  24.710  36.050  1.00  0.00            
ATOM    122  H58 GCD     1      18.920  24.270  36.590  1.00  0.00            
ATOM    123  H59 GCD     1      17.270  24.010  36.300  1.00  0.00            
ATOM    124  O29 GCD     1      17.800  25.990  36.640  1.00  0.00            
ATOM    125  H60 GCD     1      17.080  25.910  37.270  1.00  0.00            
ATOM    126  O30 GCD     1      18.920  26.600  32.380  1.00  0.00            
ATOM    127  C37 GCD     1      19.300  27.910  32.190  1.00  0.00            
ATOM    128  H61 GCD     1      20.170  28.040  32.850  1.00  0.00            
ATOM    129  C38 GCD     1      19.570  28.220  30.760  1.00  0.00            
ATOM    130  H62 GCD     1      18.660  27.970  30.210  1.00  0.00            
ATOM    131  O31 GCD     1      20.660  27.410  30.310  1.00  0.00            
ATOM    132  H63 GCD     1      20.520  26.490  30.560  1.00  0.00            
ATOM    133  C39 GCD     1      19.900  29.700  30.590  1.00  0.00            
ATOM    134  H64 GCD     1      20.880  29.860  31.070  1.00  0.00            
ATOM    135  O32 GCD     1      19.970  30.040  29.230  1.00  0.00            
ATOM    136  H65 GCD     1      20.320  29.260  28.780  1.00  0.00            
ATOM    137  C40 GCD     1      18.830  30.630  31.250  1.00  0.00            
ATOM    138  H66 GCD     1      19.240  31.630  31.120  1.00  0.00            
ATOM    139  O33 GCD     1      18.600  30.190  32.630  1.00  0.00            
ATOM    140  C41 GCD     1      18.230  28.810  32.810  1.00  0.00            
ATOM    141  H67 GCD     1      17.270  28.640  32.320  1.00  0.00            
ATOM    142  C42 GCD     1      17.940  28.620  34.310  1.00  0.00            
ATOM    143  H68 GCD     1      17.380  27.690  34.410  1.00  0.00            
ATOM    144  H69 GCD     1      17.350  29.470  34.680  1.00  0.00            
ATOM    145  O34 GCD     1      19.070  28.510  35.090  1.00  0.00            
ATOM    146  H70 GCD     1      18.900  27.710  35.600  1.00  0.00            
ATOM    147  O35 GCD     1      17.580  30.540  30.680  1.00  0.00            
ATOM    148  C43 GCD     1      16.830  31.800  30.560  1.00  0.00            
ATOM    149  H71 GCD     1      17.430  32.530  31.100  1.00  0.00            
ATOM    150  C44 GCD     1      16.780  32.140  29.020  1.00  0.00            
ATOM    151  H72 GCD     1      16.380  31.230  28.550  1.00  0.00            
ATOM    152  O36 GCD     1      18.070  32.440  28.610  1.00  0.00            
ATOM    153  H73 GCD     1      18.730  31.730  28.650  1.00  0.00            
ATOM    154  C45 GCD     1      15.840  33.360  28.870  1.00  0.00            
ATOM    155  H74 GCD     1      16.360  34.240  29.280  1.00  0.00            
ATOM    156  O37 GCD     1      15.600  33.760  27.470  1.00  0.00            
ATOM    157  H75 GCD     1      15.330  32.950  27.020  1.00  0.00            
ATOM    158  C46 GCD     1      14.460  33.190  29.610  1.00  0.00            
ATOM    159  H76 GCD     1      13.780  34.050  29.590  1.00  0.00            
ATOM    160  O38 GCD     1      13.780  32.100  29.000  1.00  0.00            
ATOM    161  O39 GCD     1      14.620  32.790  30.960  1.00  0.00            
ATOM    162  C47 GCD     1      15.410  31.620  31.170  1.00  0.00            
ATOM    163  H77 GCD     1      14.970  30.680  30.800  1.00  0.00            
ATOM    164  C48 GCD     1      15.580  31.350  32.660  1.00  0.00            
ATOM    165  H78 GCD     1      16.070  30.370  32.750  1.00  0.00            
ATOM    166  H79 GCD     1      14.550  31.160  33.000  1.00  0.00            
ATOM    167  O40 GCD     1      16.190  32.430  33.340  1.00  0.00            
ATOM    168  H80 GCD     1      15.510  33.110  33.260  1.00  0.00            
ATOM    169  C1  BK5     2      13.510  27.280  28.510  1.00  0.00            
ATOM    170  C2  BK5     2      14.260  27.990  29.700  1.00  0.00            
ATOM    171  C3  BK5     2      15.410  27.200  30.300  1.00  0.00            
ATOM    172  C4  BK5     2      14.950  25.990  31.090  1.00  0.00            
ATOM    173  N1  BK5     2      14.970  24.740  30.750  1.00  0.00            
ATOM    174  N2  BK5     2      14.510  24.040  31.830  1.00  0.00            
ATOM    175  C5  BK5     2      14.540  22.530  31.750  1.00  0.00            
ATOM    176  C6  BK5     2      14.240  24.920  32.920  1.00  0.00            
ATOM    177  C7  BK5     2      13.600  24.700  34.230  1.00  0.00            
ATOM    178  O1  BK5     2      13.190  23.590  34.550  1.00  0.00            
ATOM    179  N3  BK5     2      13.450  25.830  34.950  1.00  0.00            
ATOM    180  C8  BK5     2      13.860  27.020  34.430  1.00  0.00            
ATOM    181  C9  BK5     2      13.670  28.190  35.260  1.00  0.00            
ATOM    182  C10 BK5     2      14.040  28.280  36.630  1.00  0.00            
ATOM    183  C11 BK5     2      13.850  29.420  37.410  1.00  0.00            
ATOM    184  S1  BK5     2      14.440  29.430  39.120  1.00  0.00            
ATOM    185  O2  BK5     2      14.020  30.720  39.680  1.00  0.00            
ATOM    186  O3  BK5     2      13.980  28.150  39.670  1.00  0.00            
ATOM    187  N4  BK5     2      16.150  29.230  38.840  1.00  0.00            
ATOM    188  C12 BK5     2      16.930  28.640  39.970  1.00  0.00            
ATOM    189  C13 BK5     2      18.450  28.470  39.630  1.00  0.00            
ATOM    190  N5  BK5     2      19.060  29.710  38.990  1.00  0.00            
ATOM    191  C14 BK5     2      20.490  29.670  38.840  1.00  0.00            
ATOM    192  C15 BK5     2      18.360  29.870  37.690  1.00  0.00            
ATOM    193  C16 BK5     2      16.810  30.120  37.870  1.00  0.00            
ATOM    194  C17 BK5     2      13.340  30.620  36.820  1.00  0.00            
ATOM    195  C18 BK5     2      12.980  30.570  35.490  1.00  0.00            
ATOM    196  C19 BK5     2      13.050  29.380  34.730  1.00  0.00            
ATOM    197  O4  BK5     2      12.350  29.290  33.570  1.00  0.00            
ATOM    198  C20 BK5     2      10.920  29.170  33.720  1.00  0.00            
ATOM    199  C21 BK5     2      10.200  28.910  32.400  1.00  0.00            
ATOM    200  N6  BK5     2      14.540  27.210  33.290  1.00  0.00            
ATOM    201  C22 BK5     2      14.690  26.100  32.480  1.00  0.00            
ATOM    202  H1  BK5     2      14.240  27.180  27.700  1.00  0.00            
ATOM    203  H2  BK5     2      13.250  26.230  28.670  1.00  0.00            
ATOM    204  H3  BK5     2      12.720  27.930  28.130  1.00  0.00            
ATOM    205  H4  BK5     2      13.510  28.190  30.480  1.00  0.00            
ATOM    206  H5  BK5     2      14.510  29.010  29.420  1.00  0.00            
ATOM    207  H6  BK5     2      16.090  27.790  30.920  1.00  0.00            
ATOM    208  H7  BK5     2      16.070  26.800  29.520  1.00  0.00            
ATOM    209  H8  BK5     2      14.910  22.240  32.740  1.00  0.00            
ATOM    210  H9  BK5     2      13.580  22.050  31.510  1.00  0.00            
ATOM    211  H10 BK5     2      15.210  22.050  31.020  1.00  0.00            
ATOM    212  H11 BK5     2      12.950  25.740  35.820  1.00  0.00            
ATOM    213  H12 BK5     2      14.380  27.390  37.150  1.00  0.00            
ATOM    214  H13 BK5     2      16.490  27.680  40.280  1.00  0.00            
ATOM    215  H14 BK5     2      16.910  29.350  40.810  1.00  0.00            
ATOM    216  H15 BK5     2      18.500  27.550  39.040  1.00  0.00            
ATOM    217  H16 BK5     2      19.040  28.300  40.540  1.00  0.00            
ATOM    218  H17 BK5     2      20.720  28.770  38.270  1.00  0.00            
ATOM    219  H18 BK5     2      20.870  30.460  38.170  1.00  0.00            
ATOM    220  H19 BK5     2      20.960  29.610  39.830  1.00  0.00            
ATOM    221  H20 BK5     2      18.440  28.890  37.210  1.00  0.00            
ATOM    222  H21 BK5     2      18.840  30.660  37.100  1.00  0.00            
ATOM    223  H22 BK5     2      16.760  31.170  38.200  1.00  0.00            
ATOM    224  H23 BK5     2      16.280  30.120  36.910  1.00  0.00            
ATOM    225  H24 BK5     2      13.220  31.550  37.370  1.00  0.00            
ATOM    226  H25 BK5     2      12.370  31.360  35.050  1.00  0.00            
ATOM    227  H26 BK5     2      10.520  30.110  34.100  1.00  0.00            
ATOM    228  H27 BK5     2      10.710  28.310  34.370  1.00  0.00            
ATOM    229  H28 BK5     2      10.500  27.950  31.980  1.00  0.00            
ATOM    230  H29 BK5     2       9.110  28.900  32.520  1.00  0.00            
ATOM    231  H30 BK5     2      10.430  29.730  31.710  1.00  0.00            
TER
ENDMDL
MODEL        1
ATOM      1  H1  GCD     1      13.960  26.950  26.280  1.00  0.00            
ATOM      2  O1  GCD     1      13.930  27.820  26.700  1.00  0.00            
ATOM      3  C1  GCD     1      15.200  28.010  27.310  1.00  0.00            
ATOM      4  H2  GCD     1      15.050  28.730  28.120  1.00  0.00            
ATOM      5  H3  GCD     1      15.550  27.090  27.800  1.00  0.00            
ATOM      6  C2  GCD     1      16.130  28.760  26.360  1.00  0.00            
ATOM      7  H4  GCD     1      16.980  28.910  27.030  1.00  0.00            
ATOM      8  C3  GCD     1      15.770  30.070  25.650  1.00  0.00            
ATOM      9  H5  GCD     1      15.020  30.000  24.840  1.00  0.00            
ATOM     10  C4  GCD     1      17.030  30.500  24.940  1.00  0.00            
ATOM     11  H6  GCD     1      17.800  30.660  25.710  1.00  0.00            
ATOM     12  O2  GCD     1      16.770  31.740  24.220  1.00  0.00            
ATOM     13  H7  GCD     1      16.530  32.400  24.880  1.00  0.00            
ATOM     14  C5  GCD     1      17.690  29.390  23.980  1.00  0.00            
ATOM     15  H8  GCD     1      16.970  29.330  23.150  1.00  0.00            
ATOM     16  O3  GCD     1      18.950  29.850  23.420  1.00  0.00            
ATOM     17  H9  GCD     1      18.790  30.040  22.490  1.00  0.00            
ATOM     18  C6  GCD     1      17.790  28.090  24.800  1.00  0.00            
ATOM     19  O4  GCD     1      16.520  27.800  25.340  1.00  0.00            
ATOM     20  H10 GCD     1      18.030  27.250  24.140  1.00  0.00            
ATOM     21  O5  GCD     1      18.810  28.250  25.790  1.00  0.00            
ATOM     22  C7  GCD     1      19.670  27.110  26.030  1.00  0.00            
ATOM     23  H11 GCD     1      19.310  26.190  25.550  1.00  0.00            
ATOM     24  C8  GCD     1      21.030  27.440  25.370  1.00  0.00            
ATOM     25  H12 GCD     1      21.440  28.360  25.800  1.00  0.00            
ATOM     26  O6  GCD     1      20.850  27.710  24.010  1.00  0.00            
ATOM     27  H13 GCD     1      20.300  28.500  23.960  1.00  0.00            
ATOM     28  C9  GCD     1      21.910  26.220  25.650  1.00  0.00            
ATOM     29  H14 GCD     1      21.490  25.330  25.160  1.00  0.00            
ATOM     30  O7  GCD     1      23.240  26.420  25.170  1.00  0.00            
ATOM     31  H15 GCD     1      23.610  25.550  24.960  1.00  0.00            
ATOM     32  C10 GCD     1      22.000  25.960  27.140  1.00  0.00            
ATOM     33  H16 GCD     1      22.650  25.090  27.300  1.00  0.00            
ATOM     34  O8  GCD     1      20.680  25.750  27.700  1.00  0.00            
ATOM     35  C11 GCD     1      19.760  26.860  27.540  1.00  0.00            
ATOM     36  H17 GCD     1      20.250  27.750  27.970  1.00  0.00            
ATOM     37  C12 GCD     1      18.460  26.360  28.160  1.00  0.00            
ATOM     38  H18 GCD     1      17.730  27.180  28.130  1.00  0.00            
ATOM     39  H19 GCD     1      18.450  26.050  29.210  1.00  0.00            
ATOM     40  O9  GCD     1      17.940  25.330  27.380  1.00  0.00            
ATOM     41  H20 GCD     1      18.310  24.570  27.840  1.00  0.00            
ATOM     42  O10 GCD     1      22.590  27.090  27.760  1.00  0.00            
ATOM     43  C13 GCD     1      23.650  26.790  28.620  1.00  0.00            
ATOM     44  H21 GCD     1      23.860  25.720  28.700  1.00  0.00            
ATOM     45  C14 GCD     1      24.930  27.520  28.130  1.00  0.00            
ATOM     46  H22 GCD     1      24.800  28.600  28.000  1.00  0.00            
ATOM     47  O11 GCD     1      25.310  26.990  26.840  1.00  0.00            
ATOM     48  H23 GCD     1      24.460  26.850  26.400  1.00  0.00            
ATOM     49  C15 GCD     1      26.010  27.380  29.220  1.00  0.00            
ATOM     50  H24 GCD     1      26.140  26.310  29.420  1.00  0.00            
ATOM     51  O12 GCD     1      27.270  27.970  28.970  1.00  0.00            
ATOM     52  H25 GCD     1      27.040  28.860  28.700  1.00  0.00            
ATOM     53  C16 GCD     1      25.390  27.950  30.480  1.00  0.00            
ATOM     54  H26 GCD     1      26.110  27.830  31.300  1.00  0.00            
ATOM     55  O13 GCD     1      24.400  27.080  30.860  1.00  0.00            
ATOM     56  C17 GCD     1      23.250  27.170  30.020  1.00  0.00            
ATOM     57  H27 GCD     1      22.830  28.180  29.950  1.00  0.00            
ATOM     58  C18 GCD     1      22.150  26.340  30.710  1.00  0.00            
ATOM     59  H28 GCD     1      22.520  25.310  30.810  1.00  0.00            
ATOM     60  H29 GCD     1      21.230  26.330  30.120  1.00  0.00            
ATOM     61  O14 GCD     1      21.780  26.850  32.000  1.00  0.00            
ATOM     62  H30 GCD     1      22.590  27.020  32.490  1.00  0.00            
ATOM     63  O15 GCD     1      25.090  29.330  30.370  1.00  0.00            
ATOM     64  C19 GCD     1      26.170  30.160  30.740  1.00  0.00            
ATOM     65  H31 GCD     1      27.170  29.740  30.910  1.00  0.00            
ATOM     66  C20 GCD     1      26.380  31.250  29.700  1.00  0.00            
ATOM     67  H32 GCD     1      25.400  31.650  29.410  1.00  0.00            
ATOM     68  O16 GCD     1      26.930  30.720  28.480  1.00  0.00            
ATOM     69  H33 GCD     1      26.880  31.390  27.780  1.00  0.00            
ATOM     70  C21 GCD     1      27.210  32.440  30.310  1.00  0.00            
ATOM     71  H34 GCD     1      28.150  31.960  30.570  1.00  0.00            
ATOM     72  O17 GCD     1      27.550  33.510  29.420  1.00  0.00            
ATOM     73  H35 GCD     1      26.710  33.980  29.330  1.00  0.00            
ATOM     74  C22 GCD     1      26.600  32.890  31.690  1.00  0.00            
ATOM     75  H36 GCD     1      27.250  33.650  32.150  1.00  0.00            
ATOM     76  O18 GCD     1      26.650  31.760  32.550  1.00  0.00            
ATOM     77  C23 GCD     1      25.770  30.780  32.120  1.00  0.00            
ATOM     78  H37 GCD     1      24.770  31.230  32.080  1.00  0.00            
ATOM     79  C24 GCD     1      25.790  29.700  33.240  1.00  0.00            
ATOM     80  H38 GCD     1      25.120  28.850  33.080  1.00  0.00            
ATOM     81  H39 GCD     1      25.500  30.240  34.150  1.00  0.00            
ATOM     82  O19 GCD     1      27.090  29.140  33.440  1.00  0.00            
ATOM     83  H40 GCD     1      27.720  29.860  33.320  1.00  0.00            
ATOM     84  O20 GCD     1      25.260  33.460  31.530  1.00  0.00            
ATOM     85  C25 GCD     1      25.340  34.890  31.330  1.00  0.00            
ATOM     86  H41 GCD     1      26.350  35.330  31.320  1.00  0.00            
ATOM     87  C26 GCD     1      24.590  35.250  30.060  1.00  0.00            
ATOM     88  H42 GCD     1      23.640  34.700  30.020  1.00  0.00            
ATOM     89  O21 GCD     1      25.430  34.970  28.890  1.00  0.00            
ATOM     90  H43 GCD     1      25.460  35.680  28.240  1.00  0.00            
ATOM     91  C27 GCD     1      24.280  36.720  30.000  1.00  0.00            
ATOM     92  H44 GCD     1      25.180  37.290  29.720  1.00  0.00            
ATOM     93  O22 GCD     1      23.330  36.980  28.970  1.00  0.00            
ATOM     94  H45 GCD     1      22.820  37.740  29.270  1.00  0.00            
ATOM     95  C28 GCD     1      23.790  37.310  31.330  1.00  0.00            
ATOM     96  H46 GCD     1      23.690  38.400  31.240  1.00  0.00            
ATOM     97  O23 GCD     1      24.650  36.870  32.360  1.00  0.00            
ATOM     98  C29 GCD     1      24.660  35.510  32.490  1.00  0.00            
ATOM     99  H47 GCD     1      23.670  35.060  32.650  1.00  0.00            
ATOM    100  C30 GCD     1      25.340  35.180  33.780  1.00  0.00            
ATOM    101  H48 GCD     1      26.320  35.660  33.900  1.00  0.00            
ATOM    102  H49 GCD     1      25.540  34.100  33.790  1.00  0.00            
ATOM    103  O24 GCD     1      24.630  35.670  34.860  1.00  0.00            
ATOM    104  H50 GCD     1      24.550  36.580  34.550  1.00  0.00            
ATOM    105  O25 GCD     1      22.480  36.740  31.520  1.00  0.00            
ATOM    106  C31 GCD     1      21.470  37.670  31.900  1.00  0.00            
ATOM    107  H51 GCD     1      21.790  38.550  32.470  1.00  0.00            
ATOM    108  C32 GCD     1      20.750  38.230  30.680  1.00  0.00            
ATOM    109  H52 GCD     1      20.510  37.350  30.070  1.00  0.00            
ATOM    110  O26 GCD     1      21.600  38.970  29.730  1.00  0.00            
ATOM    111  H53 GCD     1      21.790  39.830  30.110  1.00  0.00            
ATOM    112  C33 GCD     1      19.520  38.990  30.960  1.00  0.00            
ATOM    113  H54 GCD     1      19.660  39.870  31.600  1.00  0.00            
ATOM    114  O27 GCD     1      18.690  39.260  29.810  1.00  0.00            
ATOM    115  H55 GCD     1      19.030  38.760  29.060  1.00  0.00            
ATOM    116  C34 GCD     1      18.640  38.140  31.810  1.00  0.00            
ATOM    117  H56 GCD     1      17.880  38.840  32.160  1.00  0.00            
ATOM    118  O28 GCD     1      19.320  37.770  33.070  1.00  0.00            
ATOM    119  C35 GCD     1      20.440  36.950  32.820  1.00  0.00            
ATOM    120  H57 GCD     1      20.110  35.990  32.420  1.00  0.00            
ATOM    121  C36 GCD     1      21.140  36.660  34.170  1.00  0.00            
ATOM    122  H58 GCD     1      21.850  35.830  34.060  1.00  0.00            
ATOM    123  H59 GCD     1      20.330  36.250  34.790  1.00  0.00            
ATOM    124  O29 GCD     1      21.670  37.810  34.870  1.00  0.00            
ATOM    125  H60 GCD     1      21.260  37.920  35.740  1.00  0.00            
ATOM    126  O30 GCD     1      18.120  36.980  31.180  1.00  0.00            
ATOM    127  C37 GCD     1      16.750  36.640  31.380  1.00  0.00            
ATOM    128  H61 GCD     1      16.350  37.200  32.230  1.00  0.00            
ATOM    129  C38 GCD     1      15.910  36.980  30.100  1.00  0.00            
ATOM    130  H62 GCD     1      16.340  36.530  29.200  1.00  0.00            
ATOM    131  O31 GCD     1      15.950  38.400  30.060  1.00  0.00            
ATOM    132  H63 GCD     1      16.860  38.690  30.190  1.00  0.00            
ATOM    133  C39 GCD     1      14.440  36.420  30.280  1.00  0.00            
ATOM    134  H64 GCD     1      14.050  36.830  31.220  1.00  0.00            
ATOM    135  O32 GCD     1      13.640  36.700  29.160  1.00  0.00            
ATOM    136  H65 GCD     1      13.280  37.570  29.370  1.00  0.00            
ATOM    137  C40 GCD     1      14.500  34.890  30.570  1.00  0.00            
ATOM    138  H66 GCD     1      13.490  34.520  30.750  1.00  0.00            
ATOM    139  O33 GCD     1      15.220  34.770  31.800  1.00  0.00            
ATOM    140  C41 GCD     1      16.580  35.130  31.730  1.00  0.00            
ATOM    141  H67 GCD     1      17.130  34.620  30.930  1.00  0.00            
ATOM    142  C42 GCD     1      17.240  34.680  33.030  1.00  0.00            
ATOM    143  H68 GCD     1      16.880  35.280  33.880  1.00  0.00            
ATOM    144  H69 GCD     1      18.300  34.930  32.910  1.00  0.00            
ATOM    145  O34 GCD     1      17.160  33.300  33.290  1.00  0.00            
ATOM    146  H70 GCD     1      17.260  32.800  32.470  1.00  0.00            
ATOM    147  O35 GCD     1      15.010  34.210  29.450  1.00  0.00            
ATOM    148  C43 GCD     1      14.130  33.280  28.800  1.00  0.00            
ATOM    149  H71 GCD     1      13.070  33.320  29.080  1.00  0.00            
ATOM    150  C44 GCD     1      14.080  33.550  27.300  1.00  0.00            
ATOM    151  H72 GCD     1      15.070  33.650  26.840  1.00  0.00            
ATOM    152  O36 GCD     1      13.460  34.720  27.180  1.00  0.00            
ATOM    153  H73 GCD     1      13.740  35.370  27.840  1.00  0.00            
ATOM    154  C45 GCD     1      13.330  32.430  26.520  1.00  0.00            
ATOM    155  H74 GCD     1      12.300  32.530  26.880  1.00  0.00            
ATOM    156  O37 GCD     1      13.490  32.500  25.070  1.00  0.00            
ATOM    157  H75 GCD     1      13.040  31.700  24.770  1.00  0.00            
ATOM    158  C46 GCD     1      14.030  31.150  26.950  1.00  0.00            
ATOM    159  H76 GCD     1      13.450  30.330  26.510  1.00  0.00            
ATOM    160  O38 GCD     1      15.400  31.080  26.530  1.00  0.00            
ATOM    161  O39 GCD     1      13.900  30.940  28.350  1.00  0.00            
ATOM    162  C47 GCD     1      14.570  31.820  29.200  1.00  0.00            
ATOM    163  H77 GCD     1      15.650  31.710  29.040  1.00  0.00            
ATOM    164  C48 GCD     1      14.240  31.300  30.650  1.00  0.00            
ATOM    165  H78 GCD     1      14.670  31.930  31.440  1.00  0.00            
ATOM    166  H79 GCD     1      14.750  30.350  30.840  1.00  0.00            
ATOM    167  O40 GCD     1      12.830  31.120  30.910  1.00  0.00            
ATOM    168  H80 GCD     1      12.480  30.280  30.600  1.00  0.00            
ATOM    169  C1  BK5     2      15.010  36.580  21.480  1.00  0.00            
ATOM    170  C2  BK5     2      15.270  35.490  22.460  1.00  0.00            
ATOM    171  C3  BK5     2      14.730  35.720  23.920  1.00  0.00            
ATOM    172  C4  BK5     2      15.620  36.620  24.730  1.00  0.00            
ATOM    173  N1  BK5     2      15.700  37.930  24.650  1.00  0.00            
ATOM    174  N2  BK5     2      16.830  38.260  25.320  1.00  0.00            
ATOM    175  C5  BK5     2      17.240  39.620  25.210  1.00  0.00            
ATOM    176  C6  BK5     2      17.390  37.170  26.060  1.00  0.00            
ATOM    177  C7  BK5     2      18.560  36.970  26.850  1.00  0.00            
ATOM    178  O1  BK5     2      19.230  37.860  27.370  1.00  0.00            
ATOM    179  N3  BK5     2      18.920  35.730  27.100  1.00  0.00            
ATOM    180  C8  BK5     2      18.200  34.720  26.500  1.00  0.00            
ATOM    181  C9  BK5     2      18.690  33.400  26.880  1.00  0.00            
ATOM    182  C10 BK5     2      18.430  32.850  28.170  1.00  0.00            
ATOM    183  C11 BK5     2      19.060  31.700  28.570  1.00  0.00            
ATOM    184  S1  BK5     2      18.650  31.000  30.190  1.00  0.00            
ATOM    185  O2  BK5     2      17.820  31.920  30.980  1.00  0.00            
ATOM    186  O3  BK5     2      18.140  29.650  29.880  1.00  0.00            
ATOM    187  N4  BK5     2      20.120  31.000  31.030  1.00  0.00            
ATOM    188  C12 BK5     2      20.730  32.300  31.220  1.00  0.00            
ATOM    189  C13 BK5     2      22.180  32.250  31.670  1.00  0.00            
ATOM    190  N5  BK5     2      22.440  31.250  32.690  1.00  0.00            
ATOM    191  C14 BK5     2      22.060  31.860  34.020  1.00  0.00            
ATOM    192  C15 BK5     2      21.790  29.960  32.440  1.00  0.00            
ATOM    193  C16 BK5     2      20.320  30.030  32.150  1.00  0.00            
ATOM    194  C17 BK5     2      19.990  31.110  27.690  1.00  0.00            
ATOM    195  C18 BK5     2      20.240  31.620  26.400  1.00  0.00            
ATOM    196  C19 BK5     2      19.660  32.810  25.990  1.00  0.00            
ATOM    197  O4  BK5     2      20.050  33.550  24.900  1.00  0.00            
ATOM    198  C20 BK5     2      19.720  33.150  23.670  1.00  0.00            
ATOM    199  C21 BK5     2      20.910  33.430  22.750  1.00  0.00            
ATOM    200  N6  BK5     2      17.110  34.830  25.770  1.00  0.00            
ATOM    201  C22 BK5     2      16.700  36.140  25.540  1.00  0.00            
ATOM    202  H1  BK5     2      13.920  36.680  21.380  1.00  0.00            
ATOM    203  H2  BK5     2      15.470  37.500  21.860  1.00  0.00            
ATOM    204  H3  BK5     2      15.350  36.300  20.480  1.00  0.00            
ATOM    205  H4  BK5     2      16.310  35.160  22.450  1.00  0.00            
ATOM    206  H5  BK5     2      14.700  34.670  22.000  1.00  0.00            
ATOM    207  H6  BK5     2      14.590  34.720  24.350  1.00  0.00            
ATOM    208  H7  BK5     2      13.770  36.250  23.880  1.00  0.00            
ATOM    209  H8  BK5     2      18.270  39.690  25.590  1.00  0.00            
ATOM    210  H9  BK5     2      17.230  39.810  24.130  1.00  0.00            
ATOM    211  H10 BK5     2      16.510  40.220  25.780  1.00  0.00            
ATOM    212  H11 BK5     2      19.700  35.560  27.720  1.00  0.00            
ATOM    213  H12 BK5     2      17.820  33.420  28.870  1.00  0.00            
ATOM    214  H13 BK5     2      20.170  32.780  32.030  1.00  0.00            
ATOM    215  H14 BK5     2      20.640  32.990  30.370  1.00  0.00            
ATOM    216  H15 BK5     2      22.410  33.290  31.930  1.00  0.00            
ATOM    217  H16 BK5     2      22.780  31.900  30.830  1.00  0.00            
ATOM    218  H17 BK5     2      20.980  32.000  34.090  1.00  0.00            
ATOM    219  H18 BK5     2      22.380  31.240  34.870  1.00  0.00            
ATOM    220  H19 BK5     2      22.620  32.800  34.170  1.00  0.00            
ATOM    221  H20 BK5     2      21.880  29.140  33.160  1.00  0.00            
ATOM    222  H21 BK5     2      22.250  29.600  31.510  1.00  0.00            
ATOM    223  H22 BK5     2      20.000  29.000  31.970  1.00  0.00            
ATOM    224  H23 BK5     2      19.740  30.260  33.050  1.00  0.00            
ATOM    225  H24 BK5     2      20.630  30.280  27.990  1.00  0.00            
ATOM    226  H25 BK5     2      21.030  31.250  25.750  1.00  0.00            
ATOM    227  H26 BK5     2      18.830  33.720  23.360  1.00  0.00            
ATOM    228  H27 BK5     2      19.460  32.080  23.670  1.00  0.00            
ATOM    229  H28 BK5     2      20.570  32.980  21.810  1.00  0.00            
ATOM    230  H29 BK5     2      21.080  34.480  22.530  1.00  0.00            
ATOM    231  H30 BK5     2      21.810  32.900  23.090  1.00  0.00            
TER
ENDMDL
MODEL        1
ATOM      1  H1  GCD     1      15.770  34.830  19.870  1.00  0.00            
ATOM      2  O1  GCD     1      15.770  34.230  20.620  1.00  0.00            
ATOM      3  C1  GCD     1      16.250  33.000  20.130  1.00  0.00            
ATOM      4  H2  GCD     1      16.240  32.240  20.930  1.00  0.00            
ATOM      5  H3  GCD     1      15.530  32.600  19.400  1.00  0.00            
ATOM      6  C2  GCD     1      17.700  33.140  19.420  1.00  0.00            
ATOM      7  H4  GCD     1      17.890  32.150  18.980  1.00  0.00            
ATOM      8  C3  GCD     1      18.840  33.600  20.360  1.00  0.00            
ATOM      9  H5  GCD     1      18.620  34.530  20.890  1.00  0.00            
ATOM     10  C4  GCD     1      20.190  33.840  19.620  1.00  0.00            
ATOM     11  H6  GCD     1      20.520  32.860  19.240  1.00  0.00            
ATOM     12  O2  GCD     1      21.240  34.330  20.510  1.00  0.00            
ATOM     13  H7  GCD     1      20.900  34.320  21.410  1.00  0.00            
ATOM     14  C5  GCD     1      19.960  34.780  18.480  1.00  0.00            
ATOM     15  H8  GCD     1      19.510  35.730  18.790  1.00  0.00            
ATOM     16  O3  GCD     1      21.100  34.990  17.690  1.00  0.00            
ATOM     17  H9  GCD     1      21.820  34.690  18.260  1.00  0.00            
ATOM     18  C6  GCD     1      18.850  34.210  17.580  1.00  0.00            
ATOM     19  O4  GCD     1      17.690  34.100  18.360  1.00  0.00            
ATOM     20  H10 GCD     1      18.560  34.840  16.740  1.00  0.00            
ATOM     21  O5  GCD     1      19.310  32.930  17.030  1.00  0.00            
ATOM     22  C7  GCD     1      19.210  32.680  15.630  1.00  0.00            
ATOM     23  H11 GCD     1      19.090  33.570  15.010  1.00  0.00            
ATOM     24  C8  GCD     1      20.430  31.830  15.240  1.00  0.00            
ATOM     25  H12 GCD     1      20.450  30.910  15.840  1.00  0.00            
ATOM     26  O6  GCD     1      21.650  32.580  15.450  1.00  0.00            
ATOM     27  H13 GCD     1      21.430  33.210  16.140  1.00  0.00            
ATOM     28  C9  GCD     1      20.420  31.410  13.770  1.00  0.00            
ATOM     29  H14 GCD     1      20.380  32.330  13.170  1.00  0.00            
ATOM     30  O7  GCD     1      21.590  30.670  13.490  1.00  0.00            
ATOM     31  H15 GCD     1      21.700  30.070  14.230  1.00  0.00            
ATOM     32  C10 GCD     1      19.140  30.710  13.460  1.00  0.00            
ATOM     33  H16 GCD     1      19.010  30.700  12.370  1.00  0.00            
ATOM     34  O8  GCD     1      18.010  31.430  13.950  1.00  0.00            
ATOM     35  C11 GCD     1      18.050  31.750  15.380  1.00  0.00            
ATOM     36  H17 GCD     1      18.110  30.810  15.940  1.00  0.00            
ATOM     37  C12 GCD     1      16.750  32.430  15.670  1.00  0.00            
ATOM     38  H18 GCD     1      16.620  32.750  16.710  1.00  0.00            
ATOM     39  H19 GCD     1      15.980  31.680  15.480  1.00  0.00            
ATOM     40  O9  GCD     1      16.620  33.620  14.920  1.00  0.00            
ATOM     41  H20 GCD     1      16.650  33.390  13.980  1.00  0.00            
ATOM     42  O10 GCD     1      19.220  29.430  13.880  1.00  0.00            
ATOM     43  C13 GCD     1      18.160  28.570  13.400  1.00  0.00            
ATOM     44  H21 GCD     1      17.260  29.140  13.130  1.00  0.00            
ATOM     45  C14 GCD     1      18.750  27.860  12.220  1.00  0.00            
ATOM     46  H22 GCD     1      19.740  27.480  12.510  1.00  0.00            
ATOM     47  O11 GCD     1      18.900  28.800  11.150  1.00  0.00            
ATOM     48  H23 GCD     1      19.510  28.300  10.600  1.00  0.00            
ATOM     49  C15 GCD     1      18.000  26.630  11.780  1.00  0.00            
ATOM     50  H24 GCD     1      17.110  27.040  11.280  1.00  0.00            
ATOM     51  O12 GCD     1      18.710  25.870  10.770  1.00  0.00            
ATOM     52  H25 GCD     1      19.240  25.180  11.170  1.00  0.00            
ATOM     53  C16 GCD     1      17.520  25.720  12.940  1.00  0.00            
ATOM     54  H26 GCD     1      16.810  24.960  12.590  1.00  0.00            
ATOM     55  O13 GCD     1      16.890  26.570  13.870  1.00  0.00            
ATOM     56  C17 GCD     1      17.810  27.520  14.460  1.00  0.00            
ATOM     57  H27 GCD     1      18.700  26.990  14.830  1.00  0.00            
ATOM     58  C18 GCD     1      17.020  27.990  15.660  1.00  0.00            
ATOM     59  H28 GCD     1      16.340  28.810  15.390  1.00  0.00            
ATOM     60  H29 GCD     1      17.640  28.500  16.410  1.00  0.00            
ATOM     61  O14 GCD     1      16.370  26.850  16.380  1.00  0.00            
ATOM     62  H30 GCD     1      16.390  26.070  15.820  1.00  0.00            
ATOM     63  O15 GCD     1      18.710  25.080  13.520  1.00  0.00            
ATOM     64  C19 GCD     1      18.910  23.680  13.350  1.00  0.00            
ATOM     65  H31 GCD     1      18.290  23.270  12.540  1.00  0.00            
ATOM     66  C20 GCD     1      20.370  23.490  13.080  1.00  0.00            
ATOM     67  H32 GCD     1      21.060  23.920  13.820  1.00  0.00            
ATOM     68  O16 GCD     1      20.520  23.940  11.700  1.00  0.00            
ATOM     69  H33 GCD     1      21.360  24.420  11.700  1.00  0.00            
ATOM     70  C21 GCD     1      20.640  21.950  13.020  1.00  0.00            
ATOM     71  H34 GCD     1      19.900  21.630  12.280  1.00  0.00            
ATOM     72  O17 GCD     1      21.920  21.440  12.780  1.00  0.00            
ATOM     73  H35 GCD     1      22.480  21.710  13.520  1.00  0.00            
ATOM     74  C22 GCD     1      20.230  21.370  14.380  1.00  0.00            
ATOM     75  H36 GCD     1      20.400  20.290  14.350  1.00  0.00            
ATOM     76  O18 GCD     1      18.830  21.590  14.640  1.00  0.00            
ATOM     77  C23 GCD     1      18.510  22.980  14.660  1.00  0.00            
ATOM     78  H37 GCD     1      19.040  23.450  15.500  1.00  0.00            
ATOM     79  C24 GCD     1      17.060  23.260  15.040  1.00  0.00            
ATOM     80  H38 GCD     1      16.990  24.340  15.180  1.00  0.00            
ATOM     81  H39 GCD     1      16.870  22.850  16.040  1.00  0.00            
ATOM     82  O19 GCD     1      16.080  22.770  14.130  1.00  0.00            
ATOM     83  H40 GCD     1      15.250  23.250  14.270  1.00  0.00            
ATOM     84  O20 GCD     1      21.070  22.030  15.290  1.00  0.00            
ATOM     85  C25 GCD     1      21.880  21.260  16.100  1.00  0.00            
ATOM     86  H41 GCD     1      21.960  20.270  15.640  1.00  0.00            
ATOM     87  C26 GCD     1      23.240  21.950  16.130  1.00  0.00            
ATOM     88  H42 GCD     1      23.060  23.020  16.270  1.00  0.00            
ATOM     89  O21 GCD     1      23.910  21.870  14.860  1.00  0.00            
ATOM     90  H43 GCD     1      24.870  21.880  14.970  1.00  0.00            
ATOM     91  C27 GCD     1      23.990  21.430  17.340  1.00  0.00            
ATOM     92  H44 GCD     1      24.230  20.370  17.150  1.00  0.00            
ATOM     93  O22 GCD     1      25.320  22.010  17.410  1.00  0.00            
ATOM     94  H45 GCD     1      25.360  22.960  17.230  1.00  0.00            
ATOM     95  C28 GCD     1      23.210  21.570  18.630  1.00  0.00            
ATOM     96  H46 GCD     1      23.850  21.030  19.340  1.00  0.00            
ATOM     97  O23 GCD     1      22.030  20.810  18.530  1.00  0.00            
ATOM     98  C29 GCD     1      21.170  21.280  17.460  1.00  0.00            
ATOM     99  H47 GCD     1      20.910  22.340  17.590  1.00  0.00            
ATOM    100  C30 GCD     1      19.980  20.410  17.580  1.00  0.00            
ATOM    101  H48 GCD     1      19.150  20.780  16.970  1.00  0.00            
ATOM    102  H49 GCD     1      19.790  20.470  18.660  1.00  0.00            
ATOM    103  O24 GCD     1      20.160  19.050  17.100  1.00  0.00            
ATOM    104  H50 GCD     1      21.060  18.740  17.300  1.00  0.00            
ATOM    105  O25 GCD     1      22.910  22.860  19.090  1.00  0.00            
ATOM    106  C31 GCD     1      23.920  23.550  19.840  1.00  0.00            
ATOM    107  H51 GCD     1      24.850  22.980  19.720  1.00  0.00            
ATOM    108  C32 GCD     1      24.000  24.980  19.240  1.00  0.00            
ATOM    109  H52 GCD     1      23.070  25.530  19.040  1.00  0.00            
ATOM    110  O26 GCD     1      24.480  25.040  17.960  1.00  0.00            
ATOM    111  H53 GCD     1      24.610  25.960  17.690  1.00  0.00            
ATOM    112  C33 GCD     1      24.950  25.760  20.090  1.00  0.00            
ATOM    113  H54 GCD     1      25.880  25.180  20.080  1.00  0.00            
ATOM    114  O27 GCD     1      25.220  27.090  19.660  1.00  0.00            
ATOM    115  H55 GCD     1      24.880  27.270  18.780  1.00  0.00            
ATOM    116  C34 GCD     1      24.410  25.800  21.530  1.00  0.00            
ATOM    117  H56 GCD     1      25.120  26.460  22.040  1.00  0.00            
ATOM    118  O28 GCD     1      24.410  24.490  22.050  1.00  0.00            
ATOM    119  C35 GCD     1      23.600  23.550  21.360  1.00  0.00            
ATOM    120  H57 GCD     1      22.540  23.830  21.450  1.00  0.00            
ATOM    121  C36 GCD     1      23.850  22.120  21.970  1.00  0.00            
ATOM    122  H58 GCD     1      23.470  21.380  21.250  1.00  0.00            
ATOM    123  H59 GCD     1      23.390  21.960  22.950  1.00  0.00            
ATOM    124  O29 GCD     1      25.240  21.880  22.100  1.00  0.00            
ATOM    125  H60 GCD     1      25.760  22.060  21.310  1.00  0.00            
ATOM    126  O30 GCD     1      23.060  26.290  21.540  1.00  0.00            
ATOM    127  C37 GCD     1      22.390  26.460  22.820  1.00  0.00            
ATOM    128  H61 GCD     1      22.410  25.530  23.400  1.00  0.00            
ATOM    129  C38 GCD     1      22.910  27.690  23.640  1.00  0.00            
ATOM    130  H62 GCD     1      22.810  28.500  22.910  1.00  0.00            
ATOM    131  O31 GCD     1      24.290  27.590  24.030  1.00  0.00            
ATOM    132  H63 GCD     1      24.580  28.460  24.300  1.00  0.00            
ATOM    133  C39 GCD     1      21.960  27.930  24.800  1.00  0.00            
ATOM    134  H64 GCD     1      22.000  27.010  25.400  1.00  0.00            
ATOM    135  O32 GCD     1      22.430  28.930  25.700  1.00  0.00            
ATOM    136  H65 GCD     1      22.220  28.560  26.560  1.00  0.00            
ATOM    137  C40 GCD     1      20.520  28.200  24.260  1.00  0.00            
ATOM    138  H66 GCD     1      19.760  28.290  25.040  1.00  0.00            
ATOM    139  O33 GCD     1      20.100  27.110  23.520  1.00  0.00            
ATOM    140  C41 GCD     1      20.940  26.620  22.430  1.00  0.00            
ATOM    141  H67 GCD     1      20.880  27.360  21.620  1.00  0.00            
ATOM    142  C42 GCD     1      20.280  25.460  21.780  1.00  0.00            
ATOM    143  H68 GCD     1      20.740  25.340  20.790  1.00  0.00            
ATOM    144  H69 GCD     1      19.300  25.810  21.410  1.00  0.00            
ATOM    145  O34 GCD     1      20.120  24.280  22.580  1.00  0.00            
ATOM    146  H70 GCD     1      19.910  23.600  21.930  1.00  0.00            
ATOM    147  O35 GCD     1      20.640  29.430  23.530  1.00  0.00            
ATOM    148  C43 GCD     1      19.810  30.500  24.000  1.00  0.00            
ATOM    149  H71 GCD     1      19.480  30.520  25.040  1.00  0.00            
ATOM    150  C44 GCD     1      20.600  31.780  23.750  1.00  0.00            
ATOM    151  H72 GCD     1      21.130  31.690  22.790  1.00  0.00            
ATOM    152  O36 GCD     1      21.630  31.890  24.710  1.00  0.00            
ATOM    153  H73 GCD     1      22.140  31.070  24.690  1.00  0.00            
ATOM    154  C45 GCD     1      19.720  33.060  23.690  1.00  0.00            
ATOM    155  H74 GCD     1      19.410  33.260  24.730  1.00  0.00            
ATOM    156  O37 GCD     1      20.540  34.210  23.310  1.00  0.00            
ATOM    157  H75 GCD     1      21.470  34.030  23.530  1.00  0.00            
ATOM    158  C46 GCD     1      18.580  32.800  22.690  1.00  0.00            
ATOM    159  H76 GCD     1      17.930  33.670  22.760  1.00  0.00            
ATOM    160  O38 GCD     1      19.020  32.610  21.390  1.00  0.00            
ATOM    161  O39 GCD     1      17.810  31.710  23.270  1.00  0.00            
ATOM    162  C47 GCD     1      18.490  30.420  23.220  1.00  0.00            
ATOM    163  H77 GCD     1      18.690  30.190  22.160  1.00  0.00            
ATOM    164  C48 GCD     1      17.500  29.350  23.800  1.00  0.00            
ATOM    165  H78 GCD     1      17.710  28.320  23.490  1.00  0.00            
ATOM    166  H79 GCD     1      16.460  29.590  23.550  1.00  0.00            
ATOM    167  O40 GCD     1      17.400  29.480  25.260  1.00  0.00            
ATOM    168  H80 GCD     1      17.320  30.440  25.370  1.00  0.00            
ATOM    169  C1  BK5     2      22.940  29.790  20.070  1.00  0.00            
ATOM    170  C2  BK5     2      21.390  30.020  20.230  1.00  0.00            
ATOM    171  C3  BK5     2      20.610  29.950  18.910  1.00  0.00            
ATOM    172  C4  BK5     2      20.380  28.530  18.490  1.00  0.00            
ATOM    173  N1  BK5     2      21.110  27.870  17.640  1.00  0.00            
ATOM    174  N2  BK5     2      20.520  26.630  17.550  1.00  0.00            
ATOM    175  C5  BK5     2      21.190  25.590  16.770  1.00  0.00            
ATOM    176  C6  BK5     2      19.370  26.570  18.290  1.00  0.00            
ATOM    177  C7  BK5     2      18.440  25.520  18.370  1.00  0.00            
ATOM    178  O1  BK5     2      18.470  24.480  17.750  1.00  0.00            
ATOM    179  N3  BK5     2      17.430  25.810  19.240  1.00  0.00            
ATOM    180  C8  BK5     2      17.510  27.020  20.050  1.00  0.00            
ATOM    181  C9  BK5     2      16.550  26.990  21.140  1.00  0.00            
ATOM    182  C10 BK5     2      16.570  25.880  22.050  1.00  0.00            
ATOM    183  C11 BK5     2      15.600  25.780  23.090  1.00  0.00            
ATOM    184  S1  BK5     2      15.570  24.330  24.120  1.00  0.00            
ATOM    185  O2  BK5     2      14.170  24.270  24.560  1.00  0.00            
ATOM    186  O3  BK5     2      16.340  23.270  23.510  1.00  0.00            
ATOM    187  N4  BK5     2      16.410  24.810  25.540  1.00  0.00            
ATOM    188  C12 BK5     2      17.870  24.740  25.460  1.00  0.00            
ATOM    189  C13 BK5     2      18.490  25.660  26.480  1.00  0.00            
ATOM    190  N5  BK5     2      18.100  25.110  27.760  1.00  0.00            
ATOM    191  C14 BK5     2      18.760  25.720  28.970  1.00  0.00            
ATOM    192  C15 BK5     2      16.610  25.150  27.970  1.00  0.00            
ATOM    193  C16 BK5     2      15.900  24.410  26.890  1.00  0.00            
ATOM    194  C17 BK5     2      14.570  26.720  23.220  1.00  0.00            
ATOM    195  C18 BK5     2      14.550  27.860  22.330  1.00  0.00            
ATOM    196  C19 BK5     2      15.470  27.910  21.230  1.00  0.00            
ATOM    197  O4  BK5     2      15.320  28.940  20.340  1.00  0.00            
ATOM    198  C20 BK5     2      14.800  28.640  19.010  1.00  0.00            
ATOM    199  C21 BK5     2      14.750  29.840  18.040  1.00  0.00            
ATOM    200  N6  BK5     2      18.250  28.110  19.810  1.00  0.00            
ATOM    201  C22 BK5     2      19.240  27.800  18.870  1.00  0.00            
ATOM    202  H1  BK5     2      23.470  30.440  19.370  1.00  0.00            
ATOM    203  H2  BK5     2      23.470  29.900  21.020  1.00  0.00            
ATOM    204  H3  BK5     2      23.090  28.740  19.780  1.00  0.00            
ATOM    205  H4  BK5     2      21.310  31.070  20.540  1.00  0.00            
ATOM    206  H5  BK5     2      21.010  29.480  21.110  1.00  0.00            
ATOM    207  H6  BK5     2      21.150  30.470  18.110  1.00  0.00            
ATOM    208  H7  BK5     2      19.660  30.490  19.030  1.00  0.00            
ATOM    209  H8  BK5     2      22.240  25.920  16.710  1.00  0.00            
ATOM    210  H9  BK5     2      21.170  24.570  17.180  1.00  0.00            
ATOM    211  H10 BK5     2      20.720  25.650  15.780  1.00  0.00            
ATOM    212  H11 BK5     2      16.680  25.160  19.430  1.00  0.00            
ATOM    213  H12 BK5     2      17.300  25.080  21.990  1.00  0.00            
ATOM    214  H13 BK5     2      18.120  24.970  24.410  1.00  0.00            
ATOM    215  H14 BK5     2      18.190  23.720  25.690  1.00  0.00            
ATOM    216  H15 BK5     2      18.170  26.700  26.320  1.00  0.00            
ATOM    217  H16 BK5     2      19.580  25.630  26.350  1.00  0.00            
ATOM    218  H17 BK5     2      19.850  25.880  28.930  1.00  0.00            
ATOM    219  H18 BK5     2      18.430  26.750  29.170  1.00  0.00            
ATOM    220  H19 BK5     2      18.570  25.170  29.900  1.00  0.00            
ATOM    221  H20 BK5     2      16.280  26.200  28.020  1.00  0.00            
ATOM    222  H21 BK5     2      16.290  24.670  28.900  1.00  0.00            
ATOM    223  H22 BK5     2      15.700  23.330  26.890  1.00  0.00            
ATOM    224  H23 BK5     2      14.910  24.880  26.920  1.00  0.00            
ATOM    225  H24 BK5     2      13.780  26.550  23.940  1.00  0.00            
ATOM    226  H25 BK5     2      13.690  28.520  22.280  1.00  0.00            
ATOM    227  H26 BK5     2      13.800  28.190  19.070  1.00  0.00            
ATOM    228  H27 BK5     2      15.430  27.900  18.500  1.00  0.00            
ATOM    229  H28 BK5     2      13.930  30.500  18.350  1.00  0.00            
ATOM    230  H29 BK5     2      15.670  30.430  17.940  1.00  0.00            
ATOM    231  H30 BK5     2      14.460  29.490  17.040  1.00  0.00            
TER
ENDMDL
MODEL        1
ATOM      1  H1  GCD     1      -3.880  25.960  23.550  1.00  0.00            
ATOM      2  O1  GCD     1      -4.160  25.210  23.010  1.00  0.00            
ATOM      3  C1  GCD     1      -3.100  24.310  23.250  1.00  0.00            
ATOM      4  H2  GCD     1      -2.730  24.460  24.270  1.00  0.00            
ATOM      5  H3  GCD     1      -3.420  23.260  23.200  1.00  0.00            
ATOM      6  C2  GCD     1      -1.960  24.470  22.260  1.00  0.00            
ATOM      7  H4  GCD     1      -1.260  23.790  22.750  1.00  0.00            
ATOM      8  C3  GCD     1      -1.380  25.860  22.320  1.00  0.00            
ATOM      9  H5  GCD     1      -2.120  26.510  21.830  1.00  0.00            
ATOM     10  C4  GCD     1      -0.090  25.760  21.510  1.00  0.00            
ATOM     11  H6  GCD     1       0.500  25.000  22.020  1.00  0.00            
ATOM     12  O2  GCD     1       0.690  26.980  21.590  1.00  0.00            
ATOM     13  H7  GCD     1       0.270  27.660  21.060  1.00  0.00            
ATOM     14  C5  GCD     1      -0.300  25.210  20.150  1.00  0.00            
ATOM     15  H8  GCD     1      -0.950  25.910  19.600  1.00  0.00            
ATOM     16  O3  GCD     1       0.890  24.930  19.450  1.00  0.00            
ATOM     17  H9  GCD     1       1.100  24.010  19.300  1.00  0.00            
ATOM     18  C6  GCD     1      -1.030  23.870  20.240  1.00  0.00            
ATOM     19  O4  GCD     1      -2.230  24.070  20.910  1.00  0.00            
ATOM     20  H10 GCD     1      -1.210  23.490  19.230  1.00  0.00            
ATOM     21  O5  GCD     1      -0.230  22.860  21.000  1.00  0.00            
ATOM     22  C7  GCD     1      -0.050  21.610  20.400  1.00  0.00            
ATOM     23  H11 GCD     1      -0.840  21.440  19.650  1.00  0.00            
ATOM     24  C8  GCD     1       1.280  21.670  19.630  1.00  0.00            
ATOM     25  H12 GCD     1       2.080  22.130  20.210  1.00  0.00            
ATOM     26  O6  GCD     1       1.110  22.470  18.520  1.00  0.00            
ATOM     27  H13 GCD     1       1.740  22.120  17.880  1.00  0.00            
ATOM     28  C9  GCD     1       1.750  20.240  19.200  1.00  0.00            
ATOM     29  H14 GCD     1       0.920  19.890  18.580  1.00  0.00            
ATOM     30  O7  GCD     1       2.960  20.040  18.500  1.00  0.00            
ATOM     31  H15 GCD     1       3.090  19.150  18.150  1.00  0.00            
ATOM     32  C10 GCD     1       1.730  19.340  20.430  1.00  0.00            
ATOM     33  H16 GCD     1       2.010  18.320  20.150  1.00  0.00            
ATOM     34  O8  GCD     1       0.470  19.340  21.020  1.00  0.00            
ATOM     35  C11 GCD     1      -0.010  20.600  21.500  1.00  0.00            
ATOM     36  H17 GCD     1       0.690  20.850  22.320  1.00  0.00            
ATOM     37  C12 GCD     1      -1.430  20.380  21.950  1.00  0.00            
ATOM     38  H18 GCD     1      -1.820  19.790  21.110  1.00  0.00            
ATOM     39  H19 GCD     1      -1.910  21.330  22.220  1.00  0.00            
ATOM     40  O9  GCD     1      -1.610  19.600  23.140  1.00  0.00            
ATOM     41  H20 GCD     1      -1.370  18.690  22.940  1.00  0.00            
ATOM     42  O10 GCD     1       2.650  19.820  21.400  1.00  0.00            
ATOM     43  C13 GCD     1       3.710  18.870  21.750  1.00  0.00            
ATOM     44  H21 GCD     1       3.870  18.110  20.970  1.00  0.00            
ATOM     45  C14 GCD     1       4.920  19.760  21.850  1.00  0.00            
ATOM     46  H22 GCD     1       4.830  20.590  22.560  1.00  0.00            
ATOM     47  O11 GCD     1       5.200  20.180  20.600  1.00  0.00            
ATOM     48  H23 GCD     1       4.450  20.770  20.450  1.00  0.00            
ATOM     49  C15 GCD     1       6.130  18.960  22.400  1.00  0.00            
ATOM     50  H24 GCD     1       6.240  18.140  21.670  1.00  0.00            
ATOM     51  O12 GCD     1       7.320  19.750  22.490  1.00  0.00            
ATOM     52  H25 GCD     1       7.040  20.540  22.950  1.00  0.00            
ATOM     53  C16 GCD     1       5.690  18.400  23.730  1.00  0.00            
ATOM     54  H26 GCD     1       6.560  17.860  24.100  1.00  0.00            
ATOM     55  O13 GCD     1       4.620  17.550  23.460  1.00  0.00            
ATOM     56  C17 GCD     1       3.430  18.120  23.050  1.00  0.00            
ATOM     57  H27 GCD     1       3.190  18.790  23.880  1.00  0.00            
ATOM     58  C18 GCD     1       2.380  17.120  23.080  1.00  0.00            
ATOM     59  H28 GCD     1       1.400  17.580  22.900  1.00  0.00            
ATOM     60  H29 GCD     1       2.370  16.580  24.030  1.00  0.00            
ATOM     61  O14 GCD     1       2.530  16.190  22.010  1.00  0.00            
ATOM     62  H30 GCD     1       1.660  15.800  21.860  1.00  0.00            
ATOM     63  O15 GCD     1       5.330  19.290  24.740  1.00  0.00            
ATOM     64  C19 GCD     1       6.350  19.890  25.540  1.00  0.00            
ATOM     65  H31 GCD     1       7.380  19.650  25.250  1.00  0.00            
ATOM     66  C20 GCD     1       6.210  21.430  25.420  1.00  0.00            
ATOM     67  H32 GCD     1       5.190  21.680  25.740  1.00  0.00            
ATOM     68  O16 GCD     1       6.410  21.750  24.010  1.00  0.00            
ATOM     69  H33 GCD     1       6.590  22.700  24.010  1.00  0.00            
ATOM     70  C21 GCD     1       7.190  22.100  26.390  1.00  0.00            
ATOM     71  H34 GCD     1       8.210  21.820  26.120  1.00  0.00            
ATOM     72  O17 GCD     1       7.090  23.520  26.380  1.00  0.00            
ATOM     73  H35 GCD     1       7.520  23.720  25.540  1.00  0.00            
ATOM     74  C22 GCD     1       6.850  21.540  27.810  1.00  0.00            
ATOM     75  H36 GCD     1       7.520  21.920  28.590  1.00  0.00            
ATOM     76  O18 GCD     1       6.900  20.170  27.860  1.00  0.00            
ATOM     77  C23 GCD     1       6.090  19.450  26.970  1.00  0.00            
ATOM     78  H37 GCD     1       5.070  19.570  27.350  1.00  0.00            
ATOM     79  C24 GCD     1       6.480  17.990  27.020  1.00  0.00            
ATOM     80  H38 GCD     1       7.500  17.850  26.630  1.00  0.00            
ATOM     81  H39 GCD     1       5.690  17.520  26.420  1.00  0.00            
ATOM     82  O19 GCD     1       6.260  17.470  28.340  1.00  0.00            
ATOM     83  H40 GCD     1       5.520  16.860  28.260  1.00  0.00            
ATOM     84  O20 GCD     1       5.600  21.980  28.220  1.00  0.00            
ATOM     85  C25 GCD     1       5.430  22.510  29.530  1.00  0.00            
ATOM     86  H41 GCD     1       6.440  22.480  29.960  1.00  0.00            
ATOM     87  C26 GCD     1       4.960  24.030  29.530  1.00  0.00            
ATOM     88  H42 GCD     1       3.920  24.080  29.170  1.00  0.00            
ATOM     89  O21 GCD     1       5.840  24.760  28.690  1.00  0.00            
ATOM     90  H43 GCD     1       6.110  24.200  27.960  1.00  0.00            
ATOM     91  C27 GCD     1       4.850  24.520  30.990  1.00  0.00            
ATOM     92  H44 GCD     1       5.870  24.570  31.400  1.00  0.00            
ATOM     93  O22 GCD     1       4.270  25.840  30.990  1.00  0.00            
ATOM     94  H45 GCD     1       3.390  25.970  30.620  1.00  0.00            
ATOM     95  C28 GCD     1       3.980  23.580  31.930  1.00  0.00            
ATOM     96  H46 GCD     1       4.060  23.830  33.000  1.00  0.00            
ATOM     97  O23 GCD     1       4.440  22.240  31.810  1.00  0.00            
ATOM     98  C29 GCD     1       4.470  21.690  30.460  1.00  0.00            
ATOM     99  H47 GCD     1       3.420  21.640  30.150  1.00  0.00            
ATOM    100  C30 GCD     1       4.860  20.260  30.520  1.00  0.00            
ATOM    101  H48 GCD     1       5.910  20.240  30.830  1.00  0.00            
ATOM    102  H49 GCD     1       4.830  19.860  29.490  1.00  0.00            
ATOM    103  O24 GCD     1       4.080  19.400  31.350  1.00  0.00            
ATOM    104  H50 GCD     1       4.690  18.720  31.650  1.00  0.00            
ATOM    105  O25 GCD     1       2.660  23.570  31.510  1.00  0.00            
ATOM    106  C31 GCD     1       1.660  23.790  32.430  1.00  0.00            
ATOM    107  H51 GCD     1       2.000  23.290  33.350  1.00  0.00            
ATOM    108  C32 GCD     1       1.510  25.290  32.760  1.00  0.00            
ATOM    109  H52 GCD     1       1.520  25.860  31.810  1.00  0.00            
ATOM    110  O26 GCD     1       2.680  25.670  33.520  1.00  0.00            
ATOM    111  H53 GCD     1       2.510  25.590  34.460  1.00  0.00            
ATOM    112  C33 GCD     1       0.200  25.540  33.520  1.00  0.00            
ATOM    113  H54 GCD     1       0.220  24.850  34.380  1.00  0.00            
ATOM    114  O27 GCD     1       0.100  26.870  33.990  1.00  0.00            
ATOM    115  H55 GCD     1      -0.040  27.430  33.210  1.00  0.00            
ATOM    116  C34 GCD     1      -0.950  25.050  32.700  1.00  0.00            
ATOM    117  H56 GCD     1      -1.900  25.240  33.200  1.00  0.00            
ATOM    118  O28 GCD     1      -0.790  23.640  32.640  1.00  0.00            
ATOM    119  C35 GCD     1       0.380  23.100  31.940  1.00  0.00            
ATOM    120  H57 GCD     1       0.250  23.380  30.890  1.00  0.00            
ATOM    121  C36 GCD     1       0.380  21.600  32.120  1.00  0.00            
ATOM    122  H58 GCD     1       0.420  21.280  33.170  1.00  0.00            
ATOM    123  H59 GCD     1       1.270  21.270  31.580  1.00  0.00            
ATOM    124  O29 GCD     1      -0.750  21.010  31.480  1.00  0.00            
ATOM    125  H60 GCD     1      -1.490  21.320  32.020  1.00  0.00            
ATOM    126  O30 GCD     1      -0.890  25.650  31.410  1.00  0.00            
ATOM    127  C37 GCD     1      -1.770  26.720  31.180  1.00  0.00            
ATOM    128  H61 GCD     1      -2.180  27.070  32.130  1.00  0.00            
ATOM    129  C38 GCD     1      -0.950  27.820  30.600  1.00  0.00            
ATOM    130  H62 GCD     1      -0.430  27.270  29.800  1.00  0.00            
ATOM    131  O31 GCD     1      -0.130  28.340  31.650  1.00  0.00            
ATOM    132  H63 GCD     1       0.190  29.130  31.200  1.00  0.00            
ATOM    133  C39 GCD     1      -1.830  28.870  29.930  1.00  0.00            
ATOM    134  H64 GCD     1      -2.340  29.470  30.700  1.00  0.00            
ATOM    135  O32 GCD     1      -1.050  29.850  29.180  1.00  0.00            
ATOM    136  H65 GCD     1      -0.440  30.260  29.800  1.00  0.00            
ATOM    137  C40 GCD     1      -2.770  28.200  28.940  1.00  0.00            
ATOM    138  H66 GCD     1      -3.520  28.870  28.520  1.00  0.00            
ATOM    139  O33 GCD     1      -3.540  27.320  29.700  1.00  0.00            
ATOM    140  C41 GCD     1      -2.870  26.170  30.270  1.00  0.00            
ATOM    141  H67 GCD     1      -2.500  25.510  29.470  1.00  0.00            
ATOM    142  C42 GCD     1      -3.840  25.290  31.090  1.00  0.00            
ATOM    143  H68 GCD     1      -3.310  24.350  31.310  1.00  0.00            
ATOM    144  H69 GCD     1      -4.650  24.980  30.400  1.00  0.00            
ATOM    145  O34 GCD     1      -4.390  25.980  32.240  1.00  0.00            
ATOM    146  H70 GCD     1      -4.890  26.730  31.910  1.00  0.00            
ATOM    147  O35 GCD     1      -1.990  27.450  27.900  1.00  0.00            
ATOM    148  C43 GCD     1      -1.910  28.040  26.600  1.00  0.00            
ATOM    149  H71 GCD     1      -2.220  29.090  26.610  1.00  0.00            
ATOM    150  C44 GCD     1      -0.510  27.820  26.060  1.00  0.00            
ATOM    151  H72 GCD     1      -0.350  26.740  25.960  1.00  0.00            
ATOM    152  O36 GCD     1       0.400  28.500  26.930  1.00  0.00            
ATOM    153  H73 GCD     1      -0.030  28.550  27.800  1.00  0.00            
ATOM    154  C45 GCD     1      -0.540  28.390  24.670  1.00  0.00            
ATOM    155  H74 GCD     1      -0.920  29.420  24.660  1.00  0.00            
ATOM    156  O37 GCD     1       0.800  28.400  24.080  1.00  0.00            
ATOM    157  H75 GCD     1       1.110  27.510  23.870  1.00  0.00            
ATOM    158  C46 GCD     1      -1.530  27.710  23.770  1.00  0.00            
ATOM    159  H76 GCD     1      -1.580  28.270  22.830  1.00  0.00            
ATOM    160  O38 GCD     1      -1.150  26.370  23.620  1.00  0.00            
ATOM    161  O39 GCD     1      -2.760  27.800  24.360  1.00  0.00            
ATOM    162  C47 GCD     1      -2.930  27.250  25.660  1.00  0.00            
ATOM    163  H77 GCD     1      -2.810  26.160  25.580  1.00  0.00            
ATOM    164  C48 GCD     1      -4.380  27.460  26.210  1.00  0.00            
ATOM    165  H78 GCD     1      -4.430  26.940  27.170  1.00  0.00            
ATOM    166  H79 GCD     1      -5.140  27.100  25.510  1.00  0.00            
ATOM    167  O40 GCD     1      -4.580  28.870  26.440  1.00  0.00            
ATOM    168  H80 GCD     1      -5.310  28.840  27.060  1.00  0.00            
ATOM    169  C1  BK5     2      48.510  23.180  22.310  1.00  0.00            
ATOM    170  C2  BK5     2      48.810  24.200  23.420  1.00  0.00            
ATOM    171  C3  BK5     2      47.530  25.060  23.680  1.00  0.00            
ATOM    172  C4  BK5     2      47.660  25.710  25.030  1.00  0.00            
ATOM    173  N1  BK5     2      48.510  26.610  25.420  1.00  0.00            
ATOM    174  N2  BK5     2      48.200  26.860  26.720  1.00  0.00            
ATOM    175  C5  BK5     2      49.060  27.810  27.420  1.00  0.00            
ATOM    176  C6  BK5     2      47.300  26.010  27.240  1.00  0.00            
ATOM    177  C7  BK5     2      46.690  25.860  28.590  1.00  0.00            
ATOM    178  O1  BK5     2      47.000  26.480  29.550  1.00  0.00            
ATOM    179  N3  BK5     2      45.750  24.870  28.560  1.00  0.00            
ATOM    180  C8  BK5     2      45.600  24.000  27.530  1.00  0.00            
ATOM    181  C9  BK5     2      44.510  23.030  27.680  1.00  0.00            
ATOM    182  C10 BK5     2      43.160  23.410  27.370  1.00  0.00            
ATOM    183  C11 BK5     2      42.140  22.480  27.420  1.00  0.00            
ATOM    184  S1  BK5     2      40.400  22.890  27.110  1.00  0.00            
ATOM    185  O2  BK5     2      39.540  22.070  28.020  1.00  0.00            
ATOM    186  O3  BK5     2      40.390  24.340  26.990  1.00  0.00            
ATOM    187  N4  BK5     2      40.010  22.330  25.550  1.00  0.00            
ATOM    188  C12 BK5     2      38.710  22.880  25.070  1.00  0.00            
ATOM    189  C13 BK5     2      38.320  22.620  23.600  1.00  0.00            
ATOM    190  N5  BK5     2      38.460  21.230  23.300  1.00  0.00            
ATOM    191  C14 BK5     2      38.050  20.840  21.980  1.00  0.00            
ATOM    192  C15 BK5     2      39.770  20.620  23.690  1.00  0.00            
ATOM    193  C16 BK5     2      40.170  20.890  25.210  1.00  0.00            
ATOM    194  C17 BK5     2      42.490  21.150  27.800  1.00  0.00            
ATOM    195  C18 BK5     2      43.800  20.680  27.970  1.00  0.00            
ATOM    196  C19 BK5     2      44.840  21.680  27.960  1.00  0.00            
ATOM    197  O4  BK5     2      46.140  21.320  28.190  1.00  0.00            
ATOM    198  C20 BK5     2      46.840  20.440  27.260  1.00  0.00            
ATOM    199  C21 BK5     2      47.070  21.260  25.970  1.00  0.00            
ATOM    200  N6  BK5     2      45.990  24.260  26.290  1.00  0.00            
ATOM    201  C22 BK5     2      46.870  25.290  26.140  1.00  0.00            
ATOM    202  H1  BK5     2      49.410  22.910  21.750  1.00  0.00            
ATOM    203  H2  BK5     2      47.960  22.330  22.760  1.00  0.00            
ATOM    204  H3  BK5     2      47.850  23.720  21.620  1.00  0.00            
ATOM    205  H4  BK5     2      49.630  24.840  23.090  1.00  0.00            
ATOM    206  H5  BK5     2      49.140  23.590  24.270  1.00  0.00            
ATOM    207  H6  BK5     2      46.630  24.430  23.650  1.00  0.00            
ATOM    208  H7  BK5     2      47.480  25.820  22.900  1.00  0.00            
ATOM    209  H8  BK5     2      48.520  28.760  27.530  1.00  0.00            
ATOM    210  H9  BK5     2      49.150  27.460  28.450  1.00  0.00            
ATOM    211  H10 BK5     2      50.030  27.890  26.920  1.00  0.00            
ATOM    212  H11 BK5     2      45.400  24.670  29.490  1.00  0.00            
ATOM    213  H12 BK5     2      42.900  24.450  27.210  1.00  0.00            
ATOM    214  H13 BK5     2      38.790  23.970  25.150  1.00  0.00            
ATOM    215  H14 BK5     2      37.880  22.500  25.680  1.00  0.00            
ATOM    216  H15 BK5     2      39.070  23.160  23.030  1.00  0.00            
ATOM    217  H16 BK5     2      37.370  23.090  23.310  1.00  0.00            
ATOM    218  H17 BK5     2      36.980  21.040  21.890  1.00  0.00            
ATOM    219  H18 BK5     2      38.590  21.410  21.210  1.00  0.00            
ATOM    220  H19 BK5     2      38.200  19.780  21.740  1.00  0.00            
ATOM    221  H20 BK5     2      40.580  20.960  23.040  1.00  0.00            
ATOM    222  H21 BK5     2      39.740  19.530  23.660  1.00  0.00            
ATOM    223  H22 BK5     2      39.480  20.350  25.870  1.00  0.00            
ATOM    224  H23 BK5     2      41.190  20.500  25.290  1.00  0.00            
ATOM    225  H24 BK5     2      41.730  20.420  28.050  1.00  0.00            
ATOM    226  H25 BK5     2      43.980  19.640  28.190  1.00  0.00            
ATOM    227  H26 BK5     2      46.340  19.490  27.030  1.00  0.00            
ATOM    228  H27 BK5     2      47.870  20.230  27.560  1.00  0.00            
ATOM    229  H28 BK5     2      46.130  21.520  25.450  1.00  0.00            
ATOM    230  H29 BK5     2      47.580  22.190  26.200  1.00  0.00            
ATOM    231  H30 BK5     2      47.730  20.740  25.260  1.00  0.00            
TER
ENDMDL
MODEL        1
ATOM      1  H1  GCD     1      11.200  16.380  18.200  1.00  0.00            
ATOM      2  O1  GCD     1      11.360  17.330  18.240  1.00  0.00            
ATOM      3  C1  GCD     1      12.320  17.540  19.290  1.00  0.00            
ATOM      4  H2  GCD     1      12.690  18.570  19.210  1.00  0.00            
ATOM      5  H3  GCD     1      11.870  17.480  20.290  1.00  0.00            
ATOM      6  C2  GCD     1      13.510  16.460  19.230  1.00  0.00            
ATOM      7  H4  GCD     1      14.200  16.720  20.040  1.00  0.00            
ATOM      8  C3  GCD     1      14.230  16.240  17.890  1.00  0.00            
ATOM      9  H5  GCD     1      13.520  16.000  17.090  1.00  0.00            
ATOM     10  C4  GCD     1      15.200  15.070  18.000  1.00  0.00            
ATOM     11  H6  GCD     1      15.960  15.350  18.750  1.00  0.00            
ATOM     12  O2  GCD     1      15.830  14.830  16.760  1.00  0.00            
ATOM     13  H7  GCD     1      15.930  13.870  16.720  1.00  0.00            
ATOM     14  C5  GCD     1      14.450  13.840  18.490  1.00  0.00            
ATOM     15  H8  GCD     1      13.680  13.610  17.750  1.00  0.00            
ATOM     16  O3  GCD     1      15.340  12.730  18.620  1.00  0.00            
ATOM     17  H9  GCD     1      15.900  12.920  19.390  1.00  0.00            
ATOM     18  C6  GCD     1      13.700  14.140  19.710  1.00  0.00            
ATOM     19  O4  GCD     1      12.840  15.280  19.450  1.00  0.00            
ATOM     20  H10 GCD     1      13.000  13.320  19.880  1.00  0.00            
ATOM     21  O5  GCD     1      14.590  14.280  20.730  1.00  0.00            
ATOM     22  C7  GCD     1      14.810  13.090  21.570  1.00  0.00            
ATOM     23  H11 GCD     1      14.600  12.170  21.010  1.00  0.00            
ATOM     24  C8  GCD     1      16.300  13.050  22.040  1.00  0.00            
ATOM     25  H12 GCD     1      16.550  14.040  22.470  1.00  0.00            
ATOM     26  O6  GCD     1      17.020  12.630  20.830  1.00  0.00            
ATOM     27  H13 GCD     1      17.570  11.880  21.080  1.00  0.00            
ATOM     28  C9  GCD     1      16.520  12.050  23.120  1.00  0.00            
ATOM     29  H14 GCD     1      16.250  11.100  22.630  1.00  0.00            
ATOM     30  O7  GCD     1      17.820  12.080  23.640  1.00  0.00            
ATOM     31  H15 GCD     1      18.080  13.000  23.770  1.00  0.00            
ATOM     32  C10 GCD     1      15.480  12.340  24.200  1.00  0.00            
ATOM     33  H16 GCD     1      15.550  11.490  24.890  1.00  0.00            
ATOM     34  O8  GCD     1      14.130  12.250  23.750  1.00  0.00            
ATOM     35  C11 GCD     1      13.860  13.250  22.810  1.00  0.00            
ATOM     36  H17 GCD     1      14.070  14.190  23.320  1.00  0.00            
ATOM     37  C12 GCD     1      12.340  13.170  22.550  1.00  0.00            
ATOM     38  H18 GCD     1      11.920  14.060  22.070  1.00  0.00            
ATOM     39  H19 GCD     1      11.940  13.220  23.570  1.00  0.00            
ATOM     40  O9  GCD     1      12.020  11.970  21.860  1.00  0.00            
ATOM     41  H20 GCD     1      11.920  11.310  22.560  1.00  0.00            
ATOM     42  O10 GCD     1      15.750  13.580  24.800  1.00  0.00            
ATOM     43  C13 GCD     1      15.840  13.570  26.300  1.00  0.00            
ATOM     44  H21 GCD     1      15.270  12.670  26.580  1.00  0.00            
ATOM     45  C14 GCD     1      17.240  13.480  26.850  1.00  0.00            
ATOM     46  H22 GCD     1      17.790  14.280  26.320  1.00  0.00            
ATOM     47  O11 GCD     1      17.750  12.150  26.510  1.00  0.00            
ATOM     48  H23 GCD     1      18.040  12.200  25.590  1.00  0.00            
ATOM     49  C15 GCD     1      17.370  13.810  28.380  1.00  0.00            
ATOM     50  H24 GCD     1      16.740  13.100  28.920  1.00  0.00            
ATOM     51  O12 GCD     1      18.770  13.790  28.790  1.00  0.00            
ATOM     52  H25 GCD     1      19.030  14.700  28.990  1.00  0.00            
ATOM     53  C16 GCD     1      16.710  15.190  28.640  1.00  0.00            
ATOM     54  H26 GCD     1      16.590  15.430  29.700  1.00  0.00            
ATOM     55  O13 GCD     1      15.360  15.170  28.120  1.00  0.00            
ATOM     56  C17 GCD     1      15.100  14.880  26.700  1.00  0.00            
ATOM     57  H27 GCD     1      15.410  15.740  26.100  1.00  0.00            
ATOM     58  C18 GCD     1      13.590  14.830  26.400  1.00  0.00            
ATOM     59  H28 GCD     1      13.410  14.230  25.500  1.00  0.00            
ATOM     60  H29 GCD     1      13.130  15.830  26.300  1.00  0.00            
ATOM     61  O14 GCD     1      12.950  14.140  27.510  1.00  0.00            
ATOM     62  H30 GCD     1      13.580  14.010  28.220  1.00  0.00            
ATOM     63  O15 GCD     1      17.450  16.220  27.970  1.00  0.00            
ATOM     64  C19 GCD     1      17.740  17.430  28.720  1.00  0.00            
ATOM     65  H31 GCD     1      17.210  17.320  29.670  1.00  0.00            
ATOM     66  C20 GCD     1      19.240  17.430  29.020  1.00  0.00            
ATOM     67  H32 GCD     1      19.690  17.250  28.030  1.00  0.00            
ATOM     68  O16 GCD     1      19.510  16.290  29.810  1.00  0.00            
ATOM     69  H33 GCD     1      19.790  16.500  30.710  1.00  0.00            
ATOM     70  C21 GCD     1      19.730  18.740  29.640  1.00  0.00            
ATOM     71  H34 GCD     1      19.290  18.960  30.620  1.00  0.00            
ATOM     72  O17 GCD     1      21.200  18.790  29.750  1.00  0.00            
ATOM     73  H35 GCD     1      21.550  18.810  28.850  1.00  0.00            
ATOM     74  C22 GCD     1      19.270  19.920  28.760  1.00  0.00            
ATOM     75  H36 GCD     1      19.560  20.850  29.270  1.00  0.00            
ATOM     76  O18 GCD     1      17.870  19.850  28.540  1.00  0.00            
ATOM     77  C23 GCD     1      17.390  18.700  27.900  1.00  0.00            
ATOM     78  H37 GCD     1      17.930  18.630  26.950  1.00  0.00            
ATOM     79  C24 GCD     1      15.900  18.900  27.770  1.00  0.00            
ATOM     80  H38 GCD     1      15.490  18.080  27.160  1.00  0.00            
ATOM     81  H39 GCD     1      15.630  19.860  27.310  1.00  0.00            
ATOM     82  O19 GCD     1      15.230  18.790  29.000  1.00  0.00            
ATOM     83  H40 GCD     1      14.300  18.660  28.800  1.00  0.00            
ATOM     84  O20 GCD     1      19.930  19.800  27.510  1.00  0.00            
ATOM     85  C25 GCD     1      21.080  20.640  27.430  1.00  0.00            
ATOM     86  H41 GCD     1      21.590  20.860  28.370  1.00  0.00            
ATOM     87  C26 GCD     1      22.110  19.890  26.550  1.00  0.00            
ATOM     88  H42 GCD     1      21.630  19.600  25.610  1.00  0.00            
ATOM     89  O21 GCD     1      22.440  18.730  27.170  1.00  0.00            
ATOM     90  H43 GCD     1      23.200  18.440  26.640  1.00  0.00            
ATOM     91  C27 GCD     1      23.340  20.760  26.180  1.00  0.00            
ATOM     92  H44 GCD     1      23.940  20.960  27.080  1.00  0.00            
ATOM     93  O22 GCD     1      24.200  20.180  25.180  1.00  0.00            
ATOM     94  H45 GCD     1      24.110  20.520  24.280  1.00  0.00            
ATOM     95  C28 GCD     1      22.800  22.120  25.680  1.00  0.00            
ATOM     96  H46 GCD     1      23.630  22.780  25.440  1.00  0.00            
ATOM     97  O23 GCD     1      21.920  22.660  26.620  1.00  0.00            
ATOM     98  C29 GCD     1      20.740  21.950  26.770  1.00  0.00            
ATOM     99  H47 GCD     1      20.270  21.730  25.800  1.00  0.00            
ATOM    100  C30 GCD     1      19.770  22.880  27.490  1.00  0.00            
ATOM    101  H48 GCD     1      18.800  22.360  27.520  1.00  0.00            
ATOM    102  H49 GCD     1      19.650  23.780  26.860  1.00  0.00            
ATOM    103  O24 GCD     1      20.150  23.320  28.800  1.00  0.00            
ATOM    104  H50 GCD     1      19.460  23.920  29.100  1.00  0.00            
ATOM    105  O25 GCD     1      22.080  21.890  24.440  1.00  0.00            
ATOM    106  C31 GCD     1      22.360  22.680  23.390  1.00  0.00            
ATOM    107  H51 GCD     1      23.110  23.450  23.610  1.00  0.00            
ATOM    108  C32 GCD     1      22.850  21.840  22.200  1.00  0.00            
ATOM    109  H52 GCD     1      22.020  21.120  22.110  1.00  0.00            
ATOM    110  O26 GCD     1      24.230  21.380  22.550  1.00  0.00            
ATOM    111  H53 GCD     1      24.750  21.290  21.750  1.00  0.00            
ATOM    112  C33 GCD     1      22.970  22.700  20.940  1.00  0.00            
ATOM    113  H54 GCD     1      23.640  23.550  21.130  1.00  0.00            
ATOM    114  O27 GCD     1      23.470  22.000  19.810  1.00  0.00            
ATOM    115  H55 GCD     1      22.780  21.380  19.530  1.00  0.00            
ATOM    116  C34 GCD     1      21.640  23.270  20.700  1.00  0.00            
ATOM    117  H56 GCD     1      21.750  24.010  19.900  1.00  0.00            
ATOM    118  O28 GCD     1      21.160  24.100  21.780  1.00  0.00            
ATOM    119  C35 GCD     1      21.020  23.350  22.990  1.00  0.00            
ATOM    120  H57 GCD     1      20.300  22.540  22.850  1.00  0.00            
ATOM    121  C36 GCD     1      20.450  24.230  24.060  1.00  0.00            
ATOM    122  H58 GCD     1      19.940  23.640  24.830  1.00  0.00            
ATOM    123  H59 GCD     1      19.590  24.780  23.670  1.00  0.00            
ATOM    124  O29 GCD     1      21.440  25.130  24.590  1.00  0.00            
ATOM    125  H60 GCD     1      21.000  25.770  25.160  1.00  0.00            
ATOM    126  O30 GCD     1      20.730  22.210  20.320  1.00  0.00            
ATOM    127  C37 GCD     1      20.400  22.230  18.950  1.00  0.00            
ATOM    128  H61 GCD     1      21.000  22.920  18.360  1.00  0.00            
ATOM    129  C38 GCD     1      20.540  20.810  18.410  1.00  0.00            
ATOM    130  H62 GCD     1      19.880  20.180  19.010  1.00  0.00            
ATOM    131  O31 GCD     1      21.940  20.340  18.590  1.00  0.00            
ATOM    132  H63 GCD     1      21.990  19.380  18.530  1.00  0.00            
ATOM    133  C39 GCD     1      20.100  20.760  16.970  1.00  0.00            
ATOM    134  H64 GCD     1      20.740  21.410  16.360  1.00  0.00            
ATOM    135  O32 GCD     1      20.170  19.380  16.430  1.00  0.00            
ATOM    136  H65 GCD     1      21.050  19.290  16.070  1.00  0.00            
ATOM    137  C40 GCD     1      18.640  21.300  16.920  1.00  0.00            
ATOM    138  H66 GCD     1      18.370  21.400  15.870  1.00  0.00            
ATOM    139  O33 GCD     1      18.520  22.600  17.470  1.00  0.00            
ATOM    140  C41 GCD     1      18.940  22.750  18.830  1.00  0.00            
ATOM    141  H67 GCD     1      18.300  22.150  19.480  1.00  0.00            
ATOM    142  C42 GCD     1      18.830  24.230  19.140  1.00  0.00            
ATOM    143  H68 GCD     1      18.950  24.370  20.220  1.00  0.00            
ATOM    144  H69 GCD     1      17.900  24.740  18.870  1.00  0.00            
ATOM    145  O34 GCD     1      19.780  25.040  18.510  1.00  0.00            
ATOM    146  H70 GCD     1      19.700  24.860  17.570  1.00  0.00            
ATOM    147  O35 GCD     1      17.800  20.430  17.650  1.00  0.00            
ATOM    148  C43 GCD     1      16.640  20.070  16.890  1.00  0.00            
ATOM    149  H71 GCD     1      16.410  20.800  16.100  1.00  0.00            
ATOM    150  C44 GCD     1      16.900  18.710  16.200  1.00  0.00            
ATOM    151  H72 GCD     1      17.300  17.910  16.840  1.00  0.00            
ATOM    152  O36 GCD     1      17.800  18.980  15.200  1.00  0.00            
ATOM    153  H73 GCD     1      18.680  19.180  15.530  1.00  0.00            
ATOM    154  C45 GCD     1      15.560  18.290  15.570  1.00  0.00            
ATOM    155  H74 GCD     1      15.260  19.070  14.840  1.00  0.00            
ATOM    156  O37 GCD     1      15.650  17.030  14.890  1.00  0.00            
ATOM    157  H75 GCD     1      15.510  16.330  15.540  1.00  0.00            
ATOM    158  C46 GCD     1      14.550  18.220  16.690  1.00  0.00            
ATOM    159  H76 GCD     1      13.640  17.810  16.250  1.00  0.00            
ATOM    160  O38 GCD     1      15.030  17.410  17.690  1.00  0.00            
ATOM    161  O39 GCD     1      14.280  19.570  17.180  1.00  0.00            
ATOM    162  C47 GCD     1      15.430  20.190  17.880  1.00  0.00            
ATOM    163  H77 GCD     1      15.740  19.550  18.720  1.00  0.00            
ATOM    164  C48 GCD     1      15.160  21.620  18.290  1.00  0.00            
ATOM    165  H78 GCD     1      15.920  22.000  18.980  1.00  0.00            
ATOM    166  H79 GCD     1      14.330  21.540  19.010  1.00  0.00            
ATOM    167  O40 GCD     1      14.930  22.630  17.260  1.00  0.00            
ATOM    168  H80 GCD     1      14.420  23.330  17.670  1.00  0.00            
ATOM    169  C1  BK5     2      26.420  19.490  18.660  1.00  0.00            
ATOM    170  C2  BK5     2      25.850  18.170  18.240  1.00  0.00            
ATOM    171  C3  BK5     2      24.610  17.800  19.060  1.00  0.00            
ATOM    172  C4  BK5     2      24.700  17.800  20.550  1.00  0.00            
ATOM    173  N1  BK5     2      25.760  17.330  21.210  1.00  0.00            
ATOM    174  N2  BK5     2      25.350  17.450  22.510  1.00  0.00            
ATOM    175  C5  BK5     2      26.400  17.220  23.460  1.00  0.00            
ATOM    176  C6  BK5     2      24.010  17.720  22.690  1.00  0.00            
ATOM    177  C7  BK5     2      23.120  17.660  23.860  1.00  0.00            
ATOM    178  O1  BK5     2      23.360  17.190  24.950  1.00  0.00            
ATOM    179  N3  BK5     2      21.840  18.080  23.510  1.00  0.00            
ATOM    180  C8  BK5     2      21.540  18.460  22.230  1.00  0.00            
ATOM    181  C9  BK5     2      20.100  18.770  21.950  1.00  0.00            
ATOM    182  C10 BK5     2      19.370  19.460  22.910  1.00  0.00            
ATOM    183  C11 BK5     2      18.030  19.590  22.770  1.00  0.00            
ATOM    184  S1  BK5     2      17.110  20.410  24.160  1.00  0.00            
ATOM    185  O2  BK5     2      15.750  19.830  24.250  1.00  0.00            
ATOM    186  O3  BK5     2      18.000  20.380  25.320  1.00  0.00            
ATOM    187  N4  BK5     2      17.180  22.100  23.740  1.00  0.00            
ATOM    188  C12 BK5     2      16.660  22.990  24.850  1.00  0.00            
ATOM    189  C13 BK5     2      16.560  24.520  24.580  1.00  0.00            
ATOM    190  N5  BK5     2      15.800  24.650  23.340  1.00  0.00            
ATOM    191  C14 BK5     2      15.660  26.130  23.090  1.00  0.00            
ATOM    192  C15 BK5     2      16.200  23.900  22.180  1.00  0.00            
ATOM    193  C16 BK5     2      16.330  22.390  22.520  1.00  0.00            
ATOM    194  C17 BK5     2      17.380  19.170  21.650  1.00  0.00            
ATOM    195  C18 BK5     2      18.010  18.350  20.700  1.00  0.00            
ATOM    196  C19 BK5     2      19.430  18.140  20.830  1.00  0.00            
ATOM    197  O4  BK5     2      20.100  17.350  19.930  1.00  0.00            
ATOM    198  C20 BK5     2      19.400  16.760  18.830  1.00  0.00            
ATOM    199  C21 BK5     2      20.460  16.000  17.970  1.00  0.00            
ATOM    200  N6  BK5     2      22.360  18.490  21.230  1.00  0.00            
ATOM    201  C22 BK5     2      23.620  18.060  21.430  1.00  0.00            
ATOM    202  H1  BK5     2      26.660  19.510  19.720  1.00  0.00            
ATOM    203  H2  BK5     2      27.320  19.850  18.130  1.00  0.00            
ATOM    204  H3  BK5     2      25.670  20.290  18.590  1.00  0.00            
ATOM    205  H4  BK5     2      26.620  17.430  18.510  1.00  0.00            
ATOM    206  H5  BK5     2      25.720  18.210  17.160  1.00  0.00            
ATOM    207  H6  BK5     2      24.200  16.850  18.680  1.00  0.00            
ATOM    208  H7  BK5     2      23.900  18.550  18.700  1.00  0.00            
ATOM    209  H8  BK5     2      26.740  16.170  23.500  1.00  0.00            
ATOM    210  H9  BK5     2      27.200  17.950  23.270  1.00  0.00            
ATOM    211  H10 BK5     2      26.090  17.670  24.410  1.00  0.00            
ATOM    212  H11 BK5     2      21.140  18.080  24.250  1.00  0.00            
ATOM    213  H12 BK5     2      19.850  19.850  23.810  1.00  0.00            
ATOM    214  H13 BK5     2      17.400  22.760  25.630  1.00  0.00            
ATOM    215  H14 BK5     2      15.670  22.650  25.200  1.00  0.00            
ATOM    216  H15 BK5     2      17.540  24.950  24.320  1.00  0.00            
ATOM    217  H16 BK5     2      16.200  25.030  25.480  1.00  0.00            
ATOM    218  H17 BK5     2      14.780  26.600  23.560  1.00  0.00            
ATOM    219  H18 BK5     2      16.600  26.580  23.410  1.00  0.00            
ATOM    220  H19 BK5     2      15.550  26.230  22.000  1.00  0.00            
ATOM    221  H20 BK5     2      17.230  24.100  21.870  1.00  0.00            
ATOM    222  H21 BK5     2      15.510  24.070  21.340  1.00  0.00            
ATOM    223  H22 BK5     2      15.300  22.130  22.780  1.00  0.00            
ATOM    224  H23 BK5     2      16.730  21.850  21.650  1.00  0.00            
ATOM    225  H24 BK5     2      16.360  19.510  21.480  1.00  0.00            
ATOM    226  H25 BK5     2      17.410  17.940  19.900  1.00  0.00            
ATOM    227  H26 BK5     2      18.960  17.540  18.190  1.00  0.00            
ATOM    228  H27 BK5     2      18.690  16.020  19.210  1.00  0.00            
ATOM    229  H28 BK5     2      19.950  15.640  17.070  1.00  0.00            
ATOM    230  H29 BK5     2      21.260  16.700  17.660  1.00  0.00            
ATOM    231  H30 BK5     2      20.940  15.160  18.490  1.00  0.00            
TER
ENDMDL
MODEL        1
ATOM      1  H1  GCD     1      12.840  39.490  25.790  1.00  0.00            
ATOM      2  O1  GCD     1      12.680  38.720  26.350  1.00  0.00            
ATOM      3  C1  GCD     1      12.430  37.650  25.440  1.00  0.00            
ATOM      4  H2  GCD     1      11.450  37.170  25.550  1.00  0.00            
ATOM      5  H3  GCD     1      12.590  38.010  24.410  1.00  0.00            
ATOM      6  C2  GCD     1      13.410  36.440  25.680  1.00  0.00            
ATOM      7  H4  GCD     1      12.970  35.610  25.110  1.00  0.00            
ATOM      8  C3  GCD     1      13.640  35.920  27.130  1.00  0.00            
ATOM      9  H5  GCD     1      13.940  36.770  27.760  1.00  0.00            
ATOM     10  C4  GCD     1      14.710  34.920  27.250  1.00  0.00            
ATOM     11  H6  GCD     1      14.430  34.040  26.660  1.00  0.00            
ATOM     12  O2  GCD     1      14.970  34.520  28.610  1.00  0.00            
ATOM     13  H7  GCD     1      15.860  34.150  28.660  1.00  0.00            
ATOM     14  C5  GCD     1      15.970  35.520  26.620  1.00  0.00            
ATOM     15  H8  GCD     1      16.260  36.410  27.200  1.00  0.00            
ATOM     16  O3  GCD     1      17.030  34.600  26.700  1.00  0.00            
ATOM     17  H9  GCD     1      17.630  34.640  25.950  1.00  0.00            
ATOM     18  C6  GCD     1      15.740  35.900  25.200  1.00  0.00            
ATOM     19  O4  GCD     1      14.640  36.800  25.030  1.00  0.00            
ATOM     20  H10 GCD     1      16.620  36.380  24.760  1.00  0.00            
ATOM     21  O5  GCD     1      15.530  34.690  24.520  1.00  0.00            
ATOM     22  C7  GCD     1      16.100  34.570  23.270  1.00  0.00            
ATOM     23  H11 GCD     1      16.380  35.600  23.010  1.00  0.00            
ATOM     24  C8  GCD     1      17.350  33.760  23.420  1.00  0.00            
ATOM     25  H12 GCD     1      17.330  32.800  23.940  1.00  0.00            
ATOM     26  O6  GCD     1      18.340  34.390  24.220  1.00  0.00            
ATOM     27  H13 GCD     1      18.840  34.980  23.650  1.00  0.00            
ATOM     28  C9  GCD     1      17.860  33.450  22.040  1.00  0.00            
ATOM     29  H14 GCD     1      18.150  34.340  21.470  1.00  0.00            
ATOM     30  O7  GCD     1      19.080  32.820  22.120  1.00  0.00            
ATOM     31  H15 GCD     1      19.060  31.880  22.330  1.00  0.00            
ATOM     32  C10 GCD     1      16.800  32.660  21.280  1.00  0.00            
ATOM     33  H16 GCD     1      17.230  32.400  20.310  1.00  0.00            
ATOM     34  O8  GCD     1      15.630  33.370  21.150  1.00  0.00            
ATOM     35  C11 GCD     1      15.020  33.960  22.300  1.00  0.00            
ATOM     36  H17 GCD     1      14.360  33.220  22.770  1.00  0.00            
ATOM     37  C12 GCD     1      14.060  35.090  21.920  1.00  0.00            
ATOM     38  H18 GCD     1      13.610  35.540  22.810  1.00  0.00            
ATOM     39  H19 GCD     1      13.150  34.700  21.430  1.00  0.00            
ATOM     40  O9  GCD     1      14.690  36.140  21.120  1.00  0.00            
ATOM     41  H20 GCD     1      13.960  36.740  20.930  1.00  0.00            
ATOM     42  O10 GCD     1      16.500  31.490  22.020  1.00  0.00            
ATOM     43  C13 GCD     1      17.290  30.300  21.670  1.00  0.00            
ATOM     44  H21 GCD     1      18.280  30.630  21.320  1.00  0.00            
ATOM     45  C14 GCD     1      17.560  29.480  22.920  1.00  0.00            
ATOM     46  H22 GCD     1      16.610  29.290  23.450  1.00  0.00            
ATOM     47  O11 GCD     1      18.370  30.130  23.890  1.00  0.00            
ATOM     48  H23 GCD     1      18.980  29.480  24.270  1.00  0.00            
ATOM     49  C15 GCD     1      18.150  28.110  22.440  1.00  0.00            
ATOM     50  H24 GCD     1      18.980  28.390  21.770  1.00  0.00            
ATOM     51  O12 GCD     1      18.510  27.200  23.460  1.00  0.00            
ATOM     52  H25 GCD     1      17.720  26.830  23.870  1.00  0.00            
ATOM     53  C16 GCD     1      17.280  27.470  21.380  1.00  0.00            
ATOM     54  H26 GCD     1      17.770  26.520  21.130  1.00  0.00            
ATOM     55  O13 GCD     1      17.400  28.390  20.310  1.00  0.00            
ATOM     56  C17 GCD     1      16.670  29.540  20.450  1.00  0.00            
ATOM     57  H27 GCD     1      15.580  29.380  20.480  1.00  0.00            
ATOM     58  C18 GCD     1      16.890  30.260  19.180  1.00  0.00            
ATOM     59  H28 GCD     1      16.230  31.130  19.070  1.00  0.00            
ATOM     60  H29 GCD     1      16.590  29.520  18.430  1.00  0.00            
ATOM     61  O14 GCD     1      18.250  30.630  18.930  1.00  0.00            
ATOM     62  H30 GCD     1      18.190  31.410  18.370  1.00  0.00            
ATOM     63  O15 GCD     1      15.930  27.380  21.750  1.00  0.00            
ATOM     64  C19 GCD     1      15.430  26.140  22.110  1.00  0.00            
ATOM     65  H31 GCD     1      16.200  25.360  22.190  1.00  0.00            
ATOM     66  C20 GCD     1      14.850  26.270  23.560  1.00  0.00            
ATOM     67  H32 GCD     1      14.060  27.030  23.580  1.00  0.00            
ATOM     68  O16 GCD     1      16.010  26.670  24.320  1.00  0.00            
ATOM     69  H33 GCD     1      15.880  27.540  24.720  1.00  0.00            
ATOM     70  C21 GCD     1      14.310  24.910  24.000  1.00  0.00            
ATOM     71  H34 GCD     1      15.120  24.190  24.100  1.00  0.00            
ATOM     72  O17 GCD     1      13.720  24.990  25.290  1.00  0.00            
ATOM     73  H35 GCD     1      14.410  25.220  25.920  1.00  0.00            
ATOM     74  C22 GCD     1      13.300  24.410  23.020  1.00  0.00            
ATOM     75  H36 GCD     1      13.030  23.380  23.260  1.00  0.00            
ATOM     76  O18 GCD     1      13.800  24.350  21.690  1.00  0.00            
ATOM     77  C23 GCD     1      14.350  25.600  21.170  1.00  0.00            
ATOM     78  H37 GCD     1      13.520  26.300  21.080  1.00  0.00            
ATOM     79  C24 GCD     1      14.840  25.270  19.770  1.00  0.00            
ATOM     80  H38 GCD     1      15.430  24.350  19.850  1.00  0.00            
ATOM     81  H39 GCD     1      15.490  26.080  19.400  1.00  0.00            
ATOM     82  O19 GCD     1      13.700  25.270  18.870  1.00  0.00            
ATOM     83  H40 GCD     1      13.730  24.560  18.210  1.00  0.00            
ATOM     84  O20 GCD     1      12.180  25.340  23.080  1.00  0.00            
ATOM     85  C25 GCD     1      10.860  24.800  23.060  1.00  0.00            
ATOM     86  H41 GCD     1      10.730  23.780  22.660  1.00  0.00            
ATOM     87  C26 GCD     1      10.310  24.890  24.550  1.00  0.00            
ATOM     88  H42 GCD     1      10.510  25.910  24.890  1.00  0.00            
ATOM     89  O21 GCD     1      10.910  23.910  25.450  1.00  0.00            
ATOM     90  H43 GCD     1      11.810  24.200  25.640  1.00  0.00            
ATOM     91  C27 GCD     1       8.810  24.570  24.580  1.00  0.00            
ATOM     92  H44 GCD     1       8.680  23.570  24.150  1.00  0.00            
ATOM     93  O22 GCD     1       8.230  24.560  25.920  1.00  0.00            
ATOM     94  H45 GCD     1       8.300  25.450  26.260  1.00  0.00            
ATOM     95  C28 GCD     1       8.000  25.490  23.670  1.00  0.00            
ATOM     96  H46 GCD     1       6.980  25.140  23.540  1.00  0.00            
ATOM     97  O23 GCD     1       8.590  25.380  22.350  1.00  0.00            
ATOM     98  C29 GCD     1       9.990  25.610  22.150  1.00  0.00            
ATOM     99  H47 GCD     1      10.170  26.670  22.380  1.00  0.00            
ATOM    100  C30 GCD     1      10.450  25.450  20.710  1.00  0.00            
ATOM    101  H48 GCD     1      11.510  25.700  20.580  1.00  0.00            
ATOM    102  H49 GCD     1       9.900  26.200  20.130  1.00  0.00            
ATOM    103  O24 GCD     1      10.100  24.120  20.290  1.00  0.00            
ATOM    104  H50 GCD     1       9.140  24.030  20.370  1.00  0.00            
ATOM    105  O25 GCD     1       8.150  26.880  24.070  1.00  0.00            
ATOM    106  C31 GCD     1       6.990  27.600  23.720  1.00  0.00            
ATOM    107  H51 GCD     1       6.470  27.090  22.900  1.00  0.00            
ATOM    108  C32 GCD     1       6.010  27.670  24.890  1.00  0.00            
ATOM    109  H52 GCD     1       6.680  27.900  25.730  1.00  0.00            
ATOM    110  O26 GCD     1       5.440  26.380  25.070  1.00  0.00            
ATOM    111  H53 GCD     1       5.230  26.270  26.010  1.00  0.00            
ATOM    112  C33 GCD     1       4.920  28.790  24.770  1.00  0.00            
ATOM    113  H54 GCD     1       4.180  28.530  24.000  1.00  0.00            
ATOM    114  O27 GCD     1       4.310  28.990  26.040  1.00  0.00            
ATOM    115  H55 GCD     1       3.610  29.650  25.920  1.00  0.00            
ATOM    116  C34 GCD     1       5.610  30.110  24.280  1.00  0.00            
ATOM    117  H56 GCD     1       4.860  30.880  24.040  1.00  0.00            
ATOM    118  O28 GCD     1       6.260  29.850  23.040  1.00  0.00            
ATOM    119  C35 GCD     1       7.450  29.000  23.200  1.00  0.00            
ATOM    120  H57 GCD     1       8.110  29.420  23.970  1.00  0.00            
ATOM    121  C36 GCD     1       8.180  28.960  21.850  1.00  0.00            
ATOM    122  H58 GCD     1       8.980  28.220  21.940  1.00  0.00            
ATOM    123  H59 GCD     1       8.680  29.920  21.710  1.00  0.00            
ATOM    124  O29 GCD     1       7.270  28.540  20.840  1.00  0.00            
ATOM    125  H60 GCD     1       7.760  28.510  20.010  1.00  0.00            
ATOM    126  O30 GCD     1       6.570  30.620  25.230  1.00  0.00            
ATOM    127  C37 GCD     1       6.080  31.790  25.940  1.00  0.00            
ATOM    128  H61 GCD     1       4.980  31.860  25.970  1.00  0.00            
ATOM    129  C38 GCD     1       6.600  31.700  27.380  1.00  0.00            
ATOM    130  H62 GCD     1       7.690  31.760  27.400  1.00  0.00            
ATOM    131  O31 GCD     1       6.120  30.550  28.050  1.00  0.00            
ATOM    132  H63 GCD     1       5.880  29.890  27.390  1.00  0.00            
ATOM    133  C39 GCD     1       6.280  32.960  28.160  1.00  0.00            
ATOM    134  H64 GCD     1       5.190  33.090  28.140  1.00  0.00            
ATOM    135  O32 GCD     1       6.790  32.900  29.500  1.00  0.00            
ATOM    136  H65 GCD     1       7.750  32.950  29.420  1.00  0.00            
ATOM    137  C40 GCD     1       6.860  34.190  27.460  1.00  0.00            
ATOM    138  H66 GCD     1       6.510  35.130  27.900  1.00  0.00            
ATOM    139  O33 GCD     1       6.420  34.210  26.150  1.00  0.00            
ATOM    140  C41 GCD     1       6.730  33.030  25.280  1.00  0.00            
ATOM    141  H67 GCD     1       7.820  32.930  25.350  1.00  0.00            
ATOM    142  C42 GCD     1       6.360  33.390  23.830  1.00  0.00            
ATOM    143  H68 GCD     1       5.290  33.580  23.750  1.00  0.00            
ATOM    144  H69 GCD     1       6.540  32.500  23.210  1.00  0.00            
ATOM    145  O34 GCD     1       7.110  34.550  23.310  1.00  0.00            
ATOM    146  H70 GCD     1       8.030  34.540  23.600  1.00  0.00            
ATOM    147  O35 GCD     1       8.290  34.170  27.460  1.00  0.00            
ATOM    148  C43 GCD     1       9.090  34.990  28.370  1.00  0.00            
ATOM    149  H71 GCD     1       8.440  35.390  29.150  1.00  0.00            
ATOM    150  C44 GCD     1      10.120  34.010  29.030  1.00  0.00            
ATOM    151  H72 GCD     1      10.500  33.310  28.280  1.00  0.00            
ATOM    152  O36 GCD     1       9.440  33.240  29.980  1.00  0.00            
ATOM    153  H73 GCD     1      10.040  32.510  30.200  1.00  0.00            
ATOM    154  C45 GCD     1      11.300  34.760  29.600  1.00  0.00            
ATOM    155  H74 GCD     1      11.090  35.240  30.560  1.00  0.00            
ATOM    156  O37 GCD     1      12.390  33.870  29.830  1.00  0.00            
ATOM    157  H75 GCD     1      12.980  33.950  29.070  1.00  0.00            
ATOM    158  C46 GCD     1      11.800  35.920  28.780  1.00  0.00            
ATOM    159  H76 GCD     1      12.520  36.560  29.310  1.00  0.00            
ATOM    160  O38 GCD     1      12.370  35.350  27.570  1.00  0.00            
ATOM    161  O39 GCD     1      10.680  36.790  28.410  1.00  0.00            
ATOM    162  C47 GCD     1       9.740  36.210  27.580  1.00  0.00            
ATOM    163  H77 GCD     1      10.230  35.850  26.670  1.00  0.00            
ATOM    164  C48 GCD     1       8.700  37.290  27.200  1.00  0.00            
ATOM    165  H78 GCD     1       9.150  38.280  27.110  1.00  0.00            
ATOM    166  H79 GCD     1       8.070  37.400  28.090  1.00  0.00            
ATOM    167  O40 GCD     1       7.900  37.090  26.040  1.00  0.00            
ATOM    168  H80 GCD     1       8.330  36.740  25.250  1.00  0.00            
ATOM    169  C1  BK5     2      11.240  31.400  33.520  1.00  0.00            
ATOM    170  C2  BK5     2      10.680  30.350  32.530  1.00  0.00            
ATOM    171  C3  BK5     2       9.210  30.520  32.400  1.00  0.00            
ATOM    172  C4  BK5     2       8.590  29.520  31.530  1.00  0.00            
ATOM    173  N1  BK5     2       7.910  28.440  31.950  1.00  0.00            
ATOM    174  N2  BK5     2       7.750  27.710  30.790  1.00  0.00            
ATOM    175  C5  BK5     2       7.390  26.260  30.700  1.00  0.00            
ATOM    176  C6  BK5     2       8.220  28.350  29.670  1.00  0.00            
ATOM    177  C7  BK5     2       8.400  27.890  28.290  1.00  0.00            
ATOM    178  O1  BK5     2       7.940  26.870  27.770  1.00  0.00            
ATOM    179  N3  BK5     2       9.180  28.780  27.560  1.00  0.00            
ATOM    180  C8  BK5     2       9.680  29.970  28.070  1.00  0.00            
ATOM    181  C9  BK5     2      10.680  30.680  27.250  1.00  0.00            
ATOM    182  C10 BK5     2      10.360  31.140  25.920  1.00  0.00            
ATOM    183  C11 BK5     2      11.250  31.830  25.120  1.00  0.00            
ATOM    184  S1  BK5     2      10.640  32.440  23.460  1.00  0.00            
ATOM    185  O2  BK5     2       9.270  31.960  23.390  1.00  0.00            
ATOM    186  O3  BK5     2      11.240  33.810  23.320  1.00  0.00            
ATOM    187  N4  BK5     2      11.570  31.500  22.370  1.00  0.00            
ATOM    188  C12 BK5     2      11.790  30.020  22.590  1.00  0.00            
ATOM    189  C13 BK5     2      12.890  29.550  21.650  1.00  0.00            
ATOM    190  N5  BK5     2      12.390  29.720  20.270  1.00  0.00            
ATOM    191  C14 BK5     2      13.350  29.140  19.300  1.00  0.00            
ATOM    192  C15 BK5     2      12.230  31.160  20.010  1.00  0.00            
ATOM    193  C16 BK5     2      11.230  31.800  20.950  1.00  0.00            
ATOM    194  C17 BK5     2      12.540  32.080  25.710  1.00  0.00            
ATOM    195  C18 BK5     2      12.930  31.580  26.930  1.00  0.00            
ATOM    196  C19 BK5     2      12.050  30.770  27.650  1.00  0.00            
ATOM    197  O4  BK5     2      12.380  30.450  28.950  1.00  0.00            
ATOM    198  C20 BK5     2      13.590  29.590  29.080  1.00  0.00            
ATOM    199  C21 BK5     2      13.690  29.110  30.510  1.00  0.00            
ATOM    200  N6  BK5     2       9.510  30.350  29.350  1.00  0.00            
ATOM    201  C22 BK5     2       8.780  29.490  30.130  1.00  0.00            
ATOM    202  H1  BK5     2      10.770  31.410  34.510  1.00  0.00            
ATOM    203  H2  BK5     2      12.310  31.220  33.650  1.00  0.00            
ATOM    204  H3  BK5     2      11.150  32.420  33.140  1.00  0.00            
ATOM    205  H4  BK5     2      11.050  29.350  32.810  1.00  0.00            
ATOM    206  H5  BK5     2      11.170  30.540  31.570  1.00  0.00            
ATOM    207  H6  BK5     2       8.950  31.490  31.960  1.00  0.00            
ATOM    208  H7  BK5     2       8.780  30.480  33.410  1.00  0.00            
ATOM    209  H8  BK5     2       8.300  25.660  30.650  1.00  0.00            
ATOM    210  H9  BK5     2       6.810  25.880  31.560  1.00  0.00            
ATOM    211  H10 BK5     2       6.700  26.140  29.860  1.00  0.00            
ATOM    212  H11 BK5     2       9.330  28.420  26.620  1.00  0.00            
ATOM    213  H12 BK5     2       9.330  31.040  25.580  1.00  0.00            
ATOM    214  H13 BK5     2      10.860  29.450  22.460  1.00  0.00            
ATOM    215  H14 BK5     2      12.070  29.820  23.620  1.00  0.00            
ATOM    216  H15 BK5     2      13.190  28.500  21.760  1.00  0.00            
ATOM    217  H16 BK5     2      13.790  30.180  21.750  1.00  0.00            
ATOM    218  H17 BK5     2      12.880  29.030  18.320  1.00  0.00            
ATOM    219  H18 BK5     2      14.190  29.840  19.340  1.00  0.00            
ATOM    220  H19 BK5     2      13.750  28.160  19.600  1.00  0.00            
ATOM    221  H20 BK5     2      11.720  31.270  19.050  1.00  0.00            
ATOM    222  H21 BK5     2      13.170  31.730  20.030  1.00  0.00            
ATOM    223  H22 BK5     2      11.430  32.870  20.860  1.00  0.00            
ATOM    224  H23 BK5     2      10.200  31.570  20.680  1.00  0.00            
ATOM    225  H24 BK5     2      13.210  32.700  25.120  1.00  0.00            
ATOM    226  H25 BK5     2      13.940  31.730  27.280  1.00  0.00            
ATOM    227  H26 BK5     2      14.490  30.120  28.750  1.00  0.00            
ATOM    228  H27 BK5     2      13.430  28.690  28.480  1.00  0.00            
ATOM    229  H28 BK5     2      12.720  28.680  30.780  1.00  0.00            
ATOM    230  H29 BK5     2      14.420  28.300  30.620  1.00  0.00            
ATOM    231  H30 BK5     2      13.990  29.900  31.220  1.00  0.00            
TER
ENDMDL
MODEL        1
ATOM      1  H1  GCD     1      14.800  26.650  33.280  1.00  0.00            
ATOM      2  O1  GCD     1      15.150  26.180  34.040  1.00  0.00            
ATOM      3  C1  GCD     1      15.930  27.060  34.800  1.00  0.00            
ATOM      4  H2  GCD     1      15.300  27.560  35.550  1.00  0.00            
ATOM      5  H3  GCD     1      16.670  26.480  35.380  1.00  0.00            
ATOM      6  C2  GCD     1      16.640  28.020  33.890  1.00  0.00            
ATOM      7  H4  GCD     1      17.390  27.590  33.210  1.00  0.00            
ATOM      8  C3  GCD     1      17.450  29.030  34.710  1.00  0.00            
ATOM      9  H5  GCD     1      16.820  29.460  35.500  1.00  0.00            
ATOM     10  C4  GCD     1      18.030  30.070  33.750  1.00  0.00            
ATOM     11  H6  GCD     1      18.690  29.560  33.040  1.00  0.00            
ATOM     12  O2  GCD     1      18.860  31.050  34.470  1.00  0.00            
ATOM     13  H7  GCD     1      19.510  30.480  34.890  1.00  0.00            
ATOM     14  C5  GCD     1      17.000  30.760  32.880  1.00  0.00            
ATOM     15  H8  GCD     1      16.340  31.350  33.530  1.00  0.00            
ATOM     16  O3  GCD     1      17.710  31.580  31.890  1.00  0.00            
ATOM     17  H9  GCD     1      18.390  31.090  31.420  1.00  0.00            
ATOM     18  C6  GCD     1      16.160  29.690  32.140  1.00  0.00            
ATOM     19  O4  GCD     1      15.670  28.710  33.080  1.00  0.00            
ATOM     20  H10 GCD     1      15.330  30.180  31.620  1.00  0.00            
ATOM     21  O5  GCD     1      16.970  28.960  31.250  1.00  0.00            
ATOM     22  C7  GCD     1      16.900  29.350  29.870  1.00  0.00            
ATOM     23  H11 GCD     1      16.590  30.390  29.720  1.00  0.00            
ATOM     24  C8  GCD     1      18.360  29.170  29.340  1.00  0.00            
ATOM     25  H12 GCD     1      18.740  28.180  29.640  1.00  0.00            
ATOM     26  O6  GCD     1      19.220  30.150  30.000  1.00  0.00            
ATOM     27  H13 GCD     1      20.130  30.040  29.700  1.00  0.00            
ATOM     28  C9  GCD     1      18.350  29.430  27.840  1.00  0.00            
ATOM     29  H14 GCD     1      17.890  30.400  27.630  1.00  0.00            
ATOM     30  O7  GCD     1      19.690  29.440  27.270  1.00  0.00            
ATOM     31  H15 GCD     1      20.020  28.560  27.450  1.00  0.00            
ATOM     32  C10 GCD     1      17.490  28.360  27.140  1.00  0.00            
ATOM     33  H16 GCD     1      17.510  28.600  26.070  1.00  0.00            
ATOM     34  O8  GCD     1      16.190  28.730  27.620  1.00  0.00            
ATOM     35  C11 GCD     1      16.010  28.460  29.000  1.00  0.00            
ATOM     36  H17 GCD     1      16.210  27.390  29.120  1.00  0.00            
ATOM     37  C12 GCD     1      14.480  28.520  29.400  1.00  0.00            
ATOM     38  H18 GCD     1      14.090  29.520  29.190  1.00  0.00            
ATOM     39  H19 GCD     1      14.370  28.480  30.500  1.00  0.00            
ATOM     40  O9  GCD     1      13.600  27.440  28.900  1.00  0.00            
ATOM     41  H20 GCD     1      13.150  27.010  29.630  1.00  0.00            
ATOM     42  O10 GCD     1      17.840  27.080  27.480  1.00  0.00            
ATOM     43  C13 GCD     1      18.750  26.320  26.770  1.00  0.00            
ATOM     44  H21 GCD     1      19.010  26.810  25.820  1.00  0.00            
ATOM     45  C14 GCD     1      19.990  25.940  27.630  1.00  0.00            
ATOM     46  H22 GCD     1      19.600  25.450  28.530  1.00  0.00            
ATOM     47  O11 GCD     1      20.700  27.000  28.130  1.00  0.00            
ATOM     48  H23 GCD     1      21.580  26.670  28.320  1.00  0.00            
ATOM     49  C15 GCD     1      20.960  25.010  26.990  1.00  0.00            
ATOM     50  H24 GCD     1      21.530  25.540  26.210  1.00  0.00            
ATOM     51  O12 GCD     1      21.880  24.560  27.960  1.00  0.00            
ATOM     52  H25 GCD     1      21.910  23.600  27.940  1.00  0.00            
ATOM     53  C16 GCD     1      20.190  23.810  26.430  1.00  0.00            
ATOM     54  H26 GCD     1      20.760  23.210  25.710  1.00  0.00            
ATOM     55  O13 GCD     1      19.080  24.310  25.620  1.00  0.00            
ATOM     56  C17 GCD     1      18.110  25.050  26.370  1.00  0.00            
ATOM     57  H27 GCD     1      17.760  24.430  27.200  1.00  0.00            
ATOM     58  C18 GCD     1      16.890  25.180  25.410  1.00  0.00            
ATOM     59  H28 GCD     1      17.250  25.370  24.390  1.00  0.00            
ATOM     60  H29 GCD     1      16.150  25.950  25.670  1.00  0.00            
ATOM     61  O14 GCD     1      16.070  24.010  25.360  1.00  0.00            
ATOM     62  H30 GCD     1      15.710  23.710  26.200  1.00  0.00            
ATOM     63  O15 GCD     1      19.790  23.010  27.510  1.00  0.00            
ATOM     64  C19 GCD     1      19.940  21.640  27.360  1.00  0.00            
ATOM     65  H31 GCD     1      20.250  21.420  26.320  1.00  0.00            
ATOM     66  C20 GCD     1      20.990  21.190  28.390  1.00  0.00            
ATOM     67  H32 GCD     1      20.510  21.380  29.360  1.00  0.00            
ATOM     68  O16 GCD     1      22.260  21.880  28.290  1.00  0.00            
ATOM     69  H33 GCD     1      22.560  21.440  27.490  1.00  0.00            
ATOM     70  C21 GCD     1      21.160  19.710  28.330  1.00  0.00            
ATOM     71  H34 GCD     1      21.630  19.510  27.360  1.00  0.00            
ATOM     72  O17 GCD     1      22.040  19.240  29.300  1.00  0.00            
ATOM     73  H35 GCD     1      21.680  19.340  30.190  1.00  0.00            
ATOM     74  C22 GCD     1      19.820  18.950  28.430  1.00  0.00            
ATOM     75  H36 GCD     1      19.980  17.900  28.180  1.00  0.00            
ATOM     76  O18 GCD     1      18.890  19.560  27.580  1.00  0.00            
ATOM     77  C23 GCD     1      18.580  20.920  27.550  1.00  0.00            
ATOM     78  H37 GCD     1      18.090  21.190  28.500  1.00  0.00            
ATOM     79  C24 GCD     1      17.620  21.040  26.410  1.00  0.00            
ATOM     80  H38 GCD     1      18.050  20.460  25.580  1.00  0.00            
ATOM     81  H39 GCD     1      17.440  22.080  26.100  1.00  0.00            
ATOM     82  O19 GCD     1      16.390  20.420  26.700  1.00  0.00            
ATOM     83  H40 GCD     1      16.650  19.500  26.840  1.00  0.00            
ATOM     84  O20 GCD     1      19.270  19.070  29.720  1.00  0.00            
ATOM     85  C25 GCD     1      18.690  17.880  30.350  1.00  0.00            
ATOM     86  H41 GCD     1      18.200  17.260  29.590  1.00  0.00            
ATOM     87  C26 GCD     1      19.670  17.100  31.140  1.00  0.00            
ATOM     88  H42 GCD     1      20.330  17.830  31.630  1.00  0.00            
ATOM     89  O21 GCD     1      20.450  16.420  30.260  1.00  0.00            
ATOM     90  H43 GCD     1      19.980  15.810  29.670  1.00  0.00            
ATOM     91  C27 GCD     1      19.080  16.220  32.300  1.00  0.00            
ATOM     92  H44 GCD     1      18.560  15.410  31.770  1.00  0.00            
ATOM     93  O22 GCD     1      20.100  15.630  33.050  1.00  0.00            
ATOM     94  H45 GCD     1      20.520  16.310  33.580  1.00  0.00            
ATOM     95  C28 GCD     1      18.120  17.090  33.160  1.00  0.00            
ATOM     96  H46 GCD     1      17.630  16.540  33.970  1.00  0.00            
ATOM     97  O23 GCD     1      17.200  17.510  32.220  1.00  0.00            
ATOM     98  C29 GCD     1      17.580  18.440  31.270  1.00  0.00            
ATOM     99  H47 GCD     1      18.020  19.260  31.850  1.00  0.00            
ATOM    100  C30 GCD     1      16.400  19.010  30.490  1.00  0.00            
ATOM    101  H48 GCD     1      15.850  18.130  30.120  1.00  0.00            
ATOM    102  H49 GCD     1      16.880  19.550  29.660  1.00  0.00            
ATOM    103  O24 GCD     1      15.510  19.860  31.220  1.00  0.00            
ATOM    104  H50 GCD     1      15.060  20.440  30.610  1.00  0.00            
ATOM    105  O25 GCD     1      18.850  18.200  33.700  1.00  0.00            
ATOM    106  C31 GCD     1      19.330  17.980  35.070  1.00  0.00            
ATOM    107  H51 GCD     1      19.390  16.940  35.420  1.00  0.00            
ATOM    108  C32 GCD     1      20.720  18.480  34.920  1.00  0.00            
ATOM    109  H52 GCD     1      20.680  19.500  34.520  1.00  0.00            
ATOM    110  O26 GCD     1      21.540  17.570  34.080  1.00  0.00            
ATOM    111  H53 GCD     1      22.360  18.010  33.830  1.00  0.00            
ATOM    112  C33 GCD     1      21.390  18.610  36.330  1.00  0.00            
ATOM    113  H54 GCD     1      21.380  17.610  36.780  1.00  0.00            
ATOM    114  O27 GCD     1      22.730  19.110  36.300  1.00  0.00            
ATOM    115  H55 GCD     1      22.680  20.020  35.980  1.00  0.00            
ATOM    116  C34 GCD     1      20.530  19.420  37.260  1.00  0.00            
ATOM    117  H56 GCD     1      20.930  19.370  38.280  1.00  0.00            
ATOM    118  O28 GCD     1      19.190  18.880  37.330  1.00  0.00            
ATOM    119  C35 GCD     1      18.510  18.870  36.070  1.00  0.00            
ATOM    120  H57 GCD     1      18.430  19.850  35.560  1.00  0.00            
ATOM    121  C36 GCD     1      17.070  18.440  36.270  1.00  0.00            
ATOM    122  H58 GCD     1      16.400  18.760  35.470  1.00  0.00            
ATOM    123  H59 GCD     1      16.630  18.910  37.160  1.00  0.00            
ATOM    124  O29 GCD     1      16.910  17.010  36.430  1.00  0.00            
ATOM    125  H60 GCD     1      17.590  16.750  37.070  1.00  0.00            
ATOM    126  O30 GCD     1      20.420  20.770  36.750  1.00  0.00            
ATOM    127  C37 GCD     1      21.350  21.640  37.340  1.00  0.00            
ATOM    128  H61 GCD     1      22.090  21.150  37.980  1.00  0.00            
ATOM    129  C38 GCD     1      21.960  22.400  36.220  1.00  0.00            
ATOM    130  H62 GCD     1      21.110  22.790  35.650  1.00  0.00            
ATOM    131  O31 GCD     1      22.720  21.660  35.300  1.00  0.00            
ATOM    132  H63 GCD     1      23.180  22.350  34.800  1.00  0.00            
ATOM    133  C39 GCD     1      22.710  23.630  36.730  1.00  0.00            
ATOM    134  H64 GCD     1      23.590  23.240  37.250  1.00  0.00            
ATOM    135  O32 GCD     1      23.160  24.490  35.570  1.00  0.00            
ATOM    136  H65 GCD     1      24.060  24.220  35.330  1.00  0.00            
ATOM    137  C40 GCD     1      21.870  24.430  37.690  1.00  0.00            
ATOM    138  H66 GCD     1      22.480  25.220  38.150  1.00  0.00            
ATOM    139  O33 GCD     1      21.510  23.590  38.730  1.00  0.00            
ATOM    140  C41 GCD     1      20.710  22.520  38.350  1.00  0.00            
ATOM    141  H67 GCD     1      19.810  22.810  37.790  1.00  0.00            
ATOM    142  C42 GCD     1      20.310  21.830  39.640  1.00  0.00            
ATOM    143  H68 GCD     1      19.590  21.050  39.370  1.00  0.00            
ATOM    144  H69 GCD     1      19.860  22.610  40.280  1.00  0.00            
ATOM    145  O34 GCD     1      21.400  21.170  40.260  1.00  0.00            
ATOM    146  H70 GCD     1      21.190  21.220  41.200  1.00  0.00            
ATOM    147  O35 GCD     1      20.760  25.000  36.990  1.00  0.00            
ATOM    148  C43 GCD     1      20.380  26.360  37.410  1.00  0.00            
ATOM    149  H71 GCD     1      20.720  26.550  38.430  1.00  0.00            
ATOM    150  C44 GCD     1      21.040  27.270  36.430  1.00  0.00            
ATOM    151  H72 GCD     1      20.920  26.930  35.390  1.00  0.00            
ATOM    152  O36 GCD     1      22.410  27.250  36.800  1.00  0.00            
ATOM    153  H73 GCD     1      22.730  26.460  36.360  1.00  0.00            
ATOM    154  C45 GCD     1      20.500  28.690  36.590  1.00  0.00            
ATOM    155  H74 GCD     1      20.830  28.870  37.620  1.00  0.00            
ATOM    156  O37 GCD     1      21.230  29.590  35.700  1.00  0.00            
ATOM    157  H75 GCD     1      22.160  29.570  35.940  1.00  0.00            
ATOM    158  C46 GCD     1      19.000  28.710  36.440  1.00  0.00            
ATOM    159  H76 GCD     1      18.610  29.730  36.540  1.00  0.00            
ATOM    160  O38 GCD     1      18.580  28.280  35.150  1.00  0.00            
ATOM    161  O39 GCD     1      18.470  27.780  37.470  1.00  0.00            
ATOM    162  C47 GCD     1      18.900  26.430  37.350  1.00  0.00            
ATOM    163  H77 GCD     1      18.610  25.980  36.390  1.00  0.00            
ATOM    164  C48 GCD     1      18.340  25.580  38.450  1.00  0.00            
ATOM    165  H78 GCD     1      18.420  24.480  38.400  1.00  0.00            
ATOM    166  H79 GCD     1      17.280  25.820  38.350  1.00  0.00            
ATOM    167  O40 GCD     1      18.690  26.080  39.790  1.00  0.00            
ATOM    168  H80 GCD     1      18.800  27.030  39.740  1.00  0.00            
ATOM    169  C1  BK5     2      20.920  28.130  32.360  1.00  0.00            
ATOM    170  C2  BK5     2      21.310  26.720  31.940  1.00  0.00            
ATOM    171  C3  BK5     2      22.530  26.080  32.650  1.00  0.00            
ATOM    172  C4  BK5     2      22.720  24.630  32.400  1.00  0.00            
ATOM    173  N1  BK5     2      23.730  23.990  31.900  1.00  0.00            
ATOM    174  N2  BK5     2      23.390  22.660  31.790  1.00  0.00            
ATOM    175  C5  BK5     2      24.330  21.790  31.060  1.00  0.00            
ATOM    176  C6  BK5     2      22.150  22.450  32.350  1.00  0.00            
ATOM    177  C7  BK5     2      21.270  21.270  32.400  1.00  0.00            
ATOM    178  O1  BK5     2      21.580  20.150  32.090  1.00  0.00            
ATOM    179  N3  BK5     2      20.090  21.490  33.010  1.00  0.00            
ATOM    180  C8  BK5     2      19.650  22.770  33.230  1.00  0.00            
ATOM    181  C9  BK5     2      18.270  22.720  33.610  1.00  0.00            
ATOM    182  C10 BK5     2      17.950  22.560  34.950  1.00  0.00            
ATOM    183  C11 BK5     2      16.630  22.370  35.300  1.00  0.00            
ATOM    184  S1  BK5     2      16.180  22.150  37.090  1.00  0.00            
ATOM    185  O2  BK5     2      15.180  21.120  36.960  1.00  0.00            
ATOM    186  O3  BK5     2      17.420  22.100  37.900  1.00  0.00            
ATOM    187  N4  BK5     2      15.290  23.460  37.740  1.00  0.00            
ATOM    188  C12 BK5     2      14.490  23.090  38.880  1.00  0.00            
ATOM    189  C13 BK5     2      14.060  24.380  39.700  1.00  0.00            
ATOM    190  N5  BK5     2      13.360  25.260  38.760  1.00  0.00            
ATOM    191  C14 BK5     2      12.820  26.450  39.360  1.00  0.00            
ATOM    192  C15 BK5     2      14.180  25.650  37.600  1.00  0.00            
ATOM    193  C16 BK5     2      14.670  24.410  36.800  1.00  0.00            
ATOM    194  C17 BK5     2      15.570  22.340  34.380  1.00  0.00            
ATOM    195  C18 BK5     2      15.880  22.590  33.070  1.00  0.00            
ATOM    196  C19 BK5     2      17.210  22.750  32.660  1.00  0.00            
ATOM    197  O4  BK5     2      17.490  22.970  31.330  1.00  0.00            
ATOM    198  C20 BK5     2      17.060  24.120  30.520  1.00  0.00            
ATOM    199  C21 BK5     2      17.500  25.360  31.310  1.00  0.00            
ATOM    200  N6  BK5     2      20.410  23.820  33.170  1.00  0.00            
ATOM    201  C22 BK5     2      21.710  23.710  32.660  1.00  0.00            
ATOM    202  H1  BK5     2      20.930  28.260  33.450  1.00  0.00            
ATOM    203  H2  BK5     2      21.620  28.790  31.820  1.00  0.00            
ATOM    204  H3  BK5     2      19.920  28.310  31.940  1.00  0.00            
ATOM    205  H4  BK5     2      21.400  26.680  30.850  1.00  0.00            
ATOM    206  H5  BK5     2      20.440  26.080  32.190  1.00  0.00            
ATOM    207  H6  BK5     2      22.330  26.200  33.720  1.00  0.00            
ATOM    208  H7  BK5     2      23.440  26.660  32.460  1.00  0.00            
ATOM    209  H8  BK5     2      25.010  22.520  30.610  1.00  0.00            
ATOM    210  H9  BK5     2      24.900  21.210  31.790  1.00  0.00            
ATOM    211  H10 BK5     2      23.900  21.150  30.280  1.00  0.00            
ATOM    212  H11 BK5     2      19.560  20.640  33.170  1.00  0.00            
ATOM    213  H12 BK5     2      18.680  22.600  35.760  1.00  0.00            
ATOM    214  H13 BK5     2      15.010  22.450  39.600  1.00  0.00            
ATOM    215  H14 BK5     2      13.570  22.530  38.660  1.00  0.00            
ATOM    216  H15 BK5     2      14.990  24.820  40.070  1.00  0.00            
ATOM    217  H16 BK5     2      13.490  24.080  40.590  1.00  0.00            
ATOM    218  H17 BK5     2      12.480  27.120  38.550  1.00  0.00            
ATOM    219  H18 BK5     2      12.070  26.170  40.100  1.00  0.00            
ATOM    220  H19 BK5     2      13.580  26.980  39.960  1.00  0.00            
ATOM    221  H20 BK5     2      15.070  26.200  37.950  1.00  0.00            
ATOM    222  H21 BK5     2      13.600  26.240  36.890  1.00  0.00            
ATOM    223  H22 BK5     2      13.800  23.960  36.320  1.00  0.00            
ATOM    224  H23 BK5     2      15.380  24.780  36.040  1.00  0.00            
ATOM    225  H24 BK5     2      14.560  22.040  34.620  1.00  0.00            
ATOM    226  H25 BK5     2      15.110  22.740  32.320  1.00  0.00            
ATOM    227  H26 BK5     2      15.970  24.210  30.430  1.00  0.00            
ATOM    228  H27 BK5     2      17.640  24.180  29.590  1.00  0.00            
ATOM    229  H28 BK5     2      18.590  25.430  31.470  1.00  0.00            
ATOM    230  H29 BK5     2      17.310  26.230  30.670  1.00  0.00            
ATOM    231  H30 BK5     2      16.960  25.620  32.220  1.00  0.00            
TER
ENDMDL
MODEL        1
ATOM      1  H1  GCD     1      11.510  30.550  36.900  1.00  0.00            
ATOM      2  O1  GCD     1      10.950  30.800  36.150  1.00  0.00            
ATOM      3  C1  GCD     1       9.880  29.840  36.180  1.00  0.00            
ATOM      4  H2  GCD     1       9.940  29.270  35.250  1.00  0.00            
ATOM      5  H3  GCD     1      10.060  29.180  37.050  1.00  0.00            
ATOM      6  C2  GCD     1       8.550  30.430  36.270  1.00  0.00            
ATOM      7  H4  GCD     1       7.790  29.640  36.260  1.00  0.00            
ATOM      8  C3  GCD     1       8.160  31.420  35.180  1.00  0.00            
ATOM      9  H5  GCD     1       8.890  32.220  35.350  1.00  0.00            
ATOM     10  C4  GCD     1       6.820  32.050  35.500  1.00  0.00            
ATOM     11  H6  GCD     1       6.100  31.220  35.460  1.00  0.00            
ATOM     12  O2  GCD     1       6.450  33.040  34.570  1.00  0.00            
ATOM     13  H7  GCD     1       7.100  33.740  34.670  1.00  0.00            
ATOM     14  C5  GCD     1       6.810  32.590  36.900  1.00  0.00            
ATOM     15  H8  GCD     1       7.490  33.460  36.930  1.00  0.00            
ATOM     16  O3  GCD     1       5.530  33.150  37.360  1.00  0.00            
ATOM     17  H9  GCD     1       5.020  32.370  37.600  1.00  0.00            
ATOM     18  C6  GCD     1       7.210  31.490  37.850  1.00  0.00            
ATOM     19  O4  GCD     1       8.490  31.130  37.560  1.00  0.00            
ATOM     20  H10 GCD     1       7.270  31.950  38.850  1.00  0.00            
ATOM     21  O5  GCD     1       6.300  30.360  37.800  1.00  0.00            
ATOM     22  C7  GCD     1       5.430  30.180  38.890  1.00  0.00            
ATOM     23  H11 GCD     1       5.480  30.980  39.640  1.00  0.00            
ATOM     24  C8  GCD     1       3.970  30.030  38.460  1.00  0.00            
ATOM     25  H12 GCD     1       3.870  29.180  37.760  1.00  0.00            
ATOM     26  O6  GCD     1       3.650  31.250  37.790  1.00  0.00            
ATOM     27  H13 GCD     1       2.730  31.270  37.510  1.00  0.00            
ATOM     28  C9  GCD     1       3.030  29.640  39.640  1.00  0.00            
ATOM     29  H14 GCD     1       3.100  30.490  40.330  1.00  0.00            
ATOM     30  O7  GCD     1       1.700  29.300  39.180  1.00  0.00            
ATOM     31  H15 GCD     1       1.800  28.450  38.740  1.00  0.00            
ATOM     32  C10 GCD     1       3.650  28.330  40.300  1.00  0.00            
ATOM     33  H16 GCD     1       3.180  28.110  41.260  1.00  0.00            
ATOM     34  O8  GCD     1       4.980  28.640  40.680  1.00  0.00            
ATOM     35  C11 GCD     1       5.820  28.860  39.510  1.00  0.00            
ATOM     36  H17 GCD     1       5.660  28.050  38.790  1.00  0.00            
ATOM     37  C12 GCD     1       7.320  28.730  39.960  1.00  0.00            
ATOM     38  H18 GCD     1       7.840  28.810  39.000  1.00  0.00            
ATOM     39  H19 GCD     1       7.440  27.700  40.340  1.00  0.00            
ATOM     40  O9  GCD     1       7.870  29.710  40.800  1.00  0.00            
ATOM     41  H20 GCD     1       7.270  29.940  41.520  1.00  0.00            
ATOM     42  O10 GCD     1       3.600  27.210  39.410  1.00  0.00            
ATOM     43  C13 GCD     1       2.910  25.940  39.660  1.00  0.00            
ATOM     44  H21 GCD     1       2.160  26.100  40.440  1.00  0.00            
ATOM     45  C14 GCD     1       2.220  25.680  38.310  1.00  0.00            
ATOM     46  H22 GCD     1       2.970  25.610  37.510  1.00  0.00            
ATOM     47  O11 GCD     1       1.280  26.740  37.990  1.00  0.00            
ATOM     48  H23 GCD     1       0.820  26.510  37.180  1.00  0.00            
ATOM     49  C15 GCD     1       1.360  24.430  38.440  1.00  0.00            
ATOM     50  H24 GCD     1       0.640  24.630  39.240  1.00  0.00            
ATOM     51  O12 GCD     1       0.600  24.230  37.260  1.00  0.00            
ATOM     52  H25 GCD     1      -0.080  24.920  37.260  1.00  0.00            
ATOM     53  C16 GCD     1       2.230  23.300  38.820  1.00  0.00            
ATOM     54  H26 GCD     1       1.720  22.350  39.000  1.00  0.00            
ATOM     55  O13 GCD     1       2.930  23.620  40.030  1.00  0.00            
ATOM     56  C17 GCD     1       3.810  24.780  40.060  1.00  0.00            
ATOM     57  H27 GCD     1       4.610  24.660  39.310  1.00  0.00            
ATOM     58  C18 GCD     1       4.410  24.980  41.420  1.00  0.00            
ATOM     59  H28 GCD     1       3.630  25.280  42.130  1.00  0.00            
ATOM     60  H29 GCD     1       5.080  25.840  41.290  1.00  0.00            
ATOM     61  O14 GCD     1       5.120  23.810  41.840  1.00  0.00            
ATOM     62  H30 GCD     1       4.390  23.220  42.020  1.00  0.00            
ATOM     63  O15 GCD     1       3.240  23.140  37.820  1.00  0.00            
ATOM     64  C19 GCD     1       3.390  21.790  37.340  1.00  0.00            
ATOM     65  H31 GCD     1       2.600  21.170  37.790  1.00  0.00            
ATOM     66  C20 GCD     1       3.160  21.720  35.810  1.00  0.00            
ATOM     67  H32 GCD     1       3.770  22.550  35.410  1.00  0.00            
ATOM     68  O16 GCD     1       1.790  21.940  35.520  1.00  0.00            
ATOM     69  H33 GCD     1       1.580  22.800  35.890  1.00  0.00            
ATOM     70  C21 GCD     1       3.520  20.300  35.290  1.00  0.00            
ATOM     71  H34 GCD     1       2.830  19.520  35.620  1.00  0.00            
ATOM     72  O17 GCD     1       3.610  20.220  33.870  1.00  0.00            
ATOM     73  H35 GCD     1       4.520  19.930  33.750  1.00  0.00            
ATOM     74  C22 GCD     1       4.880  19.920  35.770  1.00  0.00            
ATOM     75  H36 GCD     1       5.060  18.880  35.470  1.00  0.00            
ATOM     76  O18 GCD     1       4.940  19.940  37.150  1.00  0.00            
ATOM     77  C23 GCD     1       4.790  21.240  37.620  1.00  0.00            
ATOM     78  H37 GCD     1       5.450  21.970  37.120  1.00  0.00            
ATOM     79  C24 GCD     1       5.080  21.320  39.080  1.00  0.00            
ATOM     80  H38 GCD     1       4.280  20.850  39.670  1.00  0.00            
ATOM     81  H39 GCD     1       5.210  22.360  39.430  1.00  0.00            
ATOM     82  O19 GCD     1       6.340  20.760  39.370  1.00  0.00            
ATOM     83  H40 GCD     1       6.240  19.800  39.470  1.00  0.00            
ATOM     84  O20 GCD     1       5.900  20.660  35.170  1.00  0.00            
ATOM     85  C25 GCD     1       7.150  19.910  34.890  1.00  0.00            
ATOM     86  H41 GCD     1       7.130  19.050  35.570  1.00  0.00            
ATOM     87  C26 GCD     1       7.130  19.510  33.410  1.00  0.00            
ATOM     88  H42 GCD     1       7.100  20.380  32.740  1.00  0.00            
ATOM     89  O21 GCD     1       5.930  18.820  33.090  1.00  0.00            
ATOM     90  H43 GCD     1       6.080  18.110  32.450  1.00  0.00            
ATOM     91  C27 GCD     1       8.350  18.660  33.020  1.00  0.00            
ATOM     92  H44 GCD     1       8.340  17.810  33.710  1.00  0.00            
ATOM     93  O22 GCD     1       8.360  18.300  31.660  1.00  0.00            
ATOM     94  H45 GCD     1       7.620  17.700  31.480  1.00  0.00            
ATOM     95  C28 GCD     1       9.590  19.420  33.480  1.00  0.00            
ATOM     96  H46 GCD     1      10.520  18.870  33.280  1.00  0.00            
ATOM     97  O23 GCD     1       9.590  19.750  34.900  1.00  0.00            
ATOM     98  C29 GCD     1       8.480  20.670  35.260  1.00  0.00            
ATOM     99  H47 GCD     1       8.560  21.650  34.790  1.00  0.00            
ATOM    100  C30 GCD     1       8.540  20.870  36.740  1.00  0.00            
ATOM    101  H48 GCD     1       8.870  19.940  37.220  1.00  0.00            
ATOM    102  H49 GCD     1       7.540  21.120  37.110  1.00  0.00            
ATOM    103  O24 GCD     1       9.290  22.010  37.130  1.00  0.00            
ATOM    104  H50 GCD     1       9.240  22.090  38.090  1.00  0.00            
ATOM    105  O25 GCD     1       9.600  20.620  32.690  1.00  0.00            
ATOM    106  C31 GCD     1      10.730  20.830  31.880  1.00  0.00            
ATOM    107  H51 GCD     1      11.430  19.990  31.780  1.00  0.00            
ATOM    108  C32 GCD     1      10.190  21.150  30.490  1.00  0.00            
ATOM    109  H52 GCD     1       9.460  21.970  30.600  1.00  0.00            
ATOM    110  O26 GCD     1       9.560  20.040  29.880  1.00  0.00            
ATOM    111  H53 GCD     1       8.940  19.630  30.490  1.00  0.00            
ATOM    112  C33 GCD     1      11.290  21.700  29.620  1.00  0.00            
ATOM    113  H54 GCD     1      12.120  20.990  29.550  1.00  0.00            
ATOM    114  O27 GCD     1      10.880  22.000  28.290  1.00  0.00            
ATOM    115  H55 GCD     1      10.260  21.340  27.950  1.00  0.00            
ATOM    116  C34 GCD     1      11.870  23.000  30.290  1.00  0.00            
ATOM    117  H56 GCD     1      12.730  23.450  29.790  1.00  0.00            
ATOM    118  O28 GCD     1      12.460  22.490  31.550  1.00  0.00            
ATOM    119  C35 GCD     1      11.500  22.010  32.460  1.00  0.00            
ATOM    120  H57 GCD     1      10.890  22.890  32.720  1.00  0.00            
ATOM    121  C36 GCD     1      12.310  21.600  33.730  1.00  0.00            
ATOM    122  H58 GCD     1      11.640  21.060  34.410  1.00  0.00            
ATOM    123  H59 GCD     1      12.810  22.500  34.110  1.00  0.00            
ATOM    124  O29 GCD     1      13.370  20.580  33.370  1.00  0.00            
ATOM    125  H60 GCD     1      14.040  20.550  34.060  1.00  0.00            
ATOM    126  O30 GCD     1      10.870  23.920  30.540  1.00  0.00            
ATOM    127  C37 GCD     1      10.900  25.110  29.690  1.00  0.00            
ATOM    128  H61 GCD     1      11.350  24.910  28.710  1.00  0.00            
ATOM    129  C38 GCD     1       9.470  25.490  29.470  1.00  0.00            
ATOM    130  H62 GCD     1       8.970  25.720  30.410  1.00  0.00            
ATOM    131  O31 GCD     1       8.770  24.570  28.690  1.00  0.00            
ATOM    132  H63 GCD     1       8.790  23.770  29.230  1.00  0.00            
ATOM    133  C39 GCD     1       9.550  26.840  28.660  1.00  0.00            
ATOM    134  H64 GCD     1      10.170  26.570  27.790  1.00  0.00            
ATOM    135  O32 GCD     1       8.250  27.310  28.290  1.00  0.00            
ATOM    136  H65 GCD     1       7.920  26.700  27.630  1.00  0.00            
ATOM    137  C40 GCD     1      10.330  27.970  29.420  1.00  0.00            
ATOM    138  H66 GCD     1      10.440  28.760  28.680  1.00  0.00            
ATOM    139  O33 GCD     1      11.620  27.430  29.740  1.00  0.00            
ATOM    140  C41 GCD     1      11.660  26.200  30.480  1.00  0.00            
ATOM    141  H67 GCD     1      11.200  26.290  31.470  1.00  0.00            
ATOM    142  C42 GCD     1      13.130  25.730  30.700  1.00  0.00            
ATOM    143  H68 GCD     1      13.280  24.800  31.260  1.00  0.00            
ATOM    144  H69 GCD     1      13.460  26.450  31.470  1.00  0.00            
ATOM    145  O34 GCD     1      14.030  25.640  29.570  1.00  0.00            
ATOM    146  H70 GCD     1      14.890  25.560  30.010  1.00  0.00            
ATOM    147  O35 GCD     1       9.640  28.370  30.600  1.00  0.00            
ATOM    148  C43 GCD     1       9.760  29.760  30.930  1.00  0.00            
ATOM    149  H71 GCD     1      10.370  30.290  30.190  1.00  0.00            
ATOM    150  C44 GCD     1       8.290  30.260  30.830  1.00  0.00            
ATOM    151  H72 GCD     1       7.700  29.440  31.260  1.00  0.00            
ATOM    152  O36 GCD     1       7.810  30.480  29.430  1.00  0.00            
ATOM    153  H73 GCD     1       7.990  29.640  28.980  1.00  0.00            
ATOM    154  C45 GCD     1       7.960  31.540  31.600  1.00  0.00            
ATOM    155  H74 GCD     1       8.210  32.310  30.870  1.00  0.00            
ATOM    156  O37 GCD     1       6.590  31.570  31.890  1.00  0.00            
ATOM    157  H75 GCD     1       6.480  32.010  32.740  1.00  0.00            
ATOM    158  C46 GCD     1       8.830  31.700  32.890  1.00  0.00            
ATOM    159  H76 GCD     1       8.730  32.760  33.130  1.00  0.00            
ATOM    160  O38 GCD     1       8.300  30.900  33.890  1.00  0.00            
ATOM    161  O39 GCD     1      10.230  31.290  32.630  1.00  0.00            
ATOM    162  C47 GCD     1      10.430  29.980  32.250  1.00  0.00            
ATOM    163  H77 GCD     1       9.990  29.260  32.950  1.00  0.00            
ATOM    164  C48 GCD     1      11.940  29.630  32.170  1.00  0.00            
ATOM    165  H78 GCD     1      12.070  28.560  31.960  1.00  0.00            
ATOM    166  H79 GCD     1      12.310  29.840  33.180  1.00  0.00            
ATOM    167  O40 GCD     1      12.650  30.450  31.240  1.00  0.00            
ATOM    168  H80 GCD     1      12.510  31.320  31.630  1.00  0.00            
ATOM    169  C1  BK5     2       3.570  27.560  34.930  1.00  0.00            
ATOM    170  C2  BK5     2       4.780  28.380  35.110  1.00  0.00            
ATOM    171  C3  BK5     2       5.320  28.840  33.730  1.00  0.00            
ATOM    172  C4  BK5     2       5.720  27.730  32.810  1.00  0.00            
ATOM    173  N1  BK5     2       4.890  27.030  32.000  1.00  0.00            
ATOM    174  N2  BK5     2       5.710  25.970  31.650  1.00  0.00            
ATOM    175  C5  BK5     2       5.270  25.050  30.550  1.00  0.00            
ATOM    176  C6  BK5     2       6.870  25.900  32.410  1.00  0.00            
ATOM    177  C7  BK5     2       7.910  24.850  32.570  1.00  0.00            
ATOM    178  O1  BK5     2       7.900  23.760  32.030  1.00  0.00            
ATOM    179  N3  BK5     2       8.880  25.250  33.360  1.00  0.00            
ATOM    180  C8  BK5     2       8.910  26.430  34.010  1.00  0.00            
ATOM    181  C9  BK5     2       9.990  26.560  35.020  1.00  0.00            
ATOM    182  C10 BK5     2      11.320  26.560  34.590  1.00  0.00            
ATOM    183  C11 BK5     2      12.330  26.540  35.490  1.00  0.00            
ATOM    184  S1  BK5     2      14.120  26.560  34.980  1.00  0.00            
ATOM    185  O2  BK5     2      14.980  26.280  36.120  1.00  0.00            
ATOM    186  O3  BK5     2      14.230  25.910  33.650  1.00  0.00            
ATOM    187  N4  BK5     2      14.400  28.190  34.640  1.00  0.00            
ATOM    188  C12 BK5     2      15.790  28.400  34.110  1.00  0.00            
ATOM    189  C13 BK5     2      15.980  29.880  33.720  1.00  0.00            
ATOM    190  N5  BK5     2      15.560  30.740  34.850  1.00  0.00            
ATOM    191  C14 BK5     2      16.060  32.120  34.620  1.00  0.00            
ATOM    192  C15 BK5     2      14.250  30.630  35.410  1.00  0.00            
ATOM    193  C16 BK5     2      13.970  29.160  35.710  1.00  0.00            
ATOM    194  C17 BK5     2      12.030  26.740  36.890  1.00  0.00            
ATOM    195  C18 BK5     2      10.680  26.800  37.280  1.00  0.00            
ATOM    196  C19 BK5     2       9.670  26.580  36.350  1.00  0.00            
ATOM    197  O4  BK5     2       8.410  26.590  36.870  1.00  0.00            
ATOM    198  C20 BK5     2       7.980  25.230  37.130  1.00  0.00            
ATOM    199  C21 BK5     2       6.490  25.330  37.530  1.00  0.00            
ATOM    200  N6  BK5     2       7.980  27.380  33.890  1.00  0.00            
ATOM    201  C22 BK5     2       6.920  27.040  33.100  1.00  0.00            
ATOM    202  H1  BK5     2       2.790  28.200  34.480  1.00  0.00            
ATOM    203  H2  BK5     2       3.850  26.720  34.290  1.00  0.00            
ATOM    204  H3  BK5     2       3.270  27.300  35.950  1.00  0.00            
ATOM    205  H4  BK5     2       5.500  27.840  35.730  1.00  0.00
[truncated: 2,341,266 more chars]
