# Supplementary material for: Achieving Chemical Accuracy in Cyclodextrin Host–Guest Binding via Integrative Atomistic Modelling
Source: Adv Sci (Weinh). 2025 Dec 14;13(10):e19782. doi: 10.1002/advs.202519782 (PMC12915143; doi:10.1002/advs.202519782)
Supplement: Supplementary file 1 — Supporting Information [file ADVS-13-e19782-s003.zip › all_poses/GCD.BU7.pdb]

MODEL        1
ATOM      1  H1  GCD     1      11.800  25.090  23.640  1.00  0.00            
ATOM      2  O1  GCD     1      11.520  24.370  23.060  1.00  0.00            
ATOM      3  C1  GCD     1      10.550  24.770  22.110  1.00  0.00            
ATOM      4  H2  GCD     1       9.570  24.970  22.560  1.00  0.00            
ATOM      5  H3  GCD     1      10.910  25.710  21.660  1.00  0.00            
ATOM      6  C2  GCD     1      10.340  23.660  21.020  1.00  0.00            
ATOM      7  H4  GCD     1      11.350  23.340  20.740  1.00  0.00            
ATOM      8  C3  GCD     1       9.550  24.170  19.790  1.00  0.00            
ATOM      9  H5  GCD     1       8.630  24.630  20.180  1.00  0.00            
ATOM     10  C4  GCD     1       9.350  23.040  18.850  1.00  0.00            
ATOM     11  H6  GCD     1      10.350  22.800  18.470  1.00  0.00            
ATOM     12  O2  GCD     1       8.490  23.510  17.770  1.00  0.00            
ATOM     13  H7  GCD     1       8.980  24.240  17.390  1.00  0.00            
ATOM     14  C5  GCD     1       8.850  21.750  19.470  1.00  0.00            
ATOM     15  H8  GCD     1       7.950  22.090  19.990  1.00  0.00            
ATOM     16  O3  GCD     1       8.540  20.680  18.530  1.00  0.00            
ATOM     17  H9  GCD     1       9.410  20.650  18.110  1.00  0.00            
ATOM     18  C6  GCD     1       9.630  21.310  20.660  1.00  0.00            
ATOM     19  O4  GCD     1       9.730  22.470  21.510  1.00  0.00            
ATOM     20  H10 GCD     1       9.120  20.420  21.050  1.00  0.00            
ATOM     21  O5  GCD     1      10.960  20.920  20.270  1.00  0.00            
ATOM     22  C7  GCD     1      11.070  19.520  19.890  1.00  0.00            
ATOM     23  H11 GCD     1      10.110  19.030  19.700  1.00  0.00            
ATOM     24  C8  GCD     1      11.870  19.520  18.590  1.00  0.00            
ATOM     25  H12 GCD     1      12.730  20.170  18.810  1.00  0.00            
ATOM     26  O6  GCD     1      11.000  20.160  17.560  1.00  0.00            
ATOM     27  H13 GCD     1      11.510  20.700  16.940  1.00  0.00            
ATOM     28  C9  GCD     1      12.390  18.190  18.200  1.00  0.00            
ATOM     29  H14 GCD     1      11.470  17.620  18.010  1.00  0.00            
ATOM     30  O7  GCD     1      13.120  18.380  16.990  1.00  0.00            
ATOM     31  H15 GCD     1      12.510  18.720  16.320  1.00  0.00            
ATOM     32  C10 GCD     1      13.200  17.500  19.300  1.00  0.00            
ATOM     33  H16 GCD     1      13.530  16.480  19.110  1.00  0.00            
ATOM     34  O8  GCD     1      12.280  17.460  20.440  1.00  0.00            
ATOM     35  C11 GCD     1      11.810  18.690  20.930  1.00  0.00            
ATOM     36  H17 GCD     1      12.700  19.220  21.300  1.00  0.00            
ATOM     37  C12 GCD     1      10.810  18.350  22.100  1.00  0.00            
ATOM     38  H18 GCD     1      10.560  19.290  22.610  1.00  0.00            
ATOM     39  H19 GCD     1      11.240  17.710  22.880  1.00  0.00            
ATOM     40  O9  GCD     1       9.580  17.800  21.700  1.00  0.00            
ATOM     41  H20 GCD     1       9.370  17.200  22.420  1.00  0.00            
ATOM     42  O10 GCD     1      14.290  18.380  19.600  1.00  0.00            
ATOM     43  C13 GCD     1      15.560  17.780  19.430  1.00  0.00            
ATOM     44  H21 GCD     1      15.540  16.840  18.870  1.00  0.00            
ATOM     45  C14 GCD     1      16.380  18.810  18.590  1.00  0.00            
ATOM     46  H22 GCD     1      16.190  19.770  19.070  1.00  0.00            
ATOM     47  O11 GCD     1      15.890  18.830  17.260  1.00  0.00            
ATOM     48  H23 GCD     1      14.930  18.740  17.310  1.00  0.00            
ATOM     49  C15 GCD     1      17.870  18.490  18.610  1.00  0.00            
ATOM     50  H24 GCD     1      18.020  17.560  18.050  1.00  0.00            
ATOM     51  O12 GCD     1      18.590  19.510  17.830  1.00  0.00            
ATOM     52  H25 GCD     1      19.180  20.030  18.390  1.00  0.00            
ATOM     53  C16 GCD     1      18.350  18.340  20.040  1.00  0.00            
ATOM     54  H26 GCD     1      19.350  17.910  19.960  1.00  0.00            
ATOM     55  O13 GCD     1      17.460  17.420  20.760  1.00  0.00            
ATOM     56  C17 GCD     1      16.060  17.690  20.890  1.00  0.00            
ATOM     57  H27 GCD     1      15.870  18.690  21.320  1.00  0.00            
ATOM     58  C18 GCD     1      15.420  16.580  21.720  1.00  0.00            
ATOM     59  H28 GCD     1      15.510  15.600  21.230  1.00  0.00            
ATOM     60  H29 GCD     1      14.330  16.730  21.830  1.00  0.00            
ATOM     61  O14 GCD     1      16.050  16.440  22.980  1.00  0.00            
ATOM     62  H30 GCD     1      16.990  16.590  22.780  1.00  0.00            
ATOM     63  O15 GCD     1      18.310  19.540  20.770  1.00  0.00            
ATOM     64  C19 GCD     1      19.370  19.700  21.600  1.00  0.00            
ATOM     65  H31 GCD     1      19.830  18.830  22.090  1.00  0.00            
ATOM     66  C20 GCD     1      20.450  20.470  20.830  1.00  0.00            
ATOM     67  H32 GCD     1      20.030  21.360  20.360  1.00  0.00            
ATOM     68  O16 GCD     1      21.030  19.600  19.880  1.00  0.00            
ATOM     69  H33 GCD     1      21.310  18.800  20.350  1.00  0.00            
ATOM     70  C21 GCD     1      21.610  20.930  21.790  1.00  0.00            
ATOM     71  H34 GCD     1      22.080  20.000  22.120  1.00  0.00            
ATOM     72  O17 GCD     1      22.560  21.690  21.070  1.00  0.00            
ATOM     73  H35 GCD     1      22.810  21.130  20.320  1.00  0.00            
ATOM     74  C22 GCD     1      21.100  21.580  23.070  1.00  0.00            
ATOM     75  H36 GCD     1      21.920  21.670  23.790  1.00  0.00            
ATOM     76  O18 GCD     1      20.050  20.850  23.660  1.00  0.00            
ATOM     77  C23 GCD     1      18.870  20.470  22.840  1.00  0.00            
ATOM     78  H37 GCD     1      18.320  21.370  22.550  1.00  0.00            
ATOM     79  C24 GCD     1      17.900  19.640  23.610  1.00  0.00            
ATOM     80  H38 GCD     1      18.440  18.720  23.880  1.00  0.00            
ATOM     81  H39 GCD     1      17.050  19.320  22.990  1.00  0.00            
ATOM     82  O19 GCD     1      17.380  20.380  24.730  1.00  0.00            
ATOM     83  H40 GCD     1      18.060  20.480  25.400  1.00  0.00            
ATOM     84  O20 GCD     1      20.450  22.780  22.770  1.00  0.00            
ATOM     85  C25 GCD     1      20.820  23.880  23.560  1.00  0.00            
ATOM     86  H41 GCD     1      21.380  23.550  24.440  1.00  0.00            
ATOM     87  C26 GCD     1      21.710  24.700  22.590  1.00  0.00            
ATOM     88  H42 GCD     1      21.190  24.840  21.640  1.00  0.00            
ATOM     89  O21 GCD     1      22.920  23.960  22.330  1.00  0.00            
ATOM     90  H43 GCD     1      22.720  23.170  21.810  1.00  0.00            
ATOM     91  C27 GCD     1      22.000  25.990  23.250  1.00  0.00            
ATOM     92  H44 GCD     1      22.740  25.810  24.050  1.00  0.00            
ATOM     93  O22 GCD     1      22.630  26.820  22.220  1.00  0.00            
ATOM     94  H45 GCD     1      23.400  26.260  22.070  1.00  0.00            
ATOM     95  C28 GCD     1      20.800  26.740  23.770  1.00  0.00            
ATOM     96  H46 GCD     1      21.100  27.560  24.420  1.00  0.00            
ATOM     97  O23 GCD     1      20.000  25.870  24.590  1.00  0.00            
ATOM     98  C29 GCD     1      19.550  24.660  23.920  1.00  0.00            
ATOM     99  H47 GCD     1      18.890  24.910  23.080  1.00  0.00            
ATOM    100  C30 GCD     1      18.720  23.900  24.970  1.00  0.00            
ATOM    101  H48 GCD     1      19.200  23.820  25.950  1.00  0.00            
ATOM    102  H49 GCD     1      18.500  22.880  24.620  1.00  0.00            
ATOM    103  O24 GCD     1      17.480  24.510  25.190  1.00  0.00            
ATOM    104  H50 GCD     1      17.620  25.150  25.890  1.00  0.00            
ATOM    105  O25 GCD     1      20.000  27.170  22.700  1.00  0.00            
ATOM    106  C31 GCD     1      19.750  28.530  22.430  1.00  0.00            
ATOM    107  H51 GCD     1      20.530  29.180  22.850  1.00  0.00            
ATOM    108  C32 GCD     1      19.870  28.750  20.940  1.00  0.00            
ATOM    109  H52 GCD     1      19.120  28.130  20.420  1.00  0.00            
ATOM    110  O26 GCD     1      21.180  28.520  20.480  1.00  0.00            
ATOM    111  H53 GCD     1      21.560  28.020  21.210  1.00  0.00            
ATOM    112  C33 GCD     1      19.410  30.220  20.570  1.00  0.00            
ATOM    113  H54 GCD     1      20.100  30.950  21.010  1.00  0.00            
ATOM    114  O27 GCD     1      19.340  30.430  19.130  1.00  0.00            
ATOM    115  H55 GCD     1      19.650  31.300  18.870  1.00  0.00            
ATOM    116  C34 GCD     1      18.040  30.490  21.150  1.00  0.00            
ATOM    117  H56 GCD     1      17.710  31.520  20.980  1.00  0.00            
ATOM    118  O28 GCD     1      18.110  30.330  22.560  1.00  0.00            
ATOM    119  C35 GCD     1      18.360  29.010  23.060  1.00  0.00            
ATOM    120  H57 GCD     1      17.570  28.320  22.750  1.00  0.00            
ATOM    121  C36 GCD     1      18.360  29.080  24.580  1.00  0.00            
ATOM    122  H58 GCD     1      19.130  29.830  24.770  1.00  0.00            
ATOM    123  H59 GCD     1      18.600  28.060  24.880  1.00  0.00            
ATOM    124  O29 GCD     1      17.140  29.530  25.200  1.00  0.00            
ATOM    125  H60 GCD     1      16.940  30.410  24.870  1.00  0.00            
ATOM    126  O30 GCD     1      17.000  29.650  20.630  1.00  0.00            
ATOM    127  C37 GCD     1      16.180  30.140  19.590  1.00  0.00            
ATOM    128  H61 GCD     1      16.710  30.960  19.100  1.00  0.00            
ATOM    129  C38 GCD     1      16.030  28.980  18.520  1.00  0.00            
ATOM    130  H62 GCD     1      15.810  28.030  19.020  1.00  0.00            
ATOM    131  O31 GCD     1      17.240  28.770  17.770  1.00  0.00            
ATOM    132  H63 GCD     1      17.960  28.910  18.400  1.00  0.00            
ATOM    133  C39 GCD     1      14.920  29.260  17.480  1.00  0.00            
ATOM    134  H64 GCD     1      15.300  30.150  16.970  1.00  0.00            
ATOM    135  O32 GCD     1      14.780  28.220  16.460  1.00  0.00            
ATOM    136  H65 GCD     1      15.710  28.150  16.220  1.00  0.00            
ATOM    137  C40 GCD     1      13.620  29.780  18.160  1.00  0.00            
ATOM    138  H66 GCD     1      12.950  30.170  17.380  1.00  0.00            
ATOM    139  O33 GCD     1      13.930  30.810  19.050  1.00  0.00            
ATOM    140  C41 GCD     1      14.820  30.600  20.110  1.00  0.00            
ATOM    141  H67 GCD     1      14.400  29.770  20.700  1.00  0.00            
ATOM    142  C42 GCD     1      14.920  31.890  20.990  1.00  0.00            
ATOM    143  H68 GCD     1      15.590  31.750  21.850  1.00  0.00            
ATOM    144  H69 GCD     1      13.910  32.160  21.310  1.00  0.00            
ATOM    145  O34 GCD     1      15.350  32.920  20.150  1.00  0.00            
ATOM    146  H70 GCD     1      15.520  33.740  20.630  1.00  0.00            
ATOM    147  O35 GCD     1      13.030  28.690  18.820  1.00  0.00            
ATOM    148  C43 GCD     1      11.610  28.370  18.630  1.00  0.00            
ATOM    149  H71 GCD     1      11.030  29.270  18.360  1.00  0.00            
ATOM    150  C44 GCD     1      11.460  27.360  17.590  1.00  0.00            
ATOM    151  H72 GCD     1      12.020  26.450  17.850  1.00  0.00            
ATOM    152  O36 GCD     1      11.990  27.810  16.340  1.00  0.00            
ATOM    153  H73 GCD     1      12.920  27.970  16.530  1.00  0.00            
ATOM    154  C45 GCD     1      10.050  26.900  17.510  1.00  0.00            
ATOM    155  H74 GCD     1       9.350  27.730  17.360  1.00  0.00            
ATOM    156  O37 GCD     1       9.830  25.870  16.530  1.00  0.00            
ATOM    157  H75 GCD     1      10.020  26.360  15.720  1.00  0.00            
ATOM    158  C46 GCD     1       9.590  26.400  18.850  1.00  0.00            
ATOM    159  H76 GCD     1       8.510  26.300  18.970  1.00  0.00            
ATOM    160  O38 GCD     1      10.300  25.200  19.180  1.00  0.00            
ATOM    161  O39 GCD     1       9.920  27.370  19.840  1.00  0.00            
ATOM    162  C47 GCD     1      11.230  27.780  19.950  1.00  0.00            
ATOM    163  H77 GCD     1      11.890  26.940  20.220  1.00  0.00            
ATOM    164  C48 GCD     1      11.370  28.820  21.080  1.00  0.00            
ATOM    165  H78 GCD     1      10.670  29.660  20.970  1.00  0.00            
ATOM    166  H79 GCD     1      12.370  29.250  20.950  1.00  0.00            
ATOM    167  O40 GCD     1      11.250  28.270  22.330  1.00  0.00            
ATOM    168  H80 GCD     1      10.430  27.770  22.280  1.00  0.00            
ATOM    169  C1  BU7     2      14.320  26.430  21.170  1.00  0.00            
ATOM    170  C2  BU7     2      15.830  26.310  21.400  1.00  0.00            
ATOM    171  C3  BU7     2      16.330  24.890  21.080  1.00  0.00            
ATOM    172  C4  BU7     2      15.620  23.700  21.870  1.00  0.00            
ATOM    173  C5  BU7     2      15.720  22.230  21.230  1.00  0.00            
ATOM    174  C6  BU7     2      14.370  21.810  20.620  1.00  0.00            
ATOM    175  O1  BU7     2      13.410  21.590  21.680  1.00  0.00            
ATOM    176  C7  BU7     2      13.870  22.850  19.620  1.00  0.00            
ATOM    177  C8  BU7     2      13.770  22.770  18.270  1.00  0.00            
ATOM    178  C9  BU7     2      13.470  24.000  17.360  1.00  0.00            
ATOM    179  C10 BU7     2      12.260  23.760  16.440  1.00  0.00            
ATOM    180  O2  BU7     2      12.090  22.350  16.150  1.00  0.00            
ATOM    181  C11 BU7     2      12.480  24.480  15.100  1.00  0.00            
ATOM    182  C12 BU7     2      13.940  24.940  15.170  1.00  0.00            
ATOM    183  O3  BU7     2      14.450  25.670  14.300  1.00  0.00            
ATOM    184  C13 BU7     2      14.620  24.240  16.320  1.00  0.00            
ATOM    185  C14 BU7     2      15.890  24.850  16.960  1.00  0.00            
ATOM    186  C15 BU7     2      17.010  23.840  17.300  1.00  0.00            
ATOM    187  C16 BU7     2      18.250  24.560  17.850  1.00  0.00            
ATOM    188  C17 BU7     2      19.250  23.590  18.420  1.00  0.00            
ATOM    189  C18 BU7     2      20.520  24.400  18.790  1.00  0.00            
ATOM    190  C19 BU7     2      21.500  24.540  17.640  1.00  0.00            
ATOM    191  C20 BU7     2      22.780  25.350  18.080  1.00  0.00            
ATOM    192  O4  BU7     2      23.700  24.790  18.650  1.00  0.00            
ATOM    193  O5  BU7     2      22.850  26.690  17.840  1.00  0.00            
ATOM    194  H1  BU7     2      14.130  26.240  20.110  1.00  0.00            
ATOM    195  H2  BU7     2      13.680  25.780  21.780  1.00  0.00            
ATOM    196  H3  BU7     2      13.830  27.410  21.270  1.00  0.00            
ATOM    197  H4  BU7     2      16.120  26.600  22.420  1.00  0.00            
ATOM    198  H5  BU7     2      16.290  27.050  20.740  1.00  0.00            
ATOM    199  H6  BU7     2      17.420  24.780  21.130  1.00  0.00            
ATOM    200  H7  BU7     2      16.180  24.730  20.000  1.00  0.00            
ATOM    201  H8  BU7     2      14.590  23.980  22.130  1.00  0.00            
ATOM    202  H9  BU7     2      16.190  23.720  22.800  1.00  0.00            
ATOM    203  H10 BU7     2      15.880  21.600  22.110  1.00  0.00            
ATOM    204  H11 BU7     2      16.500  22.080  20.470  1.00  0.00            
ATOM    205  H12 BU7     2      14.540  20.810  20.210  1.00  0.00            
ATOM    206  H13 BU7     2      12.510  21.590  21.320  1.00  0.00            
ATOM    207  H14 BU7     2      13.610  23.730  20.200  1.00  0.00            
ATOM    208  H15 BU7     2      14.060  21.870  17.740  1.00  0.00            
ATOM    209  H16 BU7     2      13.360  24.940  17.910  1.00  0.00            
ATOM    210  H17 BU7     2      11.370  24.070  16.990  1.00  0.00            
ATOM    211  H18 BU7     2      11.270  22.230  15.630  1.00  0.00            
ATOM    212  H19 BU7     2      11.830  25.350  14.960  1.00  0.00            
ATOM    213  H20 BU7     2      12.230  23.880  14.210  1.00  0.00            
ATOM    214  H21 BU7     2      14.860  23.250  15.910  1.00  0.00            
ATOM    215  H22 BU7     2      15.590  25.420  17.840  1.00  0.00            
ATOM    216  H23 BU7     2      16.340  25.600  16.300  1.00  0.00            
ATOM    217  H24 BU7     2      17.270  23.350  16.350  1.00  0.00            
ATOM    218  H25 BU7     2      16.730  23.090  18.050  1.00  0.00            
ATOM    219  H26 BU7     2      17.970  25.380  18.530  1.00  0.00            
ATOM    220  H27 BU7     2      18.610  25.250  17.080  1.00  0.00            
ATOM    221  H28 BU7     2      19.560  22.720  17.830  1.00  0.00            
ATOM    222  H29 BU7     2      18.840  23.130  19.330  1.00  0.00            
ATOM    223  H30 BU7     2      21.020  23.800  19.550  1.00  0.00            
ATOM    224  H31 BU7     2      20.310  25.410  19.170  1.00  0.00            
ATOM    225  H32 BU7     2      21.030  25.190  16.890  1.00  0.00            
ATOM    226  H33 BU7     2      21.750  23.550  17.240  1.00  0.00            
ATOM    227  H34 BU7     2      21.960  26.900  17.510  1.00  0.00            
TER
ENDMDL
MODEL        1
ATOM      1  H1  GCD     1      11.400  28.750  20.890  1.00  0.00            
ATOM      2  O1  GCD     1      10.990  29.370  21.500  1.00  0.00            
ATOM      3  C1  GCD     1      10.770  30.580  20.820  1.00  0.00            
ATOM      4  H2  GCD     1      10.090  31.230  21.380  1.00  0.00            
ATOM      5  H3  GCD     1      11.750  31.090  20.840  1.00  0.00            
ATOM      6  C2  GCD     1      10.340  30.320  19.360  1.00  0.00            
ATOM      7  H4  GCD     1      11.070  29.670  18.850  1.00  0.00            
ATOM      8  C3  GCD     1      10.150  31.570  18.570  1.00  0.00            
ATOM      9  H5  GCD     1       9.430  32.190  19.130  1.00  0.00            
ATOM     10  C4  GCD     1       9.640  31.240  17.130  1.00  0.00            
ATOM     11  H6  GCD     1      10.480  30.780  16.610  1.00  0.00            
ATOM     12  O2  GCD     1       9.270  32.460  16.480  1.00  0.00            
ATOM     13  H7  GCD     1       9.990  33.090  16.580  1.00  0.00            
ATOM     14  C5  GCD     1       8.540  30.230  17.040  1.00  0.00            
ATOM     15  H8  GCD     1       7.640  30.820  17.270  1.00  0.00            
ATOM     16  O3  GCD     1       8.370  29.800  15.740  1.00  0.00            
ATOM     17  H9  GCD     1       8.260  30.490  15.070  1.00  0.00            
ATOM     18  C6  GCD     1       8.780  29.050  18.050  1.00  0.00            
ATOM     19  O4  GCD     1       9.070  29.660  19.400  1.00  0.00            
ATOM     20  H10 GCD     1       7.860  28.450  18.160  1.00  0.00            
ATOM     21  O5  GCD     1       9.940  28.320  17.590  1.00  0.00            
ATOM     22  C7  GCD     1       9.820  27.020  17.080  1.00  0.00            
ATOM     23  H11 GCD     1       8.800  26.760  16.760  1.00  0.00            
ATOM     24  C8  GCD     1      10.680  27.020  15.820  1.00  0.00            
ATOM     25  H12 GCD     1      11.590  27.620  15.970  1.00  0.00            
ATOM     26  O6  GCD     1       9.860  27.640  14.830  1.00  0.00            
ATOM     27  H13 GCD     1       9.330  28.400  15.090  1.00  0.00            
ATOM     28  C9  GCD     1      11.170  25.580  15.430  1.00  0.00            
ATOM     29  H14 GCD     1      10.230  25.250  14.960  1.00  0.00            
ATOM     30  O7  GCD     1      12.210  25.570  14.490  1.00  0.00            
ATOM     31  H15 GCD     1      11.920  26.080  13.730  1.00  0.00            
ATOM     32  C10 GCD     1      11.490  24.630  16.550  1.00  0.00            
ATOM     33  H16 GCD     1      11.300  23.600  16.220  1.00  0.00            
ATOM     34  O8  GCD     1      10.570  24.830  17.580  1.00  0.00            
ATOM     35  C11 GCD     1      10.420  26.090  18.140  1.00  0.00            
ATOM     36  H17 GCD     1      11.310  26.610  18.540  1.00  0.00            
ATOM     37  C12 GCD     1       9.540  25.810  19.330  1.00  0.00            
ATOM     38  H18 GCD     1       9.570  26.790  19.820  1.00  0.00            
ATOM     39  H19 GCD     1       9.810  24.980  20.000  1.00  0.00            
ATOM     40  O9  GCD     1       8.170  25.490  18.960  1.00  0.00            
ATOM     41  H20 GCD     1       8.270  24.630  18.540  1.00  0.00            
ATOM     42  O10 GCD     1      12.740  24.920  17.120  1.00  0.00            
ATOM     43  C13 GCD     1      13.740  23.900  17.390  1.00  0.00            
ATOM     44  H21 GCD     1      13.500  22.970  16.870  1.00  0.00            
ATOM     45  C14 GCD     1      15.010  24.400  16.760  1.00  0.00            
ATOM     46  H22 GCD     1      15.280  25.390  17.130  1.00  0.00            
ATOM     47  O11 GCD     1      14.870  24.460  15.320  1.00  0.00            
ATOM     48  H23 GCD     1      14.060  24.970  15.160  1.00  0.00            
ATOM     49  C15 GCD     1      16.080  23.390  17.130  1.00  0.00            
ATOM     50  H24 GCD     1      15.840  22.420  16.680  1.00  0.00            
ATOM     51  O12 GCD     1      17.400  23.690  16.660  1.00  0.00            
ATOM     52  H25 GCD     1      18.010  23.210  17.230  1.00  0.00            
ATOM     53  C16 GCD     1      16.160  23.130  18.600  1.00  0.00            
ATOM     54  H26 GCD     1      16.890  22.330  18.810  1.00  0.00            
ATOM     55  O13 GCD     1      14.940  22.730  19.160  1.00  0.00            
ATOM     56  C17 GCD     1      13.930  23.630  18.940  1.00  0.00            
ATOM     57  H27 GCD     1      14.130  24.570  19.460  1.00  0.00            
ATOM     58  C18 GCD     1      12.600  23.180  19.560  1.00  0.00            
ATOM     59  H28 GCD     1      11.970  22.550  18.920  1.00  0.00            
ATOM     60  H29 GCD     1      11.880  24.000  19.690  1.00  0.00            
ATOM     61  O14 GCD     1      12.890  22.510  20.690  1.00  0.00            
ATOM     62  H30 GCD     1      13.740  22.110  20.490  1.00  0.00            
ATOM     63  O15 GCD     1      16.770  24.230  19.340  1.00  0.00            
ATOM     64  C19 GCD     1      17.550  23.750  20.470  1.00  0.00            
ATOM     65  H31 GCD     1      17.310  22.710  20.720  1.00  0.00            
ATOM     66  C20 GCD     1      19.020  23.790  20.000  1.00  0.00            
ATOM     67  H32 GCD     1      19.290  24.820  19.730  1.00  0.00            
ATOM     68  O16 GCD     1      19.280  23.000  18.830  1.00  0.00            
ATOM     69  H33 GCD     1      20.200  22.690  18.750  1.00  0.00            
ATOM     70  C21 GCD     1      19.990  23.390  21.120  1.00  0.00            
ATOM     71  H34 GCD     1      19.830  22.340  21.400  1.00  0.00            
ATOM     72  O17 GCD     1      21.380  23.530  20.610  1.00  0.00            
ATOM     73  H35 GCD     1      21.630  24.440  20.800  1.00  0.00            
ATOM     74  C22 GCD     1      19.760  24.330  22.360  1.00  0.00            
ATOM     75  H36 GCD     1      20.460  24.050  23.150  1.00  0.00            
ATOM     76  O18 GCD     1      18.320  24.230  22.750  1.00  0.00            
ATOM     77  C23 GCD     1      17.310  24.590  21.750  1.00  0.00            
ATOM     78  H37 GCD     1      17.380  25.620  21.390  1.00  0.00            
ATOM     79  C24 GCD     1      16.000  24.220  22.520  1.00  0.00            
ATOM     80  H38 GCD     1      15.920  23.140  22.700  1.00  0.00            
ATOM     81  H39 GCD     1      15.130  24.550  21.920  1.00  0.00            
ATOM     82  O19 GCD     1      15.830  24.920  23.800  1.00  0.00            
ATOM     83  H40 GCD     1      16.680  25.200  24.170  1.00  0.00            
ATOM     84  O20 GCD     1      19.950  25.670  21.970  1.00  0.00            
ATOM     85  C25 GCD     1      20.900  26.440  22.710  1.00  0.00            
ATOM     86  H41 GCD     1      21.550  25.810  23.330  1.00  0.00            
ATOM     87  C26 GCD     1      21.890  27.080  21.780  1.00  0.00            
ATOM     88  H42 GCD     1      21.310  27.700  21.090  1.00  0.00            
ATOM     89  O21 GCD     1      22.530  26.030  21.060  1.00  0.00            
ATOM     90  H43 GCD     1      22.830  26.330  20.200  1.00  0.00            
ATOM     91  C27 GCD     1      22.860  27.950  22.580  1.00  0.00            
ATOM     92  H44 GCD     1      23.480  27.370  23.280  1.00  0.00            
ATOM     93  O22 GCD     1      23.880  28.560  21.710  1.00  0.00            
ATOM     94  H45 GCD     1      23.460  29.090  21.020  1.00  0.00            
ATOM     95  C28 GCD     1      21.960  28.990  23.290  1.00  0.00            
ATOM     96  H46 GCD     1      22.450  29.720  23.930  1.00  0.00            
ATOM     97  O23 GCD     1      21.280  28.250  24.210  1.00  0.00            
ATOM     98  C29 GCD     1      20.270  27.460  23.570  1.00  0.00            
ATOM     99  H47 GCD     1      19.570  28.030  22.950  1.00  0.00            
ATOM    100  C30 GCD     1      19.540  26.770  24.670  1.00  0.00            
ATOM    101  H48 GCD     1      20.270  26.270  25.310  1.00  0.00            
ATOM    102  H49 GCD     1      18.920  25.970  24.260  1.00  0.00            
ATOM    103  O24 GCD     1      18.730  27.630  25.450  1.00  0.00            
ATOM    104  H50 GCD     1      18.730  27.190  26.310  1.00  0.00            
ATOM    105  O25 GCD     1      21.190  29.670  22.330  1.00  0.00            
ATOM    106  C31 GCD     1      21.580  31.010  22.130  1.00  0.00            
ATOM    107  H51 GCD     1      22.580  31.230  22.540  1.00  0.00            
ATOM    108  C32 GCD     1      21.700  31.200  20.600  1.00  0.00            
ATOM    109  H52 GCD     1      20.710  30.940  20.200  1.00  0.00            
ATOM    110  O26 GCD     1      22.710  30.310  20.080  1.00  0.00            
ATOM    111  H53 GCD     1      23.030  30.510  19.190  1.00  0.00            
ATOM    112  C33 GCD     1      22.060  32.660  20.360  1.00  0.00            
ATOM    113  H54 GCD     1      22.990  32.900  20.890  1.00  0.00            
ATOM    114  O27 GCD     1      22.260  32.860  18.950  1.00  0.00            
ATOM    115  H55 GCD     1      22.610  33.760  18.840  1.00  0.00            
ATOM    116  C34 GCD     1      21.010  33.520  21.000  1.00  0.00            
ATOM    117  H56 GCD     1      21.240  34.580  20.890  1.00  0.00            
ATOM    118  O28 GCD     1      20.990  33.230  22.410  1.00  0.00            
ATOM    119  C35 GCD     1      20.560  31.950  22.710  1.00  0.00            
ATOM    120  H57 GCD     1      19.540  31.810  22.340  1.00  0.00            
ATOM    121  C36 GCD     1      20.450  31.700  24.220  1.00  0.00            
ATOM    122  H58 GCD     1      21.490  31.780  24.550  1.00  0.00            
ATOM    123  H59 GCD     1      20.120  30.660  24.410  1.00  0.00            
ATOM    124  O29 GCD     1      19.520  32.530  24.880  1.00  0.00            
ATOM    125  H60 GCD     1      20.010  33.330  25.090  1.00  0.00            
ATOM    126  O30 GCD     1      19.680  33.340  20.500  1.00  0.00            
ATOM    127  C37 GCD     1      18.940  34.460  20.150  1.00  0.00            
ATOM    128  H61 GCD     1      19.580  35.330  20.350  1.00  0.00            
ATOM    129  C38 GCD     1      18.410  34.220  18.770  1.00  0.00            
ATOM    130  H62 GCD     1      17.710  33.400  18.990  1.00  0.00            
ATOM    131  O31 GCD     1      19.510  33.900  17.910  1.00  0.00            
ATOM    132  H63 GCD     1      20.110  33.390  18.460  1.00  0.00            
ATOM    133  C39 GCD     1      17.650  35.390  18.310  1.00  0.00            
ATOM    134  H64 GCD     1      18.210  36.330  18.340  1.00  0.00            
ATOM    135  O32 GCD     1      17.160  35.120  16.990  1.00  0.00            
ATOM    136  H65 GCD     1      17.830  34.860  16.340  1.00  0.00            
ATOM    137  C40 GCD     1      16.460  35.620  19.240  1.00  0.00            
ATOM    138  H66 GCD     1      15.860  36.480  18.910  1.00  0.00            
ATOM    139  O33 GCD     1      16.950  35.810  20.550  1.00  0.00            
ATOM    140  C41 GCD     1      17.800  34.720  21.090  1.00  0.00            
ATOM    141  H67 GCD     1      17.150  33.840  21.100  1.00  0.00            
ATOM    142  C42 GCD     1      18.150  35.000  22.590  1.00  0.00            
ATOM    143  H68 GCD     1      18.640  34.090  22.960  1.00  0.00            
ATOM    144  H69 GCD     1      17.220  35.130  23.170  1.00  0.00            
ATOM    145  O34 GCD     1      18.910  36.170  22.770  1.00  0.00            
ATOM    146  H70 GCD     1      18.740  36.380  23.700  1.00  0.00            
ATOM    147  O35 GCD     1      15.600  34.460  19.350  1.00  0.00            
ATOM    148  C43 GCD     1      14.200  34.670  19.270  1.00  0.00            
ATOM    149  H71 GCD     1      13.930  35.690  19.600  1.00  0.00            
ATOM    150  C44 GCD     1      13.700  34.320  17.870  1.00  0.00            
ATOM    151  H72 GCD     1      13.830  33.240  17.710  1.00  0.00            
ATOM    152  O36 GCD     1      14.390  35.010  16.800  1.00  0.00            
ATOM    153  H73 GCD     1      15.330  34.900  16.990  1.00  0.00            
ATOM    154  C45 GCD     1      12.200  34.510  17.710  1.00  0.00            
ATOM    155  H74 GCD     1      11.930  35.550  17.930  1.00  0.00            
ATOM    156  O37 GCD     1      11.810  34.230  16.300  1.00  0.00            
ATOM    157  H75 GCD     1      12.600  34.480  15.810  1.00  0.00            
ATOM    158  C46 GCD     1      11.390  33.650  18.730  1.00  0.00            
ATOM    159  H76 GCD     1      10.340  33.950  18.780  1.00  0.00            
ATOM    160  O38 GCD     1      11.360  32.290  18.420  1.00  0.00            
ATOM    161  O39 GCD     1      11.990  33.890  19.970  1.00  0.00            
ATOM    162  C47 GCD     1      13.430  33.700  20.140  1.00  0.00            
ATOM    163  H77 GCD     1      13.820  32.680  19.980  1.00  0.00            
ATOM    164  C48 GCD     1      13.800  33.960  21.580  1.00  0.00            
ATOM    165  H78 GCD     1      13.250  34.880  21.820  1.00  0.00            
ATOM    166  H79 GCD     1      14.850  33.970  21.870  1.00  0.00            
ATOM    167  O40 GCD     1      13.200  32.870  22.370  1.00  0.00            
ATOM    168  H80 GCD     1      13.220  32.970  23.330  1.00  0.00            
ATOM    169  C1  BU7     2      16.560  30.980  22.800  1.00  0.00            
ATOM    170  C2  BU7     2      17.020  29.510  23.010  1.00  0.00            
ATOM    171  C3  BU7     2      16.850  28.530  21.820  1.00  0.00            
ATOM    172  C4  BU7     2      15.360  28.470  21.490  1.00  0.00            
ATOM    173  C5  BU7     2      15.040  27.440  20.440  1.00  0.00            
ATOM    174  C6  BU7     2      13.900  27.670  19.520  1.00  0.00            
ATOM    175  O1  BU7     2      12.690  27.610  20.210  1.00  0.00            
ATOM    176  C7  BU7     2      13.980  29.020  18.840  1.00  0.00            
ATOM    177  C8  BU7     2      14.490  29.160  17.580  1.00  0.00            
ATOM    178  C9  BU7     2      14.520  30.430  16.780  1.00  0.00            
ATOM    179  C10 BU7     2      13.360  30.670  15.760  1.00  0.00            
ATOM    180  O2  BU7     2      13.270  29.560  14.840  1.00  0.00            
ATOM    181  C11 BU7     2      13.940  31.770  14.830  1.00  0.00            
ATOM    182  C12 BU7     2      15.450  31.610  14.870  1.00  0.00            
ATOM    183  O3  BU7     2      16.130  31.870  13.890  1.00  0.00            
ATOM    184  C13 BU7     2      15.880  30.740  16.020  1.00  0.00            
ATOM    185  C14 BU7     2      17.000  31.400  16.910  1.00  0.00            
ATOM    186  C15 BU7     2      17.580  30.440  17.950  1.00  0.00            
ATOM    187  C16 BU7     2      18.530  29.340  17.390  1.00  0.00            
ATOM    188  C17 BU7     2      19.210  28.450  18.550  1.00  0.00            
ATOM    189  C18 BU7     2      20.380  27.530  18.050  1.00  0.00            
ATOM    190  C19 BU7     2      19.950  26.460  16.990  1.00  0.00            
ATOM    191  C20 BU7     2      20.750  25.200  17.000  1.00  0.00            
ATOM    192  O4  BU7     2      21.820  25.100  17.580  1.00  0.00            
ATOM    193  O5  BU7     2      20.440  24.350  15.930  1.00  0.00            
ATOM    194  H1  BU7     2      15.460  30.970  22.850  1.00  0.00            
ATOM    195  H2  BU7     2      16.870  31.560  23.680  1.00  0.00            
ATOM    196  H3  BU7     2      16.890  31.500  21.890  1.00  0.00            
ATOM    197  H4  BU7     2      16.500  29.130  23.900  1.00  0.00            
ATOM    198  H5  BU7     2      18.090  29.540  23.220  1.00  0.00            
ATOM    199  H6  BU7     2      17.280  27.560  22.090  1.00  0.00            
ATOM    200  H7  BU7     2      17.440  28.860  20.950  1.00  0.00            
ATOM    201  H8  BU7     2      15.030  29.450  21.140  1.00  0.00            
ATOM    202  H9  BU7     2      14.720  28.320  22.370  1.00  0.00            
ATOM    203  H10 BU7     2      14.820  26.470  20.920  1.00  0.00            
ATOM    204  H11 BU7     2      15.950  27.260  19.850  1.00  0.00            
ATOM    205  H12 BU7     2      13.960  26.950  18.700  1.00  0.00            
ATOM    206  H13 BU7     2      12.810  26.810  20.760  1.00  0.00            
ATOM    207  H14 BU7     2      13.680  29.850  19.470  1.00  0.00            
ATOM    208  H15 BU7     2      14.870  28.350  16.960  1.00  0.00            
ATOM    209  H16 BU7     2      14.430  31.150  17.600  1.00  0.00            
ATOM    210  H17 BU7     2      12.410  30.940  16.250  1.00  0.00            
ATOM    211  H18 BU7     2      12.380  29.670  14.470  1.00  0.00            
ATOM    212  H19 BU7     2      13.730  32.730  15.300  1.00  0.00            
ATOM    213  H20 BU7     2      13.570  31.680  13.800  1.00  0.00            
ATOM    214  H21 BU7     2      16.240  29.810  15.560  1.00  0.00            
ATOM    215  H22 BU7     2      16.610  32.350  17.280  1.00  0.00            
ATOM    216  H23 BU7     2      17.780  31.780  16.250  1.00  0.00            
ATOM    217  H24 BU7     2      16.790  29.890  18.470  1.00  0.00            
ATOM    218  H25 BU7     2      18.060  31.110  18.670  1.00  0.00            
ATOM    219  H26 BU7     2      19.290  29.830  16.790  1.00  0.00            
ATOM    220  H27 BU7     2      17.970  28.650  16.750  1.00  0.00            
ATOM    221  H28 BU7     2      18.480  27.910  19.160  1.00  0.00            
ATOM    222  H29 BU7     2      19.700  29.180  19.200  1.00  0.00            
ATOM    223  H30 BU7     2      20.710  26.920  18.900  1.00  0.00            
ATOM    224  H31 BU7     2      21.180  28.200  17.720  1.00  0.00            
ATOM    225  H32 BU7     2      20.030  26.840  15.970  1.00  0.00            
ATOM    226  H33 BU7     2      18.950  26.050  17.200  1.00  0.00            
ATOM    227  H34 BU7     2      19.750  24.850  15.460  1.00  0.00            
TER
ENDMDL
MODEL        1
ATOM      1  H1  GCD     1      10.690  23.470  17.660  1.00  0.00            
ATOM      2  O1  GCD     1      10.780  24.390  17.950  1.00  0.00            
ATOM      3  C1  GCD     1      11.050  25.100  16.710  1.00  0.00            
ATOM      4  H2  GCD     1      10.090  25.140  16.180  1.00  0.00            
ATOM      5  H3  GCD     1      11.480  26.080  16.950  1.00  0.00            
ATOM      6  C2  GCD     1      12.040  24.240  15.920  1.00  0.00            
ATOM      7  H4  GCD     1      12.780  24.030  16.700  1.00  0.00            
ATOM      8  C3  GCD     1      12.620  25.020  14.760  1.00  0.00            
ATOM      9  H5  GCD     1      11.780  25.450  14.200  1.00  0.00            
ATOM     10  C4  GCD     1      13.440  24.120  13.770  1.00  0.00            
ATOM     11  H6  GCD     1      14.410  23.950  14.270  1.00  0.00            
ATOM     12  O2  GCD     1      13.680  24.840  12.630  1.00  0.00            
ATOM     13  H7  GCD     1      14.120  25.670  12.850  1.00  0.00            
ATOM     14  C5  GCD     1      12.790  22.780  13.510  1.00  0.00            
ATOM     15  H8  GCD     1      11.820  22.960  13.020  1.00  0.00            
ATOM     16  O3  GCD     1      13.560  21.970  12.650  1.00  0.00            
ATOM     17  H9  GCD     1      14.370  21.750  13.120  1.00  0.00            
ATOM     18  C6  GCD     1      12.460  22.120  14.870  1.00  0.00            
ATOM     19  O4  GCD     1      11.550  22.960  15.570  1.00  0.00            
ATOM     20  H10 GCD     1      11.970  21.150  14.730  1.00  0.00            
ATOM     21  O5  GCD     1      13.630  21.980  15.670  1.00  0.00            
ATOM     22  C7  GCD     1      14.200  20.710  15.590  1.00  0.00            
ATOM     23  H11 GCD     1      13.790  20.090  14.780  1.00  0.00            
ATOM     24  C8  GCD     1      15.650  20.900  15.350  1.00  0.00            
ATOM     25  H12 GCD     1      16.000  21.670  16.050  1.00  0.00            
ATOM     26  O6  GCD     1      15.840  21.340  14.040  1.00  0.00            
ATOM     27  H13 GCD     1      16.760  21.590  13.940  1.00  0.00            
ATOM     28  C9  GCD     1      16.450  19.580  15.570  1.00  0.00            
ATOM     29  H14 GCD     1      16.120  18.800  14.870  1.00  0.00            
ATOM     30  O7  GCD     1      17.860  19.750  15.410  1.00  0.00            
ATOM     31  H15 GCD     1      18.010  19.820  14.460  1.00  0.00            
ATOM     32  C10 GCD     1      16.230  19.130  17.020  1.00  0.00            
ATOM     33  H16 GCD     1      16.690  18.150  17.200  1.00  0.00            
ATOM     34  O8  GCD     1      14.840  18.900  17.150  1.00  0.00            
ATOM     35  C11 GCD     1      14.020  20.040  16.990  1.00  0.00            
ATOM     36  H17 GCD     1      14.450  20.770  17.700  1.00  0.00            
ATOM     37  C12 GCD     1      12.580  19.750  17.280  1.00  0.00            
ATOM     38  H18 GCD     1      12.090  20.740  17.240  1.00  0.00            
ATOM     39  H19 GCD     1      12.480  19.260  18.260  1.00  0.00            
ATOM     40  O9  GCD     1      12.030  18.930  16.270  1.00  0.00            
ATOM     41  H20 GCD     1      11.070  18.860  16.220  1.00  0.00            
ATOM     42  O10 GCD     1      16.650  20.120  18.030  1.00  0.00            
ATOM     43  C13 GCD     1      17.630  19.700  18.910  1.00  0.00            
ATOM     44  H21 GCD     1      18.000  18.700  18.650  1.00  0.00            
ATOM     45  C14 GCD     1      18.800  20.750  18.970  1.00  0.00            
ATOM     46  H22 GCD     1      18.320  21.720  19.200  1.00  0.00            
ATOM     47  O11 GCD     1      19.370  20.760  17.680  1.00  0.00            
ATOM     48  H23 GCD     1      18.620  20.810  17.070  1.00  0.00            
ATOM     49  C15 GCD     1      19.820  20.370  20.000  1.00  0.00            
ATOM     50  H24 GCD     1      20.160  19.410  19.590  1.00  0.00            
ATOM     51  O12 GCD     1      20.840  21.440  19.990  1.00  0.00            
ATOM     52  H25 GCD     1      20.830  21.770  19.080  1.00  0.00            
ATOM     53  C16 GCD     1      19.240  20.090  21.350  1.00  0.00            
ATOM     54  H26 GCD     1      20.010  19.570  21.930  1.00  0.00            
ATOM     55  O13 GCD     1      18.120  19.190  21.200  1.00  0.00            
ATOM     56  C17 GCD     1      17.060  19.670  20.350  1.00  0.00            
ATOM     57  H27 GCD     1      16.700  20.640  20.700  1.00  0.00            
ATOM     58  C18 GCD     1      15.840  18.700  20.420  1.00  0.00            
ATOM     59  H28 GCD     1      16.160  17.710  20.060  1.00  0.00            
ATOM     60  H29 GCD     1      15.040  19.060  19.770  1.00  0.00            
ATOM     61  O14 GCD     1      15.210  18.620  21.720  1.00  0.00            
ATOM     62  H30 GCD     1      15.910  18.600  22.380  1.00  0.00            
ATOM     63  O15 GCD     1      18.780  21.290  21.920  1.00  0.00            
ATOM     64  C19 GCD     1      19.220  21.510  23.280  1.00  0.00            
ATOM     65  H31 GCD     1      19.640  20.610  23.750  1.00  0.00            
ATOM     66  C20 GCD     1      20.340  22.570  23.270  1.00  0.00            
ATOM     67  H32 GCD     1      20.000  23.450  22.710  1.00  0.00            
ATOM     68  O16 GCD     1      21.470  21.970  22.620  1.00  0.00            
ATOM     69  H33 GCD     1      21.220  21.970  21.690  1.00  0.00            
ATOM     70  C21 GCD     1      20.790  22.970  24.670  1.00  0.00            
ATOM     71  H34 GCD     1      21.320  22.080  25.030  1.00  0.00            
ATOM     72  O17 GCD     1      21.740  23.980  24.590  1.00  0.00            
ATOM     73  H35 GCD     1      22.220  23.680  23.810  1.00  0.00            
ATOM     74  C22 GCD     1      19.590  23.330  25.510  1.00  0.00            
ATOM     75  H36 GCD     1      19.880  23.400  26.560  1.00  0.00            
ATOM     76  O18 GCD     1      18.620  22.320  25.450  1.00  0.00            
ATOM     77  C23 GCD     1      18.040  22.010  24.080  1.00  0.00            
ATOM     78  H37 GCD     1      17.640  22.920  23.610  1.00  0.00            
ATOM     79  C24 GCD     1      16.830  21.070  24.260  1.00  0.00            
ATOM     80  H38 GCD     1      17.190  20.230  24.860  1.00  0.00            
ATOM     81  H39 GCD     1      16.660  20.760  23.220  1.00  0.00            
ATOM     82  O19 GCD     1      15.730  21.800  24.880  1.00  0.00            
ATOM     83  H40 GCD     1      16.020  21.810  25.800  1.00  0.00            
ATOM     84  O20 GCD     1      18.930  24.530  24.990  1.00  0.00            
ATOM     85  C25 GCD     1      18.740  25.560  26.040  1.00  0.00            
ATOM     86  H41 GCD     1      19.040  25.260  27.050  1.00  0.00            
ATOM     87  C26 GCD     1      19.640  26.790  25.690  1.00  0.00            
ATOM     88  H42 GCD     1      19.510  27.110  24.650  1.00  0.00            
ATOM     89  O21 GCD     1      21.010  26.380  25.840  1.00  0.00            
ATOM     90  H43 GCD     1      21.050  25.640  25.220  1.00  0.00            
ATOM     91  C27 GCD     1      19.460  27.890  26.780  1.00  0.00            
ATOM     92  H44 GCD     1      19.630  27.450  27.770  1.00  0.00            
ATOM     93  O22 GCD     1      20.220  29.030  26.510  1.00  0.00            
ATOM     94  H45 GCD     1      21.090  28.740  26.210  1.00  0.00            
ATOM     95  C28 GCD     1      17.990  28.250  26.650  1.00  0.00            
ATOM     96  H46 GCD     1      17.890  29.080  27.360  1.00  0.00            
ATOM     97  O23 GCD     1      17.170  27.150  26.960  1.00  0.00            
ATOM     98  C29 GCD     1      17.340  26.050  26.070  1.00  0.00            
ATOM     99  H47 GCD     1      17.000  26.350  25.070  1.00  0.00            
ATOM    100  C30 GCD     1      16.430  24.850  26.480  1.00  0.00            
ATOM    101  H48 GCD     1      16.750  24.380  27.410  1.00  0.00            
ATOM    102  H49 GCD     1      16.570  24.140  25.650  1.00  0.00            
ATOM    103  O24 GCD     1      14.990  25.110  26.500  1.00  0.00            
ATOM    104  H50 GCD     1      14.850  25.500  27.370  1.00  0.00            
ATOM    105  O25 GCD     1      17.520  28.760  25.360  1.00  0.00            
ATOM    106  C31 GCD     1      17.150  30.090  25.210  1.00  0.00            
ATOM    107  H51 GCD     1      17.200  30.600  26.180  1.00  0.00            
ATOM    108  C32 GCD     1      18.260  30.770  24.270  1.00  0.00            
ATOM    109  H52 GCD     1      18.350  30.070  23.430  1.00  0.00            
ATOM    110  O26 GCD     1      19.510  31.070  24.850  1.00  0.00            
ATOM    111  H53 GCD     1      19.850  30.250  25.220  1.00  0.00            
ATOM    112  C33 GCD     1      17.740  32.020  23.670  1.00  0.00            
ATOM    113  H54 GCD     1      17.640  32.710  24.520  1.00  0.00            
ATOM    114  O27 GCD     1      18.580  32.620  22.730  1.00  0.00            
ATOM    115  H55 GCD     1      18.550  31.980  22.010  1.00  0.00            
ATOM    116  C34 GCD     1      16.320  31.900  23.030  1.00  0.00            
ATOM    117  H56 GCD     1      15.970  32.890  22.720  1.00  0.00            
ATOM    118  O28 GCD     1      15.430  31.380  24.000  1.00  0.00            
ATOM    119  C35 GCD     1      15.770  30.100  24.560  1.00  0.00            
ATOM    120  H57 GCD     1      15.690  29.270  23.840  1.00  0.00            
ATOM    121  C36 GCD     1      14.710  29.750  25.540  1.00  0.00            
ATOM    122  H58 GCD     1      14.720  30.430  26.400  1.00  0.00            
ATOM    123  H59 GCD     1      15.110  28.780  25.850  1.00  0.00            
ATOM    124  O29 GCD     1      13.350  29.850  25.010  1.00  0.00            
ATOM    125  H60 GCD     1      13.100  30.730  24.700  1.00  0.00            
ATOM    126  O30 GCD     1      16.410  31.040  21.890  1.00  0.00            
ATOM    127  C37 GCD     1      16.360  31.520  20.520  1.00  0.00            
ATOM    128  H61 GCD     1      16.650  32.540  20.230  1.00  0.00            
ATOM    129  C38 GCD     1      17.340  30.590  19.740  1.00  0.00            
ATOM    130  H62 GCD     1      17.080  29.540  19.960  1.00  0.00            
ATOM    131  O31 GCD     1      18.710  30.810  20.060  1.00  0.00            
ATOM    132  H63 GCD     1      19.210  30.660  19.250  1.00  0.00            
ATOM    133  C39 GCD     1      17.180  30.830  18.230  1.00  0.00            
ATOM    134  H64 GCD     1      17.490  31.850  17.980  1.00  0.00            
ATOM    135  O32 GCD     1      17.920  29.870  17.450  1.00  0.00            
ATOM    136  H65 GCD     1      18.850  30.030  17.670  1.00  0.00            
ATOM    137  C40 GCD     1      15.670  30.750  17.820  1.00  0.00            
ATOM    138  H66 GCD     1      15.680  31.200  16.820  1.00  0.00            
ATOM    139  O33 GCD     1      14.980  31.630  18.600  1.00  0.00            
ATOM    140  C41 GCD     1      14.960  31.200  19.960  1.00  0.00            
ATOM    141  H67 GCD     1      14.710  30.140  20.090  1.00  0.00            
ATOM    142  C42 GCD     1      13.990  32.100  20.680  1.00  0.00            
ATOM    143  H68 GCD     1      13.880  31.740  21.710  1.00  0.00            
ATOM    144  H69 GCD     1      13.010  31.910  20.200  1.00  0.00            
ATOM    145  O34 GCD     1      14.200  33.480  20.720  1.00  0.00            
ATOM    146  H70 GCD     1      13.470  33.930  20.270  1.00  0.00            
ATOM    147  O35 GCD     1      15.050  29.490  17.790  1.00  0.00            
ATOM    148  C43 GCD     1      14.280  29.260  16.570  1.00  0.00            
ATOM    149  H71 GCD     1      13.900  30.190  16.140  1.00  0.00            
ATOM    150  C44 GCD     1      15.170  28.560  15.560  1.00  0.00            
ATOM    151  H72 GCD     1      15.700  27.740  16.050  1.00  0.00            
ATOM    152  O36 GCD     1      16.280  29.390  15.150  1.00  0.00            
ATOM    153  H73 GCD     1      16.790  29.470  15.970  1.00  0.00            
ATOM    154  C45 GCD     1      14.360  28.210  14.280  1.00  0.00            
ATOM    155  H74 GCD     1      14.000  29.180  13.920  1.00  0.00            
ATOM    156  O37 GCD     1      15.020  27.490  13.280  1.00  0.00            
ATOM    157  H75 GCD     1      15.880  27.940  13.250  1.00  0.00            
ATOM    158  C46 GCD     1      13.130  27.470  14.710  1.00  0.00            
ATOM    159  H76 GCD     1      12.550  27.480  13.780  1.00  0.00            
ATOM    160  O38 GCD     1      13.430  26.150  15.230  1.00  0.00            
ATOM    161  O39 GCD     1      12.310  28.180  15.710  1.00  0.00            
ATOM    162  C47 GCD     1      13.030  28.410  16.950  1.00  0.00            
ATOM    163  H77 GCD     1      13.310  27.450  17.380  1.00  0.00            
ATOM    164  C48 GCD     1      12.190  29.100  18.000  1.00  0.00            
ATOM    165  H78 GCD     1      11.880  30.090  17.650  1.00  0.00            
ATOM    166  H79 GCD     1      12.790  29.170  18.920  1.00  0.00            
ATOM    167  O40 GCD     1      11.100  28.380  18.440  1.00  0.00            
ATOM    168  H80 GCD     1      10.500  28.330  17.690  1.00  0.00            
ATOM    169  C1  BU7     2      13.590  27.950  21.730  1.00  0.00            
ATOM    170  C2  BU7     2      14.150  26.720  22.410  1.00  0.00            
ATOM    171  C3  BU7     2      15.220  25.910  21.660  1.00  0.00            
ATOM    172  C4  BU7     2      14.810  25.290  20.280  1.00  0.00            
ATOM    173  C5  BU7     2      15.890  24.250  19.830  1.00  0.00            
ATOM    174  C6  BU7     2      15.770  23.670  18.320  1.00  0.00            
ATOM    175  O1  BU7     2      14.410  23.260  18.180  1.00  0.00            
ATOM    176  C7  BU7     2      16.150  24.590  17.200  1.00  0.00            
ATOM    177  C8  BU7     2      17.200  24.330  16.410  1.00  0.00            
ATOM    178  C9  BU7     2      17.650  25.270  15.300  1.00  0.00            
ATOM    179  C10 BU7     2      17.610  24.750  13.840  1.00  0.00            
ATOM    180  O2  BU7     2      17.940  23.380  13.670  1.00  0.00            
ATOM    181  C11 BU7     2      18.630  25.580  13.160  1.00  0.00            
ATOM    182  C12 BU7     2      19.540  26.140  14.180  1.00  0.00            
ATOM    183  O3  BU7     2      20.430  26.900  13.830  1.00  0.00            
ATOM    184  C13 BU7     2      19.120  25.710  15.560  1.00  0.00            
ATOM    185  C14 BU7     2      19.350  26.840  16.650  1.00  0.00            
ATOM    186  C15 BU7     2      18.970  26.330  18.090  1.00  0.00            
ATOM    187  C16 BU7     2      19.680  27.170  19.120  1.00  0.00            
ATOM    188  C17 BU7     2      19.180  26.900  20.520  1.00  0.00            
ATOM    189  C18 BU7     2      19.950  27.730  21.590  1.00  0.00            
ATOM    190  C19 BU7     2      21.080  26.910  22.170  1.00  0.00            
ATOM    191  C20 BU7     2      21.980  27.720  23.090  1.00  0.00            
ATOM    192  O4  BU7     2      21.620  28.720  23.730  1.00  0.00            
ATOM    193  O5  BU7     2      23.100  27.070  23.410  1.00  0.00            
ATOM    194  H1  BU7     2      12.830  28.470  22.330  1.00  0.00            
ATOM    195  H2  BU7     2      14.450  28.630  21.630  1.00  0.00            
ATOM    196  H3  BU7     2      13.190  27.640  20.760  1.00  0.00            
ATOM    197  H4  BU7     2      13.270  26.060  22.440  1.00  0.00            
ATOM    198  H5  BU7     2      14.540  26.970  23.400  1.00  0.00            
ATOM    199  H6  BU7     2      15.450  25.060  22.310  1.00  0.00            
ATOM    200  H7  BU7     2      16.120  26.520  21.570  1.00  0.00            
ATOM    201  H8  BU7     2      14.680  26.200  19.690  1.00  0.00            
ATOM    202  H9  BU7     2      13.810  24.860  20.420  1.00  0.00            
ATOM    203  H10 BU7     2      15.880  23.370  20.490  1.00  0.00            
ATOM    204  H11 BU7     2      16.910  24.600  20.020  1.00  0.00            
ATOM    205  H12 BU7     2      16.390  22.780  18.190  1.00  0.00            
ATOM    206  H13 BU7     2      14.260  23.160  17.220  1.00  0.00            
ATOM    207  H14 BU7     2      15.620  25.540  17.180  1.00  0.00            
ATOM    208  H15 BU7     2      17.770  23.420  16.520  1.00  0.00            
ATOM    209  H16 BU7     2      17.070  26.210  15.300  1.00  0.00            
ATOM    210  H17 BU7     2      16.650  25.010  13.380  1.00  0.00            
ATOM    211  H18 BU7     2      18.430  23.270  12.850  1.00  0.00            
ATOM    212  H19 BU7     2      18.090  26.460  12.800  1.00  0.00            
ATOM    213  H20 BU7     2      19.210  25.140  12.340  1.00  0.00            
ATOM    214  H21 BU7     2      19.790  24.880  15.830  1.00  0.00            
ATOM    215  H22 BU7     2      18.860  27.760  16.320  1.00  0.00            
ATOM    216  H23 BU7     2      20.430  27.050  16.630  1.00  0.00            
ATOM    217  H24 BU7     2      19.280  25.300  18.320  1.00  0.00            
ATOM    218  H25 BU7     2      17.880  26.470  18.130  1.00  0.00            
ATOM    219  H26 BU7     2      19.540  28.250  19.000  1.00  0.00            
ATOM    220  H27 BU7     2      20.760  26.970  19.040  1.00  0.00            
ATOM    221  H28 BU7     2      19.250  25.880  20.910  1.00  0.00            
ATOM    222  H29 BU7     2      18.130  27.190  20.560  1.00  0.00            
ATOM    223  H30 BU7     2      19.310  27.880  22.460  1.00  0.00            
ATOM    224  H31 BU7     2      20.210  28.720  21.200  1.00  0.00            
ATOM    225  H32 BU7     2      21.670  26.360  21.430  1.00  0.00            
ATOM    226  H33 BU7     2      20.740  26.140  22.880  1.00  0.00            
ATOM    227  H34 BU7     2      23.170  26.430  22.680  1.00  0.00            
TER
ENDMDL
MODEL        1
ATOM      1  H1  GCD     1      15.000  28.320  13.030  1.00  0.00            
ATOM      2  O1  GCD     1      15.330  28.850  13.760  1.00  0.00            
ATOM      3  C1  GCD     1      16.750  28.970  13.550  1.00  0.00            
ATOM      4  H2  GCD     1      16.980  30.040  13.480  1.00  0.00            
ATOM      5  H3  GCD     1      17.290  28.540  14.400  1.00  0.00            
ATOM      6  C2  GCD     1      17.270  28.250  12.350  1.00  0.00            
ATOM      7  H4  GCD     1      17.190  27.170  12.550  1.00  0.00            
ATOM      8  C3  GCD     1      18.750  28.620  12.040  1.00  0.00            
ATOM      9  H5  GCD     1      18.860  29.700  12.230  1.00  0.00            
ATOM     10  C4  GCD     1      19.210  28.200  10.650  1.00  0.00            
ATOM     11  H6  GCD     1      19.440  27.130  10.620  1.00  0.00            
ATOM     12  O2  GCD     1      20.360  28.960  10.200  1.00  0.00            
ATOM     13  H7  GCD     1      20.580  28.460   9.410  1.00  0.00            
ATOM     14  C5  GCD     1      18.080  28.530   9.660  1.00  0.00            
ATOM     15  H8  GCD     1      17.950  29.620   9.660  1.00  0.00            
ATOM     16  O3  GCD     1      18.420  28.010   8.340  1.00  0.00            
ATOM     17  H9  GCD     1      19.260  28.430   8.120  1.00  0.00            
ATOM     18  C6  GCD     1      16.710  27.970  10.010  1.00  0.00            
ATOM     19  O4  GCD     1      16.310  28.470  11.280  1.00  0.00            
ATOM     20  H10 GCD     1      16.010  28.260   9.220  1.00  0.00            
ATOM     21  O5  GCD     1      16.790  26.560  10.060  1.00  0.00            
ATOM     22  C7  GCD     1      16.000  25.750   9.080  1.00  0.00            
ATOM     23  H11 GCD     1      15.940  26.280   8.120  1.00  0.00            
ATOM     24  C8  GCD     1      16.850  24.480   8.850  1.00  0.00            
ATOM     25  H12 GCD     1      17.180  24.130   9.840  1.00  0.00            
ATOM     26  O6  GCD     1      18.140  24.800   8.210  1.00  0.00            
ATOM     27  H13 GCD     1      18.380  25.670   8.560  1.00  0.00            
ATOM     28  C9  GCD     1      16.130  23.390   8.130  1.00  0.00            
ATOM     29  H14 GCD     1      15.840  23.710   7.120  1.00  0.00            
ATOM     30  O7  GCD     1      16.950  22.230   7.900  1.00  0.00            
ATOM     31  H15 GCD     1      17.740  22.570   7.460  1.00  0.00            
ATOM     32  C10 GCD     1      14.870  23.050   8.810  1.00  0.00            
ATOM     33  H16 GCD     1      14.430  22.250   8.220  1.00  0.00            
ATOM     34  O8  GCD     1      14.060  24.230   8.910  1.00  0.00            
ATOM     35  C11 GCD     1      14.650  25.280   9.630  1.00  0.00            
ATOM     36  H17 GCD     1      14.910  24.960  10.650  1.00  0.00            
ATOM     37  C12 GCD     1      13.580  26.450   9.700  1.00  0.00            
ATOM     38  H18 GCD     1      14.070  27.230  10.290  1.00  0.00            
ATOM     39  H19 GCD     1      12.700  26.230  10.330  1.00  0.00            
ATOM     40  O9  GCD     1      13.200  26.820   8.390  1.00  0.00            
ATOM     41  H20 GCD     1      12.730  26.110   7.940  1.00  0.00            
ATOM     42  O10 GCD     1      15.090  22.650  10.080  1.00  0.00            
ATOM     43  C13 GCD     1      14.560  21.400  10.480  1.00  0.00            
ATOM     44  H21 GCD     1      14.160  20.820   9.640  1.00  0.00            
ATOM     45  C14 GCD     1      15.740  20.550  11.060  1.00  0.00            
ATOM     46  H22 GCD     1      16.150  21.120  11.900  1.00  0.00            
ATOM     47  O11 GCD     1      16.780  20.320  10.080  1.00  0.00            
ATOM     48  H23 GCD     1      16.650  21.000   9.400  1.00  0.00            
ATOM     49  C15 GCD     1      15.200  19.230  11.670  1.00  0.00            
ATOM     50  H24 GCD     1      14.890  18.600  10.830  1.00  0.00            
ATOM     51  O12 GCD     1      16.180  18.490  12.370  1.00  0.00            
ATOM     52  H25 GCD     1      16.880  18.370  11.730  1.00  0.00            
ATOM     53  C16 GCD     1      13.970  19.400  12.510  1.00  0.00            
ATOM     54  H26 GCD     1      13.550  18.430  12.760  1.00  0.00            
ATOM     55  O13 GCD     1      13.010  20.150  11.820  1.00  0.00            
ATOM     56  C17 GCD     1      13.410  21.500  11.420  1.00  0.00            
ATOM     57  H27 GCD     1      13.740  22.080  12.290  1.00  0.00            
ATOM     58  C18 GCD     1      12.180  22.180  10.770  1.00  0.00            
ATOM     59  H28 GCD     1      11.670  21.570  10.010  1.00  0.00            
ATOM     60  H29 GCD     1      12.550  23.120  10.350  1.00  0.00            
ATOM     61  O14 GCD     1      11.150  22.480  11.680  1.00  0.00            
ATOM     62  H30 GCD     1      11.100  23.440  11.760  1.00  0.00            
ATOM     63  O15 GCD     1      14.300  20.030  13.760  1.00  0.00            
ATOM     64  C19 GCD     1      13.770  19.380  14.910  1.00  0.00            
ATOM     65  H31 GCD     1      12.950  18.720  14.600  1.00  0.00            
ATOM     66  C20 GCD     1      14.910  18.750  15.710  1.00  0.00            
ATOM     67  H32 GCD     1      15.700  19.510  15.770  1.00  0.00            
ATOM     68  O16 GCD     1      15.530  17.670  14.890  1.00  0.00            
ATOM     69  H33 GCD     1      15.710  18.120  14.060  1.00  0.00            
ATOM     70  C21 GCD     1      14.490  18.320  17.140  1.00  0.00            
ATOM     71  H34 GCD     1      13.800  17.480  17.010  1.00  0.00            
ATOM     72  O17 GCD     1      15.580  17.910  17.960  1.00  0.00            
ATOM     73  H35 GCD     1      16.130  18.640  18.270  1.00  0.00            
ATOM     74  C22 GCD     1      13.660  19.350  17.880  1.00  0.00            
ATOM     75  H36 GCD     1      13.190  18.890  18.750  1.00  0.00            
ATOM     76  O18 GCD     1      12.690  19.830  16.940  1.00  0.00            
ATOM     77  C23 GCD     1      13.100  20.500  15.780  1.00  0.00            
ATOM     78  H37 GCD     1      13.760  21.360  15.990  1.00  0.00            
ATOM     79  C24 GCD     1      11.820  20.960  14.980  1.00  0.00            
ATOM     80  H38 GCD     1      11.200  20.060  14.890  1.00  0.00            
ATOM     81  H39 GCD     1      12.130  21.460  14.060  1.00  0.00            
ATOM     82  O19 GCD     1      11.170  21.920  15.890  1.00  0.00            
ATOM     83  H40 GCD     1      11.020  21.500  16.750  1.00  0.00            
ATOM     84  O20 GCD     1      14.510  20.410  18.300  1.00  0.00            
ATOM     85  C25 GCD     1      14.400  20.860  19.600  1.00  0.00            
ATOM     86  H41 GCD     1      13.510  20.440  20.090  1.00  0.00            
ATOM     87  C26 GCD     1      15.550  20.420  20.500  1.00  0.00            
ATOM     88  H42 GCD     1      16.580  20.710  20.240  1.00  0.00            
ATOM     89  O21 GCD     1      15.520  19.000  20.650  1.00  0.00            
ATOM     90  H43 GCD     1      14.880  18.720  21.320  1.00  0.00            
ATOM     91  C27 GCD     1      15.440  21.110  21.890  1.00  0.00            
ATOM     92  H44 GCD     1      14.470  20.860  22.340  1.00  0.00            
ATOM     93  O22 GCD     1      16.520  20.600  22.670  1.00  0.00            
ATOM     94  H45 GCD     1      16.830  19.780  22.270  1.00  0.00            
ATOM     95  C28 GCD     1      15.410  22.650  21.810  1.00  0.00            
ATOM     96  H46 GCD     1      15.240  23.000  22.830  1.00  0.00            
ATOM     97  O23 GCD     1      14.310  23.030  20.940  1.00  0.00            
ATOM     98  C29 GCD     1      14.240  22.420  19.630  1.00  0.00            
ATOM     99  H47 GCD     1      15.090  22.820  19.050  1.00  0.00            
ATOM    100  C30 GCD     1      12.870  22.820  19.040  1.00  0.00            
ATOM    101  H48 GCD     1      12.120  22.660  19.830  1.00  0.00            
ATOM    102  H49 GCD     1      12.720  22.070  18.250  1.00  0.00            
ATOM    103  O24 GCD     1      12.870  24.140  18.570  1.00  0.00            
ATOM    104  H50 GCD     1      13.190  24.700  19.280  1.00  0.00            
ATOM    105  O25 GCD     1      16.720  23.110  21.370  1.00  0.00            
ATOM    106  C31 GCD     1      17.450  23.890  22.330  1.00  0.00            
ATOM    107  H51 GCD     1      17.120  23.520  23.310  1.00  0.00            
ATOM    108  C32 GCD     1      18.880  23.520  22.120  1.00  0.00            
ATOM    109  H52 GCD     1      19.120  23.690  21.060  1.00  0.00            
ATOM    110  O26 GCD     1      19.040  22.140  22.350  1.00  0.00            
ATOM    111  H53 GCD     1      18.240  21.710  22.020  1.00  0.00            
ATOM    112  C33 GCD     1      19.900  24.480  22.920  1.00  0.00            
ATOM    113  H54 GCD     1      19.800  24.570  24.010  1.00  0.00            
ATOM    114  O27 GCD     1      21.270  24.170  22.540  1.00  0.00            
ATOM    115  H55 GCD     1      21.450  23.290  22.910  1.00  0.00            
ATOM    116  C34 GCD     1      19.630  25.870  22.480  1.00  0.00            
ATOM    117  H56 GCD     1      20.260  26.570  23.030  1.00  0.00            
ATOM    118  O28 GCD     1      18.230  26.220  22.760  1.00  0.00            
ATOM    119  C35 GCD     1      17.230  25.390  22.130  1.00  0.00            
ATOM    120  H57 GCD     1      17.260  25.710  21.080  1.00  0.00            
ATOM    121  C36 GCD     1      15.890  25.780  22.670  1.00  0.00            
ATOM    122  H58 GCD     1      15.700  25.290  23.640  1.00  0.00            
ATOM    123  H59 GCD     1      15.150  25.380  21.970  1.00  0.00            
ATOM    124  O29 GCD     1      15.690  27.180  22.820  1.00  0.00            
ATOM    125  H60 GCD     1      16.410  27.450  23.410  1.00  0.00            
ATOM    126  O30 GCD     1      19.940  26.170  21.070  1.00  0.00            
ATOM    127  C37 GCD     1      20.670  27.360  20.890  1.00  0.00            
ATOM    128  H61 GCD     1      20.990  27.880  21.790  1.00  0.00            
ATOM    129  C38 GCD     1      21.930  26.960  20.160  1.00  0.00            
ATOM    130  H62 GCD     1      21.720  26.370  19.260  1.00  0.00            
ATOM    131  O31 GCD     1      22.720  26.160  21.080  1.00  0.00            
ATOM    132  H63 GCD     1      22.060  25.670  21.590  1.00  0.00            
ATOM    133  C39 GCD     1      22.570  28.120  19.570  1.00  0.00            
ATOM    134  H64 GCD     1      22.970  28.740  20.390  1.00  0.00            
ATOM    135  O32 GCD     1      23.650  27.680  18.750  1.00  0.00            
ATOM    136  H65 GCD     1      23.360  27.350  17.890  1.00  0.00            
ATOM    137  C40 GCD     1      21.590  28.940  18.710  1.00  0.00            
ATOM    138  H66 GCD     1      22.130  29.840  18.410  1.00  0.00            
ATOM    139  O33 GCD     1      20.470  29.230  19.490  1.00  0.00            
ATOM    140  C41 GCD     1      19.720  28.100  19.940  1.00  0.00            
ATOM    141  H67 GCD     1      19.540  27.470  19.050  1.00  0.00            
ATOM    142  C42 GCD     1      18.480  28.460  20.690  1.00  0.00            
ATOM    143  H68 GCD     1      17.750  27.660  20.880  1.00  0.00            
ATOM    144  H69 GCD     1      17.940  29.150  20.040  1.00  0.00            
ATOM    145  O34 GCD     1      18.660  29.260  21.870  1.00  0.00            
ATOM    146  H70 GCD     1      19.180  28.740  22.500  1.00  0.00            
ATOM    147  O35 GCD     1      21.150  28.150  17.610  1.00  0.00            
ATOM    148  C43 GCD     1      21.310  28.740  16.300  1.00  0.00            
ATOM    149  H71 GCD     1      22.090  29.510  16.280  1.00  0.00            
ATOM    150  C44 GCD     1      21.740  27.560  15.390  1.00  0.00            
ATOM    151  H72 GCD     1      20.940  26.810  15.400  1.00  0.00            
ATOM    152  O36 GCD     1      23.050  26.950  15.770  1.00  0.00            
ATOM    153  H73 GCD     1      23.280  26.340  15.060  1.00  0.00            
ATOM    154  C45 GCD     1      21.820  28.010  13.930  1.00  0.00            
ATOM    155  H74 GCD     1      22.700  28.670  13.950  1.00  0.00            
ATOM    156  O37 GCD     1      22.160  26.950  13.010  1.00  0.00            
ATOM    157  H75 GCD     1      22.610  27.420  12.300  1.00  0.00            
ATOM    158  C46 GCD     1      20.700  28.850  13.410  1.00  0.00            
ATOM    159  H76 GCD     1      21.090  29.440  12.570  1.00  0.00            
ATOM    160  O38 GCD     1      19.660  28.050  12.960  1.00  0.00            
ATOM    161  O39 GCD     1      20.290  29.790  14.390  1.00  0.00            
ATOM    162  C47 GCD     1      19.980  29.280  15.740  1.00  0.00            
ATOM    163  H77 GCD     1      19.220  28.500  15.630  1.00  0.00            
ATOM    164  C48 GCD     1      19.340  30.470  16.560  1.00  0.00            
ATOM    165  H78 GCD     1      20.260  30.980  16.860  1.00  0.00            
ATOM    166  H79 GCD     1      18.850  30.030  17.440  1.00  0.00            
ATOM    167  O40 GCD     1      18.330  31.220  15.810  1.00  0.00            
ATOM    168  H80 GCD     1      18.780  31.530  15.020  1.00  0.00            
ATOM    169  C1  BU7     2      16.520  27.350  17.860  1.00  0.00            
ATOM    170  C2  BU7     2      15.180  26.520  17.650  1.00  0.00            
ATOM    171  C3  BU7     2      15.220  25.780  16.370  1.00  0.00            
ATOM    172  C4  BU7     2      16.240  24.600  16.380  1.00  0.00            
ATOM    173  C5  BU7     2      15.900  23.530  15.340  1.00  0.00            
ATOM    174  C6  BU7     2      16.140  23.790  13.880  1.00  0.00            
ATOM    175  O1  BU7     2      15.060  24.660  13.450  1.00  0.00            
ATOM    176  C7  BU7     2      17.580  24.300  13.590  1.00  0.00            
ATOM    177  C8  BU7     2      18.480  23.570  12.980  1.00  0.00            
ATOM    178  C9  BU7     2      19.810  24.100  12.590  1.00  0.00            
ATOM    179  C10 BU7     2      20.180  24.110  11.070  1.00  0.00            
ATOM    180  O2  BU7     2      19.770  22.880  10.450  1.00  0.00            
ATOM    181  C11 BU7     2      21.720  24.070  10.930  1.00  0.00            
ATOM    182  C12 BU7     2      22.140  23.300  12.150  1.00  0.00            
ATOM    183  O3  BU7     2      23.270  22.990  12.420  1.00  0.00            
ATOM    184  C13 BU7     2      20.990  23.290  13.160  1.00  0.00            
ATOM    185  C14 BU7     2      21.500  23.840  14.520  1.00  0.00            
ATOM    186  C15 BU7     2      20.420  23.820  15.660  1.00  0.00            
ATOM    187  C16 BU7     2      21.020  23.880  17.090  1.00  0.00            
ATOM    188  C17 BU7     2      20.020  23.750  18.230  1.00  0.00            
ATOM    189  C18 BU7     2      19.030  22.530  18.320  1.00  0.00            
ATOM    190  C19 BU7     2      19.850  21.190  18.480  1.00  0.00            
ATOM    191  C20 BU7     2      19.010  20.110  18.850  1.00  0.00            
ATOM    192  O4  BU7     2      19.000  19.680  19.980  1.00  0.00            
ATOM    193  O5  BU7     2      18.100  19.790  17.940  1.00  0.00            
ATOM    194  H1  BU7     2      17.290  26.640  18.190  1.00  0.00            
ATOM    195  H2  BU7     2      16.870  27.840  16.940  1.00  0.00            
ATOM    196  H3  BU7     2      16.440  28.150  18.610  1.00  0.00            
ATOM    197  H4  BU7     2      14.400  27.290  17.670  1.00  0.00            
ATOM    198  H5  BU7     2      14.970  25.840  18.490  1.00  0.00            
ATOM    199  H6  BU7     2      15.490  26.450  15.550  1.00  0.00            
ATOM    200  H7  BU7     2      14.220  25.400  16.160  1.00  0.00            
ATOM    201  H8  BU7     2      16.230  24.060  17.330  1.00  0.00            
ATOM    202  H9  BU7     2      17.240  25.040  16.240  1.00  0.00            
ATOM    203  H10 BU7     2      14.840  23.250  15.410  1.00  0.00            
ATOM    204  H11 BU7     2      16.410  22.600  15.650  1.00  0.00            
ATOM    205  H12 BU7     2      15.920  22.850  13.360  1.00  0.00            
ATOM    206  H13 BU7     2      14.320  24.090  13.730  1.00  0.00            
ATOM    207  H14 BU7     2      17.750  25.320  13.920  1.00  0.00            
ATOM    208  H15 BU7     2      18.360  22.510  12.730  1.00  0.00            
ATOM    209  H16 BU7     2      19.800  25.150  12.910  1.00  0.00            
ATOM    210  H17 BU7     2      19.580  24.940  10.670  1.00  0.00            
ATOM    211  H18 BU7     2      19.750  23.070   9.490  1.00  0.00            
ATOM    212  H19 BU7     2      22.100  25.090  11.040  1.00  0.00            
ATOM    213  H20 BU7     2      22.130  23.600  10.040  1.00  0.00            
ATOM    214  H21 BU7     2      20.660  22.250  13.320  1.00  0.00            
ATOM    215  H22 BU7     2      21.870  24.870  14.540  1.00  0.00            
ATOM    216  H23 BU7     2      22.260  23.130  14.880  1.00  0.00            
ATOM    217  H24 BU7     2      19.940  22.850  15.490  1.00  0.00            
ATOM    218  H25 BU7     2      19.660  24.600  15.570  1.00  0.00            
ATOM    219  H26 BU7     2      21.740  24.690  17.270  1.00  0.00            
ATOM    220  H27 BU7     2      21.560  22.940  17.220  1.00  0.00            
ATOM    221  H28 BU7     2      19.440  24.650  18.430  1.00  0.00            
ATOM    222  H29 BU7     2      20.640  23.690  19.140  1.00  0.00            
ATOM    223  H30 BU7     2      18.450  22.590  17.380  1.00  0.00            
ATOM    224  H31 BU7     2      18.380  22.750  19.170  1.00  0.00            
ATOM    225  H32 BU7     2      20.620  21.360  19.250  1.00  0.00            
ATOM    226  H33 BU7     2      20.470  20.860  17.640  1.00  0.00            
ATOM    227  H34 BU7     2      18.430  20.080  17.080  1.00  0.00            
TER
ENDMDL
MODEL        1
ATOM      1  H1  GCD     1      13.670  16.380  20.790  1.00  0.00            
ATOM      2  O1  GCD     1      12.920  16.110  21.330  1.00  0.00            
ATOM      3  C1  GCD     1      11.740  16.780  20.850  1.00  0.00            
ATOM      4  H2  GCD     1      10.920  16.280  21.390  1.00  0.00            
ATOM      5  H3  GCD     1      11.690  17.840  21.140  1.00  0.00            
ATOM      6  C2  GCD     1      11.580  16.540  19.310  1.00  0.00            
ATOM      7  H4  GCD     1      12.450  17.020  18.840  1.00  0.00            
ATOM      8  C3  GCD     1      10.290  17.190  18.780  1.00  0.00            
ATOM      9  H5  GCD     1       9.420  16.770  19.290  1.00  0.00            
ATOM     10  C4  GCD     1      10.130  16.960  17.260  1.00  0.00            
ATOM     11  H6  GCD     1      10.940  17.540  16.800  1.00  0.00            
ATOM     12  O2  GCD     1       8.890  17.480  16.840  1.00  0.00            
ATOM     13  H7  GCD     1       9.060  18.350  16.470  1.00  0.00            
ATOM     14  C5  GCD     1      10.280  15.500  16.940  1.00  0.00            
ATOM     15  H8  GCD     1       9.520  14.870  17.420  1.00  0.00            
ATOM     16  O3  GCD     1      10.270  15.310  15.560  1.00  0.00            
ATOM     17  H9  GCD     1      10.890  15.940  15.190  1.00  0.00            
ATOM     18  C6  GCD     1      11.580  14.960  17.510  1.00  0.00            
ATOM     19  O4  GCD     1      11.610  15.140  18.950  1.00  0.00            
ATOM     20  H10 GCD     1      11.690  13.920  17.210  1.00  0.00            
ATOM     21  O5  GCD     1      12.610  15.730  16.890  1.00  0.00            
ATOM     22  C7  GCD     1      13.330  15.120  15.800  1.00  0.00            
ATOM     23  H11 GCD     1      12.640  14.410  15.320  1.00  0.00            
ATOM     24  C8  GCD     1      13.580  16.240  14.750  1.00  0.00            
ATOM     25  H12 GCD     1      13.880  17.200  15.190  1.00  0.00            
ATOM     26  O6  GCD     1      12.380  16.470  13.980  1.00  0.00            
ATOM     27  H13 GCD     1      12.640  16.760  13.100  1.00  0.00            
ATOM     28  C9  GCD     1      14.640  15.750  13.790  1.00  0.00            
ATOM     29  H14 GCD     1      14.160  14.860  13.380  1.00  0.00            
ATOM     30  O7  GCD     1      14.920  16.700  12.690  1.00  0.00            
ATOM     31  H15 GCD     1      15.480  17.420  13.010  1.00  0.00            
ATOM     32  C10 GCD     1      15.870  15.210  14.460  1.00  0.00            
ATOM     33  H16 GCD     1      16.640  14.920  13.730  1.00  0.00            
ATOM     34  O8  GCD     1      15.430  14.090  15.230  1.00  0.00            
ATOM     35  C11 GCD     1      14.580  14.410  16.310  1.00  0.00            
ATOM     36  H17 GCD     1      15.190  15.090  16.930  1.00  0.00            
ATOM     37  C12 GCD     1      14.380  13.100  17.110  1.00  0.00            
ATOM     38  H18 GCD     1      13.700  13.360  17.930  1.00  0.00            
ATOM     39  H19 GCD     1      15.350  12.760  17.500  1.00  0.00            
ATOM     40  O9  GCD     1      13.710  12.140  16.350  1.00  0.00            
ATOM     41  H20 GCD     1      14.400  11.760  15.790  1.00  0.00            
ATOM     42  O10 GCD     1      16.410  16.250  15.290  1.00  0.00            
ATOM     43  C13 GCD     1      17.820  16.520  15.100  1.00  0.00            
ATOM     44  H21 GCD     1      18.110  15.840  14.280  1.00  0.00            
ATOM     45  C14 GCD     1      17.950  17.970  14.610  1.00  0.00            
ATOM     46  H22 GCD     1      17.600  18.620  15.430  1.00  0.00            
ATOM     47  O11 GCD     1      17.120  18.190  13.390  1.00  0.00            
ATOM     48  H23 GCD     1      17.610  18.640  12.700  1.00  0.00            
ATOM     49  C15 GCD     1      19.430  18.260  14.300  1.00  0.00            
ATOM     50  H24 GCD     1      19.900  17.630  13.540  1.00  0.00            
ATOM     51  O12 GCD     1      19.580  19.610  13.880  1.00  0.00            
ATOM     52  H25 GCD     1      19.850  20.110  14.660  1.00  0.00            
ATOM     53  C16 GCD     1      20.190  17.910  15.600  1.00  0.00            
ATOM     54  H26 GCD     1      21.230  18.050  15.280  1.00  0.00            
ATOM     55  O13 GCD     1      19.950  16.450  15.890  1.00  0.00            
ATOM     56  C17 GCD     1      18.600  16.200  16.320  1.00  0.00            
ATOM     57  H27 GCD     1      18.300  16.850  17.160  1.00  0.00            
ATOM     58  C18 GCD     1      18.490  14.750  16.660  1.00  0.00            
ATOM     59  H28 GCD     1      19.040  14.220  15.870  1.00  0.00            
ATOM     60  H29 GCD     1      17.460  14.380  16.730  1.00  0.00            
ATOM     61  O14 GCD     1      19.120  14.570  17.970  1.00  0.00            
ATOM     62  H30 GCD     1      20.060  14.370  17.890  1.00  0.00            
ATOM     63  O15 GCD     1      19.840  18.640  16.770  1.00  0.00            
ATOM     64  C19 GCD     1      20.940  19.220  17.490  1.00  0.00            
ATOM     65  H31 GCD     1      21.850  18.680  17.170  1.00  0.00            
ATOM     66  C20 GCD     1      21.110  20.730  17.170  1.00  0.00            
ATOM     67  H32 GCD     1      20.250  21.310  17.540  1.00  0.00            
ATOM     68  O16 GCD     1      21.140  20.920  15.790  1.00  0.00            
ATOM     69  H33 GCD     1      21.740  21.660  15.650  1.00  0.00            
ATOM     70  C21 GCD     1      22.320  21.310  17.860  1.00  0.00            
ATOM     71  H34 GCD     1      23.190  20.720  17.560  1.00  0.00            
ATOM     72  O17 GCD     1      22.570  22.770  17.560  1.00  0.00            
ATOM     73  H35 GCD     1      23.490  22.960  17.790  1.00  0.00            
ATOM     74  C22 GCD     1      22.070  21.060  19.370  1.00  0.00            
ATOM     75  H36 GCD     1      23.000  21.400  19.850  1.00  0.00            
ATOM     76  O18 GCD     1      21.860  19.660  19.680  1.00  0.00            
ATOM     77  C23 GCD     1      20.760  19.100  18.980  1.00  0.00            
ATOM     78  H37 GCD     1      19.780  19.510  19.260  1.00  0.00            
ATOM     79  C24 GCD     1      20.680  17.620  19.400  1.00  0.00            
ATOM     80  H38 GCD     1      21.700  17.250  19.590  1.00  0.00            
ATOM     81  H39 GCD     1      20.180  17.050  18.610  1.00  0.00            
ATOM     82  O19 GCD     1      19.880  17.370  20.590  1.00  0.00            
ATOM     83  H40 GCD     1      20.200  16.510  20.890  1.00  0.00            
ATOM     84  O20 GCD     1      20.970  21.810  19.920  1.00  0.00            
ATOM     85  C25 GCD     1      21.210  22.360  21.200  1.00  0.00            
ATOM     86  H41 GCD     1      22.230  22.190  21.580  1.00  0.00            
ATOM     87  C26 GCD     1      21.040  23.820  20.960  1.00  0.00            
ATOM     88  H42 GCD     1      20.060  23.950  20.480  1.00  0.00            
ATOM     89  O21 GCD     1      22.060  24.390  20.150  1.00  0.00            
ATOM     90  H43 GCD     1      21.960  24.160  19.220  1.00  0.00            
ATOM     91  C27 GCD     1      21.180  24.540  22.240  1.00  0.00            
ATOM     92  H44 GCD     1      22.230  24.360  22.490  1.00  0.00            
ATOM     93  O22 GCD     1      20.980  25.970  22.080  1.00  0.00            
ATOM     94  H45 GCD     1      21.620  26.240  21.410  1.00  0.00            
ATOM     95  C28 GCD     1      20.200  24.010  23.190  1.00  0.00            
ATOM     96  H46 GCD     1      20.390  24.440  24.180  1.00  0.00            
ATOM     97  O23 GCD     1      20.440  22.670  23.380  1.00  0.00            
ATOM     98  C29 GCD     1      20.210  21.840  22.210  1.00  0.00            
ATOM     99  H47 GCD     1      19.160  21.980  21.910  1.00  0.00            
ATOM    100  C30 GCD     1      20.500  20.440  22.580  1.00  0.00            
ATOM    101  H48 GCD     1      21.510  20.320  22.990  1.00  0.00            
ATOM    102  H49 GCD     1      20.470  19.730  21.750  1.00  0.00            
ATOM    103  O24 GCD     1      19.530  20.020  23.590  1.00  0.00            
ATOM    104  H50 GCD     1      19.690  19.080  23.670  1.00  0.00            
ATOM    105  O25 GCD     1      18.800  24.250  22.830  1.00  0.00            
ATOM    106  C31 GCD     1      17.980  24.920  23.750  1.00  0.00            
ATOM    107  H51 GCD     1      18.550  25.210  24.640  1.00  0.00            
ATOM    108  C32 GCD     1      17.290  26.000  22.860  1.00  0.00            
ATOM    109  H52 GCD     1      16.950  25.430  21.990  1.00  0.00            
ATOM    110  O26 GCD     1      18.320  26.910  22.420  1.00  0.00            
ATOM    111  H53 GCD     1      19.060  26.350  22.170  1.00  0.00            
ATOM    112  C33 GCD     1      16.150  26.570  23.670  1.00  0.00            
ATOM    113  H54 GCD     1      16.600  27.050  24.550  1.00  0.00            
ATOM    114  O27 GCD     1      15.490  27.590  22.900  1.00  0.00            
ATOM    115  H55 GCD     1      15.230  27.230  22.040  1.00  0.00            
ATOM    116  C34 GCD     1      15.230  25.480  24.210  1.00  0.00            
ATOM    117  H56 GCD     1      14.430  25.890  24.830  1.00  0.00            
ATOM    118  O28 GCD     1      15.970  24.660  24.990  1.00  0.00            
ATOM    119  C35 GCD     1      16.950  23.890  24.290  1.00  0.00            
ATOM    120  H57 GCD     1      16.530  23.330  23.450  1.00  0.00            
ATOM    121  C36 GCD     1      17.560  22.980  25.320  1.00  0.00            
ATOM    122  H58 GCD     1      18.010  23.620  26.090  1.00  0.00            
ATOM    123  H59 GCD     1      18.330  22.320  24.910  1.00  0.00            
ATOM    124  O29 GCD     1      16.560  22.110  25.940  1.00  0.00            
ATOM    125  H60 GCD     1      15.870  22.580  26.420  1.00  0.00            
ATOM    126  O30 GCD     1      14.610  24.670  23.130  1.00  0.00            
ATOM    127  C37 GCD     1      13.320  25.010  22.700  1.00  0.00            
ATOM    128  H61 GCD     1      13.070  26.040  22.980  1.00  0.00            
ATOM    129  C38 GCD     1      13.320  25.040  21.190  1.00  0.00            
ATOM    130  H62 GCD     1      13.660  24.070  20.810  1.00  0.00            
ATOM    131  O31 GCD     1      14.190  26.070  20.700  1.00  0.00            
ATOM    132  H63 GCD     1      14.180  25.990  19.740  1.00  0.00            
ATOM    133  C39 GCD     1      11.870  25.210  20.700  1.00  0.00            
ATOM    134  H64 GCD     1      11.520  26.150  21.150  1.00  0.00            
ATOM    135  O32 GCD     1      11.730  25.400  19.280  1.00  0.00            
ATOM    136  H65 GCD     1      12.540  25.810  18.950  1.00  0.00            
ATOM    137  C40 GCD     1      11.010  24.090  21.180  1.00  0.00            
ATOM    138  H66 GCD     1       9.970  24.280  20.920  1.00  0.00            
ATOM    139  O33 GCD     1      10.990  24.160  22.620  1.00  0.00            
ATOM    140  C41 GCD     1      12.270  24.030  23.230  1.00  0.00            
ATOM    141  H67 GCD     1      12.660  23.010  23.070  1.00  0.00            
ATOM    142  C42 GCD     1      12.150  24.160  24.690  1.00  0.00            
ATOM    143  H68 GCD     1      13.030  23.710  25.170  1.00  0.00            
ATOM    144  H69 GCD     1      11.290  23.530  24.960  1.00  0.00            
ATOM    145  O34 GCD     1      11.890  25.500  25.060  1.00  0.00            
ATOM    146  H70 GCD     1      11.120  25.710  24.520  1.00  0.00            
ATOM    147  O35 GCD     1      11.410  22.840  20.650  1.00  0.00            
ATOM    148  C43 GCD     1      10.390  21.840  20.540  1.00  0.00            
ATOM    149  H71 GCD     1       9.420  22.140  20.960  1.00  0.00            
ATOM    150  C44 GCD     1      10.040  21.670  18.990  1.00  0.00            
ATOM    151  H72 GCD     1      10.900  21.290  18.430  1.00  0.00            
ATOM    152  O36 GCD     1       9.490  22.910  18.490  1.00  0.00            
ATOM    153  H73 GCD     1      10.240  23.510  18.440  1.00  0.00            
ATOM    154  C45 GCD     1       9.020  20.500  18.800  1.00  0.00            
ATOM    155  H74 GCD     1       8.110  20.940  19.240  1.00  0.00            
ATOM    156  O37 GCD     1       8.790  20.170  17.410  1.00  0.00            
ATOM    157  H75 GCD     1       8.620  21.000  16.960  1.00  0.00            
ATOM    158  C46 GCD     1       9.390  19.260  19.580  1.00  0.00            
ATOM    159  H76 GCD     1       8.480  18.660  19.570  1.00  0.00            
ATOM    160  O38 GCD     1      10.460  18.620  18.830  1.00  0.00            
ATOM    161  O39 GCD     1       9.770  19.610  20.890  1.00  0.00            
ATOM    162  C47 GCD     1      10.860  20.510  21.120  1.00  0.00            
ATOM    163  H77 GCD     1      11.790  20.210  20.610  1.00  0.00            
ATOM    164  C48 GCD     1      10.970  20.620  22.630  1.00  0.00            
ATOM    165  H78 GCD     1      10.080  21.110  23.060  1.00  0.00            
ATOM    166  H79 GCD     1      11.840  21.250  22.870  1.00  0.00            
ATOM    167  O40 GCD     1      11.170  19.290  23.240  1.00  0.00            
ATOM    168  H80 GCD     1      10.460  18.770  22.850  1.00  0.00            
ATOM    169  C1  BU7     2      14.870  21.430  22.600  1.00  0.00            
ATOM    170  C2  BU7     2      15.970  20.490  22.460  1.00  0.00            
ATOM    171  C3  BU7     2      15.760  19.790  21.120  1.00  0.00            
ATOM    172  C4  BU7     2      16.810  18.710  20.800  1.00  0.00            
ATOM    173  C5  BU7     2      16.960  18.240  19.320  1.00  0.00            
ATOM    174  C6  BU7     2      15.720  17.490  18.800  1.00  0.00            
ATOM    175  O1  BU7     2      15.130  16.630  19.760  1.00  0.00            
ATOM    176  C7  BU7     2      14.640  18.500  18.340  1.00  0.00            
ATOM    177  C8  BU7     2      14.480  18.970  17.140  1.00  0.00            
ATOM    178  C9  BU7     2      13.470  20.090  16.850  1.00  0.00            
ATOM    179  C10 BU7     2      12.650  19.840  15.590  1.00  0.00            
ATOM    180  O2  BU7     2      13.570  19.630  14.600  1.00  0.00            
ATOM    181  C11 BU7     2      11.960  21.190  15.360  1.00  0.00            
ATOM    182  C12 BU7     2      12.850  22.220  16.060  1.00  0.00            
ATOM    183  O3  BU7     2      12.590  23.400  16.170  1.00  0.00            
ATOM    184  C13 BU7     2      14.030  21.510  16.650  1.00  0.00            
ATOM    185  C14 BU7     2      14.500  22.130  18.040  1.00  0.00            
ATOM    186  C15 BU7     2      15.480  23.380  17.860  1.00  0.00            
ATOM    187  C16 BU7     2      16.500  23.460  19.020  1.00  0.00            
ATOM    188  C17 BU7     2      17.290  24.750  18.970  1.00  0.00            
ATOM    189  C18 BU7     2      17.960  25.070  17.630  1.00  0.00            
ATOM    190  C19 BU7     2      18.980  24.010  17.160  1.00  0.00            
ATOM    191  C20 BU7     2      19.370  24.330  15.710  1.00  0.00            
ATOM    192  O4  BU7     2      18.890  23.760  14.760  1.00  0.00            
ATOM    193  O5  BU7     2      20.360  25.200  15.600  1.00  0.00            
ATOM    194  H1  BU7     2      14.880  21.880  23.600  1.00  0.00            
ATOM    195  H2  BU7     2      14.830  22.090  21.720  1.00  0.00            
ATOM    196  H3  BU7     2      13.880  20.970  22.610  1.00  0.00            
ATOM    197  H4  BU7     2      15.830  19.760  23.270  1.00  0.00            
ATOM    198  H5  BU7     2      16.980  20.910  22.560  1.00  0.00            
ATOM    199  H6  BU7     2      15.850  20.410  20.220  1.00  0.00            
ATOM    200  H7  BU7     2      14.790  19.300  21.200  1.00  0.00            
ATOM    201  H8  BU7     2      16.650  17.820  21.430  1.00  0.00            
ATOM    202  H9  BU7     2      17.760  19.180  21.080  1.00  0.00            
ATOM    203  H10 BU7     2      17.770  17.510  19.270  1.00  0.00            
ATOM    204  H11 BU7     2      17.210  19.050  18.630  1.00  0.00            
ATOM    205  H12 BU7     2      15.990  16.900  17.920  1.00  0.00            
ATOM    206  H13 BU7     2      15.890  16.030  19.900  1.00  0.00            
ATOM    207  H14 BU7     2      13.940  18.820  19.110  1.00  0.00            
ATOM    208  H15 BU7     2      15.110  18.670  16.300  1.00  0.00            
ATOM    209  H16 BU7     2      12.850  20.120  17.750  1.00  0.00            
ATOM    210  H17 BU7     2      11.890  19.050  15.640  1.00  0.00            
ATOM    211  H18 BU7     2      13.060  19.410  13.810  1.00  0.00            
ATOM    212  H19 BU7     2      10.960  21.230  15.800  1.00  0.00            
ATOM    213  H20 BU7     2      11.900  21.310  14.270  1.00  0.00            
ATOM    214  H21 BU7     2      14.830  21.530  15.910  1.00  0.00            
ATOM    215  H22 BU7     2      15.230  21.430  18.470  1.00  0.00            
ATOM    216  H23 BU7     2      13.650  22.320  18.710  1.00  0.00            
ATOM    217  H24 BU7     2      14.940  24.340  17.880  1.00  0.00            
ATOM    218  H25 BU7     2      15.990  23.390  16.890  1.00  0.00            
ATOM    219  H26 BU7     2      17.220  22.630  18.970  1.00  0.00            
ATOM    220  H27 BU7     2      15.980  23.250  19.960  1.00  0.00            
ATOM    221  H28 BU7     2      18.030  24.660  19.780  1.00  0.00            
ATOM    222  H29 BU7     2      16.680  25.550  19.390  1.00  0.00            
ATOM    223  H30 BU7     2      18.590  25.960  17.730  1.00  0.00            
ATOM    224  H31 BU7     2      17.280  25.120  16.770  1.00  0.00            
ATOM    225  H32 BU7     2      18.500  23.020  17.100  1.00  0.00            
ATOM    226  H33 BU7     2      19.930  24.080  17.710  1.00  0.00            
ATOM    227  H34 BU7     2      20.410  25.470  16.530  1.00  0.00            
TER
ENDMDL
MODEL        1
ATOM      1  H1  GCD     1      15.750  32.880  18.320  1.00  0.00            
ATOM      2  O1  GCD     1      15.620  32.220  17.630  1.00  0.00            
ATOM      3  C1  GCD     1      15.720  32.740  16.340  1.00  0.00            
ATOM      4  H2  GCD     1      14.950  33.510  16.220  1.00  0.00            
ATOM      5  H3  GCD     1      16.680  33.250  16.200  1.00  0.00            
ATOM      6  C2  GCD     1      15.600  31.710  15.230  1.00  0.00            
ATOM      7  H4  GCD     1      16.300  30.870  15.370  1.00  0.00            
ATOM      8  C3  GCD     1      15.770  32.450  13.870  1.00  0.00            
ATOM      9  H5  GCD     1      15.080  33.290  14.010  1.00  0.00            
ATOM     10  C4  GCD     1      15.530  31.550  12.710  1.00  0.00            
ATOM     11  H6  GCD     1      16.370  30.840  12.770  1.00  0.00            
ATOM     12  O2  GCD     1      15.650  32.280  11.430  1.00  0.00            
ATOM     13  H7  GCD     1      15.040  33.030  11.480  1.00  0.00            
ATOM     14  C5  GCD     1      14.220  30.810  12.840  1.00  0.00            
ATOM     15  H8  GCD     1      13.480  31.590  12.620  1.00  0.00            
ATOM     16  O3  GCD     1      14.060  29.810  11.830  1.00  0.00            
ATOM     17  H9  GCD     1      14.040  30.270  10.980  1.00  0.00            
ATOM     18  C6  GCD     1      13.930  30.250  14.310  1.00  0.00            
ATOM     19  O4  GCD     1      14.230  31.200  15.300  1.00  0.00            
ATOM     20  H10 GCD     1      12.880  29.960  14.310  1.00  0.00            
ATOM     21  O5  GCD     1      14.680  29.050  14.590  1.00  0.00            
ATOM     22  C7  GCD     1      14.110  28.150  15.500  1.00  0.00            
ATOM     23  H11 GCD     1      13.440  28.640  16.210  1.00  0.00            
ATOM     24  C8  GCD     1      13.400  27.010  14.800  1.00  0.00            
ATOM     25  H12 GCD     1      14.130  26.530  14.130  1.00  0.00            
ATOM     26  O6  GCD     1      12.420  27.520  13.930  1.00  0.00            
ATOM     27  H13 GCD     1      12.970  28.050  13.340  1.00  0.00            
ATOM     28  C9  GCD     1      12.940  25.930  15.820  1.00  0.00            
ATOM     29  H14 GCD     1      12.150  26.400  16.420  1.00  0.00            
ATOM     30  O7  GCD     1      12.370  24.830  15.290  1.00  0.00            
ATOM     31  H15 GCD     1      12.990  24.470  14.640  1.00  0.00            
ATOM     32  C10 GCD     1      14.050  25.570  16.780  1.00  0.00            
ATOM     33  H16 GCD     1      13.630  24.890  17.530  1.00  0.00            
ATOM     34  O8  GCD     1      14.700  26.720  17.330  1.00  0.00            
ATOM     35  C11 GCD     1      15.260  27.590  16.340  1.00  0.00            
ATOM     36  H17 GCD     1      15.870  27.050  15.600  1.00  0.00            
ATOM     37  C12 GCD     1      15.950  28.700  17.120  1.00  0.00            
ATOM     38  H18 GCD     1      16.630  29.200  16.420  1.00  0.00            
ATOM     39  H19 GCD     1      16.600  28.140  17.810  1.00  0.00            
ATOM     40  O9  GCD     1      15.160  29.560  17.990  1.00  0.00            
ATOM     41  H20 GCD     1      15.520  30.450  17.910  1.00  0.00            
ATOM     42  O10 GCD     1      15.100  24.920  16.070  1.00  0.00            
ATOM     43  C13 GCD     1      15.390  23.520  16.350  1.00  0.00            
ATOM     44  H21 GCD     1      14.490  23.030  16.730  1.00  0.00            
ATOM     45  C14 GCD     1      15.900  22.850  15.020  1.00  0.00            
ATOM     46  H22 GCD     1      16.760  23.500  14.790  1.00  0.00            
ATOM     47  O11 GCD     1      14.860  22.920  13.930  1.00  0.00            
ATOM     48  H23 GCD     1      14.390  22.080  13.840  1.00  0.00            
ATOM     49  C15 GCD     1      16.330  21.390  15.280  1.00  0.00            
ATOM     50  H24 GCD     1      15.480  20.920  15.780  1.00  0.00            
ATOM     51  O12 GCD     1      16.740  20.690  14.140  1.00  0.00            
ATOM     52  H25 GCD     1      17.400  21.290  13.770  1.00  0.00            
ATOM     53  C16 GCD     1      17.370  21.400  16.370  1.00  0.00            
ATOM     54  H26 GCD     1      17.760  20.400  16.560  1.00  0.00            
ATOM     55  O13 GCD     1      16.790  21.970  17.520  1.00  0.00            
ATOM     56  C17 GCD     1      16.520  23.390  17.430  1.00  0.00            
ATOM     57  H27 GCD     1      17.390  23.900  17.000  1.00  0.00            
ATOM     58  C18 GCD     1      16.260  24.030  18.770  1.00  0.00            
ATOM     59  H28 GCD     1      16.030  25.090  18.670  1.00  0.00            
ATOM     60  H29 GCD     1      17.200  23.970  19.330  1.00  0.00            
ATOM     61  O14 GCD     1      15.200  23.350  19.530  1.00  0.00            
ATOM     62  H30 GCD     1      15.170  23.710  20.420  1.00  0.00            
ATOM     63  O15 GCD     1      18.520  22.220  15.980  1.00  0.00            
ATOM     64  C19 GCD     1      19.630  21.670  15.200  1.00  0.00            
ATOM     65  H31 GCD     1      19.510  20.580  15.080  1.00  0.00            
ATOM     66  C20 GCD     1      19.830  22.320  13.840  1.00  0.00            
ATOM     67  H32 GCD     1      19.880  23.400  14.050  1.00  0.00            
ATOM     68  O16 GCD     1      18.660  22.120  12.970  1.00  0.00            
ATOM     69  H33 GCD     1      18.910  22.160  12.040  1.00  0.00            
ATOM     70  C21 GCD     1      21.130  21.860  13.180  1.00  0.00            
ATOM     71  H34 GCD     1      21.000  20.780  13.020  1.00  0.00            
ATOM     72  O17 GCD     1      21.390  22.440  11.970  1.00  0.00            
ATOM     73  H35 GCD     1      22.010  23.140  12.180  1.00  0.00            
ATOM     74  C22 GCD     1      22.340  22.020  14.130  1.00  0.00            
ATOM     75  H36 GCD     1      23.200  21.470  13.730  1.00  0.00            
ATOM     76  O18 GCD     1      21.990  21.400  15.350  1.00  0.00            
ATOM     77  C23 GCD     1      20.840  21.820  16.130  1.00  0.00            
ATOM     78  H37 GCD     1      20.840  22.900  16.310  1.00  0.00            
ATOM     79  C24 GCD     1      20.650  20.970  17.310  1.00  0.00            
ATOM     80  H38 GCD     1      20.760  19.930  16.980  1.00  0.00            
ATOM     81  H39 GCD     1      19.670  21.170  17.770  1.00  0.00            
ATOM     82  O19 GCD     1      21.540  21.120  18.420  1.00  0.00            
ATOM     83  H40 GCD     1      21.470  20.330  18.970  1.00  0.00            
ATOM     84  O20 GCD     1      22.440  23.440  14.290  1.00  0.00            
ATOM     85  C25 GCD     1      23.780  23.950  14.280  1.00  0.00            
ATOM     86  H41 GCD     1      24.500  23.130  14.180  1.00  0.00            
ATOM     87  C26 GCD     1      23.990  24.950  13.120  1.00  0.00            
ATOM     88  H42 GCD     1      23.260  25.760  13.180  1.00  0.00            
ATOM     89  O21 GCD     1      23.900  24.130  11.950  1.00  0.00            
ATOM     90  H43 GCD     1      24.290  23.270  12.170  1.00  0.00            
ATOM     91  C27 GCD     1      25.390  25.500  13.170  1.00  0.00            
ATOM     92  H44 GCD     1      26.110  24.690  13.010  1.00  0.00            
ATOM     93  O22 GCD     1      25.580  26.530  12.080  1.00  0.00            
ATOM     94  H45 GCD     1      24.860  26.590  11.440  1.00  0.00            
ATOM     95  C28 GCD     1      25.810  26.060  14.500  1.00  0.00            
ATOM     96  H46 GCD     1      26.900  26.090  14.470  1.00  0.00            
ATOM     97  O23 GCD     1      25.550  25.020  15.500  1.00  0.00            
ATOM     98  C29 GCD     1      24.240  24.550  15.600  1.00  0.00            
ATOM     99  H47 GCD     1      23.650  25.450  15.800  1.00  0.00            
ATOM    100  C30 GCD     1      24.040  23.600  16.760  1.00  0.00            
ATOM    101  H48 GCD     1      24.790  22.800  16.790  1.00  0.00            
ATOM    102  H49 GCD     1      23.030  23.190  16.620  1.00  0.00            
ATOM    103  O24 GCD     1      24.080  24.290  17.960  1.00  0.00            
ATOM    104  H50 GCD     1      25.010  24.470  18.130  1.00  0.00            
ATOM    105  O25 GCD     1      25.150  27.300  14.790  1.00  0.00            
ATOM    106  C31 GCD     1      26.030  28.350  15.380  1.00  0.00            
ATOM    107  H51 GCD     1      26.930  27.960  15.870  1.00  0.00            
ATOM    108  C32 GCD     1      26.500  29.290  14.260  1.00  0.00            
ATOM    109  H52 GCD     1      25.710  29.590  13.560  1.00  0.00            
ATOM    110  O26 GCD     1      27.450  28.490  13.520  1.00  0.00            
ATOM    111  H53 GCD     1      27.040  27.680  13.220  1.00  0.00            
ATOM    112  C33 GCD     1      27.070  30.650  14.770  1.00  0.00            
ATOM    113  H54 GCD     1      27.980  30.530  15.370  1.00  0.00            
ATOM    114  O27 GCD     1      27.210  31.640  13.760  1.00  0.00            
ATOM    115  H55 GCD     1      26.350  32.070  13.700  1.00  0.00            
ATOM    116  C34 GCD     1      26.130  31.160  15.870  1.00  0.00            
ATOM    117  H56 GCD     1      26.560  32.030  16.370  1.00  0.00            
ATOM    118  O28 GCD     1      25.890  30.170  16.850  1.00  0.00            
ATOM    119  C35 GCD     1      25.140  29.060  16.430  1.00  0.00            
ATOM    120  H57 GCD     1      24.230  29.370  15.900  1.00  0.00            
ATOM    121  C36 GCD     1      24.860  28.140  17.570  1.00  0.00            
ATOM    122  H58 GCD     1      25.760  27.750  18.060  1.00  0.00            
ATOM    123  H59 GCD     1      24.210  27.340  17.190  1.00  0.00            
ATOM    124  O29 GCD     1      24.110  28.740  18.580  1.00  0.00            
ATOM    125  H60 GCD     1      24.500  29.610  18.690  1.00  0.00            
ATOM    126  O30 GCD     1      24.940  31.580  15.200  1.00  0.00            
ATOM    127  C37 GCD     1      24.530  32.950  15.110  1.00  0.00            
ATOM    128  H61 GCD     1      25.230  33.640  15.600  1.00  0.00            
ATOM    129  C38 GCD     1      24.160  33.340  13.620  1.00  0.00            
ATOM    130  H62 GCD     1      23.330  32.750  13.210  1.00  0.00            
ATOM    131  O31 GCD     1      25.300  33.330  12.790  1.00  0.00            
ATOM    132  H63 GCD     1      25.030  33.690  11.930  1.00  0.00            
ATOM    133  C39 GCD     1      23.610  34.770  13.680  1.00  0.00            
ATOM    134  H64 GCD     1      24.410  35.450  13.990  1.00  0.00            
ATOM    135  O32 GCD     1      23.140  35.420  12.490  1.00  0.00            
ATOM    136  H65 GCD     1      22.340  34.930  12.250  1.00  0.00            
ATOM    137  C40 GCD     1      22.500  34.970  14.680  1.00  0.00            
ATOM    138  H66 GCD     1      22.210  36.010  14.860  1.00  0.00            
ATOM    139  O33 GCD     1      22.920  34.500  15.970  1.00  0.00            
ATOM    140  C41 GCD     1      23.270  33.120  15.910  1.00  0.00            
ATOM    141  H67 GCD     1      22.380  32.610  15.520  1.00  0.00            
ATOM    142  C42 GCD     1      23.360  32.660  17.390  1.00  0.00            
ATOM    143  H68 GCD     1      23.470  31.570  17.380  1.00  0.00            
ATOM    144  H69 GCD     1      22.390  32.880  17.860  1.00  0.00            
ATOM    145  O34 GCD     1      24.420  33.330  18.140  1.00  0.00            
ATOM    146  H70 GCD     1      24.570  32.730  18.880  1.00  0.00            
ATOM    147  O35 GCD     1      21.290  34.140  14.240  1.00  0.00            
ATOM    148  C43 GCD     1      20.030  34.820  13.950  1.00  0.00            
ATOM    149  H71 GCD     1      20.270  35.880  13.830  1.00  0.00            
ATOM    150  C44 GCD     1      19.490  34.110  12.730  1.00  0.00            
ATOM    151  H72 GCD     1      19.470  33.020  12.830  1.00  0.00            
ATOM    152  O36 GCD     1      20.410  34.370  11.670  1.00  0.00            
ATOM    153  H73 GCD     1      20.130  33.790  10.950  1.00  0.00            
ATOM    154  C45 GCD     1      18.120  34.660  12.380  1.00  0.00            
ATOM    155  H74 GCD     1      18.180  35.740  12.180  1.00  0.00            
ATOM    156  O37 GCD     1      17.530  34.270  11.090  1.00  0.00            
ATOM    157  H75 GCD     1      17.120  33.410  11.250  1.00  0.00            
ATOM    158  C46 GCD     1      17.160  34.420  13.530  1.00  0.00            
ATOM    159  H76 GCD     1      16.150  34.770  13.290  1.00  0.00            
ATOM    160  O38 GCD     1      17.050  33.010  13.730  1.00  0.00            
ATOM    161  O39 GCD     1      17.660  35.070  14.680  1.00  0.00            
ATOM    162  C47 GCD     1      19.010  34.660  15.060  1.00  0.00            
ATOM    163  H77 GCD     1      18.920  33.610  15.370  1.00  0.00            
ATOM    164  C48 GCD     1      19.450  35.580  16.210  1.00  0.00            
ATOM    165  H78 GCD     1      19.460  36.650  15.960  1.00  0.00            
ATOM    166  H79 GCD     1      20.530  35.530  16.420  1.00  0.00            
ATOM    167  O40 GCD     1      18.820  35.370  17.430  1.00  0.00            
ATOM    168  H80 GCD     1      17.890  35.640  17.400  1.00  0.00            
ATOM    169  C1  BU7     2      19.260  31.640  17.390  1.00  0.00            
ATOM    170  C2  BU7     2      19.970  30.470  18.180  1.00  0.00            
ATOM    171  C3  BU7     2      20.430  29.370  17.260  1.00  0.00            
ATOM    172  C4  BU7     2      20.850  28.130  18.080  1.00  0.00            
ATOM    173  C5  BU7     2      21.190  27.000  17.140  1.00  0.00            
ATOM    174  C6  BU7     2      20.000  26.090  16.820  1.00  0.00            
ATOM    175  O1  BU7     2      19.380  25.620  18.030  1.00  0.00            
ATOM    176  C7  BU7     2      19.030  26.770  15.900  1.00  0.00            
ATOM    177  C8  BU7     2      18.920  26.740  14.560  1.00  0.00            
ATOM    178  C9  BU7     2      17.930  27.580  13.790  1.00  0.00            
ATOM    179  C10 BU7     2      16.930  26.610  13.070  1.00  0.00            
ATOM    180  O2  BU7     2      17.400  25.470  12.450  1.00  0.00            
ATOM    181  C11 BU7     2      16.270  27.470  11.960  1.00  0.00            
ATOM    182  C12 BU7     2      17.300  28.580  11.720  1.00  0.00            
ATOM    183  O3  BU7     2      17.280  29.330  10.770  1.00  0.00            
ATOM    184  C13 BU7     2      18.500  28.500  12.700  1.00  0.00            
ATOM    185  C14 BU7     2      18.910  29.960  13.130  1.00  0.00            
ATOM    186  C15 BU7     2      20.250  30.090  13.880  1.00  0.00            
ATOM    187  C16 BU7     2      21.450  30.390  12.950  1.00  0.00            
ATOM    188  C17 BU7     2      21.710  29.270  11.870  1.00  0.00            
ATOM    189  C18 BU7     2      23.210  29.200  11.530  1.00  0.00            
ATOM    190  C19 BU7     2      23.800  30.300  10.580  1.00  0.00            
ATOM    191  C20 BU7     2      25.260  30.140  10.150  1.00  0.00            
ATOM    192  O4  BU7     2      25.920  29.100  10.270  1.00  0.00            
ATOM    193  O5  BU7     2      25.920  31.300  10.000  1.00  0.00            
ATOM    194  H1  BU7     2      18.900  32.400  18.100  1.00  0.00            
ATOM    195  H2  BU7     2      19.910  32.250  16.750  1.00  0.00            
ATOM    196  H3  BU7     2      18.460  31.290  16.730  1.00  0.00            
ATOM    197  H4  BU7     2      19.240  30.100  18.910  1.00  0.00            
ATOM    198  H5  BU7     2      20.750  30.710  18.910  1.00  0.00            
ATOM    199  H6  BU7     2      21.270  29.700  16.640  1.00  0.00            
ATOM    200  H7  BU7     2      19.600  29.160  16.580  1.00  0.00            
ATOM    201  H8  BU7     2      19.960  27.920  18.670  1.00  0.00            
ATOM    202  H9  BU7     2      21.630  28.340  18.820  1.00  0.00            
ATOM    203  H10 BU7     2      21.880  26.360  17.700  1.00  0.00            
ATOM    204  H11 BU7     2      21.780  27.390  16.300  1.00  0.00            
ATOM    205  H12 BU7     2      20.410  25.190  16.340  1.00  0.00            
ATOM    206  H13 BU7     2      20.040  25.050  18.480  1.00  0.00            
ATOM    207  H14 BU7     2      18.340  27.420  16.430  1.00  0.00            
ATOM    208  H15 BU7     2      19.610  26.120  14.000  1.00  0.00            
ATOM    209  H16 BU7     2      17.180  28.050  14.450  1.00  0.00            
ATOM    210  H17 BU7     2      16.120  26.290  13.730  1.00  0.00            
ATOM    211  H18 BU7     2      16.660  24.850  12.480  1.00  0.00            
ATOM    212  H19 BU7     2      15.270  27.820  12.250  1.00  0.00            
ATOM    213  H20 BU7     2      16.260  26.990  10.970  1.00  0.00            
ATOM    214  H21 BU7     2      19.310  27.990  12.170  1.00  0.00            
ATOM    215  H22 BU7     2      18.180  30.300  13.870  1.00  0.00            
ATOM    216  H23 BU7     2      18.800  30.660  12.290  1.00  0.00            
ATOM    217  H24 BU7     2      20.430  29.190  14.490  1.00  0.00            
ATOM    218  H25 BU7     2      20.250  30.910  14.610  1.00  0.00            
ATOM    219  H26 BU7     2      22.330  30.480  13.600  1.00  0.00            
ATOM    220  H27 BU7     2      21.320  31.330  12.400  1.00  0.00            
ATOM    221  H28 BU7     2      21.120  29.360  10.950  1.00  0.00            
ATOM    222  H29 BU7     2      21.490  28.270  12.250  1.00  0.00            
ATOM    223  H30 BU7     2      23.440  28.190  11.180  1.00  0.00            
ATOM    224  H31 BU7     2      23.690  29.330  12.510  1.00  0.00            
ATOM    225  H32 BU7     2      23.780  31.230  11.160  1.00  0.00            
ATOM    226  H33 BU7     2      23.210  30.210   9.660  1.00  0.00            
ATOM    227  H34 BU7     2      25.250  31.990  10.150  1.00  0.00            
TER
ENDMDL
MODEL        1
ATOM      1  H1  GCD     1      18.270  34.020  14.290  1.00  0.00            
ATOM      2  O1  GCD     1      18.580  34.210  15.190  1.00  0.00            
ATOM      3  C1  GCD     1      19.120  35.510  15.250  1.00  0.00            
ATOM      4  H2  GCD     1      18.410  36.250  14.880  1.00  0.00            
ATOM      5  H3  GCD     1      19.400  35.870  16.250  1.00  0.00            
ATOM      6  C2  GCD     1      20.350  35.490  14.350  1.00  0.00            
ATOM      7  H4  GCD     1      21.070  34.720  14.680  1.00  0.00            
ATOM      8  C3  GCD     1      21.130  36.850  14.400  1.00  0.00            
ATOM      9  H5  GCD     1      20.460  37.720  14.280  1.00  0.00            
ATOM     10  C4  GCD     1      22.120  37.000  13.190  1.00  0.00            
ATOM     11  H6  GCD     1      22.960  36.310  13.280  1.00  0.00            
ATOM     12  O2  GCD     1      22.580  38.330  13.150  1.00  0.00            
ATOM     13  H7  GCD     1      23.160  38.460  13.910  1.00  0.00            
ATOM     14  C5  GCD     1      21.470  36.610  11.910  1.00  0.00            
ATOM     15  H8  GCD     1      20.790  37.460  11.770  1.00  0.00            
ATOM     16  O3  GCD     1      22.430  36.530  10.830  1.00  0.00            
ATOM     17  H9  GCD     1      22.820  35.650  10.810  1.00  0.00            
ATOM     18  C6  GCD     1      20.740  35.200  11.950  1.00  0.00            
ATOM     19  O4  GCD     1      19.860  35.250  12.990  1.00  0.00            
ATOM     20  H10 GCD     1      20.310  35.040  10.960  1.00  0.00            
ATOM     21  O5  GCD     1      21.820  34.260  12.250  1.00  0.00            
ATOM     22  C7  GCD     1      22.080  33.180  11.320  1.00  0.00            
ATOM     23  H11 GCD     1      21.620  33.280  10.330  1.00  0.00            
ATOM     24  C8  GCD     1      23.620  33.070  11.280  1.00  0.00            
ATOM     25  H12 GCD     1      24.180  33.000  12.220  1.00  0.00            
ATOM     26  O6  GCD     1      24.120  34.150  10.470  1.00  0.00            
ATOM     27  H13 GCD     1      24.940  33.850  10.070  1.00  0.00            
ATOM     28  C9  GCD     1      23.940  31.820  10.450  1.00  0.00            
ATOM     29  H14 GCD     1      23.560  31.850   9.420  1.00  0.00            
ATOM     30  O7  GCD     1      25.380  31.590  10.380  1.00  0.00            
ATOM     31  H15 GCD     1      25.670  31.210  11.210  1.00  0.00            
ATOM     32  C10 GCD     1      23.260  30.590  11.070  1.00  0.00            
ATOM     33  H16 GCD     1      23.550  29.760  10.430  1.00  0.00            
ATOM     34  O8  GCD     1      21.850  30.810  11.100  1.00  0.00            
ATOM     35  C11 GCD     1      21.460  31.870  11.970  1.00  0.00            
ATOM     36  H17 GCD     1      21.970  31.690  12.930  1.00  0.00            
ATOM     37  C12 GCD     1      19.950  32.030  12.290  1.00  0.00            
ATOM     38  H18 GCD     1      19.890  32.880  12.980  1.00  0.00            
ATOM     39  H19 GCD     1      19.550  31.140  12.800  1.00  0.00            
ATOM     40  O9  GCD     1      19.210  32.390  11.160  1.00  0.00            
ATOM     41  H20 GCD     1      18.310  32.050  11.300  1.00  0.00            
ATOM     42  O10 GCD     1      23.810  30.460  12.370  1.00  0.00            
ATOM     43  C13 GCD     1      24.410  29.210  12.620  1.00  0.00            
ATOM     44  H21 GCD     1      24.430  28.590  11.720  1.00  0.00            
ATOM     45  C14 GCD     1      25.830  29.400  13.160  1.00  0.00            
ATOM     46  H22 GCD     1      25.870  29.790  14.190  1.00  0.00            
ATOM     47  O11 GCD     1      26.670  30.240  12.350  1.00  0.00            
ATOM     48  H23 GCD     1      26.670  31.100  12.770  1.00  0.00            
ATOM     49  C15 GCD     1      26.510  27.970  13.250  1.00  0.00            
ATOM     50  H24 GCD     1      26.460  27.570  12.230  1.00  0.00            
ATOM     51  O12 GCD     1      27.840  27.930  13.790  1.00  0.00            
ATOM     52  H25 GCD     1      28.510  28.320  13.210  1.00  0.00            
ATOM     53  C16 GCD     1      25.600  27.070  14.120  1.00  0.00            
ATOM     54  H26 GCD     1      26.030  26.090  13.890  1.00  0.00            
ATOM     55  O13 GCD     1      24.260  27.060  13.730  1.00  0.00            
ATOM     56  C17 GCD     1      23.650  28.360  13.630  1.00  0.00            
ATOM     57  H27 GCD     1      23.650  28.970  14.550  1.00  0.00            
ATOM     58  C18 GCD     1      22.200  28.140  13.140  1.00  0.00            
ATOM     59  H28 GCD     1      22.250  27.460  12.280  1.00  0.00            
ATOM     60  H29 GCD     1      21.840  29.080  12.710  1.00  0.00            
ATOM     61  O14 GCD     1      21.280  27.760  14.130  1.00  0.00            
ATOM     62  H30 GCD     1      20.390  27.920  13.810  1.00  0.00            
ATOM     63  O15 GCD     1      25.600  27.480  15.510  1.00  0.00            
ATOM     64  C19 GCD     1      26.140  26.550  16.410  1.00  0.00            
ATOM     65  H31 GCD     1      26.520  25.690  15.840  1.00  0.00            
ATOM     66  C20 GCD     1      27.340  27.070  17.200  1.00  0.00            
ATOM     67  H32 GCD     1      27.050  28.020  17.660  1.00  0.00            
ATOM     68  O16 GCD     1      28.520  27.290  16.350  1.00  0.00            
ATOM     69  H33 GCD     1      28.230  27.470  15.450  1.00  0.00            
ATOM     70  C21 GCD     1      27.740  26.100  18.250  1.00  0.00            
ATOM     71  H34 GCD     1      27.900  25.150  17.740  1.00  0.00            
ATOM     72  O17 GCD     1      28.960  26.300  19.070  1.00  0.00            
ATOM     73  H35 GCD     1      29.810  26.310  18.620  1.00  0.00            
ATOM     74  C22 GCD     1      26.540  25.830  19.190  1.00  0.00            
ATOM     75  H36 GCD     1      26.920  25.110  19.910  1.00  0.00            
ATOM     76  O18 GCD     1      25.490  25.350  18.400  1.00  0.00            
ATOM     77  C23 GCD     1      24.990  26.200  17.360  1.00  0.00            
ATOM     78  H37 GCD     1      24.590  27.110  17.820  1.00  0.00            
ATOM     79  C24 GCD     1      23.820  25.420  16.700  1.00  0.00            
ATOM     80  H38 GCD     1      23.170  26.040  16.070  1.00  0.00            
ATOM     81  H39 GCD     1      23.230  25.040  17.550  1.00  0.00            
ATOM     82  O19 GCD     1      24.320  24.390  15.860  1.00  0.00            
ATOM     83  H40 GCD     1      23.620  23.790  15.560  1.00  0.00            
ATOM     84  O20 GCD     1      26.100  26.960  19.980  1.00  0.00            
ATOM     85  C25 GCD     1      26.000  26.750  21.380  1.00  0.00            
ATOM     86  H41 GCD     1      26.270  25.750  21.720  1.00  0.00            
ATOM     87  C26 GCD     1      27.040  27.760  21.870  1.00  0.00            
ATOM     88  H42 GCD     1      26.770  28.700  21.370  1.00  0.00            
ATOM     89  O21 GCD     1      28.340  27.250  21.560  1.00  0.00            
ATOM     90  H43 GCD     1      28.320  27.020  20.630  1.00  0.00            
ATOM     91  C27 GCD     1      27.000  27.900  23.420  1.00  0.00            
ATOM     92  H44 GCD     1      27.280  26.920  23.830  1.00  0.00            
ATOM     93  O22 GCD     1      27.990  28.830  23.950  1.00  0.00            
ATOM     94  H45 GCD     1      28.880  28.500  23.760  1.00  0.00            
ATOM     95  C28 GCD     1      25.530  28.200  23.720  1.00  0.00            
ATOM     96  H46 GCD     1      25.320  28.170  24.790  1.00  0.00            
ATOM     97  O23 GCD     1      24.680  27.220  23.210  1.00  0.00            
ATOM     98  C29 GCD     1      24.610  27.090  21.750  1.00  0.00            
ATOM     99  H47 GCD     1      24.370  28.050  21.280  1.00  0.00            
ATOM    100  C30 GCD     1      23.650  25.930  21.390  1.00  0.00            
ATOM    101  H48 GCD     1      23.670  25.750  20.310  1.00  0.00            
ATOM    102  H49 GCD     1      22.670  26.270  21.740  1.00  0.00            
ATOM    103  O24 GCD     1      24.000  24.700  22.100  1.00  0.00            
ATOM    104  H50 GCD     1      23.540  24.020  21.580  1.00  0.00            
ATOM    105  O25 GCD     1      25.120  29.510  23.290  1.00  0.00            
ATOM    106  C31 GCD     1      24.490  30.410  24.220  1.00  0.00            
ATOM    107  H51 GCD     1      24.180  29.880  25.130  1.00  0.00            
ATOM    108  C32 GCD     1      25.610  31.470  24.600  1.00  0.00            
ATOM    109  H52 GCD     1      26.080  31.730  23.640  1.00  0.00            
ATOM    110  O26 GCD     1      26.710  30.920  25.350  1.00  0.00            
ATOM    111  H53 GCD     1      27.160  30.290  24.760  1.00  0.00            
ATOM    112  C33 GCD     1      25.020  32.730  25.220  1.00  0.00            
ATOM    113  H54 GCD     1      24.720  32.370  26.210  1.00  0.00            
ATOM    114  O27 GCD     1      25.960  33.830  25.370  1.00  0.00            
ATOM    115  H55 GCD     1      26.180  34.200  24.500  1.00  0.00            
ATOM    116  C34 GCD     1      23.780  33.100  24.480  1.00  0.00            
ATOM    117  H56 GCD     1      23.290  33.930  25.010  1.00  0.00            
ATOM    118  O28 GCD     1      22.810  32.100  24.390  1.00  0.00            
ATOM    119  C35 GCD     1      23.200  30.990  23.630  1.00  0.00            
ATOM    120  H57 GCD     1      23.520  31.310  22.630  1.00  0.00            
ATOM    121  C36 GCD     1      22.000  29.950  23.560  1.00  0.00            
ATOM    122  H58 GCD     1      22.310  29.080  22.970  1.00  0.00            
ATOM    123  H59 GCD     1      21.190  30.460  23.030  1.00  0.00            
ATOM    124  O29 GCD     1      21.550  29.530  24.780  1.00  0.00            
ATOM    125  H60 GCD     1      21.310  30.360  25.200  1.00  0.00            
ATOM    126  O30 GCD     1      24.160  33.650  23.200  1.00  0.00            
ATOM    127  C37 GCD     1      23.970  35.030  23.060  1.00  0.00            
ATOM    128  H61 GCD     1      24.210  35.590  23.970  1.00  0.00            
ATOM    129  C38 GCD     1      25.060  35.560  22.120  1.00  0.00            
ATOM    130  H62 GCD     1      24.890  35.040  21.170  1.00  0.00            
ATOM    131  O31 GCD     1      26.450  35.250  22.530  1.00  0.00            
ATOM    132  H63 GCD     1      27.060  35.570  21.850  1.00  0.00            
ATOM    133  C39 GCD     1      24.880  37.060  21.830  1.00  0.00            
ATOM    134  H64 GCD     1      24.940  37.520  22.820  1.00  0.00            
ATOM    135  O32 GCD     1      25.710  37.540  20.830  1.00  0.00            
ATOM    136  H65 GCD     1      26.430  36.910  20.740  1.00  0.00            
ATOM    137  C40 GCD     1      23.400  37.260  21.350  1.00  0.00            
ATOM    138  H66 GCD     1      23.220  38.340  21.350  1.00  0.00            
ATOM    139  O33 GCD     1      22.480  36.750  22.330  1.00  0.00            
ATOM    140  C41 GCD     1      22.570  35.340  22.480  1.00  0.00            
ATOM    141  H67 GCD     1      22.330  34.860  21.520  1.00  0.00            
ATOM    142  C42 GCD     1      21.420  35.000  23.380  1.00  0.00            
ATOM    143  H68 GCD     1      21.360  33.900  23.460  1.00  0.00            
ATOM    144  H69 GCD     1      20.500  35.170  22.810  1.00  0.00            
ATOM    145  O34 GCD     1      21.330  35.680  24.610  1.00  0.00            
ATOM    146  H70 GCD     1      21.140  35.050  25.310  1.00  0.00            
ATOM    147  O35 GCD     1      23.250  36.600  20.080  1.00  0.00            
ATOM    148  C43 GCD     1      22.680  37.440  19.030  1.00  0.00            
ATOM    149  H71 GCD     1      22.370  38.400  19.460  1.00  0.00            
ATOM    150  C44 GCD     1      23.690  37.680  17.960  1.00  0.00            
ATOM    151  H72 GCD     1      24.150  36.810  17.460  1.00  0.00            
ATOM    152  O36 GCD     1      24.720  38.480  18.450  1.00  0.00            
ATOM    153  H73 GCD     1      25.110  38.040  19.220  1.00  0.00            
ATOM    154  C45 GCD     1      23.100  38.490  16.780  1.00  0.00            
ATOM    155  H74 GCD     1      22.910  39.500  17.160  1.00  0.00            
ATOM    156  O37 GCD     1      23.960  38.580  15.640  1.00  0.00            
ATOM    157  H75 GCD     1      24.790  39.000  15.920  1.00  0.00            
ATOM    158  C46 GCD     1      21.740  37.970  16.450  1.00  0.00            
ATOM    159  H76 GCD     1      21.240  38.700  15.800  1.00  0.00            
ATOM    160  O38 GCD     1      21.780  36.760  15.640  1.00  0.00            
ATOM    161  O39 GCD     1      20.910  37.790  17.600  1.00  0.00            
ATOM    162  C47 GCD     1      21.400  36.830  18.450  1.00  0.00            
ATOM    163  H77 GCD     1      21.470  35.900  17.860  1.00  0.00            
ATOM    164  C48 GCD     1      20.370  36.740  19.540  1.00  0.00            
ATOM    165  H78 GCD     1      20.320  37.680  20.110  1.00  0.00            
ATOM    166  H79 GCD     1      20.720  35.930  20.190  1.00  0.00            
ATOM    167  O40 GCD     1      19.040  36.380  19.030  1.00  0.00            
ATOM    168  H80 GCD     1      18.800  37.160  18.520  1.00  0.00            
ATOM    169  C1  BU7     2      20.890  28.370  20.040  1.00  0.00            
ATOM    170  C2  BU7     2      22.050  28.120  19.060  1.00  0.00            
ATOM    171  C3  BU7     2      21.820  28.720  17.670  1.00  0.00            
ATOM    172  C4  BU7     2      21.800  30.230  17.640  1.00  0.00            
ATOM    173  C5  BU7     2      21.420  30.720  16.240  1.00  0.00            
ATOM    174  C6  BU7     2      21.070  32.210  16.090  1.00  0.00            
ATOM    175  O1  BU7     2      19.990  32.560  16.960  1.00  0.00            
ATOM    176  C7  BU7     2      22.340  33.010  16.540  1.00  0.00            
ATOM    177  C8  BU7     2      23.360  33.370  15.760  1.00  0.00            
ATOM    178  C9  BU7     2      24.590  34.230  16.190  1.00  0.00            
ATOM    179  C10 BU7     2      25.090  35.300  15.170  1.00  0.00            
ATOM    180  O2  BU7     2      25.330  34.700  13.890  1.00  0.00            
ATOM    181  C11 BU7     2      26.500  35.740  15.690  1.00  0.00            
ATOM    182  C12 BU7     2      26.940  34.470  16.430  1.00  0.00            
ATOM    183  O3  BU7     2      28.150  34.300  16.740  1.00  0.00            
ATOM    184  C13 BU7     2      25.810  33.400  16.650  1.00  0.00            
ATOM    185  C14 BU7     2      25.780  32.930  18.180  1.00  0.00            
ATOM    186  C15 BU7     2      26.300  31.490  18.350  1.00  0.00            
ATOM    187  C16 BU7     2      26.540  31.020  19.800  1.00  0.00            
ATOM    188  C17 BU7     2      27.590  31.970  20.520  1.00  0.00            
ATOM    189  C18 BU7     2      28.600  31.160  21.370  1.00  0.00            
ATOM    190  C19 BU7     2      29.620  30.390  20.450  1.00  0.00            
ATOM    191  C20 BU7     2      30.630  29.570  21.180  1.00  0.00            
ATOM    192  O4  BU7     2      30.710  29.560  22.410  1.00  0.00            
ATOM    193  O5  BU7     2      31.200  28.660  20.450  1.00  0.00            
ATOM    194  H1  BU7     2      19.910  28.020  19.690  1.00  0.00            
ATOM    195  H2  BU7     2      21.130  27.770  20.930  1.00  0.00            
ATOM    196  H3  BU7     2      20.650  29.400  20.320  1.00  0.00            
ATOM    197  H4  BU7     2      22.170  27.030  18.940  1.00  0.00            
ATOM    198  H5  BU7     2      22.980  28.540  19.470  1.00  0.00            
ATOM    199  H6  BU7     2      20.810  28.420  17.400  1.00  0.00            
ATOM    200  H7  BU7     2      22.580  28.320  16.990  1.00  0.00            
ATOM    201  H8  BU7     2      22.810  30.520  17.950  1.00  0.00            
ATOM    202  H9  BU7     2      21.070  30.620  18.360  1.00  0.00            
ATOM    203  H10 BU7     2      20.630  30.100  15.780  1.00  0.00            
ATOM    204  H11 BU7     2      22.280  30.620  15.570  1.00  0.00            
ATOM    205  H12 BU7     2      20.780  32.470  15.060  1.00  0.00            
ATOM    206  H13 BU7     2      19.430  33.110  16.380  1.00  0.00            
ATOM    207  H14 BU7     2      22.240  33.290  17.580  1.00  0.00            
ATOM    208  H15 BU7     2      23.490  33.000  14.750  1.00  0.00            
ATOM    209  H16 BU7     2      24.270  34.750  17.100  1.00  0.00            
ATOM    210  H17 BU7     2      24.500  36.230  15.110  1.00  0.00            
ATOM    211  H18 BU7     2      25.400  35.460  13.280  1.00  0.00            
ATOM    212  H19 BU7     2      26.500  36.490  16.490  1.00  0.00            
ATOM    213  H20 BU7     2      27.240  35.930  14.900  1.00  0.00            
ATOM    214  H21 BU7     2      25.900  32.560  15.960  1.00  0.00            
ATOM    215  H22 BU7     2      24.730  32.930  18.490  1.00  0.00            
ATOM    216  H23 BU7     2      26.250  33.660  18.850  1.00  0.00            
ATOM    217  H24 BU7     2      27.290  31.580  17.900  1.00  0.00            
ATOM    218  H25 BU7     2      25.670  30.780  17.800  1.00  0.00            
ATOM    219  H26 BU7     2      27.020  30.030  19.730  1.00  0.00            
ATOM    220  H27 BU7     2      25.680  30.730  20.410  1.00  0.00            
ATOM    221  H28 BU7     2      27.050  32.740  21.100  1.00  0.00            
ATOM    222  H29 BU7     2      28.140  32.610  19.830  1.00  0.00            
ATOM    223  H30 BU7     2      28.080  30.400  21.970  1.00  0.00            
ATOM    224  H31 BU7     2      29.130  31.820  22.070  1.00  0.00            
ATOM    225  H32 BU7     2      30.160  31.050  19.760  1.00  0.00            
ATOM    226  H33 BU7     2      29.030  29.690  19.840  1.00  0.00            
ATOM    227  H34 BU7     2      30.990  28.880  19.530  1.00  0.00            
TER
ENDMDL
MODEL        1
ATOM      1  H1  GCD     1      21.280  20.110  22.730  1.00  0.00            
ATOM      2  O1  GCD     1      21.610  20.950  22.370  1.00  0.00            
ATOM      3  C1  GCD     1      20.530  21.860  22.310  1.00  0.00            
ATOM      4  H2  GCD     1      20.280  22.230  23.310  1.00  0.00            
ATOM      5  H3  GCD     1      20.820  22.730  21.710  1.00  0.00            
ATOM      6  C2  GCD     1      19.370  21.180  21.690  1.00  0.00            
ATOM      7  H4  GCD     1      19.800  20.790  20.760  1.00  0.00            
ATOM      8  C3  GCD     1      18.330  22.190  21.350  1.00  0.00            
ATOM      9  H5  GCD     1      18.050  22.710  22.270  1.00  0.00            
ATOM     10  C4  GCD     1      17.050  21.540  20.850  1.00  0.00            
ATOM     11  H6  GCD     1      17.230  21.160  19.830  1.00  0.00            
ATOM     12  O2  GCD     1      16.030  22.490  20.790  1.00  0.00            
ATOM     13  H7  GCD     1      16.200  23.150  20.110  1.00  0.00            
ATOM     14  C5  GCD     1      16.640  20.300  21.620  1.00  0.00            
ATOM     15  H8  GCD     1      16.120  20.670  22.510  1.00  0.00            
ATOM     16  O3  GCD     1      15.560  19.640  20.900  1.00  0.00            
ATOM     17  H9  GCD     1      16.000  19.290  20.120  1.00  0.00            
ATOM     18  C6  GCD     1      17.860  19.400  21.870  1.00  0.00            
ATOM     19  O4  GCD     1      18.870  20.110  22.550  1.00  0.00            
ATOM     20  H10 GCD     1      17.670  18.520  22.490  1.00  0.00            
ATOM     21  O5  GCD     1      18.200  18.890  20.570  1.00  0.00            
ATOM     22  C7  GCD     1      17.820  17.540  20.170  1.00  0.00            
ATOM     23  H11 GCD     1      17.020  17.100  20.780  1.00  0.00            
ATOM     24  C8  GCD     1      17.370  17.630  18.750  1.00  0.00            
ATOM     25  H12 GCD     1      18.100  18.210  18.170  1.00  0.00            
ATOM     26  O6  GCD     1      16.110  18.310  18.710  1.00  0.00            
ATOM     27  H13 GCD     1      15.850  18.520  17.810  1.00  0.00            
ATOM     28  C9  GCD     1      17.140  16.250  18.030  1.00  0.00            
ATOM     29  H14 GCD     1      16.420  15.740  18.680  1.00  0.00            
ATOM     30  O7  GCD     1      16.710  16.330  16.680  1.00  0.00            
ATOM     31  H15 GCD     1      15.820  16.670  16.810  1.00  0.00            
ATOM     32  C10 GCD     1      18.440  15.500  18.200  1.00  0.00            
ATOM     33  H16 GCD     1      18.370  14.440  17.930  1.00  0.00            
ATOM     34  O8  GCD     1      18.770  15.380  19.550  1.00  0.00            
ATOM     35  C11 GCD     1      19.070  16.660  20.180  1.00  0.00            
ATOM     36  H17 GCD     1      19.870  17.160  19.620  1.00  0.00            
ATOM     37  C12 GCD     1      19.510  16.400  21.640  1.00  0.00            
ATOM     38  H18 GCD     1      20.000  17.300  22.020  1.00  0.00            
ATOM     39  H19 GCD     1      20.250  15.590  21.700  1.00  0.00            
ATOM     40  O9  GCD     1      18.440  15.910  22.590  1.00  0.00            
ATOM     41  H20 GCD     1      18.910  15.690  23.400  1.00  0.00            
ATOM     42  O10 GCD     1      19.520  16.140  17.570  1.00  0.00            
ATOM     43  C13 GCD     1      20.300  15.320  16.730  1.00  0.00            
ATOM     44  H21 GCD     1      19.840  14.350  16.510  1.00  0.00            
ATOM     45  C14 GCD     1      20.360  16.070  15.380  1.00  0.00            
ATOM     46  H22 GCD     1      20.680  17.080  15.650  1.00  0.00            
ATOM     47  O11 GCD     1      19.030  16.080  14.810  1.00  0.00            
ATOM     48  H23 GCD     1      18.440  16.680  15.290  1.00  0.00            
ATOM     49  C15 GCD     1      21.310  15.390  14.470  1.00  0.00            
ATOM     50  H24 GCD     1      20.920  14.420  14.160  1.00  0.00            
ATOM     51  O12 GCD     1      21.620  16.290  13.370  1.00  0.00            
ATOM     52  H25 GCD     1      20.780  16.520  12.950  1.00  0.00            
ATOM     53  C16 GCD     1      22.670  15.150  15.200  1.00  0.00            
ATOM     54  H26 GCD     1      23.340  14.540  14.580  1.00  0.00            
ATOM     55  O13 GCD     1      22.460  14.390  16.370  1.00  0.00            
ATOM     56  C17 GCD     1      21.670  15.080  17.300  1.00  0.00            
ATOM     57  H27 GCD     1      22.040  16.080  17.550  1.00  0.00            
ATOM     58  C18 GCD     1      21.580  14.270  18.580  1.00  0.00            
ATOM     59  H28 GCD     1      21.130  14.880  19.370  1.00  0.00            
ATOM     60  H29 GCD     1      22.620  14.150  18.900  1.00  0.00            
ATOM     61  O14 GCD     1      20.880  13.030  18.430  1.00  0.00            
ATOM     62  H30 GCD     1      21.230  12.350  19.020  1.00  0.00            
ATOM     63  O15 GCD     1      23.320  16.380  15.560  1.00  0.00            
ATOM     64  C19 GCD     1      24.730  16.340  15.330  1.00  0.00            
ATOM     65  H31 GCD     1      25.080  15.330  15.090  1.00  0.00            
ATOM     66  C20 GCD     1      25.030  17.320  14.250  1.00  0.00            
ATOM     67  H32 GCD     1      24.890  18.330  14.640  1.00  0.00            
ATOM     68  O16 GCD     1      24.180  17.060  13.110  1.00  0.00            
ATOM     69  H33 GCD     1      23.270  16.940  13.400  1.00  0.00            
ATOM     70  C21 GCD     1      26.450  17.140  13.890  1.00  0.00            
ATOM     71  H34 GCD     1      26.630  16.080  13.720  1.00  0.00            
ATOM     72  O17 GCD     1      26.960  17.990  12.830  1.00  0.00            
ATOM     73  H35 GCD     1      26.350  17.910  12.090  1.00  0.00            
ATOM     74  C22 GCD     1      27.310  17.560  15.100  1.00  0.00            
ATOM     75  H36 GCD     1      28.370  17.370  14.890  1.00  0.00            
ATOM     76  O18 GCD     1      26.940  16.680  16.240  1.00  0.00            
ATOM     77  C23 GCD     1      25.580  16.680  16.550  1.00  0.00            
ATOM     78  H37 GCD     1      25.280  17.690  16.850  1.00  0.00            
ATOM     79  C24 GCD     1      25.290  15.730  17.750  1.00  0.00            
ATOM     80  H38 GCD     1      25.750  14.760  17.540  1.00  0.00            
ATOM     81  H39 GCD     1      24.220  15.650  18.010  1.00  0.00            
ATOM     82  O19 GCD     1      25.780  16.170  18.990  1.00  0.00            
ATOM     83  H40 GCD     1      25.310  15.650  19.650  1.00  0.00            
ATOM     84  O20 GCD     1      27.130  18.940  15.430  1.00  0.00            
ATOM     85  C25 GCD     1      28.340  19.710  15.550  1.00  0.00            
ATOM     86  H41 GCD     1      29.200  19.040  15.620  1.00  0.00            
ATOM     87  C26 GCD     1      28.570  20.710  14.410  1.00  0.00            
ATOM     88  H42 GCD     1      27.650  21.290  14.250  1.00  0.00            
ATOM     89  O21 GCD     1      28.840  20.070  13.190  1.00  0.00            
ATOM     90  H43 GCD     1      28.090  19.590  12.820  1.00  0.00            
ATOM     91  C27 GCD     1      29.700  21.590  14.860  1.00  0.00            
ATOM     92  H44 GCD     1      30.550  20.910  14.970  1.00  0.00            
ATOM     93  O22 GCD     1      29.980  22.510  13.800  1.00  0.00            
ATOM     94  H45 GCD     1      29.120  22.900  13.590  1.00  0.00            
ATOM     95  C28 GCD     1      29.510  22.270  16.180  1.00  0.00            
ATOM     96  H46 GCD     1      30.310  22.980  16.380  1.00  0.00            
ATOM     97  O23 GCD     1      29.380  21.270  17.100  1.00  0.00            
ATOM     98  C29 GCD     1      28.190  20.440  16.920  1.00  0.00            
ATOM     99  H47 GCD     1      27.210  20.920  17.020  1.00  0.00            
ATOM    100  C30 GCD     1      28.280  19.400  18.020  1.00  0.00            
ATOM    101  H48 GCD     1      28.950  18.580  17.740  1.00  0.00            
ATOM    102  H49 GCD     1      27.330  18.890  18.200  1.00  0.00            
ATOM    103  O24 GCD     1      28.680  19.930  19.330  1.00  0.00            
ATOM    104  H50 GCD     1      29.170  20.760  19.280  1.00  0.00            
ATOM    105  O25 GCD     1      28.290  22.940  16.070  1.00  0.00            
ATOM    106  C31 GCD     1      28.260  24.320  15.870  1.00  0.00            
ATOM    107  H51 GCD     1      29.240  24.630  15.490  1.00  0.00            
ATOM    108  C32 GCD     1      27.250  24.660  14.790  1.00  0.00            
ATOM    109  H52 GCD     1      26.260  24.330  15.120  1.00  0.00            
ATOM    110  O26 GCD     1      27.610  23.880  13.550  1.00  0.00            
ATOM    111  H53 GCD     1      26.950  24.190  12.910  1.00  0.00            
ATOM    112  C33 GCD     1      27.290  26.180  14.590  1.00  0.00            
ATOM    113  H54 GCD     1      28.310  26.530  14.380  1.00  0.00            
ATOM    114  O27 GCD     1      26.460  26.670  13.540  1.00  0.00            
ATOM    115  H55 GCD     1      25.690  26.100  13.410  1.00  0.00            
ATOM    116  C34 GCD     1      26.890  26.850  15.930  1.00  0.00            
ATOM    117  H56 GCD     1      26.810  27.940  15.890  1.00  0.00            
ATOM    118  O28 GCD     1      27.910  26.470  16.850  1.00  0.00            
ATOM    119  C35 GCD     1      28.000  25.070  17.210  1.00  0.00            
ATOM    120  H57 GCD     1      27.060  24.670  17.610  1.00  0.00            
ATOM    121  C36 GCD     1      29.000  24.820  18.240  1.00  0.00            
ATOM    122  H58 GCD     1      29.950  25.020  17.740  1.00  0.00            
ATOM    123  H59 GCD     1      29.170  23.790  18.590  1.00  0.00            
ATOM    124  O29 GCD     1      28.730  25.620  19.420  1.00  0.00            
ATOM    125  H60 GCD     1      28.640  26.550  19.180  1.00  0.00            
ATOM    126  O30 GCD     1      25.630  26.370  16.420  1.00  0.00            
ATOM    127  C37 GCD     1      24.660  27.290  16.910  1.00  0.00            
ATOM    128  H61 GCD     1      25.090  28.290  16.810  1.00  0.00            
ATOM    129  C38 GCD     1      23.440  27.230  16.020  1.00  0.00            
ATOM    130  H62 GCD     1      23.130  26.180  16.090  1.00  0.00            
ATOM    131  O31 GCD     1      23.720  27.570  14.670  1.00  0.00            
ATOM    132  H63 GCD     1      24.150  28.420  14.530  1.00  0.00            
ATOM    133  C39 GCD     1      22.220  27.940  16.610  1.00  0.00            
ATOM    134  H64 GCD     1      22.470  29.010  16.520  1.00  0.00            
ATOM    135  O32 GCD     1      21.020  27.720  15.840  1.00  0.00            
ATOM    136  H65 GCD     1      20.620  27.010  16.370  1.00  0.00            
ATOM    137  C40 GCD     1      21.920  27.650  18.000  1.00  0.00            
ATOM    138  H66 GCD     1      21.220  28.420  18.330  1.00  0.00            
ATOM    139  O33 GCD     1      23.110  27.900  18.740  1.00  0.00            
ATOM    140  C41 GCD     1      24.240  27.090  18.400  1.00  0.00            
ATOM    141  H67 GCD     1      24.040  26.010  18.490  1.00  0.00            
ATOM    142  C42 GCD     1      25.410  27.400  19.340  1.00  0.00            
ATOM    143  H68 GCD     1      26.370  27.070  18.920  1.00  0.00            
ATOM    144  H69 GCD     1      25.290  27.030  20.370  1.00  0.00            
ATOM    145  O34 GCD     1      25.470  28.830  19.480  1.00  0.00            
ATOM    146  H70 GCD     1      26.130  28.960  20.170  1.00  0.00            
ATOM    147  O35 GCD     1      21.440  26.310  18.130  1.00  0.00            
ATOM    148  C43 GCD     1      20.440  26.130  19.110  1.00  0.00            
ATOM    149  H71 GCD     1      20.040  27.030  19.580  1.00  0.00            
ATOM    150  C44 GCD     1      19.170  25.510  18.480  1.00  0.00            
ATOM    151  H72 GCD     1      19.380  24.530  18.010  1.00  0.00            
ATOM    152  O36 GCD     1      18.810  26.320  17.370  1.00  0.00            
ATOM    153  H73 GCD     1      18.030  26.010  16.880  1.00  0.00            
ATOM    154  C45 GCD     1      18.060  25.350  19.480  1.00  0.00            
ATOM    155  H74 GCD     1      17.790  26.350  19.840  1.00  0.00            
ATOM    156  O37 GCD     1      16.900  24.770  18.880  1.00  0.00            
ATOM    157  H75 GCD     1      16.540  25.500  18.380  1.00  0.00            
ATOM    158  C46 GCD     1      18.580  24.430  20.640  1.00  0.00            
ATOM    159  H76 GCD     1      17.980  24.560  21.550  1.00  0.00            
ATOM    160  O38 GCD     1      18.750  23.070  20.280  1.00  0.00            
ATOM    161  O39 GCD     1      19.830  24.900  21.110  1.00  0.00            
ATOM    162  C47 GCD     1      20.920  25.210  20.180  1.00  0.00            
ATOM    163  H77 GCD     1      21.210  24.270  19.680  1.00  0.00            
ATOM    164  C48 GCD     1      22.080  25.690  21.050  1.00  0.00            
ATOM    165  H78 GCD     1      21.880  26.690  21.480  1.00  0.00            
ATOM    166  H79 GCD     1      22.920  25.860  20.380  1.00  0.00            
ATOM    167  O40 GCD     1      22.450  24.740  22.120  1.00  0.00            
ATOM    168  H80 GCD     1      21.740  24.700  22.780  1.00  0.00            
ATOM    169  C1  BU7     2      25.140  23.790  20.490  1.00  0.00            
ATOM    170  C2  BU7     2      25.620  22.360  20.140  1.00  0.00            
ATOM    171  C3  BU7     2      24.620  21.260  20.380  1.00  0.00            
ATOM    172  C4  BU7     2      25.140  19.880  19.910  1.00  0.00            
ATOM    173  C5  BU7     2      24.200  18.760  20.430  1.00  0.00            
ATOM    174  C6  BU7     2      23.270  18.130  19.370  1.00  0.00            
ATOM    175  O1  BU7     2      22.590  17.030  20.000  1.00  0.00            
ATOM    176  C7  BU7     2      22.210  19.090  18.940  1.00  0.00            
ATOM    177  C8  BU7     2      22.270  19.840  17.810  1.00  0.00            
ATOM    178  C9  BU7     2      21.250  20.930  17.490  1.00  0.00            
ATOM    179  C10 BU7     2      19.830  20.370  17.410  1.00  0.00            
ATOM    180  O2  BU7     2      19.920  19.200  16.530  1.00  0.00            
ATOM    181  C11 BU7     2      18.930  21.460  16.760  1.00  0.00            
ATOM    182  C12 BU7     2      19.950  22.320  16.110  1.00  0.00            
ATOM    183  O3  BU7     2      19.610  23.310  15.510  1.00  0.00            
ATOM    184  C13 BU7     2      21.440  21.800  16.260  1.00  0.00            
ATOM    185  C14 BU7     2      22.280  23.090  16.380  1.00  0.00            
ATOM    186  C15 BU7     2      23.820  22.850  16.480  1.00  0.00            
ATOM    187  C16 BU7     2      24.490  21.800  15.450  1.00  0.00            
ATOM    188  C17 BU7     2      24.410  22.200  13.940  1.00  0.00            
ATOM    189  C18 BU7     2      24.760  20.900  13.080  1.00  0.00            
ATOM    190  C19 BU7     2      25.080  21.400  11.640  1.00  0.00            
ATOM    191  C20 BU7     2      25.390  20.280  10.620  1.00  0.00            
ATOM    192  O4  BU7     2      25.750  19.120  10.870  1.00  0.00            
ATOM    193  O5  BU7     2      24.800  20.460   9.490  1.00  0.00            
ATOM    194  H1  BU7     2      24.920  23.880  21.560  1.00  0.00            
ATOM    195  H2  BU7     2      25.850  24.550  20.150  1.00  0.00            
ATOM    196  H3  BU7     2      24.190  24.000  20.000  1.00  0.00            
ATOM    197  H4  BU7     2      26.430  22.120  20.840  1.00  0.00            
ATOM    198  H5  BU7     2      26.100  22.380  19.150  1.00  0.00            
ATOM    199  H6  BU7     2      23.650  21.430  19.890  1.00  0.00            
ATOM    200  H7  BU7     2      24.450  21.220  21.460  1.00  0.00            
ATOM    201  H8  BU7     2      26.120  19.720  20.370  1.00  0.00            
ATOM    202  H9  BU7     2      25.300  19.930  18.830  1.00  0.00            
ATOM    203  H10 BU7     2      23.550  19.170  21.210  1.00  0.00            
ATOM    204  H11 BU7     2      24.730  17.900  20.870  1.00  0.00            
ATOM    205  H12 BU7     2      23.890  17.790  18.530  1.00  0.00            
ATOM    206  H13 BU7     2      22.830  16.950  20.940  1.00  0.00            
ATOM    207  H14 BU7     2      21.480  19.270  19.720  1.00  0.00            
ATOM    208  H15 BU7     2      23.090  19.740  17.100  1.00  0.00            
ATOM    209  H16 BU7     2      21.300  21.590  18.370  1.00  0.00            
ATOM    210  H17 BU7     2      19.390  20.140  18.390  1.00  0.00            
ATOM    211  H18 BU7     2      20.390  18.490  16.990  1.00  0.00            
ATOM    212  H19 BU7     2      18.450  21.930  17.630  1.00  0.00            
ATOM    213  H20 BU7     2      18.350  20.990  15.960  1.00  0.00            
ATOM    214  H21 BU7     2      21.660  21.240  15.340  1.00  0.00            
ATOM    215  H22 BU7     2      21.910  23.800  17.130  1.00  0.00            
ATOM    216  H23 BU7     2      22.220  23.660  15.440  1.00  0.00            
ATOM    217  H24 BU7     2      24.130  22.530  17.480  1.00  0.00            
ATOM    218  H25 BU7     2      24.270  23.840  16.380  1.00  0.00            
ATOM    219  H26 BU7     2      24.130  20.760  15.510  1.00  0.00            
ATOM    220  H27 BU7     2      25.550  21.760  15.720  1.00  0.00            
ATOM    221  H28 BU7     2      25.110  23.020  13.730  1.00  0.00            
ATOM    222  H29 BU7     2      23.400  22.580  13.760  1.00  0.00            
ATOM    223  H30 BU7     2      23.950  20.170  13.170  1.00  0.00            
ATOM    224  H31 BU7     2      25.730  20.570  13.500  1.00  0.00            
ATOM    225  H32 BU7     2      25.970  22.040  11.710  1.00  0.00            
ATOM    226  H33 BU7     2      24.250  22.060  11.370  1.00  0.00            
ATOM    227  H34 BU7     2      24.630  19.530   9.270  1.00  0.00            
TER
ENDMDL
MODEL        1
ATOM      1  H1  GCD     1      17.180  19.290  23.150  1.00  0.00            
ATOM      2  O1  GCD     1      17.110  18.610  22.470  1.00  0.00            
ATOM      3  C1  GCD     1      17.990  18.980  21.420  1.00  0.00            
ATOM      4  H2  GCD     1      19.010  18.980  21.830  1.00  0.00            
ATOM      5  H3  GCD     1      18.030  18.250  20.600  1.00  0.00            
ATOM      6  C2  GCD     1      17.580  20.360  20.960  1.00  0.00            
ATOM      7  H4  GCD     1      18.080  20.370  19.980  1.00  0.00            
ATOM      8  C3  GCD     1      18.090  21.570  21.710  1.00  0.00            
ATOM      9  H5  GCD     1      17.620  21.440  22.690  1.00  0.00            
ATOM     10  C4  GCD     1      17.670  22.840  20.970  1.00  0.00            
ATOM     11  H6  GCD     1      18.360  23.020  20.140  1.00  0.00            
ATOM     12  O2  GCD     1      17.790  23.990  21.830  1.00  0.00            
ATOM     13  H7  GCD     1      18.740  24.130  21.940  1.00  0.00            
ATOM     14  C5  GCD     1      16.280  22.730  20.300  1.00  0.00            
ATOM     15  H8  GCD     1      15.680  22.850  21.210  1.00  0.00            
ATOM     16  O3  GCD     1      16.150  23.810  19.320  1.00  0.00            
ATOM     17  H9  GCD     1      16.350  23.540  18.410  1.00  0.00            
ATOM     18  C6  GCD     1      15.890  21.410  19.670  1.00  0.00            
ATOM     19  O4  GCD     1      16.200  20.440  20.730  1.00  0.00            
ATOM     20  H10 GCD     1      14.810  21.400  19.500  1.00  0.00            
ATOM     21  O5  GCD     1      16.640  21.080  18.500  1.00  0.00            
ATOM     22  C7  GCD     1      15.900  20.960  17.300  1.00  0.00            
ATOM     23  H11 GCD     1      14.930  21.460  17.280  1.00  0.00            
ATOM     24  C8  GCD     1      16.790  21.710  16.240  1.00  0.00            
ATOM     25  H12 GCD     1      17.800  21.290  16.280  1.00  0.00            
ATOM     26  O6  GCD     1      16.750  23.070  16.550  1.00  0.00            
ATOM     27  H13 GCD     1      17.520  23.530  16.200  1.00  0.00            
ATOM     28  C9  GCD     1      16.130  21.430  14.840  1.00  0.00            
ATOM     29  H14 GCD     1      15.080  21.710  14.970  1.00  0.00            
ATOM     30  O7  GCD     1      16.630  22.220  13.740  1.00  0.00            
ATOM     31  H15 GCD     1      17.570  22.370  13.930  1.00  0.00            
ATOM     32  C10 GCD     1      16.010  19.940  14.550  1.00  0.00            
ATOM     33  H16 GCD     1      15.410  19.830  13.650  1.00  0.00            
ATOM     34  O8  GCD     1      15.260  19.290  15.580  1.00  0.00            
ATOM     35  C11 GCD     1      15.720  19.430  16.950  1.00  0.00            
ATOM     36  H17 GCD     1      16.710  18.940  16.980  1.00  0.00            
ATOM     37  C12 GCD     1      14.870  18.600  17.870  1.00  0.00            
ATOM     38  H18 GCD     1      15.420  18.460  18.810  1.00  0.00            
ATOM     39  H19 GCD     1      14.620  17.630  17.450  1.00  0.00            
ATOM     40  O9  GCD     1      13.620  19.270  18.170  1.00  0.00            
ATOM     41  H20 GCD     1      13.330  18.690  18.880  1.00  0.00            
ATOM     42  O10 GCD     1      17.360  19.450  14.460  1.00  0.00            
ATOM     43  C13 GCD     1      17.830  18.590  13.430  1.00  0.00            
ATOM     44  H21 GCD     1      16.990  18.500  12.720  1.00  0.00            
ATOM     45  C14 GCD     1      19.030  19.260  12.730  1.00  0.00            
ATOM     46  H22 GCD     1      19.750  19.350  13.560  1.00  0.00            
ATOM     47  O11 GCD     1      18.640  20.500  12.070  1.00  0.00            
ATOM     48  H23 GCD     1      18.860  21.240  12.640  1.00  0.00            
ATOM     49  C15 GCD     1      19.620  18.310  11.720  1.00  0.00            
ATOM     50  H24 GCD     1      18.900  18.120  10.910  1.00  0.00            
ATOM     51  O12 GCD     1      20.780  18.790  11.060  1.00  0.00            
ATOM     52  H25 GCD     1      20.540  19.690  10.790  1.00  0.00            
ATOM     53  C16 GCD     1      19.910  16.940  12.340  1.00  0.00            
ATOM     54  H26 GCD     1      20.070  16.320  11.460  1.00  0.00            
ATOM     55  O13 GCD     1      18.760  16.440  12.970  1.00  0.00            
ATOM     56  C17 GCD     1      18.160  17.210  13.980  1.00  0.00            
ATOM     57  H27 GCD     1      18.840  17.360  14.830  1.00  0.00            
ATOM     58  C18 GCD     1      17.000  16.520  14.610  1.00  0.00            
ATOM     59  H28 GCD     1      16.390  16.150  13.780  1.00  0.00            
ATOM     60  H29 GCD     1      16.370  17.070  15.320  1.00  0.00            
ATOM     61  O14 GCD     1      17.440  15.340  15.310  1.00  0.00            
ATOM     62  H30 GCD     1      16.800  14.640  15.150  1.00  0.00            
ATOM     63  O15 GCD     1      20.960  16.900  13.320  1.00  0.00            
ATOM     64  C19 GCD     1      21.890  15.850  13.140  1.00  0.00            
ATOM     65  H31 GCD     1      21.510  15.240  12.310  1.00  0.00            
ATOM     66  C20 GCD     1      23.260  16.440  12.840  1.00  0.00            
ATOM     67  H32 GCD     1      23.440  17.150  13.650  1.00  0.00            
ATOM     68  O16 GCD     1      22.990  17.140  11.610  1.00  0.00            
ATOM     69  H33 GCD     1      22.300  17.800  11.750  1.00  0.00            
ATOM     70  C21 GCD     1      24.270  15.300  12.670  1.00  0.00            
ATOM     71  H34 GCD     1      24.000  14.580  11.890  1.00  0.00            
ATOM     72  O17 GCD     1      25.630  15.710  12.440  1.00  0.00            
ATOM     73  H35 GCD     1      25.710  16.540  12.930  1.00  0.00            
ATOM     74  C22 GCD     1      24.180  14.390  13.980  1.00  0.00            
ATOM     75  H36 GCD     1      24.760  13.480  13.840  1.00  0.00            
ATOM     76  O18 GCD     1      22.860  13.930  14.250  1.00  0.00            
ATOM     77  C23 GCD     1      21.960  15.020  14.390  1.00  0.00            
ATOM     78  H37 GCD     1      22.410  15.640  15.180  1.00  0.00            
ATOM     79  C24 GCD     1      20.600  14.470  14.760  1.00  0.00            
ATOM     80  H38 GCD     1      20.290  13.900  13.870  1.00  0.00            
ATOM     81  H39 GCD     1      19.950  15.340  14.930  1.00  0.00            
ATOM     82  O19 GCD     1      20.640  13.590  15.900  1.00  0.00            
ATOM     83  H40 GCD     1      21.340  13.040  15.540  1.00  0.00            
ATOM     84  O20 GCD     1      24.820  15.020  15.130  1.00  0.00            
ATOM     85  C25 GCD     1      25.820  14.210  15.790  1.00  0.00            
ATOM     86  H41 GCD     1      25.940  13.190  15.390  1.00  0.00            
ATOM     87  C26 GCD     1      27.190  14.880  15.700  1.00  0.00            
ATOM     88  H42 GCD     1      26.990  15.890  16.080  1.00  0.00            
ATOM     89  O21 GCD     1      27.610  14.900  14.320  1.00  0.00            
ATOM     90  H43 GCD     1      26.780  14.930  13.830  1.00  0.00            
ATOM     91  C27 GCD     1      28.260  14.320  16.550  1.00  0.00            
ATOM     92  H44 GCD     1      28.430  13.270  16.260  1.00  0.00            
ATOM     93  O22 GCD     1      29.510  14.970  16.580  1.00  0.00            
ATOM     94  H45 GCD     1      29.440  15.840  16.990  1.00  0.00            
ATOM     95  C28 GCD     1      27.720  14.120  17.990  1.00  0.00            
ATOM     96  H46 GCD     1      28.340  13.460  18.590  1.00  0.00            
ATOM     97  O23 GCD     1      26.490  13.450  17.950  1.00  0.00            
ATOM     98  C29 GCD     1      25.400  13.990  17.240  1.00  0.00            
ATOM     99  H47 GCD     1      25.180  15.000  17.610  1.00  0.00            
ATOM    100  C30 GCD     1      24.150  13.170  17.430  1.00  0.00            
ATOM    101  H48 GCD     1      24.260  12.240  16.870  1.00  0.00            
ATOM    102  H49 GCD     1      23.270  13.590  16.930  1.00  0.00            
ATOM    103  O24 GCD     1      23.730  13.010  18.770  1.00  0.00            
ATOM    104  H50 GCD     1      24.290  12.390  19.270  1.00  0.00            
ATOM    105  O25 GCD     1      27.380  15.360  18.660  1.00  0.00            
ATOM    106  C31 GCD     1      28.360  15.980  19.500  1.00  0.00            
ATOM    107  H51 GCD     1      29.320  15.460  19.450  1.00  0.00            
ATOM    108  C32 GCD     1      28.510  17.450  19.020  1.00  0.00            
ATOM    109  H52 GCD     1      27.530  17.910  18.850  1.00  0.00            
ATOM    110  O26 GCD     1      29.260  17.270  17.790  1.00  0.00            
ATOM    111  H53 GCD     1      29.810  18.050  17.700  1.00  0.00            
ATOM    112  C33 GCD     1      29.300  18.270  19.990  1.00  0.00            
ATOM    113  H54 GCD     1      30.330  17.890  19.940  1.00  0.00            
ATOM    114  O27 GCD     1      29.540  19.680  19.550  1.00  0.00            
ATOM    115  H55 GCD     1      30.200  20.160  20.080  1.00  0.00            
ATOM    116  C34 GCD     1      28.770  18.250  21.380  1.00  0.00            
ATOM    117  H56 GCD     1      29.350  18.780  22.140  1.00  0.00            
ATOM    118  O28 GCD     1      28.700  16.890  21.790  1.00  0.00            
ATOM    119  C35 GCD     1      27.940  15.970  20.980  1.00  0.00            
ATOM    120  H57 GCD     1      26.900  16.310  20.970  1.00  0.00            
ATOM    121  C36 GCD     1      27.770  14.590  21.620  1.00  0.00            
ATOM    122  H58 GCD     1      28.730  14.240  22.010  1.00  0.00            
ATOM    123  H59 GCD     1      27.530  13.790  20.910  1.00  0.00            
ATOM    124  O29 GCD     1      26.810  14.670  22.640  1.00  0.00            
ATOM    125  H60 GCD     1      25.950  14.490  22.250  1.00  0.00            
ATOM    126  O30 GCD     1      27.440  18.830  21.470  1.00  0.00            
ATOM    127  C37 GCD     1      27.250  19.740  22.520  1.00  0.00            
ATOM    128  H61 GCD     1      28.150  19.980  23.100  1.00  0.00            
ATOM    129  C38 GCD     1      26.910  21.040  21.760  1.00  0.00            
ATOM    130  H62 GCD     1      26.190  20.760  20.980  1.00  0.00            
ATOM    131  O31 GCD     1      28.080  21.520  21.040  1.00  0.00            
ATOM    132  H63 GCD     1      28.440  20.740  20.590  1.00  0.00            
ATOM    133  C39 GCD     1      26.280  22.040  22.770  1.00  0.00            
ATOM    134  H64 GCD     1      27.050  22.490  23.420  1.00  0.00            
ATOM    135  O32 GCD     1      25.830  23.190  21.960  1.00  0.00            
ATOM    136  H65 GCD     1      26.550  23.530  21.410  1.00  0.00            
ATOM    137  C40 GCD     1      25.210  21.360  23.620  1.00  0.00            
ATOM    138  H66 GCD     1      24.880  22.130  24.330  1.00  0.00            
ATOM    139  O33 GCD     1      25.710  20.270  24.300  1.00  0.00            
ATOM    140  C41 GCD     1      26.210  19.200  23.480  1.00  0.00            
ATOM    141  H67 GCD     1      25.340  18.800  22.930  1.00  0.00            
ATOM    142  C42 GCD     1      26.590  17.960  24.230  1.00  0.00            
ATOM    143  H68 GCD     1      26.550  17.110  23.540  1.00  0.00            
ATOM    144  H69 GCD     1      25.710  17.840  24.880  1.00  0.00            
ATOM    145  O34 GCD     1      27.820  18.020  25.020  1.00  0.00            
ATOM    146  H70 GCD     1      27.960  18.920  25.360  1.00  0.00            
ATOM    147  O35 GCD     1      24.200  21.000  22.760  1.00  0.00            
ATOM    148  C43 GCD     1      22.840  21.410  23.190  1.00  0.00            
ATOM    149  H71 GCD     1      22.840  21.520  24.290  1.00  0.00            
ATOM    150  C44 GCD     1      22.220  22.680  22.610  1.00  0.00            
ATOM    151  H72 GCD     1      21.900  22.390  21.600  1.00  0.00            
ATOM    152  O36 GCD     1      23.150  23.770  22.730  1.00  0.00            
ATOM    153  H73 GCD     1      23.910  23.450  22.220  1.00  0.00            
ATOM    154  C45 GCD     1      20.930  23.020  23.340  1.00  0.00            
ATOM    155  H74 GCD     1      21.220  22.960  24.390  1.00  0.00            
ATOM    156  O37 GCD     1      20.470  24.320  22.990  1.00  0.00            
ATOM    157  H75 GCD     1      21.210  24.830  22.650  1.00  0.00            
ATOM    158  C46 GCD     1      19.990  21.850  23.100  1.00  0.00            
ATOM    159  H76 GCD     1      19.180  22.030  23.810  1.00  0.00            
ATOM    160  O38 GCD     1      19.490  21.640  21.830  1.00  0.00            
ATOM    161  O39 GCD     1      20.550  20.600  23.520  1.00  0.00            
ATOM    162  C47 GCD     1      21.910  20.230  23.020  1.00  0.00            
ATOM    163  H77 GCD     1      21.830  20.050  21.940  1.00  0.00            
ATOM    164  C48 GCD     1      22.440  18.940  23.730  1.00  0.00            
ATOM    165  H78 GCD     1      22.250  19.160  24.790  1.00  0.00            
ATOM    166  H79 GCD     1      23.510  18.760  23.570  1.00  0.00            
ATOM    167  O40 GCD     1      21.700  17.790  23.340  1.00  0.00            
ATOM    168  H80 GCD     1      20.770  18.030  23.270  1.00  0.00            
ATOM    169  C1  BU7     2      24.340  18.530  19.470  1.00  0.00            
ATOM    170  C2  BU7     2      24.320  17.270  18.610  1.00  0.00            
ATOM    171  C3  BU7     2      23.300  17.500  17.440  1.00  0.00            
ATOM    172  C4  BU7     2      21.950  18.160  17.850  1.00  0.00            
ATOM    173  C5  BU7     2      20.930  18.320  16.670  1.00  0.00            
ATOM    174  C6  BU7     2      19.710  19.170  17.090  1.00  0.00            
ATOM    175  O1  BU7     2      19.110  18.740  18.260  1.00  0.00            
ATOM    176  C7  BU7     2      20.170  20.640  17.270  1.00  0.00            
ATOM    177  C8  BU7     2      20.190  21.350  18.390  1.00  0.00            
ATOM    178  C9  BU7     2      20.800  22.750  18.670  1.00  0.00            
ATOM    179  C10 BU7     2      20.080  24.040  18.110  1.00  0.00            
ATOM    180  O2  BU7     2      19.820  23.840  16.730  1.00  0.00            
ATOM    181  C11 BU7     2      21.050  25.200  18.310  1.00  0.00            
ATOM    182  C12 BU7     2      22.370  24.500  18.150  1.00  0.00            
ATOM    183  O3  BU7     2      23.490  25.100  17.990  1.00  0.00            
ATOM    184  C13 BU7     2      22.230  23.020  18.090  1.00  0.00            
ATOM    185  C14 BU7     2      23.260  22.200  18.950  1.00  0.00            
ATOM    186  C15 BU7     2      24.700  22.300  18.340  1.00  0.00            
ATOM    187  C16 BU7     2      24.940  21.690  16.920  1.00  0.00            
ATOM    188  C17 BU7     2      26.430  21.700  16.510  1.00  0.00            
ATOM    189  C18 BU7     2      26.680  20.690  15.330  1.00  0.00            
ATOM    190  C19 BU7     2      26.660  19.200  15.790  1.00  0.00            
ATOM    191  C20 BU7     2      26.960  18.370  14.500  1.00  0.00            
ATOM    192  O4  BU7     2      26.150  17.840  13.770  1.00  0.00            
ATOM    193  O5  BU7     2      28.240  18.330  14.100  1.00  0.00            
ATOM    194  H1  BU7     2      23.370  18.830  19.900  1.00  0.00            
ATOM    195  H2  BU7     2      24.910  18.280  20.370  1.00  0.00            
ATOM    196  H3  BU7     2      24.800  19.350  18.910  1.00  0.00            
ATOM    197  H4  BU7     2      24.080  16.320  19.100  1.00  0.00            
ATOM    198  H5  BU7     2      25.350  17.100  18.270  1.00  0.00            
ATOM    199  H6  BU7     2      23.050  16.520  17.030  1.00  0.00            
ATOM    200  H7  BU7     2      23.760  18.000  16.580  1.00  0.00            
ATOM    201  H8  BU7     2      22.050  19.130  18.370  1.00  0.00            
ATOM    202  H9  BU7     2      21.570  17.470  18.610  1.00  0.00            
ATOM    203  H10 BU7     2      20.500  17.370  16.330  1.00  0.00            
ATOM    204  H11 BU7     2      21.510  18.680  15.810  1.00  0.00            
ATOM    205  H12 BU7     2      18.970  19.080  16.280  1.00  0.00            
ATOM    206  H13 BU7     2      18.690  17.860  18.230  1.00  0.00            
ATOM    207  H14 BU7     2      20.580  21.100  16.380  1.00  0.00            
ATOM    208  H15 BU7     2      19.950  20.840  19.320  1.00  0.00            
ATOM    209  H16 BU7     2      20.900  22.930  19.740  1.00  0.00            
ATOM    210  H17 BU7     2      19.110  24.170  18.590  1.00  0.00            
ATOM    211  H18 BU7     2      19.220  24.570  16.510  1.00  0.00            
ATOM    212  H19 BU7     2      21.000  25.580  19.340  1.00  0.00            
ATOM    213  H20 BU7     2      21.140  25.970  17.540  1.00  0.00            
ATOM    214  H21 BU7     2      22.090  22.820  17.020  1.00  0.00            
ATOM    215  H22 BU7     2      22.900  21.170  19.040  1.00  0.00            
ATOM    216  H23 BU7     2      23.520  22.590  19.940  1.00  0.00            
ATOM    217  H24 BU7     2      25.360  21.730  19.000  1.00  0.00            
ATOM    218  H25 BU7     2      25.070  23.330  18.270  1.00  0.00            
ATOM    219  H26 BU7     2      24.370  22.290  16.200  1.00  0.00            
ATOM    220  H27 BU7     2      24.530  20.680  16.930  1.00  0.00            
ATOM    221  H28 BU7     2      27.060  21.410  17.360  1.00  0.00            
ATOM    222  H29 BU7     2      26.650  22.700  16.130  1.00  0.00            
ATOM    223  H30 BU7     2      27.630  20.970  14.860  1.00  0.00            
ATOM    224  H31 BU7     2      25.990  20.820  14.490  1.00  0.00            
ATOM    225  H32 BU7     2      25.740  18.780  16.230  1.00  0.00            
ATOM    226  H33 BU7     2      27.460  19.050  16.510  1.00  0.00            
ATOM    227  H34 BU7     2      28.730  18.860  14.750  1.00  0.00            
TER
ENDMDL
MODEL        1
ATOM      1  H1  GCD     1      16.810  20.000  24.800  1.00  0.00            
ATOM      2  O1  GCD     1      16.530  19.170  24.410  1.00  0.00            
ATOM      3  C1  GCD     1      16.990  19.200  23.040  1.00  0.00            
ATOM      4  H2  GCD     1      18.070  19.390  23.100  1.00  0.00            
ATOM      5  H3  GCD     1      16.970  18.210  22.550  1.00  0.00            
ATOM      6  C2  GCD     1      16.360  20.300  22.160  1.00  0.00            
ATOM      7  H4  GCD     1      16.820  20.310  21.170  1.00  0.00            
ATOM      8  C3  GCD     1      16.370  21.600  22.840  1.00  0.00            
ATOM      9  H5  GCD     1      15.840  21.500  23.800  1.00  0.00            
ATOM     10  C4  GCD     1      15.560  22.770  22.180  1.00  0.00            
ATOM     11  H6  GCD     1      16.050  23.050  21.240  1.00  0.00            
ATOM     12  O2  GCD     1      15.680  23.940  22.950  1.00  0.00            
ATOM     13  H7  GCD     1      16.630  24.090  22.940  1.00  0.00            
ATOM     14  C5  GCD     1      14.120  22.230  21.940  1.00  0.00            
ATOM     15  H8  GCD     1      13.740  22.100  22.960  1.00  0.00            
ATOM     16  O3  GCD     1      13.300  23.210  21.170  1.00  0.00            
ATOM     17  H9  GCD     1      13.570  23.190  20.240  1.00  0.00            
ATOM     18  C6  GCD     1      14.130  20.890  21.260  1.00  0.00            
ATOM     19  O4  GCD     1      14.960  19.960  21.990  1.00  0.00            
ATOM     20  H10 GCD     1      13.130  20.450  21.250  1.00  0.00            
ATOM     21  O5  GCD     1      14.690  21.040  19.880  1.00  0.00            
ATOM     22  C7  GCD     1      13.810  20.770  18.820  1.00  0.00            
ATOM     23  H11 GCD     1      12.740  20.810  19.050  1.00  0.00            
ATOM     24  C8  GCD     1      13.980  21.950  17.830  1.00  0.00            
ATOM     25  H12 GCD     1      15.050  22.110  17.620  1.00  0.00            
ATOM     26  O6  GCD     1      13.380  23.120  18.290  1.00  0.00            
ATOM     27  H13 GCD     1      13.060  23.580  17.510  1.00  0.00            
ATOM     28  C9  GCD     1      13.280  21.730  16.520  1.00  0.00            
ATOM     29  H14 GCD     1      12.190  21.690  16.670  1.00  0.00            
ATOM     30  O7  GCD     1      13.730  22.780  15.650  1.00  0.00            
ATOM     31  H15 GCD     1      14.660  22.570  15.490  1.00  0.00            
ATOM     32  C10 GCD     1      13.570  20.360  15.910  1.00  0.00            
ATOM     33  H16 GCD     1      12.970  20.170  15.010  1.00  0.00            
ATOM     34  O8  GCD     1      13.230  19.400  16.970  1.00  0.00            
ATOM     35  C11 GCD     1      14.020  19.410  18.200  1.00  0.00            
ATOM     36  H17 GCD     1      15.110  19.330  18.060  1.00  0.00            
ATOM     37  C12 GCD     1      13.450  18.280  18.980  1.00  0.00            
ATOM     38  H18 GCD     1      13.940  18.180  19.960  1.00  0.00            
ATOM     39  H19 GCD     1      13.580  17.310  18.480  1.00  0.00            
ATOM     40  O9  GCD     1      12.070  18.470  19.340  1.00  0.00            
ATOM     41  H20 GCD     1      11.550  18.840  18.610  1.00  0.00            
ATOM     42  O10 GCD     1      14.920  20.200  15.550  1.00  0.00            
ATOM     43  C13 GCD     1      15.140  19.510  14.300  1.00  0.00            
ATOM     44  H21 GCD     1      14.290  19.410  13.600  1.00  0.00            
ATOM     45  C14 GCD     1      16.280  20.240  13.510  1.00  0.00            
ATOM     46  H22 GCD     1      17.140  20.330  14.190  1.00  0.00            
ATOM     47  O11 GCD     1      15.800  21.560  13.090  1.00  0.00            
ATOM     48  H23 GCD     1      16.260  22.180  13.670  1.00  0.00            
ATOM     49  C15 GCD     1      16.680  19.450  12.320  1.00  0.00            
ATOM     50  H24 GCD     1      15.680  19.410  11.870  1.00  0.00            
ATOM     51  O12 GCD     1      17.640  20.110  11.500  1.00  0.00            
ATOM     52  H25 GCD     1      17.230  20.390  10.670  1.00  0.00            
ATOM     53  C16 GCD     1      17.110  18.120  12.680  1.00  0.00            
ATOM     54  H26 GCD     1      17.260  17.570  11.750  1.00  0.00            
ATOM     55  O13 GCD     1      16.070  17.460  13.380  1.00  0.00            
ATOM     56  C17 GCD     1      15.750  18.150  14.620  1.00  0.00            
ATOM     57  H27 GCD     1      16.630  18.260  15.260  1.00  0.00            
ATOM     58  C18 GCD     1      14.710  17.220  15.320  1.00  0.00            
ATOM     59  H28 GCD     1      13.830  17.070  14.670  1.00  0.00            
ATOM     60  H29 GCD     1      14.300  17.550  16.290  1.00  0.00            
ATOM     61  O14 GCD     1      15.200  15.920  15.580  1.00  0.00            
ATOM     62  H30 GCD     1      15.800  16.020  16.330  1.00  0.00            
ATOM     63  O15 GCD     1      18.280  18.170  13.500  1.00  0.00            
ATOM     64  C19 GCD     1      19.360  17.250  13.300  1.00  0.00            
ATOM     65  H31 GCD     1      19.240  16.830  12.300  1.00  0.00            
ATOM     66  C20 GCD     1      20.600  18.100  13.290  1.00  0.00            
ATOM     67  H32 GCD     1      20.770  18.580  14.260  1.00  0.00            
ATOM     68  O16 GCD     1      20.430  19.180  12.340  1.00  0.00            
ATOM     69  H33 GCD     1      19.490  19.250  12.140  1.00  0.00            
ATOM     70  C21 GCD     1      21.840  17.200  13.040  1.00  0.00            
ATOM     71  H34 GCD     1      21.660  16.740  12.060  1.00  0.00            
ATOM     72  O17 GCD     1      23.030  17.990  12.980  1.00  0.00            
ATOM     73  H35 GCD     1      22.930  18.590  13.720  1.00  0.00            
ATOM     74  C22 GCD     1      21.820  16.050  14.020  1.00  0.00            
ATOM     75  H36 GCD     1      22.530  15.270  13.740  1.00  0.00            
ATOM     76  O18 GCD     1      20.610  15.350  14.060  1.00  0.00            
ATOM     77  C23 GCD     1      19.440  16.140  14.350  1.00  0.00            
ATOM     78  H37 GCD     1      19.560  16.650  15.320  1.00  0.00            
ATOM     79  C24 GCD     1      18.320  15.200  14.230  1.00  0.00            
ATOM     80  H38 GCD     1      18.230  14.830  13.200  1.00  0.00            
ATOM     81  H39 GCD     1      17.320  15.640  14.400  1.00  0.00            
ATOM     82  O19 GCD     1      18.420  13.930  14.940  1.00  0.00            
ATOM     83  H40 GCD     1      19.320  13.610  14.810  1.00  0.00            
ATOM     84  O20 GCD     1      22.150  16.560  15.300  1.00  0.00            
ATOM     85  C25 GCD     1      23.050  15.650  16.000  1.00  0.00            
ATOM     86  H41 GCD     1      22.920  14.610  15.660  1.00  0.00            
ATOM     87  C26 GCD     1      24.490  16.120  15.920  1.00  0.00            
ATOM     88  H42 GCD     1      24.440  17.200  16.130  1.00  0.00            
ATOM     89  O21 GCD     1      24.970  15.930  14.610  1.00  0.00            
ATOM     90  H43 GCD     1      25.570  15.180  14.600  1.00  0.00            
ATOM     91  C27 GCD     1      25.420  15.340  16.830  1.00  0.00            
ATOM     92  H44 GCD     1      25.380  14.290  16.520  1.00  0.00            
ATOM     93  O22 GCD     1      26.720  15.930  16.830  1.00  0.00            
ATOM     94  H45 GCD     1      26.580  16.830  17.160  1.00  0.00            
ATOM     95  C28 GCD     1      24.930  15.320  18.220  1.00  0.00            
ATOM     96  H46 GCD     1      25.560  14.590  18.730  1.00  0.00            
ATOM     97  O23 GCD     1      23.640  14.780  18.210  1.00  0.00            
ATOM     98  C29 GCD     1      22.620  15.610  17.480  1.00  0.00            
ATOM     99  H47 GCD     1      22.730  16.640  17.840  1.00  0.00            
ATOM    100  C30 GCD     1      21.180  15.140  17.730  1.00  0.00            
ATOM    101  H48 GCD     1      21.010  14.220  17.150  1.00  0.00            
ATOM    102  H49 GCD     1      20.450  15.830  17.280  1.00  0.00            
ATOM    103  O24 GCD     1      20.880  14.770  19.050  1.00  0.00            
ATOM    104  H50 GCD     1      21.740  14.690  19.470  1.00  0.00            
ATOM    105  O25 GCD     1      24.930  16.610  18.790  1.00  0.00            
ATOM    106  C31 GCD     1      25.920  16.970  19.750  1.00  0.00            
ATOM    107  H51 GCD     1      26.910  16.530  19.570  1.00  0.00            
ATOM    108  C32 GCD     1      26.120  18.460  19.500  1.00  0.00            
ATOM    109  H52 GCD     1      25.150  18.970  19.530  1.00  0.00            
ATOM    110  O26 GCD     1      26.660  18.650  18.250  1.00  0.00            
ATOM    111  H53 GCD     1      27.590  18.400  18.240  1.00  0.00            
ATOM    112  C33 GCD     1      27.020  19.050  20.520  1.00  0.00            
ATOM    113  H54 GCD     1      27.940  18.480  20.340  1.00  0.00            
ATOM    114  O27 GCD     1      27.360  20.470  20.340  1.00  0.00            
ATOM    115  H55 GCD     1      27.750  20.730  19.500  1.00  0.00            
ATOM    116  C34 GCD     1      26.430  18.790  21.920  1.00  0.00            
ATOM    117  H56 GCD     1      27.100  19.070  22.740  1.00  0.00            
ATOM    118  O28 GCD     1      26.320  17.370  22.090  1.00  0.00            
ATOM    119  C35 GCD     1      25.410  16.710  21.170  1.00  0.00            
ATOM    120  H57 GCD     1      24.390  17.110  21.310  1.00  0.00            
ATOM    121  C36 GCD     1      25.270  15.250  21.370  1.00  0.00            
ATOM    122  H58 GCD     1      26.230  14.720  21.240  1.00  0.00            
ATOM    123  H59 GCD     1      24.550  14.850  20.660  1.00  0.00            
ATOM    124  O29 GCD     1      24.760  14.890  22.670  1.00  0.00            
ATOM    125  H60 GCD     1      23.870  15.250  22.610  1.00  0.00            
ATOM    126  O30 GCD     1      25.180  19.400  21.970  1.00  0.00            
ATOM    127  C37 GCD     1      24.930  20.300  23.060  1.00  0.00            
ATOM    128  H61 GCD     1      25.900  20.380  23.570  1.00  0.00            
ATOM    129  C38 GCD     1      24.530  21.650  22.480  1.00  0.00            
ATOM    130  H62 GCD     1      23.590  21.470  21.930  1.00  0.00            
ATOM    131  O31 GCD     1      25.480  22.150  21.590  1.00  0.00            
ATOM    132  H63 GCD     1      25.960  21.450  21.130  1.00  0.00            
ATOM    133  C39 GCD     1      24.150  22.590  23.600  1.00  0.00            
ATOM    134  H64 GCD     1      25.050  22.680  24.230  1.00  0.00            
ATOM    135  O32 GCD     1      23.820  23.870  23.170  1.00  0.00            
ATOM    136  H65 GCD     1      24.420  24.010  22.430  1.00  0.00            
ATOM    137  C40 GCD     1      23.180  21.990  24.520  1.00  0.00            
ATOM    138  H66 GCD     1      23.140  22.680  25.360  1.00  0.00            
ATOM    139  O33 GCD     1      23.600  20.760  25.020  1.00  0.00            
ATOM    140  C41 GCD     1      23.840  19.760  24.060  1.00  0.00            
ATOM    141  H67 GCD     1      22.940  19.620  23.440  1.00  0.00            
ATOM    142  C42 GCD     1      24.190  18.490  24.790  1.00  0.00            
ATOM    143  H68 GCD     1      24.210  17.620  24.110  1.00  0.00            
ATOM    144  H69 GCD     1      23.500  18.270  25.610  1.00  0.00            
ATOM    145  O34 GCD     1      25.470  18.550  25.440  1.00  0.00            
ATOM    146  H70 GCD     1      25.370  19.150  26.190  1.00  0.00            
ATOM    147  O35 GCD     1      21.950  21.790  23.910  1.00  0.00            
ATOM    148  C43 GCD     1      20.780  22.350  24.520  1.00  0.00            
ATOM    149  H71 GCD     1      21.100  22.580  25.540  1.00  0.00            
ATOM    150  C44 GCD     1      20.200  23.470  23.560  1.00  0.00            
ATOM    151  H72 GCD     1      20.120  23.010  22.570  1.00  0.00            
ATOM    152  O36 GCD     1      21.090  24.570  23.500  1.00  0.00            
ATOM    153  H73 GCD     1      21.950  24.160  23.320  1.00  0.00            
ATOM    154  C45 GCD     1      18.870  23.900  24.010  1.00  0.00            
ATOM    155  H74 GCD     1      19.080  24.480  24.920  1.00  0.00            
ATOM    156  O37 GCD     1      18.290  24.900  23.120  1.00  0.00            
ATOM    157  H75 GCD     1      18.890  25.660  23.060  1.00  0.00            
ATOM    158  C46 GCD     1      17.980  22.710  24.310  1.00  0.00            
ATOM    159  H76 GCD     1      17.060  22.950  24.860  1.00  0.00            
ATOM    160  O38 GCD     1      17.690  22.000  23.090  1.00  0.00            
ATOM    161  O39 GCD     1      18.600  21.800  25.220  1.00  0.00            
ATOM    162  C47 GCD     1      19.790  21.180  24.700  1.00  0.00            
ATOM    163  H77 GCD     1      19.440  20.700  23.790  1.00  0.00            
ATOM    164  C48 GCD     1      20.390  20.150  25.620  1.00  0.00            
ATOM    165  H78 GCD     1      20.750  20.560  26.570  1.00  0.00            
ATOM    166  H79 GCD     1      21.270  19.660  25.170  1.00  0.00            
ATOM    167  O40 GCD     1      19.470  19.100  25.880  1.00  0.00            
ATOM    168  H80 GCD     1      18.800  19.460  26.460  1.00  0.00            
ATOM    169  C1  BU7     2      20.940  19.160  21.490  1.00  0.00            
ATOM    170  C2  BU7     2      20.910  17.970  20.560  1.00  0.00            
ATOM    171  C3  BU7     2      19.940  18.180  19.380  1.00  0.00            
ATOM    172  C4  BU7     2      20.390  19.270  18.390  1.00  0.00            
ATOM    173  C5  BU7     2      19.370  19.480  17.130  1.00  0.00            
ATOM    174  C6  BU7     2      17.960  20.260  17.510  1.00  0.00            
ATOM    175  O1  BU7     2      17.270  19.560  18.530  1.00  0.00            
ATOM    176  C7  BU7     2      18.080  21.680  17.980  1.00  0.00            
ATOM    177  C8  BU7     2      18.260  22.100  19.290  1.00  0.00            
ATOM    178  C9  BU7     2      18.420  23.620  19.640  1.00  0.00            
ATOM    179  C10 BU7     2      17.220  24.580  19.150  1.00  0.00            
ATOM    180  O2  BU7     2      16.700  24.190  17.860  1.00  0.00            
ATOM    181  C11 BU7     2      17.860  25.920  18.870  1.00  0.00            
ATOM    182  C12 BU7     2      19.330  25.670  18.860  1.00  0.00            
ATOM    183  O3  BU7     2      20.100  26.560  18.920  1.00  0.00            
ATOM    184  C13 BU7     2      19.790  24.180  19.110  1.00  0.00            
ATOM    185  C14 BU7     2      21.020  23.870  20.070  1.00  0.00            
ATOM    186  C15 BU7     2      22.370  24.080  19.440  1.00  0.00            
ATOM    187  C16 BU7     2      22.770  23.120  18.270  1.00  0.00            
ATOM    188  C17 BU7     2      24.130  23.430  17.660  1.00  0.00            
ATOM    189  C18 BU7     2      24.500  22.410  16.460  1.00  0.00            
ATOM    190  C19 BU7     2      24.450  20.890  16.830  1.00  0.00            
ATOM    191  C20 BU7     2      24.170  20.080  15.570  1.00  0.00            
ATOM    192  O4  BU7     2      23.100  19.520  15.290  1.00  0.00            
ATOM    193  O5  BU7     2      25.130  20.260  14.630  1.00  0.00            
ATOM    194  H1  BU7     2      21.140  18.920  22.540  1.00  0.00            
ATOM    195  H2  BU7     2      21.640  19.910  21.090  1.00  0.00            
ATOM    196  H3  BU7     2      19.970  19.650  21.560  1.00  0.00            
ATOM    197  H4  BU7     2      20.650  17.080  21.160  1.00  0.00            
ATOM    198  H5  BU7     2      21.920  17.830  20.150  1.00  0.00            
ATOM    199  H6  BU7     2      19.010  18.530  19.860  1.00  0.00            
ATOM    200  H7  BU7     2      19.820  17.210  18.880  1.00  0.00            
ATOM    201  H8  BU7     2      21.370  19.040  17.950  1.00  0.00            
ATOM    202  H9  BU7     2      20.490  20.200  18.960  1.00  0.00            
ATOM    203  H10 BU7     2      19.080  18.550  16.630  1.00  0.00            
ATOM    204  H11 BU7     2      19.900  20.090  16.400  1.00  0.00            
ATOM    205  H12 BU7     2      17.290  20.340  16.650  1.00  0.00            
ATOM    206  H13 BU7     2      16.810  20.320  18.940  1.00  0.00            
ATOM    207  H14 BU7     2      18.280  22.370  17.160  1.00  0.00            
ATOM    208  H15 BU7     2      18.220  21.500  20.190  1.00  0.00            
ATOM    209  H16 BU7     2      18.310  23.810  20.720  1.00  0.00            
ATOM    210  H17 BU7     2      16.420  24.810  19.860  1.00  0.00            
ATOM    211  H18 BU7     2      15.890  24.710  17.740  1.00  0.00            
ATOM    212  H19 BU7     2      17.740  26.590  19.740  1.00  0.00            
ATOM    213  H20 BU7     2      17.530  26.350  17.920  1.00  0.00            
ATOM    214  H21 BU7     2      19.860  23.680  18.140  1.00  0.00            
ATOM    215  H22 BU7     2      20.930  22.800  20.290  1.00  0.00            
ATOM    216  H23 BU7     2      20.960  24.410  21.020  1.00  0.00            
ATOM    217  H24 BU7     2      23.060  24.060  20.300  1.00  0.00            
ATOM    218  H25 BU7     2      22.400  25.120  19.100  1.00  0.00            
ATOM    219  H26 BU7     2      22.050  23.160  17.450  1.00  0.00            
ATOM    220  H27 BU7     2      22.680  22.070  18.580  1.00  0.00            
ATOM    221  H28 BU7     2      24.910  23.420  18.440  1.00  0.00            
ATOM    222  H29 BU7     2      24.080  24.440  17.240  1.00  0.00            
ATOM    223  H30 BU7     2      25.480  22.700  16.070  1.00  0.00            
ATOM    224  H31 BU7     2      23.800  22.570  15.630  1.00  0.00            
ATOM    225  H32 BU7     2      23.760  20.690  17.650  1.00  0.00            
ATOM    226  H33 BU7     2      25.350  20.450  17.280  1.00  0.00            
ATOM    227  H34 BU7     2      26.030  20.430  14.980  1.00  0.00            
TER
ENDMDL
MODEL        1
ATOM      1  H1  GCD     1      18.840  20.880  20.000  1.00  0.00            
ATOM      2  O1  GCD     1      19.680  21.320  19.790  1.00  0.00            
ATOM      3  C1  GCD     1      19.290  22.650  19.590  1.00  0.00            
ATOM      4  H2  GCD     1      18.860  23.090  20.500  1.00  0.00            
ATOM      5  H3  GCD     1      20.140  23.280  19.290  1.00  0.00            
ATOM      6  C2  GCD     1      18.350  22.710  18.490  1.00  0.00            
ATOM      7  H4  GCD     1      18.850  22.390  17.570  1.00  0.00            
ATOM      8  C3  GCD     1      17.690  24.090  18.360  1.00  0.00            
ATOM      9  H5  GCD     1      17.320  24.490  19.310  1.00  0.00            
ATOM     10  C4  GCD     1      16.500  23.970  17.350  1.00  0.00            
ATOM     11  H6  GCD     1      16.920  23.690  16.370  1.00  0.00            
ATOM     12  O2  GCD     1      15.800  25.160  17.180  1.00  0.00            
ATOM     13  H7  GCD     1      16.230  25.580  16.430  1.00  0.00            
ATOM     14  C5  GCD     1      15.500  22.940  17.750  1.00  0.00            
ATOM     15  H8  GCD     1      15.150  23.230  18.750  1.00  0.00            
ATOM     16  O3  GCD     1      14.420  22.710  16.840  1.00  0.00            
ATOM     17  H9  GCD     1      14.750  22.140  16.140  1.00  0.00            
ATOM     18  C6  GCD     1      16.210  21.610  17.970  1.00  0.00            
ATOM     19  O4  GCD     1      17.270  21.810  18.880  1.00  0.00            
ATOM     20  H10 GCD     1      15.410  20.960  18.330  1.00  0.00            
ATOM     21  O5  GCD     1      16.770  21.120  16.740  1.00  0.00            
ATOM     22  C7  GCD     1      16.140  19.910  16.270  1.00  0.00            
ATOM     23  H11 GCD     1      15.100  19.930  16.620  1.00  0.00            
ATOM     24  C8  GCD     1      16.030  20.060  14.750  1.00  0.00            
ATOM     25  H12 GCD     1      16.980  20.370  14.280  1.00  0.00            
ATOM     26  O6  GCD     1      15.140  21.100  14.510  1.00  0.00            
ATOM     27  H13 GCD     1      15.090  21.410  13.600  1.00  0.00            
ATOM     28  C9  GCD     1      15.690  18.710  14.110  1.00  0.00            
ATOM     29  H14 GCD     1      14.730  18.410  14.560  1.00  0.00            
ATOM     30  O7  GCD     1      15.590  18.840  12.720  1.00  0.00            
ATOM     31  H15 GCD     1      16.460  19.110  12.390  1.00  0.00            
ATOM     32  C10 GCD     1      16.700  17.640  14.540  1.00  0.00            
ATOM     33  H16 GCD     1      16.440  16.690  14.070  1.00  0.00            
ATOM     34  O8  GCD     1      16.630  17.450  15.970  1.00  0.00            
ATOM     35  C11 GCD     1      16.960  18.610  16.680  1.00  0.00            
ATOM     36  H17 GCD     1      18.030  18.860  16.620  1.00  0.00            
ATOM     37  C12 GCD     1      16.860  18.290  18.160  1.00  0.00            
ATOM     38  H18 GCD     1      17.210  19.160  18.740  1.00  0.00            
ATOM     39  H19 GCD     1      17.600  17.500  18.310  1.00  0.00            
ATOM     40  O9  GCD     1      15.580  17.850  18.590  1.00  0.00            
ATOM     41  H20 GCD     1      15.370  17.080  18.040  1.00  0.00            
ATOM     42  O10 GCD     1      18.040  17.950  14.230  1.00  0.00            
ATOM     43  C13 GCD     1      18.620  17.550  12.950  1.00  0.00            
ATOM     44  H21 GCD     1      17.840  17.060  12.360  1.00  0.00            
ATOM     45  C14 GCD     1      19.120  18.710  12.210  1.00  0.00            
ATOM     46  H22 GCD     1      19.670  19.410  12.850  1.00  0.00            
ATOM     47  O11 GCD     1      18.030  19.570  11.820  1.00  0.00            
ATOM     48  H23 GCD     1      18.290  20.480  11.960  1.00  0.00            
ATOM     49  C15 GCD     1      19.980  18.370  10.980  1.00  0.00            
ATOM     50  H24 GCD     1      19.280  18.010  10.220  1.00  0.00            
ATOM     51  O12 GCD     1      20.650  19.530  10.460  1.00  0.00            
ATOM     52  H25 GCD     1      21.570  19.260  10.360  1.00  0.00            
ATOM     53  C16 GCD     1      21.070  17.350  11.300  1.00  0.00            
ATOM     54  H26 GCD     1      21.530  16.840  10.450  1.00  0.00            
ATOM     55  O13 GCD     1      20.480  16.310  12.020  1.00  0.00            
ATOM     56  C17 GCD     1      19.790  16.640  13.220  1.00  0.00            
ATOM     57  H27 GCD     1      20.440  17.290  13.810  1.00  0.00            
ATOM     58  C18 GCD     1      19.360  15.350  13.930  1.00  0.00            
ATOM     59  H28 GCD     1      18.990  15.620  14.930  1.00  0.00            
ATOM     60  H29 GCD     1      20.200  14.680  14.160  1.00  0.00            
ATOM     61  O14 GCD     1      18.360  14.660  13.260  1.00  0.00            
ATOM     62  H30 GCD     1      18.710  14.370  12.410  1.00  0.00            
ATOM     63  O15 GCD     1      22.170  17.820  12.180  1.00  0.00            
ATOM     64  C19 GCD     1      23.430  17.210  11.890  1.00  0.00            
ATOM     65  H31 GCD     1      23.310  16.220  11.410  1.00  0.00            
ATOM     66  C20 GCD     1      24.250  18.190  11.100  1.00  0.00            
ATOM     67  H32 GCD     1      24.330  19.200  11.530  1.00  0.00            
ATOM     68  O16 GCD     1      23.620  18.290   9.780  1.00  0.00            
ATOM     69  H33 GCD     1      24.240  18.500   9.070  1.00  0.00            
ATOM     70  C21 GCD     1      25.680  17.620  10.960  1.00  0.00            
ATOM     71  H34 GCD     1      25.620  16.620  10.510  1.00  0.00            
ATOM     72  O17 GCD     1      26.530  18.440  10.110  1.00  0.00            
ATOM     73  H35 GCD     1      27.060  19.060  10.620  1.00  0.00            
ATOM     74  C22 GCD     1      26.250  17.420  12.370  1.00  0.00            
ATOM     75  H36 GCD     1      27.220  16.930  12.220  1.00  0.00            
ATOM     76  O18 GCD     1      25.370  16.510  13.050  1.00  0.00            
ATOM     77  C23 GCD     1      24.040  16.980  13.300  1.00  0.00            
ATOM     78  H37 GCD     1      24.110  17.960  13.780  1.00  0.00            
ATOM     79  C24 GCD     1      23.360  15.920  14.120  1.00  0.00            
ATOM     80  H38 GCD     1      23.380  14.890  13.730  1.00  0.00            
ATOM     81  H39 GCD     1      22.330  16.310  14.120  1.00  0.00            
ATOM     82  O19 GCD     1      23.680  15.900  15.430  1.00  0.00            
ATOM     83  H40 GCD     1      23.050  15.370  15.930  1.00  0.00            
ATOM     84  O20 GCD     1      26.380  18.600  13.110  1.00  0.00            
ATOM     85  C25 GCD     1      27.670  18.880  13.800  1.00  0.00            
ATOM     86  H41 GCD     1      28.250  17.960  13.880  1.00  0.00            
ATOM     87  C26 GCD     1      28.460  19.870  12.950  1.00  0.00            
ATOM     88  H42 GCD     1      27.770  20.670  12.650  1.00  0.00            
ATOM     89  O21 GCD     1      28.640  19.260  11.650  1.00  0.00            
ATOM     90  H43 GCD     1      29.230  19.850  11.170  1.00  0.00            
ATOM     91  C27 GCD     1      29.700  20.310  13.660  1.00  0.00            
ATOM     92  H44 GCD     1      30.540  19.610  13.690  1.00  0.00            
ATOM     93  O22 GCD     1      30.200  21.320  12.900  1.00  0.00            
ATOM     94  H45 GCD     1      29.760  22.170  13.020  1.00  0.00            
ATOM     95  C28 GCD     1      29.460  20.710  15.120  1.00  0.00            
ATOM     96  H46 GCD     1      30.440  20.940  15.560  1.00  0.00            
ATOM     97  O23 GCD     1      28.760  19.580  15.720  1.00  0.00            
ATOM     98  C29 GCD     1      27.450  19.450  15.220  1.00  0.00            
ATOM     99  H47 GCD     1      26.880  20.390  15.170  1.00  0.00            
ATOM    100  C30 GCD     1      26.740  18.430  16.100  1.00  0.00            
ATOM    101  H48 GCD     1      27.250  17.470  15.910  1.00  0.00            
ATOM    102  H49 GCD     1      25.690  18.350  15.790  1.00  0.00            
ATOM    103  O24 GCD     1      26.690  18.820  17.490  1.00  0.00            
ATOM    104  H50 GCD     1      27.570  19.120  17.750  1.00  0.00            
ATOM    105  O25 GCD     1      28.580  21.880  15.160  1.00  0.00            
ATOM    106  C31 GCD     1      28.960  23.070  15.880  1.00  0.00            
ATOM    107  H51 GCD     1      30.050  23.100  16.040  1.00  0.00            
ATOM    108  C32 GCD     1      28.690  24.250  14.890  1.00  0.00            
ATOM    109  H52 GCD     1      27.620  24.290  14.660  1.00  0.00            
ATOM    110  O26 GCD     1      29.590  24.050  13.730  1.00  0.00            
ATOM    111  H53 GCD     1      29.400  24.700  13.040  1.00  0.00            
ATOM    112  C33 GCD     1      28.960  25.580  15.660  1.00  0.00            
ATOM    113  H54 GCD     1      30.010  25.630  16.000  1.00  0.00            
ATOM    114  O27 GCD     1      28.620  26.720  14.870  1.00  0.00            
ATOM    115  H55 GCD     1      27.660  26.660  14.730  1.00  0.00            
ATOM    116  C34 GCD     1      28.150  25.620  16.940  1.00  0.00            
ATOM    117  H56 GCD     1      28.400  26.550  17.450  1.00  0.00            
ATOM    118  O28 GCD     1      28.630  24.510  17.740  1.00  0.00            
ATOM    119  C35 GCD     1      28.280  23.230  17.220  1.00  0.00            
ATOM    120  H57 GCD     1      27.210  23.200  17.010  1.00  0.00            
ATOM    121  C36 GCD     1      28.680  22.180  18.290  1.00  0.00            
ATOM    122  H58 GCD     1      29.760  22.390  18.400  1.00  0.00            
ATOM    123  H59 GCD     1      28.660  21.190  17.810  1.00  0.00            
ATOM    124  O29 GCD     1      27.880  22.150  19.440  1.00  0.00            
ATOM    125  H60 GCD     1      28.030  23.000  19.870  1.00  0.00            
ATOM    126  O30 GCD     1      26.770  25.460  16.690  1.00  0.00            
ATOM    127  C37 GCD     1      26.050  26.720  16.540  1.00  0.00            
ATOM    128  H61 GCD     1      26.760  27.540  16.340  1.00  0.00            
ATOM    129  C38 GCD     1      25.070  26.740  15.370  1.00  0.00            
ATOM    130  H62 GCD     1      24.540  25.790  15.520  1.00  0.00            
ATOM    131  O31 GCD     1      25.830  26.620  14.140  1.00  0.00            
ATOM    132  H63 GCD     1      25.190  26.610  13.420  1.00  0.00            
ATOM    133  C39 GCD     1      24.100  27.910  15.420  1.00  0.00            
ATOM    134  H64 GCD     1      24.670  28.830  15.250  1.00  0.00            
ATOM    135  O32 GCD     1      23.120  27.760  14.370  1.00  0.00            
ATOM    136  H65 GCD     1      23.390  27.380  13.520  1.00  0.00            
ATOM    137  C40 GCD     1      23.430  28.120  16.860  1.00  0.00            
ATOM    138  H66 GCD     1      22.850  29.040  16.990  1.00  0.00            
ATOM    139  O33 GCD     1      24.510  28.180  17.790  1.00  0.00            
ATOM    140  C41 GCD     1      25.360  27.070  17.830  1.00  0.00            
ATOM    141  H67 GCD     1      24.780  26.220  18.210  1.00  0.00            
ATOM    142  C42 GCD     1      26.270  27.310  19.030  1.00  0.00            
ATOM    143  H68 GCD     1      26.920  26.440  19.170  1.00  0.00            
ATOM    144  H69 GCD     1      25.780  27.530  19.980  1.00  0.00            
ATOM    145  O34 GCD     1      27.100  28.430  18.880  1.00  0.00            
ATOM    146  H70 GCD     1      26.620  29.210  18.560  1.00  0.00            
ATOM    147  O35 GCD     1      22.630  26.970  17.090  1.00  0.00            
ATOM    148  C43 GCD     1      21.330  27.190  17.620  1.00  0.00            
ATOM    149  H71 GCD     1      21.220  28.170  18.120  1.00  0.00            
ATOM    150  C44 GCD     1      20.300  27.040  16.460  1.00  0.00            
ATOM    151  H72 GCD     1      20.520  26.160  15.840  1.00  0.00            
ATOM    152  O36 GCD     1      20.540  28.080  15.460  1.00  0.00            
ATOM    153  H73 GCD     1      21.390  27.970  15.020  1.00  0.00            
ATOM    154  C45 GCD     1      18.900  27.080  16.980  1.00  0.00            
ATOM    155  H74 GCD     1      18.740  28.120  17.300  1.00  0.00            
ATOM    156  O37 GCD     1      17.840  26.900  16.080  1.00  0.00            
ATOM    157  H75 GCD     1      17.900  27.710  15.570  1.00  0.00            
ATOM    158  C46 GCD     1      18.650  26.270  18.210  1.00  0.00            
ATOM    159  H76 GCD     1      17.740  26.540  18.750  1.00  0.00            
ATOM    160  O38 GCD     1      18.710  24.930  17.820  1.00  0.00            
ATOM    161  O39 GCD     1      19.720  26.560  19.200  1.00  0.00            
ATOM    162  C47 GCD     1      21.020  26.140  18.690  1.00  0.00            
ATOM    163  H77 GCD     1      21.070  25.170  18.180  1.00  0.00            
ATOM    164  C48 GCD     1      22.020  26.190  19.860  1.00  0.00            
ATOM    165  H78 GCD     1      21.900  27.180  20.320  1.00  0.00            
ATOM    166  H79 GCD     1      23.040  25.900  19.560  1.00  0.00            
ATOM    167  O40 GCD     1      21.780  25.130  20.800  1.00  0.00            
ATOM    168  H80 GCD     1      22.460  25.210  21.480  1.00  0.00            
ATOM    169  C1  BU7     2      24.250  23.420  18.680  1.00  0.00            
ATOM    170  C2  BU7     2      24.360  21.910  18.410  1.00  0.00            
ATOM    171  C3  BU7     2      23.040  21.120  18.600  1.00  0.00            
ATOM    172  C4  BU7     2      23.190  19.590  18.490  1.00  0.00            
ATOM    173  C5  BU7     2      21.870  18.900  17.980  1.00  0.00            
ATOM    174  C6  BU7     2      21.460  19.090  16.450  1.00  0.00            
ATOM    175  O1  BU7     2      20.540  18.090  15.980  1.00  0.00            
ATOM    176  C7  BU7     2      20.790  20.450  16.100  1.00  0.00            
ATOM    177  C8  BU7     2      20.880  21.080  14.960  1.00  0.00            
ATOM    178  C9  BU7     2      20.320  22.530  14.770  1.00  0.00            
ATOM    179  C10 BU7     2      18.910  22.730  14.090  1.00  0.00            
ATOM    180  O2  BU7     2      18.870  21.960  12.870  1.00  0.00            
ATOM    181  C11 BU7     2      18.970  24.180  13.780  1.00  0.00            
ATOM    182  C12 BU7     2      20.430  24.520  13.440  1.00  0.00            
ATOM    183  O3  BU7     2      20.790  25.590  13.030  1.00  0.00            
ATOM    184  C13 BU7     2      21.320  23.350  13.860  1.00  0.00            
ATOM    185  C14 BU7     2      22.740  23.760  14.320  1.00  0.00            
ATOM    186  C15 BU7     2      23.820  22.650  14.570  1.00  0.00            
ATOM    187  C16 BU7     2      24.230  21.830  13.370  1.00  0.00            
ATOM    188  C17 BU7     2      24.820  22.690  12.290  1.00  0.00            
ATOM    189  C18 BU7     2      25.350  21.780  11.100  1.00  0.00            
ATOM    190  C19 BU7     2      26.170  22.670  10.220  1.00  0.00            
ATOM    191  C20 BU7     2      26.620  22.000   8.860  1.00  0.00            
ATOM    192  O4  BU7     2      26.990  20.880   8.790  1.00  0.00            
ATOM    193  O5  BU7     2      26.450  22.710   7.750  1.00  0.00            
ATOM    194  H1  BU7     2      23.670  23.930  17.900  1.00  0.00            
ATOM    195  H2  BU7     2      23.720  23.510  19.640  1.00  0.00            
ATOM    196  H3  BU7     2      25.170  23.980  18.870  1.00  0.00            
ATOM    197  H4  BU7     2      25.060  21.590  19.190  1.00  0.00            
ATOM    198  H5  BU7     2      24.840  21.770  17.430  1.00  0.00            
ATOM    199  H6  BU7     2      22.270  21.570  17.970  1.00  0.00            
ATOM    200  H7  BU7     2      22.570  21.370  19.560  1.00  0.00            
ATOM    201  H8  BU7     2      23.470  19.230  19.490  1.00  0.00            
ATOM    202  H9  BU7     2      24.090  19.350  17.920  1.00  0.00            
ATOM    203  H10 BU7     2      21.020  19.190  18.610  1.00  0.00            
ATOM    204  H11 BU7     2      21.940  17.820  18.130  1.00  0.00            
ATOM    205  H12 BU7     2      22.340  18.940  15.810  1.00  0.00            
ATOM    206  H13 BU7     2      19.970  18.660  15.450  1.00  0.00            
ATOM    207  H14 BU7     2      20.170  20.870  16.880  1.00  0.00            
ATOM    208  H15 BU7     2      21.490  20.670  14.170  1.00  0.00            
ATOM    209  H16 BU7     2      20.430  22.900  15.800  1.00  0.00            
ATOM    210  H17 BU7     2      18.080  22.430  14.740  1.00  0.00            
ATOM    211  H18 BU7     2      18.380  22.490  12.210  1.00  0.00            
ATOM    212  H19 BU7     2      18.660  24.920  14.530  1.00  0.00            
ATOM    213  H20 BU7     2      18.400  24.370  12.870  1.00  0.00            
ATOM    214  H21 BU7     2      21.440  22.850  12.890  1.00  0.00            
ATOM    215  H22 BU7     2      22.590  24.330  15.240  1.00  0.00            
ATOM    216  H23 BU7     2      23.140  24.500  13.620  1.00  0.00            
ATOM    217  H24 BU7     2      23.450  21.960  15.330  1.00  0.00            
ATOM    218  H25 BU7     2      24.740  23.070  15.010  1.00  0.00            
ATOM    219  H26 BU7     2      23.350  21.310  12.970  1.00  0.00            
ATOM    220  H27 BU7     2      24.960  21.080  13.700  1.00  0.00            
ATOM    221  H28 BU7     2      25.610  23.350  12.660  1.00  0.00            
ATOM    222  H29 BU7     2      23.980  23.250  11.860  1.00  0.00            
ATOM    223  H30 BU7     2      24.440  21.460  10.580  1.00  0.00            
ATOM    224  H31 BU7     2      26.000  20.960  11.410  1.00  0.00            
ATOM    225  H32 BU7     2      27.060  23.120  10.670  1.00  0.00            
ATOM    226  H33 BU7     2      25.610  23.590  10.010  1.00  0.00            
ATOM    227  H34 BU7     2      26.380  22.030   7.060  1.00  0.00            
TER
ENDMDL
MODEL        1
ATOM      1  H1  GCD     1      12.580  18.780  28.840  1.00  0.00            
ATOM      2  O1  GCD     1      13.380  18.440  28.430  1.00  0.00            
ATOM      3  C1  GCD     1      14.260  19.480  28.030  1.00  0.00            
ATOM      4  H2  GCD     1      14.460  19.990  28.970  1.00  0.00            
ATOM      5  H3  GCD     1      15.210  19.070  27.640  1.00  0.00            
ATOM      6  C2  GCD     1      13.530  20.520  27.100  1.00  0.00            
ATOM      7  H4  GCD     1      13.380  20.090  26.100  1.00  0.00            
ATOM      8  C3  GCD     1      14.390  21.800  26.890  1.00  0.00            
ATOM      9  H5  GCD     1      14.690  22.110  27.900  1.00  0.00            
ATOM     10  C4  GCD     1      13.570  22.950  26.240  1.00  0.00            
ATOM     11  H6  GCD     1      13.440  22.670  25.190  1.00  0.00            
ATOM     12  O2  GCD     1      14.290  24.190  26.230  1.00  0.00            
ATOM     13  H7  GCD     1      15.020  24.040  25.630  1.00  0.00            
ATOM     14  C5  GCD     1      12.140  23.150  26.770  1.00  0.00            
ATOM     15  H8  GCD     1      12.210  23.630  27.750  1.00  0.00            
ATOM     16  O3  GCD     1      11.460  24.130  25.910  1.00  0.00            
ATOM     17  H9  GCD     1      11.250  23.670  25.090  1.00  0.00            
ATOM     18  C6  GCD     1      11.420  21.810  26.830  1.00  0.00            
ATOM     19  O4  GCD     1      12.190  20.890  27.570  1.00  0.00            
ATOM     20  H10 GCD     1      10.410  21.850  27.230  1.00  0.00            
ATOM     21  O5  GCD     1      11.220  21.290  25.470  1.00  0.00            
ATOM     22  C7  GCD     1      10.010  21.450  24.620  1.00  0.00            
ATOM     23  H11 GCD     1       9.350  22.160  25.120  1.00  0.00            
ATOM     24  C8  GCD     1      10.450  22.100  23.240  1.00  0.00            
ATOM     25  H12 GCD     1      11.190  21.490  22.710  1.00  0.00            
ATOM     26  O6  GCD     1      10.960  23.450  23.460  1.00  0.00            
ATOM     27  H13 GCD     1      11.310  23.830  22.650  1.00  0.00            
ATOM     28  C9  GCD     1       9.240  22.130  22.290  1.00  0.00            
ATOM     29  H14 GCD     1       8.550  22.850  22.750  1.00  0.00            
ATOM     30  O7  GCD     1       9.630  22.570  20.990  1.00  0.00            
ATOM     31  H15 GCD     1       9.640  21.770  20.460  1.00  0.00            
ATOM     32  C10 GCD     1       8.500  20.830  22.300  1.00  0.00            
ATOM     33  H16 GCD     1       7.610  20.920  21.670  1.00  0.00            
ATOM     34  O8  GCD     1       8.110  20.440  23.610  1.00  0.00            
ATOM     35  C11 GCD     1       9.220  20.220  24.460  1.00  0.00            
ATOM     36  H17 GCD     1       9.920  19.470  24.070  1.00  0.00            
ATOM     37  C12 GCD     1       8.640  19.790  25.750  1.00  0.00            
ATOM     38  H18 GCD     1       9.430  19.630  26.490  1.00  0.00            
ATOM     39  H19 GCD     1       8.020  18.900  25.630  1.00  0.00            
ATOM     40  O9  GCD     1       7.730  20.740  26.310  1.00  0.00            
ATOM     41  H20 GCD     1       6.900  20.270  26.460  1.00  0.00            
ATOM     42  O10 GCD     1       9.390  19.920  21.690  1.00  0.00            
ATOM     43  C13 GCD     1       8.880  19.000  20.770  1.00  0.00            
ATOM     44  H21 GCD     1       7.840  19.230  20.500  1.00  0.00            
ATOM     45  C14 GCD     1       9.730  19.100  19.430  1.00  0.00            
ATOM     46  H22 GCD     1      10.790  18.880  19.640  1.00  0.00            
ATOM     47  O11 GCD     1       9.740  20.470  18.970  1.00  0.00            
ATOM     48  H23 GCD     1      10.130  20.330  18.100  1.00  0.00            
ATOM     49  C15 GCD     1       9.290  18.120  18.370  1.00  0.00            
ATOM     50  H24 GCD     1       8.240  18.250  18.100  1.00  0.00            
ATOM     51  O12 GCD     1      10.030  18.190  17.160  1.00  0.00            
ATOM     52  H25 GCD     1      10.680  17.480  17.240  1.00  0.00            
ATOM     53  C16 GCD     1       9.420  16.680  18.940  1.00  0.00            
ATOM     54  H26 GCD     1       8.910  15.970  18.290  1.00  0.00            
ATOM     55  O13 GCD     1       8.650  16.690  20.130  1.00  0.00            
ATOM     56  C17 GCD     1       9.070  17.510  21.200  1.00  0.00            
ATOM     57  H27 GCD     1      10.120  17.330  21.460  1.00  0.00            
ATOM     58  C18 GCD     1       8.310  17.120  22.490  1.00  0.00            
ATOM     59  H28 GCD     1       8.700  17.640  23.380  1.00  0.00            
ATOM     60  H29 GCD     1       8.520  16.060  22.630  1.00  0.00            
ATOM     61  O14 GCD     1       6.880  17.300  22.490  1.00  0.00            
ATOM     62  H30 GCD     1       6.430  16.660  23.040  1.00  0.00            
ATOM     63  O15 GCD     1      10.760  16.340  19.190  1.00  0.00            
ATOM     64  C19 GCD     1      11.040  14.990  18.860  1.00  0.00            
ATOM     65  H31 GCD     1      10.120  14.480  18.520  1.00  0.00            
ATOM     66  C20 GCD     1      11.980  14.980  17.630  1.00  0.00            
ATOM     67  H32 GCD     1      12.860  15.600  17.870  1.00  0.00            
ATOM     68  O16 GCD     1      11.280  15.600  16.580  1.00  0.00            
ATOM     69  H33 GCD     1      11.820  15.810  15.810  1.00  0.00            
ATOM     70  C21 GCD     1      12.390  13.510  17.310  1.00  0.00            
ATOM     71  H34 GCD     1      11.410  13.030  17.210  1.00  0.00            
ATOM     72  O17 GCD     1      13.100  13.350  16.100  1.00  0.00            
ATOM     73  H35 GCD     1      13.900  13.860  16.230  1.00  0.00            
ATOM     74  C22 GCD     1      13.030  12.890  18.500  1.00  0.00            
ATOM     75  H36 GCD     1      13.170  11.830  18.280  1.00  0.00            
ATOM     76  O18 GCD     1      12.210  12.970  19.650  1.00  0.00            
ATOM     77  C23 GCD     1      11.760  14.330  20.020  1.00  0.00            
ATOM     78  H37 GCD     1      12.590  14.990  20.270  1.00  0.00            
ATOM     79  C24 GCD     1      10.740  14.160  21.170  1.00  0.00            
ATOM     80  H38 GCD     1       9.880  13.540  20.890  1.00  0.00            
ATOM     81  H39 GCD     1      10.340  15.160  21.400  1.00  0.00            
ATOM     82  O19 GCD     1      11.280  13.580  22.370  1.00  0.00            
ATOM     83  H40 GCD     1      12.030  13.080  22.030  1.00  0.00            
ATOM     84  O20 GCD     1      14.240  13.560  18.760  1.00  0.00            
ATOM     85  C25 GCD     1      15.440  12.960  18.240  1.00  0.00            
ATOM     86  H41 GCD     1      15.100  12.270  17.460  1.00  0.00            
ATOM     87  C26 GCD     1      16.280  14.080  17.540  1.00  0.00            
ATOM     88  H42 GCD     1      16.470  14.930  18.210  1.00  0.00            
ATOM     89  O21 GCD     1      15.610  14.650  16.340  1.00  0.00            
ATOM     90  H43 GCD     1      16.170  15.290  15.870  1.00  0.00            
ATOM     91  C27 GCD     1      17.660  13.550  17.220  1.00  0.00            
ATOM     92  H44 GCD     1      17.620  12.750  16.470  1.00  0.00            
ATOM     93  O22 GCD     1      18.480  14.590  16.620  1.00  0.00            
ATOM     94  H45 GCD     1      18.310  14.710  15.680  1.00  0.00            
ATOM     95  C28 GCD     1      18.300  12.890  18.470  1.00  0.00            
ATOM     96  H46 GCD     1      19.270  12.410  18.270  1.00  0.00            
ATOM     97  O23 GCD     1      17.540  11.930  19.000  1.00  0.00            
ATOM     98  C29 GCD     1      16.220  12.360  19.450  1.00  0.00            
ATOM     99  H47 GCD     1      16.310  13.170  20.190  1.00  0.00            
ATOM    100  C30 GCD     1      15.490  11.130  20.030  1.00  0.00            
ATOM    101  H48 GCD     1      14.470  11.350  20.350  1.00  0.00            
ATOM    102  H49 GCD     1      16.010  10.710  20.900  1.00  0.00            
ATOM    103  O24 GCD     1      15.300  10.060  19.080  1.00  0.00            
ATOM    104  H50 GCD     1      14.950   9.290  19.540  1.00  0.00            
ATOM    105  O25 GCD     1      18.480  13.910  19.390  1.00  0.00            
ATOM    106  C31 GCD     1      19.830  14.040  19.880  1.00  0.00            
ATOM    107  H51 GCD     1      20.360  13.090  19.760  1.00  0.00            
ATOM    108  C32 GCD     1      20.610  15.140  19.180  1.00  0.00            
ATOM    109  H52 GCD     1      19.880  15.960  19.150  1.00  0.00            
ATOM    110  O26 GCD     1      20.840  14.880  17.870  1.00  0.00            
ATOM    111  H53 GCD     1      19.940  14.800  17.560  1.00  0.00            
ATOM    112  C33 GCD     1      21.920  15.550  19.900  1.00  0.00            
ATOM    113  H54 GCD     1      22.590  14.700  19.700  1.00  0.00            
ATOM    114  O27 GCD     1      22.450  16.760  19.410  1.00  0.00            
ATOM    115  H55 GCD     1      23.220  17.100  19.890  1.00  0.00            
ATOM    116  C34 GCD     1      21.690  15.660  21.420  1.00  0.00            
ATOM    117  H56 GCD     1      22.660  15.580  21.920  1.00  0.00            
ATOM    118  O28 GCD     1      20.900  14.640  21.910  1.00  0.00            
ATOM    119  C35 GCD     1      19.610  14.400  21.330  1.00  0.00            
ATOM    120  H57 GCD     1      19.060  15.350  21.410  1.00  0.00            
ATOM    121  C36 GCD     1      19.050  13.250  22.170  1.00  0.00            
ATOM    122  H58 GCD     1      19.870  12.510  22.150  1.00  0.00            
ATOM    123  H59 GCD     1      18.210  12.910  21.560  1.00  0.00            
ATOM    124  O29 GCD     1      18.750  13.510  23.510  1.00  0.00            
ATOM    125  H60 GCD     1      18.910  12.730  24.050  1.00  0.00            
ATOM    126  O30 GCD     1      20.930  16.910  21.760  1.00  0.00            
ATOM    127  C37 GCD     1      21.520  17.850  22.690  1.00  0.00            
ATOM    128  H61 GCD     1      22.600  17.640  22.780  1.00  0.00            
ATOM    129  C38 GCD     1      21.190  19.260  22.180  1.00  0.00            
ATOM    130  H62 GCD     1      20.110  19.390  22.070  1.00  0.00            
ATOM    131  O31 GCD     1      21.740  19.610  20.920  1.00  0.00            
ATOM    132  H63 GCD     1      21.570  18.750  20.520  1.00  0.00            
ATOM    133  C39 GCD     1      21.750  20.210  23.270  1.00  0.00            
ATOM    134  H64 GCD     1      22.850  20.120  23.280  1.00  0.00            
ATOM    135  O32 GCD     1      21.510  21.540  22.980  1.00  0.00            
ATOM    136  H65 GCD     1      21.610  21.710  22.030  1.00  0.00            
ATOM    137  C40 GCD     1      21.120  19.980  24.640  1.00  0.00            
ATOM    138  H66 GCD     1      21.520  20.640  25.410  1.00  0.00            
ATOM    139  O33 GCD     1      21.490  18.620  24.970  1.00  0.00            
ATOM    140  C41 GCD     1      20.840  17.670  24.050  1.00  0.00            
ATOM    141  H67 GCD     1      19.760  17.890  24.040  1.00  0.00            
ATOM    142  C42 GCD     1      21.020  16.310  24.670  1.00  0.00            
ATOM    143  H68 GCD     1      22.090  16.110  24.540  1.00  0.00            
ATOM    144  H69 GCD     1      20.460  15.500  24.190  1.00  0.00            
ATOM    145  O34 GCD     1      20.680  16.320  26.070  1.00  0.00            
ATOM    146  H70 GCD     1      21.090  17.150  26.320  1.00  0.00            
ATOM    147  O35 GCD     1      19.680  20.140  24.460  1.00  0.00            
ATOM    148  C43 GCD     1      19.040  21.170  25.220  1.00  0.00            
ATOM    149  H71 GCD     1      19.840  21.870  25.490  1.00  0.00            
ATOM    150  C44 GCD     1      17.980  21.840  24.360  1.00  0.00            
ATOM    151  H72 GCD     1      17.190  21.120  24.100  1.00  0.00            
ATOM    152  O36 GCD     1      18.670  22.260  23.150  1.00  0.00            
ATOM    153  H73 GCD     1      19.440  21.690  23.080  1.00  0.00            
ATOM    154  C45 GCD     1      17.300  22.900  25.170  1.00  0.00            
ATOM    155  H74 GCD     1      18.060  23.660  25.400  1.00  0.00            
ATOM    156  O37 GCD     1      16.370  23.580  24.400  1.00  0.00            
ATOM    157  H75 GCD     1      16.850  24.270  23.930  1.00  0.00            
ATOM    158  C46 GCD     1      16.720  22.300  26.480  1.00  0.00            
ATOM    159  H76 GCD     1      16.360  23.070  27.160  1.00  0.00            
ATOM    160  O38 GCD     1      15.600  21.440  26.160  1.00  0.00            
ATOM    161  O39 GCD     1      17.680  21.630  27.140  1.00  0.00            
ATOM    162  C47 GCD     1      18.340  20.600  26.450  1.00  0.00            
ATOM    163  H77 GCD     1      17.650  19.840  26.060  1.00  0.00            
ATOM    164  C48 GCD     1      19.310  19.930  27.500  1.00  0.00            
ATOM    165  H78 GCD     1      19.610  18.980  27.040  1.00  0.00            
ATOM    166  H79 GCD     1      18.770  19.570  28.390  1.00  0.00            
ATOM    167  O40 GCD     1      20.520  20.530  27.930  1.00  0.00            
ATOM    168  H80 GCD     1      21.140  19.850  28.220  1.00  0.00            
ATOM    169  C1  BU7     2      12.290  17.690  25.090  1.00  0.00            
ATOM    170  C2  BU7     2      12.560  17.870  23.530  1.00  0.00            
ATOM    171  C3  BU7     2      13.210  19.230  23.380  1.00  0.00            
ATOM    172  C4  BU7     2      13.490  19.690  21.940  1.00  0.00            
ATOM    173  C5  BU7     2      14.250  21.090  21.870  1.00  0.00            
ATOM    174  C6  BU7     2      14.020  21.890  20.570  1.00  0.00            
ATOM    175  O1  BU7     2      14.530  23.200  20.780  1.00  0.00            
ATOM    176  C7  BU7     2      14.770  21.350  19.360  1.00  0.00            
ATOM    177  C8  BU7     2      14.420  20.210  18.780  1.00  0.00            
ATOM    178  C9  BU7     2      15.240  19.770  17.570  1.00  0.00            
ATOM    179  C10 BU7     2      14.260  19.510  16.380  1.00  0.00            
ATOM    180  O2  BU7     2      13.290  18.520  16.760  1.00  0.00            
ATOM    181  C11 BU7     2      15.200  18.950  15.360  1.00  0.00            
ATOM    182  C12 BU7     2      16.130  18.030  16.170  1.00  0.00            
ATOM    183  O3  BU7     2      16.700  17.090  15.650  1.00  0.00            
ATOM    184  C13 BU7     2      16.030  18.430  17.660  1.00  0.00            
ATOM    185  C14 BU7     2      17.450  18.450  18.290  1.00  0.00            
ATOM    186  C15 BU7     2      17.490  18.620  19.800  1.00  0.00            
ATOM    187  C16 BU7     2      16.810  17.450  20.620  1.00  0.00            
ATOM    188  C17 BU7     2      17.060  17.470  22.170  1.00  0.00            
ATOM    189  C18 BU7     2      16.480  16.250  22.950  1.00  0.00            
ATOM    190  C19 BU7     2      16.610  16.540  24.450  1.00  0.00            
ATOM    191  C20 BU7     2      16.170  15.300  25.240  1.00  0.00            
ATOM    192  O4  BU7     2      15.290  14.520  24.890  1.00  0.00            
ATOM    193  O5  BU7     2      17.020  14.790  26.180  1.00  0.00            
ATOM    194  H1  BU7     2      13.120  18.020  25.720  1.00  0.00            
ATOM    195  H2  BU7     2      11.500  18.380  25.420  1.00  0.00            
ATOM    196  H3  BU7     2      12.000  16.640  25.210  1.00  0.00            
ATOM    197  H4  BU7     2      11.700  17.660  22.890  1.00  0.00            
ATOM    198  H5  BU7     2      13.250  17.200  23.000  1.00  0.00            
ATOM    199  H6  BU7     2      14.150  19.220  23.960  1.00  0.00            
ATOM    200  H7  BU7     2      12.560  20.000  23.820  1.00  0.00            
ATOM    201  H8  BU7     2      12.590  19.740  21.310  1.00  0.00            
ATOM    202  H9  BU7     2      14.170  18.950  21.510  1.00  0.00            
ATOM    203  H10 BU7     2      15.280  20.710  21.910  1.00  0.00            
ATOM    204  H11 BU7     2      13.980  21.660  22.770  1.00  0.00            
ATOM    205  H12 BU7     2      12.950  21.960  20.350  1.00  0.00            
ATOM    206  H13 BU7     2      13.700  23.670  20.950  1.00  0.00            
ATOM    207  H14 BU7     2      15.570  21.990  18.990  1.00  0.00            
ATOM    208  H15 BU7     2      13.580  19.600  19.090  1.00  0.00            
ATOM    209  H16 BU7     2      15.880  20.580  17.210  1.00  0.00            
ATOM    210  H17 BU7     2      13.720  20.370  15.980  1.00  0.00            
ATOM    211  H18 BU7     2      12.660  18.540  16.020  1.00  0.00            
ATOM    212  H19 BU7     2      15.640  19.830  14.880  1.00  0.00            
ATOM    213  H20 BU7     2      14.760  18.390  14.520  1.00  0.00            
ATOM    214  H21 BU7     2      15.400  17.660  18.120  1.00  0.00            
ATOM    215  H22 BU7     2      18.070  19.280  17.930  1.00  0.00            
ATOM    216  H23 BU7     2      17.970  17.540  18.000  1.00  0.00            
ATOM    217  H24 BU7     2      17.020  19.570  20.070  1.00  0.00            
ATOM    218  H25 BU7     2      18.570  18.680  19.980  1.00  0.00            
ATOM    219  H26 BU7     2      17.320  16.520  20.320  1.00  0.00            
ATOM    220  H27 BU7     2      15.760  17.330  20.350  1.00  0.00            
ATOM    221  H28 BU7     2      16.650  18.410  22.560  1.00  0.00            
ATOM    222  H29 BU7     2      18.120  17.610  22.410  1.00  0.00            
ATOM    223  H30 BU7     2      16.870  15.260  22.690  1.00  0.00            
ATOM    224  H31 BU7     2      15.420  16.120  22.690  1.00  0.00            
ATOM    225  H32 BU7     2      15.870  17.260  24.810  1.00  0.00            
ATOM    226  H33 BU7     2      17.620  16.910  24.690  1.00  0.00            
ATOM    227  H34 BU7     2      17.490  15.590  26.480  1.00  0.00            
TER
ENDMDL
MODEL        1
ATOM      1  H1  GCD     1      17.870  18.290  29.730  1.00  0.00            
ATOM      2  O1  GCD     1      17.450  18.960  29.180  1.00  0.00            
ATOM      3  C1  GCD     1      18.390  19.960  28.770  1.00  0.00            
ATOM      4  H2  GCD     1      19.160  20.110  29.540  1.00  0.00            
ATOM      5  H3  GCD     1      18.930  19.610  27.880  1.00  0.00            
ATOM      6  C2  GCD     1      17.770  21.320  28.370  1.00  0.00            
ATOM      7  H4  GCD     1      17.210  21.150  27.440  1.00  0.00            
ATOM      8  C3  GCD     1      18.860  22.380  28.300  1.00  0.00            
ATOM      9  H5  GCD     1      19.240  22.320  29.330  1.00  0.00            
ATOM     10  C4  GCD     1      18.300  23.780  27.970  1.00  0.00            
ATOM     11  H6  GCD     1      17.980  23.670  26.930  1.00  0.00            
ATOM     12  O2  GCD     1      19.370  24.850  28.020  1.00  0.00            
ATOM     13  H7  GCD     1      20.100  24.590  27.440  1.00  0.00            
ATOM     14  C5  GCD     1      17.140  24.080  28.990  1.00  0.00            
ATOM     15  H8  GCD     1      17.520  24.180  30.010  1.00  0.00            
ATOM     16  O3  GCD     1      16.510  25.300  28.710  1.00  0.00            
ATOM     17  H9  GCD     1      16.150  25.300  27.820  1.00  0.00            
ATOM     18  C6  GCD     1      16.130  22.900  29.120  1.00  0.00            
ATOM     19  O4  GCD     1      16.850  21.780  29.420  1.00  0.00            
ATOM     20  H10 GCD     1      15.370  23.040  29.890  1.00  0.00            
ATOM     21  O5  GCD     1      15.480  22.760  27.910  1.00  0.00            
ATOM     22  C7  GCD     1      14.170  23.460  27.790  1.00  0.00            
ATOM     23  H11 GCD     1      14.050  24.240  28.550  1.00  0.00            
ATOM     24  C8  GCD     1      14.190  24.160  26.490  1.00  0.00            
ATOM     25  H12 GCD     1      14.410  23.490  25.650  1.00  0.00            
ATOM     26  O6  GCD     1      15.160  25.240  26.350  1.00  0.00            
ATOM     27  H13 GCD     1      14.850  25.900  25.730  1.00  0.00            
ATOM     28  C9  GCD     1      12.860  24.720  26.090  1.00  0.00            
ATOM     29  H14 GCD     1      12.520  25.360  26.910  1.00  0.00            
ATOM     30  O7  GCD     1      12.880  25.240  24.790  1.00  0.00            
ATOM     31  H15 GCD     1      12.870  24.500  24.160  1.00  0.00            
ATOM     32  C10 GCD     1      11.810  23.520  26.140  1.00  0.00            
ATOM     33  H16 GCD     1      10.830  23.960  25.920  1.00  0.00            
ATOM     34  O8  GCD     1      11.770  23.050  27.500  1.00  0.00            
ATOM     35  C11 GCD     1      13.040  22.430  27.860  1.00  0.00            
ATOM     36  H17 GCD     1      13.220  21.690  27.070  1.00  0.00            
ATOM     37  C12 GCD     1      12.910  21.690  29.240  1.00  0.00            
ATOM     38  H18 GCD     1      13.860  21.270  29.580  1.00  0.00            
ATOM     39  H19 GCD     1      12.060  20.990  29.170  1.00  0.00            
ATOM     40  O9  GCD     1      12.730  22.630  30.290  1.00  0.00            
ATOM     41  H20 GCD     1      13.230  22.360  31.080  1.00  0.00            
ATOM     42  O10 GCD     1      12.150  22.490  25.240  1.00  0.00            
ATOM     43  C13 GCD     1      11.100  22.120  24.250  1.00  0.00            
ATOM     44  H21 GCD     1      10.250  22.810  24.280  1.00  0.00            
ATOM     45  C14 GCD     1      11.640  22.170  22.930  1.00  0.00            
ATOM     46  H22 GCD     1      12.490  21.490  22.910  1.00  0.00            
ATOM     47  O11 GCD     1      12.080  23.480  22.530  1.00  0.00            
ATOM     48  H23 GCD     1      12.530  23.370  21.680  1.00  0.00            
ATOM     49  C15 GCD     1      10.690  21.570  21.920  1.00  0.00            
ATOM     50  H24 GCD     1       9.800  22.210  21.990  1.00  0.00            
ATOM     51  O12 GCD     1      11.280  21.590  20.610  1.00  0.00            
ATOM     52  H25 GCD     1      11.700  20.720  20.480  1.00  0.00            
ATOM     53  C16 GCD     1      10.290  20.190  22.260  1.00  0.00            
ATOM     54  H26 GCD     1       9.490  19.790  21.640  1.00  0.00            
ATOM     55  O13 GCD     1       9.740  20.270  23.620  1.00  0.00            
ATOM     56  C17 GCD     1      10.710  20.700  24.600  1.00  0.00            
ATOM     57  H27 GCD     1      11.610  20.070  24.570  1.00  0.00            
ATOM     58  C18 GCD     1      10.050  20.550  25.940  1.00  0.00            
ATOM     59  H28 GCD     1      10.730  20.870  26.740  1.00  0.00            
ATOM     60  H29 GCD     1       9.860  19.470  26.060  1.00  0.00            
ATOM     61  O14 GCD     1       8.770  21.180  25.990  1.00  0.00            
ATOM     62  H30 GCD     1       8.560  21.060  26.930  1.00  0.00            
ATOM     63  O15 GCD     1      11.450  19.330  22.280  1.00  0.00            
ATOM     64  C19 GCD     1      11.270  18.080  21.670  1.00  0.00            
ATOM     65  H31 GCD     1      10.180  17.920  21.640  1.00  0.00            
ATOM     66  C20 GCD     1      11.930  18.030  20.320  1.00  0.00            
ATOM     67  H32 GCD     1      12.980  18.320  20.480  1.00  0.00            
ATOM     68  O16 GCD     1      11.470  19.030  19.360  1.00  0.00            
ATOM     69  H33 GCD     1      12.010  18.890  18.580  1.00  0.00            
ATOM     70  C21 GCD     1      11.960  16.640  19.700  1.00  0.00            
ATOM     71  H34 GCD     1      10.930  16.400  19.420  1.00  0.00            
ATOM     72  O17 GCD     1      12.670  16.540  18.450  1.00  0.00            
ATOM     73  H35 GCD     1      13.520  16.090  18.590  1.00  0.00            
ATOM     74  C22 GCD     1      12.390  15.570  20.680  1.00  0.00            
ATOM     75  H36 GCD     1      12.330  14.530  20.360  1.00  0.00            
ATOM     76  O18 GCD     1      11.780  15.750  21.950  1.00  0.00            
ATOM     77  C23 GCD     1      11.920  17.050  22.570  1.00  0.00            
ATOM     78  H37 GCD     1      12.990  17.270  22.740  1.00  0.00            
ATOM     79  C24 GCD     1      11.370  17.000  24.010  1.00  0.00            
ATOM     80  H38 GCD     1      10.300  16.760  23.910  1.00  0.00            
ATOM     81  H39 GCD     1      11.570  17.970  24.480  1.00  0.00            
ATOM     82  O19 GCD     1      11.960  15.950  24.770  1.00  0.00            
ATOM     83  H40 GCD     1      11.900  15.220  24.150  1.00  0.00            
ATOM     84  O20 GCD     1      13.800  15.710  20.830  1.00  0.00            
ATOM     85  C25 GCD     1      14.550  14.570  20.740  1.00  0.00            
ATOM     86  H41 GCD     1      14.010  13.650  20.470  1.00  0.00            
ATOM     87  C26 GCD     1      15.650  14.840  19.660  1.00  0.00            
ATOM     88  H42 GCD     1      16.260  15.700  19.940  1.00  0.00            
ATOM     89  O21 GCD     1      15.050  15.080  18.370  1.00  0.00            
ATOM     90  H43 GCD     1      15.760  15.020  17.710  1.00  0.00            
ATOM     91  C27 GCD     1      16.440  13.570  19.550  1.00  0.00            
ATOM     92  H44 GCD     1      15.750  12.780  19.250  1.00  0.00            
ATOM     93  O22 GCD     1      17.370  13.720  18.490  1.00  0.00            
ATOM     94  H45 GCD     1      17.620  12.830  18.230  1.00  0.00            
ATOM     95  C28 GCD     1      17.110  13.180  20.870  1.00  0.00            
ATOM     96  H46 GCD     1      17.510  12.160  20.760  1.00  0.00            
ATOM     97  O23 GCD     1      16.170  13.160  21.930  1.00  0.00            
ATOM     98  C29 GCD     1      15.330  14.310  22.070  1.00  0.00            
ATOM     99  H47 GCD     1      15.920  15.220  22.270  1.00  0.00            
ATOM    100  C30 GCD     1      14.400  13.990  23.260  1.00  0.00            
ATOM    101  H48 GCD     1      13.860  14.900  23.530  1.00  0.00            
ATOM    102  H49 GCD     1      15.090  13.670  24.050  1.00  0.00            
ATOM    103  O24 GCD     1      13.430  12.990  22.980  1.00  0.00            
ATOM    104  H50 GCD     1      14.030  12.300  22.670  1.00  0.00            
ATOM    105  O25 GCD     1      18.150  14.130  21.210  1.00  0.00            
ATOM    106  C31 GCD     1      19.440  13.680  21.420  1.00  0.00            
ATOM    107  H51 GCD     1      19.600  12.690  20.960  1.00  0.00            
ATOM    108  C32 GCD     1      20.300  14.630  20.630  1.00  0.00            
ATOM    109  H52 GCD     1      19.980  15.630  20.940  1.00  0.00            
ATOM    110  O26 GCD     1      19.970  14.680  19.190  1.00  0.00            
ATOM    111  H53 GCD     1      19.050  14.720  18.920  1.00  0.00            
ATOM    112  C33 GCD     1      21.780  14.330  20.890  1.00  0.00            
ATOM    113  H54 GCD     1      22.030  13.290  20.640  1.00  0.00            
ATOM    114  O27 GCD     1      22.670  15.220  20.260  1.00  0.00            
ATOM    115  H55 GCD     1      22.630  16.020  20.790  1.00  0.00            
ATOM    116  C34 GCD     1      21.970  14.360  22.480  1.00  0.00            
ATOM    117  H56 GCD     1      22.980  14.130  22.830  1.00  0.00            
ATOM    118  O28 GCD     1      21.210  13.330  23.060  1.00  0.00            
ATOM    119  C35 GCD     1      19.790  13.580  22.920  1.00  0.00            
ATOM    120  H57 GCD     1      19.650  14.550  23.400  1.00  0.00            
ATOM    121  C36 GCD     1      19.040  12.390  23.620  1.00  0.00            
ATOM    122  H58 GCD     1      19.300  11.410  23.180  1.00  0.00            
ATOM    123  H59 GCD     1      17.960  12.580  23.570  1.00  0.00            
ATOM    124  O29 GCD     1      19.370  12.170  24.970  1.00  0.00            
ATOM    125  H60 GCD     1      18.720  11.520  25.250  1.00  0.00            
ATOM    126  O30 GCD     1      21.630  15.630  23.170  1.00  0.00            
ATOM    127  C37 GCD     1      22.780  16.460  23.370  1.00  0.00            
ATOM    128  H61 GCD     1      23.660  16.040  22.850  1.00  0.00            
ATOM    129  C38 GCD     1      22.460  17.840  22.750  1.00  0.00            
ATOM    130  H62 GCD     1      21.490  18.160  23.140  1.00  0.00            
ATOM    131  O31 GCD     1      22.390  17.610  21.320  1.00  0.00            
ATOM    132  H63 GCD     1      22.560  18.440  20.860  1.00  0.00            
ATOM    133  C39 GCD     1      23.610  18.800  23.080  1.00  0.00            
ATOM    134  H64 GCD     1      24.530  18.340  22.710  1.00  0.00            
ATOM    135  O32 GCD     1      23.390  20.120  22.510  1.00  0.00            
ATOM    136  H65 GCD     1      23.320  20.050  21.550  1.00  0.00            
ATOM    137  C40 GCD     1      23.700  18.890  24.650  1.00  0.00            
ATOM    138  H66 GCD     1      24.460  19.620  24.940  1.00  0.00            
ATOM    139  O33 GCD     1      24.000  17.620  25.130  1.00  0.00            
ATOM    140  C41 GCD     1      22.960  16.630  24.900  1.00  0.00            
ATOM    141  H67 GCD     1      22.000  16.920  25.340  1.00  0.00            
ATOM    142  C42 GCD     1      23.440  15.330  25.610  1.00  0.00            
ATOM    143  H68 GCD     1      24.380  14.940  25.210  1.00  0.00            
ATOM    144  H69 GCD     1      22.720  14.500  25.500  1.00  0.00            
ATOM    145  O34 GCD     1      23.630  15.500  27.050  1.00  0.00            
ATOM    146  H70 GCD     1      24.190  14.820  27.430  1.00  0.00            
ATOM    147  O35 GCD     1      22.460  19.260  25.210  1.00  0.00            
ATOM    148  C43 GCD     1      22.580  20.380  26.160  1.00  0.00            
ATOM    149  H71 GCD     1      23.640  20.470  26.410  1.00  0.00            
ATOM    150  C44 GCD     1      22.100  21.670  25.560  1.00  0.00            
ATOM    151  H72 GCD     1      21.100  21.450  25.190  1.00  0.00            
ATOM    152  O36 GCD     1      22.860  22.080  24.530  1.00  0.00            
ATOM    153  H73 GCD     1      22.740  21.440  23.820  1.00  0.00            
ATOM    154  C45 GCD     1      21.940  22.750  26.620  1.00  0.00            
ATOM    155  H74 GCD     1      22.920  22.930  27.070  1.00  0.00            
ATOM    156  O37 GCD     1      21.420  23.950  26.130  1.00  0.00            
ATOM    157  H75 GCD     1      20.760  23.730  25.470  1.00  0.00            
ATOM    158  C46 GCD     1      21.120  22.210  27.760  1.00  0.00            
ATOM    159  H76 GCD     1      21.050  22.930  28.580  1.00  0.00            
ATOM    160  O38 GCD     1      19.810  21.990  27.260  1.00  0.00            
ATOM    161  O39 GCD     1      21.700  21.040  28.280  1.00  0.00            
ATOM    162  C47 GCD     1      21.840  19.940  27.420  1.00  0.00            
ATOM    163  H77 GCD     1      20.880  19.650  26.960  1.00  0.00            
ATOM    164  C48 GCD     1      22.430  18.690  28.070  1.00  0.00            
ATOM    165  H78 GCD     1      22.260  17.790  27.460  1.00  0.00            
ATOM    166  H79 GCD     1      21.970  18.570  29.060  1.00  0.00            
ATOM    167  O40 GCD     1      23.820  18.880  28.240  1.00  0.00            
ATOM    168  H80 GCD     1      24.260  18.090  27.930  1.00  0.00            
ATOM    169  C1  BU7     2      14.160  17.570  27.320  1.00  0.00            
ATOM    170  C2  BU7     2      13.940  18.450  26.050  1.00  0.00            
ATOM    171  C3  BU7     2      15.150  19.450  25.970  1.00  0.00            
ATOM    172  C4  BU7     2      15.060  20.450  24.830  1.00  0.00            
ATOM    173  C5  BU7     2      16.290  21.300  24.620  1.00  0.00            
ATOM    174  C6  BU7     2      16.080  22.460  23.590  1.00  0.00            
ATOM    175  O1  BU7     2      16.810  23.630  23.860  1.00  0.00            
ATOM    176  C7  BU7     2      16.450  21.990  22.200  1.00  0.00            
ATOM    177  C8  BU7     2      15.940  20.980  21.480  1.00  0.00            
ATOM    178  C9  BU7     2      16.390  20.630  20.030  1.00  0.00            
ATOM    179  C10 BU7     2      15.390  21.030  18.900  1.00  0.00            
ATOM    180  O2  BU7     2      14.030  20.610  19.150  1.00  0.00            
ATOM    181  C11 BU7     2      15.840  20.320  17.620  1.00  0.00            
ATOM    182  C12 BU7     2      16.390  18.970  18.210  1.00  0.00            
ATOM    183  O3  BU7     2      16.550  18.020  17.470  1.00  0.00            
ATOM    184  C13 BU7     2      16.660  19.060  19.670  1.00  0.00            
ATOM    185  C14 BU7     2      18.110  18.580  20.010  1.00  0.00            
ATOM    186  C15 BU7     2      18.370  18.560  21.570  1.00  0.00            
ATOM    187  C16 BU7     2      17.760  17.410  22.360  1.00  0.00            
ATOM    188  C17 BU7     2      18.250  17.340  23.860  1.00  0.00            
ATOM    189  C18 BU7     2      17.460  16.190  24.630  1.00  0.00            
ATOM    190  C19 BU7     2      17.690  16.320  26.110  1.00  0.00            
ATOM    191  C20 BU7     2      17.180  15.190  27.000  1.00  0.00            
ATOM    192  O4  BU7     2      16.510  14.250  26.590  1.00  0.00            
ATOM    193  O5  BU7     2      17.590  15.250  28.290  1.00  0.00            
ATOM    194  H1  BU7     2      14.480  18.120  28.210  1.00  0.00            
ATOM    195  H2  BU7     2      13.300  16.910  27.490  1.00  0.00            
ATOM    196  H3  BU7     2      14.970  16.870  27.080  1.00  0.00            
ATOM    197  H4  BU7     2      13.050  19.100  26.050  1.00  0.00            
ATOM    198  H5  BU7     2      13.900  17.740  25.210  1.00  0.00            
ATOM    199  H6  BU7     2      16.010  18.810  25.720  1.00  0.00            
ATOM    200  H7  BU7     2      15.370  19.930  26.930  1.00  0.00            
ATOM    201  H8  BU7     2      14.140  21.050  24.810  1.00  0.00            
ATOM    202  H9  BU7     2      14.960  19.760  23.980  1.00  0.00            
ATOM    203  H10 BU7     2      17.160  20.750  24.250  1.00  0.00            
ATOM    204  H11 BU7     2      16.500  21.820  25.570  1.00  0.00            
ATOM    205  H12 BU7     2      15.020  22.730  23.540  1.00  0.00            
ATOM    206  H13 BU7     2      16.610  24.220  23.120  1.00  0.00            
ATOM    207  H14 BU7     2      17.270  22.620  21.840  1.00  0.00            
ATOM    208  H15 BU7     2      15.130  20.380  21.890  1.00  0.00            
ATOM    209  H16 BU7     2      17.370  21.110  19.870  1.00  0.00            
ATOM    210  H17 BU7     2      15.380  22.120  18.740  1.00  0.00            
ATOM    211  H18 BU7     2      13.440  20.940  18.450  1.00  0.00            
ATOM    212  H19 BU7     2      16.600  20.890  17.070  1.00  0.00            
ATOM    213  H20 BU7     2      15.090  20.070  16.860  1.00  0.00            
ATOM    214  H21 BU7     2      15.960  18.390  20.190  1.00  0.00            
ATOM    215  H22 BU7     2      18.800  19.240  19.470  1.00  0.00            
ATOM    216  H23 BU7     2      18.210  17.590  19.550  1.00  0.00            
ATOM    217  H24 BU7     2      18.130  19.520  22.020  1.00  0.00            
ATOM    218  H25 BU7     2      19.450  18.460  21.700  1.00  0.00            
ATOM    219  H26 BU7     2      18.030  16.480  21.850  1.00  0.00            
ATOM    220  H27 BU7     2      16.670  17.500  22.490  1.00  0.00            
ATOM    221  H28 BU7     2      18.130  18.330  24.310  1.00  0.00            
ATOM    222  H29 BU7     2      19.320  17.140  23.830  1.00  0.00            
ATOM    223  H30 BU7     2      17.530  15.150  24.300  1.00  0.00            
ATOM    224  H31 BU7     2      16.420  16.490  24.440  1.00  0.00            
ATOM    225  H32 BU7     2      17.300  17.260  26.530  1.00  0.00            
ATOM    226  H33 BU7     2      18.740  16.490  26.400  1.00  0.00            
ATOM    227  H34 BU7     2      18.240  15.960  28.430  1.00  0.00            
TER
ENDMDL
MODEL        1
ATOM      1  H1  GCD     1      15.030  30.970  18.140  1.00  0.00            
ATOM      2  O1  GCD     1      15.190  31.430  17.300  1.00  0.00            
ATOM      3  C1  GCD     1      16.150  30.600  16.680  1.00  0.00            
ATOM      4  H2  GCD     1      17.080  30.760  17.250  1.00  0.00            
ATOM      5  H3  GCD     1      15.920  29.540  16.850  1.00  0.00            
ATOM      6  C2  GCD     1      16.430  30.810  15.210  1.00  0.00            
ATOM      7  H4  GCD     1      17.200  30.120  14.840  1.00  0.00            
ATOM      8  C3  GCD     1      16.850  32.220  14.870  1.00  0.00            
ATOM      9  H5  GCD     1      16.110  32.930  15.250  1.00  0.00            
ATOM     10  C4  GCD     1      17.010  32.380  13.350  1.00  0.00            
ATOM     11  H6  GCD     1      17.830  31.740  13.010  1.00  0.00            
ATOM     12  O2  GCD     1      17.480  33.660  13.000  1.00  0.00            
ATOM     13  H7  GCD     1      17.970  34.090  13.710  1.00  0.00            
ATOM     14  C5  GCD     1      15.770  31.910  12.620  1.00  0.00            
ATOM     15  H8  GCD     1      15.000  32.650  12.900  1.00  0.00            
ATOM     16  O3  GCD     1      15.910  31.970  11.240  1.00  0.00            
ATOM     17  H9  GCD     1      16.780  32.350  11.080  1.00  0.00            
ATOM     18  C6  GCD     1      15.340  30.550  13.040  1.00  0.00            
ATOM     19  O4  GCD     1      15.230  30.450  14.460  1.00  0.00            
ATOM     20  H10 GCD     1      14.410  30.360  12.500  1.00  0.00            
ATOM     21  O5  GCD     1      16.340  29.560  12.710  1.00  0.00            
ATOM     22  C7  GCD     1      15.990  28.620  11.800  1.00  0.00            
ATOM     23  H11 GCD     1      15.240  28.990  11.100  1.00  0.00            
ATOM     24  C8  GCD     1      17.180  28.310  10.860  1.00  0.00            
ATOM     25  H12 GCD     1      18.080  28.000  11.400  1.00  0.00            
ATOM     26  O6  GCD     1      17.470  29.390  10.010  1.00  0.00            
ATOM     27  H13 GCD     1      17.130  30.190  10.430  1.00  0.00            
ATOM     28  C9  GCD     1      16.870  27.070   9.970  1.00  0.00            
ATOM     29  H14 GCD     1      16.070  27.390   9.290  1.00  0.00            
ATOM     30  O7  GCD     1      18.010  26.540   9.200  1.00  0.00            
ATOM     31  H15 GCD     1      18.650  27.110   8.760  1.00  0.00            
ATOM     32  C10 GCD     1      16.370  25.920  10.870  1.00  0.00            
ATOM     33  H16 GCD     1      15.990  25.170  10.170  1.00  0.00            
ATOM     34  O8  GCD     1      15.260  26.260  11.670  1.00  0.00            
ATOM     35  C11 GCD     1      15.420  27.350  12.580  1.00  0.00            
ATOM     36  H17 GCD     1      16.120  27.040  13.360  1.00  0.00            
ATOM     37  C12 GCD     1      13.970  27.600  13.030  1.00  0.00            
ATOM     38  H18 GCD     1      13.980  28.270  13.900  1.00  0.00            
ATOM     39  H19 GCD     1      13.650  26.600  13.330  1.00  0.00            
ATOM     40  O9  GCD     1      13.130  28.240  11.980  1.00  0.00            
ATOM     41  H20 GCD     1      12.880  27.550  11.350  1.00  0.00            
ATOM     42  O10 GCD     1      17.410  25.490  11.740  1.00  0.00            
ATOM     43  C13 GCD     1      17.720  24.060  11.750  1.00  0.00            
ATOM     44  H21 GCD     1      17.280  23.480  10.940  1.00  0.00            
ATOM     45  C14 GCD     1      19.290  23.950  11.690  1.00  0.00            
ATOM     46  H22 GCD     1      19.600  24.630  12.490  1.00  0.00            
ATOM     47  O11 GCD     1      19.880  24.460  10.470  1.00  0.00            
ATOM     48  H23 GCD     1      19.390  25.250  10.200  1.00  0.00            
ATOM     49  C15 GCD     1      19.740  22.500  11.920  1.00  0.00            
ATOM     50  H24 GCD     1      19.390  22.020  10.990  1.00  0.00            
ATOM     51  O12 GCD     1      21.110  22.220  11.880  1.00  0.00            
ATOM     52  H25 GCD     1      21.530  22.690  12.610  1.00  0.00            
ATOM     53  C16 GCD     1      19.180  21.870  13.110  1.00  0.00            
ATOM     54  H26 GCD     1      19.350  20.790  13.100  1.00  0.00            
ATOM     55  O13 GCD     1      17.730  22.140  13.250  1.00  0.00            
ATOM     56  C17 GCD     1      17.240  23.490  13.160  1.00  0.00            
ATOM     57  H27 GCD     1      17.810  24.090  13.880  1.00  0.00            
ATOM     58  C18 GCD     1      15.740  23.420  13.260  1.00  0.00            
ATOM     59  H28 GCD     1      15.370  22.700  12.520  1.00  0.00            
ATOM     60  H29 GCD     1      15.340  24.360  12.850  1.00  0.00            
ATOM     61  O14 GCD     1      15.230  23.270  14.590  1.00  0.00            
ATOM     62  H30 GCD     1      15.310  24.110  15.050  1.00  0.00            
ATOM     63  O15 GCD     1      19.930  22.390  14.200  1.00  0.00            
ATOM     64  C19 GCD     1      20.080  21.460  15.210  1.00  0.00            
ATOM     65  H31 GCD     1      19.400  20.610  15.110  1.00  0.00            
ATOM     66  C20 GCD     1      21.530  20.980  15.110  1.00  0.00            
ATOM     67  H32 GCD     1      22.120  21.860  14.830  1.00  0.00            
ATOM     68  O16 GCD     1      21.550  20.090  13.940  1.00  0.00            
ATOM     69  H33 GCD     1      21.860  20.630  13.210  1.00  0.00            
ATOM     70  C21 GCD     1      22.070  20.340  16.380  1.00  0.00            
ATOM     71  H34 GCD     1      21.610  19.340  16.420  1.00  0.00            
ATOM     72  O17 GCD     1      23.470  20.130  16.170  1.00  0.00            
ATOM     73  H35 GCD     1      23.960  20.900  15.860  1.00  0.00            
ATOM     74  C22 GCD     1      21.700  21.080  17.650  1.00  0.00            
ATOM     75  H36 GCD     1      21.890  20.430  18.500  1.00  0.00            
ATOM     76  O18 GCD     1      20.320  21.460  17.580  1.00  0.00            
ATOM     77  C23 GCD     1      19.920  22.220  16.440  1.00  0.00            
ATOM     78  H37 GCD     1      20.550  23.110  16.500  1.00  0.00            
ATOM     79  C24 GCD     1      18.460  22.670  16.730  1.00  0.00            
ATOM     80  H38 GCD     1      18.150  23.270  15.870  1.00  0.00            
ATOM     81  H39 GCD     1      18.480  23.320  17.620  1.00  0.00            
ATOM     82  O19 GCD     1      17.520  21.640  17.100  1.00  0.00            
ATOM     83  H40 GCD     1      17.790  21.300  17.960  1.00  0.00            
ATOM     84  O20 GCD     1      22.510  22.250  17.730  1.00  0.00            
ATOM     85  C25 GCD     1      22.970  22.480  19.110  1.00  0.00            
ATOM     86  H41 GCD     1      22.980  21.580  19.740  1.00  0.00            
ATOM     87  C26 GCD     1      24.440  22.840  19.000  1.00  0.00            
ATOM     88  H42 GCD     1      24.460  23.820  18.490  1.00  0.00            
ATOM     89  O21 GCD     1      25.180  21.840  18.320  1.00  0.00            
ATOM     90  H43 GCD     1      24.820  21.630  17.460  1.00  0.00            
ATOM     91  C27 GCD     1      25.070  23.160  20.390  1.00  0.00            
ATOM     92  H44 GCD     1      24.940  22.250  20.990  1.00  0.00            
ATOM     93  O22 GCD     1      26.500  23.510  20.380  1.00  0.00            
ATOM     94  H45 GCD     1      26.970  22.690  20.170  1.00  0.00            
ATOM     95  C28 GCD     1      24.170  24.200  21.070  1.00  0.00            
ATOM     96  H46 GCD     1      24.420  24.260  22.130  1.00  0.00            
ATOM     97  O23 GCD     1      22.810  23.850  21.120  1.00  0.00            
ATOM     98  C29 GCD     1      22.270  23.660  19.850  1.00  0.00            
ATOM     99  H47 GCD     1      22.430  24.520  19.180  1.00  0.00            
ATOM    100  C30 GCD     1      20.720  23.520  20.010  1.00  0.00            
ATOM    101  H48 GCD     1      20.150  23.460  19.070  1.00  0.00            
ATOM    102  H49 GCD     1      20.400  24.370  20.620  1.00  0.00            
ATOM    103  O24 GCD     1      20.340  22.330  20.730  1.00  0.00            
ATOM    104  H50 GCD     1      20.770  22.410  21.590  1.00  0.00            
ATOM    105  O25 GCD     1      24.270  25.480  20.480  1.00  0.00            
ATOM    106  C31 GCD     1      24.860  26.530  21.200  1.00  0.00            
ATOM    107  H51 GCD     1      25.420  26.150  22.060  1.00  0.00            
ATOM    108  C32 GCD     1      25.850  27.300  20.260  1.00  0.00            
ATOM    109  H52 GCD     1      25.420  27.670  19.320  1.00  0.00            
ATOM    110  O26 GCD     1      26.980  26.360  19.920  1.00  0.00            
ATOM    111  H53 GCD     1      26.590  25.480  19.820  1.00  0.00            
ATOM    112  C33 GCD     1      26.440  28.540  20.950  1.00  0.00            
ATOM    113  H54 GCD     1      27.070  28.100  21.740  1.00  0.00            
ATOM    114  O27 GCD     1      27.320  29.250  20.070  1.00  0.00            
ATOM    115  H55 GCD     1      26.800  29.780  19.450  1.00  0.00            
ATOM    116  C34 GCD     1      25.250  29.420  21.480  1.00  0.00            
ATOM    117  H56 GCD     1      25.700  30.280  21.990  1.00  0.00            
ATOM    118  O28 GCD     1      24.490  28.620  22.360  1.00  0.00            
ATOM    119  C35 GCD     1      23.800  27.470  21.770  1.00  0.00            
ATOM    120  H57 GCD     1      23.200  27.840  20.930  1.00  0.00            
ATOM    121  C36 GCD     1      22.850  26.820  22.820  1.00  0.00            
ATOM    122  H58 GCD     1      23.530  26.330  23.520  1.00  0.00            
ATOM    123  H59 GCD     1      22.200  26.000  22.470  1.00  0.00            
ATOM    124  O29 GCD     1      21.940  27.690  23.420  1.00  0.00            
ATOM    125  H60 GCD     1      22.350  28.340  24.000  1.00  0.00            
ATOM    126  O30 GCD     1      24.560  29.870  20.350  1.00  0.00            
ATOM    127  C37 GCD     1      24.500  31.290  20.020  1.00  0.00            
ATOM    128  H61 GCD     1      25.280  31.710  20.660  1.00  0.00            
ATOM    129  C38 GCD     1      24.670  31.480  18.500  1.00  0.00            
ATOM    130  H62 GCD     1      23.970  30.770  18.050  1.00  0.00            
ATOM    131  O31 GCD     1      26.040  31.130  18.190  1.00  0.00            
ATOM    132  H63 GCD     1      26.330  31.780  17.530  1.00  0.00            
ATOM    133  C39 GCD     1      24.410  32.920  18.090  1.00  0.00            
ATOM    134  H64 GCD     1      25.130  33.580  18.590  1.00  0.00            
ATOM    135  O32 GCD     1      24.690  33.230  16.640  1.00  0.00            
ATOM    136  H65 GCD     1      25.640  33.350  16.530  1.00  0.00            
ATOM    137  C40 GCD     1      23.050  33.340  18.610  1.00  0.00            
ATOM    138  H66 GCD     1      22.950  34.410  18.400  1.00  0.00            
ATOM    139  O33 GCD     1      22.980  33.090  19.990  1.00  0.00            
ATOM    140  C41 GCD     1      23.110  31.760  20.410  1.00  0.00            
ATOM    141  H67 GCD     1      22.290  31.200  19.950  1.00  0.00            
ATOM    142  C42 GCD     1      22.790  31.740  21.960  1.00  0.00            
ATOM    143  H68 GCD     1      23.490  32.380  22.510  1.00  0.00            
ATOM    144  H69 GCD     1      22.880  30.720  22.370  1.00  0.00            
ATOM    145  O34 GCD     1      21.480  32.150  22.140  1.00  0.00            
ATOM    146  H70 GCD     1      21.220  32.170  23.070  1.00  0.00            
ATOM    147  O35 GCD     1      22.040  32.600  17.940  1.00  0.00            
ATOM    148  C43 GCD     1      20.810  33.250  17.610  1.00  0.00            
ATOM    149  H71 GCD     1      20.770  34.190  18.180  1.00  0.00            
ATOM    150  C44 GCD     1      20.810  33.650  16.130  1.00  0.00            
ATOM    151  H72 GCD     1      20.820  32.800  15.430  1.00  0.00            
ATOM    152  O36 GCD     1      22.000  34.460  15.960  1.00  0.00            
ATOM    153  H73 GCD     1      22.780  33.930  16.100  1.00  0.00            
ATOM    154  C45 GCD     1      19.600  34.420  15.800  1.00  0.00            
ATOM    155  H74 GCD     1      19.550  35.350  16.390  1.00  0.00            
ATOM    156  O37 GCD     1      19.520  34.740  14.430  1.00  0.00            
ATOM    157  H75 GCD     1      20.420  34.650  14.080  1.00  0.00            
ATOM    158  C46 GCD     1      18.360  33.540  16.240  1.00  0.00            
ATOM    159  H76 GCD     1      17.630  34.340  16.060  1.00  0.00            
ATOM    160  O38 GCD     1      18.170  32.460  15.310  1.00  0.00            
ATOM    161  O39 GCD     1      18.420  33.160  17.610  1.00  0.00            
ATOM    162  C47 GCD     1      19.600  32.460  17.960  1.00  0.00            
ATOM    163  H77 GCD     1      19.670  31.530  17.380  1.00  0.00            
ATOM    164  C48 GCD     1      19.540  32.020  19.390  1.00  0.00            
ATOM    165  H78 GCD     1      20.360  31.350  19.710  1.00  0.00            
ATOM    166  H79 GCD     1      18.600  31.500  19.590  1.00  0.00            
ATOM    167  O40 GCD     1      19.540  33.190  20.290  1.00  0.00            
ATOM    168  H80 GCD     1      20.430  33.310  20.650  1.00  0.00            
ATOM    169  C1  BU7     2      20.640  28.570  19.850  1.00  0.00            
ATOM    170  C2  BU7     2      20.310  27.120  19.580  1.00  0.00            
ATOM    171  C3  BU7     2      20.590  26.620  18.090  1.00  0.00            
ATOM    172  C4  BU7     2      19.710  27.400  17.030  1.00  0.00            
ATOM    173  C5  BU7     2      19.620  26.600  15.720  1.00  0.00            
ATOM    174  C6  BU7     2      18.890  27.330  14.580  1.00  0.00            
ATOM    175  O1  BU7     2      17.580  27.600  15.010  1.00  0.00            
ATOM    176  C7  BU7     2      19.560  28.640  14.150  1.00  0.00            
ATOM    177  C8  BU7     2      20.430  28.590  13.110  1.00  0.00            
ATOM    178  C9  BU7     2      20.980  29.820  12.480  1.00  0.00            
ATOM    179  C10 BU7     2      20.700  29.850  10.920  1.00  0.00            
ATOM    180  O2  BU7     2      20.980  28.490  10.360  1.00  0.00            
ATOM    181  C11 BU7     2      21.800  30.810  10.390  1.00  0.00            
ATOM    182  C12 BU7     2      22.820  31.000  11.470  1.00  0.00            
ATOM    183  O3  BU7     2      23.770  31.800  11.360  1.00  0.00            
ATOM    184  C13 BU7     2      22.480  30.100  12.720  1.00  0.00            
ATOM    185  C14 BU7     2      22.830  30.860  14.070  1.00  0.00            
ATOM    186  C15 BU7     2      22.550  30.230  15.390  1.00  0.00            
ATOM    187  C16 BU7     2      22.910  28.800  15.570  1.00  0.00            
ATOM    188  C17 BU7     2      24.440  28.520  15.430  1.00  0.00            
ATOM    189  C18 BU7     2      24.780  27.170  16.070  1.00  0.00            
ATOM    190  C19 BU7     2      26.310  26.920  16.030  1.00  0.00            
ATOM    191  C20 BU7     2      26.600  25.480  16.500  1.00  0.00            
ATOM    192  O4  BU7     2      25.770  24.660  16.520  1.00  0.00            
ATOM    193  O5  BU7     2      27.910  25.170  16.340  1.00  0.00            
ATOM    194  H1  BU7     2      20.340  29.180  18.990  1.00  0.00            
ATOM    195  H2  BU7     2      20.270  29.020  20.770  1.00  0.00            
ATOM    196  H3  BU7     2      21.730  28.690  19.770  1.00  0.00            
ATOM    197  H4  BU7     2      19.280  26.860  19.870  1.00  0.00            
ATOM    198  H5  BU7     2      20.900  26.420  20.180  1.00  0.00            
ATOM    199  H6  BU7     2      20.480  25.530  18.150  1.00  0.00            
ATOM    200  H7  BU7     2      21.650  26.660  17.820  1.00  0.00            
ATOM    201  H8  BU7     2      20.160  28.360  16.760  1.00  0.00            
ATOM    202  H9  BU7     2      18.700  27.590  17.390  1.00  0.00            
ATOM    203  H10 BU7     2      19.200  25.620  15.940  1.00  0.00            
ATOM    204  H11 BU7     2      20.620  26.410  15.300  1.00  0.00            
ATOM    205  H12 BU7     2      18.970  26.720  13.670  1.00  0.00            
ATOM    206  H13 BU7     2      17.290  28.190  14.290  1.00  0.00            
ATOM    207  H14 BU7     2      19.170  29.600  14.460  1.00  0.00            
ATOM    208  H15 BU7     2      20.760  27.660  12.650  1.00  0.00            
ATOM    209  H16 BU7     2      20.440  30.700  12.830  1.00  0.00            
ATOM    210  H17 BU7     2      19.730  30.300  10.730  1.00  0.00            
ATOM    211  H18 BU7     2      20.590  28.480   9.460  1.00  0.00            
ATOM    212  H19 BU7     2      21.350  31.810  10.290  1.00  0.00            
ATOM    213  H20 BU7     2      22.310  30.470   9.490  1.00  0.00            
ATOM    214  H21 BU7     2      23.020  29.150  12.670  1.00  0.00            
ATOM    215  H22 BU7     2      22.390  31.850  13.940  1.00  0.00            
ATOM    216  H23 BU7     2      23.910  31.070  14.110  1.00  0.00            
ATOM    217  H24 BU7     2      21.470  30.320  15.590  1.00  0.00            
ATOM    218  H25 BU7     2      22.960  30.750  16.270  1.00  0.00            
ATOM    219  H26 BU7     2      22.490  28.290  14.700  1.00  0.00            
ATOM    220  H27 BU7     2      22.580  28.410  16.540  1.00  0.00            
ATOM    221  H28 BU7     2      25.050  29.290  15.930  1.00  0.00            
ATOM    222  H29 BU7     2      24.720  28.390  14.380  1.00  0.00            
ATOM    223  H30 BU7     2      24.190  26.380  15.580  1.00  0.00            
ATOM    224  H31 BU7     2      24.560  27.200  17.140  1.00  0.00            
ATOM    225  H32 BU7     2      26.780  27.620  16.730  1.00  0.00            
ATOM    226  H33 BU7     2      26.800  27.060  15.050  1.00  0.00            
ATOM    227  H34 BU7     2      28.320  26.060  16.280  1.00  0.00            
TER
ENDMDL
MODEL        1
ATOM      1  H1  GCD     1      14.130  28.720  15.500  1.00  0.00            
ATOM      2  O1  GCD     1      13.630  28.000  15.100  1.00  0.00            
ATOM      3  C1  GCD     1      14.630  27.050  14.670  1.00  0.00            
ATOM      4  H2  GCD     1      15.500  27.080  15.340  1.00  0.00            
ATOM      5  H3  GCD     1      14.140  26.090  14.840  1.00  0.00            
ATOM      6  C2  GCD     1      14.940  27.240  13.160  1.00  0.00            
ATOM      7  H4  GCD     1      15.640  26.410  12.950  1.00  0.00            
ATOM      8  C3  GCD     1      15.550  28.540  12.760  1.00  0.00            
ATOM      9  H5  GCD     1      14.830  29.340  13.020  1.00  0.00            
ATOM     10  C4  GCD     1      15.850  28.650  11.270  1.00  0.00            
ATOM     11  H6  GCD     1      16.580  27.870  11.040  1.00  0.00            
ATOM     12  O2  GCD     1      16.240  29.970  10.910  1.00  0.00            
ATOM     13  H7  GCD     1      16.960  30.160  11.520  1.00  0.00            
ATOM     14  C5  GCD     1      14.580  28.300  10.410  1.00  0.00            
ATOM     15  H8  GCD     1      13.760  29.010  10.570  1.00  0.00            
ATOM     16  O3  GCD     1      14.880  28.230   9.000  1.00  0.00            
ATOM     17  H9  GCD     1      15.630  27.620   8.890  1.00  0.00            
ATOM     18  C6  GCD     1      14.120  26.910  10.930  1.00  0.00            
ATOM     19  O4  GCD     1      13.790  27.100  12.310  1.00  0.00            
ATOM     20  H10 GCD     1      13.200  26.570  10.430  1.00  0.00            
ATOM     21  O5  GCD     1      15.120  25.870  10.750  1.00  0.00            
ATOM     22  C7  GCD     1      15.140  25.210   9.430  1.00  0.00            
ATOM     23  H11 GCD     1      14.550  25.750   8.680  1.00  0.00            
ATOM     24  C8  GCD     1      16.640  25.150   8.990  1.00  0.00            
ATOM     25  H12 GCD     1      17.280  24.900   9.850  1.00  0.00            
ATOM     26  O6  GCD     1      17.080  26.470   8.660  1.00  0.00            
ATOM     27  H13 GCD     1      18.030  26.490   8.830  1.00  0.00            
ATOM     28  C9  GCD     1      16.950  24.160   7.870  1.00  0.00            
ATOM     29  H14 GCD     1      16.370  24.480   7.000  1.00  0.00            
ATOM     30  O7  GCD     1      18.310  24.150   7.610  1.00  0.00            
ATOM     31  H15 GCD     1      18.680  23.380   8.060  1.00  0.00            
ATOM     32  C10 GCD     1      16.300  22.840   8.270  1.00  0.00            
ATOM     33  H16 GCD     1      16.390  22.200   7.390  1.00  0.00            
ATOM     34  O8  GCD     1      14.930  23.120   8.460  1.00  0.00            
ATOM     35  C11 GCD     1      14.670  23.780   9.710  1.00  0.00            
ATOM     36  H17 GCD     1      15.230  23.310  10.520  1.00  0.00            
ATOM     37  C12 GCD     1      13.130  23.660  10.040  1.00  0.00            
ATOM     38  H18 GCD     1      12.990  24.080  11.050  1.00  0.00            
ATOM     39  H19 GCD     1      12.990  22.570  10.060  1.00  0.00            
ATOM     40  O9  GCD     1      12.270  24.430   9.160  1.00  0.00            
ATOM     41  H20 GCD     1      11.490  24.790   9.610  1.00  0.00            
ATOM     42  O10 GCD     1      16.970  22.320   9.380  1.00  0.00            
ATOM     43  C13 GCD     1      17.310  20.940   9.380  1.00  0.00            
ATOM     44  H21 GCD     1      17.130  20.490   8.390  1.00  0.00            
ATOM     45  C14 GCD     1      18.890  20.900   9.750  1.00  0.00            
ATOM     46  H22 GCD     1      19.040  21.450  10.690  1.00  0.00            
ATOM     47  O11 GCD     1      19.540  21.540   8.600  1.00  0.00            
ATOM     48  H23 GCD     1      20.480  21.700   8.680  1.00  0.00            
ATOM     49  C15 GCD     1      19.390  19.470   9.900  1.00  0.00            
ATOM     50  H24 GCD     1      19.320  19.040   8.900  1.00  0.00            
ATOM     51  O12 GCD     1      20.750  19.500  10.300  1.00  0.00            
ATOM     52  H25 GCD     1      21.250  19.820   9.550  1.00  0.00            
ATOM     53  C16 GCD     1      18.530  18.660  10.880  1.00  0.00            
ATOM     54  H26 GCD     1      18.860  17.620  10.840  1.00  0.00            
ATOM     55  O13 GCD     1      17.130  18.750  10.460  1.00  0.00            
ATOM     56  C17 GCD     1      16.610  20.090  10.470  1.00  0.00            
ATOM     57  H27 GCD     1      16.770  20.510  11.470  1.00  0.00            
ATOM     58  C18 GCD     1      15.140  20.000  10.240  1.00  0.00            
ATOM     59  H28 GCD     1      15.050  19.420   9.310  1.00  0.00            
ATOM     60  H29 GCD     1      14.840  21.040  10.090  1.00  0.00            
ATOM     61  O14 GCD     1      14.510  19.450  11.350  1.00  0.00            
ATOM     62  H30 GCD     1      15.120  18.730  11.570  1.00  0.00            
ATOM     63  O15 GCD     1      18.810  19.320  12.070  1.00  0.00            
ATOM     64  C19 GCD     1      18.740  18.480  13.210  1.00  0.00            
ATOM     65  H31 GCD     1      18.140  17.600  12.950  1.00  0.00            
ATOM     66  C20 GCD     1      20.130  17.930  13.510  1.00  0.00            
ATOM     67  H32 GCD     1      20.860  18.750  13.580  1.00  0.00            
ATOM     68  O16 GCD     1      20.650  17.200  12.350  1.00  0.00            
ATOM     69  H33 GCD     1      20.790  17.780  11.590  1.00  0.00            
ATOM     70  C21 GCD     1      20.230  17.060  14.710  1.00  0.00            
ATOM     71  H34 GCD     1      19.570  16.200  14.560  1.00  0.00            
ATOM     72  O17 GCD     1      21.600  16.540  14.750  1.00  0.00            
ATOM     73  H35 GCD     1      21.890  16.450  15.670  1.00  0.00            
ATOM     74  C22 GCD     1      19.650  17.840  15.880  1.00  0.00            
ATOM     75  H36 GCD     1      19.640  17.240  16.790  1.00  0.00            
ATOM     76  O18 GCD     1      18.290  18.110  15.530  1.00  0.00            
ATOM     77  C23 GCD     1      18.050  19.030  14.460  1.00  0.00            
ATOM     78  H37 GCD     1      18.520  19.990  14.710  1.00  0.00            
ATOM     79  C24 GCD     1      16.520  19.230  14.310  1.00  0.00            
ATOM     80  H38 GCD     1      16.350  20.140  13.730  1.00  0.00            
ATOM     81  H39 GCD     1      16.060  19.470  15.270  1.00  0.00            
ATOM     82  O19 GCD     1      15.850  18.040  13.820  1.00  0.00            
ATOM     83  H40 GCD     1      16.480  17.350  14.050  1.00  0.00            
ATOM     84  O20 GCD     1      20.290  19.140  16.190  1.00  0.00            
ATOM     85  C25 GCD     1      21.130  19.050  17.290  1.00  0.00            
ATOM     86  H41 GCD     1      21.300  18.030  17.660  1.00  0.00            
ATOM     87  C26 GCD     1      22.420  19.740  16.930  1.00  0.00            
ATOM     88  H42 GCD     1      22.200  20.780  16.680  1.00  0.00            
ATOM     89  O21 GCD     1      23.060  19.020  15.920  1.00  0.00            
ATOM     90  H43 GCD     1      23.210  18.100  16.170  1.00  0.00            
ATOM     91  C27 GCD     1      23.320  19.770  18.190  1.00  0.00            
ATOM     92  H44 GCD     1      23.430  18.740  18.530  1.00  0.00            
ATOM     93  O22 GCD     1      24.700  20.300  18.040  1.00  0.00            
ATOM     94  H45 GCD     1      25.120  19.700  17.410  1.00  0.00            
ATOM     95  C28 GCD     1      22.670  20.540  19.300  1.00  0.00            
ATOM     96  H46 GCD     1      23.310  20.440  20.180  1.00  0.00            
ATOM     97  O23 GCD     1      21.360  19.960  19.530  1.00  0.00            
ATOM     98  C29 GCD     1      20.480  19.840  18.390  1.00  0.00            
ATOM     99  H47 GCD     1      20.340  20.890  18.120  1.00  0.00            
ATOM    100  C30 GCD     1      19.210  19.150  18.880  1.00  0.00            
ATOM    101  H48 GCD     1      18.400  19.260  18.150  1.00  0.00            
ATOM    102  H49 GCD     1      18.850  19.640  19.790  1.00  0.00            
ATOM    103  O24 GCD     1      19.340  17.730  19.110  1.00  0.00            
ATOM    104  H50 GCD     1      18.500  17.390  19.440  1.00  0.00            
ATOM    105  O25 GCD     1      22.570  21.940  18.970  1.00  0.00            
ATOM    106  C31 GCD     1      22.910  22.980  19.850  1.00  0.00            
ATOM    107  H51 GCD     1      23.360  22.530  20.740  1.00  0.00            
ATOM    108  C32 GCD     1      23.950  23.870  19.090  1.00  0.00            
ATOM    109  H52 GCD     1      23.480  24.160  18.150  1.00  0.00            
ATOM    110  O26 GCD     1      25.120  23.050  18.810  1.00  0.00            
ATOM    111  H53 GCD     1      24.860  22.240  18.360  1.00  0.00            
ATOM    112  C33 GCD     1      24.250  25.180  19.840  1.00  0.00            
ATOM    113  H54 GCD     1      24.780  24.850  20.740  1.00  0.00            
ATOM    114  O27 GCD     1      24.980  26.150  19.030  1.00  0.00            
ATOM    115  H55 GCD     1      24.330  26.850  18.870  1.00  0.00            
ATOM    116  C34 GCD     1      22.960  25.910  20.330  1.00  0.00            
ATOM    117  H56 GCD     1      23.190  26.760  20.990  1.00  0.00            
ATOM    118  O28 GCD     1      22.230  24.920  20.980  1.00  0.00            
ATOM    119  C35 GCD     1      21.670  23.860  20.120  1.00  0.00            
ATOM    120  H57 GCD     1      21.300  24.240  19.170  1.00  0.00            
ATOM    121  C36 GCD     1      20.680  23.080  20.980  1.00  0.00            
ATOM    122  H58 GCD     1      21.100  22.990  21.990  1.00  0.00            
ATOM    123  H59 GCD     1      20.460  22.120  20.500  1.00  0.00            
ATOM    124  O29 GCD     1      19.510  23.940  21.090  1.00  0.00            
ATOM    125  H60 GCD     1      19.700  24.630  21.740  1.00  0.00            
ATOM    126  O30 GCD     1      22.190  26.420  19.230  1.00  0.00            
ATOM    127  C37 GCD     1      22.070  27.860  19.110  1.00  0.00            
ATOM    128  H61 GCD     1      22.640  28.360  19.900  1.00  0.00            
ATOM    129  C38 GCD     1      22.590  28.340  17.740  1.00  0.00            
ATOM    130  H62 GCD     1      22.150  27.770  16.910  1.00  0.00            
ATOM    131  O31 GCD     1      24.060  28.250  17.650  1.00  0.00            
ATOM    132  H63 GCD     1      24.440  28.510  16.800  1.00  0.00            
ATOM    133  C39 GCD     1      22.220  29.800  17.420  1.00  0.00            
ATOM    134  H64 GCD     1      22.810  30.400  18.120  1.00  0.00            
ATOM    135  O32 GCD     1      22.530  30.220  16.120  1.00  0.00            
ATOM    136  H65 GCD     1      23.340  29.740  15.910  1.00  0.00            
ATOM    137  C40 GCD     1      20.660  30.000  17.660  1.00  0.00            
ATOM    138  H66 GCD     1      20.490  31.080  17.570  1.00  0.00            
ATOM    139  O33 GCD     1      20.390  29.590  18.990  1.00  0.00            
ATOM    140  C41 GCD     1      20.600  28.210  19.260  1.00  0.00            
ATOM    141  H67 GCD     1      20.080  27.670  18.450  1.00  0.00            
ATOM    142  C42 GCD     1      19.940  27.700  20.530  1.00  0.00            
ATOM    143  H68 GCD     1      20.450  28.240  21.350  1.00  0.00            
ATOM    144  H69 GCD     1      20.140  26.640  20.690  1.00  0.00            
ATOM    145  O34 GCD     1      18.590  27.980  20.560  1.00  0.00            
ATOM    146  H70 GCD     1      18.580  28.940  20.430  1.00  0.00            
ATOM    147  O35 GCD     1      19.900  29.210  16.760  1.00  0.00            
ATOM    148  C43 GCD     1      18.690  29.910  16.330  1.00  0.00            
ATOM    149  H71 GCD     1      18.510  30.740  17.030  1.00  0.00            
ATOM    150  C44 GCD     1      18.960  30.320  14.890  1.00  0.00            
ATOM    151  H72 GCD     1      19.310  29.430  14.350  1.00  0.00            
ATOM    152  O36 GCD     1      20.030  31.260  14.870  1.00  0.00            
ATOM    153  H73 GCD     1      20.810  30.890  15.320  1.00  0.00            
ATOM    154  C45 GCD     1      17.700  30.930  14.230  1.00  0.00            
ATOM    155  H74 GCD     1      17.520  31.820  14.850  1.00  0.00            
ATOM    156  O37 GCD     1      17.770  31.230  12.840  1.00  0.00            
ATOM    157  H75 GCD     1      18.500  31.860  12.750  1.00  0.00            
ATOM    158  C46 GCD     1      16.600  30.000  14.370  1.00  0.00            
ATOM    159  H76 GCD     1      15.720  30.550  14.020  1.00  0.00            
ATOM    160  O38 GCD     1      16.760  28.900  13.520  1.00  0.00            
ATOM    161  O39 GCD     1      16.380  29.660  15.700  1.00  0.00            
ATOM    162  C47 GCD     1      17.490  28.990  16.320  1.00  0.00            
ATOM    163  H77 GCD     1      17.660  28.120  15.660  1.00  0.00            
ATOM    164  C48 GCD     1      16.950  28.590  17.740  1.00  0.00            
ATOM    165  H78 GCD     1      17.630  27.860  18.190  1.00  0.00            
ATOM    166  H79 GCD     1      15.980  28.100  17.590  1.00  0.00            
ATOM    167  O40 GCD     1      16.870  29.720  18.630  1.00  0.00            
ATOM    168  H80 GCD     1      16.700  29.430  19.530  1.00  0.00            
ATOM    169  C1  BU7     2      19.090  25.080  17.650  1.00  0.00            
ATOM    170  C2  BU7     2      18.920  23.600  17.580  1.00  0.00            
ATOM    171  C3  BU7     2      18.970  22.940  16.170  1.00  0.00            
ATOM    172  C4  BU7     2      18.110  23.680  15.090  1.00  0.00            
ATOM    173  C5  BU7     2      18.430  23.110  13.700  1.00  0.00            
ATOM    174  C6  BU7     2      17.990  24.030  12.480  1.00  0.00            
ATOM    175  O1  BU7     2      16.620  24.120  12.630  1.00  0.00            
ATOM    176  C7  BU7     2      18.470  25.470  12.460  1.00  0.00            
ATOM    177  C8  BU7     2      19.360  25.940  11.620  1.00  0.00            
ATOM    178  C9  BU7     2      19.900  27.330  11.510  1.00  0.00            
ATOM    179  C10 BU7     2      19.450  28.040  10.230  1.00  0.00            
ATOM    180  O2  BU7     2      19.800  27.330   9.070  1.00  0.00            
ATOM    181  C11 BU7     2      20.200  29.370  10.290  1.00  0.00            
ATOM    182  C12 BU7     2      21.540  28.880  10.870  1.00  0.00            
ATOM    183  O3  BU7     2      22.580  29.400  10.480  1.00  0.00            
ATOM    184  C13 BU7     2      21.360  27.640  11.740  1.00  0.00            
ATOM    185  C14 BU7     2      21.730  27.880  13.200  1.00  0.00            
ATOM    186  C15 BU7     2      21.350  26.650  14.160  1.00  0.00            
ATOM    187  C16 BU7     2      22.140  25.310  13.950  1.00  0.00            
ATOM    188  C17 BU7     2      23.630  25.400  14.230  1.00  0.00            
ATOM    189  C18 BU7     2      24.390  24.080  13.890  1.00  0.00            
ATOM    190  C19 BU7     2      25.950  24.170  14.030  1.00  0.00            
ATOM    191  C20 BU7     2      26.680  22.770  14.050  1.00  0.00            
ATOM    192  O4  BU7     2      26.160  21.710  14.340  1.00  0.00            
ATOM    193  O5  BU7     2      28.020  22.720  13.800  1.00  0.00            
ATOM    194  H1  BU7     2      18.200  25.570  17.230  1.00  0.00            
ATOM    195  H2  BU7     2      18.990  25.320  18.720  1.00  0.00            
ATOM    196  H3  BU7     2      19.930  25.510  17.090  1.00  0.00            
ATOM    197  H4  BU7     2      17.960  23.340  18.050  1.00  0.00            
ATOM    198  H5  BU7     2      19.740  23.140  18.140  1.00  0.00            
ATOM    199  H6  BU7     2      18.640  21.910  16.340  1.00  0.00            
ATOM    200  H7  BU7     2      20.020  22.930  15.840  1.00  0.00            
ATOM    201  H8  BU7     2      18.340  24.760  15.150  1.00  0.00            
ATOM    202  H9  BU7     2      17.050  23.480  15.280  1.00  0.00            
ATOM    203  H10 BU7     2      18.030  22.100  13.560  1.00  0.00            
ATOM    204  H11 BU7     2      19.520  22.950  13.630  1.00  0.00            
ATOM    205  H12 BU7     2      18.270  23.530  11.550  1.00  0.00            
ATOM    206  H13 BU7     2      16.370  24.920  12.130  1.00  0.00            
ATOM    207  H14 BU7     2      18.040  26.170  13.180  1.00  0.00            
ATOM    208  H15 BU7     2      19.630  25.320  10.760  1.00  0.00            
ATOM    209  H16 BU7     2      19.360  27.890  12.290  1.00  0.00            
ATOM    210  H17 BU7     2      18.360  28.030  10.240  1.00  0.00            
ATOM    211  H18 BU7     2      19.410  27.930   8.410  1.00  0.00            
ATOM    212  H19 BU7     2      19.670  30.080  10.940  1.00  0.00            
ATOM    213  H20 BU7     2      20.280  29.850   9.310  1.00  0.00            
ATOM    214  H21 BU7     2      22.040  26.830  11.450  1.00  0.00            
ATOM    215  H22 BU7     2      21.310  28.850  13.480  1.00  0.00            
ATOM    216  H23 BU7     2      22.810  28.060  13.290  1.00  0.00            
ATOM    217  H24 BU7     2      20.270  26.580  13.950  1.00  0.00            
ATOM    218  H25 BU7     2      21.470  26.980  15.200  1.00  0.00            
ATOM    219  H26 BU7     2      21.920  24.850  12.970  1.00  0.00            
ATOM    220  H27 BU7     2      21.840  24.560  14.690  1.00  0.00            
ATOM    221  H28 BU7     2      23.900  25.650  15.260  1.00  0.00            
ATOM    222  H29 BU7     2      24.010  26.270  13.670  1.00  0.00            
ATOM    223  H30 BU7     2      24.010  23.760  12.920  1.00  0.00            
ATOM    224  H31 BU7     2      23.930  23.340  14.560  1.00  0.00            
ATOM    225  H32 BU7     2      26.290  24.510  15.020  1.00  0.00            
ATOM    226  H33 BU7     2      26.450  24.890  13.370  1.00  0.00            
ATOM    227  H34 BU7     2      28.260  23.660  13.860  1.00  0.00            
TER
ENDMDL
MODEL        1
ATOM      1  H1  GCD     1       4.120  21.230  23.920  1.00  0.00            
ATOM      2  O1  GCD     1       3.910  22.050  24.390  1.00  0.00            
ATOM      3  C1  GCD     1       5.210  22.620  24.510  1.00  0.00            
ATOM      4  H2  GCD     1       5.170  23.710  24.580  1.00  0.00            
ATOM      5  H3  GCD     1       5.590  22.230  25.470  1.00  0.00            
ATOM      6  C2  GCD     1       6.140  22.220  23.360  1.00  0.00            
ATOM      7  H4  GCD     1       7.180  22.480  23.570  1.00  0.00            
ATOM      8  C3  GCD     1       5.720  22.830  22.090  1.00  0.00            
ATOM      9  H5  GCD     1       4.660  22.620  21.880  1.00  0.00            
ATOM     10  C4  GCD     1       6.560  22.220  20.880  1.00  0.00            
ATOM     11  H6  GCD     1       7.580  22.610  21.020  1.00  0.00            
ATOM     12  O2  GCD     1       6.040  22.710  19.630  1.00  0.00            
ATOM     13  H7  GCD     1       6.770  22.580  19.010  1.00  0.00            
ATOM     14  C5  GCD     1       6.510  20.670  20.950  1.00  0.00            
ATOM     15  H8  GCD     1       5.520  20.280  20.700  1.00  0.00            
ATOM     16  O3  GCD     1       7.390  20.080  20.010  1.00  0.00            
ATOM     17  H9  GCD     1       7.170  20.420  19.140  1.00  0.00            
ATOM     18  C6  GCD     1       6.770  20.130  22.320  1.00  0.00            
ATOM     19  O4  GCD     1       5.890  20.820  23.160  1.00  0.00            
ATOM     20  H10 GCD     1       6.540  19.060  22.360  1.00  0.00            
ATOM     21  O5  GCD     1       8.180  20.430  22.570  1.00  0.00            
ATOM     22  C7  GCD     1       8.760  19.320  23.200  1.00  0.00            
ATOM     23  H11 GCD     1       8.160  18.410  23.040  1.00  0.00            
ATOM     24  C8  GCD     1      10.060  18.980  22.380  1.00  0.00            
ATOM     25  H12 GCD     1      10.730  19.840  22.380  1.00  0.00            
ATOM     26  O6  GCD     1       9.740  18.670  21.020  1.00  0.00            
ATOM     27  H13 GCD     1       8.790  18.720  20.850  1.00  0.00            
ATOM     28  C9  GCD     1      10.750  17.800  23.070  1.00  0.00            
ATOM     29  H14 GCD     1      10.160  16.880  23.060  1.00  0.00            
ATOM     30  O7  GCD     1      12.040  17.430  22.440  1.00  0.00            
ATOM     31  H15 GCD     1      12.610  17.080  23.140  1.00  0.00            
ATOM     32  C10 GCD     1      10.930  18.080  24.540  1.00  0.00            
ATOM     33  H16 GCD     1      11.220  17.240  25.160  1.00  0.00            
ATOM     34  O8  GCD     1       9.700  18.290  25.100  1.00  0.00            
ATOM     35  C11 GCD     1       9.000  19.540  24.690  1.00  0.00            
ATOM     36  H17 GCD     1       9.730  20.350  24.850  1.00  0.00            
ATOM     37  C12 GCD     1       7.750  19.680  25.500  1.00  0.00            
ATOM     38  H18 GCD     1       7.070  18.840  25.300  1.00  0.00            
ATOM     39  H19 GCD     1       7.230  20.600  25.200  1.00  0.00            
ATOM     40  O9  GCD     1       7.980  19.940  26.870  1.00  0.00            
ATOM     41  H20 GCD     1       8.610  19.310  27.220  1.00  0.00            
ATOM     42  O10 GCD     1      11.780  19.230  24.780  1.00  0.00            
ATOM     43  C13 GCD     1      12.720  19.100  25.830  1.00  0.00            
ATOM     44  H21 GCD     1      12.240  18.460  26.580  1.00  0.00            
ATOM     45  C14 GCD     1      13.890  18.370  25.330  1.00  0.00            
ATOM     46  H22 GCD     1      14.300  18.910  24.460  1.00  0.00            
ATOM     47  O11 GCD     1      13.630  17.010  25.000  1.00  0.00            
ATOM     48  H23 GCD     1      14.530  16.670  24.900  1.00  0.00            
ATOM     49  C15 GCD     1      15.040  18.400  26.310  1.00  0.00            
ATOM     50  H24 GCD     1      14.800  17.810  27.200  1.00  0.00            
ATOM     51  O12 GCD     1      16.280  17.830  25.870  1.00  0.00            
ATOM     52  H25 GCD     1      16.640  17.190  26.500  1.00  0.00            
ATOM     53  C16 GCD     1      15.280  19.860  26.870  1.00  0.00            
ATOM     54  H26 GCD     1      16.030  19.830  27.660  1.00  0.00            
ATOM     55  O13 GCD     1      14.050  20.260  27.460  1.00  0.00            
ATOM     56  C17 GCD     1      13.010  20.430  26.550  1.00  0.00            
ATOM     57  H27 GCD     1      13.320  21.220  25.840  1.00  0.00            
ATOM     58  C18 GCD     1      11.710  21.020  27.260  1.00  0.00            
ATOM     59  H28 GCD     1      11.290  20.270  27.940  1.00  0.00            
ATOM     60  H29 GCD     1      11.010  21.160  26.420  1.00  0.00            
ATOM     61  O14 GCD     1      11.960  22.260  27.900  1.00  0.00            
ATOM     62  H30 GCD     1      11.240  22.500  28.500  1.00  0.00            
ATOM     63  O15 GCD     1      15.570  20.690  25.730  1.00  0.00            
ATOM     64  C19 GCD     1      16.880  21.110  25.520  1.00  0.00            
ATOM     65  H31 GCD     1      17.640  20.620  26.140  1.00  0.00            
ATOM     66  C20 GCD     1      17.210  21.000  24.060  1.00  0.00            
ATOM     67  H32 GCD     1      16.360  21.480  23.570  1.00  0.00            
ATOM     68  O16 GCD     1      17.240  19.590  23.760  1.00  0.00            
ATOM     69  H33 GCD     1      16.580  19.040  24.210  1.00  0.00            
ATOM     70  C21 GCD     1      18.530  21.670  23.800  1.00  0.00            
ATOM     71  H34 GCD     1      19.300  21.180  24.420  1.00  0.00            
ATOM     72  O17 GCD     1      18.980  21.610  22.390  1.00  0.00            
ATOM     73  H35 GCD     1      18.330  22.080  21.860  1.00  0.00            
ATOM     74  C22 GCD     1      18.500  23.140  24.290  1.00  0.00            
ATOM     75  H36 GCD     1      19.520  23.510  24.330  1.00  0.00            
ATOM     76  O18 GCD     1      18.150  23.080  25.660  1.00  0.00            
ATOM     77  C23 GCD     1      16.840  22.590  25.840  1.00  0.00            
ATOM     78  H37 GCD     1      16.080  23.040  25.190  1.00  0.00            
ATOM     79  C24 GCD     1      16.530  22.840  27.340  1.00  0.00            
ATOM     80  H38 GCD     1      15.490  22.610  27.590  1.00  0.00            
ATOM     81  H39 GCD     1      16.580  23.930  27.450  1.00  0.00            
ATOM     82  O19 GCD     1      17.510  22.300  28.190  1.00  0.00            
ATOM     83  H40 GCD     1      17.990  23.070  28.520  1.00  0.00            
ATOM     84  O20 GCD     1      17.610  24.000  23.580  1.00  0.00            
ATOM     85  C25 GCD     1      18.050  24.870  22.550  1.00  0.00            
ATOM     86  H41 GCD     1      19.090  24.680  22.260  1.00  0.00            
ATOM     87  C26 GCD     1      17.210  24.750  21.300  1.00  0.00            
ATOM     88  H42 GCD     1      16.180  24.810  21.670  1.00  0.00            
ATOM     89  O21 GCD     1      17.460  23.430  20.800  1.00  0.00            
ATOM     90  H43 GCD     1      17.030  23.220  19.960  1.00  0.00            
ATOM     91  C27 GCD     1      17.450  25.780  20.240  1.00  0.00            
ATOM     92  H44 GCD     1      18.480  25.710  19.870  1.00  0.00            
ATOM     93  O22 GCD     1      16.590  25.560  19.160  1.00  0.00            
ATOM     94  H45 GCD     1      15.980  26.300  19.020  1.00  0.00            
ATOM     95  C28 GCD     1      17.260  27.120  20.910  1.00  0.00            
ATOM     96  H46 GCD     1      17.470  27.930  20.200  1.00  0.00            
ATOM     97  O23 GCD     1      18.000  27.320  22.110  1.00  0.00            
ATOM     98  C29 GCD     1      17.940  26.320  23.160  1.00  0.00            
ATOM     99  H47 GCD     1      16.940  26.480  23.570  1.00  0.00            
ATOM    100  C30 GCD     1      18.840  26.630  24.310  1.00  0.00            
ATOM    101  H48 GCD     1      18.900  27.720  24.370  1.00  0.00            
ATOM    102  H49 GCD     1      19.840  26.250  24.050  1.00  0.00            
ATOM    103  O24 GCD     1      18.440  26.040  25.580  1.00  0.00            
ATOM    104  H50 GCD     1      18.310  25.110  25.370  1.00  0.00            
ATOM    105  O25 GCD     1      15.830  27.230  21.220  1.00  0.00            
ATOM    106  C31 GCD     1      15.340  28.540  20.880  1.00  0.00            
ATOM    107  H51 GCD     1      16.120  29.250  20.590  1.00  0.00            
ATOM    108  C32 GCD     1      14.390  28.260  19.630  1.00  0.00            
ATOM    109  H52 GCD     1      13.720  27.460  19.940  1.00  0.00            
ATOM    110  O26 GCD     1      15.180  27.910  18.380  1.00  0.00            
ATOM    111  H53 GCD     1      15.770  28.660  18.250  1.00  0.00            
ATOM    112  C33 GCD     1      13.590  29.510  19.350  1.00  0.00            
ATOM    113  H54 GCD     1      14.230  30.280  18.900  1.00  0.00            
ATOM    114  O27 GCD     1      12.560  29.110  18.490  1.00  0.00            
ATOM    115  H55 GCD     1      12.980  28.720  17.720  1.00  0.00            
ATOM    116  C34 GCD     1      12.840  30.120  20.560  1.00  0.00            
ATOM    117  H56 GCD     1      12.410  31.060  20.200  1.00  0.00            
ATOM    118  O28 GCD     1      13.810  30.270  21.570  1.00  0.00            
ATOM    119  C35 GCD     1      14.470  29.060  22.030  1.00  0.00            
ATOM    120  H57 GCD     1      13.720  28.310  22.290  1.00  0.00            
ATOM    121  C36 GCD     1      15.200  29.400  23.290  1.00  0.00            
ATOM    122  H58 GCD     1      16.040  30.070  23.090  1.00  0.00            
ATOM    123  H59 GCD     1      15.740  28.500  23.620  1.00  0.00            
ATOM    124  O29 GCD     1      14.410  29.860  24.320  1.00  0.00            
ATOM    125  H60 GCD     1      13.800  30.470  23.890  1.00  0.00            
ATOM    126  O30 GCD     1      11.840  29.240  21.020  1.00  0.00            
ATOM    127  C37 GCD     1      10.640  29.900  21.400  1.00  0.00            
ATOM    128  H61 GCD     1      10.760  30.990  21.380  1.00  0.00            
ATOM    129  C38 GCD     1       9.600  29.620  20.290  1.00  0.00            
ATOM    130  H62 GCD     1       9.450  28.550  20.130  1.00  0.00            
ATOM    131  O31 GCD     1      10.070  30.080  19.000  1.00  0.00            
ATOM    132  H63 GCD     1      11.000  29.810  18.990  1.00  0.00            
ATOM    133  C39 GCD     1       8.340  30.270  20.750  1.00  0.00            
ATOM    134  H64 GCD     1       8.510  31.360  20.810  1.00  0.00            
ATOM    135  O32 GCD     1       7.290  30.140  19.750  1.00  0.00            
ATOM    136  H65 GCD     1       7.770  30.480  18.980  1.00  0.00            
ATOM    137  C40 GCD     1       7.810  29.550  22.040  1.00  0.00            
ATOM    138  H66 GCD     1       6.840  29.940  22.380  1.00  0.00            
ATOM    139  O33 GCD     1       8.790  29.820  23.040  1.00  0.00            
ATOM    140  C41 GCD     1      10.160  29.370  22.750  1.00  0.00            
ATOM    141  H67 GCD     1      10.130  28.280  22.650  1.00  0.00            
ATOM    142  C42 GCD     1      11.070  29.820  23.800  1.00  0.00            
ATOM    143  H68 GCD     1      10.830  30.870  23.990  1.00  0.00            
ATOM    144  H69 GCD     1      12.110  29.860  23.450  1.00  0.00            
ATOM    145  O34 GCD     1      11.000  29.000  24.930  1.00  0.00            
ATOM    146  H70 GCD     1      10.870  29.690  25.580  1.00  0.00            
ATOM    147  O35 GCD     1       7.660  28.180  21.830  1.00  0.00            
ATOM    148  C43 GCD     1       6.400  27.600  21.840  1.00  0.00            
ATOM    149  H71 GCD     1       5.610  28.360  21.880  1.00  0.00            
ATOM    150  C44 GCD     1       6.210  26.760  20.530  1.00  0.00            
ATOM    151  H72 GCD     1       7.030  26.050  20.360  1.00  0.00            
ATOM    152  O36 GCD     1       6.030  27.580  19.440  1.00  0.00            
ATOM    153  H73 GCD     1       6.500  28.370  19.750  1.00  0.00            
ATOM    154  C45 GCD     1       4.920  25.970  20.760  1.00  0.00            
ATOM    155  H74 GCD     1       4.070  26.630  20.980  1.00  0.00            
ATOM    156  O37 GCD     1       4.630  25.140  19.610  1.00  0.00            
ATOM    157  H75 GCD     1       5.150  24.330  19.570  1.00  0.00            
ATOM    158  C46 GCD     1       4.980  25.110  22.030  1.00  0.00            
ATOM    159  H76 GCD     1       4.010  24.630  22.170  1.00  0.00            
ATOM    160  O38 GCD     1       6.100  24.200  22.180  1.00  0.00            
ATOM    161  O39 GCD     1       5.110  26.040  23.090  1.00  0.00            
ATOM    162  C47 GCD     1       6.320  26.770  23.080  1.00  0.00            
ATOM    163  H77 GCD     1       7.230  26.160  23.100  1.00  0.00            
ATOM    164  C48 GCD     1       6.260  27.730  24.290  1.00  0.00            
ATOM    165  H78 GCD     1       7.050  28.490  24.200  1.00  0.00            
ATOM    166  H79 GCD     1       6.430  27.160  25.210  1.00  0.00            
ATOM    167  O40 GCD     1       5.050  28.510  24.270  1.00  0.00            
ATOM    168  H80 GCD     1       5.060  29.300  24.830  1.00  0.00            
ATOM    169  C1  BU7     2      14.780  26.440  26.970  1.00  0.00            
ATOM    170  C2  BU7     2      13.460  26.620  26.230  1.00  0.00            
ATOM    171  C3  BU7     2      12.690  25.310  26.260  1.00  0.00            
ATOM    172  C4  BU7     2      11.410  25.530  25.520  1.00  0.00            
ATOM    173  C5  BU7     2      10.540  24.240  25.320  1.00  0.00            
ATOM    174  C6  BU7     2       9.310  24.370  24.490  1.00  0.00            
ATOM    175  O1  BU7     2       8.350  25.180  25.110  1.00  0.00            
ATOM    176  C7  BU7     2       9.670  25.020  23.120  1.00  0.00            
ATOM    177  C8  BU7     2      10.280  24.330  22.110  1.00  0.00            
ATOM    178  C9  BU7     2      10.780  25.090  20.820  1.00  0.00            
ATOM    179  C10 BU7     2       9.750  25.220  19.690  1.00  0.00            
ATOM    180  O2  BU7     2       8.970  24.070  19.530  1.00  0.00            
ATOM    181  C11 BU7     2      10.640  25.330  18.440  1.00  0.00            
ATOM    182  C12 BU7     2      12.020  24.740  18.820  1.00  0.00            
ATOM    183  O3  BU7     2      13.000  24.950  18.080  1.00  0.00            
ATOM    184  C13 BU7     2      12.030  24.320  20.280  1.00  0.00            
ATOM    185  C14 BU7     2      13.340  24.610  21.080  1.00  0.00            
ATOM    186  C15 BU7     2      13.350  24.020  22.470  1.00  0.00            
ATOM    187  C16 BU7     2      13.330  22.470  22.550  1.00  0.00            
ATOM    188  C17 BU7     2      14.130  21.750  21.440  1.00  0.00            
ATOM    189  C18 BU7     2      14.340  20.280  21.760  1.00  0.00            
ATOM    190  C19 BU7     2      15.310  19.520  20.800  1.00  0.00            
ATOM    191  C20 BU7     2      14.540  19.140  19.560  1.00  0.00            
ATOM    192  O4  BU7     2      13.440  19.530  19.330  1.00  0.00            
ATOM    193  O5  BU7     2      15.170  18.280  18.750  1.00  0.00            
ATOM    194  H1  BU7     2      15.250  25.490  26.690  1.00  0.00            
ATOM    195  H2  BU7     2      15.460  27.240  26.650  1.00  0.00            
ATOM    196  H3  BU7     2      14.620  26.480  28.050  1.00  0.00            
ATOM    197  H4  BU7     2      13.590  26.780  25.150  1.00  0.00            
ATOM    198  H5  BU7     2      12.740  27.340  26.640  1.00  0.00            
ATOM    199  H6  BU7     2      12.390  25.100  27.290  1.00  0.00            
ATOM    200  H7  BU7     2      13.310  24.500  25.870  1.00  0.00            
ATOM    201  H8  BU7     2      11.560  26.000  24.550  1.00  0.00            
ATOM    202  H9  BU7     2      10.870  26.300  26.100  1.00  0.00            
ATOM    203  H10 BU7     2      10.300  23.910  26.340  1.00  0.00            
ATOM    204  H11 BU7     2      11.230  23.460  24.970  1.00  0.00            
ATOM    205  H12 BU7     2       8.850  23.400  24.270  1.00  0.00            
ATOM    206  H13 BU7     2       8.100  24.610  25.850  1.00  0.00            
ATOM    207  H14 BU7     2       9.370  26.050  22.980  1.00  0.00            
ATOM    208  H15 BU7     2      10.500  23.290  22.330  1.00  0.00            
ATOM    209  H16 BU7     2      11.160  26.080  21.090  1.00  0.00            
ATOM    210  H17 BU7     2       9.130  26.120  19.810  1.00  0.00            
ATOM    211  H18 BU7     2       8.390  24.210  18.760  1.00  0.00            
ATOM    212  H19 BU7     2      10.710  26.400  18.210  1.00  0.00            
ATOM    213  H20 BU7     2      10.230  24.780  17.590  1.00  0.00            
ATOM    214  H21 BU7     2      11.730  23.270  20.160  1.00  0.00            
ATOM    215  H22 BU7     2      13.480  25.700  21.160  1.00  0.00            
ATOM    216  H23 BU7     2      14.160  24.290  20.430  1.00  0.00            
ATOM    217  H24 BU7     2      12.580  24.490  23.100  1.00  0.00            
ATOM    218  H25 BU7     2      14.300  24.400  22.880  1.00  0.00            
ATOM    219  H26 BU7     2      12.280  22.210  22.340  1.00  0.00            
ATOM    220  H27 BU7     2      13.610  22.070  23.530  1.00  0.00            
ATOM    221  H28 BU7     2      15.170  22.100  21.440  1.00  0.00            
ATOM    222  H29 BU7     2      13.700  21.960  20.450  1.00  0.00            
ATOM    223  H30 BU7     2      13.350  19.810  21.810  1.00  0.00            
ATOM    224  H31 BU7     2      14.660  20.250  22.810  1.00  0.00            
ATOM    225  H32 BU7     2      15.620  18.560  21.210  1.00  0.00            
ATOM    226  H33 BU7     2      16.170  20.080  20.410  1.00  0.00            
ATOM    227  H34 BU7     2      16.120  18.460  18.890  1.00  0.00            
TER
ENDMDL
MODEL        1
ATOM      1  H1  GCD     1       9.320  12.930  22.380  1.00  0.00            
ATOM      2  O1  GCD     1       9.570  13.820  22.100  1.00  0.00            
ATOM      3  C1  GCD     1       9.250  14.760  23.170  1.00  0.00            
ATOM      4  H2  GCD     1       9.480  15.760  22.770  1.00  0.00            
ATOM      5  H3  GCD     1       8.160  14.610  23.230  1.00  0.00            
ATOM      6  C2  GCD     1      10.040  14.550  24.450  1.00  0.00            
ATOM      7  H4  GCD     1       9.690  15.250  25.220  1.00  0.00            
ATOM      8  C3  GCD     1      11.570  14.750  24.370  1.00  0.00            
ATOM      9  H5  GCD     1      12.020  14.030  23.670  1.00  0.00            
ATOM     10  C4  GCD     1      12.160  14.560  25.770  1.00  0.00            
ATOM     11  H6  GCD     1      11.730  15.370  26.380  1.00  0.00            
ATOM     12  O2  GCD     1      13.560  14.730  25.570  1.00  0.00            
ATOM     13  H7  GCD     1      14.010  14.740  26.430  1.00  0.00            
ATOM     14  C5  GCD     1      11.870  13.250  26.430  1.00  0.00            
ATOM     15  H8  GCD     1      12.520  12.470  26.010  1.00  0.00            
ATOM     16  O3  GCD     1      12.230  13.300  27.830  1.00  0.00            
ATOM     17  H9  GCD     1      13.100  13.700  27.900  1.00  0.00            
ATOM     18  C6  GCD     1      10.410  12.950  26.130  1.00  0.00            
ATOM     19  O4  GCD     1      10.000  13.180  24.770  1.00  0.00            
ATOM     20  H10 GCD     1      10.270  11.880  26.300  1.00  0.00            
ATOM     21  O5  GCD     1       9.610  13.650  27.130  1.00  0.00            
ATOM     22  C7  GCD     1       8.650  12.900  27.970  1.00  0.00            
ATOM     23  H11 GCD     1       8.510  11.840  27.720  1.00  0.00            
ATOM     24  C8  GCD     1       9.200  12.940  29.390  1.00  0.00            
ATOM     25  H12 GCD     1       9.490  13.990  29.550  1.00  0.00            
ATOM     26  O6  GCD     1      10.290  12.090  29.460  1.00  0.00            
ATOM     27  H13 GCD     1      10.880  12.350  28.730  1.00  0.00            
ATOM     28  C9  GCD     1       8.220  12.510  30.440  1.00  0.00            
ATOM     29  H14 GCD     1       8.040  11.450  30.220  1.00  0.00            
ATOM     30  O7  GCD     1       8.810  12.740  31.710  1.00  0.00            
ATOM     31  H15 GCD     1       9.600  12.200  31.800  1.00  0.00            
ATOM     32  C10 GCD     1       6.950  13.240  30.240  1.00  0.00            
ATOM     33  H16 GCD     1       6.150  12.900  30.900  1.00  0.00            
ATOM     34  O8  GCD     1       6.510  13.000  28.930  1.00  0.00            
ATOM     35  C11 GCD     1       7.280  13.610  27.900  1.00  0.00            
ATOM     36  H17 GCD     1       7.470  14.680  28.060  1.00  0.00            
ATOM     37  C12 GCD     1       6.590  13.480  26.610  1.00  0.00            
ATOM     38  H18 GCD     1       6.990  14.170  25.850  1.00  0.00            
ATOM     39  H19 GCD     1       5.610  13.940  26.750  1.00  0.00            
ATOM     40  O9  GCD     1       6.510  12.070  26.190  1.00  0.00            
ATOM     41  H20 GCD     1       5.970  11.970  25.410  1.00  0.00            
ATOM     42  O10 GCD     1       7.100  14.680  30.440  1.00  0.00            
ATOM     43  C13 GCD     1       6.300  15.210  31.450  1.00  0.00            
ATOM     44  H21 GCD     1       5.850  14.500  32.150  1.00  0.00            
ATOM     45  C14 GCD     1       7.160  16.150  32.230  1.00  0.00            
ATOM     46  H22 GCD     1       7.640  16.860  31.540  1.00  0.00            
ATOM     47  O11 GCD     1       8.130  15.390  32.970  1.00  0.00            
ATOM     48  H23 GCD     1       8.460  14.780  32.290  1.00  0.00            
ATOM     49  C15 GCD     1       6.300  16.890  33.220  1.00  0.00            
ATOM     50  H24 GCD     1       5.800  16.120  33.820  1.00  0.00            
ATOM     51  O12 GCD     1       7.070  17.620  34.150  1.00  0.00            
ATOM     52  H25 GCD     1       7.360  18.400  33.670  1.00  0.00            
ATOM     53  C16 GCD     1       5.280  17.720  32.390  1.00  0.00            
ATOM     54  H26 GCD     1       4.640  18.270  33.090  1.00  0.00            
ATOM     55  O13 GCD     1       4.510  16.890  31.540  1.00  0.00            
ATOM     56  C17 GCD     1       5.240  16.020  30.680  1.00  0.00            
ATOM     57  H27 GCD     1       5.650  16.650  29.890  1.00  0.00            
ATOM     58  C18 GCD     1       4.200  15.110  29.960  1.00  0.00            
ATOM     59  H28 GCD     1       4.590  14.640  29.050  1.00  0.00            
ATOM     60  H29 GCD     1       3.330  15.680  29.600  1.00  0.00            
ATOM     61  O14 GCD     1       3.820  14.020  30.890  1.00  0.00            
ATOM     62  H30 GCD     1       2.900  13.850  30.640  1.00  0.00            
ATOM     63  O15 GCD     1       6.010  18.660  31.610  1.00  0.00            
ATOM     64  C19 GCD     1       6.050  20.020  31.930  1.00  0.00            
ATOM     65  H31 GCD     1       5.660  20.150  32.950  1.00  0.00            
ATOM     66  C20 GCD     1       7.560  20.410  31.890  1.00  0.00            
ATOM     67  H32 GCD     1       7.960  20.280  30.880  1.00  0.00            
ATOM     68  O16 GCD     1       8.260  19.650  32.860  1.00  0.00            
ATOM     69  H33 GCD     1       9.160  19.970  32.990  1.00  0.00            
ATOM     70  C21 GCD     1       7.740  21.880  32.150  1.00  0.00            
ATOM     71  H34 GCD     1       7.250  22.080  33.110  1.00  0.00            
ATOM     72  O17 GCD     1       9.090  22.300  32.200  1.00  0.00            
ATOM     73  H35 GCD     1       9.300  22.540  31.280  1.00  0.00            
ATOM     74  C22 GCD     1       6.830  22.660  31.140  1.00  0.00            
ATOM     75  H36 GCD     1       6.890  23.710  31.420  1.00  0.00            
ATOM     76  O18 GCD     1       5.470  22.310  31.250  1.00  0.00            
ATOM     77  C23 GCD     1       5.290  20.890  30.960  1.00  0.00            
ATOM     78  H37 GCD     1       5.660  20.640  29.960  1.00  0.00            
ATOM     79  C24 GCD     1       3.770  20.630  31.040  1.00  0.00            
ATOM     80  H38 GCD     1       3.350  21.220  31.860  1.00  0.00            
ATOM     81  H39 GCD     1       3.650  19.560  31.220  1.00  0.00            
ATOM     82  O19 GCD     1       3.120  20.970  29.820  1.00  0.00            
ATOM     83  H40 GCD     1       3.500  21.800  29.510  1.00  0.00            
ATOM     84  O20 GCD     1       7.250  22.420  29.820  1.00  0.00            
ATOM     85  C25 GCD     1       6.950  23.520  29.010  1.00  0.00            
ATOM     86  H41 GCD     1       6.000  23.980  29.290  1.00  0.00            
ATOM     87  C26 GCD     1       8.000  24.640  29.190  1.00  0.00            
ATOM     88  H42 GCD     1       9.010  24.290  28.910  1.00  0.00            
ATOM     89  O21 GCD     1       8.200  25.170  30.560  1.00  0.00            
ATOM     90  H43 GCD     1       9.080  25.540  30.650  1.00  0.00            
ATOM     91  C27 GCD     1       7.620  25.840  28.280  1.00  0.00            
ATOM     92  H44 GCD     1       6.570  26.050  28.510  1.00  0.00            
ATOM     93  O22 GCD     1       8.490  26.970  28.430  1.00  0.00            
ATOM     94  H45 GCD     1       9.410  26.720  28.260  1.00  0.00            
ATOM     95  C28 GCD     1       7.600  25.350  26.790  1.00  0.00            
ATOM     96  H46 GCD     1       7.350  26.220  26.170  1.00  0.00            
ATOM     97  O23 GCD     1       6.560  24.300  26.680  1.00  0.00            
ATOM     98  C29 GCD     1       6.800  23.170  27.510  1.00  0.00            
ATOM     99  H47 GCD     1       7.770  22.750  27.220  1.00  0.00            
ATOM    100  C30 GCD     1       5.710  22.090  27.210  1.00  0.00            
ATOM    101  H48 GCD     1       5.860  21.210  27.840  1.00  0.00            
ATOM    102  H49 GCD     1       5.850  21.900  26.140  1.00  0.00            
ATOM    103  O24 GCD     1       4.390  22.640  27.410  1.00  0.00            
ATOM    104  H50 GCD     1       4.400  23.480  26.930  1.00  0.00            
ATOM    105  O25 GCD     1       8.810  24.780  26.350  1.00  0.00            
ATOM    106  C31 GCD     1       9.760  25.650  25.760  1.00  0.00            
ATOM    107  H51 GCD     1       9.440  26.700  25.840  1.00  0.00            
ATOM    108  C32 GCD     1      11.110  25.620  26.500  1.00  0.00            
ATOM    109  H52 GCD     1      11.280  24.540  26.580  1.00  0.00            
ATOM    110  O26 GCD     1      11.040  26.210  27.810  1.00  0.00            
ATOM    111  H53 GCD     1      11.750  25.810  28.330  1.00  0.00            
ATOM    112  C33 GCD     1      12.280  26.160  25.640  1.00  0.00            
ATOM    113  H54 GCD     1      12.160  27.220  25.370  1.00  0.00            
ATOM    114  O27 GCD     1      13.530  25.900  26.200  1.00  0.00            
ATOM    115  H55 GCD     1      13.740  24.960  26.150  1.00  0.00            
ATOM    116  C34 GCD     1      12.210  25.570  24.240  1.00  0.00            
ATOM    117  H56 GCD     1      13.020  25.990  23.630  1.00  0.00            
ATOM    118  O28 GCD     1      11.000  25.860  23.630  1.00  0.00            
ATOM    119  C35 GCD     1       9.880  25.230  24.270  1.00  0.00            
ATOM    120  H57 GCD     1      10.140  24.170  24.230  1.00  0.00            
ATOM    121  C36 GCD     1       8.610  25.470  23.450  1.00  0.00            
ATOM    122  H58 GCD     1       7.910  24.670  23.700  1.00  0.00            
ATOM    123  H59 GCD     1       8.830  25.290  22.390  1.00  0.00            
ATOM    124  O29 GCD     1       8.020  26.760  23.700  1.00  0.00            
ATOM    125  H60 GCD     1       8.700  27.440  23.700  1.00  0.00            
ATOM    126  O30 GCD     1      12.410  24.150  24.310  1.00  0.00            
ATOM    127  C37 GCD     1      13.550  23.580  23.690  1.00  0.00            
ATOM    128  H61 GCD     1      14.300  24.360  23.510  1.00  0.00            
ATOM    129  C38 GCD     1      14.190  22.510  24.700  1.00  0.00            
ATOM    130  H62 GCD     1      13.320  21.920  25.010  1.00  0.00            
ATOM    131  O31 GCD     1      14.790  23.200  25.860  1.00  0.00            
ATOM    132  H63 GCD     1      15.040  22.450  26.420  1.00  0.00            
ATOM    133  C39 GCD     1      15.260  21.640  24.020  1.00  0.00            
ATOM    134  H64 GCD     1      16.010  22.400  23.740  1.00  0.00            
ATOM    135  O32 GCD     1      16.030  20.620  24.740  1.00  0.00            
ATOM    136  H65 GCD     1      15.740  19.760  24.410  1.00  0.00            
ATOM    137  C40 GCD     1      14.600  21.100  22.740  1.00  0.00            
ATOM    138  H66 GCD     1      15.430  20.610  22.220  1.00  0.00            
ATOM    139  O33 GCD     1      14.230  22.180  21.900  1.00  0.00            
ATOM    140  C41 GCD     1      13.180  22.970  22.360  1.00  0.00            
ATOM    141  H67 GCD     1      12.300  22.320  22.420  1.00  0.00            
ATOM    142  C42 GCD     1      12.910  23.910  21.210  1.00  0.00            
ATOM    143  H68 GCD     1      12.100  24.570  21.530  1.00  0.00            
ATOM    144  H69 GCD     1      12.590  23.320  20.340  1.00  0.00            
ATOM    145  O34 GCD     1      13.930  24.820  20.870  1.00  0.00            
ATOM    146  H70 GCD     1      13.510  25.490  20.320  1.00  0.00            
ATOM    147  O35 GCD     1      13.510  20.240  23.140  1.00  0.00            
ATOM    148  C43 GCD     1      13.350  19.010  22.570  1.00  0.00            
ATOM    149  H71 GCD     1      13.580  19.100  21.500  1.00  0.00            
ATOM    150  C44 GCD     1      14.230  17.900  23.280  1.00  0.00            
ATOM    151  H72 GCD     1      13.870  17.890  24.310  1.00  0.00            
ATOM    152  O36 GCD     1      15.660  18.140  23.240  1.00  0.00            
ATOM    153  H73 GCD     1      16.090  17.300  23.420  1.00  0.00            
ATOM    154  C45 GCD     1      13.930  16.520  22.680  1.00  0.00            
ATOM    155  H74 GCD     1      14.240  16.580  21.630  1.00  0.00            
ATOM    156  O37 GCD     1      14.670  15.560  23.390  1.00  0.00            
ATOM    157  H75 GCD     1      14.110  15.380  24.150  1.00  0.00            
ATOM    158  C46 GCD     1      12.440  16.220  22.640  1.00  0.00            
ATOM    159  H76 GCD     1      12.230  15.270  22.150  1.00  0.00            
ATOM    160  O38 GCD     1      11.910  16.030  23.910  1.00  0.00            
ATOM    161  O39 GCD     1      11.670  17.250  21.980  1.00  0.00            
ATOM    162  C47 GCD     1      11.830  18.620  22.560  1.00  0.00            
ATOM    163  H77 GCD     1      11.410  18.580  23.570  1.00  0.00            
ATOM    164  C48 GCD     1      11.010  19.620  21.800  1.00  0.00            
ATOM    165  H78 GCD     1      10.750  20.490  22.420  1.00  0.00            
ATOM    166  H79 GCD     1       9.970  19.310  21.640  1.00  0.00            
ATOM    167  O40 GCD     1      11.530  20.100  20.560  1.00  0.00            
ATOM    168  H80 GCD     1      11.840  19.260  20.200  1.00  0.00            
ATOM    169  C1  BU7     2       3.750  22.930  23.730  1.00  0.00            
ATOM    170  C2  BU7     2       3.650  21.950  22.500  1.00  0.00            
ATOM    171  C3  BU7     2       3.470  20.450  22.930  1.00  0.00            
ATOM    172  C4  BU7     2       4.390  20.130  24.100  1.00  0.00            
ATOM    173  C5  BU7     2       4.660  18.610  24.120  1.00  0.00            
ATOM    174  C6  BU7     2       5.530  18.110  25.340  1.00  0.00            
ATOM    175  O1  BU7     2       5.640  16.670  25.450  1.00  0.00            
ATOM    176  C7  BU7     2       6.950  18.600  25.380  1.00  0.00            
ATOM    177  C8  BU7     2       7.510  19.100  26.520  1.00  0.00            
ATOM    178  C9  BU7     2       8.850  19.780  26.760  1.00  0.00            
ATOM    179  C10 BU7     2       9.360  20.740  25.650  1.00  0.00            
ATOM    180  O2  BU7     2       9.440  20.130  24.330  1.00  0.00            
ATOM    181  C11 BU7     2      10.790  21.010  25.990  1.00  0.00            
ATOM    182  C12 BU7     2      11.270  19.650  26.390  1.00  0.00            
ATOM    183  O3  BU7     2      12.410  19.210  26.320  1.00  0.00            
ATOM    184  C13 BU7     2      10.130  18.850  27.000  1.00  0.00            
ATOM    185  C14 BU7     2      10.250  18.490  28.520  1.00  0.00            
ATOM    186  C15 BU7     2      11.550  17.690  28.850  1.00  0.00            
ATOM    187  C16 BU7     2      11.320  16.830  30.110  1.00  0.00            
ATOM    188  C17 BU7     2      12.470  15.940  30.560  1.00  0.00            
ATOM    189  C18 BU7     2      12.090  14.860  31.520  1.00  0.00            
ATOM    190  C19 BU7     2      13.270  14.410  32.360  1.00  0.00            
ATOM    191  C20 BU7     2      13.750  15.550  33.270  1.00  0.00            
ATOM    192  O4  BU7     2      12.930  16.180  33.920  1.00  0.00            
ATOM    193  O5  BU7     2      15.030  15.560  33.630  1.00  0.00            
ATOM    194  H1  BU7     2       3.650  23.940  23.290  1.00  0.00            
ATOM    195  H2  BU7     2       2.910  22.790  24.420  1.00  0.00            
ATOM    196  H3  BU7     2       4.660  22.810  24.320  1.00  0.00            
ATOM    197  H4  BU7     2       4.540  22.100  21.890  1.00  0.00            
ATOM    198  H5  BU7     2       2.820  22.320  21.880  1.00  0.00            
ATOM    199  H6  BU7     2       3.580  19.860  22.010  1.00  0.00            
ATOM    200  H7  BU7     2       2.420  20.210  23.170  1.00  0.00            
ATOM    201  H8  BU7     2       4.030  20.520  25.060  1.00  0.00            
ATOM    202  H9  BU7     2       5.350  20.640  23.910  1.00  0.00            
ATOM    203  H10 BU7     2       5.260  18.480  23.210  1.00  0.00            
ATOM    204  H11 BU7     2       3.740  18.060  23.890  1.00  0.00            
ATOM    205  H12 BU7     2       5.020  18.440  26.250  1.00  0.00            
ATOM    206  H13 BU7     2       4.950  16.560  26.120  1.00  0.00            
ATOM    207  H14 BU7     2       7.420  18.680  24.400  1.00  0.00            
ATOM    208  H15 BU7     2       7.020  18.950  27.480  1.00  0.00            
ATOM    209  H16 BU7     2       8.740  20.400  27.650  1.00  0.00            
ATOM    210  H17 BU7     2       8.850  21.710  25.650  1.00  0.00            
ATOM    211  H18 BU7     2       9.000  20.740  23.710  1.00  0.00            
ATOM    212  H19 BU7     2      10.900  21.780  26.760  1.00  0.00            
ATOM    213  H20 BU7     2      11.400  21.340  25.140  1.00  0.00            
ATOM    214  H21 BU7     2       9.880  17.910  26.480  1.00  0.00            
ATOM    215  H22 BU7     2       9.320  17.980  28.790  1.00  0.00            
ATOM    216  H23 BU7     2      10.300  19.370  29.170  1.00  0.00            
ATOM    217  H24 BU7     2      12.380  18.360  29.100  1.00  0.00            
ATOM    218  H25 BU7     2      11.770  17.120  27.940  1.00  0.00            
ATOM    219  H26 BU7     2      10.400  16.270  29.910  1.00  0.00            
ATOM    220  H27 BU7     2      11.020  17.520  30.900  1.00  0.00            
ATOM    221  H28 BU7     2      13.220  16.610  30.990  1.00  0.00            
ATOM    222  H29 BU7     2      12.760  15.410  29.640  1.00  0.00            
ATOM    223  H30 BU7     2      11.810  14.070  30.810  1.00  0.00            
ATOM    224  H31 BU7     2      11.250  15.240  32.120  1.00  0.00            
ATOM    225  H32 BU7     2      14.050  13.950  31.740  1.00  0.00            
ATOM    226  H33 BU7     2      12.860  13.620  33.010  1.00  0.00            
ATOM    227  H34 BU7     2      15.320  14.680  33.330  1.00  0.00            
TER
ENDMDL
MODEL        1
ATOM      1  H1  GCD     1      27.970  24.840  18.690  1.00  0.00            
ATOM      2  O1  GCD     1      27.210  25.440  18.680  1.00  0.00            
ATOM      3  C1  GCD     1      26.590  25.220  17.380  1.00  0.00            
ATOM      4  H2  GCD     1      26.180  24.200  17.340  1.00  0.00            
ATOM      5  H3  GCD     1      25.750  25.920  17.260  1.00  0.00            
ATOM      6  C2  GCD     1      27.590  25.400  16.310  1.00  0.00            
ATOM      7  H4  GCD     1      27.950  26.440  16.360  1.00  0.00            
ATOM      8  C3  GCD     1      27.040  25.080  14.880  1.00  0.00            
ATOM      9  H5  GCD     1      26.550  24.100  14.910  1.00  0.00            
ATOM     10  C4  GCD     1      28.260  25.100  13.940  1.00  0.00            
ATOM     11  H6  GCD     1      28.700  26.110  13.900  1.00  0.00            
ATOM     12  O2  GCD     1      27.880  24.680  12.580  1.00  0.00            
ATOM     13  H7  GCD     1      27.430  23.830  12.650  1.00  0.00            
ATOM     14  C5  GCD     1      29.410  24.220  14.490  1.00  0.00            
ATOM     15  H8  GCD     1      28.970  23.220  14.580  1.00  0.00            
ATOM     16  O3  GCD     1      30.540  24.190  13.530  1.00  0.00            
ATOM     17  H9  GCD     1      30.250  23.810  12.690  1.00  0.00            
ATOM     18  C6  GCD     1      29.770  24.540  15.950  1.00  0.00            
ATOM     19  O4  GCD     1      28.630  24.470  16.710  1.00  0.00            
ATOM     20  H10 GCD     1      30.570  23.920  16.370  1.00  0.00            
ATOM     21  O5  GCD     1      30.270  25.870  15.960  1.00  0.00            
ATOM     22  C7  GCD     1      31.610  25.900  16.180  1.00  0.00            
ATOM     23  H11 GCD     1      32.120  24.930  16.050  1.00  0.00            
ATOM     24  C8  GCD     1      32.190  26.980  15.250  1.00  0.00            
ATOM     25  H12 GCD     1      31.740  27.970  15.440  1.00  0.00            
ATOM     26  O6  GCD     1      31.920  26.460  13.920  1.00  0.00            
ATOM     27  H13 GCD     1      31.350  25.690  14.040  1.00  0.00            
ATOM     28  C9  GCD     1      33.640  27.130  15.620  1.00  0.00            
ATOM     29  H14 GCD     1      33.910  26.080  15.440  1.00  0.00            
ATOM     30  O7  GCD     1      34.490  27.900  14.760  1.00  0.00            
ATOM     31  H15 GCD     1      35.110  28.220  15.440  1.00  0.00            
ATOM     32  C10 GCD     1      33.870  27.490  17.120  1.00  0.00            
ATOM     33  H16 GCD     1      34.940  27.530  17.350  1.00  0.00            
ATOM     34  O8  GCD     1      33.250  26.510  17.920  1.00  0.00            
ATOM     35  C11 GCD     1      31.880  26.310  17.680  1.00  0.00            
ATOM     36  H17 GCD     1      31.460  27.300  17.880  1.00  0.00            
ATOM     37  C12 GCD     1      31.360  25.350  18.780  1.00  0.00            
ATOM     38  H18 GCD     1      30.260  25.450  18.800  1.00  0.00            
ATOM     39  H19 GCD     1      31.780  25.630  19.750  1.00  0.00            
ATOM     40  O9  GCD     1      31.770  23.980  18.570  1.00  0.00            
ATOM     41  H20 GCD     1      31.550  23.510  19.380  1.00  0.00            
ATOM     42  O10 GCD     1      33.360  28.820  17.370  1.00  0.00            
ATOM     43  C13 GCD     1      34.260  29.590  18.200  1.00  0.00            
ATOM     44  H21 GCD     1      34.870  28.890  18.780  1.00  0.00            
ATOM     45  C14 GCD     1      35.250  30.420  17.290  1.00  0.00            
ATOM     46  H22 GCD     1      34.730  30.990  16.510  1.00  0.00            
ATOM     47  O11 GCD     1      36.090  29.490  16.600  1.00  0.00            
ATOM     48  H23 GCD     1      36.580  30.050  15.990  1.00  0.00            
ATOM     49  C15 GCD     1      36.070  31.450  18.120  1.00  0.00            
ATOM     50  H24 GCD     1      36.640  30.920  18.890  1.00  0.00            
ATOM     51  O12 GCD     1      37.010  32.150  17.280  1.00  0.00            
ATOM     52  H25 GCD     1      36.610  32.650  16.560  1.00  0.00            
ATOM     53  C16 GCD     1      35.050  32.300  18.910  1.00  0.00            
ATOM     54  H26 GCD     1      35.580  33.030  19.530  1.00  0.00            
ATOM     55  O13 GCD     1      34.430  31.360  19.810  1.00  0.00            
ATOM     56  C17 GCD     1      33.500  30.540  19.110  1.00  0.00            
ATOM     57  H27 GCD     1      32.720  31.110  18.590  1.00  0.00            
ATOM     58  C18 GCD     1      32.790  29.720  20.100  1.00  0.00            
ATOM     59  H28 GCD     1      33.590  29.180  20.610  1.00  0.00            
ATOM     60  H29 GCD     1      32.170  28.970  19.600  1.00  0.00            
ATOM     61  O14 GCD     1      32.010  30.540  21.020  1.00  0.00            
ATOM     62  H30 GCD     1      32.560  30.640  21.810  1.00  0.00            
ATOM     63  O15 GCD     1      34.080  33.010  18.060  1.00  0.00            
ATOM     64  C19 GCD     1      34.420  34.350  17.720  1.00  0.00            
ATOM     65  H31 GCD     1      35.270  34.710  18.320  1.00  0.00            
ATOM     66  C20 GCD     1      34.700  34.510  16.180  1.00  0.00            
ATOM     67  H32 GCD     1      33.800  34.230  15.630  1.00  0.00            
ATOM     68  O16 GCD     1      35.840  33.800  15.720  1.00  0.00            
ATOM     69  H33 GCD     1      35.840  34.050  14.790  1.00  0.00            
ATOM     70  C21 GCD     1      34.860  36.030  16.000  1.00  0.00            
ATOM     71  H34 GCD     1      35.710  36.340  16.620  1.00  0.00            
ATOM     72  O17 GCD     1      35.060  36.340  14.590  1.00  0.00            
ATOM     73  H35 GCD     1      34.230  36.440  14.120  1.00  0.00            
ATOM     74  C22 GCD     1      33.670  36.840  16.690  1.00  0.00            
ATOM     75  H36 GCD     1      33.780  37.920  16.560  1.00  0.00            
ATOM     76  O18 GCD     1      33.550  36.530  18.040  1.00  0.00            
ATOM     77  C23 GCD     1      33.180  35.150  18.290  1.00  0.00            
ATOM     78  H37 GCD     1      32.240  34.910  17.780  1.00  0.00            
ATOM     79  C24 GCD     1      32.810  35.070  19.800  1.00  0.00            
ATOM     80  H38 GCD     1      32.200  34.190  20.040  1.00  0.00            
ATOM     81  H39 GCD     1      32.260  36.010  19.970  1.00  0.00            
ATOM     82  O19 GCD     1      34.010  35.170  20.650  1.00  0.00            
ATOM     83  H40 GCD     1      34.220  36.110  20.600  1.00  0.00            
ATOM     84  O20 GCD     1      32.570  36.390  15.850  1.00  0.00            
ATOM     85  C25 GCD     1      31.870  37.370  15.120  1.00  0.00            
ATOM     86  H41 GCD     1      32.430  38.310  15.040  1.00  0.00            
ATOM     87  C26 GCD     1      31.670  36.750  13.690  1.00  0.00            
ATOM     88  H42 GCD     1      31.140  35.800  13.800  1.00  0.00            
ATOM     89  O21 GCD     1      32.890  36.550  13.020  1.00  0.00            
ATOM     90  H43 GCD     1      32.700  36.020  12.240  1.00  0.00            
ATOM     91  C27 GCD     1      30.810  37.830  12.930  1.00  0.00            
ATOM     92  H44 GCD     1      31.340  38.790  12.940  1.00  0.00            
ATOM     93  O22 GCD     1      30.560  37.440  11.580  1.00  0.00            
ATOM     94  H45 GCD     1      29.700  37.010  11.520  1.00  0.00            
ATOM     95  C28 GCD     1      29.500  37.960  13.720  1.00  0.00            
ATOM     96  H46 GCD     1      28.790  38.650  13.260  1.00  0.00            
ATOM     97  O23 GCD     1      29.660  38.400  15.020  1.00  0.00            
ATOM     98  C29 GCD     1      30.540  37.610  15.850  1.00  0.00            
ATOM     99  H47 GCD     1      30.020  36.650  15.960  1.00  0.00            
ATOM    100  C30 GCD     1      30.640  38.260  17.190  1.00  0.00            
ATOM    101  H48 GCD     1      31.250  37.640  17.860  1.00  0.00            
ATOM    102  H49 GCD     1      29.600  38.370  17.540  1.00  0.00            
ATOM    103  O24 GCD     1      31.160  39.590  17.040  1.00  0.00            
ATOM    104  H50 GCD     1      30.430  39.960  16.520  1.00  0.00            
ATOM    105  O25 GCD     1      28.930  36.620  13.720  1.00  0.00            
ATOM    106  C31 GCD     1      27.600  36.490  13.250  1.00  0.00            
ATOM    107  H51 GCD     1      27.330  37.400  12.700  1.00  0.00            
ATOM    108  C32 GCD     1      27.430  35.410  12.130  1.00  0.00            
ATOM    109  H52 GCD     1      27.670  34.420  12.530  1.00  0.00            
ATOM    110  O26 GCD     1      28.300  35.810  11.060  1.00  0.00            
ATOM    111  H53 GCD     1      27.920  35.380  10.290  1.00  0.00            
ATOM    112  C33 GCD     1      25.990  35.410  11.630  1.00  0.00            
ATOM    113  H54 GCD     1      25.870  36.440  11.280  1.00  0.00            
ATOM    114  O27 GCD     1      25.810  34.510  10.500  1.00  0.00            
ATOM    115  H55 GCD     1      26.190  33.710  10.880  1.00  0.00            
ATOM    116  C34 GCD     1      25.000  35.250  12.830  1.00  0.00            
ATOM    117  H56 GCD     1      23.990  35.470  12.480  1.00  0.00            
ATOM    118  O28 GCD     1      25.360  36.180  13.860  1.00  0.00            
ATOM    119  C35 GCD     1      26.640  36.080  14.370  1.00  0.00            
ATOM    120  H57 GCD     1      26.880  35.030  14.590  1.00  0.00            
ATOM    121  C36 GCD     1      26.600  36.830  15.690  1.00  0.00            
ATOM    122  H58 GCD     1      27.570  36.910  16.190  1.00  0.00            
ATOM    123  H59 GCD     1      25.870  36.260  16.280  1.00  0.00            
ATOM    124  O29 GCD     1      26.230  38.190  15.480  1.00  0.00            
ATOM    125  H60 GCD     1      25.500  38.160  14.850  1.00  0.00            
ATOM    126  O30 GCD     1      25.200  33.930  13.250  1.00  0.00            
ATOM    127  C37 GCD     1      24.000  33.230  13.590  1.00  0.00            
ATOM    128  H61 GCD     1      23.140  33.910  13.650  1.00  0.00            
ATOM    129  C38 GCD     1      23.660  32.290  12.480  1.00  0.00            
ATOM    130  H62 GCD     1      24.390  31.480  12.330  1.00  0.00            
ATOM    131  O31 GCD     1      23.530  33.070  11.230  1.00  0.00            
ATOM    132  H63 GCD     1      24.380  33.370  10.890  1.00  0.00            
ATOM    133  C39 GCD     1      22.400  31.470  12.880  1.00  0.00            
ATOM    134  H64 GCD     1      21.510  32.110  12.920  1.00  0.00            
ATOM    135  O32 GCD     1      22.180  30.460  11.880  1.00  0.00            
ATOM    136  H65 GCD     1      22.740  29.680  12.020  1.00  0.00            
ATOM    137  C40 GCD     1      22.700  30.760  14.170  1.00  0.00            
ATOM    138  H66 GCD     1      21.890  30.100  14.480  1.00  0.00            
ATOM    139  O33 GCD     1      23.070  31.680  15.180  1.00  0.00            
ATOM    140  C41 GCD     1      24.160  32.530  14.930  1.00  0.00            
ATOM    141  H67 GCD     1      25.020  31.840  14.890  1.00  0.00            
ATOM    142  C42 GCD     1      24.350  33.470  16.100  1.00  0.00            
ATOM    143  H68 GCD     1      25.340  33.950  16.100  1.00  0.00            
ATOM    144  H69 GCD     1      24.470  32.820  16.970  1.00  0.00            
ATOM    145  O34 GCD     1      23.250  34.350  16.160  1.00  0.00            
ATOM    146  H70 GCD     1      23.320  34.930  16.930  1.00  0.00            
ATOM    147  O35 GCD     1      23.790  29.800  14.050  1.00  0.00            
ATOM    148  C43 GCD     1      23.550  28.430  14.140  1.00  0.00            
ATOM    149  H71 GCD     1      22.480  28.190  14.110  1.00  0.00            
ATOM    150  C44 GCD     1      24.300  27.780  13.030  1.00  0.00            
ATOM    151  H72 GCD     1      25.330  28.130  13.160  1.00  0.00            
ATOM    152  O36 GCD     1      23.780  28.270  11.750  1.00  0.00            
ATOM    153  H73 GCD     1      24.120  27.800  10.980  1.00  0.00            
ATOM    154  C45 GCD     1      24.190  26.260  13.100  1.00  0.00            
ATOM    155  H74 GCD     1      23.120  26.040  13.040  1.00  0.00            
ATOM    156  O37 GCD     1      24.850  25.560  12.030  1.00  0.00            
ATOM    157  H75 GCD     1      25.790  25.770  12.010  1.00  0.00            
ATOM    158  C46 GCD     1      24.740  25.790  14.500  1.00  0.00            
ATOM    159  H76 GCD     1      24.560  24.710  14.470  1.00  0.00            
ATOM    160  O38 GCD     1      26.110  26.070  14.490  1.00  0.00            
ATOM    161  O39 GCD     1      24.050  26.500  15.520  1.00  0.00            
ATOM    162  C47 GCD     1      24.140  27.950  15.480  1.00  0.00            
ATOM    163  H77 GCD     1      25.160  28.330  15.540  1.00  0.00            
ATOM    164  C48 GCD     1      23.470  28.530  16.690  1.00  0.00            
ATOM    165  H78 GCD     1      23.460  29.630  16.660  1.00  0.00            
ATOM    166  H79 GCD     1      24.020  28.210  17.580  1.00  0.00            
ATOM    167  O40 GCD     1      22.140  28.200  16.650  1.00  0.00            
ATOM    168  H80 GCD     1      21.760  29.030  16.940  1.00  0.00            
ATOM    169  C1  BU7     2      32.760  31.320  14.040  1.00  0.00            
ATOM    170  C2  BU7     2      32.130  32.600  13.520  1.00  0.00            
ATOM    171  C3  BU7     2      30.720  32.860  13.870  1.00  0.00            
ATOM    172  C4  BU7     2      30.740  33.220  15.380  1.00  0.00            
ATOM    173  C5  BU7     2      29.300  33.590  15.840  1.00  0.00            
ATOM    174  C6  BU7     2      29.180  33.950  17.320  1.00  0.00            
ATOM    175  O1  BU7     2      28.160  34.860  17.500  1.00  0.00            
ATOM    176  C7  BU7     2      29.030  32.710  18.150  1.00  0.00            
ATOM    177  C8  BU7     2      27.960  31.990  18.400  1.00  0.00            
ATOM    178  C9  BU7     2      27.910  30.660  19.100  1.00  0.00            
ATOM    179  C10 BU7     2      27.630  30.740  20.650  1.00  0.00            
ATOM    180  O2  BU7     2      28.020  32.040  21.040  1.00  0.00            
ATOM    181  C11 BU7     2      28.560  29.710  21.250  1.00  0.00            
ATOM    182  C12 BU7     2      29.190  28.910  20.140  1.00  0.00            
ATOM    183  O3  BU7     2      29.760  27.800  20.220  1.00  0.00            
ATOM    184  C13 BU7     2      29.100  29.730  18.860  1.00  0.00            
ATOM    185  C14 BU7     2      28.880  28.910  17.540  1.00  0.00            
ATOM    186  C15 BU7     2      28.330  29.690  16.300  1.00  0.00            
ATOM    187  C16 BU7     2      28.320  28.910  14.990  1.00  0.00            
ATOM    188  C17 BU7     2      27.820  29.770  13.730  1.00  0.00            
ATOM    189  C18 BU7     2      28.260  29.120  12.400  1.00  0.00            
ATOM    190  C19 BU7     2      27.400  29.750  11.290  1.00  0.00            
ATOM    191  C20 BU7     2      27.830  31.180  11.010  1.00  0.00            
ATOM    192  O4  BU7     2      27.190  32.150  11.240  1.00  0.00            
ATOM    193  O5  BU7     2      28.930  31.350  10.280  1.00  0.00            
ATOM    194  H1  BU7     2      32.190  30.430  13.760  1.00  0.00            
ATOM    195  H2  BU7     2      33.710  31.230  13.490  1.00  0.00            
ATOM    196  H3  BU7     2      32.910  31.260  15.130  1.00  0.00            
ATOM    197  H4  BU7     2      32.180  32.390  12.440  1.00  0.00            
ATOM    198  H5  BU7     2      32.710  33.500  13.740  1.00  0.00            
ATOM    199  H6  BU7     2      30.150  31.970  13.560  1.00  0.00            
ATOM    200  H7  BU7     2      30.330  33.600  13.160  1.00  0.00            
ATOM    201  H8  BU7     2      31.310  34.110  15.670  1.00  0.00            
ATOM    202  H9  BU7     2      31.200  32.410  15.970  1.00  0.00            
ATOM    203  H10 BU7     2      28.650  32.730  15.680  1.00  0.00            
ATOM    204  H11 BU7     2      28.940  34.450  15.250  1.00  0.00            
ATOM    205  H12 BU7     2      30.140  34.420  17.570  1.00  0.00            
ATOM    206  H13 BU7     2      27.960  34.710  18.440  1.00  0.00            
ATOM    207  H14 BU7     2      30.020  32.420  18.510  1.00  0.00            
ATOM    208  H15 BU7     2      27.020  32.370  18.010  1.00  0.00            
ATOM    209  H16 BU7     2      27.000  30.120  18.800  1.00  0.00            
ATOM    210  H17 BU7     2      26.580  30.550  20.890  1.00  0.00            
ATOM    211  H18 BU7     2      27.610  32.150  21.910  1.00  0.00            
ATOM    212  H19 BU7     2      28.000  29.080  21.940  1.00  0.00            
ATOM    213  H20 BU7     2      29.360  30.170  21.850  1.00  0.00            
ATOM    214  H21 BU7     2      30.000  30.350  18.770  1.00  0.00            
ATOM    215  H22 BU7     2      28.250  28.030  17.690  1.00  0.00            
ATOM    216  H23 BU7     2      29.910  28.550  17.380  1.00  0.00            
ATOM    217  H24 BU7     2      28.940  30.590  16.150  1.00  0.00            
ATOM    218  H25 BU7     2      27.300  30.030  16.460  1.00  0.00            
ATOM    219  H26 BU7     2      27.640  28.050  15.050  1.00  0.00            
ATOM    220  H27 BU7     2      29.290  28.460  14.780  1.00  0.00            
ATOM    221  H28 BU7     2      28.190  30.790  13.810  1.00  0.00            
ATOM    222  H29 BU7     2      26.730  29.930  13.750  1.00  0.00            
ATOM    223  H30 BU7     2      28.100  28.050  12.560  1.00  0.00            
ATOM    224  H31 BU7     2      29.340  29.200  12.260  1.00  0.00            
ATOM    225  H32 BU7     2      26.350  29.880  11.590  1.00  0.00            
ATOM    226  H33 BU7     2      27.360  29.180  10.350  1.00  0.00            
ATOM    227  H34 BU7     2      29.220  30.430  10.120  1.00  0.00            
TER
ENDMDL
MODEL        1
ATOM      1  H1  GCD     1       9.980  16.830  27.400  1.00  0.00            
ATOM      2  O1  GCD     1      10.340  17.700  27.580  1.00  0.00            
ATOM      3  C1  GCD     1      11.770  17.530  27.600  1.00  0.00            
ATOM      4  H2  GCD     1      12.160  18.080  28.460  1.00  0.00            
ATOM      5  H3  GCD     1      12.050  16.500  27.820  1.00  0.00            
ATOM      6  C2  GCD     1      12.570  18.060  26.330  1.00  0.00            
ATOM      7  H4  GCD     1      12.090  17.790  25.380  1.00  0.00            
ATOM      8  C3  GCD     1      13.970  17.610  26.430  1.00  0.00            
ATOM      9  H5  GCD     1      14.220  17.790  27.480  1.00  0.00            
ATOM     10  C4  GCD     1      14.930  18.230  25.400  1.00  0.00            
ATOM     11  H6  GCD     1      14.720  17.740  24.440  1.00  0.00            
ATOM     12  O2  GCD     1      16.230  17.860  25.680  1.00  0.00            
ATOM     13  H7  GCD     1      16.710  18.520  26.200  1.00  0.00            
ATOM     14  C5  GCD     1      14.680  19.790  25.290  1.00  0.00            
ATOM     15  H8  GCD     1      15.080  20.230  26.210  1.00  0.00            
ATOM     16  O3  GCD     1      15.430  20.610  24.350  1.00  0.00            
ATOM     17  H9  GCD     1      15.090  20.380  23.480  1.00  0.00            
ATOM     18  C6  GCD     1      13.240  20.070  25.230  1.00  0.00            
ATOM     19  O4  GCD     1      12.600  19.480  26.330  1.00  0.00            
ATOM     20  H10 GCD     1      13.180  21.140  25.420  1.00  0.00            
ATOM     21  O5  GCD     1      12.690  19.590  24.000  1.00  0.00            
ATOM     22  C7  GCD     1      12.340  20.640  23.100  1.00  0.00            
ATOM     23  H11 GCD     1      12.760  21.570  23.490  1.00  0.00            
ATOM     24  C8  GCD     1      12.850  20.290  21.720  1.00  0.00            
ATOM     25  H12 GCD     1      12.470  19.280  21.510  1.00  0.00            
ATOM     26  O6  GCD     1      14.330  20.500  21.720  1.00  0.00            
ATOM     27  H13 GCD     1      14.590  20.640  20.810  1.00  0.00            
ATOM     28  C9  GCD     1      12.350  21.160  20.670  1.00  0.00            
ATOM     29  H14 GCD     1      12.620  22.200  20.880  1.00  0.00            
ATOM     30  O7  GCD     1      12.920  20.730  19.430  1.00  0.00            
ATOM     31  H15 GCD     1      12.340  20.050  19.090  1.00  0.00            
ATOM     32  C10 GCD     1      10.810  21.090  20.780  1.00  0.00            
ATOM     33  H16 GCD     1      10.420  21.840  20.080  1.00  0.00            
ATOM     34  O8  GCD     1      10.320  21.550  22.030  1.00  0.00            
ATOM     35  C11 GCD     1      10.780  20.760  23.120  1.00  0.00            
ATOM     36  H17 GCD     1      10.450  19.720  23.060  1.00  0.00            
ATOM     37  C12 GCD     1      10.240  21.250  24.440  1.00  0.00            
ATOM     38  H18 GCD     1      10.460  20.580  25.280  1.00  0.00            
ATOM     39  H19 GCD     1       9.150  21.320  24.380  1.00  0.00            
ATOM     40  O9  GCD     1      10.590  22.570  24.620  1.00  0.00            
ATOM     41  H20 GCD     1      10.120  23.090  23.960  1.00  0.00            
ATOM     42  O10 GCD     1      10.280  19.810  20.480  1.00  0.00            
ATOM     43  C13 GCD     1       9.430  19.690  19.360  1.00  0.00            
ATOM     44  H21 GCD     1       9.450  20.630  18.780  1.00  0.00            
ATOM     45  C14 GCD     1       9.910  18.500  18.470  1.00  0.00            
ATOM     46  H22 GCD     1       9.860  17.580  19.070  1.00  0.00            
ATOM     47  O11 GCD     1      11.270  18.880  18.120  1.00  0.00            
ATOM     48  H23 GCD     1      11.650  18.130  17.650  1.00  0.00            
ATOM     49  C15 GCD     1       8.960  18.390  17.320  1.00  0.00            
ATOM     50  H24 GCD     1       9.010  19.290  16.690  1.00  0.00            
ATOM     51  O12 GCD     1       9.330  17.290  16.450  1.00  0.00            
ATOM     52  H25 GCD     1       8.620  17.090  15.840  1.00  0.00            
ATOM     53  C16 GCD     1       7.570  18.190  17.720  1.00  0.00            
ATOM     54  H26 GCD     1       6.930  18.220  16.830  1.00  0.00            
ATOM     55  O13 GCD     1       7.200  19.330  18.540  1.00  0.00            
ATOM     56  C17 GCD     1       8.000  19.430  19.770  1.00  0.00            
ATOM     57  H27 GCD     1       7.860  18.510  20.350  1.00  0.00            
ATOM     58  C18 GCD     1       7.480  20.520  20.660  1.00  0.00            
ATOM     59  H28 GCD     1       8.050  20.450  21.600  1.00  0.00            
ATOM     60  H29 GCD     1       6.440  20.460  21.010  1.00  0.00            
ATOM     61  O14 GCD     1       7.530  21.770  20.030  1.00  0.00            
ATOM     62  H30 GCD     1       7.630  22.370  20.780  1.00  0.00            
ATOM     63  O15 GCD     1       7.380  16.960  18.420  1.00  0.00            
ATOM     64  C19 GCD     1       6.190  16.140  18.070  1.00  0.00            
ATOM     65  H31 GCD     1       5.380  16.800  17.730  1.00  0.00            
ATOM     66  C20 GCD     1       6.560  15.180  16.970  1.00  0.00            
ATOM     67  H32 GCD     1       7.520  14.770  17.300  1.00  0.00            
ATOM     68  O16 GCD     1       6.790  16.040  15.790  1.00  0.00            
ATOM     69  H33 GCD     1       6.910  15.450  15.040  1.00  0.00            
ATOM     70  C21 GCD     1       5.480  14.150  16.700  1.00  0.00            
ATOM     71  H34 GCD     1       4.610  14.770  16.420  1.00  0.00            
ATOM     72  O17 GCD     1       5.840  13.190  15.690  1.00  0.00            
ATOM     73  H35 GCD     1       6.420  12.600  16.180  1.00  0.00            
ATOM     74  C22 GCD     1       5.050  13.440  18.040  1.00  0.00            
ATOM     75  H36 GCD     1       4.240  12.740  17.820  1.00  0.00            
ATOM     76  O18 GCD     1       4.690  14.530  18.930  1.00  0.00            
ATOM     77  C23 GCD     1       5.840  15.390  19.300  1.00  0.00            
ATOM     78  H37 GCD     1       6.700  14.750  19.520  1.00  0.00            
ATOM     79  C24 GCD     1       5.480  16.310  20.470  1.00  0.00            
ATOM     80  H38 GCD     1       4.610  16.970  20.310  1.00  0.00            
ATOM     81  H39 GCD     1       6.290  17.050  20.430  1.00  0.00            
ATOM     82  O19 GCD     1       5.400  15.750  21.790  1.00  0.00            
ATOM     83  H40 GCD     1       4.690  15.110  21.890  1.00  0.00            
ATOM     84  O20 GCD     1       6.150  12.740  18.600  1.00  0.00            
ATOM     85  C25 GCD     1       6.090  11.340  18.470  1.00  0.00            
ATOM     86  H41 GCD     1       5.260  10.980  17.850  1.00  0.00            
ATOM     87  C26 GCD     1       7.450  10.830  17.860  1.00  0.00            
ATOM     88  H42 GCD     1       8.210  11.210  18.550  1.00  0.00            
ATOM     89  O21 GCD     1       7.720  11.270  16.560  1.00  0.00            
ATOM     90  H43 GCD     1       8.330  10.610  16.220  1.00  0.00            
ATOM     91  C27 GCD     1       7.580   9.270  18.000  1.00  0.00            
ATOM     92  H44 GCD     1       6.760   8.860  17.390  1.00  0.00            
ATOM     93  O22 GCD     1       8.800   8.750  17.430  1.00  0.00            
ATOM     94  H45 GCD     1       9.430   8.810  18.160  1.00  0.00            
ATOM     95  C28 GCD     1       7.270   8.870  19.420  1.00  0.00            
ATOM     96  H46 GCD     1       7.100   7.800  19.600  1.00  0.00            
ATOM     97  O23 GCD     1       5.980   9.260  19.740  1.00  0.00            
ATOM     98  C29 GCD     1       5.830  10.710  19.850  1.00  0.00            
ATOM     99  H47 GCD     1       6.570  11.100  20.560  1.00  0.00            
ATOM    100  C30 GCD     1       4.490  11.150  20.460  1.00  0.00            
ATOM    101  H48 GCD     1       4.590  12.220  20.650  1.00  0.00            
ATOM    102  H49 GCD     1       4.400  10.650  21.440  1.00  0.00            
ATOM    103  O24 GCD     1       3.350  10.820  19.710  1.00  0.00            
ATOM    104  H50 GCD     1       2.700  11.500  19.920  1.00  0.00            
ATOM    105  O25 GCD     1       8.230   9.310  20.350  1.00  0.00            
ATOM    106  C31 GCD     1       8.980   8.250  20.960  1.00  0.00            
ATOM    107  H51 GCD     1       8.730   7.270  20.540  1.00  0.00            
ATOM    108  C32 GCD     1      10.440   8.650  20.750  1.00  0.00            
ATOM    109  H52 GCD     1      10.580   9.710  20.960  1.00  0.00            
ATOM    110  O26 GCD     1      10.700   8.400  19.330  1.00  0.00            
ATOM    111  H53 GCD     1      11.620   8.520  19.060  1.00  0.00            
ATOM    112  C33 GCD     1      11.350   7.880  21.670  1.00  0.00            
ATOM    113  H54 GCD     1      11.470   6.850  21.310  1.00  0.00            
ATOM    114  O27 GCD     1      12.670   8.450  21.660  1.00  0.00            
ATOM    115  H55 GCD     1      12.970   8.390  22.570  1.00  0.00            
ATOM    116  C34 GCD     1      10.860   7.680  23.140  1.00  0.00            
ATOM    117  H56 GCD     1      11.310   6.810  23.630  1.00  0.00            
ATOM    118  O28 GCD     1       9.490   7.290  23.130  1.00  0.00            
ATOM    119  C35 GCD     1       8.610   8.210  22.440  1.00  0.00            
ATOM    120  H57 GCD     1       8.730   9.230  22.820  1.00  0.00            
ATOM    121  C36 GCD     1       7.130   7.860  22.700  1.00  0.00            
ATOM    122  H58 GCD     1       6.880   6.800  22.620  1.00  0.00            
ATOM    123  H59 GCD     1       6.510   8.350  21.930  1.00  0.00            
ATOM    124  O29 GCD     1       6.680   8.310  23.960  1.00  0.00            
ATOM    125  H60 GCD     1       5.870   7.820  24.140  1.00  0.00            
ATOM    126  O30 GCD     1      10.800   8.890  23.890  1.00  0.00            
ATOM    127  C37 GCD     1      11.360   8.950  25.170  1.00  0.00            
ATOM    128  H61 GCD     1      11.160   8.060  25.790  1.00  0.00            
ATOM    129  C38 GCD     1      12.830   9.180  25.040  1.00  0.00            
ATOM    130  H62 GCD     1      13.090   9.990  24.350  1.00  0.00            
ATOM    131  O31 GCD     1      13.520   8.010  24.590  1.00  0.00            
ATOM    132  H63 GCD     1      14.480   8.090  24.620  1.00  0.00            
ATOM    133  C39 GCD     1      13.400   9.470  26.410  1.00  0.00            
ATOM    134  H64 GCD     1      13.360   8.590  27.060  1.00  0.00            
ATOM    135  O32 GCD     1      14.710   9.890  26.340  1.00  0.00            
ATOM    136  H65 GCD     1      14.630  10.640  25.740  1.00  0.00            
ATOM    137  C40 GCD     1      12.610  10.520  27.220  1.00  0.00            
ATOM    138  H66 GCD     1      12.970  10.570  28.260  1.00  0.00            
ATOM    139  O33 GCD     1      11.180  10.130  27.230  1.00  0.00            
ATOM    140  C41 GCD     1      10.640  10.040  25.910  1.00  0.00            
ATOM    141  H67 GCD     1      10.750  10.970  25.330  1.00  0.00            
ATOM    142  C42 GCD     1       9.170   9.700  26.030  1.00  0.00            
ATOM    143  H68 GCD     1       9.130   8.870  26.740  1.00  0.00            
ATOM    144  H69 GCD     1       8.800   9.250  25.110  1.00  0.00            
ATOM    145  O34 GCD     1       8.500  10.850  26.390  1.00  0.00            
ATOM    146  H70 GCD     1       8.820  11.000  27.280  1.00  0.00            
ATOM    147  O35 GCD     1      12.600  11.920  26.750  1.00  0.00            
ATOM    148  C43 GCD     1      13.780  12.730  27.140  1.00  0.00            
ATOM    149  H71 GCD     1      14.490  12.030  27.590  1.00  0.00            
ATOM    150  C44 GCD     1      14.370  13.300  25.900  1.00  0.00            
ATOM    151  H72 GCD     1      13.630  13.760  25.230  1.00  0.00            
ATOM    152  O36 GCD     1      14.970  12.360  25.010  1.00  0.00            
ATOM    153  H73 GCD     1      15.460  12.920  24.400  1.00  0.00            
ATOM    154  C45 GCD     1      15.410  14.320  26.250  1.00  0.00            
ATOM    155  H74 GCD     1      16.100  13.670  26.800  1.00  0.00            
ATOM    156  O37 GCD     1      15.960  14.950  25.080  1.00  0.00            
ATOM    157  H75 GCD     1      15.380  15.690  24.850  1.00  0.00            
ATOM    158  C46 GCD     1      14.830  15.440  27.090  1.00  0.00            
ATOM    159  H76 GCD     1      15.610  16.150  27.370  1.00  0.00            
ATOM    160  O38 GCD     1      13.940  16.170  26.290  1.00  0.00            
ATOM    161  O39 GCD     1      14.180  14.900  28.240  1.00  0.00            
ATOM    162  C47 GCD     1      13.200  13.850  28.030  1.00  0.00            
ATOM    163  H77 GCD     1      12.390  14.310  27.440  1.00  0.00            
ATOM    164  C48 GCD     1      12.520  13.440  29.300  1.00  0.00            
ATOM    165  H78 GCD     1      11.500  13.130  29.070  1.00  0.00            
ATOM    166  H79 GCD     1      12.360  14.300  29.970  1.00  0.00            
ATOM    167  O40 GCD     1      13.210  12.510  30.080  1.00  0.00            
ATOM    168  H80 GCD     1      14.130  12.780  30.120  1.00  0.00            
ATOM    169  C1  BU7     2       8.390  17.190  22.810  1.00  0.00            
ATOM    170  C2  BU7     2       9.120  16.990  24.130  1.00  0.00            
ATOM    171  C3  BU7     2      10.330  16.080  23.990  1.00  0.00            
ATOM    172  C4  BU7     2      11.230  16.460  22.770  1.00  0.00            
ATOM    173  C5  BU7     2      12.650  15.880  22.980  1.00  0.00            
ATOM    174  C6  BU7     2      13.610  16.090  21.820  1.00  0.00            
ATOM    175  O1  BU7     2      14.940  15.880  22.240  1.00  0.00            
ATOM    176  C7  BU7     2      13.290  15.160  20.700  1.00  0.00            
ATOM    177  C8  BU7     2      12.660  15.470  19.500  1.00  0.00            
ATOM    178  C9  BU7     2      12.550  14.500  18.400  1.00  0.00            
ATOM    179  C10 BU7     2      13.330  14.920  17.140  1.00  0.00            
ATOM    180  O2  BU7     2      13.190  16.320  16.910  1.00  0.00            
ATOM    181  C11 BU7     2      12.690  14.080  16.020  1.00  0.00            
ATOM    182  C12 BU7     2      11.330  13.730  16.510  1.00  0.00            
ATOM    183  O3  BU7     2      10.520  13.270  15.680  1.00  0.00            
ATOM    184  C13 BU7     2      11.090  14.130  17.980  1.00  0.00            
ATOM    185  C14 BU7     2      10.330  13.120  18.910  1.00  0.00            
ATOM    186  C15 BU7     2      10.030  13.590  20.300  1.00  0.00            
ATOM    187  C16 BU7     2       8.860  12.850  20.960  1.00  0.00            
ATOM    188  C17 BU7     2       8.470  13.210  22.440  1.00  0.00            
ATOM    189  C18 BU7     2       7.130  12.640  22.850  1.00  0.00            
ATOM    190  C19 BU7     2       6.650  13.130  24.220  1.00  0.00            
ATOM    191  C20 BU7     2       5.410  12.520  24.760  1.00  0.00            
ATOM    192  O4  BU7     2       4.500  12.400  23.960  1.00  0.00            
ATOM    193  O5  BU7     2       5.680  11.450  25.570  1.00  0.00            
ATOM    194  H1  BU7     2       7.950  16.260  22.410  1.00  0.00            
ATOM    195  H2  BU7     2       7.580  17.910  22.960  1.00  0.00            
ATOM    196  H3  BU7     2       9.010  17.810  22.150  1.00  0.00            
ATOM    197  H4  BU7     2       8.490  16.490  24.880  1.00  0.00            
ATOM    198  H5  BU7     2       9.390  17.980  24.520  1.00  0.00            
ATOM    199  H6  BU7     2      10.140  15.000  23.900  1.00  0.00            
ATOM    200  H7  BU7     2      10.950  16.160  24.890  1.00  0.00            
ATOM    201  H8  BU7     2      11.340  17.530  22.560  1.00  0.00            
ATOM    202  H9  BU7     2      10.790  15.990  21.890  1.00  0.00            
ATOM    203  H10 BU7     2      12.530  14.820  23.210  1.00  0.00            
ATOM    204  H11 BU7     2      13.020  16.360  23.890  1.00  0.00            
ATOM    205  H12 BU7     2      13.410  17.090  21.400  1.00  0.00            
ATOM    206  H13 BU7     2      15.050  14.950  22.500  1.00  0.00            
ATOM    207  H14 BU7     2      13.600  14.140  20.930  1.00  0.00            
ATOM    208  H15 BU7     2      12.180  16.420  19.260  1.00  0.00            
ATOM    209  H16 BU7     2      13.100  13.600  18.690  1.00  0.00            
ATOM    210  H17 BU7     2      14.400  14.680  17.200  1.00  0.00            
ATOM    211  H18 BU7     2      14.090  16.480  17.220  1.00  0.00            
ATOM    212  H19 BU7     2      13.250  13.180  15.750  1.00  0.00            
ATOM    213  H20 BU7     2      12.670  14.720  15.130  1.00  0.00            
ATOM    214  H21 BU7     2      10.500  15.060  18.000  1.00  0.00            
ATOM    215  H22 BU7     2      10.950  12.230  19.010  1.00  0.00            
ATOM    216  H23 BU7     2       9.400  12.880  18.380  1.00  0.00            
ATOM    217  H24 BU7     2       9.790  14.660  20.300  1.00  0.00            
ATOM    218  H25 BU7     2      10.930  13.470  20.930  1.00  0.00            
ATOM    219  H26 BU7     2       8.980  11.760  20.920  1.00  0.00            
ATOM    220  H27 BU7     2       7.990  13.080  20.320  1.00  0.00            
ATOM    221  H28 BU7     2       8.330  14.300  22.480  1.00  0.00            
ATOM    222  H29 BU7     2       9.290  12.940  23.110  1.00  0.00            
ATOM    223  H30 BU7     2       7.070  11.540  22.800  1.00  0.00            
ATOM    224  H31 BU7     2       6.390  12.920  22.090  1.00  0.00            
ATOM    225  H32 BU7     2       6.500  14.210  24.150  1.00  0.00            
ATOM    226  H33 BU7     2       7.460  12.950  24.930  1.00  0.00            
ATOM    227  H34 BU7     2       6.620  11.490  25.790  1.00  0.00            
TER
ENDMDL
MODEL        1
ATOM      1  H1  GCD     1      30.260  21.150  18.630  1.00  0.00            
ATOM      2  O1  GCD     1      29.740  21.920  18.880  1.00  0.00            
ATOM      3  C1  GCD     1      29.250  22.560  17.710  1.00  0.00            
ATOM      4  H2  GCD     1      28.620  21.980  17.030  1.00  0.00            
ATOM      5  H3  GCD     1      28.600  23.440  17.780  1.00  0.00            
ATOM      6  C2  GCD     1      30.490  22.900  16.880  1.00  0.00            
ATOM      7  H4  GCD     1      31.040  23.780  17.260  1.00  0.00            
ATOM      8  C3  GCD     1      30.050  23.090  15.440  1.00  0.00            
ATOM      9  H5  GCD     1      29.450  22.200  15.200  1.00  0.00            
ATOM     10  C4  GCD     1      31.250  23.300  14.560  1.00  0.00            
ATOM     11  H6  GCD     1      31.660  24.270  14.870  1.00  0.00            
ATOM     12  O2  GCD     1      30.860  23.580  13.170  1.00  0.00            
ATOM     13  H7  GCD     1      31.690  23.870  12.790  1.00  0.00            
ATOM     14  C5  GCD     1      32.290  22.170  14.720  1.00  0.00            
ATOM     15  H8  GCD     1      31.870  21.270  14.250  1.00  0.00            
ATOM     16  O3  GCD     1      33.500  22.490  13.960  1.00  0.00            
ATOM     17  H9  GCD     1      34.210  21.840  14.060  1.00  0.00            
ATOM     18  C6  GCD     1      32.570  21.960  16.220  1.00  0.00            
ATOM     19  O4  GCD     1      31.360  21.830  16.960  1.00  0.00            
ATOM     20  H10 GCD     1      33.150  21.050  16.360  1.00  0.00            
ATOM     21  O5  GCD     1      33.220  23.180  16.690  1.00  0.00            
ATOM     22  C7  GCD     1      34.490  23.050  17.260  1.00  0.00            
ATOM     23  H11 GCD     1      35.040  22.140  16.970  1.00  0.00            
ATOM     24  C8  GCD     1      35.360  24.220  16.760  1.00  0.00            
ATOM     25  H12 GCD     1      34.780  25.140  16.880  1.00  0.00            
ATOM     26  O6  GCD     1      35.640  24.010  15.360  1.00  0.00            
ATOM     27  H13 GCD     1      34.850  24.140  14.830  1.00  0.00            
ATOM     28  C9  GCD     1      36.700  24.200  17.620  1.00  0.00            
ATOM     29  H14 GCD     1      37.110  23.180  17.600  1.00  0.00            
ATOM     30  O7  GCD     1      37.630  25.150  17.120  1.00  0.00            
ATOM     31  H15 GCD     1      37.350  26.000  17.480  1.00  0.00            
ATOM     32  C10 GCD     1      36.250  24.470  19.120  1.00  0.00            
ATOM     33  H16 GCD     1      37.080  24.460  19.830  1.00  0.00            
ATOM     34  O8  GCD     1      35.560  23.350  19.560  1.00  0.00            
ATOM     35  C11 GCD     1      34.370  23.000  18.820  1.00  0.00            
ATOM     36  H17 GCD     1      33.680  23.840  19.010  1.00  0.00            
ATOM     37  C12 GCD     1      33.710  21.840  19.460  1.00  0.00            
ATOM     38  H18 GCD     1      32.710  21.730  19.030  1.00  0.00            
ATOM     39  H19 GCD     1      33.720  21.980  20.550  1.00  0.00            
ATOM     40  O9  GCD     1      34.530  20.640  19.260  1.00  0.00            
ATOM     41  H20 GCD     1      35.420  20.750  19.620  1.00  0.00            
ATOM     42  O10 GCD     1      35.520  25.710  19.320  1.00  0.00            
ATOM     43  C13 GCD     1      36.170  26.780  20.060  1.00  0.00            
ATOM     44  H21 GCD     1      37.120  26.390  20.460  1.00  0.00            
ATOM     45  C14 GCD     1      36.430  27.950  19.190  1.00  0.00            
ATOM     46  H22 GCD     1      35.450  28.400  19.000  1.00  0.00            
ATOM     47  O11 GCD     1      37.090  27.590  17.990  1.00  0.00            
ATOM     48  H23 GCD     1      36.790  28.250  17.360  1.00  0.00            
ATOM     49  C15 GCD     1      37.180  29.060  19.910  1.00  0.00            
ATOM     50  H24 GCD     1      38.240  28.820  19.980  1.00  0.00            
ATOM     51  O12 GCD     1      37.300  30.160  18.990  1.00  0.00            
ATOM     52  H25 GCD     1      36.700  30.770  19.420  1.00  0.00            
ATOM     53  C16 GCD     1      36.410  29.440  21.200  1.00  0.00            
ATOM     54  H26 GCD     1      37.050  29.980  21.900  1.00  0.00            
ATOM     55  O13 GCD     1      36.120  28.200  21.970  1.00  0.00            
ATOM     56  C17 GCD     1      35.300  27.210  21.300  1.00  0.00            
ATOM     57  H27 GCD     1      34.290  27.520  20.990  1.00  0.00            
ATOM     58  C18 GCD     1      35.170  26.090  22.280  1.00  0.00            
ATOM     59  H28 GCD     1      36.190  25.790  22.580  1.00  0.00            
ATOM     60  H29 GCD     1      34.720  25.170  21.890  1.00  0.00            
ATOM     61  O14 GCD     1      34.420  26.550  23.360  1.00  0.00            
ATOM     62  H30 GCD     1      34.830  26.020  24.050  1.00  0.00            
ATOM     63  O15 GCD     1      35.280  30.250  20.910  1.00  0.00            
ATOM     64  C19 GCD     1      34.890  31.090  21.990  1.00  0.00            
ATOM     65  H31 GCD     1      35.410  30.850  22.930  1.00  0.00            
ATOM     66  C20 GCD     1      35.350  32.500  21.550  1.00  0.00            
ATOM     67  H32 GCD     1      34.920  32.560  20.540  1.00  0.00            
ATOM     68  O16 GCD     1      36.810  32.590  21.450  1.00  0.00            
ATOM     69  H33 GCD     1      37.130  32.640  22.360  1.00  0.00            
ATOM     70  C21 GCD     1      34.720  33.610  22.430  1.00  0.00            
ATOM     71  H34 GCD     1      35.260  33.450  23.380  1.00  0.00            
ATOM     72  O17 GCD     1      35.040  34.940  22.020  1.00  0.00            
ATOM     73  H35 GCD     1      34.590  35.240  21.220  1.00  0.00            
ATOM     74  C22 GCD     1      33.210  33.500  22.610  1.00  0.00            
ATOM     75  H36 GCD     1      32.840  34.330  23.210  1.00  0.00            
ATOM     76  O18 GCD     1      32.920  32.150  23.070  1.00  0.00            
ATOM     77  C23 GCD     1      33.300  31.060  22.150  1.00  0.00            
ATOM     78  H37 GCD     1      32.770  31.130  21.190  1.00  0.00            
ATOM     79  C24 GCD     1      32.870  29.710  22.790  1.00  0.00            
ATOM     80  H38 GCD     1      33.150  28.910  22.090  1.00  0.00            
ATOM     81  H39 GCD     1      31.780  29.650  22.840  1.00  0.00            
ATOM     82  O19 GCD     1      33.490  29.310  24.040  1.00  0.00            
ATOM     83  H40 GCD     1      34.310  28.850  23.820  1.00  0.00            
ATOM     84  O20 GCD     1      32.690  33.620  21.180  1.00  0.00            
ATOM     85  C25 GCD     1      31.950  34.820  20.760  1.00  0.00            
ATOM     86  H41 GCD     1      32.170  35.620  21.470  1.00  0.00            
ATOM     87  C26 GCD     1      32.520  35.310  19.440  1.00  0.00            
ATOM     88  H42 GCD     1      32.410  34.440  18.770  1.00  0.00            
ATOM     89  O21 GCD     1      33.900  35.700  19.710  1.00  0.00            
ATOM     90  H43 GCD     1      34.170  36.410  19.110  1.00  0.00            
ATOM     91  C27 GCD     1      31.580  36.410  18.950  1.00  0.00            
ATOM     92  H44 GCD     1      31.580  37.230  19.680  1.00  0.00            
ATOM     93  O22 GCD     1      32.210  36.960  17.740  1.00  0.00            
ATOM     94  H45 GCD     1      32.170  36.270  17.070  1.00  0.00            
ATOM     95  C28 GCD     1      30.180  35.940  18.740  1.00  0.00            
ATOM     96  H46 GCD     1      29.530  36.770  18.440  1.00  0.00            
ATOM     97  O23 GCD     1      29.670  35.640  20.010  1.00  0.00            
ATOM     98  C29 GCD     1      30.420  34.520  20.680  1.00  0.00            
ATOM     99  H47 GCD     1      30.210  33.610  20.110  1.00  0.00            
ATOM    100  C30 GCD     1      29.710  34.340  22.080  1.00  0.00            
ATOM    101  H48 GCD     1      29.850  33.330  22.480  1.00  0.00            
ATOM    102  H49 GCD     1      28.620  34.360  21.920  1.00  0.00            
ATOM    103  O24 GCD     1      30.200  35.140  23.140  1.00  0.00            
ATOM    104  H50 GCD     1      29.980  36.050  22.940  1.00  0.00            
ATOM    105  O25 GCD     1      30.080  34.770  17.970  1.00  0.00            
ATOM    106  C31 GCD     1      29.520  35.030  16.720  1.00  0.00            
ATOM    107  H51 GCD     1      29.490  36.110  16.490  1.00  0.00            
ATOM    108  C32 GCD     1      30.370  34.380  15.590  1.00  0.00            
ATOM    109  H52 GCD     1      30.490  33.320  15.820  1.00  0.00            
ATOM    110  O26 GCD     1      31.690  35.050  15.470  1.00  0.00            
ATOM    111  H53 GCD     1      32.240  34.610  14.820  1.00  0.00            
ATOM    112  C33 GCD     1      29.680  34.380  14.200  1.00  0.00            
ATOM    113  H54 GCD     1      29.710  35.420  13.850  1.00  0.00            
ATOM    114  O27 GCD     1      30.370  33.700  13.210  1.00  0.00            
ATOM    115  H55 GCD     1      29.920  32.850  13.150  1.00  0.00            
ATOM    116  C34 GCD     1      28.190  33.890  14.340  1.00  0.00            
ATOM    117  H56 GCD     1      27.680  34.090  13.390  1.00  0.00            
ATOM    118  O28 GCD     1      27.510  34.550  15.300  1.00  0.00            
ATOM    119  C35 GCD     1      28.160  34.420  16.660  1.00  0.00            
ATOM    120  H57 GCD     1      28.130  33.350  16.900  1.00  0.00            
ATOM    121  C36 GCD     1      27.120  35.120  17.620  1.00  0.00            
ATOM    122  H58 GCD     1      27.410  34.830  18.640  1.00  0.00            
ATOM    123  H59 GCD     1      26.130  34.730  17.360  1.00  0.00            
ATOM    124  O29 GCD     1      27.010  36.530  17.570  1.00  0.00            
ATOM    125  H60 GCD     1      26.350  36.630  16.870  1.00  0.00            
ATOM    126  O30 GCD     1      28.240  32.520  14.630  1.00  0.00            
ATOM    127  C37 GCD     1      27.230  31.670  13.940  1.00  0.00            
ATOM    128  H61 GCD     1      26.440  32.260  13.460  1.00  0.00            
ATOM    129  C38 GCD     1      27.890  30.860  12.890  1.00  0.00            
ATOM    130  H62 GCD     1      28.750  30.360  13.370  1.00  0.00            
ATOM    131  O31 GCD     1      28.430  31.700  11.830  1.00  0.00            
ATOM    132  H63 GCD     1      27.690  32.120  11.380  1.00  0.00            
ATOM    133  C39 GCD     1      26.920  29.820  12.290  1.00  0.00            
ATOM    134  H64 GCD     1      26.080  30.340  11.810  1.00  0.00            
ATOM    135  O32 GCD     1      27.520  28.960  11.310  1.00  0.00            
ATOM    136  H65 GCD     1      27.700  28.160  11.820  1.00  0.00            
ATOM    137  C40 GCD     1      26.280  29.020  13.450  1.00  0.00            
ATOM    138  H66 GCD     1      25.560  28.320  13.010  1.00  0.00            
ATOM    139  O33 GCD     1      25.710  29.980  14.410  1.00  0.00            
ATOM    140  C41 GCD     1      26.600  30.860  15.090  1.00  0.00            
ATOM    141  H67 GCD     1      27.290  30.330  15.770  1.00  0.00            
ATOM    142  C42 GCD     1      25.800  31.780  16.030  1.00  0.00            
ATOM    143  H68 GCD     1      26.450  32.420  16.640  1.00  0.00            
ATOM    144  H69 GCD     1      25.300  31.180  16.810  1.00  0.00            
ATOM    145  O34 GCD     1      24.720  32.520  15.460  1.00  0.00            
ATOM    146  H70 GCD     1      24.390  32.000  14.720  1.00  0.00            
ATOM    147  O35 GCD     1      27.330  28.260  14.130  1.00  0.00            
ATOM    148  C43 GCD     1      26.960  26.890  14.460  1.00  0.00            
ATOM    149  H71 GCD     1      25.870  26.870  14.370  1.00  0.00            
ATOM    150  C44 GCD     1      27.580  25.960  13.450  1.00  0.00            
ATOM    151  H72 GCD     1      28.670  26.050  13.520  1.00  0.00            
ATOM    152  O36 GCD     1      27.000  26.350  12.220  1.00  0.00            
ATOM    153  H73 GCD     1      27.440  25.700  11.660  1.00  0.00            
ATOM    154  C45 GCD     1      27.400  24.510  13.780  1.00  0.00            
ATOM    155  H74 GCD     1      26.310  24.520  13.810  1.00  0.00            
ATOM    156  O37 GCD     1      27.940  23.600  12.810  1.00  0.00            
ATOM    157  H75 GCD     1      28.870  23.550  13.060  1.00  0.00            
ATOM    158  C46 GCD     1      27.960  24.240  15.170  1.00  0.00            
ATOM    159  H76 GCD     1      27.650  23.220  15.430  1.00  0.00            
ATOM    160  O38 GCD     1      29.370  24.390  15.320  1.00  0.00            
ATOM    161  O39 GCD     1      27.330  25.120  16.090  1.00  0.00            
ATOM    162  C47 GCD     1      27.480  26.480  15.810  1.00  0.00            
ATOM    163  H77 GCD     1      28.540  26.770  15.860  1.00  0.00            
ATOM    164  C48 GCD     1      26.870  27.240  16.890  1.00  0.00            
ATOM    165  H78 GCD     1      27.010  28.320  16.790  1.00  0.00            
ATOM    166  H79 GCD     1      27.290  26.920  17.860  1.00  0.00            
ATOM    167  O40 GCD     1      25.440  26.940  16.930  1.00  0.00            
ATOM    168  H80 GCD     1      25.180  27.180  17.830  1.00  0.00            
ATOM    169  C1  BU7     2      34.950  32.950  16.750  1.00  0.00            
ATOM    170  C2  BU7     2      34.200  32.030  17.730  1.00  0.00            
ATOM    171  C3  BU7     2      32.740  31.780  17.330  1.00  0.00            
ATOM    172  C4  BU7     2      31.840  31.290  18.500  1.00  0.00            
ATOM    173  C5  BU7     2      30.410  31.020  17.990  1.00  0.00            
ATOM    174  C6  BU7     2      29.410  30.630  19.100  1.00  0.00            
ATOM    175  O1  BU7     2      28.160  30.390  18.510  1.00  0.00            
ATOM    176  C7  BU7     2      29.840  29.390  19.930  1.00  0.00            
ATOM    177  C8  BU7     2      29.160  28.250  20.020  1.00  0.00            
ATOM    178  C9  BU7     2      29.700  27.010  20.650  1.00  0.00            
ATOM    179  C10 BU7     2      29.610  26.960  22.200  1.00  0.00            
ATOM    180  O2  BU7     2      29.870  28.250  22.810  1.00  0.00            
ATOM    181  C11 BU7     2      30.680  25.990  22.770  1.00  0.00            
ATOM    182  C12 BU7     2      31.460  25.700  21.600  1.00  0.00            
ATOM    183  O3  BU7     2      32.010  24.600  21.390  1.00  0.00            
ATOM    184  C13 BU7     2      31.200  26.710  20.470  1.00  0.00            
ATOM    185  C14 BU7     2      31.680  26.230  19.110  1.00  0.00            
ATOM    186  C15 BU7     2      31.350  27.110  17.900  1.00  0.00            
ATOM    187  C16 BU7     2      32.310  26.900  16.700  1.00  0.00            
ATOM    188  C17 BU7     2      32.080  27.820  15.460  1.00  0.00            
ATOM    189  C18 BU7     2      33.110  27.640  14.350  1.00  0.00            
ATOM    190  C19 BU7     2      32.790  28.400  13.100  1.00  0.00            
ATOM    191  C20 BU7     2      32.880  29.890  13.190  1.00  0.00            
ATOM    192  O4  BU7     2      33.670  30.450  13.890  1.00  0.00            
ATOM    193  O5  BU7     2      32.040  30.580  12.420  1.00  0.00            
ATOM    194  H1  BU7     2      34.840  32.610  15.720  1.00  0.00            
ATOM    195  H2  BU7     2      34.380  33.890  16.810  1.00  0.00            
ATOM    196  H3  BU7     2      36.020  33.130  16.940  1.00  0.00            
ATOM    197  H4  BU7     2      34.230  32.430  18.750  1.00  0.00            
ATOM    198  H5  BU7     2      34.730  31.070  17.700  1.00  0.00            
ATOM    199  H6  BU7     2      32.710  31.040  16.520  1.00  0.00            
ATOM    200  H7  BU7     2      32.140  32.690  17.200  1.00  0.00            
ATOM    201  H8  BU7     2      31.770  32.060  19.270  1.00  0.00            
ATOM    202  H9  BU7     2      32.270  30.340  18.850  1.00  0.00            
ATOM    203  H10 BU7     2      30.500  30.410  17.090  1.00  0.00            
ATOM    204  H11 BU7     2      30.170  31.990  17.520  1.00  0.00            
ATOM    205  H12 BU7     2      29.390  31.450  19.840  1.00  0.00            
ATOM    206  H13 BU7     2      27.420  30.600  19.100  1.00  0.00            
ATOM    207  H14 BU7     2      30.820  29.500  20.390  1.00  0.00            
ATOM    208  H15 BU7     2      28.210  28.120  19.500  1.00  0.00            
ATOM    209  H16 BU7     2      29.130  26.130  20.340  1.00  0.00            
ATOM    210  H17 BU7     2      28.610  26.680  22.550  1.00  0.00            
ATOM    211  H18 BU7     2      29.030  28.740  22.750  1.00  0.00            
ATOM    212  H19 BU7     2      30.210  25.090  23.190  1.00  0.00            
ATOM    213  H20 BU7     2      31.380  26.490  23.460  1.00  0.00            
ATOM    214  H21 BU7     2      31.770  27.600  20.790  1.00  0.00            
ATOM    215  H22 BU7     2      31.370  25.200  18.890  1.00  0.00            
ATOM    216  H23 BU7     2      32.740  25.990  19.220  1.00  0.00            
ATOM    217  H24 BU7     2      31.470  28.170  18.150  1.00  0.00            
ATOM    218  H25 BU7     2      30.290  27.070  17.610  1.00  0.00            
ATOM    219  H26 BU7     2      32.240  25.900  16.250  1.00  0.00            
ATOM    220  H27 BU7     2      33.350  27.090  17.000  1.00  0.00            
ATOM    221  H28 BU7     2      32.130  28.880  15.730  1.00  0.00            
ATOM    222  H29 BU7     2      31.090  27.510  15.110  1.00  0.00            
ATOM    223  H30 BU7     2      33.160  26.590  14.070  1.00  0.00            
ATOM    224  H31 BU7     2      34.060  27.970  14.800  1.00  0.00            
ATOM    225  H32 BU7     2      31.720  28.320  12.890  1.00  0.00            
ATOM    226  H33 BU7     2      33.240  28.000  12.180  1.00  0.00            
ATOM    227  H34 BU7     2      31.760  29.900  11.790  1.00  0.00            
TER
ENDMDL
MODEL        1
ATOM      1  H1  GCD     1      11.500  24.620  25.240  1.00  0.00            
ATOM      2  O1  GCD     1      10.890  24.120  25.790  1.00  0.00            
ATOM      3  C1  GCD     1      11.460  22.910  26.190  1.00  0.00            
ATOM      4  H2  GCD     1      12.100  23.100  27.070  1.00  0.00            
ATOM      5  H3  GCD     1      10.670  22.170  26.330  1.00  0.00            
ATOM      6  C2  GCD     1      12.310  22.400  25.060  1.00  0.00            
ATOM      7  H4  GCD     1      11.560  22.080  24.330  1.00  0.00            
ATOM      8  C3  GCD     1      13.260  21.290  25.590  1.00  0.00            
ATOM      9  H5  GCD     1      13.730  21.550  26.550  1.00  0.00            
ATOM     10  C4  GCD     1      14.320  20.840  24.590  1.00  0.00            
ATOM     11  H6  GCD     1      13.680  20.470  23.780  1.00  0.00            
ATOM     12  O2  GCD     1      15.240  19.850  25.070  1.00  0.00            
ATOM     13  H7  GCD     1      16.050  19.940  24.560  1.00  0.00            
ATOM     14  C5  GCD     1      15.000  22.030  23.960  1.00  0.00            
ATOM     15  H8  GCD     1      15.600  22.560  24.710  1.00  0.00            
ATOM     16  O3  GCD     1      15.880  21.710  22.820  1.00  0.00            
ATOM     17  H9  GCD     1      15.350  21.690  22.020  1.00  0.00            
ATOM     18  C6  GCD     1      13.980  23.060  23.510  1.00  0.00            
ATOM     19  O4  GCD     1      13.140  23.460  24.520  1.00  0.00            
ATOM     20  H10 GCD     1      14.510  23.970  23.180  1.00  0.00            
ATOM     21  O5  GCD     1      13.200  22.420  22.480  1.00  0.00            
ATOM     22  C7  GCD     1      12.930  23.210  21.340  1.00  0.00            
ATOM     23  H11 GCD     1      13.550  24.110  21.380  1.00  0.00            
ATOM     24  C8  GCD     1      13.360  22.400  20.110  1.00  0.00            
ATOM     25  H12 GCD     1      12.870  21.420  20.160  1.00  0.00            
ATOM     26  O6  GCD     1      14.810  22.200  20.060  1.00  0.00            
ATOM     27  H13 GCD     1      15.000  21.930  19.150  1.00  0.00            
ATOM     28  C9  GCD     1      12.990  23.120  18.800  1.00  0.00            
ATOM     29  H14 GCD     1      13.570  24.050  18.890  1.00  0.00            
ATOM     30  O7  GCD     1      13.430  22.460  17.610  1.00  0.00            
ATOM     31  H15 GCD     1      12.770  21.770  17.460  1.00  0.00            
ATOM     32  C10 GCD     1      11.500  23.510  18.810  1.00  0.00            
ATOM     33  H16 GCD     1      11.340  24.180  17.970  1.00  0.00            
ATOM     34  O8  GCD     1      11.190  24.210  20.010  1.00  0.00            
ATOM     35  C11 GCD     1      11.410  23.480  21.240  1.00  0.00            
ATOM     36  H17 GCD     1      10.800  22.570  21.200  1.00  0.00            
ATOM     37  C12 GCD     1      10.860  24.340  22.350  1.00  0.00            
ATOM     38  H18 GCD     1      10.860  23.790  23.300  1.00  0.00            
ATOM     39  H19 GCD     1       9.810  24.480  22.080  1.00  0.00            
ATOM     40  O9  GCD     1      11.550  25.600  22.560  1.00  0.00            
ATOM     41  H20 GCD     1      11.530  26.120  21.750  1.00  0.00            
ATOM     42  O10 GCD     1      10.780  22.270  18.830  1.00  0.00            
ATOM     43  C13 GCD     1       9.990  22.080  17.630  1.00  0.00            
ATOM     44  H21 GCD     1      10.270  22.880  16.940  1.00  0.00            
ATOM     45  C14 GCD     1      10.320  20.670  17.100  1.00  0.00            
ATOM     46  H22 GCD     1      10.070  19.910  17.850  1.00  0.00            
ATOM     47  O11 GCD     1      11.690  20.570  16.750  1.00  0.00            
ATOM     48  H23 GCD     1      11.880  19.650  16.550  1.00  0.00            
ATOM     49  C15 GCD     1       9.450  20.480  15.870  1.00  0.00            
ATOM     50  H24 GCD     1       9.710  21.270  15.140  1.00  0.00            
ATOM     51  O12 GCD     1       9.640  19.200  15.240  1.00  0.00            
ATOM     52  H25 GCD     1      10.580  19.080  15.050  1.00  0.00            
ATOM     53  C16 GCD     1       7.980  20.670  16.260  1.00  0.00            
ATOM     54  H26 GCD     1       7.340  20.700  15.360  1.00  0.00            
ATOM     55  O13 GCD     1       7.800  21.930  16.900  1.00  0.00            
ATOM     56  C17 GCD     1       8.610  22.060  18.100  1.00  0.00            
ATOM     57  H27 GCD     1       8.330  21.270  18.790  1.00  0.00            
ATOM     58  C18 GCD     1       8.180  23.330  18.850  1.00  0.00            
ATOM     59  H28 GCD     1       8.700  23.320  19.820  1.00  0.00            
ATOM     60  H29 GCD     1       7.100  23.270  19.020  1.00  0.00            
ATOM     61  O14 GCD     1       8.360  24.590  18.270  1.00  0.00            
ATOM     62  H30 GCD     1       7.880  25.110  18.930  1.00  0.00            
ATOM     63  O15 GCD     1       7.570  19.570  17.090  1.00  0.00            
ATOM     64  C19 GCD     1       6.410  18.910  16.770  1.00  0.00            
ATOM     65  H31 GCD     1       5.750  19.550  16.160  1.00  0.00            
ATOM     66  C20 GCD     1       6.650  17.570  15.960  1.00  0.00            
ATOM     67  H32 GCD     1       7.250  16.920  16.610  1.00  0.00            
ATOM     68  O16 GCD     1       7.320  17.930  14.760  1.00  0.00            
ATOM     69  H33 GCD     1       8.170  18.310  14.990  1.00  0.00            
ATOM     70  C21 GCD     1       5.350  16.790  15.690  1.00  0.00            
ATOM     71  H34 GCD     1       4.750  17.480  15.080  1.00  0.00            
ATOM     72  O17 GCD     1       5.410  15.660  14.880  1.00  0.00            
ATOM     73  H35 GCD     1       5.890  14.960  15.340  1.00  0.00            
ATOM     74  C22 GCD     1       4.660  16.550  17.030  1.00  0.00            
ATOM     75  H36 GCD     1       3.710  16.050  16.840  1.00  0.00            
ATOM     76  O18 GCD     1       4.460  17.750  17.780  1.00  0.00            
ATOM     77  C23 GCD     1       5.640  18.550  18.020  1.00  0.00            
ATOM     78  H37 GCD     1       6.340  17.990  18.660  1.00  0.00            
ATOM     79  C24 GCD     1       5.250  19.850  18.720  1.00  0.00            
ATOM     80  H38 GCD     1       4.730  20.570  18.060  1.00  0.00            
ATOM     81  H39 GCD     1       6.130  20.370  19.100  1.00  0.00            
ATOM     82  O19 GCD     1       4.610  19.530  20.020  1.00  0.00            
ATOM     83  H40 GCD     1       3.720  19.220  19.790  1.00  0.00            
ATOM     84  O20 GCD     1       5.490  15.680  17.820  1.00  0.00            
ATOM     85  C25 GCD     1       5.190  14.290  17.720  1.00  0.00            
ATOM     86  H41 GCD     1       4.480  14.190  16.890  1.00  0.00            
ATOM     87  C26 GCD     1       6.500  13.620  17.510  1.00  0.00            
ATOM     88  H42 GCD     1       7.280  13.980  18.190  1.00  0.00            
ATOM     89  O21 GCD     1       6.960  13.900  16.190  1.00  0.00            
ATOM     90  H43 GCD     1       7.800  14.380  16.170  1.00  0.00            
ATOM     91  C27 GCD     1       6.380  12.120  17.730  1.00  0.00            
ATOM     92  H44 GCD     1       5.700  11.740  16.960  1.00  0.00            
ATOM     93  O22 GCD     1       7.590  11.420  17.690  1.00  0.00            
ATOM     94  H45 GCD     1       7.960  11.420  18.580  1.00  0.00            
ATOM     95  C28 GCD     1       5.760  11.840  19.160  1.00  0.00            
ATOM     96  H46 GCD     1       5.560  10.770  19.230  1.00  0.00            
ATOM     97  O23 GCD     1       4.540  12.490  19.240  1.00  0.00            
ATOM     98  C29 GCD     1       4.540  13.950  19.090  1.00  0.00            
ATOM     99  H47 GCD     1       5.230  14.270  19.880  1.00  0.00            
ATOM    100  C30 GCD     1       3.160  14.510  19.450  1.00  0.00            
ATOM    101  H48 GCD     1       3.300  15.600  19.510  1.00  0.00            
ATOM    102  H49 GCD     1       2.830  14.110  20.420  1.00  0.00            
ATOM    103  O24 GCD     1       2.210  14.200  18.470  1.00  0.00            
ATOM    104  H50 GCD     1       2.260  13.270  18.210  1.00  0.00            
ATOM    105  O25 GCD     1       6.620  12.380  20.180  1.00  0.00            
ATOM    106  C31 GCD     1       7.090  11.580  21.190  1.00  0.00            
ATOM    107  H51 GCD     1       6.880  10.530  20.950  1.00  0.00            
ATOM    108  C32 GCD     1       8.640  11.770  21.220  1.00  0.00            
ATOM    109  H52 GCD     1       8.920  12.840  21.190  1.00  0.00            
ATOM    110  O26 GCD     1       9.130  11.220  19.960  1.00  0.00            
ATOM    111  H53 GCD     1       8.890  10.290  19.890  1.00  0.00            
ATOM    112  C33 GCD     1       9.320  11.080  22.360  1.00  0.00            
ATOM    113  H54 GCD     1       9.110  10.010  22.200  1.00  0.00            
ATOM    114  O27 GCD     1      10.790  11.300  22.390  1.00  0.00            
ATOM    115  H55 GCD     1      11.150  11.100  21.520  1.00  0.00            
ATOM    116  C34 GCD     1       8.610  11.470  23.660  1.00  0.00            
ATOM    117  H56 GCD     1       8.960  10.870  24.500  1.00  0.00            
ATOM    118  O28 GCD     1       7.230  11.390  23.580  1.00  0.00            
ATOM    119  C35 GCD     1       6.600  12.180  22.500  1.00  0.00            
ATOM    120  H57 GCD     1       6.850  13.240  22.550  1.00  0.00            
ATOM    121  C36 GCD     1       5.090  12.110  22.670  1.00  0.00            
ATOM    122  H58 GCD     1       4.730  11.100  22.930  1.00  0.00            
ATOM    123  H59 GCD     1       4.580  12.340  21.720  1.00  0.00            
ATOM    124  O29 GCD     1       4.680  13.010  23.710  1.00  0.00            
ATOM    125  H60 GCD     1       3.720  13.110  23.630  1.00  0.00            
ATOM    126  O30 GCD     1       8.930  12.790  23.890  1.00  0.00            
ATOM    127  C37 GCD     1       9.280  13.050  25.310  1.00  0.00            
ATOM    128  H61 GCD     1       8.900  12.240  25.940  1.00  0.00            
ATOM    129  C38 GCD     1      10.800  13.120  25.490  1.00  0.00            
ATOM    130  H62 GCD     1      11.250  13.910  24.860  1.00  0.00            
ATOM    131  O31 GCD     1      11.370  11.880  25.120  1.00  0.00            
ATOM    132  H63 GCD     1      11.230  11.850  24.170  1.00  0.00            
ATOM    133  C39 GCD     1      11.130  13.420  27.010  1.00  0.00            
ATOM    134  H64 GCD     1      10.720  12.590  27.610  1.00  0.00            
ATOM    135  O32 GCD     1      12.570  13.480  27.220  1.00  0.00            
ATOM    136  H65 GCD     1      12.870  14.400  27.130  1.00  0.00            
ATOM    137  C40 GCD     1      10.440  14.710  27.420  1.00  0.00            
ATOM    138  H66 GCD     1      10.500  14.860  28.500  1.00  0.00            
ATOM    139  O33 GCD     1       9.080  14.590  27.110  1.00  0.00            
ATOM    140  C41 GCD     1       8.750  14.470  25.700  1.00  0.00            
ATOM    141  H67 GCD     1       9.110  15.300  25.080  1.00  0.00            
ATOM    142  C42 GCD     1       7.240  14.490  25.600  1.00  0.00            
ATOM    143  H68 GCD     1       6.870  13.570  26.060  1.00  0.00            
ATOM    144  H69 GCD     1       6.940  14.510  24.550  1.00  0.00            
ATOM    145  O34 GCD     1       6.580  15.630  26.240  1.00  0.00            
ATOM    146  H70 GCD     1       7.040  15.620  27.090  1.00  0.00            
ATOM    147  O35 GCD     1      11.040  15.800  26.650  1.00  0.00            
ATOM    148  C43 GCD     1      11.350  17.010  27.310  1.00  0.00            
ATOM    149  H71 GCD     1      11.300  16.790  28.390  1.00  0.00            
ATOM    150  C44 GCD     1      12.810  17.310  27.080  1.00  0.00            
ATOM    151  H72 GCD     1      12.880  17.400  25.980  1.00  0.00            
ATOM    152  O36 GCD     1      13.570  16.240  27.510  1.00  0.00            
ATOM    153  H73 GCD     1      14.460  16.620  27.500  1.00  0.00            
ATOM    154  C45 GCD     1      13.160  18.600  27.740  1.00  0.00            
ATOM    155  H74 GCD     1      13.140  18.500  28.830  1.00  0.00            
ATOM    156  O37 GCD     1      14.570  18.910  27.580  1.00  0.00            
ATOM    157  H75 GCD     1      14.690  19.280  26.700  1.00  0.00            
ATOM    158  C46 GCD     1      12.240  19.740  27.370  1.00  0.00            
ATOM    159  H76 GCD     1      12.490  20.650  27.930  1.00  0.00            
ATOM    160  O38 GCD     1      12.460  20.110  25.960  1.00  0.00            
ATOM    161  O39 GCD     1      10.920  19.280  27.580  1.00  0.00            
ATOM    162  C47 GCD     1      10.450  18.130  26.880  1.00  0.00            
ATOM    163  H77 GCD     1      10.510  18.350  25.810  1.00  0.00            
ATOM    164  C48 GCD     1       8.930  17.980  27.200  1.00  0.00            
ATOM    165  H78 GCD     1       8.420  17.240  26.570  1.00  0.00            
ATOM    166  H79 GCD     1       8.540  18.980  26.960  1.00  0.00            
ATOM    167  O40 GCD     1       8.510  17.600  28.450  1.00  0.00            
ATOM    168  H80 GCD     1       9.210  18.000  28.970  1.00  0.00            
ATOM    169  C1  BU7     2       7.930  21.190  21.820  1.00  0.00            
ATOM    170  C2  BU7     2       8.690  21.100  23.160  1.00  0.00            
ATOM    171  C3  BU7     2       9.600  19.900  23.330  1.00  0.00            
ATOM    172  C4  BU7     2      10.590  19.630  22.230  1.00  0.00            
ATOM    173  C5  BU7     2      11.700  18.620  22.610  1.00  0.00            
ATOM    174  C6  BU7     2      12.740  18.570  21.550  1.00  0.00            
ATOM    175  O1  BU7     2      14.040  18.380  22.020  1.00  0.00            
ATOM    176  C7  BU7     2      12.480  17.480  20.510  1.00  0.00            
ATOM    177  C8  BU7     2      12.030  17.750  19.230  1.00  0.00            
ATOM    178  C9  BU7     2      11.690  16.620  18.280  1.00  0.00            
ATOM    179  C10 BU7     2      12.550  16.640  16.980  1.00  0.00            
ATOM    180  O2  BU7     2      12.540  17.900  16.320  1.00  0.00            
ATOM    181  C11 BU7     2      11.800  15.670  16.120  1.00  0.00            
ATOM    182  C12 BU7     2      10.390  15.810  16.560  1.00  0.00            
ATOM    183  O3  BU7     2       9.360  15.270  16.040  1.00  0.00            
ATOM    184  C13 BU7     2      10.230  16.650  17.840  1.00  0.00            
ATOM    185  C14 BU7     2       9.360  15.890  18.890  1.00  0.00            
ATOM    186  C15 BU7     2       8.840  16.720  20.090  1.00  0.00            
ATOM    187  C16 BU7     2       7.660  16.110  20.800  1.00  0.00            
ATOM    188  C17 BU7     2       7.100  16.930  21.940  1.00  0.00            
ATOM    189  C18 BU7     2       5.690  16.570  22.410  1.00  0.00            
ATOM    190  C19 BU7     2       5.090  17.510  23.440  1.00  0.00            
ATOM    191  C20 BU7     2       3.750  17.100  23.990  1.00  0.00            
ATOM    192  O4  BU7     2       2.760  16.820  23.400  1.00  0.00            
ATOM    193  O5  BU7     2       3.880  16.830  25.290  1.00  0.00            
ATOM    194  H1  BU7     2       7.000  20.600  21.890  1.00  0.00            
ATOM    195  H2  BU7     2       7.670  22.190  21.480  1.00  0.00            
ATOM    196  H3  BU7     2       8.500  20.860  20.950  1.00  0.00            
ATOM    197  H4  BU7     2       8.050  21.260  24.040  1.00  0.00            
ATOM    198  H5  BU7     2       9.390  21.940  23.090  1.00  0.00            
ATOM    199  H6  BU7     2       8.960  19.010  23.480  1.00  0.00            
ATOM    200  H7  BU7     2      10.120  20.150  24.270  1.00  0.00            
ATOM    201  H8  BU7     2      11.100  20.490  21.800  1.00  0.00            
ATOM    202  H9  BU7     2      10.050  19.170  21.390  1.00  0.00            
ATOM    203  H10 BU7     2      11.240  17.630  22.690  1.00  0.00            
ATOM    204  H11 BU7     2      12.080  19.000  23.570  1.00  0.00            
ATOM    205  H12 BU7     2      12.790  19.580  21.120  1.00  0.00            
ATOM    206  H13 BU7     2      13.900  17.650  22.650  1.00  0.00            
ATOM    207  H14 BU7     2      12.570  16.430  20.770  1.00  0.00            
ATOM    208  H15 BU7     2      11.940  18.780  18.890  1.00  0.00            
ATOM    209  H16 BU7     2      11.840  15.650  18.770  1.00  0.00            
ATOM    210  H17 BU7     2      13.590  16.290  17.050  1.00  0.00            
ATOM    211  H18 BU7     2      13.360  18.000  15.810  1.00  0.00            
ATOM    212  H19 BU7     2      12.150  14.680  16.440  1.00  0.00            
ATOM    213  H20 BU7     2      11.830  15.830  15.030  1.00  0.00            
ATOM    214  H21 BU7     2       9.900  17.660  17.560  1.00  0.00            
ATOM    215  H22 BU7     2       9.810  14.970  19.290  1.00  0.00            
ATOM    216  H23 BU7     2       8.440  15.590  18.370  1.00  0.00            
ATOM    217  H24 BU7     2       8.580  17.720  19.720  1.00  0.00            
ATOM    218  H25 BU7     2       9.640  16.920  20.830  1.00  0.00            
ATOM    219  H26 BU7     2       7.930  15.170  21.290  1.00  0.00            
ATOM    220  H27 BU7     2       6.900  15.840  20.060  1.00  0.00            
ATOM    221  H28 BU7     2       7.170  17.970  21.600  1.00  0.00            
ATOM    222  H29 BU7     2       7.780  16.950  22.810  1.00  0.00            
ATOM    223  H30 BU7     2       5.690  15.550  22.800  1.00  0.00            
ATOM    224  H31 BU7     2       4.960  16.570  21.590  1.00  0.00            
ATOM    225  H32 BU7     2       5.020  18.530  23.040  1.00  0.00            
ATOM    226  H33 BU7     2       5.820  17.490  24.260  1.00  0.00            
ATOM    227  H34 BU7     2       4.710  17.250  25.570  1.00  0.00            
TER
ENDMDL
MODEL        1
ATOM      1  H1  GCD     1      13.340  31.400  14.710  1.00  0.00            
ATOM      2  O1  GCD     1      13.560  30.690  15.310  1.00  0.00            
ATOM      3  C1  GCD     1      13.360  29.510  14.550  1.00  0.00            
ATOM      4  H2  GCD     1      13.650  29.720  13.510  1.00  0.00            
ATOM      5  H3  GCD     1      14.050  28.700  14.800  1.00  0.00            
ATOM      6  C2  GCD     1      12.020  29.030  14.470  1.00  0.00            
ATOM      7  H4  GCD     1      12.010  28.340  13.610  1.00  0.00            
ATOM      8  C3  GCD     1      10.950  30.030  14.130  1.00  0.00            
ATOM      9  H5  GCD     1      10.820  30.730  14.960  1.00  0.00            
ATOM     10  C4  GCD     1       9.650  29.190  13.940  1.00  0.00            
ATOM     11  H6  GCD     1       9.940  28.560  13.090  1.00  0.00            
ATOM     12  O2  GCD     1       8.520  29.990  13.530  1.00  0.00            
ATOM     13  H7  GCD     1       7.830  29.320  13.420  1.00  0.00            
ATOM     14  C5  GCD     1       9.270  28.460  15.210  1.00  0.00            
ATOM     15  H8  GCD     1       9.120  29.210  15.990  1.00  0.00            
ATOM     16  O3  GCD     1       8.100  27.660  15.180  1.00  0.00            
ATOM     17  H9  GCD     1       8.340  26.800  14.810  1.00  0.00            
ATOM     18  C6  GCD     1      10.420  27.570  15.530  1.00  0.00            
ATOM     19  O4  GCD     1      11.650  28.330  15.650  1.00  0.00            
ATOM     20  H10 GCD     1      10.180  27.100  16.490  1.00  0.00            
ATOM     21  O5  GCD     1      10.540  26.510  14.510  1.00  0.00            
ATOM     22  C7  GCD     1      10.500  25.080  14.880  1.00  0.00            
ATOM     23  H11 GCD     1      10.190  24.990  15.930  1.00  0.00            
ATOM     24  C8  GCD     1       9.580  24.400  13.880  1.00  0.00            
ATOM     25  H12 GCD     1       9.900  24.740  12.880  1.00  0.00            
ATOM     26  O6  GCD     1       8.270  24.930  13.960  1.00  0.00            
ATOM     27  H13 GCD     1       7.740  24.370  13.380  1.00  0.00            
ATOM     28  C9  GCD     1       9.670  22.890  13.930  1.00  0.00            
ATOM     29  H14 GCD     1       9.280  22.690  14.940  1.00  0.00            
ATOM     30  O7  GCD     1       8.860  22.250  12.900  1.00  0.00            
ATOM     31  H15 GCD     1       9.420  22.200  12.120  1.00  0.00            
ATOM     32  C10 GCD     1      11.110  22.390  13.860  1.00  0.00            
ATOM     33  H16 GCD     1      11.110  21.310  14.030  1.00  0.00            
ATOM     34  O8  GCD     1      11.870  23.050  14.870  1.00  0.00            
ATOM     35  C11 GCD     1      11.930  24.480  14.720  1.00  0.00            
ATOM     36  H17 GCD     1      12.390  24.740  13.760  1.00  0.00            
ATOM     37  C12 GCD     1      12.830  25.060  15.800  1.00  0.00            
ATOM     38  H18 GCD     1      13.040  26.120  15.630  1.00  0.00            
ATOM     39  H19 GCD     1      13.860  24.670  15.740  1.00  0.00            
ATOM     40  O9  GCD     1      12.340  24.880  17.170  1.00  0.00            
ATOM     41  H20 GCD     1      12.200  23.930  17.230  1.00  0.00            
ATOM     42  O10 GCD     1      11.700  22.620  12.540  1.00  0.00            
ATOM     43  C13 GCD     1      12.610  21.600  12.100  1.00  0.00            
ATOM     44  H21 GCD     1      12.730  20.860  12.890  1.00  0.00            
ATOM     45  C14 GCD     1      12.070  20.950  10.850  1.00  0.00            
ATOM     46  H22 GCD     1      11.950  21.680  10.030  1.00  0.00            
ATOM     47  O11 GCD     1      10.850  20.280  11.250  1.00  0.00            
ATOM     48  H23 GCD     1      10.610  19.560  10.650  1.00  0.00            
ATOM     49  C15 GCD     1      13.060  19.900  10.350  1.00  0.00            
ATOM     50  H24 GCD     1      13.030  19.100  11.110  1.00  0.00            
ATOM     51  O12 GCD     1      12.730  19.370   9.090  1.00  0.00            
ATOM     52  H25 GCD     1      13.130  20.020   8.510  1.00  0.00            
ATOM     53  C16 GCD     1      14.420  20.500  10.100  1.00  0.00            
ATOM     54  H26 GCD     1      15.070  19.650   9.850  1.00  0.00            
ATOM     55  O13 GCD     1      14.790  21.080  11.360  1.00  0.00            
ATOM     56  C17 GCD     1      13.950  22.180  11.790  1.00  0.00            
ATOM     57  H27 GCD     1      13.810  22.950  11.020  1.00  0.00            
ATOM     58  C18 GCD     1      14.470  22.870  13.000  1.00  0.00            
ATOM     59  H28 GCD     1      13.910  23.790  13.220  1.00  0.00            
ATOM     60  H29 GCD     1      15.460  23.240  12.710  1.00  0.00            
ATOM     61  O14 GCD     1      14.690  22.060  14.190  1.00  0.00            
ATOM     62  H30 GCD     1      15.240  21.320  13.930  1.00  0.00            
ATOM     63  O15 GCD     1      14.430  21.470   9.050  1.00  0.00            
ATOM     64  C19 GCD     1      15.420  21.230   8.100  1.00  0.00            
ATOM     65  H31 GCD     1      16.220  20.570   8.460  1.00  0.00            
ATOM     66  C20 GCD     1      14.860  20.740   6.740  1.00  0.00            
ATOM     67  H32 GCD     1      14.170  21.520   6.400  1.00  0.00            
ATOM     68  O16 GCD     1      14.180  19.470   6.870  1.00  0.00            
ATOM     69  H33 GCD     1      13.530  19.480   6.170  1.00  0.00            
ATOM     70  C21 GCD     1      15.940  20.660   5.710  1.00  0.00            
ATOM     71  H34 GCD     1      16.530  19.770   5.970  1.00  0.00            
ATOM     72  O17 GCD     1      15.390  20.380   4.450  1.00  0.00            
ATOM     73  H35 GCD     1      15.280  21.250   4.050  1.00  0.00            
ATOM     74  C22 GCD     1      16.710  21.930   5.560  1.00  0.00            
ATOM     75  H36 GCD     1      17.540  21.750   4.880  1.00  0.00            
ATOM     76  O18 GCD     1      17.130  22.300   6.840  1.00  0.00            
ATOM     77  C23 GCD     1      16.070  22.590   7.780  1.00  0.00            
ATOM     78  H37 GCD     1      15.380  23.330   7.370  1.00  0.00            
ATOM     79  C24 GCD     1      16.760  23.150   8.950  1.00  0.00            
ATOM     80  H38 GCD     1      17.280  22.290   9.400  1.00  0.00            
ATOM     81  H39 GCD     1      15.980  23.360   9.680  1.00  0.00            
ATOM     82  O19 GCD     1      17.790  24.150   8.740  1.00  0.00            
ATOM     83  H40 GCD     1      17.300  24.930   8.470  1.00  0.00            
ATOM     84  O20 GCD     1      15.850  22.970   5.030  1.00  0.00            
ATOM     85  C25 GCD     1      16.240  23.430   3.730  1.00  0.00            
ATOM     86  H41 GCD     1      16.730  22.710   3.060  1.00  0.00            
ATOM     87  C26 GCD     1      14.880  23.700   2.990  1.00  0.00            
ATOM     88  H42 GCD     1      14.200  24.210   3.690  1.00  0.00            
ATOM     89  O21 GCD     1      14.290  22.450   2.650  1.00  0.00            
ATOM     90  H43 GCD     1      13.580  22.660   2.030  1.00  0.00            
ATOM     91  C27 GCD     1      14.990  24.540   1.760  1.00  0.00            
ATOM     92  H44 GCD     1      15.610  23.980   1.050  1.00  0.00            
ATOM     93  O22 GCD     1      13.720  24.810   1.220  1.00  0.00            
ATOM     94  H45 GCD     1      13.450  25.690   1.480  1.00  0.00            
ATOM     95  C28 GCD     1      15.830  25.820   2.020  1.00  0.00            
ATOM     96  H46 GCD     1      15.920  26.400   1.100  1.00  0.00            
ATOM     97  O23 GCD     1      17.070  25.340   2.490  1.00  0.00            
ATOM     98  C29 GCD     1      17.010  24.770   3.860  1.00  0.00            
ATOM     99  H47 GCD     1      16.470  25.470   4.510  1.00  0.00            
ATOM    100  C30 GCD     1      18.440  24.540   4.370  1.00  0.00            
ATOM    101  H48 GCD     1      18.260  24.080   5.340  1.00  0.00            
ATOM    102  H49 GCD     1      19.050  25.460   4.370  1.00  0.00            
ATOM    103  O24 GCD     1      19.210  23.620   3.570  1.00  0.00            
ATOM    104  H50 GCD     1      19.070  23.950   2.680  1.00  0.00            
ATOM    105  O25 GCD     1      15.110  26.690   2.930  1.00  0.00            
ATOM    106  C31 GCD     1      14.970  28.040   2.530  1.00  0.00            
ATOM    107  H51 GCD     1      15.280  28.220   1.490  1.00  0.00            
ATOM    108  C32 GCD     1      13.540  28.550   2.670  1.00  0.00            
ATOM    109  H52 GCD     1      13.210  28.230   3.660  1.00  0.00            
ATOM    110  O26 GCD     1      12.770  27.970   1.640  1.00  0.00            
ATOM    111  H53 GCD     1      11.910  27.840   2.070  1.00  0.00            
ATOM    112  C33 GCD     1      13.580  30.110   2.480  1.00  0.00            
ATOM    113  H54 GCD     1      14.040  30.290   1.500  1.00  0.00            
ATOM    114  O27 GCD     1      12.270  30.740   2.560  1.00  0.00            
ATOM    115  H55 GCD     1      12.220  31.150   1.690  1.00  0.00            
ATOM    116  C34 GCD     1      14.510  30.790   3.490  1.00  0.00            
ATOM    117  H56 GCD     1      14.500  31.870   3.310  1.00  0.00            
ATOM    118  O28 GCD     1      15.820  30.290   3.240  1.00  0.00            
ATOM    119  C35 GCD     1      15.910  28.840   3.510  1.00  0.00            
ATOM    120  H57 GCD     1      15.570  28.560   4.520  1.00  0.00            
ATOM    121  C36 GCD     1      17.350  28.380   3.330  1.00  0.00            
ATOM    122  H58 GCD     1      17.630  28.700   2.320  1.00  0.00            
ATOM    123  H59 GCD     1      17.400  27.280   3.430  1.00  0.00            
ATOM    124  O29 GCD     1      18.100  28.960   4.340  1.00  0.00            
ATOM    125  H60 GCD     1      18.840  29.470   3.990  1.00  0.00            
ATOM    126  O30 GCD     1      14.200  30.580   4.880  1.00  0.00            
ATOM    127  C37 GCD     1      14.330  31.670   5.690  1.00  0.00            
ATOM    128  H61 GCD     1      14.990  32.420   5.250  1.00  0.00            
ATOM    129  C38 GCD     1      12.890  32.180   5.990  1.00  0.00            
ATOM    130  H62 GCD     1      12.250  31.390   6.400  1.00  0.00            
ATOM    131  O31 GCD     1      12.280  32.580   4.800  1.00  0.00            
ATOM    132  H63 GCD     1      12.120  31.800   4.260  1.00  0.00            
ATOM    133  C39 GCD     1      12.890  33.380   6.970  1.00  0.00            
ATOM    134  H64 GCD     1      13.480  34.220   6.580  1.00  0.00            
ATOM    135  O32 GCD     1      11.580  33.830   7.160  1.00  0.00            
ATOM    136  H65 GCD     1      11.190  33.070   7.600  1.00  0.00            
ATOM    137  C40 GCD     1      13.520  33.000   8.240  1.00  0.00            
ATOM    138  H66 GCD     1      13.760  33.900   8.820  1.00  0.00            
ATOM    139  O33 GCD     1      14.770  32.350   8.000  1.00  0.00            
ATOM    140  C41 GCD     1      14.860  31.210   7.050  1.00  0.00            
ATOM    141  H67 GCD     1      14.190  30.400   7.370  1.00  0.00            
ATOM    142  C42 GCD     1      16.260  30.670   7.070  1.00  0.00            
ATOM    143  H68 GCD     1      16.590  30.080   6.200  1.00  0.00            
ATOM    144  H69 GCD     1      16.170  30.050   7.970  1.00  0.00            
ATOM    145  O34 GCD     1      17.170  31.700   7.270  1.00  0.00            
ATOM    146  H70 GCD     1      16.700  32.460   7.640  1.00  0.00            
ATOM    147  O35 GCD     1      12.690  32.170   8.940  1.00  0.00            
ATOM    148  C43 GCD     1      12.210  32.670  10.150  1.00  0.00            
ATOM    149  H71 GCD     1      12.180  33.760  10.130  1.00  0.00            
ATOM    150  C44 GCD     1      10.790  32.220  10.350  1.00  0.00            
ATOM    151  H72 GCD     1      10.860  31.130  10.390  1.00  0.00            
ATOM    152  O36 GCD     1       9.880  32.700   9.260  1.00  0.00            
ATOM    153  H73 GCD     1       9.070  33.110   9.570  1.00  0.00            
ATOM    154  C45 GCD     1      10.210  32.620  11.790  1.00  0.00            
ATOM    155  H74 GCD     1      10.210  33.710  11.660  1.00  0.00            
ATOM    156  O37 GCD     1       8.870  32.060  11.950  1.00  0.00            
ATOM    157  H75 GCD     1       9.000  31.250  12.450  1.00  0.00            
ATOM    158  C46 GCD     1      11.190  32.030  12.830  1.00  0.00            
ATOM    159  H76 GCD     1      10.950  32.450  13.810  1.00  0.00            
ATOM    160  O38 GCD     1      11.210  30.650  12.880  1.00  0.00            
ATOM    161  O39 GCD     1      12.500  32.550  12.530  1.00  0.00            
ATOM    162  C47 GCD     1      13.160  32.210  11.300  1.00  0.00            
ATOM    163  H77 GCD     1      13.340  31.130  11.170  1.00  0.00            
ATOM    164  C48 GCD     1      14.410  32.960  11.270  1.00  0.00            
ATOM    165  H78 GCD     1      15.030  32.700  10.400  1.00  0.00            
ATOM    166  H79 GCD     1      14.960  32.580  12.150  1.00  0.00            
ATOM    167  O40 GCD     1      14.200  34.410  11.360  1.00  0.00            
ATOM    168  H80 GCD     1      13.700  34.610  12.160  1.00  0.00            
ATOM    169  C1  BU7     2      16.350  26.420  12.420  1.00  0.00            
ATOM    170  C2  BU7     2      15.520  26.350  11.170  1.00  0.00            
ATOM    171  C3  BU7     2      14.540  27.610  11.020  1.00  0.00            
ATOM    172  C4  BU7     2      13.790  27.560   9.640  1.00  0.00            
ATOM    173  C5  BU7     2      12.870  28.780   9.590  1.00  0.00            
ATOM    174  C6  BU7     2      11.780  28.740   8.430  1.00  0.00            
ATOM    175  O1  BU7     2      12.410  28.230   7.220  1.00  0.00            
ATOM    176  C7  BU7     2      10.690  27.890   8.990  1.00  0.00            
ATOM    177  C8  BU7     2       9.650  27.520   8.330  1.00  0.00            
ATOM    178  C9  BU7     2       8.630  26.510   8.860  1.00  0.00            
ATOM    179  C10 BU7     2       7.420  27.110   9.710  1.00  0.00            
ATOM    180  O2  BU7     2       7.950  27.980  10.710  1.00  0.00            
ATOM    181  C11 BU7     2       6.750  25.930  10.410  1.00  0.00            
ATOM    182  C12 BU7     2       7.850  24.880  10.560  1.00  0.00            
ATOM    183  O3  BU7     2       7.570  23.690  10.850  1.00  0.00            
ATOM    184  C13 BU7     2       9.130  25.380   9.880  1.00  0.00            
ATOM    185  C14 BU7     2       9.890  24.200   9.120  1.00  0.00            
ATOM    186  C15 BU7     2      11.350  24.520   8.710  1.00  0.00            
ATOM    187  C16 BU7     2      11.940  23.670   7.530  1.00  0.00            
ATOM    188  C17 BU7     2      11.080  23.740   6.220  1.00  0.00            
ATOM    189  C18 BU7     2      10.700  25.150   5.650  1.00  0.00            
ATOM    190  C19 BU7     2       9.800  25.030   4.450  1.00  0.00            
ATOM    191  C20 BU7     2       9.350  26.250   3.730  1.00  0.00            
ATOM    192  O4  BU7     2       8.400  26.930   3.930  1.00  0.00            
ATOM    193  O5  BU7     2      10.280  26.760   2.970  1.00  0.00            
ATOM    194  H1  BU7     2      15.910  26.200  13.400  1.00  0.00            
ATOM    195  H2  BU7     2      17.210  25.740  12.350  1.00  0.00            
ATOM    196  H3  BU7     2      16.710  27.450  12.530  1.00  0.00            
ATOM    197  H4  BU7     2      14.900  25.440  11.210  1.00  0.00            
ATOM    198  H5  BU7     2      16.210  26.200  10.340  1.00  0.00            
ATOM    199  H6  BU7     2      15.060  28.570  11.120  1.00  0.00            
ATOM    200  H7  BU7     2      13.810  27.650  11.830  1.00  0.00            
ATOM    201  H8  BU7     2      13.300  26.600   9.460  1.00  0.00            
ATOM    202  H9  BU7     2      14.660  27.670   8.980  1.00  0.00            
ATOM    203  H10 BU7     2      13.500  29.670   9.450  1.00  0.00            
ATOM    204  H11 BU7     2      12.400  28.950  10.570  1.00  0.00            
ATOM    205  H12 BU7     2      11.390  29.760   8.310  1.00  0.00            
ATOM    206  H13 BU7     2      11.870  28.500   6.460  1.00  0.00            
ATOM    207  H14 BU7     2      10.720  27.640  10.050  1.00  0.00            
ATOM    208  H15 BU7     2       9.530  27.820   7.290  1.00  0.00            
ATOM    209  H16 BU7     2       8.270  26.060   7.920  1.00  0.00            
ATOM    210  H17 BU7     2       6.740  27.700   9.090  1.00  0.00            
ATOM    211  H18 BU7     2       8.220  28.810  10.270  1.00  0.00            
ATOM    212  H19 BU7     2       6.020  25.420   9.780  1.00  0.00            
ATOM    213  H20 BU7     2       6.400  26.230  11.410  1.00  0.00            
ATOM    214  H21 BU7     2       9.720  25.810  10.700  1.00  0.00            
ATOM    215  H22 BU7     2       9.310  23.840   8.260  1.00  0.00            
ATOM    216  H23 BU7     2       9.970  23.320   9.770  1.00  0.00            
ATOM    217  H24 BU7     2      11.950  24.400   9.620  1.00  0.00            
ATOM    218  H25 BU7     2      11.440  25.550   8.330  1.00  0.00            
ATOM    219  H26 BU7     2      11.950  22.630   7.880  1.00  0.00            
ATOM    220  H27 BU7     2      13.000  23.890   7.370  1.00  0.00            
ATOM    221  H28 BU7     2      10.130  23.220   6.430  1.00  0.00            
ATOM    222  H29 BU7     2      11.610  23.250   5.400  1.00  0.00            
ATOM    223  H30 BU7     2      11.700  25.560   5.450  1.00  0.00            
ATOM    224  H31 BU7     2      10.210  25.790   6.390  1.00  0.00            
ATOM    225  H32 BU7     2       8.870  24.480   4.600  1.00  0.00            
ATOM    226  H33 BU7     2      10.290  24.390   3.700  1.00  0.00            
ATOM    227  H34 BU7     2       9.840  27.540   2.610  1.00  0.00            
TER
ENDMDL
MODEL        1
ATOM      1  H1  GCD     1       2.020  30.970   8.270  1.00  0.00            
ATOM      2  O1  GCD     1       2.690  30.480   8.770  1.00  0.00            
ATOM      3  C1  GCD     1       3.340  29.640   7.780  1.00  0.00            
ATOM      4  H2  GCD     1       2.710  29.540   6.890  1.00  0.00            
ATOM      5  H3  GCD     1       4.150  30.210   7.310  1.00  0.00            
ATOM      6  C2  GCD     1       3.840  28.330   8.260  1.00  0.00            
ATOM      7  H4  GCD     1       4.190  27.810   7.360  1.00  0.00            
ATOM      8  C3  GCD     1       2.830  27.490   9.030  1.00  0.00            
ATOM      9  H5  GCD     1       2.450  28.110   9.850  1.00  0.00            
ATOM     10  C4  GCD     1       3.390  26.160   9.530  1.00  0.00            
ATOM     11  H6  GCD     1       3.500  25.510   8.650  1.00  0.00            
ATOM     12  O2  GCD     1       2.430  25.500  10.380  1.00  0.00            
ATOM     13  H7  GCD     1       2.770  24.610  10.500  1.00  0.00            
ATOM     14  C5  GCD     1       4.790  26.290  10.160  1.00  0.00            
ATOM     15  H8  GCD     1       4.540  26.790  11.100  1.00  0.00            
ATOM     16  O3  GCD     1       5.460  25.080  10.460  1.00  0.00            
ATOM     17  H9  GCD     1       5.030  24.640  11.200  1.00  0.00            
ATOM     18  C6  GCD     1       5.700  27.250   9.360  1.00  0.00            
ATOM     19  O4  GCD     1       5.030  28.520   9.120  1.00  0.00            
ATOM     20  H10 GCD     1       6.620  27.440   9.920  1.00  0.00            
ATOM     21  O5  GCD     1       6.100  26.700   8.130  1.00  0.00            
ATOM     22  C7  GCD     1       7.470  26.680   7.740  1.00  0.00            
ATOM     23  H11 GCD     1       8.040  27.100   8.580  1.00  0.00            
ATOM     24  C8  GCD     1       7.910  25.210   7.630  1.00  0.00            
ATOM     25  H12 GCD     1       7.420  24.590   6.860  1.00  0.00            
ATOM     26  O6  GCD     1       7.930  24.670   8.970  1.00  0.00            
ATOM     27  H13 GCD     1       7.080  24.230   9.060  1.00  0.00            
ATOM     28  C9  GCD     1       9.360  25.220   7.150  1.00  0.00            
ATOM     29  H14 GCD     1      10.020  25.690   7.900  1.00  0.00            
ATOM     30  O7  GCD     1       9.840  23.920   6.970  1.00  0.00            
ATOM     31  H15 GCD     1       9.340  23.330   7.560  1.00  0.00            
ATOM     32  C10 GCD     1       9.680  26.130   5.950  1.00  0.00            
ATOM     33  H16 GCD     1      10.740  26.250   5.750  1.00  0.00            
ATOM     34  O8  GCD     1       9.100  27.460   6.170  1.00  0.00            
ATOM     35  C11 GCD     1       7.700  27.460   6.430  1.00  0.00            
ATOM     36  H17 GCD     1       7.150  27.010   5.590  1.00  0.00            
ATOM     37  C12 GCD     1       7.240  28.900   6.500  1.00  0.00            
ATOM     38  H18 GCD     1       7.710  29.430   7.340  1.00  0.00            
ATOM     39  H19 GCD     1       6.150  28.900   6.660  1.00  0.00            
ATOM     40  O9  GCD     1       7.560  29.580   5.270  1.00  0.00            
ATOM     41  H20 GCD     1       8.510  29.510   5.130  1.00  0.00            
ATOM     42  O10 GCD     1       9.130  25.480   4.860  1.00  0.00            
ATOM     43  C13 GCD     1       9.890  25.450   3.720  1.00  0.00            
ATOM     44  H21 GCD     1      10.740  26.130   3.790  1.00  0.00            
ATOM     45  C14 GCD     1      10.250  24.050   3.510  1.00  0.00            
ATOM     46  H22 GCD     1       9.360  23.410   3.540  1.00  0.00            
ATOM     47  O11 GCD     1      11.090  23.530   4.500  1.00  0.00            
ATOM     48  H23 GCD     1      10.620  23.640   5.340  1.00  0.00            
ATOM     49  C15 GCD     1      10.880  23.850   2.090  1.00  0.00            
ATOM     50  H24 GCD     1      11.850  24.360   2.090  1.00  0.00            
ATOM     51  O12 GCD     1      11.200  22.460   1.890  1.00  0.00            
ATOM     52  H25 GCD     1      11.240  22.080   2.780  1.00  0.00            
ATOM     53  C16 GCD     1      10.020  24.400   0.980  1.00  0.00            
ATOM     54  H26 GCD     1      10.700  24.420   0.130  1.00  0.00            
ATOM     55  O13 GCD     1       9.820  25.760   1.360  1.00  0.00            
ATOM     56  C17 GCD     1       8.950  25.760   2.560  1.00  0.00            
ATOM     57  H27 GCD     1       8.080  25.100   2.450  1.00  0.00            
ATOM     58  C18 GCD     1       8.350  27.180   2.660  1.00  0.00            
ATOM     59  H28 GCD     1       9.170  27.890   2.840  1.00  0.00            
ATOM     60  H29 GCD     1       7.790  27.200   3.610  1.00  0.00            
ATOM     61  O14 GCD     1       7.560  27.570   1.620  1.00  0.00
[truncated: 2,293,919 more chars]
