# Supplementary material for: Achieving Chemical Accuracy in Cyclodextrin Host–Guest Binding via Integrative Atomistic Modelling
Source: Adv Sci (Weinh). 2025 Dec 14;13(10):e19782. doi: 10.1002/advs.202519782 (PMC12915143; doi:10.1002/advs.202519782)
Supplement: Supplementary file 1 — Supporting Information [file ADVS-13-e19782-s003.zip › all_poses/GCD.BV5.pdb]

MODEL        1
ATOM      1  H1  GCD     1      38.040  25.820  12.720  1.00  0.00            
ATOM      2  O1  GCD     1      38.810  25.300  12.990  1.00  0.00            
ATOM      3  C1  GCD     1      39.740  25.630  12.000  1.00  0.00            
ATOM      4  H2  GCD     1      39.910  26.700  11.860  1.00  0.00            
ATOM      5  H3  GCD     1      40.690  25.090  12.160  1.00  0.00            
ATOM      6  C2  GCD     1      39.070  25.220  10.680  1.00  0.00            
ATOM      7  H4  GCD     1      38.970  24.130  10.630  1.00  0.00            
ATOM      8  C3  GCD     1      40.020  25.820   9.610  1.00  0.00            
ATOM      9  H5  GCD     1      40.180  26.890   9.770  1.00  0.00            
ATOM     10  C4  GCD     1      39.500  25.590   8.220  1.00  0.00            
ATOM     11  H6  GCD     1      39.590  24.530   7.970  1.00  0.00            
ATOM     12  O2  GCD     1      40.140  26.360   7.190  1.00  0.00            
ATOM     13  H7  GCD     1      41.030  25.990   7.160  1.00  0.00            
ATOM     14  C5  GCD     1      38.030  26.090   8.120  1.00  0.00            
ATOM     15  H8  GCD     1      38.080  27.180   8.270  1.00  0.00            
ATOM     16  O3  GCD     1      37.520  25.700   6.880  1.00  0.00            
ATOM     17  H9  GCD     1      36.610  25.380   6.990  1.00  0.00            
ATOM     18  C6  GCD     1      37.170  25.620   9.300  1.00  0.00            
ATOM     19  O4  GCD     1      37.780  25.970  10.580  1.00  0.00            
ATOM     20  H10 GCD     1      36.240  26.200   9.330  1.00  0.00            
ATOM     21  O5  GCD     1      36.890  24.180   9.110  1.00  0.00            
ATOM     22  C7  GCD     1      35.490  23.890   9.280  1.00  0.00            
ATOM     23  H11 GCD     1      34.900  24.700   9.730  1.00  0.00            
ATOM     24  C8  GCD     1      34.990  23.550   7.900  1.00  0.00            
ATOM     25  H12 GCD     1      35.680  22.790   7.520  1.00  0.00            
ATOM     26  O6  GCD     1      34.940  24.820   7.140  1.00  0.00            
ATOM     27  H13 GCD     1      34.440  25.440   7.680  1.00  0.00            
ATOM     28  C9  GCD     1      33.630  22.960   7.930  1.00  0.00            
ATOM     29  H14 GCD     1      32.990  23.810   8.160  1.00  0.00            
ATOM     30  O7  GCD     1      33.110  22.390   6.730  1.00  0.00            
ATOM     31  H15 GCD     1      33.460  21.500   6.620  1.00  0.00            
ATOM     32  C10 GCD     1      33.520  21.870   8.920  1.00  0.00            
ATOM     33  H16 GCD     1      32.460  21.710   9.160  1.00  0.00            
ATOM     34  O8  GCD     1      34.020  22.230  10.200  1.00  0.00            
ATOM     35  C11 GCD     1      35.410  22.690  10.160  1.00  0.00            
ATOM     36  H17 GCD     1      35.970  21.850   9.740  1.00  0.00            
ATOM     37  C12 GCD     1      35.860  22.970  11.600  1.00  0.00            
ATOM     38  H18 GCD     1      36.940  23.120  11.560  1.00  0.00            
ATOM     39  H19 GCD     1      35.550  22.100  12.190  1.00  0.00            
ATOM     40  O9  GCD     1      35.200  24.050  12.260  1.00  0.00            
ATOM     41  H20 GCD     1      35.450  24.150  13.180  1.00  0.00            
ATOM     42  O10 GCD     1      34.140  20.600   8.480  1.00  0.00            
ATOM     43  C13 GCD     1      33.250  19.500   8.280  1.00  0.00            
ATOM     44  H21 GCD     1      32.230  19.800   8.040  1.00  0.00            
ATOM     45  C14 GCD     1      33.770  18.730   7.020  1.00  0.00            
ATOM     46  H22 GCD     1      34.820  18.470   7.200  1.00  0.00            
ATOM     47  O11 GCD     1      33.710  19.560   5.870  1.00  0.00            
ATOM     48  H23 GCD     1      34.140  19.140   5.110  1.00  0.00            
ATOM     49  C15 GCD     1      33.070  17.440   6.860  1.00  0.00            
ATOM     50  H24 GCD     1      32.000  17.590   6.690  1.00  0.00            
ATOM     51  O12 GCD     1      33.530  16.660   5.750  1.00  0.00            
ATOM     52  H25 GCD     1      33.820  17.190   5.000  1.00  0.00            
ATOM     53  C16 GCD     1      33.280  16.630   8.120  1.00  0.00            
ATOM     54  H26 GCD     1      32.840  15.630   8.000  1.00  0.00            
ATOM     55  O13 GCD     1      32.760  17.330   9.200  1.00  0.00            
ATOM     56  C17 GCD     1      33.350  18.640   9.540  1.00  0.00            
ATOM     57  H27 GCD     1      34.410  18.480   9.800  1.00  0.00            
ATOM     58  C18 GCD     1      32.600  19.150  10.840  1.00  0.00            
ATOM     59  H28 GCD     1      31.540  18.920  10.660  1.00  0.00            
ATOM     60  H29 GCD     1      32.670  20.230  11.020  1.00  0.00            
ATOM     61  O14 GCD     1      33.160  18.480  12.000  1.00  0.00            
ATOM     62  H30 GCD     1      32.860  17.570  12.030  1.00  0.00            
ATOM     63  O15 GCD     1      34.640  16.490   8.290  1.00  0.00            
ATOM     64  C19 GCD     1      35.290  15.250   8.630  1.00  0.00            
ATOM     65  H31 GCD     1      34.450  14.550   8.770  1.00  0.00            
ATOM     66  C20 GCD     1      36.130  14.740   7.510  1.00  0.00            
ATOM     67  H32 GCD     1      36.810  15.540   7.220  1.00  0.00            
ATOM     68  O16 GCD     1      35.430  14.510   6.340  1.00  0.00            
ATOM     69  H33 GCD     1      34.820  15.260   6.290  1.00  0.00            
ATOM     70  C21 GCD     1      36.970  13.570   7.900  1.00  0.00            
ATOM     71  H34 GCD     1      36.350  12.660   7.940  1.00  0.00            
ATOM     72  O17 GCD     1      38.020  13.350   6.910  1.00  0.00            
ATOM     73  H35 GCD     1      37.620  12.800   6.220  1.00  0.00            
ATOM     74  C22 GCD     1      37.550  13.670   9.280  1.00  0.00            
ATOM     75  H36 GCD     1      37.970  12.720   9.590  1.00  0.00            
ATOM     76  O18 GCD     1      36.530  14.080  10.230  1.00  0.00            
ATOM     77  C23 GCD     1      35.930  15.360   9.970  1.00  0.00            
ATOM     78  H37 GCD     1      36.740  16.100  10.060  1.00  0.00            
ATOM     79  C24 GCD     1      34.870  15.580  11.070  1.00  0.00            
ATOM     80  H38 GCD     1      34.130  14.780  10.970  1.00  0.00            
ATOM     81  H39 GCD     1      34.430  16.590  10.970  1.00  0.00            
ATOM     82  O19 GCD     1      35.390  15.530  12.430  1.00  0.00            
ATOM     83  H40 GCD     1      35.720  14.620  12.450  1.00  0.00            
ATOM     84  O20 GCD     1      38.640  14.690   9.280  1.00  0.00            
ATOM     85  C25 GCD     1      39.840  14.110   9.590  1.00  0.00            
ATOM     86  H41 GCD     1      39.850  13.020   9.480  1.00  0.00            
ATOM     87  C26 GCD     1      40.950  14.720   8.620  1.00  0.00            
ATOM     88  H42 GCD     1      40.990  15.790   8.860  1.00  0.00            
ATOM     89  O21 GCD     1      40.700  14.460   7.260  1.00  0.00            
ATOM     90  H43 GCD     1      39.750  14.310   7.210  1.00  0.00            
ATOM     91  C27 GCD     1      42.310  14.130   8.980  1.00  0.00            
ATOM     92  H44 GCD     1      42.270  13.070   8.700  1.00  0.00            
ATOM     93  O22 GCD     1      43.360  14.730   8.280  1.00  0.00            
ATOM     94  H45 GCD     1      43.200  15.680   8.300  1.00  0.00            
ATOM     95  C28 GCD     1      42.610  14.240  10.470  1.00  0.00            
ATOM     96  H46 GCD     1      43.490  13.670  10.780  1.00  0.00            
ATOM     97  O23 GCD     1      41.490  13.690  11.210  1.00  0.00            
ATOM     98  C29 GCD     1      40.230  14.310  11.070  1.00  0.00            
ATOM     99  H47 GCD     1      40.200  15.360  11.390  1.00  0.00            
ATOM    100  C30 GCD     1      39.210  13.620  11.990  1.00  0.00            
ATOM    101  H48 GCD     1      39.220  12.540  11.760  1.00  0.00            
ATOM    102  H49 GCD     1      38.270  14.170  11.880  1.00  0.00            
ATOM    103  O24 GCD     1      39.430  13.640  13.380  1.00  0.00            
ATOM    104  H50 GCD     1      39.510  14.550  13.690  1.00  0.00            
ATOM    105  O25 GCD     1      42.810  15.590  10.790  1.00  0.00            
ATOM    106  C31 GCD     1      43.970  15.860  11.690  1.00  0.00            
ATOM    107  H51 GCD     1      44.180  15.000  12.350  1.00  0.00            
ATOM    108  C32 GCD     1      45.180  16.300  10.940  1.00  0.00            
ATOM    109  H52 GCD     1      44.920  17.220  10.400  1.00  0.00            
ATOM    110  O26 GCD     1      45.660  15.300   9.930  1.00  0.00            
ATOM    111  H53 GCD     1      44.930  15.070   9.340  1.00  0.00            
ATOM    112  C33 GCD     1      46.290  16.690  11.970  1.00  0.00            
ATOM    113  H54 GCD     1      46.420  15.690  12.400  1.00  0.00            
ATOM    114  O27 GCD     1      47.430  17.150  11.290  1.00  0.00            
ATOM    115  H55 GCD     1      46.980  17.810  10.750  1.00  0.00            
ATOM    116  C34 GCD     1      45.760  17.830  12.880  1.00  0.00            
ATOM    117  H56 GCD     1      46.530  18.100  13.610  1.00  0.00            
ATOM    118  O28 GCD     1      44.650  17.260  13.570  1.00  0.00            
ATOM    119  C35 GCD     1      43.570  17.030  12.650  1.00  0.00            
ATOM    120  H57 GCD     1      43.320  17.890  12.020  1.00  0.00            
ATOM    121  C36 GCD     1      42.310  16.580  13.490  1.00  0.00            
ATOM    122  H58 GCD     1      42.590  15.700  14.070  1.00  0.00            
ATOM    123  H59 GCD     1      41.570  16.130  12.810  1.00  0.00            
ATOM    124  O29 GCD     1      41.710  17.650  14.280  1.00  0.00            
ATOM    125  H60 GCD     1      42.310  17.720  15.030  1.00  0.00            
ATOM    126  O30 GCD     1      45.330  18.970  12.190  1.00  0.00            
ATOM    127  C37 GCD     1      46.300  19.890  11.790  1.00  0.00            
ATOM    128  H61 GCD     1      47.330  19.540  11.910  1.00  0.00            
ATOM    129  C38 GCD     1      46.130  20.150  10.280  1.00  0.00            
ATOM    130  H62 GCD     1      45.050  20.300  10.120  1.00  0.00            
ATOM    131  O31 GCD     1      46.600  19.000   9.530  1.00  0.00            
ATOM    132  H63 GCD     1      46.720  19.250   8.610  1.00  0.00            
ATOM    133  C39 GCD     1      46.920  21.360   9.870  1.00  0.00            
ATOM    134  H64 GCD     1      47.990  21.150  10.040  1.00  0.00            
ATOM    135  O32 GCD     1      46.780  21.680   8.480  1.00  0.00            
ATOM    136  H65 GCD     1      46.030  22.280   8.400  1.00  0.00            
ATOM    137  C40 GCD     1      46.470  22.590  10.730  1.00  0.00            
ATOM    138  H66 GCD     1      47.050  23.490  10.530  1.00  0.00            
ATOM    139  O33 GCD     1      46.820  22.330  12.090  1.00  0.00            
ATOM    140  C41 GCD     1      46.140  21.160  12.680  1.00  0.00            
ATOM    141  H67 GCD     1      45.060  21.360  12.600  1.00  0.00            
ATOM    142  C42 GCD     1      46.540  21.120  14.130  1.00  0.00            
ATOM    143  H68 GCD     1      45.880  20.430  14.670  1.00  0.00            
ATOM    144  H69 GCD     1      46.580  22.110  14.600  1.00  0.00            
ATOM    145  O34 GCD     1      47.890  20.670  14.290  1.00  0.00            
ATOM    146  H70 GCD     1      48.340  20.840  13.450  1.00  0.00            
ATOM    147  O35 GCD     1      45.080  22.710  10.680  1.00  0.00            
ATOM    148  C43 GCD     1      44.650  24.060  10.220  1.00  0.00            
ATOM    149  H71 GCD     1      45.480  24.760  10.050  1.00  0.00            
ATOM    150  C44 GCD     1      43.880  23.920   8.930  1.00  0.00            
ATOM    151  H72 GCD     1      42.990  23.290   9.030  1.00  0.00            
ATOM    152  O36 GCD     1      44.800  23.420   7.900  1.00  0.00            
ATOM    153  H73 GCD     1      44.180  23.130   7.220  1.00  0.00            
ATOM    154  C45 GCD     1      43.280  25.300   8.580  1.00  0.00            
ATOM    155  H74 GCD     1      44.190  25.910   8.600  1.00  0.00            
ATOM    156  O37 GCD     1      42.700  25.280   7.270  1.00  0.00            
ATOM    157  H75 GCD     1      43.470  25.390   6.700  1.00  0.00            
ATOM    158  C46 GCD     1      42.390  25.840   9.650  1.00  0.00            
ATOM    159  H76 GCD     1      42.220  26.910   9.500  1.00  0.00            
ATOM    160  O38 GCD     1      41.210  25.030   9.740  1.00  0.00            
ATOM    161  O39 GCD     1      43.140  25.820  10.920  1.00  0.00            
ATOM    162  C47 GCD     1      43.790  24.590  11.340  1.00  0.00            
ATOM    163  H77 GCD     1      43.010  23.850  11.590  1.00  0.00            
ATOM    164  C48 GCD     1      44.490  24.890  12.690  1.00  0.00            
ATOM    165  H78 GCD     1      45.250  25.620  12.380  1.00  0.00            
ATOM    166  H79 GCD     1      44.920  23.980  13.150  1.00  0.00            
ATOM    167  O40 GCD     1      43.650  25.410  13.690  1.00  0.00            
ATOM    168  H80 GCD     1      43.430  26.340  13.600  1.00  0.00            
ATOM    169  C1  BV5     2      36.830  22.710   4.900  1.00  0.00            
ATOM    170  C2  BV5     2      37.690  21.800   5.620  1.00  0.00            
ATOM    171  C3  BV5     2      37.180  20.300   5.660  1.00  0.00            
ATOM    172  C4  BV5     2      37.090  19.640   4.210  1.00  0.00            
ATOM    173  C5  BV5     2      37.990  19.350   6.550  1.00  0.00            
ATOM    174  C6  BV5     2      39.300  18.980   5.950  1.00  0.00            
ATOM    175  O1  BV5     2      40.200  19.820   5.870  1.00  0.00            
ATOM    176  O2  BV5     2      39.490  17.650   5.510  1.00  0.00            
ATOM    177  C7  BV5     2      40.780  17.130   5.100  1.00  0.00            
ATOM    178  C8  BV5     2      40.530  15.620   4.770  1.00  0.00            
ATOM    179  N1  BV5     2      40.270  15.200   3.340  1.00  0.00            
ATOM    180  C9  BV5     2      41.460  15.600   2.510  1.00  0.00            
ATOM    181  C10 BV5     2      40.340  13.670   3.100  1.00  0.00            
ATOM    182  C11 BV5     2      39.700  12.730   4.190  1.00  0.00            
ATOM    183  C12 BV5     2      39.020  15.870   2.790  1.00  0.00            
ATOM    184  C13 BV5     2      37.610  15.600   3.390  1.00  0.00            
ATOM    185  C14 BV5     2      38.190  19.740   8.050  1.00  0.00            
ATOM    186  C15 BV5     2      39.100  20.740   8.430  1.00  0.00            
ATOM    187  C16 BV5     2      39.150  21.310   9.710  1.00  0.00            
ATOM    188  C17 BV5     2      38.280  20.790  10.700  1.00  0.00            
ATOM    189  C18 BV5     2      37.310  19.810  10.350  1.00  0.00            
ATOM    190  C19 BV5     2      37.330  19.250   9.010  1.00  0.00            
ATOM    191  H1  BV5     2      35.830  22.490   5.300  1.00  0.00            
ATOM    192  H2  BV5     2      37.160  23.750   5.030  1.00  0.00            
ATOM    193  H3  BV5     2      36.800  22.470   3.830  1.00  0.00            
ATOM    194  H4  BV5     2      38.030  22.150   6.600  1.00  0.00            
ATOM    195  H5  BV5     2      38.620  21.880   5.040  1.00  0.00            
ATOM    196  H6  BV5     2      36.140  20.220   6.010  1.00  0.00            
ATOM    197  H7  BV5     2      36.890  18.560   4.120  1.00  0.00            
ATOM    198  H8  BV5     2      36.410  20.220   3.570  1.00  0.00            
ATOM    199  H9  BV5     2      38.110  19.700   3.820  1.00  0.00            
ATOM    200  H10 BV5     2      37.380  18.440   6.540  1.00  0.00            
ATOM    201  H11 BV5     2      41.570  17.250   5.850  1.00  0.00            
ATOM    202  H12 BV5     2      41.140  17.610   4.180  1.00  0.00            
ATOM    203  H13 BV5     2      39.660  15.280   5.340  1.00  0.00            
ATOM    204  H14 BV5     2      41.370  15.070   5.200  1.00  0.00            
ATOM    205  H15 BV5     2      41.440  16.680   2.330  1.00  0.00            
ATOM    206  H16 BV5     2      42.360  15.260   3.030  1.00  0.00            
ATOM    207  H17 BV5     2      41.320  15.050   1.580  1.00  0.00            
ATOM    208  H18 BV5     2      41.390  13.360   3.150  1.00  0.00            
ATOM    209  H19 BV5     2      39.850  13.450   2.150  1.00  0.00            
ATOM    210  H20 BV5     2      39.730  11.700   3.820  1.00  0.00            
ATOM    211  H21 BV5     2      40.170  12.680   5.180  1.00  0.00            
ATOM    212  H22 BV5     2      38.640  12.890   4.430  1.00  0.00            
ATOM    213  H23 BV5     2      38.930  15.680   1.720  1.00  0.00            
ATOM    214  H24 BV5     2      39.260  16.930   2.770  1.00  0.00            
ATOM    215  H25 BV5     2      37.300  14.560   3.520  1.00  0.00            
ATOM    216  H26 BV5     2      37.690  15.980   4.420  1.00  0.00            
ATOM    217  H27 BV5     2      36.870  16.270   2.940  1.00  0.00            
ATOM    218  H28 BV5     2      39.800  21.230   7.760  1.00  0.00            
ATOM    219  H29 BV5     2      39.910  22.010  10.010  1.00  0.00            
ATOM    220  H30 BV5     2      38.420  21.110  11.730  1.00  0.00            
ATOM    221  H31 BV5     2      36.690  19.370  11.130  1.00  0.00            
ATOM    222  H32 BV5     2      36.690  18.400   8.780  1.00  0.00            
TER
ENDMDL
MODEL        1
ATOM      1  H1  GCD     1      36.880  24.560  12.670  1.00  0.00            
ATOM      2  O1  GCD     1      37.740  24.740  13.060  1.00  0.00            
ATOM      3  C1  GCD     1      38.410  25.600  12.140  1.00  0.00            
ATOM      4  H2  GCD     1      37.990  26.620  12.150  1.00  0.00            
ATOM      5  H3  GCD     1      39.470  25.670  12.400  1.00  0.00            
ATOM      6  C2  GCD     1      38.160  25.060  10.740  1.00  0.00            
ATOM      7  H4  GCD     1      38.500  24.020  10.660  1.00  0.00            
ATOM      8  C3  GCD     1      38.820  25.860   9.710  1.00  0.00            
ATOM      9  H5  GCD     1      38.530  26.910   9.810  1.00  0.00            
ATOM     10  C4  GCD     1      38.370  25.470   8.340  1.00  0.00            
ATOM     11  H6  GCD     1      38.630  24.420   8.150  1.00  0.00            
ATOM     12  O2  GCD     1      38.880  26.370   7.300  1.00  0.00            
ATOM     13  H7  GCD     1      39.800  26.570   7.500  1.00  0.00            
ATOM     14  C5  GCD     1      36.810  25.510   8.160  1.00  0.00            
ATOM     15  H8  GCD     1      36.400  26.520   8.320  1.00  0.00            
ATOM     16  O3  GCD     1      36.460  25.050   6.840  1.00  0.00            
ATOM     17  H9  GCD     1      36.940  25.540   6.160  1.00  0.00            
ATOM     18  C6  GCD     1      36.210  24.730   9.300  1.00  0.00            
ATOM     19  O4  GCD     1      36.710  25.170  10.510  1.00  0.00            
ATOM     20  H10 GCD     1      35.130  24.640   9.430  1.00  0.00            
ATOM     21  O5  GCD     1      36.670  23.380   9.210  1.00  0.00            
ATOM     22  C7  GCD     1      35.850  22.270   8.820  1.00  0.00            
ATOM     23  H11 GCD     1      34.920  22.710   8.430  1.00  0.00            
ATOM     24  C8  GCD     1      36.700  21.580   7.800  1.00  0.00            
ATOM     25  H12 GCD     1      37.700  21.310   8.150  1.00  0.00            
ATOM     26  O6  GCD     1      36.730  22.380   6.670  1.00  0.00            
ATOM     27  H13 GCD     1      36.900  23.300   6.930  1.00  0.00            
ATOM     28  C9  GCD     1      36.040  20.250   7.400  1.00  0.00            
ATOM     29  H14 GCD     1      35.120  20.610   6.910  1.00  0.00            
ATOM     30  O7  GCD     1      36.840  19.560   6.460  1.00  0.00            
ATOM     31  H15 GCD     1      37.090  20.070   5.680  1.00  0.00            
ATOM     32  C10 GCD     1      35.700  19.370   8.600  1.00  0.00            
ATOM     33  H16 GCD     1      35.100  18.500   8.330  1.00  0.00            
ATOM     34  O8  GCD     1      34.920  20.180   9.480  1.00  0.00            
ATOM     35  C11 GCD     1      35.550  21.400   9.950  1.00  0.00            
ATOM     36  H17 GCD     1      36.460  21.150  10.510  1.00  0.00            
ATOM     37  C12 GCD     1      34.650  22.050  10.900  1.00  0.00            
ATOM     38  H18 GCD     1      35.150  22.920  11.340  1.00  0.00            
ATOM     39  H19 GCD     1      34.290  21.370  11.690  1.00  0.00            
ATOM     40  O9  GCD     1      33.380  22.660  10.410  1.00  0.00            
ATOM     41  H20 GCD     1      32.760  21.920  10.390  1.00  0.00            
ATOM     42  O10 GCD     1      36.890  18.940   9.300  1.00  0.00            
ATOM     43  C13 GCD     1      36.670  17.610   9.850  1.00  0.00            
ATOM     44  H21 GCD     1      35.680  17.200   9.600  1.00  0.00            
ATOM     45  C14 GCD     1      37.730  16.700   9.180  1.00  0.00            
ATOM     46  H22 GCD     1      38.720  17.120   9.420  1.00  0.00            
ATOM     47  O11 GCD     1      37.590  16.740   7.750  1.00  0.00            
ATOM     48  H23 GCD     1      37.310  17.610   7.460  1.00  0.00            
ATOM     49  C15 GCD     1      37.740  15.350   9.800  1.00  0.00            
ATOM     50  H24 GCD     1      36.750  14.880   9.710  1.00  0.00            
ATOM     51  O12 GCD     1      38.760  14.470   9.210  1.00  0.00            
ATOM     52  H25 GCD     1      39.200  13.950   9.890  1.00  0.00            
ATOM     53  C16 GCD     1      37.980  15.470  11.340  1.00  0.00            
ATOM     54  H26 GCD     1      37.830  14.450  11.690  1.00  0.00            
ATOM     55  O13 GCD     1      36.970  16.310  11.900  1.00  0.00            
ATOM     56  C17 GCD     1      36.920  17.730  11.380  1.00  0.00            
ATOM     57  H27 GCD     1      37.860  18.240  11.610  1.00  0.00            
ATOM     58  C18 GCD     1      35.760  18.310  12.120  1.00  0.00            
ATOM     59  H28 GCD     1      34.830  17.770  11.880  1.00  0.00            
ATOM     60  H29 GCD     1      35.550  19.340  11.810  1.00  0.00            
ATOM     61  O14 GCD     1      35.810  18.230  13.550  1.00  0.00            
ATOM     62  H30 GCD     1      35.800  17.300  13.820  1.00  0.00            
ATOM     63  O15 GCD     1      39.340  15.880  11.660  1.00  0.00            
ATOM     64  C19 GCD     1      39.910  15.010  12.710  1.00  0.00            
ATOM     65  H31 GCD     1      39.190  14.280  13.090  1.00  0.00            
ATOM     66  C20 GCD     1      41.060  14.170  12.150  1.00  0.00            
ATOM     67  H32 GCD     1      41.870  14.810  11.780  1.00  0.00            
ATOM     68  O16 GCD     1      40.600  13.290  11.090  1.00  0.00            
ATOM     69  H33 GCD     1      41.380  12.830  10.740  1.00  0.00            
ATOM     70  C21 GCD     1      41.650  13.310  13.230  1.00  0.00            
ATOM     71  H34 GCD     1      40.900  12.570  13.520  1.00  0.00            
ATOM     72  O17 GCD     1      42.750  12.570  12.660  1.00  0.00            
ATOM     73  H35 GCD     1      43.510  13.160  12.670  1.00  0.00            
ATOM     74  C22 GCD     1      41.950  14.140  14.430  1.00  0.00            
ATOM     75  H36 GCD     1      42.260  13.530  15.280  1.00  0.00            
ATOM     76  O18 GCD     1      40.870  15.050  14.840  1.00  0.00            
ATOM     77  C23 GCD     1      40.450  15.930  13.820  1.00  0.00            
ATOM     78  H37 GCD     1      41.200  16.610  13.400  1.00  0.00            
ATOM     79  C24 GCD     1      39.320  16.830  14.340  1.00  0.00            
ATOM     80  H38 GCD     1      38.490  16.110  14.420  1.00  0.00            
ATOM     81  H39 GCD     1      38.960  17.600  13.650  1.00  0.00            
ATOM     82  O19 GCD     1      39.670  17.590  15.530  1.00  0.00            
ATOM     83  H40 GCD     1      38.860  18.060  15.760  1.00  0.00            
ATOM     84  O20 GCD     1      43.020  15.090  14.180  1.00  0.00            
ATOM     85  C25 GCD     1      44.280  14.880  14.800  1.00  0.00            
ATOM     86  H41 GCD     1      44.340  14.000  15.450  1.00  0.00            
ATOM     87  C26 GCD     1      45.390  14.900  13.780  1.00  0.00            
ATOM     88  H42 GCD     1      45.410  15.840  13.230  1.00  0.00            
ATOM     89  O21 GCD     1      45.250  13.760  12.890  1.00  0.00            
ATOM     90  H43 GCD     1      46.000  13.550  12.310  1.00  0.00            
ATOM     91  C27 GCD     1      46.650  14.890  14.540  1.00  0.00            
ATOM     92  H44 GCD     1      46.700  14.020  15.210  1.00  0.00            
ATOM     93  O22 GCD     1      47.820  14.850  13.690  1.00  0.00            
ATOM     94  H45 GCD     1      47.990  15.720  13.310  1.00  0.00            
ATOM     95  C28 GCD     1      46.700  16.090  15.460  1.00  0.00            
ATOM     96  H46 GCD     1      47.600  16.240  16.070  1.00  0.00            
ATOM     97  O23 GCD     1      45.640  16.000  16.380  1.00  0.00            
ATOM     98  C29 GCD     1      44.390  16.080  15.730  1.00  0.00            
ATOM     99  H47 GCD     1      44.280  17.070  15.270  1.00  0.00            
ATOM    100  C30 GCD     1      43.280  16.130  16.790  1.00  0.00            
ATOM    101  H48 GCD     1      43.170  15.130  17.230  1.00  0.00            
ATOM    102  H49 GCD     1      42.330  16.310  16.290  1.00  0.00            
ATOM    103  O24 GCD     1      43.530  17.070  17.850  1.00  0.00            
ATOM    104  H50 GCD     1      44.280  16.710  18.340  1.00  0.00            
ATOM    105  O25 GCD     1      46.500  17.270  14.630  1.00  0.00            
ATOM    106  C31 GCD     1      47.440  18.330  14.630  1.00  0.00            
ATOM    107  H51 GCD     1      48.360  18.050  15.160  1.00  0.00            
ATOM    108  C32 GCD     1      47.610  18.680  13.140  1.00  0.00            
ATOM    109  H52 GCD     1      46.660  19.040  12.730  1.00  0.00            
ATOM    110  O26 GCD     1      48.160  17.530  12.430  1.00  0.00            
ATOM    111  H53 GCD     1      47.470  17.220  11.830  1.00  0.00            
ATOM    112  C33 GCD     1      48.470  19.890  13.010  1.00  0.00            
ATOM    113  H54 GCD     1      49.470  19.640  13.390  1.00  0.00            
ATOM    114  O27 GCD     1      48.640  20.220  11.650  1.00  0.00            
ATOM    115  H55 GCD     1      47.760  20.470  11.350  1.00  0.00            
ATOM    116  C34 GCD     1      47.910  21.060  13.830  1.00  0.00            
ATOM    117  H56 GCD     1      48.650  21.840  13.970  1.00  0.00            
ATOM    118  O28 GCD     1      47.740  20.660  15.170  1.00  0.00            
ATOM    119  C35 GCD     1      46.890  19.570  15.410  1.00  0.00            
ATOM    120  H57 GCD     1      45.890  19.880  15.080  1.00  0.00            
ATOM    121  C36 GCD     1      46.880  19.220  16.860  1.00  0.00            
ATOM    122  H58 GCD     1      47.860  18.770  17.070  1.00  0.00            
ATOM    123  H59 GCD     1      46.060  18.510  16.940  1.00  0.00            
ATOM    124  O29 GCD     1      46.610  20.280  17.770  1.00  0.00            
ATOM    125  H60 GCD     1      47.470  20.640  18.020  1.00  0.00            
ATOM    126  O30 GCD     1      46.600  21.440  13.360  1.00  0.00            
ATOM    127  C37 GCD     1      46.750  22.510  12.460  1.00  0.00            
ATOM    128  H61 GCD     1      47.800  22.590  12.140  1.00  0.00            
ATOM    129  C38 GCD     1      45.940  22.200  11.140  1.00  0.00            
ATOM    130  H62 GCD     1      44.860  22.240  11.310  1.00  0.00            
ATOM    131  O31 GCD     1      46.120  20.890  10.650  1.00  0.00            
ATOM    132  H63 GCD     1      45.340  20.660  10.140  1.00  0.00            
ATOM    133  C39 GCD     1      46.210  23.240  10.080  1.00  0.00            
ATOM    134  H64 GCD     1      47.300  23.310   9.980  1.00  0.00            
ATOM    135  O32 GCD     1      45.510  22.940   8.830  1.00  0.00            
ATOM    136  H65 GCD     1      45.800  22.050   8.580  1.00  0.00            
ATOM    137  C40 GCD     1      45.700  24.550  10.680  1.00  0.00            
ATOM    138  H66 GCD     1      45.890  25.360   9.960  1.00  0.00            
ATOM    139  O33 GCD     1      46.430  24.840  11.930  1.00  0.00            
ATOM    140  C41 GCD     1      46.260  23.900  13.030  1.00  0.00            
ATOM    141  H67 GCD     1      45.180  23.900  13.220  1.00  0.00            
ATOM    142  C42 GCD     1      46.940  24.390  14.270  1.00  0.00            
ATOM    143  H68 GCD     1      46.580  23.800  15.130  1.00  0.00            
ATOM    144  H69 GCD     1      46.600  25.420  14.450  1.00  0.00            
ATOM    145  O34 GCD     1      48.370  24.340  14.240  1.00  0.00            
ATOM    146  H70 GCD     1      48.770  24.710  13.440  1.00  0.00            
ATOM    147  O35 GCD     1      44.270  24.540  10.940  1.00  0.00            
ATOM    148  C43 GCD     1      43.570  25.730  10.640  1.00  0.00            
ATOM    149  H71 GCD     1      44.260  26.570  10.760  1.00  0.00            
ATOM    150  C44 GCD     1      43.130  25.630   9.170  1.00  0.00            
ATOM    151  H72 GCD     1      42.550  24.710   9.060  1.00  0.00            
ATOM    152  O36 GCD     1      44.190  25.500   8.190  1.00  0.00            
ATOM    153  H73 GCD     1      44.740  24.740   8.410  1.00  0.00            
ATOM    154  C45 GCD     1      42.150  26.810   8.860  1.00  0.00            
ATOM    155  H74 GCD     1      42.720  27.750   8.890  1.00  0.00            
ATOM    156  O37 GCD     1      41.720  26.710   7.510  1.00  0.00            
ATOM    157  H75 GCD     1      42.510  26.620   6.960  1.00  0.00            
ATOM    158  C46 GCD     1      41.050  26.820   9.800  1.00  0.00            
ATOM    159  H76 GCD     1      40.500  27.760   9.670  1.00  0.00            
ATOM    160  O38 GCD     1      40.210  25.630   9.610  1.00  0.00            
ATOM    161  O39 GCD     1      41.570  26.950  11.140  1.00  0.00            
ATOM    162  C47 GCD     1      42.420  25.930  11.600  1.00  0.00            
ATOM    163  H77 GCD     1      41.800  25.040  11.760  1.00  0.00            
ATOM    164  C48 GCD     1      43.000  26.430  12.930  1.00  0.00            
ATOM    165  H78 GCD     1      43.520  27.390  12.820  1.00  0.00            
ATOM    166  H79 GCD     1      43.820  25.800  13.300  1.00  0.00            
ATOM    167  O40 GCD     1      41.940  26.470  13.900  1.00  0.00            
ATOM    168  H80 GCD     1      41.330  27.100  13.510  1.00  0.00            
ATOM    169  C1  BV5     2      42.500  21.570   5.300  1.00  0.00            
ATOM    170  C2  BV5     2      41.520  20.870   6.290  1.00  0.00            
ATOM    171  C3  BV5     2      41.440  21.540   7.700  1.00  0.00            
ATOM    172  C4  BV5     2      40.500  22.780   7.530  1.00  0.00            
ATOM    173  C5  BV5     2      40.750  20.610   8.780  1.00  0.00            
ATOM    174  C6  BV5     2      41.460  19.220   9.080  1.00  0.00            
ATOM    175  O1  BV5     2      42.550  19.240   9.650  1.00  0.00            
ATOM    176  O2  BV5     2      40.860  18.140   8.450  1.00  0.00            
ATOM    177  C7  BV5     2      41.560  16.850   8.390  1.00  0.00            
ATOM    178  C8  BV5     2      40.810  15.880   7.420  1.00  0.00            
ATOM    179  N1  BV5     2      41.570  15.690   6.060  1.00  0.00            
ATOM    180  C9  BV5     2      42.860  14.980   6.400  1.00  0.00            
ATOM    181  C10 BV5     2      40.770  14.890   5.020  1.00  0.00            
ATOM    182  C11 BV5     2      40.550  13.390   5.160  1.00  0.00            
ATOM    183  C12 BV5     2      41.940  17.000   5.410  1.00  0.00            
ATOM    184  C13 BV5     2      40.770  17.860   4.820  1.00  0.00            
ATOM    185  C14 BV5     2      40.570  21.190  10.200  1.00  0.00            
ATOM    186  C15 BV5     2      41.530  21.910  10.920  1.00  0.00            
ATOM    187  C16 BV5     2      41.260  22.440  12.210  1.00  0.00            
ATOM    188  C17 BV5     2      39.970  22.360  12.700  1.00  0.00            
ATOM    189  C18 BV5     2      38.910  21.690  12.000  1.00  0.00            
ATOM    190  C19 BV5     2      39.310  21.080  10.770  1.00  0.00            
ATOM    191  H1  BV5     2      42.420  21.110   4.310  1.00  0.00            
ATOM    192  H2  BV5     2      42.230  22.630   5.220  1.00  0.00            
ATOM    193  H3  BV5     2      43.510  21.410   5.700  1.00  0.00            
ATOM    194  H4  BV5     2      41.790  19.840   6.560  1.00  0.00            
ATOM    195  H5  BV5     2      40.520  20.800   5.830  1.00  0.00            
ATOM    196  H6  BV5     2      42.460  21.790   8.020  1.00  0.00            
ATOM    197  H7  BV5     2      40.280  23.310   8.470  1.00  0.00            
ATOM    198  H8  BV5     2      40.810  23.590   6.860  1.00  0.00            
ATOM    199  H9  BV5     2      39.560  22.380   7.130  1.00  0.00            
ATOM    200  H10 BV5     2      39.760  20.400   8.360  1.00  0.00            
ATOM    201  H11 BV5     2      41.600  16.270   9.320  1.00  0.00            
ATOM    202  H12 BV5     2      42.610  16.950   8.090  1.00  0.00            
ATOM    203  H13 BV5     2      39.840  16.340   7.230  1.00  0.00            
ATOM    204  H14 BV5     2      40.590  14.920   7.880  1.00  0.00            
ATOM    205  H15 BV5     2      43.170  14.470   5.490  1.00  0.00            
ATOM    206  H16 BV5     2      43.650  15.640   6.770  1.00  0.00            
ATOM    207  H17 BV5     2      42.720  14.310   7.250  1.00  0.00            
ATOM    208  H18 BV5     2      41.350  15.110   4.120  1.00  0.00            
ATOM    209  H19 BV5     2      39.810  15.360   4.820  1.00  0.00            
ATOM    210  H20 BV5     2      41.530  12.920   4.990  1.00  0.00            
ATOM    211  H21 BV5     2      40.260  13.050   6.160  1.00  0.00            
ATOM    212  H22 BV5     2      39.910  12.960   4.380  1.00  0.00            
ATOM    213  H23 BV5     2      42.720  16.800   4.670  1.00  0.00            
ATOM    214  H24 BV5     2      42.460  17.560   6.180  1.00  0.00            
ATOM    215  H25 BV5     2      41.070  18.850   4.440  1.00  0.00            
ATOM    216  H26 BV5     2      40.340  17.320   3.970  1.00  0.00            
ATOM    217  H27 BV5     2      39.970  17.830   5.570  1.00  0.00            
ATOM    218  H28 BV5     2      42.480  22.130  10.460  1.00  0.00            
ATOM    219  H29 BV5     2      41.950  23.040  12.790  1.00  0.00            
ATOM    220  H30 BV5     2      39.660  22.840  13.620  1.00  0.00            
ATOM    221  H31 BV5     2      37.920  21.580  12.430  1.00  0.00            
ATOM    222  H32 BV5     2      38.550  20.510  10.240  1.00  0.00            
TER
ENDMDL
MODEL        1
ATOM      1  H1  GCD     1      37.070  23.310   9.510  1.00  0.00            
ATOM      2  O1  GCD     1      37.980  23.230   9.790  1.00  0.00            
ATOM      3  C1  GCD     1      38.720  23.520   8.710  1.00  0.00            
ATOM      4  H2  GCD     1      38.750  24.620   8.670  1.00  0.00            
ATOM      5  H3  GCD     1      39.750  23.140   8.740  1.00  0.00            
ATOM      6  C2  GCD     1      38.000  22.990   7.530  1.00  0.00            
ATOM      7  H4  GCD     1      38.200  21.910   7.540  1.00  0.00            
ATOM      8  C3  GCD     1      38.670  23.600   6.320  1.00  0.00            
ATOM      9  H5  GCD     1      38.610  24.690   6.380  1.00  0.00            
ATOM     10  C4  GCD     1      37.950  23.220   5.060  1.00  0.00            
ATOM     11  H6  GCD     1      38.030  22.160   4.770  1.00  0.00            
ATOM     12  O2  GCD     1      38.550  23.910   4.000  1.00  0.00            
ATOM     13  H7  GCD     1      39.440  23.550   4.020  1.00  0.00            
ATOM     14  C5  GCD     1      36.430  23.590   5.150  1.00  0.00            
ATOM     15  H8  GCD     1      36.330  24.650   5.430  1.00  0.00            
ATOM     16  O3  GCD     1      35.620  23.130   4.020  1.00  0.00            
ATOM     17  H9  GCD     1      35.680  23.830   3.360  1.00  0.00            
ATOM     18  C6  GCD     1      35.860  22.980   6.430  1.00  0.00            
ATOM     19  O4  GCD     1      36.620  23.460   7.550  1.00  0.00            
ATOM     20  H10 GCD     1      34.800  23.240   6.500  1.00  0.00            
ATOM     21  O5  GCD     1      36.050  21.560   6.500  1.00  0.00            
ATOM     22  C7  GCD     1      34.920  20.780   6.320  1.00  0.00            
ATOM     23  H11 GCD     1      34.120  21.350   5.820  1.00  0.00            
ATOM     24  C8  GCD     1      35.350  19.640   5.410  1.00  0.00            
ATOM     25  H12 GCD     1      36.150  19.030   5.840  1.00  0.00            
ATOM     26  O6  GCD     1      35.820  20.220   4.170  1.00  0.00            
ATOM     27  H13 GCD     1      35.610  21.160   4.200  1.00  0.00            
ATOM     28  C9  GCD     1      34.130  18.660   5.100  1.00  0.00            
ATOM     29  H14 GCD     1      33.410  19.200   4.470  1.00  0.00            
ATOM     30  O7  GCD     1      34.500  17.580   4.320  1.00  0.00            
ATOM     31  H15 GCD     1      33.780  17.200   3.820  1.00  0.00            
ATOM     32  C10 GCD     1      33.480  18.260   6.380  1.00  0.00            
ATOM     33  H16 GCD     1      32.540  17.740   6.160  1.00  0.00            
ATOM     34  O8  GCD     1      33.200  19.360   7.290  1.00  0.00            
ATOM     35  C11 GCD     1      34.400  20.160   7.610  1.00  0.00            
ATOM     36  H17 GCD     1      35.110  19.540   8.160  1.00  0.00            
ATOM     37  C12 GCD     1      33.900  21.360   8.480  1.00  0.00            
ATOM     38  H18 GCD     1      34.800  21.960   8.660  1.00  0.00            
ATOM     39  H19 GCD     1      33.560  21.050   9.480  1.00  0.00            
ATOM     40  O9  GCD     1      32.850  22.060   7.840  1.00  0.00            
ATOM     41  H20 GCD     1      32.630  22.830   8.370  1.00  0.00            
ATOM     42  O10 GCD     1      34.340  17.300   7.080  1.00  0.00            
ATOM     43  C13 GCD     1      33.860  15.910   7.300  1.00  0.00            
ATOM     44  H21 GCD     1      32.970  15.700   6.690  1.00  0.00            
ATOM     45  C14 GCD     1      34.910  14.940   6.780  1.00  0.00            
ATOM     46  H22 GCD     1      35.790  15.290   7.340  1.00  0.00            
ATOM     47  O11 GCD     1      34.970  15.100   5.370  1.00  0.00            
ATOM     48  H23 GCD     1      34.710  16.010   5.190  1.00  0.00            
ATOM     49  C15 GCD     1      34.600  13.540   7.210  1.00  0.00            
ATOM     50  H24 GCD     1      33.580  13.220   6.940  1.00  0.00            
ATOM     51  O12 GCD     1      35.490  12.640   6.640  1.00  0.00            
ATOM     52  H25 GCD     1      36.260  12.460   7.200  1.00  0.00            
ATOM     53  C16 GCD     1      34.600  13.540   8.690  1.00  0.00            
ATOM     54  H26 GCD     1      34.420  12.500   8.970  1.00  0.00            
ATOM     55  O13 GCD     1      33.520  14.320   9.150  1.00  0.00            
ATOM     56  C17 GCD     1      33.600  15.670   8.790  1.00  0.00            
ATOM     57  H27 GCD     1      34.470  16.130   9.280  1.00  0.00            
ATOM     58  C18 GCD     1      32.280  16.390   9.180  1.00  0.00            
ATOM     59  H28 GCD     1      31.510  15.770   8.710  1.00  0.00            
ATOM     60  H29 GCD     1      32.260  17.380   8.710  1.00  0.00            
ATOM     61  O14 GCD     1      32.040  16.500  10.590  1.00  0.00            
ATOM     62  H30 GCD     1      31.790  15.620  10.910  1.00  0.00            
ATOM     63  O15 GCD     1      35.850  14.040   9.270  1.00  0.00            
ATOM     64  C19 GCD     1      36.520  13.170  10.220  1.00  0.00            
ATOM     65  H31 GCD     1      35.900  12.300  10.470  1.00  0.00            
ATOM     66  C20 GCD     1      37.800  12.550   9.620  1.00  0.00            
ATOM     67  H32 GCD     1      38.530  13.360   9.520  1.00  0.00            
ATOM     68  O16 GCD     1      37.650  12.130   8.240  1.00  0.00            
ATOM     69  H33 GCD     1      38.330  11.490   8.010  1.00  0.00            
ATOM     70  C21 GCD     1      38.480  11.610  10.530  1.00  0.00            
ATOM     71  H34 GCD     1      37.810  10.770  10.780  1.00  0.00            
ATOM     72  O17 GCD     1      39.650  10.980   9.900  1.00  0.00            
ATOM     73  H35 GCD     1      40.360  11.610  10.020  1.00  0.00            
ATOM     74  C22 GCD     1      38.790  12.290  11.840  1.00  0.00            
ATOM     75  H36 GCD     1      39.150  11.590  12.600  1.00  0.00            
ATOM     76  O18 GCD     1      37.620  12.970  12.320  1.00  0.00            
ATOM     77  C23 GCD     1      36.900  13.870  11.470  1.00  0.00            
ATOM     78  H37 GCD     1      37.540  14.710  11.190  1.00  0.00            
ATOM     79  C24 GCD     1      35.640  14.400  12.200  1.00  0.00            
ATOM     80  H38 GCD     1      35.080  13.510  12.480  1.00  0.00            
ATOM     81  H39 GCD     1      35.190  15.030  11.420  1.00  0.00            
ATOM     82  O19 GCD     1      36.060  15.230  13.230  1.00  0.00            
ATOM     83  H40 GCD     1      36.510  14.730  13.920  1.00  0.00            
ATOM     84  O20 GCD     1      39.800  13.230  11.530  1.00  0.00            
ATOM     85  C25 GCD     1      40.840  13.220  12.530  1.00  0.00            
ATOM     86  H41 GCD     1      40.620  12.630  13.420  1.00  0.00            
ATOM     87  C26 GCD     1      42.090  12.650  11.920  1.00  0.00            
ATOM     88  H42 GCD     1      42.340  13.200  11.000  1.00  0.00            
ATOM     89  O21 GCD     1      41.840  11.250  11.560  1.00  0.00            
ATOM     90  H43 GCD     1      42.080  10.700  12.320  1.00  0.00            
ATOM     91  C27 GCD     1      43.240  12.740  12.860  1.00  0.00            
ATOM     92  H44 GCD     1      43.100  12.150  13.770  1.00  0.00            
ATOM     93  O22 GCD     1      44.450  12.320  12.230  1.00  0.00            
ATOM     94  H45 GCD     1      44.800  12.950  11.580  1.00  0.00            
ATOM     95  C28 GCD     1      43.400  14.180  13.330  1.00  0.00            
ATOM     96  H46 GCD     1      44.120  14.360  14.130  1.00  0.00            
ATOM     97  O23 GCD     1      42.160  14.600  13.910  1.00  0.00            
ATOM     98  C29 GCD     1      41.050  14.680  13.010  1.00  0.00            
ATOM     99  H47 GCD     1      41.290  15.360  12.190  1.00  0.00            
ATOM    100  C30 GCD     1      40.000  15.290  13.900  1.00  0.00            
ATOM    101  H48 GCD     1      39.440  14.560  14.500  1.00  0.00            
ATOM    102  H49 GCD     1      39.250  15.670  13.200  1.00  0.00            
ATOM    103  O24 GCD     1      40.310  16.500  14.540  1.00  0.00            
ATOM    104  H50 GCD     1      40.860  16.200  15.270  1.00  0.00            
ATOM    105  O25 GCD     1      43.700  14.950  12.150  1.00  0.00            
ATOM    106  C31 GCD     1      44.950  15.640  12.060  1.00  0.00            
ATOM    107  H51 GCD     1      45.660  15.260  12.810  1.00  0.00            
ATOM    108  C32 GCD     1      45.410  15.480  10.620  1.00  0.00            
ATOM    109  H52 GCD     1      44.600  15.770   9.940  1.00  0.00            
ATOM    110  O26 GCD     1      45.620  14.120  10.300  1.00  0.00            
ATOM    111  H53 GCD     1      45.850  14.020   9.370  1.00  0.00            
ATOM    112  C33 GCD     1      46.690  16.340  10.340  1.00  0.00            
ATOM    113  H54 GCD     1      47.550  15.960  10.910  1.00  0.00            
ATOM    114  O27 GCD     1      47.200  16.390   8.990  1.00  0.00            
ATOM    115  H55 GCD     1      46.530  16.680   8.350  1.00  0.00            
ATOM    116  C34 GCD     1      46.500  17.790  10.840  1.00  0.00            
ATOM    117  H56 GCD     1      47.430  18.380  10.860  1.00  0.00            
ATOM    118  O28 GCD     1      46.030  17.740  12.220  1.00  0.00            
ATOM    119  C35 GCD     1      44.750  17.110  12.430  1.00  0.00            
ATOM    120  H57 GCD     1      44.040  17.700  11.830  1.00  0.00            
ATOM    121  C36 GCD     1      44.380  17.370  13.950  1.00  0.00            
ATOM    122  H58 GCD     1      45.150  16.950  14.610  1.00  0.00            
ATOM    123  H59 GCD     1      43.420  16.940  14.280  1.00  0.00            
ATOM    124  O29 GCD     1      44.290  18.780  14.120  1.00  0.00            
ATOM    125  H60 GCD     1      45.210  19.060  14.050  1.00  0.00            
ATOM    126  O30 GCD     1      45.520  18.480  10.090  1.00  0.00            
ATOM    127  C37 GCD     1      46.040  19.200   8.950  1.00  0.00            
ATOM    128  H61 GCD     1      47.040  18.820   8.700  1.00  0.00            
ATOM    129  C38 GCD     1      45.060  18.800   7.860  1.00  0.00            
ATOM    130  H62 GCD     1      44.060  19.110   8.200  1.00  0.00            
ATOM    131  O31 GCD     1      45.230  17.440   7.430  1.00  0.00            
ATOM    132  H63 GCD     1      44.370  17.210   7.050  1.00  0.00            
ATOM    133  C39 GCD     1      45.300  19.690   6.600  1.00  0.00            
ATOM    134  H64 GCD     1      46.310  19.590   6.190  1.00  0.00            
ATOM    135  O32 GCD     1      44.400  19.280   5.600  1.00  0.00            
ATOM    136  H65 GCD     1      44.650  18.390   5.360  1.00  0.00            
ATOM    137  C40 GCD     1      45.240  21.190   6.940  1.00  0.00            
ATOM    138  H66 GCD     1      45.550  21.870   6.140  1.00  0.00            
ATOM    139  O33 GCD     1      46.080  21.550   8.040  1.00  0.00            
ATOM    140  C41 GCD     1      45.870  20.710   9.260  1.00  0.00            
ATOM    141  H67 GCD     1      44.860  20.970   9.580  1.00  0.00            
ATOM    142  C42 GCD     1      46.910  21.220  10.240  1.00  0.00            
ATOM    143  H68 GCD     1      46.690  20.930  11.280  1.00  0.00            
ATOM    144  H69 GCD     1      46.800  22.310  10.320  1.00  0.00            
ATOM    145  O34 GCD     1      48.300  20.800   9.930  1.00  0.00            
ATOM    146  H70 GCD     1      48.470  21.170   9.050  1.00  0.00            
ATOM    147  O35 GCD     1      43.940  21.580   7.300  1.00  0.00            
ATOM    148  C43 GCD     1      43.510  22.710   6.590  1.00  0.00            
ATOM    149  H71 GCD     1      44.340  23.410   6.450  1.00  0.00            
ATOM    150  C44 GCD     1      42.750  22.300   5.300  1.00  0.00            
ATOM    151  H72 GCD     1      42.000  21.550   5.580  1.00  0.00            
ATOM    152  O36 GCD     1      43.600  21.730   4.210  1.00  0.00            
ATOM    153  H73 GCD     1      43.950  20.870   4.440  1.00  0.00            
ATOM    154  C45 GCD     1      42.000  23.500   4.860  1.00  0.00            
ATOM    155  H74 GCD     1      42.750  24.290   4.730  1.00  0.00            
ATOM    156  O37 GCD     1      41.230  23.310   3.690  1.00  0.00            
ATOM    157  H75 GCD     1      41.850  22.840   3.120  1.00  0.00            
ATOM    158  C46 GCD     1      41.100  24.070   5.930  1.00  0.00            
ATOM    159  H76 GCD     1      40.660  25.020   5.600  1.00  0.00            
ATOM    160  O38 GCD     1      40.010  23.150   6.190  1.00  0.00            
ATOM    161  O39 GCD     1      41.790  24.400   7.110  1.00  0.00            
ATOM    162  C47 GCD     1      42.580  23.360   7.680  1.00  0.00            
ATOM    163  H77 GCD     1      41.980  22.510   8.020  1.00  0.00            
ATOM    164  C48 GCD     1      43.380  23.870   8.900  1.00  0.00            
ATOM    165  H78 GCD     1      44.080  24.640   8.550  1.00  0.00            
ATOM    166  H79 GCD     1      43.930  23.050   9.390  1.00  0.00            
ATOM    167  O40 GCD     1      42.500  24.440   9.820  1.00  0.00            
ATOM    168  H80 GCD     1      41.610  24.300   9.470  1.00  0.00            
ATOM    169  C1  BV5     2      41.260  18.440   2.640  1.00  0.00            
ATOM    170  C2  BV5     2      40.440  17.920   3.830  1.00  0.00            
ATOM    171  C3  BV5     2      40.430  18.840   5.060  1.00  0.00            
ATOM    172  C4  BV5     2      39.850  20.250   4.710  1.00  0.00            
ATOM    173  C5  BV5     2      39.610  18.160   6.180  1.00  0.00            
ATOM    174  C6  BV5     2      39.970  16.690   6.440  1.00  0.00            
ATOM    175  O1  BV5     2      41.030  16.320   6.930  1.00  0.00            
ATOM    176  O2  BV5     2      39.100  15.870   5.860  1.00  0.00            
ATOM    177  C7  BV5     2      39.160  14.450   6.110  1.00  0.00            
ATOM    178  C8  BV5     2      37.980  13.840   5.420  1.00  0.00            
ATOM    179  N1  BV5     2      37.960  13.640   3.850  1.00  0.00            
ATOM    180  C9  BV5     2      39.170  12.820   3.490  1.00  0.00            
ATOM    181  C10 BV5     2      36.730  12.880   3.350  1.00  0.00            
ATOM    182  C11 BV5     2      36.650  11.410   3.730  1.00  0.00            
ATOM    183  C12 BV5     2      38.090  14.970   3.140  1.00  0.00            
ATOM    184  C13 BV5     2      37.250  16.230   3.440  1.00  0.00            
ATOM    185  C14 BV5     2      39.700  18.870   7.460  1.00  0.00            
ATOM    186  C15 BV5     2      40.970  19.080   8.110  1.00  0.00            
ATOM    187  C16 BV5     2      41.030  19.760   9.350  1.00  0.00            
ATOM    188  C17 BV5     2      39.860  20.260   9.980  1.00  0.00            
ATOM    189  C18 BV5     2      38.640  20.120   9.290  1.00  0.00            
ATOM    190  C19 BV5     2      38.530  19.330   8.140  1.00  0.00            
ATOM    191  H1  BV5     2      42.210  18.820   3.030  1.00  0.00            
ATOM    192  H2  BV5     2      41.320  17.590   1.950  1.00  0.00            
ATOM    193  H3  BV5     2      40.770  19.320   2.200  1.00  0.00            
ATOM    194  H4  BV5     2      41.010  17.020   4.080  1.00  0.00            
ATOM    195  H5  BV5     2      39.410  17.610   3.610  1.00  0.00            
ATOM    196  H6  BV5     2      41.460  19.090   5.370  1.00  0.00            
ATOM    197  H7  BV5     2      38.890  20.130   4.200  1.00  0.00            
ATOM    198  H8  BV5     2      39.620  20.810   5.620  1.00  0.00            
ATOM    199  H9  BV5     2      40.570  20.780   4.080  1.00  0.00            
ATOM    200  H10 BV5     2      38.560  18.220   5.880  1.00  0.00            
ATOM    201  H11 BV5     2      39.150  14.240   7.180  1.00  0.00            
ATOM    202  H12 BV5     2      40.120  14.030   5.780  1.00  0.00            
ATOM    203  H13 BV5     2      37.060  14.400   5.580  1.00  0.00            
ATOM    204  H14 BV5     2      37.860  12.810   5.750  1.00  0.00            
ATOM    205  H15 BV5     2      40.120  13.350   3.530  1.00  0.00            
ATOM    206  H16 BV5     2      39.220  11.870   4.040  1.00  0.00            
ATOM    207  H17 BV5     2      38.990  12.550   2.450  1.00  0.00            
ATOM    208  H18 BV5     2      36.760  12.980   2.260  1.00  0.00            
ATOM    209  H19 BV5     2      35.840  13.400   3.730  1.00  0.00            
ATOM    210  H20 BV5     2      36.280  11.200   4.750  1.00  0.00            
ATOM    211  H21 BV5     2      35.980  10.940   3.000  1.00  0.00            
ATOM    212  H22 BV5     2      37.610  10.890   3.630  1.00  0.00            
ATOM    213  H23 BV5     2      37.940  14.740   2.090  1.00  0.00            
ATOM    214  H24 BV5     2      39.130  15.290   3.130  1.00  0.00            
ATOM    215  H25 BV5     2      37.330  16.570   4.480  1.00  0.00            
ATOM    216  H26 BV5     2      37.550  17.000   2.720  1.00  0.00            
ATOM    217  H27 BV5     2      36.190  16.010   3.240  1.00  0.00            
ATOM    218  H28 BV5     2      41.890  18.710   7.660  1.00  0.00            
ATOM    219  H29 BV5     2      41.990  19.810   9.870  1.00  0.00            
ATOM    220  H30 BV5     2      39.920  20.720  10.960  1.00  0.00            
ATOM    221  H31 BV5     2      37.690  20.420   9.720  1.00  0.00            
ATOM    222  H32 BV5     2      37.530  19.090   7.790  1.00  0.00            
TER
ENDMDL
MODEL        1
ATOM      1  H1  GCD     1      45.060  22.840  10.050  1.00  0.00            
ATOM      2  O1  GCD     1      44.140  23.090  10.150  1.00  0.00            
ATOM      3  C1  GCD     1      43.570  23.280   8.850  1.00  0.00            
ATOM      4  H2  GCD     1      43.830  24.280   8.480  1.00  0.00            
ATOM      5  H3  GCD     1      43.980  22.560   8.120  1.00  0.00            
ATOM      6  C2  GCD     1      42.060  23.110   8.820  1.00  0.00            
ATOM      7  H4  GCD     1      41.900  22.060   9.070  1.00  0.00            
ATOM      8  C3  GCD     1      41.400  23.360   7.510  1.00  0.00            
ATOM      9  H5  GCD     1      41.530  24.400   7.190  1.00  0.00            
ATOM     10  C4  GCD     1      39.910  23.110   7.680  1.00  0.00            
ATOM     11  H6  GCD     1      39.780  22.020   7.760  1.00  0.00            
ATOM     12  O2  GCD     1      39.260  23.540   6.430  1.00  0.00            
ATOM     13  H7  GCD     1      39.510  22.940   5.720  1.00  0.00            
ATOM     14  C5  GCD     1      39.340  23.880   8.850  1.00  0.00            
ATOM     15  H8  GCD     1      39.460  24.950   8.630  1.00  0.00            
ATOM     16  O3  GCD     1      37.920  23.430   9.050  1.00  0.00            
ATOM     17  H9  GCD     1      37.380  23.530   8.260  1.00  0.00            
ATOM     18  C6  GCD     1      40.160  23.660  10.140  1.00  0.00            
ATOM     19  O4  GCD     1      41.480  23.920   9.830  1.00  0.00            
ATOM     20  H10 GCD     1      39.820  24.360  10.900  1.00  0.00            
ATOM     21  O5  GCD     1      40.050  22.330  10.640  1.00  0.00            
ATOM     22  C7  GCD     1      39.510  22.180  11.960  1.00  0.00            
ATOM     23  H11 GCD     1      38.880  23.010  12.310  1.00  0.00            
ATOM     24  C8  GCD     1      38.710  20.910  11.840  1.00  0.00            
ATOM     25  H12 GCD     1      39.320  20.060  11.510  1.00  0.00            
ATOM     26  O6  GCD     1      37.610  21.200  10.920  1.00  0.00            
ATOM     27  H13 GCD     1      37.830  21.990  10.410  1.00  0.00            
ATOM     28  C9  GCD     1      38.210  20.460  13.190  1.00  0.00            
ATOM     29  H14 GCD     1      37.680  21.360  13.530  1.00  0.00            
ATOM     30  O7  GCD     1      37.350  19.340  13.170  1.00  0.00            
ATOM     31  H15 GCD     1      36.430  19.630  13.130  1.00  0.00            
ATOM     32  C10 GCD     1      39.390  20.280  14.140  1.00  0.00            
ATOM     33  H16 GCD     1      38.950  20.090  15.130  1.00  0.00            
ATOM     34  O8  GCD     1      40.200  21.470  14.230  1.00  0.00            
ATOM     35  C11 GCD     1      40.710  21.930  12.940  1.00  0.00            
ATOM     36  H17 GCD     1      41.340  21.130  12.510  1.00  0.00            
ATOM     37  C12 GCD     1      41.680  23.060  13.160  1.00  0.00            
ATOM     38  H18 GCD     1      42.240  23.230  12.230  1.00  0.00            
ATOM     39  H19 GCD     1      42.430  22.680  13.860  1.00  0.00            
ATOM     40  O9  GCD     1      41.110  24.250  13.710  1.00  0.00            
ATOM     41  H20 GCD     1      41.790  24.900  13.890  1.00  0.00            
ATOM     42  O10 GCD     1      40.230  19.200  13.650  1.00  0.00            
ATOM     43  C13 GCD     1      40.680  18.260  14.570  1.00  0.00            
ATOM     44  H21 GCD     1      40.280  18.480  15.580  1.00  0.00            
ATOM     45  C14 GCD     1      40.020  16.960  14.080  1.00  0.00            
ATOM     46  H22 GCD     1      40.400  16.760  13.070  1.00  0.00            
ATOM     47  O11 GCD     1      38.590  17.000  14.100  1.00  0.00            
ATOM     48  H23 GCD     1      38.270  17.790  13.640  1.00  0.00            
ATOM     49  C15 GCD     1      40.490  15.860  14.980  1.00  0.00            
ATOM     50  H24 GCD     1      40.240  15.990  16.040  1.00  0.00            
ATOM     51  O12 GCD     1      39.980  14.600  14.590  1.00  0.00            
ATOM     52  H25 GCD     1      40.290  14.350  13.710  1.00  0.00            
ATOM     53  C16 GCD     1      42.020  15.840  15.060  1.00  0.00            
ATOM     54  H26 GCD     1      42.310  15.070  15.780  1.00  0.00            
ATOM     55  O13 GCD     1      42.460  17.130  15.550  1.00  0.00            
ATOM     56  C17 GCD     1      42.220  18.220  14.620  1.00  0.00            
ATOM     57  H27 GCD     1      42.720  18.060  13.660  1.00  0.00            
ATOM     58  C18 GCD     1      42.610  19.590  15.140  1.00  0.00            
ATOM     59  H28 GCD     1      41.970  19.810  16.010  1.00  0.00            
ATOM     60  H29 GCD     1      42.420  20.480  14.520  1.00  0.00            
ATOM     61  O14 GCD     1      43.920  19.670  15.550  1.00  0.00            
ATOM     62  H30 GCD     1      44.110  20.610  15.480  1.00  0.00            
ATOM     63  O15 GCD     1      42.650  15.620  13.830  1.00  0.00            
ATOM     64  C19 GCD     1      42.920  14.260  13.580  1.00  0.00            
ATOM     65  H31 GCD     1      42.480  13.590  14.330  1.00  0.00            
ATOM     66  C20 GCD     1      42.360  13.930  12.150  1.00  0.00            
ATOM     67  H32 GCD     1      42.840  14.630  11.450  1.00  0.00            
ATOM     68  O16 GCD     1      40.970  14.210  12.110  1.00  0.00            
ATOM     69  H33 GCD     1      40.960  15.070  11.680  1.00  0.00            
ATOM     70  C21 GCD     1      42.730  12.510  11.680  1.00  0.00            
ATOM     71  H34 GCD     1      42.240  11.850  12.410  1.00  0.00            
ATOM     72  O17 GCD     1      42.270  12.100  10.370  1.00  0.00            
ATOM     73  H35 GCD     1      41.310  12.040  10.310  1.00  0.00            
ATOM     74  C22 GCD     1      44.210  12.350  11.790  1.00  0.00            
ATOM     75  H36 GCD     1      44.340  11.270  11.690  1.00  0.00            
ATOM     76  O18 GCD     1      44.720  12.690  13.080  1.00  0.00            
ATOM     77  C23 GCD     1      44.420  14.000  13.540  1.00  0.00            
ATOM     78  H37 GCD     1      44.900  14.760  12.910  1.00  0.00            
ATOM     79  C24 GCD     1      45.040  14.130  14.890  1.00  0.00            
ATOM     80  H38 GCD     1      44.790  13.260  15.500  1.00  0.00            
ATOM     81  H39 GCD     1      44.670  14.990  15.470  1.00  0.00            
ATOM     82  O19 GCD     1      46.440  14.090  14.790  1.00  0.00            
ATOM     83  H40 GCD     1      46.770  13.850  15.660  1.00  0.00            
ATOM     84  O20 GCD     1      44.890  13.140  10.850  1.00  0.00            
ATOM     85  C25 GCD     1      45.980  12.460  10.210  1.00  0.00            
ATOM     86  H41 GCD     1      46.270  11.620  10.860  1.00  0.00            
ATOM     87  C26 GCD     1      45.550  12.010   8.850  1.00  0.00            
ATOM     88  H42 GCD     1      45.270  12.880   8.240  1.00  0.00            
ATOM     89  O21 GCD     1      44.390  11.160   8.910  1.00  0.00            
ATOM     90  H43 GCD     1      43.720  11.690   9.370  1.00  0.00            
ATOM     91  C27 GCD     1      46.630  11.300   8.080  1.00  0.00            
ATOM     92  H44 GCD     1      46.880  10.350   8.570  1.00  0.00            
ATOM     93  O22 GCD     1      46.170  10.870   6.760  1.00  0.00            
ATOM     94  H45 GCD     1      45.530  10.150   6.810  1.00  0.00            
ATOM     95  C28 GCD     1      47.910  12.230   8.060  1.00  0.00            
ATOM     96  H46 GCD     1      48.740  11.660   7.640  1.00  0.00            
ATOM     97  O23 GCD     1      48.260  12.590   9.400  1.00  0.00            
ATOM     98  C29 GCD     1      47.260  13.400  10.050  1.00  0.00            
ATOM     99  H47 GCD     1      46.960  14.220   9.380  1.00  0.00            
ATOM    100  C30 GCD     1      47.690  13.940  11.400  1.00  0.00            
ATOM    101  H48 GCD     1      46.990  14.730  11.700  1.00  0.00            
ATOM    102  H49 GCD     1      48.710  14.340  11.420  1.00  0.00            
ATOM    103  O24 GCD     1      47.650  12.950  12.510  1.00  0.00            
ATOM    104  H50 GCD     1      47.050  13.280  13.190  1.00  0.00            
ATOM    105  O25 GCD     1      47.600  13.330   7.310  1.00  0.00            
ATOM    106  C31 GCD     1      48.550  13.860   6.410  1.00  0.00            
ATOM    107  H51 GCD     1      49.460  13.250   6.310  1.00  0.00            
ATOM    108  C32 GCD     1      47.860  13.830   5.060  1.00  0.00            
ATOM    109  H52 GCD     1      46.880  14.300   5.170  1.00  0.00            
ATOM    110  O26 GCD     1      47.730  12.460   4.770  1.00  0.00            
ATOM    111  H53 GCD     1      47.240  12.070   5.500  1.00  0.00            
ATOM    112  C33 GCD     1      48.880  14.580   4.050  1.00  0.00            
ATOM    113  H54 GCD     1      49.840  14.050   4.120  1.00  0.00            
ATOM    114  O27 GCD     1      48.530  14.560   2.660  1.00  0.00            
ATOM    115  H55 GCD     1      48.430  13.640   2.420  1.00  0.00            
ATOM    116  C34 GCD     1      49.080  15.960   4.580  1.00  0.00            
ATOM    117  H56 GCD     1      49.750  16.520   3.910  1.00  0.00            
ATOM    118  O28 GCD     1      49.780  15.840   5.840  1.00  0.00            
ATOM    119  C35 GCD     1      49.050  15.220   6.890  1.00  0.00            
ATOM    120  H57 GCD     1      48.160  15.850   7.030  1.00  0.00            
ATOM    121  C36 GCD     1      49.900  15.170   8.200  1.00  0.00            
ATOM    122  H58 GCD     1      50.850  14.770   7.830  1.00  0.00            
ATOM    123  H59 GCD     1      49.420  14.550   8.980  1.00  0.00            
ATOM    124  O29 GCD     1      50.140  16.470   8.800  1.00  0.00            
ATOM    125  H60 GCD     1      49.280  16.810   9.070  1.00  0.00            
ATOM    126  O30 GCD     1      47.870  16.740   4.530  1.00  0.00            
ATOM    127  C37 GCD     1      47.970  18.030   3.850  1.00  0.00            
ATOM    128  H61 GCD     1      48.860  18.090   3.220  1.00  0.00            
ATOM    129  C38 GCD     1      46.860  18.210   2.910  1.00  0.00            
ATOM    130  H62 GCD     1      46.010  17.920   3.540  1.00  0.00            
ATOM    131  O31 GCD     1      46.980  17.270   1.850  1.00  0.00            
ATOM    132  H63 GCD     1      47.310  16.460   2.260  1.00  0.00            
ATOM    133  C39 GCD     1      46.630  19.610   2.400  1.00  0.00            
ATOM    134  H64 GCD     1      47.470  19.870   1.740  1.00  0.00            
ATOM    135  O32 GCD     1      45.430  19.820   1.700  1.00  0.00            
ATOM    136  H65 GCD     1      44.640  19.850   2.260  1.00  0.00            
ATOM    137  C40 GCD     1      46.640  20.620   3.540  1.00  0.00            
ATOM    138  H66 GCD     1      46.720  21.620   3.100  1.00  0.00            
ATOM    139  O33 GCD     1      47.840  20.400   4.330  1.00  0.00            
ATOM    140  C41 GCD     1      47.980  19.150   4.960  1.00  0.00            
ATOM    141  H67 GCD     1      47.220  18.910   5.700  1.00  0.00            
ATOM    142  C42 GCD     1      49.330  19.090   5.760  1.00  0.00            
ATOM    143  H68 GCD     1      49.320  18.260   6.480  1.00  0.00            
ATOM    144  H69 GCD     1      49.320  20.030   6.310  1.00  0.00            
ATOM    145  O34 GCD     1      50.540  19.130   4.980  1.00  0.00            
ATOM    146  H70 GCD     1      50.270  19.400   4.090  1.00  0.00            
ATOM    147  O35 GCD     1      45.540  20.570   4.430  1.00  0.00            
ATOM    148  C43 GCD     1      44.530  21.500   4.190  1.00  0.00            
ATOM    149  H71 GCD     1      44.500  22.000   3.210  1.00  0.00            
ATOM    150  C44 GCD     1      43.250  20.740   4.320  1.00  0.00            
ATOM    151  H72 GCD     1      43.240  20.390   5.360  1.00  0.00            
ATOM    152  O36 GCD     1      43.070  19.720   3.320  1.00  0.00            
ATOM    153  H73 GCD     1      42.210  19.270   3.380  1.00  0.00            
ATOM    154  C45 GCD     1      42.010  21.650   4.310  1.00  0.00            
ATOM    155  H74 GCD     1      41.880  22.000   3.280  1.00  0.00            
ATOM    156  O37 GCD     1      40.740  20.990   4.650  1.00  0.00            
ATOM    157  H75 GCD     1      40.540  20.380   3.940  1.00  0.00            
ATOM    158  C46 GCD     1      42.190  22.810   5.250  1.00  0.00            
ATOM    159  H76 GCD     1      41.430  23.560   5.040  1.00  0.00            
ATOM    160  O38 GCD     1      41.970  22.400   6.610  1.00  0.00            
ATOM    161  O39 GCD     1      43.480  23.420   5.210  1.00  0.00            
ATOM    162  C47 GCD     1      44.600  22.500   5.360  1.00  0.00            
ATOM    163  H77 GCD     1      44.410  21.970   6.300  1.00  0.00            
ATOM    164  C48 GCD     1      45.930  23.270   5.390  1.00  0.00            
ATOM    165  H78 GCD     1      45.980  23.930   4.510  1.00  0.00            
ATOM    166  H79 GCD     1      46.750  22.540   5.340  1.00  0.00            
ATOM    167  O40 GCD     1      46.090  24.000   6.610  1.00  0.00            
ATOM    168  H80 GCD     1      46.890  24.540   6.590  1.00  0.00            
ATOM    169  C1  BV5     2      41.140  16.870   6.620  1.00  0.00            
ATOM    170  C2  BV5     2      41.860  18.180   6.830  1.00  0.00            
ATOM    171  C3  BV5     2      42.680  18.360   8.110  1.00  0.00            
ATOM    172  C4  BV5     2      43.790  19.390   7.820  1.00  0.00            
ATOM    173  C5  BV5     2      41.990  18.870   9.380  1.00  0.00            
ATOM    174  C6  BV5     2      40.820  18.020   9.740  1.00  0.00            
ATOM    175  O1  BV5     2      40.760  17.070  10.520  1.00  0.00            
ATOM    176  O2  BV5     2      39.720  18.510   9.200  1.00  0.00            
ATOM    177  C7  BV5     2      38.440  18.040   9.570  1.00  0.00            
ATOM    178  C8  BV5     2      37.470  18.730   8.640  1.00  0.00            
ATOM    179  N1  BV5     2      35.990  18.320   8.850  1.00  0.00            
ATOM    180  C9  BV5     2      35.570  18.430  10.310  1.00  0.00            
ATOM    181  C10 BV5     2      35.090  19.150   7.910  1.00  0.00            
ATOM    182  C11 BV5     2      35.000  20.710   8.140  1.00  0.00            
ATOM    183  C12 BV5     2      35.760  16.830   8.490  1.00  0.00            
ATOM    184  C13 BV5     2      35.860  16.400   7.020  1.00  0.00            
ATOM    185  C14 BV5     2      42.980  18.960  10.620  1.00  0.00            
ATOM    186  C15 BV5     2      43.380  20.140  11.190  1.00  0.00            
ATOM    187  C16 BV5     2      44.510  20.210  12.010  1.00  0.00            
ATOM    188  C17 BV5     2      45.140  19.050  12.350  1.00  0.00            
ATOM    189  C18 BV5     2      44.750  17.800  11.870  1.00  0.00            
ATOM    190  C19 BV5     2      43.710  17.820  10.940  1.00  0.00            
ATOM    191  H1  BV5     2      40.560  16.890   5.690  1.00  0.00            
ATOM    192  H2  BV5     2      41.860  16.040   6.650  1.00  0.00            
ATOM    193  H3  BV5     2      40.310  16.720   7.330  1.00  0.00            
ATOM    194  H4  BV5     2      41.130  18.980   6.650  1.00  0.00            
ATOM    195  H5  BV5     2      42.490  18.270   5.940  1.00  0.00            
ATOM    196  H6  BV5     2      43.130  17.370   8.180  1.00  0.00            
ATOM    197  H7  BV5     2      44.350  19.090   6.920  1.00  0.00            
ATOM    198  H8  BV5     2      43.320  20.320   7.480  1.00  0.00            
ATOM    199  H9  BV5     2      44.410  19.660   8.680  1.00  0.00            
ATOM    200  H10 BV5     2      41.560  19.860   9.180  1.00  0.00            
ATOM    201  H11 BV5     2      38.230  18.300  10.620  1.00  0.00            
ATOM    202  H12 BV5     2      38.300  16.960   9.450  1.00  0.00            
ATOM    203  H13 BV5     2      37.600  18.470   7.590  1.00  0.00            
ATOM    204  H14 BV5     2      37.590  19.810   8.790  1.00  0.00            
ATOM    205  H15 BV5     2      35.800  19.450  10.630  1.00  0.00            
ATOM    206  H16 BV5     2      34.540  18.100  10.440  1.00  0.00            
ATOM    207  H17 BV5     2      36.290  17.790  10.810  1.00  0.00            
ATOM    208  H18 BV5     2      34.090  18.760   8.070  1.00  0.00            
ATOM    209  H19 BV5     2      35.530  18.900   6.940  1.00  0.00            
ATOM    210  H20 BV5     2      34.100  21.000   7.580  1.00  0.00            
ATOM    211  H21 BV5     2      34.880  20.980   9.200  1.00  0.00            
ATOM    212  H22 BV5     2      35.750  21.360   7.690  1.00  0.00            
ATOM    213  H23 BV5     2      34.720  16.720   8.800  1.00  0.00            
ATOM    214  H24 BV5     2      36.470  16.240   9.090  1.00  0.00            
ATOM    215  H25 BV5     2      35.120  16.810   6.320  1.00  0.00            
ATOM    216  H26 BV5     2      36.850  16.420   6.550  1.00  0.00            
ATOM    217  H27 BV5     2      35.710  15.310   6.920  1.00  0.00            
ATOM    218  H28 BV5     2      42.730  20.990  10.990  1.00  0.00            
ATOM    219  H29 BV5     2      44.930  21.150  12.360  1.00  0.00            
ATOM    220  H30 BV5     2      45.950  19.120  13.060  1.00  0.00            
ATOM    221  H31 BV5     2      45.310  16.920  12.190  1.00  0.00            
ATOM    222  H32 BV5     2      43.440  16.870  10.480  1.00  0.00            
TER
ENDMDL
MODEL        1
ATOM      1  H1  GCD     1      29.820  25.250  18.300  1.00  0.00            
ATOM      2  O1  GCD     1      30.750  25.090  18.110  1.00  0.00            
ATOM      3  C1  GCD     1      30.930  25.760  16.860  1.00  0.00            
ATOM      4  H2  GCD     1      30.430  26.730  16.930  1.00  0.00            
ATOM      5  H3  GCD     1      32.020  25.790  16.680  1.00  0.00            
ATOM      6  C2  GCD     1      30.370  25.040  15.690  1.00  0.00            
ATOM      7  H4  GCD     1      30.760  24.020  15.600  1.00  0.00            
ATOM      8  C3  GCD     1      30.600  25.800  14.430  1.00  0.00            
ATOM      9  H5  GCD     1      30.200  26.820  14.540  1.00  0.00            
ATOM     10  C4  GCD     1      29.920  25.020  13.260  1.00  0.00            
ATOM     11  H6  GCD     1      30.320  24.000  13.210  1.00  0.00            
ATOM     12  O2  GCD     1      30.230  25.720  12.050  1.00  0.00            
ATOM     13  H7  GCD     1      31.190  25.870  12.050  1.00  0.00            
ATOM     14  C5  GCD     1      28.430  25.040  13.580  1.00  0.00            
ATOM     15  H8  GCD     1      28.030  26.040  13.790  1.00  0.00            
ATOM     16  O3  GCD     1      27.620  24.420  12.530  1.00  0.00            
ATOM     17  H9  GCD     1      27.300  25.120  11.950  1.00  0.00            
ATOM     18  C6  GCD     1      28.160  24.290  14.910  1.00  0.00            
ATOM     19  O4  GCD     1      28.940  24.890  15.900  1.00  0.00            
ATOM     20  H10 GCD     1      27.100  24.300  15.160  1.00  0.00            
ATOM     21  O5  GCD     1      28.640  22.920  14.750  1.00  0.00            
ATOM     22  C7  GCD     1      27.820  21.950  15.340  1.00  0.00            
ATOM     23  H11 GCD     1      27.080  22.330  16.060  1.00  0.00            
ATOM     24  C8  GCD     1      27.110  21.330  14.180  1.00  0.00            
ATOM     25  H12 GCD     1      27.810  20.990  13.400  1.00  0.00            
ATOM     26  O6  GCD     1      26.230  22.260  13.570  1.00  0.00            
ATOM     27  H13 GCD     1      26.750  22.970  13.180  1.00  0.00            
ATOM     28  C9  GCD     1      26.220  20.170  14.650  1.00  0.00            
ATOM     29  H14 GCD     1      25.430  20.550  15.320  1.00  0.00            
ATOM     30  O7  GCD     1      25.600  19.480  13.550  1.00  0.00            
ATOM     31  H15 GCD     1      26.280  19.010  13.050  1.00  0.00            
ATOM     32  C10 GCD     1      27.100  19.180  15.460  1.00  0.00            
ATOM     33  H16 GCD     1      26.460  18.480  16.020  1.00  0.00            
ATOM     34  O8  GCD     1      27.760  19.860  16.540  1.00  0.00            
ATOM     35  C11 GCD     1      28.600  20.960  16.170  1.00  0.00            
ATOM     36  H17 GCD     1      29.490  20.580  15.650  1.00  0.00            
ATOM     37  C12 GCD     1      29.130  21.560  17.500  1.00  0.00            
ATOM     38  H18 GCD     1      29.930  22.290  17.290  1.00  0.00            
ATOM     39  H19 GCD     1      29.540  20.740  18.100  1.00  0.00            
ATOM     40  O9  GCD     1      28.080  22.120  18.350  1.00  0.00            
ATOM     41  H20 GCD     1      28.220  21.820  19.250  1.00  0.00            
ATOM     42  O10 GCD     1      28.160  18.580  14.760  1.00  0.00            
ATOM     43  C13 GCD     1      28.070  17.350  14.080  1.00  0.00            
ATOM     44  H21 GCD     1      27.010  17.130  13.920  1.00  0.00            
ATOM     45  C14 GCD     1      28.540  17.580  12.600  1.00  0.00            
ATOM     46  H22 GCD     1      29.510  18.080  12.670  1.00  0.00            
ATOM     47  O11 GCD     1      27.590  18.430  11.960  1.00  0.00            
ATOM     48  H23 GCD     1      27.970  18.620  11.090  1.00  0.00            
ATOM     49  C15 GCD     1      28.790  16.270  11.790  1.00  0.00            
ATOM     50  H24 GCD     1      27.890  15.680  11.590  1.00  0.00            
ATOM     51  O12 GCD     1      29.320  16.590  10.540  1.00  0.00            
ATOM     52  H25 GCD     1      30.100  17.140  10.670  1.00  0.00            
ATOM     53  C16 GCD     1      29.740  15.460  12.700  1.00  0.00            
ATOM     54  H26 GCD     1      30.040  14.480  12.330  1.00  0.00            
ATOM     55  O13 GCD     1      29.010  15.100  13.860  1.00  0.00            
ATOM     56  C17 GCD     1      28.850  16.210  14.790  1.00  0.00            
ATOM     57  H27 GCD     1      29.860  16.530  15.060  1.00  0.00            
ATOM     58  C18 GCD     1      28.040  15.790  16.080  1.00  0.00            
ATOM     59  H28 GCD     1      27.080  15.290  15.910  1.00  0.00            
ATOM     60  H29 GCD     1      27.820  16.750  16.580  1.00  0.00            
ATOM     61  O14 GCD     1      28.840  15.010  16.940  1.00  0.00            
ATOM     62  H30 GCD     1      29.130  14.210  16.490  1.00  0.00            
ATOM     63  O15 GCD     1      30.860  16.160  13.030  1.00  0.00            
ATOM     64  C19 GCD     1      32.010  15.730  12.350  1.00  0.00            
ATOM     65  H31 GCD     1      31.750  15.150  11.460  1.00  0.00            
ATOM     66  C20 GCD     1      32.770  16.940  11.750  1.00  0.00            
ATOM     67  H32 GCD     1      33.110  17.450  12.660  1.00  0.00            
ATOM     68  O16 GCD     1      32.010  17.670  10.780  1.00  0.00            
ATOM     69  H33 GCD     1      32.380  18.560  10.800  1.00  0.00            
ATOM     70  C21 GCD     1      34.000  16.430  10.960  1.00  0.00            
ATOM     71  H34 GCD     1      33.620  15.760  10.180  1.00  0.00            
ATOM     72  O17 GCD     1      34.780  17.590  10.520  1.00  0.00            
ATOM     73  H35 GCD     1      35.590  17.600  11.040  1.00  0.00            
ATOM     74  C22 GCD     1      34.890  15.730  11.960  1.00  0.00            
ATOM     75  H36 GCD     1      35.680  15.360  11.310  1.00  0.00            
ATOM     76  O18 GCD     1      34.250  14.670  12.590  1.00  0.00            
ATOM     77  C23 GCD     1      32.960  14.920  13.260  1.00  0.00            
ATOM     78  H37 GCD     1      33.270  15.620  14.050  1.00  0.00            
ATOM     79  C24 GCD     1      32.430  13.650  13.860  1.00  0.00            
ATOM     80  H38 GCD     1      31.990  13.090  13.030  1.00  0.00            
ATOM     81  H39 GCD     1      31.640  14.030  14.520  1.00  0.00            
ATOM     82  O19 GCD     1      33.500  12.940  14.560  1.00  0.00            
ATOM     83  H40 GCD     1      34.120  12.480  13.980  1.00  0.00            
ATOM     84  O20 GCD     1      35.370  16.650  12.960  1.00  0.00            
ATOM     85  C25 GCD     1      36.620  16.320  13.500  1.00  0.00            
ATOM     86  H41 GCD     1      36.860  15.270  13.290  1.00  0.00            
ATOM     87  C26 GCD     1      37.650  17.230  12.750  1.00  0.00            
ATOM     88  H42 GCD     1      37.230  18.230  12.610  1.00  0.00            
ATOM     89  O21 GCD     1      37.850  16.720  11.410  1.00  0.00            
ATOM     90  H43 GCD     1      38.440  15.960  11.400  1.00  0.00            
ATOM     91  C27 GCD     1      39.010  17.280  13.410  1.00  0.00            
ATOM     92  H44 GCD     1      39.560  16.330  13.450  1.00  0.00            
ATOM     93  O22 GCD     1      39.900  18.240  12.750  1.00  0.00            
ATOM     94  H45 GCD     1      39.990  18.910  13.440  1.00  0.00            
ATOM     95  C28 GCD     1      38.900  17.610  14.850  1.00  0.00            
ATOM     96  H46 GCD     1      39.860  17.490  15.350  1.00  0.00            
ATOM     97  O23 GCD     1      37.960  16.660  15.440  1.00  0.00            
ATOM     98  C29 GCD     1      36.570  16.680  14.940  1.00  0.00            
ATOM     99  H47 GCD     1      36.160  17.680  15.140  1.00  0.00            
ATOM    100  C30 GCD     1      35.710  15.700  15.770  1.00  0.00            
ATOM    101  H48 GCD     1      36.080  14.670  15.660  1.00  0.00            
ATOM    102  H49 GCD     1      34.720  15.590  15.310  1.00  0.00            
ATOM    103  O24 GCD     1      35.730  16.080  17.140  1.00  0.00            
ATOM    104  H50 GCD     1      36.670  16.110  17.330  1.00  0.00            
ATOM    105  O25 GCD     1      38.450  18.930  14.930  1.00  0.00            
ATOM    106  C31 GCD     1      39.090  19.730  15.890  1.00  0.00            
ATOM    107  H51 GCD     1      39.630  19.190  16.690  1.00  0.00            
ATOM    108  C32 GCD     1      40.100  20.580  15.190  1.00  0.00            
ATOM    109  H52 GCD     1      39.580  21.080  14.370  1.00  0.00            
ATOM    110  O26 GCD     1      41.160  19.660  14.680  1.00  0.00            
ATOM    111  H53 GCD     1      41.920  20.190  14.410  1.00  0.00            
ATOM    112  C33 GCD     1      40.750  21.720  16.070  1.00  0.00            
ATOM    113  H54 GCD     1      41.280  21.300  16.930  1.00  0.00            
ATOM    114  O27 GCD     1      41.590  22.640  15.360  1.00  0.00            
ATOM    115  H55 GCD     1      40.930  23.290  15.090  1.00  0.00            
ATOM    116  C34 GCD     1      39.680  22.520  16.690  1.00  0.00            
ATOM    117  H56 GCD     1      40.110  23.120  17.490  1.00  0.00            
ATOM    118  O28 GCD     1      38.790  21.610  17.360  1.00  0.00            
ATOM    119  C35 GCD     1      38.040  20.670  16.600  1.00  0.00            
ATOM    120  H57 GCD     1      37.410  21.200  15.880  1.00  0.00            
ATOM    121  C36 GCD     1      37.060  19.990  17.560  1.00  0.00            
ATOM    122  H58 GCD     1      36.350  19.260  17.140  1.00  0.00            
ATOM    123  H59 GCD     1      36.370  20.770  17.890  1.00  0.00            
ATOM    124  O29 GCD     1      37.700  19.310  18.630  1.00  0.00            
ATOM    125  H60 GCD     1      38.390  19.880  18.980  1.00  0.00            
ATOM    126  O30 GCD     1      38.970  23.190  15.660  1.00  0.00            
ATOM    127  C37 GCD     1      39.010  24.690  15.740  1.00  0.00            
ATOM    128  H61 GCD     1      39.980  24.960  16.190  1.00  0.00            
ATOM    129  C38 GCD     1      38.910  25.300  14.360  1.00  0.00            
ATOM    130  H62 GCD     1      38.120  24.800  13.780  1.00  0.00            
ATOM    131  O31 GCD     1      40.050  24.980  13.590  1.00  0.00            
ATOM    132  H63 GCD     1      39.810  24.940  12.650  1.00  0.00            
ATOM    133  C39 GCD     1      38.710  26.820  14.450  1.00  0.00            
ATOM    134  H64 GCD     1      39.600  27.230  14.930  1.00  0.00            
ATOM    135  O32 GCD     1      38.540  27.380  13.120  1.00  0.00            
ATOM    136  H65 GCD     1      37.590  27.350  12.930  1.00  0.00            
ATOM    137  C40 GCD     1      37.540  27.100  15.300  1.00  0.00            
ATOM    138  H66 GCD     1      37.420  28.180  15.360  1.00  0.00            
ATOM    139  O33 GCD     1      37.670  26.600  16.570  1.00  0.00            
ATOM    140  C41 GCD     1      37.800  25.110  16.640  1.00  0.00            
ATOM    141  H67 GCD     1      36.860  24.660  16.280  1.00  0.00            
ATOM    142  C42 GCD     1      37.880  24.730  18.130  1.00  0.00            
ATOM    143  H68 GCD     1      37.890  23.640  18.280  1.00  0.00            
ATOM    144  H69 GCD     1      37.140  25.280  18.730  1.00  0.00            
ATOM    145  O34 GCD     1      39.200  25.160  18.680  1.00  0.00            
ATOM    146  H70 GCD     1      39.290  26.120  18.610  1.00  0.00            
ATOM    147  O35 GCD     1      36.380  26.500  14.780  1.00  0.00            
ATOM    148  C43 GCD     1      35.290  27.250  14.280  1.00  0.00            
ATOM    149  H71 GCD     1      35.620  28.270  14.030  1.00  0.00            
ATOM    150  C44 GCD     1      34.760  26.590  13.010  1.00  0.00            
ATOM    151  H72 GCD     1      34.580  25.530  13.220  1.00  0.00            
ATOM    152  O36 GCD     1      35.800  26.720  12.080  1.00  0.00            
ATOM    153  H73 GCD     1      35.560  26.290  11.250  1.00  0.00            
ATOM    154  C45 GCD     1      33.410  27.120  12.510  1.00  0.00            
ATOM    155  H74 GCD     1      33.660  28.130  12.170  1.00  0.00            
ATOM    156  O37 GCD     1      32.940  26.470  11.330  1.00  0.00            
ATOM    157  H75 GCD     1      33.490  26.710  10.580  1.00  0.00            
ATOM    158  C46 GCD     1      32.400  27.280  13.670  1.00  0.00            
ATOM    159  H76 GCD     1      31.540  27.910  13.390  1.00  0.00            
ATOM    160  O38 GCD     1      32.010  25.960  14.130  1.00  0.00            
ATOM    161  O39 GCD     1      33.010  28.000  14.740  1.00  0.00            
ATOM    162  C47 GCD     1      34.190  27.360  15.400  1.00  0.00            
ATOM    163  H77 GCD     1      33.900  26.350  15.700  1.00  0.00            
ATOM    164  C48 GCD     1      34.610  28.280  16.620  1.00  0.00            
ATOM    165  H78 GCD     1      34.870  29.300  16.290  1.00  0.00            
ATOM    166  H79 GCD     1      35.560  27.880  17.000  1.00  0.00            
ATOM    167  O40 GCD     1      33.700  28.280  17.690  1.00  0.00            
ATOM    168  H80 GCD     1      32.880  28.730  17.440  1.00  0.00            
ATOM    169  C1  BV5     2      36.770  20.720  10.830  1.00  0.00            
ATOM    170  C2  BV5     2      35.490  21.440  11.120  1.00  0.00            
ATOM    171  C3  BV5     2      35.000  21.330  12.660  1.00  0.00            
ATOM    172  C4  BV5     2      36.060  21.910  13.680  1.00  0.00            
ATOM    173  C5  BV5     2      33.650  22.040  12.880  1.00  0.00            
ATOM    174  C6  BV5     2      32.540  21.320  12.220  1.00  0.00            
ATOM    175  O1  BV5     2      32.470  20.120  11.990  1.00  0.00            
ATOM    176  O2  BV5     2      31.680  22.190  11.560  1.00  0.00            
ATOM    177  C7  BV5     2      30.640  21.580  10.730  1.00  0.00            
ATOM    178  C8  BV5     2      29.580  22.690  10.410  1.00  0.00            
ATOM    179  N1  BV5     2      29.800  23.530   9.170  1.00  0.00            
ATOM    180  C9  BV5     2      29.760  22.590   8.060  1.00  0.00            
ATOM    181  C10 BV5     2      28.740  24.520   8.980  1.00  0.00            
ATOM    182  C11 BV5     2      27.320  23.980   8.610  1.00  0.00            
ATOM    183  C12 BV5     2      31.230  24.200   9.230  1.00  0.00            
ATOM    184  C13 BV5     2      31.510  25.180   7.990  1.00  0.00            
ATOM    185  C14 BV5     2      33.180  22.070  14.340  1.00  0.00            
ATOM    186  C15 BV5     2      32.970  20.940  15.170  1.00  0.00            
ATOM    187  C16 BV5     2      32.890  21.060  16.580  1.00  0.00            
ATOM    188  C17 BV5     2      33.180  22.300  17.130  1.00  0.00            
ATOM    189  C18 BV5     2      33.350  23.420  16.340  1.00  0.00            
ATOM    190  C19 BV5     2      33.390  23.260  14.970  1.00  0.00            
ATOM    191  H1  BV5     2      37.100  20.920   9.810  1.00  0.00            
ATOM    192  H2  BV5     2      37.550  21.150  11.460  1.00  0.00            
ATOM    193  H3  BV5     2      36.770  19.650  11.080  1.00  0.00            
ATOM    194  H4  BV5     2      34.760  21.070  10.380  1.00  0.00            
ATOM    195  H5  BV5     2      35.730  22.490  10.950  1.00  0.00            
ATOM    196  H6  BV5     2      34.890  20.280  12.950  1.00  0.00            
ATOM    197  H7  BV5     2      36.220  22.960  13.420  1.00  0.00            
ATOM    198  H8  BV5     2      35.790  21.820  14.740  1.00  0.00            
ATOM    199  H9  BV5     2      36.960  21.270  13.670  1.00  0.00            
ATOM    200  H10 BV5     2      33.740  23.010  12.390  1.00  0.00            
ATOM    201  H11 BV5     2      30.210  20.750  11.300  1.00  0.00            
ATOM    202  H12 BV5     2      31.100  21.180   9.820  1.00  0.00            
ATOM    203  H13 BV5     2      29.490  23.360  11.260  1.00  0.00            
ATOM    204  H14 BV5     2      28.620  22.250  10.160  1.00  0.00            
ATOM    205  H15 BV5     2      30.430  21.780   8.370  1.00  0.00            
ATOM    206  H16 BV5     2      28.740  22.210   7.950  1.00  0.00            
ATOM    207  H17 BV5     2      30.090  23.040   7.120  1.00  0.00            
ATOM    208  H18 BV5     2      29.030  25.220   8.190  1.00  0.00            
ATOM    209  H19 BV5     2      28.680  25.090   9.920  1.00  0.00            
ATOM    210  H20 BV5     2      26.570  24.770   8.610  1.00  0.00            
ATOM    211  H21 BV5     2      27.300  23.470   7.630  1.00  0.00            
ATOM    212  H22 BV5     2      27.000  23.210   9.330  1.00  0.00            
ATOM    213  H23 BV5     2      32.010  23.440   9.330  1.00  0.00            
ATOM    214  H24 BV5     2      31.350  24.890  10.070  1.00  0.00            
ATOM    215  H25 BV5     2      31.000  26.150   8.100  1.00  0.00            
ATOM    216  H26 BV5     2      32.600  25.330   7.900  1.00  0.00            
ATOM    217  H27 BV5     2      31.210  24.810   7.010  1.00  0.00            
ATOM    218  H28 BV5     2      32.940  19.950  14.720  1.00  0.00            
ATOM    219  H29 BV5     2      32.750  20.170  17.190  1.00  0.00            
ATOM    220  H30 BV5     2      32.970  22.430  18.190  1.00  0.00            
ATOM    221  H31 BV5     2      33.430  24.370  16.840  1.00  0.00            
ATOM    222  H32 BV5     2      33.620  24.170  14.430  1.00  0.00            
TER
ENDMDL
MODEL        1
ATOM      1  H1  GCD     1      34.750  22.100   4.700  1.00  0.00            
ATOM      2  O1  GCD     1      35.560  22.630   4.740  1.00  0.00            
ATOM      3  C1  GCD     1      36.140  22.400   3.440  1.00  0.00            
ATOM      4  H2  GCD     1      35.640  23.110   2.780  1.00  0.00            
ATOM      5  H3  GCD     1      37.210  22.640   3.420  1.00  0.00            
ATOM      6  C2  GCD     1      35.890  21.000   2.870  1.00  0.00            
ATOM      7  H4  GCD     1      35.900  20.270   3.690  1.00  0.00            
ATOM      8  C3  GCD     1      36.790  20.570   1.730  1.00  0.00            
ATOM      9  H5  GCD     1      36.780  21.260   0.880  1.00  0.00            
ATOM     10  C4  GCD     1      36.350  19.130   1.190  1.00  0.00            
ATOM     11  H6  GCD     1      36.510  18.510   2.090  1.00  0.00            
ATOM     12  O2  GCD     1      37.130  18.610   0.110  1.00  0.00            
ATOM     13  H7  GCD     1      37.140  17.650   0.140  1.00  0.00            
ATOM     14  C5  GCD     1      34.870  19.200   0.840  1.00  0.00            
ATOM     15  H8  GCD     1      34.890  19.880  -0.020  1.00  0.00            
ATOM     16  O3  GCD     1      34.200  18.010   0.510  1.00  0.00            
ATOM     17  H9  GCD     1      33.480  17.770   1.110  1.00  0.00            
ATOM     18  C6  GCD     1      34.050  19.940   1.960  1.00  0.00            
ATOM     19  O4  GCD     1      34.620  21.150   2.290  1.00  0.00            
ATOM     20  H10 GCD     1      33.080  20.320   1.600  1.00  0.00            
ATOM     21  O5  GCD     1      33.920  19.040   3.070  1.00  0.00            
ATOM     22  C7  GCD     1      32.640  18.900   3.810  1.00  0.00            
ATOM     23  H11 GCD     1      31.990  19.770   3.640  1.00  0.00            
ATOM     24  C8  GCD     1      31.990  17.620   3.330  1.00  0.00            
ATOM     25  H12 GCD     1      32.440  16.650   3.580  1.00  0.00            
ATOM     26  O6  GCD     1      31.820  17.740   1.920  1.00  0.00            
ATOM     27  H13 GCD     1      31.030  17.220   1.710  1.00  0.00            
ATOM     28  C9  GCD     1      30.650  17.500   4.060  1.00  0.00            
ATOM     29  H14 GCD     1      30.090  18.410   3.810  1.00  0.00            
ATOM     30  O7  GCD     1      29.860  16.370   3.780  1.00  0.00            
ATOM     31  H15 GCD     1      30.240  15.580   4.180  1.00  0.00            
ATOM     32  C10 GCD     1      30.900  17.640   5.570  1.00  0.00            
ATOM     33  H16 GCD     1      29.930  17.590   6.090  1.00  0.00            
ATOM     34  O8  GCD     1      31.650  18.810   5.880  1.00  0.00            
ATOM     35  C11 GCD     1      32.960  18.770   5.270  1.00  0.00            
ATOM     36  H17 GCD     1      33.570  17.910   5.570  1.00  0.00            
ATOM     37  C12 GCD     1      33.700  19.980   5.840  1.00  0.00            
ATOM     38  H18 GCD     1      34.760  19.950   5.550  1.00  0.00            
ATOM     39  H19 GCD     1      33.720  19.970   6.940  1.00  0.00            
ATOM     40  O9  GCD     1      33.130  21.200   5.360  1.00  0.00            
ATOM     41  H20 GCD     1      32.240  21.160   5.740  1.00  0.00            
ATOM     42  O10 GCD     1      31.580  16.460   6.050  1.00  0.00            
ATOM     43  C13 GCD     1      30.820  15.550   6.910  1.00  0.00            
ATOM     44  H21 GCD     1      29.740  15.760   6.850  1.00  0.00            
ATOM     45  C14 GCD     1      31.020  14.100   6.430  1.00  0.00            
ATOM     46  H22 GCD     1      32.110  13.970   6.410  1.00  0.00            
ATOM     47  O11 GCD     1      30.540  14.060   5.060  1.00  0.00            
ATOM     48  H23 GCD     1      30.430  13.160   4.750  1.00  0.00            
ATOM     49  C15 GCD     1      30.390  13.110   7.360  1.00  0.00            
ATOM     50  H24 GCD     1      29.320  13.300   7.290  1.00  0.00            
ATOM     51  O12 GCD     1      30.650  11.780   6.880  1.00  0.00            
ATOM     52  H25 GCD     1      30.240  11.700   6.010  1.00  0.00            
ATOM     53  C16 GCD     1      30.850  13.390   8.730  1.00  0.00            
ATOM     54  H26 GCD     1      30.280  12.740   9.400  1.00  0.00            
ATOM     55  O13 GCD     1      30.450  14.710   9.090  1.00  0.00            
ATOM     56  C17 GCD     1      31.100  15.740   8.390  1.00  0.00            
ATOM     57  H27 GCD     1      32.170  15.570   8.590  1.00  0.00            
ATOM     58  C18 GCD     1      30.700  17.130   8.870  1.00  0.00            
ATOM     59  H28 GCD     1      31.230  17.890   8.280  1.00  0.00            
ATOM     60  H29 GCD     1      31.170  17.230   9.860  1.00  0.00            
ATOM     61  O14 GCD     1      29.320  17.360   9.090  1.00  0.00            
ATOM     62  H30 GCD     1      28.750  17.170   8.340  1.00  0.00            
ATOM     63  O15 GCD     1      32.290  13.160   8.900  1.00  0.00            
ATOM     64  C19 GCD     1      32.610  12.290   9.960  1.00  0.00            
ATOM     65  H31 GCD     1      31.770  11.630  10.220  1.00  0.00            
ATOM     66  C20 GCD     1      33.640  11.350   9.330  1.00  0.00            
ATOM     67  H32 GCD     1      34.390  12.030   8.900  1.00  0.00            
ATOM     68  O16 GCD     1      33.070  10.570   8.340  1.00  0.00            
ATOM     69  H33 GCD     1      32.290  11.000   7.970  1.00  0.00            
ATOM     70  C21 GCD     1      34.240  10.450  10.380  1.00  0.00            
ATOM     71  H34 GCD     1      33.490   9.880  10.940  1.00  0.00            
ATOM     72  O17 GCD     1      35.090   9.490   9.780  1.00  0.00            
ATOM     73  H35 GCD     1      35.980   9.860   9.800  1.00  0.00            
ATOM     74  C22 GCD     1      34.860  11.280  11.480  1.00  0.00            
ATOM     75  H36 GCD     1      35.110  10.520  12.230  1.00  0.00            
ATOM     76  O18 GCD     1      34.000  12.200  12.010  1.00  0.00            
ATOM     77  C23 GCD     1      33.230  13.040  11.150  1.00  0.00            
ATOM     78  H37 GCD     1      33.830  13.850  10.700  1.00  0.00            
ATOM     79  C24 GCD     1      32.130  13.810  12.010  1.00  0.00            
ATOM     80  H38 GCD     1      31.880  14.770  11.550  1.00  0.00            
ATOM     81  H39 GCD     1      32.600  14.040  12.970  1.00  0.00            
ATOM     82  O19 GCD     1      30.900  13.060  12.230  1.00  0.00            
ATOM     83  H40 GCD     1      30.100  13.530  11.980  1.00  0.00            
ATOM     84  O20 GCD     1      35.960  11.970  10.940  1.00  0.00            
ATOM     85  C25 GCD     1      37.190  11.640  11.570  1.00  0.00            
ATOM     86  H41 GCD     1      37.220  10.670  12.080  1.00  0.00            
ATOM     87  C26 GCD     1      38.210  11.400  10.420  1.00  0.00            
ATOM     88  H42 GCD     1      38.240  12.310   9.810  1.00  0.00            
ATOM     89  O21 GCD     1      37.800  10.240   9.680  1.00  0.00            
ATOM     90  H43 GCD     1      38.260  10.320   8.830  1.00  0.00            
ATOM     91  C27 GCD     1      39.620  11.310  10.990  1.00  0.00            
ATOM     92  H44 GCD     1      39.590  10.320  11.480  1.00  0.00            
ATOM     93  O22 GCD     1      40.540  11.220   9.860  1.00  0.00            
ATOM     94  H45 GCD     1      40.060  10.980   9.060  1.00  0.00            
ATOM     95  C28 GCD     1      40.010  12.520  11.890  1.00  0.00            
ATOM     96  H46 GCD     1      40.990  12.380  12.340  1.00  0.00            
ATOM     97  O23 GCD     1      39.010  12.690  12.850  1.00  0.00            
ATOM     98  C29 GCD     1      37.650  12.830  12.410  1.00  0.00            
ATOM     99  H47 GCD     1      37.690  13.660  11.710  1.00  0.00            
ATOM    100  C30 GCD     1      36.830  13.170  13.610  1.00  0.00            
ATOM    101  H48 GCD     1      36.850  12.340  14.320  1.00  0.00            
ATOM    102  H49 GCD     1      35.800  13.470  13.360  1.00  0.00            
ATOM    103  O24 GCD     1      37.480  14.340  14.250  1.00  0.00            
ATOM    104  H50 GCD     1      38.380  14.000  14.190  1.00  0.00            
ATOM    105  O25 GCD     1      40.000  13.710  11.080  1.00  0.00            
ATOM    106  C31 GCD     1      41.100  14.660  11.290  1.00  0.00            
ATOM    107  H51 GCD     1      41.580  14.480  12.260  1.00  0.00            
ATOM    108  C32 GCD     1      42.160  14.390  10.180  1.00  0.00            
ATOM    109  H52 GCD     1      41.690  14.430   9.180  1.00  0.00            
ATOM    110  O26 GCD     1      42.750  13.090  10.300  1.00  0.00            
ATOM    111  H53 GCD     1      41.960  12.550  10.200  1.00  0.00            
ATOM    112  C33 GCD     1      43.260  15.540  10.250  1.00  0.00            
ATOM    113  H54 GCD     1      43.550  15.360  11.290  1.00  0.00            
ATOM    114  O27 GCD     1      44.340  15.300   9.330  1.00  0.00            
ATOM    115  H55 GCD     1      44.150  15.530   8.410  1.00  0.00            
ATOM    116  C34 GCD     1      42.620  16.870  10.170  1.00  0.00            
ATOM    117  H56 GCD     1      43.310  17.710  10.260  1.00  0.00            
ATOM    118  O28 GCD     1      41.770  16.920  11.250  1.00  0.00            
ATOM    119  C35 GCD     1      40.590  16.130  11.190  1.00  0.00            
ATOM    120  H57 GCD     1      39.990  16.200  10.280  1.00  0.00            
ATOM    121  C36 GCD     1      39.690  16.750  12.310  1.00  0.00            
ATOM    122  H58 GCD     1      38.720  16.250  12.310  1.00  0.00            
ATOM    123  H59 GCD     1      39.490  17.790  12.010  1.00  0.00            
ATOM    124  O29 GCD     1      40.260  16.810  13.600  1.00  0.00            
ATOM    125  H60 GCD     1      39.640  17.130  14.270  1.00  0.00            
ATOM    126  O30 GCD     1      41.890  17.030   8.970  1.00  0.00            
ATOM    127  C37 GCD     1      42.490  17.790   7.940  1.00  0.00            
ATOM    128  H61 GCD     1      43.500  18.020   8.310  1.00  0.00            
ATOM    129  C38 GCD     1      42.560  16.910   6.660  1.00  0.00            
ATOM    130  H62 GCD     1      41.530  16.640   6.370  1.00  0.00            
ATOM    131  O31 GCD     1      43.310  15.690   6.800  1.00  0.00            
ATOM    132  H63 GCD     1      43.220  15.310   5.920  1.00  0.00            
ATOM    133  C39 GCD     1      43.160  17.660   5.510  1.00  0.00            
ATOM    134  H64 GCD     1      44.250  17.750   5.560  1.00  0.00            
ATOM    135  O32 GCD     1      43.050  16.990   4.250  1.00  0.00            
ATOM    136  H65 GCD     1      43.900  16.620   3.980  1.00  0.00            
ATOM    137  C40 GCD     1      42.600  19.110   5.390  1.00  0.00            
ATOM    138  H66 GCD     1      43.200  19.740   4.720  1.00  0.00            
ATOM    139  O33 GCD     1      42.400  19.780   6.640  1.00  0.00            
ATOM    140  C41 GCD     1      41.750  19.090   7.650  1.00  0.00            
ATOM    141  H67 GCD     1      40.760  18.870   7.240  1.00  0.00            
ATOM    142  C42 GCD     1      41.580  19.920   8.930  1.00  0.00            
ATOM    143  H68 GCD     1      40.930  19.430   9.660  1.00  0.00            
ATOM    144  H69 GCD     1      41.110  20.880   8.680  1.00  0.00            
ATOM    145  O34 GCD     1      42.850  20.200   9.530  1.00  0.00            
ATOM    146  H70 GCD     1      43.290  20.690   8.830  1.00  0.00            
ATOM    147  O35 GCD     1      41.270  19.090   4.830  1.00  0.00            
ATOM    148  C43 GCD     1      41.030  20.080   3.830  1.00  0.00            
ATOM    149  H71 GCD     1      41.910  20.740   3.780  1.00  0.00            
ATOM    150  C44 GCD     1      40.680  19.300   2.510  1.00  0.00            
ATOM    151  H72 GCD     1      39.870  18.570   2.660  1.00  0.00            
ATOM    152  O36 GCD     1      41.820  18.570   2.200  1.00  0.00            
ATOM    153  H73 GCD     1      42.070  18.110   3.010  1.00  0.00            
ATOM    154  C45 GCD     1      40.270  20.220   1.370  1.00  0.00            
ATOM    155  H74 GCD     1      41.150  20.850   1.170  1.00  0.00            
ATOM    156  O37 GCD     1      39.770  19.530   0.230  1.00  0.00            
ATOM    157  H75 GCD     1      38.820  19.400   0.330  1.00  0.00            
ATOM    158  C46 GCD     1      39.160  21.160   1.970  1.00  0.00            
ATOM    159  H76 GCD     1      38.900  21.890   1.200  1.00  0.00            
ATOM    160  O38 GCD     1      38.050  20.420   2.280  1.00  0.00            
ATOM    161  O39 GCD     1      39.560  21.830   3.120  1.00  0.00            
ATOM    162  C47 GCD     1      39.940  21.020   4.300  1.00  0.00            
ATOM    163  H77 GCD     1      39.140  20.340   4.600  1.00  0.00            
ATOM    164  C48 GCD     1      40.310  22.040   5.480  1.00  0.00            
ATOM    165  H78 GCD     1      40.300  21.490   6.430  1.00  0.00            
ATOM    166  H79 GCD     1      39.480  22.750   5.500  1.00  0.00            
ATOM    167  O40 GCD     1      41.500  22.750   5.410  1.00  0.00            
ATOM    168  H80 GCD     1      41.420  23.580   4.920  1.00  0.00            
ATOM    169  C1  BV5     2      36.070  15.130   8.570  1.00  0.00            
ATOM    170  C2  BV5     2      35.410  16.320   7.810  1.00  0.00            
ATOM    171  C3  BV5     2      36.010  17.660   8.280  1.00  0.00            
ATOM    172  C4  BV5     2      35.910  17.840   9.810  1.00  0.00            
ATOM    173  C5  BV5     2      37.440  18.030   7.860  1.00  0.00            
ATOM    174  C6  BV5     2      37.760  17.830   6.360  1.00  0.00            
ATOM    175  O1  BV5     2      36.980  18.250   5.540  1.00  0.00            
ATOM    176  O2  BV5     2      38.610  16.880   6.030  1.00  0.00            
ATOM    177  C7  BV5     2      38.830  16.580   4.610  1.00  0.00            
ATOM    178  C8  BV5     2      39.570  15.230   4.370  1.00  0.00            
ATOM    179  N1  BV5     2      38.890  13.940   4.890  1.00  0.00            
ATOM    180  C9  BV5     2      37.410  13.880   4.490  1.00  0.00            
ATOM    181  C10 BV5     2      39.620  12.710   4.280  1.00  0.00            
ATOM    182  C11 BV5     2      39.340  12.420   2.780  1.00  0.00            
ATOM    183  C12 BV5     2      38.950  13.820   6.390  1.00  0.00            
ATOM    184  C13 BV5     2      40.370  13.520   6.960  1.00  0.00            
ATOM    185  C14 BV5     2      37.770  19.490   8.180  1.00  0.00            
ATOM    186  C15 BV5     2      37.280  20.580   7.410  1.00  0.00            
ATOM    187  C16 BV5     2      37.320  21.870   7.850  1.00  0.00            
ATOM    188  C17 BV5     2      37.740  22.100   9.180  1.00  0.00            
ATOM    189  C18 BV5     2      38.370  21.100   9.970  1.00  0.00            
ATOM    190  C19 BV5     2      38.390  19.830   9.430  1.00  0.00            
ATOM    191  H1  BV5     2      35.860  15.220   9.640  1.00  0.00            
ATOM    192  H2  BV5     2      35.700  14.150   8.220  1.00  0.00            
ATOM    193  H3  BV5     2      37.160  15.060   8.430  1.00  0.00            
ATOM    194  H4  BV5     2      34.320  16.280   7.880  1.00  0.00            
ATOM    195  H5  BV5     2      35.520  16.200   6.720  1.00  0.00            
ATOM    196  H6  BV5     2      35.360  18.470   7.920  1.00  0.00            
ATOM    197  H7  BV5     2      36.680  17.320  10.400  1.00  0.00            
ATOM    198  H8  BV5     2      35.910  18.890  10.130  1.00  0.00            
ATOM    199  H9  BV5     2      34.910  17.550  10.170  1.00  0.00            
ATOM    200  H10 BV5     2      38.170  17.350   8.330  1.00  0.00            
ATOM    201  H11 BV5     2      39.520  17.250   4.090  1.00  0.00            
ATOM    202  H12 BV5     2      37.900  16.510   4.030  1.00  0.00            
ATOM    203  H13 BV5     2      40.550  15.140   4.840  1.00  0.00            
ATOM    204  H14 BV5     2      39.870  15.180   3.330  1.00  0.00            
ATOM    205  H15 BV5     2      37.110  12.850   4.710  1.00  0.00            
ATOM    206  H16 BV5     2      36.790  14.590   5.030  1.00  0.00            
ATOM    207  H17 BV5     2      37.400  14.030   3.410  1.00  0.00            
ATOM    208  H18 BV5     2      39.250  11.860   4.860  1.00  0.00            
ATOM    209  H19 BV5     2      40.690  12.910   4.370  1.00  0.00            
ATOM    210  H20 BV5     2      39.460  13.260   2.080  1.00  0.00            
ATOM    211  H21 BV5     2      40.050  11.640   2.480  1.00  0.00            
ATOM    212  H22 BV5     2      38.360  11.970   2.610  1.00  0.00            
ATOM    213  H23 BV5     2      38.150  13.180   6.790  1.00  0.00            
ATOM    214  H24 BV5     2      38.640  14.740   6.880  1.00  0.00            
ATOM    215  H25 BV5     2      40.330  13.150   7.990  1.00  0.00            
ATOM    216  H26 BV5     2      40.900  12.750   6.400  1.00  0.00            
ATOM    217  H27 BV5     2      41.060  14.370   6.840  1.00  0.00            
ATOM    218  H28 BV5     2      36.790  20.390   6.460  1.00  0.00            
ATOM    219  H29 BV5     2      36.940  22.740   7.320  1.00  0.00            
ATOM    220  H30 BV5     2      37.830  23.080   9.640  1.00  0.00            
ATOM    221  H31 BV5     2      38.770  21.270  10.960  1.00  0.00            
ATOM    222  H32 BV5     2      38.650  18.980  10.060  1.00  0.00            
TER
ENDMDL
MODEL        1
ATOM      1  H1  GCD     1      31.820  21.990  12.530  1.00  0.00            
ATOM      2  O1  GCD     1      31.820  22.450  13.380  1.00  0.00            
ATOM      3  C1  GCD     1      32.520  23.700  13.150  1.00  0.00            
ATOM      4  H2  GCD     1      32.330  24.380  14.000  1.00  0.00            
ATOM      5  H3  GCD     1      33.610  23.550  13.100  1.00  0.00            
ATOM      6  C2  GCD     1      32.080  24.370  11.850  1.00  0.00            
ATOM      7  H4  GCD     1      32.430  23.850  10.950  1.00  0.00            
ATOM      8  C3  GCD     1      32.630  25.770  11.770  1.00  0.00            
ATOM      9  H5  GCD     1      32.260  26.270  12.670  1.00  0.00            
ATOM     10  C4  GCD     1      32.120  26.430  10.470  1.00  0.00            
ATOM     11  H6  GCD     1      32.650  25.820   9.730  1.00  0.00            
ATOM     12  O2  GCD     1      32.580  27.720  10.390  1.00  0.00            
ATOM     13  H7  GCD     1      32.200  28.170   9.620  1.00  0.00            
ATOM     14  C5  GCD     1      30.650  26.290  10.330  1.00  0.00            
ATOM     15  H8  GCD     1      30.230  26.860  11.180  1.00  0.00            
ATOM     16  O3  GCD     1      30.110  26.770   9.030  1.00  0.00            
ATOM     17  H9  GCD     1      30.350  26.130   8.350  1.00  0.00            
ATOM     18  C6  GCD     1      30.120  24.870  10.630  1.00  0.00            
ATOM     19  O4  GCD     1      30.650  24.330  11.830  1.00  0.00            
ATOM     20  H10 GCD     1      29.030  24.810  10.630  1.00  0.00            
ATOM     21  O5  GCD     1      30.450  24.030   9.540  1.00  0.00            
ATOM     22  C7  GCD     1      29.470  23.730   8.500  1.00  0.00            
ATOM     23  H11 GCD     1      28.660  24.460   8.530  1.00  0.00            
ATOM     24  C8  GCD     1      30.230  23.880   7.190  1.00  0.00            
ATOM     25  H12 GCD     1      31.150  23.290   7.230  1.00  0.00            
ATOM     26  O6  GCD     1      30.640  25.260   6.960  1.00  0.00            
ATOM     27  H13 GCD     1      30.890  25.380   6.040  1.00  0.00            
ATOM     28  C9  GCD     1      29.360  23.330   6.110  1.00  0.00            
ATOM     29  H14 GCD     1      28.460  23.950   6.120  1.00  0.00            
ATOM     30  O7  GCD     1      29.970  23.240   4.810  1.00  0.00            
ATOM     31  H15 GCD     1      30.130  22.300   4.670  1.00  0.00            
ATOM     32  C10 GCD     1      28.880  21.900   6.350  1.00  0.00            
ATOM     33  H16 GCD     1      28.140  21.600   5.600  1.00  0.00            
ATOM     34  O8  GCD     1      28.250  21.850   7.630  1.00  0.00            
ATOM     35  C11 GCD     1      29.090  22.290   8.680  1.00  0.00            
ATOM     36  H17 GCD     1      30.030  21.730   8.710  1.00  0.00            
ATOM     37  C12 GCD     1      28.390  22.130  10.050  1.00  0.00            
ATOM     38  H18 GCD     1      29.110  21.910  10.850  1.00  0.00            
ATOM     39  H19 GCD     1      27.750  21.240  10.030  1.00  0.00            
ATOM     40  O9  GCD     1      27.390  23.150  10.410  1.00  0.00            
ATOM     41  H20 GCD     1      26.980  22.870  11.230  1.00  0.00            
ATOM     42  O10 GCD     1      30.020  21.030   6.260  1.00  0.00            
ATOM     43  C13 GCD     1      29.810  19.710   5.680  1.00  0.00            
ATOM     44  H21 GCD     1      28.740  19.480   5.550  1.00  0.00            
ATOM     45  C14 GCD     1      30.540  19.700   4.380  1.00  0.00            
ATOM     46  H22 GCD     1      31.620  19.800   4.590  1.00  0.00            
ATOM     47  O11 GCD     1      30.060  20.700   3.460  1.00  0.00            
ATOM     48  H23 GCD     1      29.180  20.370   3.250  1.00  0.00            
ATOM     49  C15 GCD     1      30.410  18.280   3.770  1.00  0.00            
ATOM     50  H24 GCD     1      29.310  18.200   3.670  1.00  0.00            
ATOM     51  O12 GCD     1      30.980  18.150   2.460  1.00  0.00            
ATOM     52  H25 GCD     1      31.910  17.980   2.650  1.00  0.00            
ATOM     53  C16 GCD     1      30.830  17.190   4.800  1.00  0.00            
ATOM     54  H26 GCD     1      30.630  16.200   4.380  1.00  0.00            
ATOM     55  O13 GCD     1      30.130  17.370   6.000  1.00  0.00            
ATOM     56  C17 GCD     1      30.420  18.660   6.590  1.00  0.00            
ATOM     57  H27 GCD     1      31.480  18.870   6.790  1.00  0.00            
ATOM     58  C18 GCD     1      29.770  18.730   7.980  1.00  0.00            
ATOM     59  H28 GCD     1      28.680  18.840   8.060  1.00  0.00            
ATOM     60  H29 GCD     1      30.130  19.700   8.350  1.00  0.00            
ATOM     61  O14 GCD     1      30.190  17.650   8.790  1.00  0.00            
ATOM     62  H30 GCD     1      29.470  17.010   8.710  1.00  0.00            
ATOM     63  O15 GCD     1      32.220  17.400   4.990  1.00  0.00            
ATOM     64  C19 GCD     1      33.080  16.320   4.680  1.00  0.00            
ATOM     65  H31 GCD     1      32.570  15.560   4.080  1.00  0.00            
ATOM     66  C20 GCD     1      34.210  16.950   3.850  1.00  0.00            
ATOM     67  H32 GCD     1      34.550  17.860   4.350  1.00  0.00            
ATOM     68  O16 GCD     1      33.620  17.290   2.570  1.00  0.00            
ATOM     69  H33 GCD     1      34.400  17.320   2.000  1.00  0.00            
ATOM     70  C21 GCD     1      35.370  15.930   3.580  1.00  0.00            
ATOM     71  H34 GCD     1      34.990  15.050   3.040  1.00  0.00            
ATOM     72  O17 GCD     1      36.480  16.510   2.890  1.00  0.00            
ATOM     73  H35 GCD     1      36.200  16.660   1.970  1.00  0.00            
ATOM     74  C22 GCD     1      35.770  15.300   4.880  1.00  0.00            
ATOM     75  H36 GCD     1      36.480  14.490   4.690  1.00  0.00            
ATOM     76  O18 GCD     1      34.630  14.740   5.560  1.00  0.00            
ATOM     77  C23 GCD     1      33.740  15.740   5.930  1.00  0.00            
ATOM     78  H37 GCD     1      34.240  16.500   6.550  1.00  0.00            
ATOM     79  C24 GCD     1      32.630  15.110   6.880  1.00  0.00            
ATOM     80  H38 GCD     1      31.970  15.960   7.080  1.00  0.00            
ATOM     81  H39 GCD     1      32.990  14.670   7.820  1.00  0.00            
ATOM     82  O19 GCD     1      31.790  14.210   6.300  1.00  0.00            
ATOM     83  H40 GCD     1      32.210  13.450   5.890  1.00  0.00            
ATOM     84  O20 GCD     1      36.490  16.240   5.770  1.00  0.00            
ATOM     85  C25 GCD     1      37.690  15.880   6.410  1.00  0.00            
ATOM     86  H41 GCD     1      37.880  14.800   6.290  1.00  0.00            
ATOM     87  C26 GCD     1      38.820  16.710   5.870  1.00  0.00            
ATOM     88  H42 GCD     1      38.600  17.730   6.220  1.00  0.00            
ATOM     89  O21 GCD     1      38.990  16.550   4.450  1.00  0.00            
ATOM     90  H43 GCD     1      38.100  16.540   4.090  1.00  0.00            
ATOM     91  C27 GCD     1      40.110  16.230   6.450  1.00  0.00            
ATOM     92  H44 GCD     1      40.100  15.140   6.260  1.00  0.00            
ATOM     93  O22 GCD     1      41.240  16.740   5.800  1.00  0.00            
ATOM     94  H45 GCD     1      41.180  16.270   4.960  1.00  0.00            
ATOM     95  C28 GCD     1      40.030  16.430   7.940  1.00  0.00            
ATOM     96  H46 GCD     1      40.940  16.010   8.400  1.00  0.00            
ATOM     97  O23 GCD     1      38.950  15.720   8.460  1.00  0.00            
ATOM     98  C29 GCD     1      37.660  16.140   7.970  1.00  0.00            
ATOM     99  H47 GCD     1      37.590  17.190   8.250  1.00  0.00            
ATOM    100  C30 GCD     1      36.520  15.340   8.640  1.00  0.00            
ATOM    101  H48 GCD     1      36.550  14.300   8.280  1.00  0.00            
ATOM    102  H49 GCD     1      35.570  15.740   8.280  1.00  0.00            
ATOM    103  O24 GCD     1      36.600  15.530   9.990  1.00  0.00            
ATOM    104  H50 GCD     1      37.350  15.000  10.300  1.00  0.00            
ATOM    105  O25 GCD     1      39.880  17.830   8.280  1.00  0.00            
ATOM    106  C31 GCD     1      40.800  18.350   9.230  1.00  0.00            
ATOM    107  H51 GCD     1      41.450  17.520   9.510  1.00  0.00            
ATOM    108  C32 GCD     1      41.690  19.430   8.650  1.00  0.00            
ATOM    109  H52 GCD     1      41.030  20.230   8.300  1.00  0.00            
ATOM    110  O26 GCD     1      42.350  18.800   7.560  1.00  0.00            
ATOM    111  H53 GCD     1      41.680  18.240   7.150  1.00  0.00            
ATOM    112  C33 GCD     1      42.590  19.920   9.780  1.00  0.00            
ATOM    113  H54 GCD     1      43.190  19.110  10.230  1.00  0.00            
ATOM    114  O27 GCD     1      43.490  20.930   9.360  1.00  0.00            
ATOM    115  H55 GCD     1      42.950  21.560   8.870  1.00  0.00            
ATOM    116  C34 GCD     1      41.730  20.420  10.950  1.00  0.00            
ATOM    117  H56 GCD     1      42.350  20.740  11.800  1.00  0.00            
ATOM    118  O28 GCD     1      40.920  19.300  11.430  1.00  0.00            
ATOM    119  C35 GCD     1      39.990  18.850  10.480  1.00  0.00            
ATOM    120  H57 GCD     1      39.440  19.720  10.100  1.00  0.00            
ATOM    121  C36 GCD     1      39.040  17.870  11.210  1.00  0.00            
ATOM    122  H58 GCD     1      39.580  17.020  11.650  1.00  0.00            
ATOM    123  H59 GCD     1      38.410  17.390  10.450  1.00  0.00            
ATOM    124  O29 GCD     1      38.130  18.470  12.210  1.00  0.00            
ATOM    125  H60 GCD     1      37.590  17.720  12.480  1.00  0.00            
ATOM    126  O30 GCD     1      40.870  21.530  10.650  1.00  0.00            
ATOM    127  C37 GCD     1      41.140  22.850  11.230  1.00  0.00            
ATOM    128  H61 GCD     1      42.220  22.850  11.420  1.00  0.00            
ATOM    129  C38 GCD     1      40.710  23.890  10.200  1.00  0.00            
ATOM    130  H62 GCD     1      39.760  23.470   9.830  1.00  0.00            
ATOM    131  O31 GCD     1      41.670  23.820   9.170  1.00  0.00            
ATOM    132  H63 GCD     1      41.300  24.400   8.500  1.00  0.00            
ATOM    133  C39 GCD     1      40.630  25.300  10.800  1.00  0.00            
ATOM    134  H64 GCD     1      41.680  25.530  11.050  1.00  0.00            
ATOM    135  O32 GCD     1      40.050  26.250   9.930  1.00  0.00            
ATOM    136  H65 GCD     1      40.510  26.170   9.080  1.00  0.00            
ATOM    137  C40 GCD     1      39.840  25.360  12.050  1.00  0.00            
ATOM    138  H66 GCD     1      39.880  26.360  12.470  1.00  0.00            
ATOM    139  O33 GCD     1      40.410  24.350  12.910  1.00  0.00            
ATOM    140  C41 GCD     1      40.260  23.000  12.480  1.00  0.00            
ATOM    141  H67 GCD     1      39.220  22.920  12.120  1.00  0.00            
ATOM    142  C42 GCD     1      40.400  22.010  13.680  1.00  0.00            
ATOM    143  H68 GCD     1      40.060  21.020  13.350  1.00  0.00            
ATOM    144  H69 GCD     1      39.750  22.410  14.470  1.00  0.00            
ATOM    145  O34 GCD     1      41.700  21.950  14.140  1.00  0.00            
ATOM    146  H70 GCD     1      41.810  21.280  14.830  1.00  0.00            
ATOM    147  O35 GCD     1      38.520  25.040  11.830  1.00  0.00            
ATOM    148  C43 GCD     1      37.490  25.760  12.510  1.00  0.00            
ATOM    149  H71 GCD     1      37.980  26.260  13.360  1.00  0.00            
ATOM    150  C44 GCD     1      36.760  26.770  11.580  1.00  0.00            
ATOM    151  H72 GCD     1      36.310  26.160  10.790  1.00  0.00            
ATOM    152  O36 GCD     1      37.770  27.690  11.040  1.00  0.00            
ATOM    153  H73 GCD     1      38.530  27.110  11.020  1.00  0.00            
ATOM    154  C45 GCD     1      35.640  27.440  12.370  1.00  0.00            
ATOM    155  H74 GCD     1      36.090  27.880  13.270  1.00  0.00            
ATOM    156  O37 GCD     1      34.960  28.410  11.570  1.00  0.00            
ATOM    157  H75 GCD     1      34.250  28.000  11.070  1.00  0.00            
ATOM    158  C46 GCD     1      34.680  26.360  12.880  1.00  0.00            
ATOM    159  H76 GCD     1      33.920  26.880  13.470  1.00  0.00            
ATOM    160  O38 GCD     1      34.090  25.740  11.770  1.00  0.00            
ATOM    161  O39 GCD     1      35.410  25.480  13.730  1.00  0.00            
ATOM    162  C47 GCD     1      36.480  24.740  13.120  1.00  0.00            
ATOM    163  H77 GCD     1      36.040  24.150  12.300  1.00  0.00            
ATOM    164  C48 GCD     1      37.170  23.870  14.100  1.00  0.00            
ATOM    165  H78 GCD     1      37.400  24.450  15.000  1.00  0.00            
ATOM    166  H79 GCD     1      38.000  23.300  13.660  1.00  0.00            
ATOM    167  O40 GCD     1      36.330  22.800  14.530  1.00  0.00            
ATOM    168  H80 GCD     1      36.280  22.100  13.860  1.00  0.00            
ATOM    169  C1  BV5     2      36.090  28.970   4.380  1.00  0.00            
ATOM    170  C2  BV5     2      35.050  28.720   5.500  1.00  0.00            
ATOM    171  C3  BV5     2      35.410  27.700   6.540  1.00  0.00            
ATOM    172  C4  BV5     2      34.560  27.980   7.770  1.00  0.00            
ATOM    173  C5  BV5     2      35.280  26.200   6.060  1.00  0.00            
ATOM    174  C6  BV5     2      36.430  25.680   5.100  1.00  0.00            
ATOM    175  O1  BV5     2      37.400  26.280   4.740  1.00  0.00            
ATOM    176  O2  BV5     2      36.050  24.430   4.630  1.00  0.00            
ATOM    177  C7  BV5     2      36.950  23.670   3.770  1.00  0.00            
ATOM    178  C8  BV5     2      36.210  22.390   3.380  1.00  0.00            
ATOM    179  N1  BV5     2      34.890  22.460   2.490  1.00  0.00            
ATOM    180  C9  BV5     2      35.120  23.200   1.140  1.00  0.00            
ATOM    181  C10 BV5     2      34.460  21.040   2.180  1.00  0.00            
ATOM    182  C11 BV5     2      33.120  20.750   1.470  1.00  0.00            
ATOM    183  C12 BV5     2      33.780  23.210   3.190  1.00  0.00            
ATOM    184  C13 BV5     2      33.250  22.710   4.580  1.00  0.00            
ATOM    185  C14 BV5     2      35.250  25.330   7.290  1.00  0.00            
ATOM    186  C15 BV5     2      36.380  25.150   8.140  1.00  0.00            
ATOM    187  C16 BV5     2      36.380  24.220   9.140  1.00  0.00            
ATOM    188  C17 BV5     2      35.250  23.370   9.300  1.00  0.00            
ATOM    189  C18 BV5     2      34.070  23.600   8.570  1.00  0.00            
ATOM    190  C19 BV5     2      34.100  24.600   7.530  1.00  0.00            
ATOM    191  H1  BV5     2      36.180  28.120   3.690  1.00  0.00            
ATOM    192  H2  BV5     2      35.730  29.810   3.770  1.00  0.00            
ATOM    193  H3  BV5     2      37.070  29.150   4.820  1.00  0.00            
ATOM    194  H4  BV5     2      34.100  28.410   5.050  1.00  0.00            
ATOM    195  H5  BV5     2      34.920  29.690   5.990  1.00  0.00            
ATOM    196  H6  BV5     2      36.460  27.920   6.780  1.00  0.00            
ATOM    197  H7  BV5     2      34.640  29.030   8.070  1.00  0.00            
ATOM    198  H8  BV5     2      33.500  27.800   7.590  1.00  0.00            
ATOM    199  H9  BV5     2      34.970  27.390   8.600  1.00  0.00            
ATOM    200  H10 BV5     2      34.290  26.040   5.590  1.00  0.00            
ATOM    201  H11 BV5     2      37.930  23.470   4.220  1.00  0.00            
ATOM    202  H12 BV5     2      37.210  24.340   2.950  1.00  0.00            
ATOM    203  H13 BV5     2      35.860  21.980   4.330  1.00  0.00            
ATOM    204  H14 BV5     2      36.910  21.690   2.900  1.00  0.00            
ATOM    205  H15 BV5     2      36.100  23.020   0.700  1.00  0.00            
ATOM    206  H16 BV5     2      34.290  22.930   0.490  1.00  0.00            
ATOM    207  H17 BV5     2      35.150  24.280   1.300  1.00  0.00            
ATOM    208  H18 BV5     2      34.530  20.440   3.090  1.00  0.00            
ATOM    209  H19 BV5     2      35.150  20.720   1.390  1.00  0.00            
ATOM    210  H20 BV5     2      32.960  19.670   1.590  1.00  0.00            
ATOM    211  H21 BV5     2      32.260  21.270   1.900  1.00  0.00            
ATOM    212  H22 BV5     2      33.180  20.860   0.380  1.00  0.00            
ATOM    213  H23 BV5     2      32.940  23.310   2.510  1.00  0.00            
ATOM    214  H24 BV5     2      34.190  24.190   3.450  1.00  0.00            
ATOM    215  H25 BV5     2      32.710  21.770   4.370  1.00  0.00            
ATOM    216  H26 BV5     2      34.060  22.600   5.300  1.00  0.00            
ATOM    217  H27 BV5     2      32.510  23.430   4.960  1.00  0.00            
ATOM    218  H28 BV5     2      37.300  25.710   8.000  1.00  0.00            
ATOM    219  H29 BV5     2      37.270  24.000   9.710  1.00  0.00            
ATOM    220  H30 BV5     2      35.310  22.590  10.050  1.00  0.00            
ATOM    221  H31 BV5     2      33.180  23.010   8.750  1.00  0.00            
ATOM    222  H32 BV5     2      33.210  24.780   6.930  1.00  0.00            
TER
ENDMDL
MODEL        1
ATOM      1  H1  GCD     1      38.770  28.100   6.190  1.00  0.00            
ATOM      2  O1  GCD     1      37.910  27.960   5.790  1.00  0.00            
ATOM      3  C1  GCD     1      37.750  26.570   5.950  1.00  0.00            
ATOM      4  H2  GCD     1      38.680  26.240   6.430  1.00  0.00            
ATOM      5  H3  GCD     1      37.000  26.290   6.700  1.00  0.00            
ATOM      6  C2  GCD     1      37.450  25.770   4.790  1.00  0.00            
ATOM      7  H4  GCD     1      37.680  24.740   5.090  1.00  0.00            
ATOM      8  C3  GCD     1      38.190  26.140   3.500  1.00  0.00            
ATOM      9  H5  GCD     1      38.130  27.220   3.290  1.00  0.00            
ATOM     10  C4  GCD     1      37.640  25.420   2.310  1.00  0.00            
ATOM     11  H6  GCD     1      37.940  24.370   2.450  1.00  0.00            
ATOM     12  O2  GCD     1      38.270  25.940   1.160  1.00  0.00            
ATOM     13  H7  GCD     1      39.220  25.930   1.350  1.00  0.00            
ATOM     14  C5  GCD     1      36.180  25.600   2.200  1.00  0.00            
ATOM     15  H8  GCD     1      36.020  26.660   1.990  1.00  0.00            
ATOM     16  O3  GCD     1      35.610  24.920   1.100  1.00  0.00            
ATOM     17  H9  GCD     1      36.070  25.290   0.350  1.00  0.00            
ATOM     18  C6  GCD     1      35.480  25.260   3.540  1.00  0.00            
ATOM     19  O4  GCD     1      36.060  26.020   4.590  1.00  0.00            
ATOM     20  H10 GCD     1      34.440  25.610   3.510  1.00  0.00            
ATOM     21  O5  GCD     1      35.640  23.850   3.840  1.00  0.00            
ATOM     22  C7  GCD     1      34.530  23.140   4.390  1.00  0.00            
ATOM     23  H11 GCD     1      33.640  23.650   4.000  1.00  0.00            
ATOM     24  C8  GCD     1      34.590  21.860   3.660  1.00  0.00            
ATOM     25  H12 GCD     1      35.500  21.310   3.940  1.00  0.00            
ATOM     26  O6  GCD     1      34.410  22.010   2.300  1.00  0.00            
ATOM     27  H13 GCD     1      34.940  22.790   2.070  1.00  0.00            
ATOM     28  C9  GCD     1      33.470  20.900   4.170  1.00  0.00            
ATOM     29  H14 GCD     1      32.530  21.380   3.880  1.00  0.00            
ATOM     30  O7  GCD     1      33.560  19.610   3.530  1.00  0.00            
ATOM     31  H15 GCD     1      32.880  19.020   3.890  1.00  0.00            
ATOM     32  C10 GCD     1      33.520  20.700   5.730  1.00  0.00            
ATOM     33  H16 GCD     1      32.680  20.150   6.150  1.00  0.00            
ATOM     34  O8  GCD     1      33.430  22.040   6.320  1.00  0.00            
ATOM     35  C11 GCD     1      34.520  22.910   5.870  1.00  0.00            
ATOM     36  H17 GCD     1      35.450  22.430   6.190  1.00  0.00            
ATOM     37  C12 GCD     1      34.390  24.110   6.740  1.00  0.00            
ATOM     38  H18 GCD     1      35.220  24.830   6.750  1.00  0.00            
ATOM     39  H19 GCD     1      34.310  23.820   7.790  1.00  0.00            
ATOM     40  O9  GCD     1      33.270  24.920   6.430  1.00  0.00            
ATOM     41  H20 GCD     1      32.620  24.220   6.330  1.00  0.00            
ATOM     42  O10 GCD     1      34.680  20.120   6.230  1.00  0.00            
ATOM     43  C13 GCD     1      34.630  18.820   6.730  1.00  0.00            
ATOM     44  H21 GCD     1      33.700  18.310   6.460  1.00  0.00            
ATOM     45  C14 GCD     1      35.820  18.110   6.200  1.00  0.00            
ATOM     46  H22 GCD     1      36.640  18.800   6.410  1.00  0.00            
ATOM     47  O11 GCD     1      35.790  18.020   4.810  1.00  0.00            
ATOM     48  H23 GCD     1      35.240  18.670   4.360  1.00  0.00            
ATOM     49  C15 GCD     1      36.130  16.750   6.840  1.00  0.00            
ATOM     50  H24 GCD     1      35.340  16.060   6.510  1.00  0.00            
ATOM     51  O12 GCD     1      37.280  16.040   6.360  1.00  0.00            
ATOM     52  H25 GCD     1      37.570  16.410   5.520  1.00  0.00            
ATOM     53  C16 GCD     1      35.990  16.740   8.370  1.00  0.00            
ATOM     54  H26 GCD     1      36.020  15.740   8.820  1.00  0.00            
ATOM     55  O13 GCD     1      34.690  17.360   8.640  1.00  0.00            
ATOM     56  C17 GCD     1      34.670  18.730   8.280  1.00  0.00            
ATOM     57  H27 GCD     1      35.560  19.240   8.680  1.00  0.00            
ATOM     58  C18 GCD     1      33.460  19.390   8.930  1.00  0.00            
ATOM     59  H28 GCD     1      32.580  18.920   8.460  1.00  0.00            
ATOM     60  H29 GCD     1      33.420  20.470   8.740  1.00  0.00            
ATOM     61  O14 GCD     1      33.470  19.230  10.330  1.00  0.00            
ATOM     62  H30 GCD     1      33.590  18.290  10.520  1.00  0.00            
ATOM     63  O15 GCD     1      37.060  17.480   8.980  1.00  0.00            
ATOM     64  C19 GCD     1      37.670  16.900  10.160  1.00  0.00            
ATOM     65  H31 GCD     1      36.860  16.300  10.590  1.00  0.00            
ATOM     66  C20 GCD     1      38.860  16.160   9.730  1.00  0.00            
ATOM     67  H32 GCD     1      39.570  16.870   9.270  1.00  0.00            
ATOM     68  O16 GCD     1      38.630  15.030   8.880  1.00  0.00            
ATOM     69  H33 GCD     1      38.460  15.400   8.010  1.00  0.00            
ATOM     70  C21 GCD     1      39.580  15.580  10.940  1.00  0.00            
ATOM     71  H34 GCD     1      38.910  14.950  11.540  1.00  0.00            
ATOM     72  O17 GCD     1      40.780  14.890  10.670  1.00  0.00            
ATOM     73  H35 GCD     1      40.520  14.050  10.280  1.00  0.00            
ATOM     74  C22 GCD     1      39.890  16.700  11.940  1.00  0.00            
ATOM     75  H36 GCD     1      40.180  16.320  12.920  1.00  0.00            
ATOM     76  O18 GCD     1      38.700  17.420  12.250  1.00  0.00            
ATOM     77  C23 GCD     1      38.010  18.010  11.090  1.00  0.00            
ATOM     78  H37 GCD     1      38.730  18.630  10.550  1.00  0.00            
ATOM     79  C24 GCD     1      36.830  18.870  11.500  1.00  0.00            
ATOM     80  H38 GCD     1      36.190  18.240  12.120  1.00  0.00            
ATOM     81  H39 GCD     1      36.280  19.280  10.640  1.00  0.00            
ATOM     82  O19 GCD     1      37.170  20.020  12.280  1.00  0.00            
ATOM     83  H40 GCD     1      37.590  19.650  13.060  1.00  0.00            
ATOM     84  O20 GCD     1      40.880  17.550  11.440  1.00  0.00            
ATOM     85  C25 GCD     1      42.020  17.810  12.320  1.00  0.00            
ATOM     86  H41 GCD     1      41.990  17.150  13.200  1.00  0.00            
ATOM     87  C26 GCD     1      43.330  17.560  11.460  1.00  0.00            
ATOM     88  H42 GCD     1      43.150  18.210  10.590  1.00  0.00            
ATOM     89  O21 GCD     1      43.380  16.210  10.990  1.00  0.00            
ATOM     90  H43 GCD     1      42.520  16.080  10.590  1.00  0.00            
ATOM     91  C27 GCD     1      44.630  17.950  12.120  1.00  0.00            
ATOM     92  H44 GCD     1      44.640  17.330  13.030  1.00  0.00            
ATOM     93  O22 GCD     1      45.660  17.740  11.160  1.00  0.00            
ATOM     94  H45 GCD     1      45.560  16.930  10.650  1.00  0.00            
ATOM     95  C28 GCD     1      44.560  19.330  12.670  1.00  0.00            
ATOM     96  H46 GCD     1      45.360  19.480  13.390  1.00  0.00            
ATOM     97  O23 GCD     1      43.310  19.500  13.370  1.00  0.00            
ATOM     98  C29 GCD     1      42.040  19.240  12.740  1.00  0.00            
ATOM     99  H47 GCD     1      41.980  19.810  11.800  1.00  0.00            
ATOM    100  C30 GCD     1      40.880  19.690  13.660  1.00  0.00            
ATOM    101  H48 GCD     1      40.930  19.050  14.560  1.00  0.00            
ATOM    102  H49 GCD     1      39.960  19.450  13.110  1.00  0.00            
ATOM    103  O24 GCD     1      40.750  21.010  14.140  1.00  0.00            
ATOM    104  H50 GCD     1      40.600  21.580  13.380  1.00  0.00            
ATOM    105  O25 GCD     1      44.550  20.250  11.630  1.00  0.00            
ATOM    106  C31 GCD     1      45.360  21.500  11.770  1.00  0.00            
ATOM    107  H51 GCD     1      45.760  21.520  12.800  1.00  0.00            
ATOM    108  C32 GCD     1      46.520  21.420  10.860  1.00  0.00            
ATOM    109  H52 GCD     1      46.120  21.110   9.890  1.00  0.00            
ATOM    110  O26 GCD     1      47.330  20.350  11.150  1.00  0.00            
ATOM    111  H53 GCD     1      46.760  19.590  11.320  1.00  0.00            
ATOM    112  C33 GCD     1      47.140  22.860  10.650  1.00  0.00            
ATOM    113  H54 GCD     1      47.590  23.090  11.630  1.00  0.00            
ATOM    114  O27 GCD     1      48.100  22.890   9.660  1.00  0.00            
ATOM    115  H55 GCD     1      48.340  21.960   9.540  1.00  0.00            
ATOM    116  C34 GCD     1      46.200  23.990  10.410  1.00  0.00            
ATOM    117  H56 GCD     1      46.660  24.980  10.420  1.00  0.00            
ATOM    118  O28 GCD     1      45.260  23.900  11.430  1.00  0.00            
ATOM    119  C35 GCD     1      44.480  22.750  11.500  1.00  0.00            
ATOM    120  H57 GCD     1      43.900  22.570  10.590  1.00  0.00            
ATOM    121  C36 GCD     1      43.470  23.030  12.610  1.00  0.00            
ATOM    122  H58 GCD     1      44.030  23.140  13.540  1.00  0.00            
ATOM    123  H59 GCD     1      42.870  22.120  12.760  1.00  0.00            
ATOM    124  O29 GCD     1      42.680  24.240  12.330  1.00  0.00            
ATOM    125  H60 GCD     1      42.930  24.610  11.470  1.00  0.00            
ATOM    126  O30 GCD     1      45.520  23.880   9.170  1.00  0.00            
ATOM    127  C37 GCD     1      45.810  24.830   8.120  1.00  0.00            
ATOM    128  H61 GCD     1      46.820  25.210   8.310  1.00  0.00            
ATOM    129  C38 GCD     1      45.840  24.100   6.720  1.00  0.00            
ATOM    130  H62 GCD     1      44.860  23.610   6.580  1.00  0.00            
ATOM    131  O31 GCD     1      46.840  23.120   6.780  1.00  0.00            
ATOM    132  H63 GCD     1      47.010  22.860   7.690  1.00  0.00            
ATOM    133  C39 GCD     1      46.120  25.080   5.570  1.00  0.00            
ATOM    134  H64 GCD     1      47.130  25.420   5.810  1.00  0.00            
ATOM    135  O32 GCD     1      46.080  24.540   4.250  1.00  0.00            
ATOM    136  H65 GCD     1      45.220  24.610   3.830  1.00  0.00            
ATOM    137  C40 GCD     1      45.200  26.260   5.680  1.00  0.00            
ATOM    138  H66 GCD     1      45.530  27.040   4.980  1.00  0.00            
ATOM    139  O33 GCD     1      45.140  26.900   6.970  1.00  0.00            
ATOM    140  C41 GCD     1      44.860  26.040   8.100  1.00  0.00            
ATOM    141  H67 GCD     1      43.820  25.680   8.130  1.00  0.00            
ATOM    142  C42 GCD     1      45.020  26.980   9.330  1.00  0.00            
ATOM    143  H68 GCD     1      44.750  26.460  10.250  1.00  0.00            
ATOM    144  H69 GCD     1      44.320  27.810   9.170  1.00  0.00            
ATOM    145  O34 GCD     1      46.280  27.550   9.320  1.00  0.00            
ATOM    146  H70 GCD     1      46.340  28.120   8.550  1.00  0.00            
ATOM    147  O35 GCD     1      43.920  25.800   5.330  1.00  0.00            
ATOM    148  C43 GCD     1      43.060  26.570   4.580  1.00  0.00            
ATOM    149  H71 GCD     1      43.560  27.490   4.240  1.00  0.00            
ATOM    150  C44 GCD     1      42.610  25.740   3.380  1.00  0.00            
ATOM    151  H72 GCD     1      42.090  24.830   3.700  1.00  0.00            
ATOM    152  O36 GCD     1      43.670  25.360   2.560  1.00  0.00            
ATOM    153  H73 GCD     1      44.100  26.210   2.400  1.00  0.00            
ATOM    154  C45 GCD     1      41.680  26.640   2.530  1.00  0.00            
ATOM    155  H74 GCD     1      42.160  27.600   2.310  1.00  0.00            
ATOM    156  O37 GCD     1      41.200  26.040   1.290  1.00  0.00            
ATOM    157  H75 GCD     1      41.760  25.310   1.010  1.00  0.00            
ATOM    158  C46 GCD     1      40.500  27.030   3.410  1.00  0.00            
ATOM    159  H76 GCD     1      40.000  27.840   2.870  1.00  0.00            
ATOM    160  O38 GCD     1      39.630  25.920   3.640  1.00  0.00            
ATOM    161  O39 GCD     1      40.820  27.580   4.580  1.00  0.00            
ATOM    162  C47 GCD     1      41.730  26.870   5.350  1.00  0.00            
ATOM    163  H77 GCD     1      41.330  25.960   5.820  1.00  0.00            
ATOM    164  C48 GCD     1      42.060  27.970   6.440  1.00  0.00            
ATOM    165  H78 GCD     1      42.510  28.890   6.040  1.00  0.00            
ATOM    166  H79 GCD     1      42.610  27.450   7.230  1.00  0.00            
ATOM    167  O40 GCD     1      40.840  28.190   7.130  1.00  0.00            
ATOM    168  H80 GCD     1      40.720  27.540   7.840  1.00  0.00            
ATOM    169  C1  BV5     2      40.020  22.060   1.580  1.00  0.00            
ATOM    170  C2  BV5     2      40.450  21.700   2.990  1.00  0.00            
ATOM    171  C3  BV5     2      39.530  22.120   4.220  1.00  0.00            
ATOM    172  C4  BV5     2      38.080  21.530   4.160  1.00  0.00            
ATOM    173  C5  BV5     2      40.170  21.620   5.560  1.00  0.00            
ATOM    174  C6  BV5     2      41.580  22.070   5.850  1.00  0.00            
ATOM    175  O1  BV5     2      41.890  23.140   6.340  1.00  0.00            
ATOM    176  O2  BV5     2      42.460  21.140   5.470  1.00  0.00            
ATOM    177  C7  BV5     2      43.880  21.480   5.580  1.00  0.00            
ATOM    178  C8  BV5     2      44.730  20.250   5.050  1.00  0.00            
ATOM    179  N1  BV5     2      44.390  18.830   5.470  1.00  0.00            
ATOM    180  C9  BV5     2      43.230  18.370   4.680  1.00  0.00            
ATOM    181  C10 BV5     2      45.550  17.830   5.130  1.00  0.00            
ATOM    182  C11 BV5     2      46.050  17.920   3.610  1.00  0.00            
ATOM    183  C12 BV5     2      44.060  18.710   6.900  1.00  0.00            
ATOM    184  C13 BV5     2      45.170  19.050   7.900  1.00  0.00            
ATOM    185  C14 BV5     2      39.250  21.870   6.710  1.00  0.00            
ATOM    186  C15 BV5     2      38.850  23.170   7.090  1.00  0.00            
ATOM    187  C16 BV5     2      37.960  23.310   8.150  1.00  0.00            
ATOM    188  C17 BV5     2      37.430  22.130   8.770  1.00  0.00            
ATOM    189  C18 BV5     2      37.960  20.840   8.470  1.00  0.00            
ATOM    190  C19 BV5     2      38.900  20.760   7.430  1.00  0.00            
ATOM    191  H1  BV5     2      40.780  21.700   0.880  1.00  0.00            
ATOM    192  H2  BV5     2      39.050  21.570   1.390  1.00  0.00            
ATOM    193  H3  BV5     2      39.870  23.150   1.510  1.00  0.00            
ATOM    194  H4  BV5     2      41.480  22.090   3.050  1.00  0.00            
ATOM    195  H5  BV5     2      40.550  20.600   3.030  1.00  0.00            
ATOM    196  H6  BV5     2      39.310  23.200   4.240  1.00  0.00            
ATOM    197  H7  BV5     2      38.160  20.440   4.140  1.00  0.00            
ATOM    198  H8  BV5     2      37.550  21.810   5.080  1.00  0.00            
ATOM    199  H9  BV5     2      37.580  21.910   3.270  1.00  0.00            
ATOM    200  H10 BV5     2      40.270  20.540   5.370  1.00  0.00            
ATOM    201  H11 BV5     2      44.210  21.530   6.620  1.00  0.00            
ATOM    202  H12 BV5     2      44.230  22.410   5.110  1.00  0.00            
ATOM    203  H13 BV5     2      45.760  20.530   5.310  1.00  0.00            
ATOM    204  H14 BV5     2      44.600  20.220   3.960  1.00  0.00            
ATOM    205  H15 BV5     2      42.560  19.200   4.440  1.00  0.00            
ATOM    206  H16 BV5     2      43.450  17.890   3.730  1.00  0.00            
ATOM    207  H17 BV5     2      42.740  17.620   5.300  1.00  0.00            
ATOM    208  H18 BV5     2      45.190  16.810   5.290  1.00  0.00            
ATOM    209  H19 BV5     2      46.440  18.070   5.710  1.00  0.00            
ATOM    210  H20 BV5     2      47.060  17.490   3.530  1.00  0.00            
ATOM    211  H21 BV5     2      45.280  17.490   2.960  1.00  0.00            
ATOM    212  H22 BV5     2      46.140  18.920   3.180  1.00  0.00            
ATOM    213  H23 BV5     2      43.720  17.700   7.100  1.00  0.00            
ATOM    214  H24 BV5     2      43.170  19.330   7.040  1.00  0.00            
ATOM    215  H25 BV5     2      44.680  18.910   8.870  1.00  0.00            
ATOM    216  H26 BV5     2      46.020  18.350   7.890  1.00  0.00            
ATOM    217  H27 BV5     2      45.520  20.090   7.900  1.00  0.00            
ATOM    218  H28 BV5     2      39.200  24.040   6.540  1.00  0.00            
ATOM    219  H29 BV5     2      37.580  24.300   8.400  1.00  0.00            
ATOM    220  H30 BV5     2      36.710  22.230   9.580  1.00  0.00            
ATOM    221  H31 BV5     2      37.650  19.980   9.060  1.00  0.00            
ATOM    222  H32 BV5     2      39.310  19.780   7.220  1.00  0.00            
TER
ENDMDL
MODEL        1
ATOM      1  H1  GCD     1      33.580  25.300  17.490  1.00  0.00            
ATOM      2  O1  GCD     1      33.690  26.210  17.210  1.00  0.00            
ATOM      3  C1  GCD     1      34.970  26.420  16.700  1.00  0.00            
ATOM      4  H2  GCD     1      35.430  27.240  17.280  1.00  0.00            
ATOM      5  H3  GCD     1      35.590  25.550  16.940  1.00  0.00            
ATOM      6  C2  GCD     1      34.880  26.930  15.240  1.00  0.00            
ATOM      7  H4  GCD     1      34.250  26.230  14.680  1.00  0.00            
ATOM      8  C3  GCD     1      36.300  27.130  14.820  1.00  0.00            
ATOM      9  H5  GCD     1      36.810  27.850  15.470  1.00  0.00            
ATOM     10  C4  GCD     1      36.340  27.660  13.390  1.00  0.00            
ATOM     11  H6  GCD     1      35.880  26.910  12.740  1.00  0.00            
ATOM     12  O2  GCD     1      37.620  27.980  13.060  1.00  0.00            
ATOM     13  H7  GCD     1      38.010  27.110  13.190  1.00  0.00            
ATOM     14  C5  GCD     1      35.480  28.920  13.340  1.00  0.00            
ATOM     15  H8  GCD     1      35.960  29.680  13.980  1.00  0.00            
ATOM     16  O3  GCD     1      35.410  29.550  12.080  1.00  0.00            
ATOM     17  H9  GCD     1      36.300  29.420  11.720  1.00  0.00            
ATOM     18  C6  GCD     1      34.050  28.650  13.860  1.00  0.00            
ATOM     19  O4  GCD     1      34.200  28.140  15.170  1.00  0.00            
ATOM     20  H10 GCD     1      33.470  29.580  13.820  1.00  0.00            
ATOM     21  O5  GCD     1      33.440  27.600  13.090  1.00  0.00            
ATOM     22  C7  GCD     1      32.110  27.840  12.610  1.00  0.00            
ATOM     23  H11 GCD     1      31.730  28.850  12.820  1.00  0.00            
ATOM     24  C8  GCD     1      32.160  27.830  11.070  1.00  0.00            
ATOM     25  H12 GCD     1      32.690  26.930  10.720  1.00  0.00            
ATOM     26  O6  GCD     1      32.950  28.990  10.580  1.00  0.00            
ATOM     27  H13 GCD     1      33.780  28.950  11.070  1.00  0.00            
ATOM     28  C9  GCD     1      30.750  27.730  10.510  1.00  0.00            
ATOM     29  H14 GCD     1      30.260  28.690  10.740  1.00  0.00            
ATOM     30  O7  GCD     1      30.820  27.550   9.090  1.00  0.00            
ATOM     31  H15 GCD     1      31.110  26.630   8.980  1.00  0.00            
ATOM     32  C10 GCD     1      30.000  26.500  11.230  1.00  0.00            
ATOM     33  H16 GCD     1      28.920  26.460  11.040  1.00  0.00            
ATOM     34  O8  GCD     1      29.970  26.670  12.600  1.00  0.00            
ATOM     35  C11 GCD     1      31.230  26.740  13.150  1.00  0.00            
ATOM     36  H17 GCD     1      31.800  25.820  12.940  1.00  0.00            
ATOM     37  C12 GCD     1      31.080  26.790  14.690  1.00  0.00            
ATOM     38  H18 GCD     1      32.010  26.940  15.250  1.00  0.00            
ATOM     39  H19 GCD     1      30.560  25.900  15.080  1.00  0.00            
ATOM     40  O9  GCD     1      30.290  27.910  15.130  1.00  0.00            
ATOM     41  H20 GCD     1      30.040  27.900  16.060  1.00  0.00            
ATOM     42  O10 GCD     1      30.620  25.200  10.890  1.00  0.00            
ATOM     43  C13 GCD     1      29.810  24.350  10.170  1.00  0.00            
ATOM     44  H21 GCD     1      28.920  24.830   9.750  1.00  0.00            
ATOM     45  C14 GCD     1      30.670  23.770   8.960  1.00  0.00            
ATOM     46  H22 GCD     1      31.560  23.240   9.300  1.00  0.00            
ATOM     47  O11 GCD     1      31.090  24.760   8.100  1.00  0.00            
ATOM     48  H23 GCD     1      31.390  24.230   7.350  1.00  0.00            
ATOM     49  C15 GCD     1      29.760  22.730   8.270  1.00  0.00            
ATOM     50  H24 GCD     1      28.930  23.330   7.880  1.00  0.00            
ATOM     51  O12 GCD     1      30.470  22.060   7.210  1.00  0.00            
ATOM     52  H25 GCD     1      31.160  21.550   7.650  1.00  0.00            
ATOM     53  C16 GCD     1      29.140  21.650   9.190  1.00  0.00            
ATOM     54  H26 GCD     1      28.400  21.000   8.720  1.00  0.00            
ATOM     55  O13 GCD     1      28.520  22.430  10.270  1.00  0.00            
ATOM     56  C17 GCD     1      29.320  23.200  11.040  1.00  0.00            
ATOM     57  H27 GCD     1      30.130  22.630  11.510  1.00  0.00            
ATOM     58  C18 GCD     1      28.420  23.790  12.100  1.00  0.00            
ATOM     59  H28 GCD     1      27.790  24.520  11.570  1.00  0.00            
ATOM     60  H29 GCD     1      29.200  24.250  12.730  1.00  0.00            
ATOM     61  O14 GCD     1      27.590  22.960  12.880  1.00  0.00            
ATOM     62  H30 GCD     1      28.120  22.160  12.920  1.00  0.00            
ATOM     63  O15 GCD     1      30.200  20.830   9.760  1.00  0.00            
ATOM     64  C19 GCD     1      30.310  19.530   9.180  1.00  0.00            
ATOM     65  H31 GCD     1      29.690  19.430   8.280  1.00  0.00            
ATOM     66  C20 GCD     1      31.760  19.270   8.960  1.00  0.00            
ATOM     67  H32 GCD     1      32.130  19.410   9.980  1.00  0.00            
ATOM     68  O16 GCD     1      32.390  20.240   8.160  1.00  0.00            
ATOM     69  H33 GCD     1      33.150  19.800   7.760  1.00  0.00            
ATOM     70  C21 GCD     1      31.970  17.850   8.410  1.00  0.00            
ATOM     71  H34 GCD     1      31.410  17.820   7.470  1.00  0.00            
ATOM     72  O17 GCD     1      33.380  17.560   8.290  1.00  0.00            
ATOM     73  H35 GCD     1      33.520  16.610   8.170  1.00  0.00            
ATOM     74  C22 GCD     1      31.260  16.790   9.330  1.00  0.00            
ATOM     75  H36 GCD     1      31.220  15.790   8.880  1.00  0.00            
ATOM     76  O18 GCD     1      29.940  17.140   9.530  1.00  0.00            
ATOM     77  C23 GCD     1      29.750  18.450  10.140  1.00  0.00            
ATOM     78  H37 GCD     1      30.420  18.650  10.980  1.00  0.00            
ATOM     79  C24 GCD     1      28.290  18.670  10.470  1.00  0.00            
ATOM     80  H38 GCD     1      27.730  18.820   9.530  1.00  0.00            
ATOM     81  H39 GCD     1      28.220  19.620  11.010  1.00  0.00            
ATOM     82  O19 GCD     1      27.580  17.570  11.050  1.00  0.00            
ATOM     83  H40 GCD     1      27.470  17.760  11.990  1.00  0.00            
ATOM     84  O20 GCD     1      31.890  16.670  10.600  1.00  0.00            
ATOM     85  C25 GCD     1      32.040  15.460  11.300  1.00  0.00            
ATOM     86  H41 GCD     1      31.330  14.760  10.840  1.00  0.00            
ATOM     87  C26 GCD     1      33.510  15.000  11.310  1.00  0.00            
ATOM     88  H42 GCD     1      34.070  15.870  11.660  1.00  0.00            
ATOM     89  O21 GCD     1      33.820  14.660   9.950  1.00  0.00            
ATOM     90  H43 GCD     1      33.240  13.970   9.600  1.00  0.00            
ATOM     91  C27 GCD     1      33.770  13.870  12.220  1.00  0.00            
ATOM     92  H44 GCD     1      33.230  12.940  11.980  1.00  0.00            
ATOM     93  O22 GCD     1      35.170  13.550  12.240  1.00  0.00            
ATOM     94  H45 GCD     1      35.530  13.310  11.380  1.00  0.00            
ATOM     95  C28 GCD     1      33.250  14.200  13.660  1.00  0.00            
ATOM     96  H46 GCD     1      33.400  13.380  14.370  1.00  0.00            
ATOM     97  O23 GCD     1      31.920  14.660  13.600  1.00  0.00            
ATOM     98  C29 GCD     1      31.650  15.730  12.740  1.00  0.00            
ATOM     99  H47 GCD     1      32.140  16.600  13.200  1.00  0.00            
ATOM    100  C30 GCD     1      30.150  16.030  12.800  1.00  0.00            
ATOM    101  H48 GCD     1      29.500  15.250  12.390  1.00  0.00            
ATOM    102  H49 GCD     1      30.010  16.890  12.140  1.00  0.00            
ATOM    103  O24 GCD     1      29.680  16.360  14.090  1.00  0.00            
ATOM    104  H50 GCD     1      29.620  15.610  14.690  1.00  0.00            
ATOM    105  O25 GCD     1      33.960  15.310  14.160  1.00  0.00            
ATOM    106  C31 GCD     1      34.280  15.270  15.520  1.00  0.00            
ATOM    107  H51 GCD     1      33.840  14.370  15.970  1.00  0.00            
ATOM    108  C32 GCD     1      35.830  15.240  15.410  1.00  0.00            
ATOM    109  H52 GCD     1      36.090  16.120  14.810  1.00  0.00            
ATOM    110  O26 GCD     1      36.130  13.920  14.870  1.00  0.00            
ATOM    111  H53 GCD     1      35.820  14.050  13.970  1.00  0.00            
ATOM    112  C33 GCD     1      36.490  15.420  16.790  1.00  0.00            
ATOM    113  H54 GCD     1      36.170  14.570  17.410  1.00  0.00            
ATOM    114  O27 GCD     1      37.960  15.460  16.760  1.00  0.00            
ATOM    115  H55 GCD     1      38.330  15.350  17.640  1.00  0.00            
ATOM    116  C34 GCD     1      35.920  16.700  17.470  1.00  0.00            
ATOM    117  H56 GCD     1      36.380  16.750  18.460  1.00  0.00            
ATOM    118  O28 GCD     1      34.480  16.490  17.570  1.00  0.00            
ATOM    119  C35 GCD     1      33.750  16.520  16.280  1.00  0.00            
ATOM    120  H57 GCD     1      33.970  17.410  15.690  1.00  0.00            
ATOM    121  C36 GCD     1      32.250  16.350  16.580  1.00  0.00            
ATOM    122  H58 GCD     1      32.160  15.810  17.520  1.00  0.00            
ATOM    123  H59 GCD     1      31.740  15.840  15.760  1.00  0.00            
ATOM    124  O29 GCD     1      31.680  17.590  16.480  1.00  0.00            
ATOM    125  H60 GCD     1      30.800  17.380  16.140  1.00  0.00            
ATOM    126  O30 GCD     1      36.180  17.930  16.790  1.00  0.00            
ATOM    127  C37 GCD     1      37.560  18.460  16.820  1.00  0.00            
ATOM    128  H61 GCD     1      38.260  17.730  17.250  1.00  0.00            
ATOM    129  C38 GCD     1      38.220  18.770  15.410  1.00  0.00            
ATOM    130  H62 GCD     1      37.600  19.480  14.840  1.00  0.00            
ATOM    131  O31 GCD     1      38.310  17.560  14.670  1.00  0.00            
ATOM    132  H63 GCD     1      37.850  16.940  15.250  1.00  0.00            
ATOM    133  C39 GCD     1      39.590  19.450  15.610  1.00  0.00            
ATOM    134  H64 GCD     1      40.210  18.730  16.150  1.00  0.00            
ATOM    135  O32 GCD     1      40.160  19.780  14.380  1.00  0.00            
ATOM    136  H65 GCD     1      40.400  18.930  14.000  1.00  0.00            
ATOM    137  C40 GCD     1      39.420  20.700  16.560  1.00  0.00            
ATOM    138  H66 GCD     1      40.410  21.090  16.770  1.00  0.00            
ATOM    139  O33 GCD     1      38.830  20.290  17.790  1.00  0.00            
ATOM    140  C41 GCD     1      37.560  19.660  17.690  1.00  0.00            
ATOM    141  H67 GCD     1      36.960  20.320  17.050  1.00  0.00            
ATOM    142  C42 GCD     1      36.950  19.650  19.100  1.00  0.00            
ATOM    143  H68 GCD     1      35.960  19.170  19.100  1.00  0.00            
ATOM    144  H69 GCD     1      36.920  20.670  19.510  1.00  0.00            
ATOM    145  O34 GCD     1      37.730  18.830  20.020  1.00  0.00            
ATOM    146  H70 GCD     1      38.590  19.150  19.740  1.00  0.00            
ATOM    147  O35 GCD     1      38.460  21.620  16.060  1.00  0.00            
ATOM    148  C43 GCD     1      38.890  22.970  16.110  1.00  0.00            
ATOM    149  H71 GCD     1      39.770  23.120  16.760  1.00  0.00            
ATOM    150  C44 GCD     1      39.120  23.470  14.760  1.00  0.00            
ATOM    151  H72 GCD     1      38.280  23.170  14.110  1.00  0.00            
ATOM    152  O36 GCD     1      40.310  22.790  14.270  1.00  0.00            
ATOM    153  H73 GCD     1      40.140  21.850  14.440  1.00  0.00            
ATOM    154  C45 GCD     1      39.250  24.960  14.660  1.00  0.00            
ATOM    155  H74 GCD     1      40.100  25.270  15.280  1.00  0.00            
ATOM    156  O37 GCD     1      39.220  25.500  13.380  1.00  0.00            
ATOM    157  H75 GCD     1      39.590  24.850  12.770  1.00  0.00            
ATOM    158  C46 GCD     1      38.180  25.700  15.420  1.00  0.00            
ATOM    159  H76 GCD     1      38.590  26.710  15.490  1.00  0.00            
ATOM    160  O38 GCD     1      36.890  25.810  14.860  1.00  0.00            
ATOM    161  O39 GCD     1      37.940  25.120  16.710  1.00  0.00            
ATOM    162  C47 GCD     1      37.680  23.700  16.700  1.00  0.00            
ATOM    163  H77 GCD     1      36.800  23.460  16.080  1.00  0.00            
ATOM    164  C48 GCD     1      37.520  23.330  18.170  1.00  0.00            
ATOM    165  H78 GCD     1      38.550  23.210  18.520  1.00  0.00            
ATOM    166  H79 GCD     1      36.930  22.400  18.220  1.00  0.00            
ATOM    167  O40 GCD     1      36.690  24.260  18.920  1.00  0.00            
ATOM    168  H80 GCD     1      37.080  25.140  18.890  1.00  0.00            
ATOM    169  C1  BV5     2      35.190  26.310   9.460  1.00  0.00            
ATOM    170  C2  BV5     2      35.270  24.980  10.330  1.00  0.00            
ATOM    171  C3  BV5     2      34.940  23.710   9.560  1.00  0.00            
ATOM    172  C4  BV5     2      35.660  23.560   8.220  1.00  0.00            
ATOM    173  C5  BV5     2      35.110  22.450  10.350  1.00  0.00            
ATOM    174  C6  BV5     2      36.560  22.030  10.560  1.00  0.00            
ATOM    175  O1  BV5     2      37.520  22.780  10.540  1.00  0.00            
ATOM    176  O2  BV5     2      36.680  20.760  11.090  1.00  0.00            
ATOM    177  C7  BV5     2      37.980  20.250  11.330  1.00  0.00            
ATOM    178  C8  BV5     2      37.730  18.770  11.950  1.00  0.00            
ATOM    179  N1  BV5     2      36.720  17.810  11.230  1.00  0.00            
ATOM    180  C9  BV5     2      37.130  17.490   9.790  1.00  0.00            
ATOM    181  C10 BV5     2      36.770  16.500  11.900  1.00  0.00            
ATOM    182  C11 BV5     2      38.040  15.700  11.840  1.00  0.00            
ATOM    183  C12 BV5     2      35.350  18.420  11.190  1.00  0.00            
ATOM    184  C13 BV5     2      34.680  18.630  12.590  1.00  0.00            
ATOM    185  C14 BV5     2      34.320  22.570  11.600  1.00  0.00            
ATOM    186  C15 BV5     2      34.880  23.130  12.780  1.00  0.00            
ATOM    187  C16 BV5     2      34.180  23.090  13.990  1.00  0.00            
ATOM    188  C17 BV5     2      32.880  22.530  14.030  1.00  0.00            
ATOM    189  C18 BV5     2      32.330  21.990  12.910  1.00  0.00            
ATOM    190  C19 BV5     2      33.030  21.970  11.690  1.00  0.00            
ATOM    191  H1  BV5     2      35.410  27.160  10.110  1.00  0.00            
ATOM    192  H2  BV5     2      36.010  26.260   8.730  1.00  0.00            
ATOM    193  H3  BV5     2      34.250  26.530   8.940  1.00  0.00            
ATOM    194  H4  BV5     2      34.470  25.120  11.070  1.00  0.00            
ATOM    195  H5  BV5     2      36.180  24.900  10.940  1.00  0.00            
ATOM    196  H6  BV5     2      33.850  23.770   9.420  1.00  0.00            
ATOM    197  H7  BV5     2      36.730  23.780   8.330  1.00  0.00            
ATOM    198  H8  BV5     2      35.460  22.620   7.680  1.00  0.00            
ATOM    199  H9  BV5     2      35.300  24.250   7.440  1.00  0.00            
ATOM    200  H10 BV5     2      34.600  21.730   9.690  1.00  0.00            
ATOM    201  H11 BV5     2      38.610  20.820  12.020  1.00  0.00            
ATOM    202  H12 BV5     2      38.440  20.190  10.330  1.00  0.00            
ATOM    203  H13 BV5     2      37.360  18.880  12.970  1.00  0.00            
ATOM    204  H14 BV5     2      38.680  18.240  12.060  1.00  0.00            
ATOM    205  H15 BV5     2      36.520  16.640   9.490  1.00  0.00            
ATOM    206  H16 BV5     2      36.930  18.370   9.180  1.00  0.00            
ATOM    207  H17 BV5     2      38.180  17.190   9.870  1.00  0.00            
ATOM    208  H18 BV5     2      35.940  15.990  11.420  1.00  0.00            
ATOM    209  H19 BV5     2      36.540  16.610  12.970  1.00  0.00            
ATOM    210  H20 BV5     2      38.260  15.360  10.820  1.00  0.00            
ATOM    211  H21 BV5     2      38.900  16.300  12.170  1.00  0.00            
ATOM    212  H22 BV5     2      37.940  14.820  12.470  1.00  0.00            
ATOM    213  H23 BV5     2      34.780  17.740  10.560  1.00  0.00            
ATOM    214  H24 BV5     2      35.330  19.320  10.570  1.00  0.00            
ATOM    215  H25 BV5     2      35.090  17.930  13.320  1.00  0.00            
ATOM    216  H26 BV5     2      34.910  19.580  13.090  1.00  0.00            
ATOM    217  H27 BV5     2      33.590  18.500  12.550  1.00  0.00            
ATOM    218  H28 BV5     2      35.890  23.520  12.800  1.00  0.00            
ATOM    219  H29 BV5     2      34.690  23.360  14.920  1.00  0.00            
ATOM    220  H30 BV5     2      32.320  22.490  14.960  1.00  0.00            
ATOM    221  H31 BV5     2      31.350  21.530  12.940  1.00  0.00            
ATOM    222  H32 BV5     2      32.580  21.590  10.780  1.00  0.00            
TER
ENDMDL
MODEL        1
ATOM      1  H1  GCD     1      45.070  22.740  14.300  1.00  0.00            
ATOM      2  O1  GCD     1      45.030  21.780  14.370  1.00  0.00            
ATOM      3  C1  GCD     1      45.390  21.200  13.130  1.00  0.00            
ATOM      4  H2  GCD     1      46.480  21.230  13.030  1.00  0.00            
ATOM      5  H3  GCD     1      45.120  20.140  13.160  1.00  0.00            
ATOM      6  C2  GCD     1      44.680  21.840  11.910  1.00  0.00            
ATOM      7  H4  GCD     1      43.650  21.490  12.060  1.00  0.00            
ATOM      8  C3  GCD     1      45.210  21.230  10.630  1.00  0.00            
ATOM      9  H5  GCD     1      46.260  21.530  10.500  1.00  0.00            
ATOM     10  C4  GCD     1      44.510  21.950   9.420  1.00  0.00            
ATOM     11  H6  GCD     1      43.450  21.640   9.380  1.00  0.00            
ATOM     12  O2  GCD     1      45.200  21.610   8.180  1.00  0.00            
ATOM     13  H7  GCD     1      45.660  22.410   7.910  1.00  0.00            
ATOM     14  C5  GCD     1      44.500  23.440   9.600  1.00  0.00            
ATOM     15  H8  GCD     1      45.510  23.870   9.650  1.00  0.00            
ATOM     16  O3  GCD     1      43.800  24.030   8.530  1.00  0.00            
ATOM     17  H9  GCD     1      42.900  24.020   8.870  1.00  0.00            
ATOM     18  C6  GCD     1      43.940  23.810  10.960  1.00  0.00            
ATOM     19  O4  GCD     1      44.780  23.270  11.960  1.00  0.00            
ATOM     20  H10 GCD     1      43.880  24.900  11.020  1.00  0.00            
ATOM     21  O5  GCD     1      42.610  23.220  11.030  1.00  0.00            
ATOM     22  C7  GCD     1      41.460  24.060  10.960  1.00  0.00            
ATOM     23  H11 GCD     1      41.640  25.040  10.520  1.00  0.00            
ATOM     24  C8  GCD     1      40.470  23.350  10.060  1.00  0.00            
ATOM     25  H12 GCD     1      40.390  22.410  10.620  1.00  0.00            
ATOM     26  O6  GCD     1      41.020  23.200   8.760  1.00  0.00            
ATOM     27  H13 GCD     1      40.440  22.650   8.230  1.00  0.00            
ATOM     28  C9  GCD     1      39.080  24.010  10.030  1.00  0.00            
ATOM     29  H14 GCD     1      39.270  24.920   9.450  1.00  0.00            
ATOM     30  O7  GCD     1      38.160  23.160   9.260  1.00  0.00            
ATOM     31  H15 GCD     1      37.420  22.820   9.780  1.00  0.00            
ATOM     32  C10 GCD     1      38.630  24.350  11.430  1.00  0.00            
ATOM     33  H16 GCD     1      37.770  25.040  11.510  1.00  0.00            
ATOM     34  O8  GCD     1      39.690  24.990  12.170  1.00  0.00            
ATOM     35  C11 GCD     1      40.920  24.270  12.350  1.00  0.00            
ATOM     36  H17 GCD     1      40.690  23.300  12.800  1.00  0.00            
ATOM     37  C12 GCD     1      41.880  25.060  13.300  1.00  0.00            
ATOM     38  H18 GCD     1      42.150  26.080  12.970  1.00  0.00            
ATOM     39  H19 GCD     1      42.800  24.460  13.320  1.00  0.00            
ATOM     40  O9  GCD     1      41.370  25.140  14.590  1.00  0.00            
ATOM     41  H20 GCD     1      41.560  25.990  15.010  1.00  0.00            
ATOM     42  O10 GCD     1      38.340  23.220  12.210  1.00  0.00            
ATOM     43  C13 GCD     1      37.100  23.220  13.010  1.00  0.00            
ATOM     44  H21 GCD     1      36.620  24.200  12.900  1.00  0.00            
ATOM     45  C14 GCD     1      36.280  22.120  12.370  1.00  0.00            
ATOM     46  H22 GCD     1      36.910  21.230  12.310  1.00  0.00            
ATOM     47  O11 GCD     1      36.060  22.450  10.980  1.00  0.00            
ATOM     48  H23 GCD     1      35.280  22.990  10.810  1.00  0.00            
ATOM     49  C15 GCD     1      34.930  21.910  13.090  1.00  0.00            
ATOM     50  H24 GCD     1      34.370  22.850  13.100  1.00  0.00            
ATOM     51  O12 GCD     1      34.100  20.810  12.550  1.00  0.00            
ATOM     52  H25 GCD     1      33.940  20.160  13.250  1.00  0.00            
ATOM     53  C16 GCD     1      35.200  21.700  14.630  1.00  0.00            
ATOM     54  H26 GCD     1      34.250  21.680  15.190  1.00  0.00            
ATOM     55  O13 GCD     1      36.120  22.620  15.180  1.00  0.00            
ATOM     56  C17 GCD     1      37.370  22.840  14.470  1.00  0.00            
ATOM     57  H27 GCD     1      37.870  21.870  14.560  1.00  0.00            
ATOM     58  C18 GCD     1      38.120  23.900  15.170  1.00  0.00            
ATOM     59  H28 GCD     1      37.570  24.850  15.130  1.00  0.00            
ATOM     60  H29 GCD     1      39.050  24.180  14.650  1.00  0.00            
ATOM     61  O14 GCD     1      38.520  23.600  16.460  1.00  0.00            
ATOM     62  H30 GCD     1      38.760  24.440  16.860  1.00  0.00            
ATOM     63  O15 GCD     1      35.790  20.370  14.630  1.00  0.00            
ATOM     64  C19 GCD     1      35.260  19.630  15.740  1.00  0.00            
ATOM     65  H31 GCD     1      34.760  20.280  16.460  1.00  0.00            
ATOM     66  C20 GCD     1      34.290  18.610  15.190  1.00  0.00            
ATOM     67  H32 GCD     1      34.810  18.060  14.400  1.00  0.00            
ATOM     68  O16 GCD     1      33.150  19.200  14.520  1.00  0.00            
ATOM     69  H33 GCD     1      32.620  18.560  14.030  1.00  0.00            
ATOM     70  C21 GCD     1      33.930  17.650  16.240  1.00  0.00            
ATOM     71  H34 GCD     1      33.270  18.240  16.890  1.00  0.00            
ATOM     72  O17 GCD     1      33.300  16.520  15.610  1.00  0.00            
ATOM     73  H35 GCD     1      33.980  15.910  15.310  1.00  0.00            
ATOM     74  C22 GCD     1      35.110  17.140  17.090  1.00  0.00            
ATOM     75  H36 GCD     1      34.750  16.460  17.870  1.00  0.00            
ATOM     76  O18 GCD     1      35.830  18.270  17.540  1.00  0.00            
ATOM     77  C23 GCD     1      36.410  19.020  16.500  1.00  0.00            
ATOM     78  H37 GCD     1      37.080  18.460  15.840  1.00  0.00            
ATOM     79  C24 GCD     1      37.240  20.140  17.230  1.00  0.00            
ATOM     80  H38 GCD     1      36.580  20.780  17.820  1.00  0.00            
ATOM     81  H39 GCD     1      37.770  20.770  16.510  1.00  0.00            
ATOM     82  O19 GCD     1      38.170  19.500  18.090  1.00  0.00            
ATOM     83  H40 GCD     1      37.660  18.840  18.570  1.00  0.00            
ATOM     84  O20 GCD     1      35.940  16.240  16.250  1.00  0.00            
ATOM     85  C25 GCD     1      36.220  14.880  16.590  1.00  0.00            
ATOM     86  H41 GCD     1      35.540  14.790  17.440  1.00  0.00            
ATOM     87  C26 GCD     1      35.850  13.990  15.410  1.00  0.00            
ATOM     88  H42 GCD     1      36.430  14.260  14.520  1.00  0.00            
ATOM     89  O21 GCD     1      34.470  14.190  15.100  1.00  0.00            
ATOM     90  H43 GCD     1      34.320  13.840  14.210  1.00  0.00            
ATOM     91  C27 GCD     1      36.230  12.520  15.720  1.00  0.00            
ATOM     92  H44 GCD     1      35.730  12.180  16.630  1.00  0.00            
ATOM     93  O22 GCD     1      35.940  11.670  14.620  1.00  0.00            
ATOM     94  H45 GCD     1      35.080  11.240  14.650  1.00  0.00            
ATOM     95  C28 GCD     1      37.690  12.410  16.100  1.00  0.00            
ATOM     96  H46 GCD     1      37.900  11.400  16.460  1.00  0.00            
ATOM     97  O23 GCD     1      37.900  13.330  17.210  1.00  0.00            
ATOM     98  C29 GCD     1      37.670  14.710  16.930  1.00  0.00            
ATOM     99  H47 GCD     1      38.230  15.060  16.050  1.00  0.00            
ATOM    100  C30 GCD     1      38.130  15.550  18.110  1.00  0.00            
ATOM    101  H48 GCD     1      38.290  16.580  17.800  1.00  0.00            
ATOM    102  H49 GCD     1      39.120  15.140  18.360  1.00  0.00            
ATOM    103  O24 GCD     1      37.330  15.460  19.230  1.00  0.00            
ATOM    104  H50 GCD     1      37.270  16.330  19.640  1.00  0.00            
ATOM    105  O25 GCD     1      38.560  12.660  14.960  1.00  0.00            
ATOM    106  C31 GCD     1      39.330  11.570  14.460  1.00  0.00            
ATOM    107  H51 GCD     1      39.050  10.590  14.860  1.00  0.00            
ATOM    108  C32 GCD     1      39.150  11.500  12.970  1.00  0.00            
ATOM    109  H52 GCD     1      39.500  12.470  12.580  1.00  0.00            
ATOM    110  O26 GCD     1      37.810  11.230  12.520  1.00  0.00            
ATOM    111  H53 GCD     1      37.270  11.740  13.140  1.00  0.00            
ATOM    112  C33 GCD     1      40.100  10.540  12.310  1.00  0.00            
ATOM    113  H54 GCD     1      39.820   9.530  12.660  1.00  0.00            
ATOM    114  O27 GCD     1      40.050  10.720  10.910  1.00  0.00            
ATOM    115  H55 GCD     1      40.410  11.560  10.600  1.00  0.00            
ATOM    116  C34 GCD     1      41.530  10.870  12.830  1.00  0.00            
ATOM    117  H56 GCD     1      42.190  10.110  12.390  1.00  0.00            
ATOM    118  O28 GCD     1      41.560  10.750  14.270  1.00  0.00            
ATOM    119  C35 GCD     1      40.760  11.740  14.890  1.00  0.00            
ATOM    120  H57 GCD     1      41.110  12.740  14.610  1.00  0.00            
ATOM    121  C36 GCD     1      40.960  11.550  16.390  1.00  0.00            
ATOM    122  H58 GCD     1      40.340  12.260  16.950  1.00  0.00            
ATOM    123  H59 GCD     1      41.950  11.950  16.640  1.00  0.00            
ATOM    124  O29 GCD     1      40.690  10.250  16.910  1.00  0.00            
ATOM    125  H60 GCD     1      41.310   9.590  16.560  1.00  0.00            
ATOM    126  O30 GCD     1      41.920  12.160  12.470  1.00  0.00            
ATOM    127  C37 GCD     1      43.080  12.350  11.720  1.00  0.00            
ATOM    128  H61 GCD     1      43.460  11.400  11.320  1.00  0.00            
ATOM    129  C38 GCD     1      42.720  13.150  10.480  1.00  0.00            
ATOM    130  H62 GCD     1      42.320  14.090  10.870  1.00  0.00            
ATOM    131  O31 GCD     1      41.770  12.470   9.640  1.00  0.00            
ATOM    132  H63 GCD     1      42.170  11.710   9.190  1.00  0.00            
ATOM    133  C39 GCD     1      43.970  13.410   9.650  1.00  0.00            
ATOM    134  H64 GCD     1      44.440  12.470   9.340  1.00  0.00            
ATOM    135  O32 GCD     1      43.710  14.210   8.460  1.00  0.00            
ATOM    136  H65 GCD     1      42.890  13.840   8.110  1.00  0.00            
ATOM    137  C40 GCD     1      45.120  13.990  10.520  1.00  0.00            
ATOM    138  H66 GCD     1      46.070  13.880   9.990  1.00  0.00            
ATOM    139  O33 GCD     1      45.290  13.350  11.800  1.00  0.00            
ATOM    140  C41 GCD     1      44.090  13.220  12.560  1.00  0.00            
ATOM    141  H67 GCD     1      43.760  14.240  12.800  1.00  0.00            
ATOM    142  C42 GCD     1      44.480  12.560  13.870  1.00  0.00            
ATOM    143  H68 GCD     1      43.620  12.500  14.550  1.00  0.00            
ATOM    144  H69 GCD     1      45.250  13.160  14.360  1.00  0.00            
ATOM    145  O34 GCD     1      44.990  11.200  13.820  1.00  0.00            
ATOM    146  H70 GCD     1      45.310  10.960  12.950  1.00  0.00            
ATOM    147  O35 GCD     1      44.840  15.340  10.800  1.00  0.00            
ATOM    148  C43 GCD     1      45.890  16.260  10.790  1.00  0.00            
ATOM    149  H71 GCD     1      46.890  15.850  10.960  1.00  0.00            
ATOM    150  C44 GCD     1      45.760  16.820   9.340  1.00  0.00            
ATOM    151  H72 GCD     1      44.700  17.030   9.170  1.00  0.00            
ATOM    152  O36 GCD     1      46.120  15.900   8.330  1.00  0.00            
ATOM    153  H73 GCD     1      45.310  15.380   8.220  1.00  0.00            
ATOM    154  C45 GCD     1      46.380  18.180   9.120  1.00  0.00            
ATOM    155  H74 GCD     1      47.460  17.970   9.070  1.00  0.00            
ATOM    156  O37 GCD     1      45.940  18.830   7.840  1.00  0.00            
ATOM    157  H75 GCD     1      45.210  19.450   7.900  1.00  0.00            
ATOM    158  C46 GCD     1      46.280  19.160  10.310  1.00  0.00            
ATOM    159  H76 GCD     1      47.120  19.860  10.240  1.00  0.00            
ATOM    160  O38 GCD     1      44.960  19.870  10.500  1.00  0.00            
ATOM    161  O39 GCD     1      46.600  18.410  11.520  1.00  0.00            
ATOM    162  C47 GCD     1      45.590  17.370  11.780  1.00  0.00            
ATOM    163  H77 GCD     1      44.530  17.610  11.610  1.00  0.00            
ATOM    164  C48 GCD     1      45.720  16.960  13.240  1.00  0.00            
ATOM    165  H78 GCD     1      45.000  16.170  13.490  1.00  0.00            
ATOM    166  H79 GCD     1      45.430  17.750  13.950  1.00  0.00            
ATOM    167  O40 GCD     1      47.070  16.470  13.510  1.00  0.00            
ATOM    168  H80 GCD     1      47.530  17.320  13.530  1.00  0.00            
ATOM    169  C1  BV5     2      40.020  20.170  12.230  1.00  0.00            
ATOM    170  C2  BV5     2      40.940  18.930  12.200  1.00  0.00            
ATOM    171  C3  BV5     2      40.200  17.540  12.120  1.00  0.00            
ATOM    172  C4  BV5     2      41.300  16.450  12.020  1.00  0.00            
ATOM    173  C5  BV5     2      39.270  17.270  13.350  1.00  0.00            
ATOM    174  C6  BV5     2      38.270  16.270  12.960  1.00  0.00            
ATOM    175  O1  BV5     2      38.430  15.080  13.090  1.00  0.00            
ATOM    176  O2  BV5     2      37.170  16.920  12.410  1.00  0.00            
ATOM    177  C7  BV5     2      35.990  16.170  12.030  1.00  0.00            
ATOM    178  C8  BV5     2      35.090  16.960  11.140  1.00  0.00            
ATOM    179  N1  BV5     2      35.690  17.710   9.930  1.00  0.00            
ATOM    180  C9  BV5     2      36.520  16.690   9.150  1.00  0.00            
ATOM    181  C10 BV5     2      34.560  18.260   9.110  1.00  0.00            
ATOM    182  C11 BV5     2      33.760  19.430   9.730  1.00  0.00            
ATOM    183  C12 BV5     2      36.630  18.810  10.310  1.00  0.00            
ATOM    184  C13 BV5     2      37.340  19.580   9.180  1.00  0.00            
ATOM    185  C14 BV5     2      39.970  16.990  14.670  1.00  0.00            
ATOM    186  C15 BV5     2      40.460  15.720  14.980  1.00  0.00            
ATOM    187  C16 BV5     2      41.280  15.590  16.120  1.00  0.00            
ATOM    188  C17 BV5     2      41.490  16.680  16.990  1.00  0.00            
ATOM    189  C18 BV5     2      40.940  17.940  16.720  1.00  0.00            
ATOM    190  C19 BV5     2      40.120  18.070  15.570  1.00  0.00            
ATOM    191  H1  BV5     2      39.790  20.450  11.190  1.00  0.00            
ATOM    192  H2  BV5     2      39.120  20.100  12.850  1.00  0.00            
ATOM    193  H3  BV5     2      40.560  21.040  12.630  1.00  0.00            
ATOM    194  H4  BV5     2      41.510  19.040  13.140  1.00  0.00            
ATOM    195  H5  BV5     2      41.770  19.050  11.490  1.00  0.00            
ATOM    196  H6  BV5     2      39.590  17.590  11.210  1.00  0.00            
ATOM    197  H7  BV5     2      41.900  16.290  12.920  1.00  0.00            
ATOM    198  H8  BV5     2      40.780  15.530  11.710  1.00  0.00            
ATOM    199  H9  BV5     2      41.990  16.710  11.210  1.00  0.00            
ATOM    200  H10 BV5     2      38.660  18.170  13.510  1.00  0.00            
ATOM    201  H11 BV5     2      35.380  15.850  12.900  1.00  0.00            
ATOM    202  H12 BV5     2      36.240  15.240  11.510  1.00  0.00            
ATOM    203  H13 BV5     2      34.540  17.650  11.790  1.00  0.00            
ATOM    204  H14 BV5     2      34.440  16.200  10.700  1.00  0.00            
ATOM    205  H15 BV5     2      37.130  17.090   8.340  1.00  0.00            
ATOM    206  H16 BV5     2      37.200  16.200   9.850  1.00  0.00            
ATOM    207  H17 BV5     2      35.760  16.030   8.740  1.00  0.00            
ATOM    208  H18 BV5     2      33.930  17.400   8.860  1.00  0.00            
ATOM    209  H19 BV5     2      35.120  18.690   8.280  1.00  0.00            
ATOM    210  H20 BV5     2      33.400  19.010  10.680  1.00  0.00            
ATOM    211  H21 BV5     2      34.390  20.310   9.880  1.00  0.00            
ATOM    212  H22 BV5     2      32.950  19.780   9.070  1.00  0.00            
ATOM    213  H23 BV5     2      37.400  18.310  10.900  1.00  0.00            
ATOM    214  H24 BV5     2      36.110  19.520  10.960  1.00  0.00            
ATOM    215  H25 BV5     2      38.170  20.100   9.680  1.00  0.00            
ATOM    216  H26 BV5     2      37.760  18.850   8.470  1.00  0.00            
ATOM    217  H27 BV5     2      36.670  20.300   8.680  1.00  0.00            
ATOM    218  H28 BV5     2      40.370  14.830  14.380  1.00  0.00            
ATOM    219  H29 BV5     2      41.580  14.570  16.350  1.00  0.00            
ATOM    220  H30 BV5     2      42.150  16.580  17.850  1.00  0.00            
ATOM    221  H31 BV5     2      41.130  18.810  17.350  1.00  0.00            
ATOM    222  H32 BV5     2      39.800  19.050  15.220  1.00  0.00            
TER
ENDMDL
MODEL        1
ATOM      1  H1  GCD     1      47.440  20.310   4.470  1.00  0.00            
ATOM      2  O1  GCD     1      46.920  19.550   4.190  1.00  0.00            
ATOM      3  C1  GCD     1      46.300  18.970   5.270  1.00  0.00            
ATOM      4  H2  GCD     1      46.870  19.190   6.180  1.00  0.00            
ATOM      5  H3  GCD     1      45.360  19.530   5.380  1.00  0.00            
ATOM      6  C2  GCD     1      46.050  17.560   5.170  1.00  0.00            
ATOM      7  H4  GCD     1      45.490  17.400   6.100  1.00  0.00            
ATOM      8  C3  GCD     1      47.230  16.630   5.130  1.00  0.00            
ATOM      9  H5  GCD     1      47.770  16.850   4.200  1.00  0.00            
ATOM     10  C4  GCD     1      46.710  15.190   5.120  1.00  0.00            
ATOM     11  H6  GCD     1      46.190  14.990   6.070  1.00  0.00            
ATOM     12  O2  GCD     1      47.740  14.270   5.060  1.00  0.00            
ATOM     13  H7  GCD     1      48.180  14.450   4.220  1.00  0.00            
ATOM     14  C5  GCD     1      45.690  14.980   3.990  1.00  0.00            
ATOM     15  H8  GCD     1      46.200  15.060   3.020  1.00  0.00            
ATOM     16  O3  GCD     1      45.170  13.610   3.920  1.00  0.00            
ATOM     17  H9  GCD     1      44.470  13.640   4.580  1.00  0.00            
ATOM     18  C6  GCD     1      44.610  15.960   3.940  1.00  0.00            
ATOM     19  O4  GCD     1      45.220  17.250   4.060  1.00  0.00            
ATOM     20  H10 GCD     1      43.990  16.050   3.050  1.00  0.00            
ATOM     21  O5  GCD     1      43.650  15.830   5.000  1.00  0.00            
ATOM     22  C7  GCD     1      42.280  15.730   4.660  1.00  0.00            
ATOM     23  H11 GCD     1      42.100  15.530   3.590  1.00  0.00            
ATOM     24  C8  GCD     1      41.740  14.500   5.370  1.00  0.00            
ATOM     25  H12 GCD     1      41.920  14.600   6.450  1.00  0.00            
ATOM     26  O6  GCD     1      42.420  13.270   4.930  1.00  0.00            
ATOM     27  H13 GCD     1      41.820  12.610   5.280  1.00  0.00            
ATOM     28  C9  GCD     1      40.280  14.310   5.150  1.00  0.00            
ATOM     29  H14 GCD     1      40.170  14.160   4.070  1.00  0.00            
ATOM     30  O7  GCD     1      39.710  13.220   5.930  1.00  0.00            
ATOM     31  H15 GCD     1      39.130  13.540   6.630  1.00  0.00            
ATOM     32  C10 GCD     1      39.560  15.610   5.500  1.00  0.00            
ATOM     33  H16 GCD     1      38.500  15.430   5.270  1.00  0.00            
ATOM     34  O8  GCD     1      40.100  16.640   4.770  1.00  0.00            
ATOM     35  C11 GCD     1      41.430  16.960   4.990  1.00  0.00            
ATOM     36  H17 GCD     1      41.670  17.340   5.990  1.00  0.00            
ATOM     37  C12 GCD     1      41.730  18.100   4.050  1.00  0.00            
ATOM     38  H18 GCD     1      41.240  17.880   3.090  1.00  0.00            
ATOM     39  H19 GCD     1      42.790  18.300   3.870  1.00  0.00            
ATOM     40  O9  GCD     1      41.240  19.350   4.550  1.00  0.00            
ATOM     41  H20 GCD     1      41.360  19.980   3.830  1.00  0.00            
ATOM     42  O10 GCD     1      39.670  15.890   6.860  1.00  0.00            
ATOM     43  C13 GCD     1      38.410  16.190   7.560  1.00  0.00            
ATOM     44  H21 GCD     1      37.550  16.280   6.890  1.00  0.00            
ATOM     45  C14 GCD     1      38.180  15.100   8.620  1.00  0.00            
ATOM     46  H22 GCD     1      39.000  14.970   9.330  1.00  0.00            
ATOM     47  O11 GCD     1      37.930  13.880   8.000  1.00  0.00            
ATOM     48  H23 GCD     1      37.000  13.700   7.800  1.00  0.00            
ATOM     49  C15 GCD     1      36.880  15.480   9.380  1.00  0.00            
ATOM     50  H24 GCD     1      36.170  15.670   8.570  1.00  0.00            
ATOM     51  O12 GCD     1      36.360  14.600  10.310  1.00  0.00            
ATOM     52  H25 GCD     1      36.320  13.730   9.890  1.00  0.00            
ATOM     53  C16 GCD     1      37.120  16.850  10.100  1.00  0.00            
ATOM     54  H26 GCD     1      36.220  17.130  10.660  1.00  0.00            
ATOM     55  O13 GCD     1      37.360  17.780   9.100  1.00  0.00            
ATOM     56  C17 GCD     1      38.580  17.570   8.270  1.00  0.00            
ATOM     57  H27 GCD     1      39.510  17.610   8.860  1.00  0.00            
ATOM     58  C18 GCD     1      38.710  18.720   7.300  1.00  0.00            
ATOM     59  H28 GCD     1      39.690  18.650   6.810  1.00  0.00            
ATOM     60  H29 GCD     1      38.840  19.600   7.950  1.00  0.00            
ATOM     61  O14 GCD     1      37.610  18.720   6.420  1.00  0.00            
ATOM     62  H30 GCD     1      37.930  19.380   5.790  1.00  0.00            
ATOM     63  O15 GCD     1      38.220  16.650  10.920  1.00  0.00            
ATOM     64  C19 GCD     1      38.120  17.240  12.220  1.00  0.00            
ATOM     65  H31 GCD     1      37.150  17.750  12.210  1.00  0.00            
ATOM     66  C20 GCD     1      38.060  16.100  13.230  1.00  0.00            
ATOM     67  H32 GCD     1      38.860  15.380  13.010  1.00  0.00            
ATOM     68  O16 GCD     1      36.830  15.260  13.060  1.00  0.00            
ATOM     69  H33 GCD     1      36.800  14.920  12.160  1.00  0.00            
ATOM     70  C21 GCD     1      38.100  16.580  14.690  1.00  0.00            
ATOM     71  H34 GCD     1      37.130  17.080  14.790  1.00  0.00            
ATOM     72  O17 GCD     1      38.120  15.450  15.640  1.00  0.00            
ATOM     73  H35 GCD     1      38.940  14.950  15.550  1.00  0.00            
ATOM     74  C22 GCD     1      39.240  17.650  14.840  1.00  0.00            
ATOM     75  H36 GCD     1      39.250  18.150  15.810  1.00  0.00            
ATOM     76  O18 GCD     1      39.060  18.670  13.870  1.00  0.00            
ATOM     77  C23 GCD     1      39.210  18.330  12.490  1.00  0.00            
ATOM     78  H37 GCD     1      40.180  17.810  12.460  1.00  0.00            
ATOM     79  C24 GCD     1      39.110  19.540  11.530  1.00  0.00            
ATOM     80  H38 GCD     1      38.190  20.100  11.730  1.00  0.00            
ATOM     81  H39 GCD     1      38.990  19.230  10.480  1.00  0.00            
ATOM     82  O19 GCD     1      40.140  20.480  11.620  1.00  0.00            
ATOM     83  H40 GCD     1      40.900  20.130  12.110  1.00  0.00            
ATOM     84  O20 GCD     1      40.550  17.050  14.590  1.00  0.00            
ATOM     85  C25 GCD     1      41.220  16.530  15.740  1.00  0.00            
ATOM     86  H41 GCD     1      40.650  16.360  16.660  1.00  0.00            
ATOM     87  C26 GCD     1      41.790  15.190  15.350  1.00  0.00            
ATOM     88  H42 GCD     1      42.350  15.300  14.410  1.00  0.00            
ATOM     89  O21 GCD     1      40.620  14.280  15.250  1.00  0.00            
ATOM     90  H43 GCD     1      40.990  13.420  15.000  1.00  0.00            
ATOM     91  C27 GCD     1      42.660  14.640  16.460  1.00  0.00            
ATOM     92  H44 GCD     1      41.970  14.660  17.310  1.00  0.00            
ATOM     93  O22 GCD     1      43.260  13.320  16.310  1.00  0.00            
ATOM     94  H45 GCD     1      43.930  13.350  15.610  1.00  0.00            
ATOM     95  C28 GCD     1      43.830  15.600  16.780  1.00  0.00            
ATOM     96  H46 GCD     1      44.390  15.330  17.680  1.00  0.00            
ATOM     97  O23 GCD     1      43.280  16.910  17.070  1.00  0.00            
ATOM     98  C29 GCD     1      42.410  17.460  16.070  1.00  0.00            
ATOM     99  H47 GCD     1      42.950  17.610  15.120  1.00  0.00            
ATOM    100  C30 GCD     1      41.880  18.800  16.590  1.00  0.00            
ATOM    101  H48 GCD     1      41.470  18.620  17.590  1.00  0.00            
ATOM    102  H49 GCD     1      41.090  19.140  15.920  1.00  0.00            
ATOM    103  O24 GCD     1      42.980  19.680  16.790  1.00  0.00            
ATOM    104  H50 GCD     1      43.450  19.640  17.630  1.00  0.00            
ATOM    105  O25 GCD     1      44.650  15.570  15.680  1.00  0.00            
ATOM    106  C31 GCD     1      46.020  15.140  15.950  1.00  0.00            
ATOM    107  H51 GCD     1      45.980  14.530  16.870  1.00  0.00            
ATOM    108  C32 GCD     1      46.480  14.300  14.790  1.00  0.00            
ATOM    109  H52 GCD     1      46.280  14.860  13.860  1.00  0.00            
ATOM    110  O26 GCD     1      45.670  13.230  14.660  1.00  0.00            
ATOM    111  H53 GCD     1      46.030  12.750  13.910  1.00  0.00            
ATOM    112  C33 GCD     1      47.890  13.890  14.750  1.00  0.00            
ATOM    113  H54 GCD     1      48.110  13.260  15.620  1.00  0.00            
ATOM    114  O27 GCD     1      48.330  13.230  13.560  1.00  0.00            
ATOM    115  H55 GCD     1      49.300  13.180  13.590  1.00  0.00            
ATOM    116  C34 GCD     1      48.680  15.180  15.040  1.00  0.00            
ATOM    117  H56 GCD     1      49.750  14.950  15.140  1.00  0.00            
ATOM    118  O28 GCD     1      48.360  15.810  16.230  1.00  0.00            
ATOM    119  C35 GCD     1      46.990  16.250  16.190  1.00  0.00            
ATOM    120  H57 GCD     1      47.030  16.990  15.380  1.00  0.00            
ATOM    121  C36 GCD     1      46.780  17.130  17.470  1.00  0.00            
ATOM    122  H58 GCD     1      45.750  17.470  17.360  1.00  0.00            
ATOM    123  H59 GCD     1      47.420  18.010  17.320  1.00  0.00            
ATOM    124  O29 GCD     1      46.960  16.370  18.690  1.00  0.00            
ATOM    125  H60 GCD     1      47.740  15.820  18.540  1.00  0.00            
ATOM    126  O30 GCD     1      48.530  16.070  13.940  1.00  0.00            
ATOM    127  C37 GCD     1      49.760  16.550  13.440  1.00  0.00            
ATOM    128  H61 GCD     1      50.460  16.910  14.210  1.00  0.00            
ATOM    129  C38 GCD     1      50.430  15.450  12.550  1.00  0.00            
ATOM    130  H62 GCD     1      49.620  15.050  11.920  1.00  0.00            
ATOM    131  O31 GCD     1      50.900  14.410  13.360  1.00  0.00            
ATOM    132  H63 GCD     1      51.680  14.070  12.910  1.00  0.00            
ATOM    133  C39 GCD     1      51.530  16.050  11.780  1.00  0.00            
ATOM    134  H64 GCD     1      52.260  16.320  12.560  1.00  0.00            
ATOM    135  O32 GCD     1      52.150  15.070  10.970  1.00  0.00            
ATOM    136  H65 GCD     1      51.670  15.010  10.130  1.00  0.00            
ATOM    137  C40 GCD     1      51.070  17.280  10.980  1.00  0.00            
ATOM    138  H66 GCD     1      51.980  17.750  10.600  1.00  0.00            
ATOM    139  O33 GCD     1      50.600  18.240  11.910  1.00  0.00            
ATOM    140  C41 GCD     1      49.420  17.740  12.600  1.00  0.00            
ATOM    141  H67 GCD     1      48.690  17.490  11.820  1.00  0.00            
ATOM    142  C42 GCD     1      48.870  18.830  13.520  1.00  0.00            
ATOM    143  H68 GCD     1      49.720  19.110  14.150  1.00  0.00            
ATOM    144  H69 GCD     1      48.140  18.370  14.200  1.00  0.00            
ATOM    145  O34 GCD     1      48.240  20.000  12.940  1.00  0.00            
ATOM    146  H70 GCD     1      48.940  20.420  12.430  1.00  0.00            
ATOM    147  O35 GCD     1      50.090  17.010   9.980  1.00  0.00            
ATOM    148  C43 GCD     1      50.510  17.430   8.710  1.00  0.00            
ATOM    149  H71 GCD     1      51.460  17.970   8.640  1.00  0.00            
ATOM    150  C44 GCD     1      50.540  16.120   7.870  1.00  0.00            
ATOM    151  H72 GCD     1      49.620  15.560   8.090  1.00  0.00            
ATOM    152  O36 GCD     1      51.670  15.270   8.230  1.00  0.00            
ATOM    153  H73 GCD     1      51.470  14.410   7.850  1.00  0.00            
ATOM    154  C45 GCD     1      50.510  16.310   6.340  1.00  0.00            
ATOM    155  H74 GCD     1      51.460  16.790   6.050  1.00  0.00            
ATOM    156  O37 GCD     1      50.310  15.030   5.610  1.00  0.00            
ATOM    157  H75 GCD     1      49.390  14.890   5.350  1.00  0.00            
ATOM    158  C46 GCD     1      49.390  17.310   5.960  1.00  0.00            
ATOM    159  H76 GCD     1      49.490  17.560   4.900  1.00  0.00            
ATOM    160  O38 GCD     1      48.070  16.910   6.280  1.00  0.00            
ATOM    161  O39 GCD     1      49.670  18.570   6.810  1.00  0.00            
ATOM    162  C47 GCD     1      49.430  18.380   8.210  1.00  0.00            
ATOM    163  H77 GCD     1      48.440  17.950   8.370  1.00  0.00            
ATOM    164  C48 GCD     1      49.510  19.750   8.950  1.00  0.00            
ATOM    165  H78 GCD     1      49.290  19.640  10.020  1.00  0.00            
ATOM    166  H79 GCD     1      48.730  20.370   8.510  1.00  0.00            
ATOM    167  O40 GCD     1      50.790  20.360   8.820  1.00  0.00            
ATOM    168  H80 GCD     1      50.890  20.190   7.880  1.00  0.00            
ATOM    169  C1  BV5     2      -1.950  14.290  11.160  1.00  0.00            
ATOM    170  C2  BV5     2      -2.270  14.760   9.700  1.00  0.00            
ATOM    171  C3  BV5     2      -1.980  16.260   9.430  1.00  0.00            
ATOM    172  C4  BV5     2      -3.080  17.150  10.110  1.00  0.00            
ATOM    173  C5  BV5     2      -0.490  16.700   9.760  1.00  0.00            
ATOM    174  C6  BV5     2       0.520  15.830   9.180  1.00  0.00            
ATOM    175  O1  BV5     2       0.310  15.410   8.090  1.00  0.00            
ATOM    176  O2  BV5     2       1.610  15.600   9.930  1.00  0.00            
ATOM    177  C7  BV5     2       2.550  14.660   9.540  1.00  0.00            
ATOM    178  C8  BV5     2       1.900  13.240   9.870  1.00  0.00            
ATOM    179  N1  BV5     2       2.540  12.100   9.070  1.00  0.00            
ATOM    180  C9  BV5     2       2.190  10.760   9.640  1.00  0.00            
ATOM    181  C10 BV5     2       2.030  12.110   7.620  1.00  0.00            
ATOM    182  C11 BV5     2       0.480  11.840   7.420  1.00  0.00            
ATOM    183  C12 BV5     2       4.060  12.140   8.970  1.00  0.00            
ATOM    184  C13 BV5     2       4.860  11.940  10.300  1.00  0.00            
ATOM    185  C14 BV5     2      -0.030  18.080   9.550  1.00  0.00            
ATOM    186  C15 BV5     2       1.090  18.570  10.340  1.00  0.00            
ATOM    187  C16 BV5     2       1.500  19.910  10.170  1.00  0.00            
ATOM    188  C17 BV5     2       0.960  20.690   9.100  1.00  0.00            
ATOM    189  C18 BV5     2      -0.070  20.180   8.310  1.00  0.00            
ATOM    190  C19 BV5     2      -0.520  18.850   8.460  1.00  0.00            
ATOM    191  H1  BV5     2      -2.100  15.060  11.930  1.00  0.00            
ATOM    192  H2  BV5     2      -2.400  13.320  11.380  1.00  0.00            
ATOM    193  H3  BV5     2      -0.870  14.110  11.260  1.00  0.00            
ATOM    194  H4  BV5     2      -3.340  14.550   9.530  1.00  0.00            
ATOM    195  H5  BV5     2      -1.710  14.150   8.990  1.00  0.00            
ATOM    196  H6  BV5     2      -2.050  16.240   8.330  1.00  0.00            
ATOM    197  H7  BV5     2      -2.870  17.260  11.180  1.00  0.00            
ATOM    198  H8  BV5     2      -3.180  18.150   9.680  1.00  0.00            
ATOM    199  H9  BV5     2      -4.020  16.580  10.080  1.00  0.00            
ATOM    200  H10 BV5     2      -0.460  16.600  10.850  1.00  0.00            
ATOM    201  H11 BV5     2       3.480  14.730  10.130  1.00  0.00            
ATOM    202  H12 BV5     2       2.840  14.850   8.500  1.00  0.00            
ATOM    203  H13 BV5     2       0.810  13.210   9.760  1.00  0.00            
ATOM    204  H14 BV5     2       2.120  13.070  10.920  1.00  0.00            
ATOM    205  H15 BV5     2       1.110  10.660   9.740  1.00  0.00            
ATOM    206  H16 BV5     2       2.560  10.010   8.950  1.00  0.00            
ATOM    207  H17 BV5     2       2.590  10.620  10.650  1.00  0.00            
ATOM    208  H18 BV5     2       2.610  11.460   6.970  1.00  0.00            
ATOM    209  H19 BV5     2       2.260  13.080   7.180  1.00  0.00            
ATOM    210  H20 BV5     2       0.180  10.820   7.680  1.00  0.00            
ATOM    211  H21 BV5     2      -0.150  12.540   7.970  1.00  0.00            
ATOM    212  H22 BV5     2       0.300  12.010   6.350  1.00  0.00            
ATOM    213  H23 BV5     2       4.410  13.060   8.490  1.00  0.00            
ATOM    214  H24 BV5     2       4.310  11.310   8.310  1.00  0.00            
ATOM    215  H25 BV5     2       4.450  12.630  11.040  1.00  0.00            
ATOM    216  H26 BV5     2       4.730  10.900  10.630  1.00  0.00            
ATOM    217  H27 BV5     2       5.930  12.120  10.150  1.00  0.00            
ATOM    218  H28 BV5     2       1.530  17.960  11.120  1.00  0.00            
ATOM    219  H29 BV5     2       2.280  20.320  10.790  1.00  0.00            
ATOM    220  H30 BV5     2       1.310  21.690   8.870  1.00  0.00            
ATOM    221  H31 BV5     2      -0.570  20.750   7.540  1.00  0.00            
ATOM    222  H32 BV5     2      -1.380  18.550   7.860  1.00  0.00            
TER
ENDMDL
MODEL        1
ATOM      1  H1  GCD     1      37.370  21.250  10.640  1.00  0.00            
ATOM      2  O1  GCD     1      37.480  20.290  10.600  1.00  0.00            
ATOM      3  C1  GCD     1      38.790  19.960  10.160  1.00  0.00            
ATOM      4  H2  GCD     1      39.400  20.610  10.810  1.00  0.00            
ATOM      5  H3  GCD     1      39.030  18.890  10.240  1.00  0.00            
ATOM      6  C2  GCD     1      39.030  20.470   8.710  1.00  0.00            
ATOM      7  H4  GCD     1      38.450  19.880   8.000  1.00  0.00            
ATOM      8  C3  GCD     1      40.440  20.420   8.300  1.00  0.00            
ATOM      9  H5  GCD     1      40.990  21.100   8.970  1.00  0.00            
ATOM     10  C4  GCD     1      40.630  21.010   6.850  1.00  0.00            
ATOM     11  H6  GCD     1      40.080  20.330   6.180  1.00  0.00            
ATOM     12  O2  GCD     1      42.010  21.060   6.510  1.00  0.00            
ATOM     13  H7  GCD     1      42.520  21.670   7.040  1.00  0.00            
ATOM     14  C5  GCD     1      39.950  22.440   6.700  1.00  0.00            
ATOM     15  H8  GCD     1      40.530  23.170   7.270  1.00  0.00            
ATOM     16  O3  GCD     1      39.880  22.930   5.330  1.00  0.00            
ATOM     17  H9  GCD     1      38.940  22.860   5.110  1.00  0.00            
ATOM     18  C6  GCD     1      38.590  22.340   7.280  1.00  0.00            
ATOM     19  O4  GCD     1      38.590  21.860   8.630  1.00  0.00            
ATOM     20  H10 GCD     1      38.190  23.360   7.300  1.00  0.00            
ATOM     21  O5  GCD     1      37.750  21.510   6.470  1.00  0.00            
ATOM     22  C7  GCD     1      36.470  22.030   6.000  1.00  0.00            
ATOM     23  H11 GCD     1      36.300  23.080   6.270  1.00  0.00            
ATOM     24  C8  GCD     1      36.520  21.980   4.520  1.00  0.00            
ATOM     25  H12 GCD     1      36.820  21.000   4.130  1.00  0.00            
ATOM     26  O6  GCD     1      37.420  23.040   4.060  1.00  0.00            
ATOM     27  H13 GCD     1      37.190  23.230   3.150  1.00  0.00            
ATOM     28  C9  GCD     1      35.080  22.340   3.950  1.00  0.00            
ATOM     29  H14 GCD     1      34.850  23.360   4.300  1.00  0.00            
ATOM     30  O7  GCD     1      35.150  22.220   2.480  1.00  0.00            
ATOM     31  H15 GCD     1      34.840  21.360   2.170  1.00  0.00            
ATOM     32  C10 GCD     1      34.020  21.350   4.480  1.00  0.00            
ATOM     33  H16 GCD     1      33.070  21.760   4.140  1.00  0.00            
ATOM     34  O8  GCD     1      34.090  21.400   5.950  1.00  0.00            
ATOM     35  C11 GCD     1      35.340  21.060   6.590  1.00  0.00            
ATOM     36  H17 GCD     1      35.590  20.020   6.370  1.00  0.00            
ATOM     37  C12 GCD     1      35.180  21.140   8.080  1.00  0.00            
ATOM     38  H18 GCD     1      36.140  20.710   8.390  1.00  0.00            
ATOM     39  H19 GCD     1      34.420  20.470   8.490  1.00  0.00            
ATOM     40  O9  GCD     1      34.980  22.430   8.600  1.00  0.00            
ATOM     41  H20 GCD     1      34.060  22.420   8.880  1.00  0.00            
ATOM     42  O10 GCD     1      34.150  19.990   4.020  1.00  0.00            
ATOM     43  C13 GCD     1      33.060  19.590   3.170  1.00  0.00            
ATOM     44  H21 GCD     1      32.690  20.500   2.680  1.00  0.00            
ATOM     45  C14 GCD     1      33.820  18.680   2.230  1.00  0.00            
ATOM     46  H22 GCD     1      34.390  17.990   2.870  1.00  0.00            
ATOM     47  O11 GCD     1      34.770  19.510   1.430  1.00  0.00            
ATOM     48  H23 GCD     1      35.600  19.640   1.900  1.00  0.00            
ATOM     49  C15 GCD     1      32.850  17.890   1.360  1.00  0.00            
ATOM     50  H24 GCD     1      32.260  18.640   0.810  1.00  0.00            
ATOM     51  O12 GCD     1      33.460  16.980   0.410  1.00  0.00            
ATOM     52  H25 GCD     1      34.060  17.470  -0.160  1.00  0.00            
ATOM     53  C16 GCD     1      31.860  17.140   2.180  1.00  0.00            
ATOM     54  H26 GCD     1      31.080  16.800   1.490  1.00  0.00            
ATOM     55  O13 GCD     1      31.190  17.980   3.170  1.00  0.00            
ATOM     56  C17 GCD     1      32.060  18.770   3.980  1.00  0.00            
ATOM     57  H27 GCD     1      32.670  18.070   4.560  1.00  0.00            
ATOM     58  C18 GCD     1      31.220  19.730   4.800  1.00  0.00            
ATOM     59  H28 GCD     1      31.750  20.270   5.600  1.00  0.00            
ATOM     60  H29 GCD     1      30.450  19.160   5.350  1.00  0.00            
ATOM     61  O14 GCD     1      30.600  20.880   4.150  1.00  0.00            
ATOM     62  H30 GCD     1      30.160  21.540   4.700  1.00  0.00            
ATOM     63  O15 GCD     1      32.540  16.060   2.870  1.00  0.00            
ATOM     64  C19 GCD     1      31.880  14.870   2.850  1.00  0.00            
ATOM     65  H31 GCD     1      31.030  14.920   2.150  1.00  0.00            
ATOM     66  C20 GCD     1      32.770  13.730   2.420  1.00  0.00            
ATOM     67  H32 GCD     1      33.750  13.780   2.900  1.00  0.00            
ATOM     68  O16 GCD     1      33.120  13.870   1.000  1.00  0.00            
ATOM     69  H33 GCD     1      33.280  14.810   0.820  1.00  0.00            
ATOM     70  C21 GCD     1      32.180  12.390   2.710  1.00  0.00            
ATOM     71  H34 GCD     1      31.270  12.260   2.100  1.00  0.00            
ATOM     72  O17 GCD     1      33.150  11.300   2.490  1.00  0.00            
ATOM     73  H35 GCD     1      33.270  11.120   1.550  1.00  0.00            
ATOM     74  C22 GCD     1      31.680  12.230   4.120  1.00  0.00            
ATOM     75  H36 GCD     1      31.150  11.280   4.240  1.00  0.00            
ATOM     76  O18 GCD     1      30.760  13.270   4.350  1.00  0.00            
ATOM     77  C23 GCD     1      31.330  14.570   4.290  1.00  0.00            
ATOM     78  H37 GCD     1      32.190  14.600   4.960  1.00  0.00            
ATOM     79  C24 GCD     1      30.300  15.480   4.900  1.00  0.00            
ATOM     80  H38 GCD     1      30.620  16.520   5.050  1.00  0.00            
ATOM     81  H39 GCD     1      30.150  15.050   5.900  1.00  0.00            
ATOM     82  O19 GCD     1      29.030  15.500   4.250  1.00  0.00            
ATOM     83  H40 GCD     1      28.500  16.180   4.670  1.00  0.00            
ATOM     84  O20 GCD     1      32.740  12.310   5.100  1.00  0.00            
ATOM     85  C25 GCD     1      32.610  11.420   6.190  1.00  0.00            
ATOM     86  H41 GCD     1      31.590  11.060   6.380  1.00  0.00            
ATOM     87  C26 GCD     1      33.470  10.210   5.950  1.00  0.00            
ATOM     88  H42 GCD     1      34.510  10.450   5.710  1.00  0.00            
ATOM     89  O21 GCD     1      32.910   9.420   4.950  1.00  0.00            
ATOM     90  H43 GCD     1      33.080   9.730   4.050  1.00  0.00            
ATOM     91  C27 GCD     1      33.620   9.370   7.210  1.00  0.00            
ATOM     92  H44 GCD     1      32.640   9.010   7.550  1.00  0.00            
ATOM     93  O22 GCD     1      34.520   8.270   7.150  1.00  0.00            
ATOM     94  H45 GCD     1      34.060   7.430   7.050  1.00  0.00            
ATOM     95  C28 GCD     1      33.980  10.200   8.410  1.00  0.00            
ATOM     96  H46 GCD     1      33.800   9.670   9.340  1.00  0.00            
ATOM     97  O23 GCD     1      33.050  11.310   8.460  1.00  0.00            
ATOM     98  C29 GCD     1      33.040  12.210   7.420  1.00  0.00            
ATOM     99  H47 GCD     1      34.070  12.570   7.310  1.00  0.00            
ATOM    100  C30 GCD     1      32.080  13.420   7.850  1.00  0.00            
ATOM    101  H48 GCD     1      31.100  13.060   8.200  1.00  0.00            
ATOM    102  H49 GCD     1      31.840  14.150   7.060  1.00  0.00            
ATOM    103  O24 GCD     1      32.690  13.990   8.960  1.00  0.00            
ATOM    104  H50 GCD     1      32.220  13.730   9.770  1.00  0.00            
ATOM    105  O25 GCD     1      35.310  10.630   8.270  1.00  0.00            
ATOM    106  C31 GCD     1      36.120  10.130   9.190  1.00  0.00            
ATOM    107  H51 GCD     1      35.790   9.100   9.390  1.00  0.00            
ATOM    108  C32 GCD     1      37.510   9.850   8.560  1.00  0.00            
ATOM    109  H52 GCD     1      37.750  10.820   8.100  1.00  0.00            
ATOM    110  O26 GCD     1      37.300   8.840   7.530  1.00  0.00            
ATOM    111  H53 GCD     1      36.410   9.090   7.250  1.00  0.00            
ATOM    112  C33 GCD     1      38.490   9.300   9.530  1.00  0.00            
ATOM    113  H54 GCD     1      38.060   8.360   9.900  1.00  0.00            
ATOM    114  O27 GCD     1      39.740   9.100   8.920  1.00  0.00            
ATOM    115  H55 GCD     1      40.250   8.350   9.250  1.00  0.00            
ATOM    116  C34 GCD     1      38.620  10.260  10.690  1.00  0.00            
ATOM    117  H56 GCD     1      39.320   9.850  11.420  1.00  0.00            
ATOM    118  O28 GCD     1      37.390  10.430  11.340  1.00  0.00            
ATOM    119  C35 GCD     1      36.310  10.930  10.520  1.00  0.00            
ATOM    120  H57 GCD     1      36.600  11.960  10.290  1.00  0.00            
ATOM    121  C36 GCD     1      35.060  10.900  11.360  1.00  0.00            
ATOM    122  H58 GCD     1      34.200  11.320  10.820  1.00  0.00            
ATOM    123  H59 GCD     1      35.380  11.410  12.280  1.00  0.00            
ATOM    124  O29 GCD     1      34.700   9.540  11.780  1.00  0.00            
ATOM    125  H60 GCD     1      33.770   9.550  12.020  1.00  0.00            
ATOM    126  O30 GCD     1      39.020  11.530  10.270  1.00  0.00            
ATOM    127  C37 GCD     1      40.210  12.090  10.950  1.00  0.00            
ATOM    128  H61 GCD     1      40.500  11.430  11.780  1.00  0.00            
ATOM    129  C38 GCD     1      41.270  12.160   9.910  1.00  0.00            
ATOM    130  H62 GCD     1      40.770  12.820   9.190  1.00  0.00            
ATOM    131  O31 GCD     1      41.660  10.960   9.250  1.00  0.00            
ATOM    132  H63 GCD     1      40.850  10.450   9.190  1.00  0.00            
ATOM    133  C39 GCD     1      42.500  12.970  10.390  1.00  0.00            
ATOM    134  H64 GCD     1      42.960  12.310  11.140  1.00  0.00            
ATOM    135  O32 GCD     1      43.460  13.220   9.390  1.00  0.00            
ATOM    136  H65 GCD     1      43.250  14.030   8.910  1.00  0.00            
ATOM    137  C40 GCD     1      42.090  14.220  11.130  1.00  0.00            
ATOM    138  H66 GCD     1      42.980  14.550  11.680  1.00  0.00            
ATOM    139  O33 GCD     1      41.070  13.980  12.060  1.00  0.00            
ATOM    140  C41 GCD     1      39.860  13.460  11.560  1.00  0.00            
ATOM    141  H67 GCD     1      39.400  14.010  10.720  1.00  0.00            
ATOM    142  C42 GCD     1      38.950  13.310  12.710  1.00  0.00            
ATOM    143  H68 GCD     1      39.420  12.580  13.380  1.00  0.00            
ATOM    144  H69 GCD     1      37.980  12.890  12.410  1.00  0.00            
ATOM    145  O34 GCD     1      38.650  14.530  13.410  1.00  0.00            
ATOM    146  H70 GCD     1      37.860  14.310  13.920  1.00  0.00            
ATOM    147  O35 GCD     1      41.680  15.190  10.190  1.00  0.00            
ATOM    148  C43 GCD     1      42.490  16.370   9.950  1.00  0.00            
ATOM    149  H71 GCD     1      43.500  16.110  10.260  1.00  0.00            
ATOM    150  C44 GCD     1      42.500  16.580   8.430  1.00  0.00            
ATOM    151  H72 GCD     1      41.460  16.490   8.080  1.00  0.00            
ATOM    152  O36 GCD     1      43.230  15.490   7.830  1.00  0.00            
ATOM    153  H73 GCD     1      43.170  15.620   6.870  1.00  0.00            
ATOM    154  C45 GCD     1      43.100  17.940   7.980  1.00  0.00            
ATOM    155  H74 GCD     1      44.180  17.930   8.190  1.00  0.00            
ATOM    156  O37 GCD     1      42.940  18.230   6.570  1.00  0.00            
ATOM    157  H75 GCD     1      42.730  19.170   6.490  1.00  0.00            
ATOM    158  C46 GCD     1      42.360  19.040   8.830  1.00  0.00            
ATOM    159  H76 GCD     1      42.780  20.050   8.720  1.00  0.00            
ATOM    160  O38 GCD     1      41.020  19.080   8.400  1.00  0.00            
ATOM    161  O39 GCD     1      42.370  18.770  10.250  1.00  0.00            
ATOM    162  C47 GCD     1      41.780  17.540  10.680  1.00  0.00            
ATOM    163  H77 GCD     1      40.720  17.500  10.400  1.00  0.00            
ATOM    164  C48 GCD     1      41.960  17.390  12.210  1.00  0.00            
ATOM    165  H78 GCD     1      41.280  16.620  12.590  1.00  0.00            
ATOM    166  H79 GCD     1      41.610  18.240  12.810  1.00  0.00            
ATOM    167  O40 GCD     1      43.330  17.110  12.620  1.00  0.00            
ATOM    168  H80 GCD     1      43.340  17.370  13.550  1.00  0.00            
ATOM    169  C1  BV5     2      35.630  15.270   4.160  1.00  0.00            
ATOM    170  C2  BV5     2      36.610  16.270   4.840  1.00  0.00            
ATOM    171  C3  BV5     2      36.430  16.430   6.410  1.00  0.00            
ATOM    172  C4  BV5     2      34.960  16.700   6.910  1.00  0.00            
ATOM    173  C5  BV5     2      36.940  15.300   7.300  1.00  0.00            
ATOM    174  C6  BV5     2      38.400  15.130   6.870  1.00  0.00            
ATOM    175  O1  BV5     2      39.250  16.030   6.890  1.00  0.00            
ATOM    176  O2  BV5     2      38.750  13.850   6.640  1.00  0.00            
ATOM    177  C7  BV5     2      40.040  13.340   6.390  1.00  0.00            
ATOM    178  C8  BV5     2      39.950  11.750   6.210  1.00  0.00            
ATOM    179  N1  BV5     2      39.420  11.210   4.860  1.00  0.00            
ATOM    180  C9  BV5     2      40.390  11.480   3.790  1.00  0.00            
ATOM    181  C10 BV5     2      39.210   9.720   5.130  1.00  0.00            
ATOM    182  C11 BV5     2      40.440   8.750   5.020  1.00  0.00            
ATOM    183  C12 BV5     2      38.100  11.840   4.460  1.00  0.00            
ATOM    184  C13 BV5     2      36.910  11.660   5.440  1.00  0.00            
ATOM    185  C14 BV5     2      36.710  15.480   8.750  1.00  0.00            
ATOM    186  C15 BV5     2      37.340  16.460   9.450  1.00  0.00            
ATOM    187  C16 BV5     2      37.220  16.570  10.850  1.00  0.00            
ATOM    188  C17 BV5     2      36.420  15.630  11.560  1.00  0.00            
ATOM    189  C18 BV5     2      35.750  14.610  10.860  1.00  0.00            
ATOM    190  C19 BV5     2      35.890  14.530   9.430  1.00  0.00            
ATOM    191  H1  BV5     2      35.910  15.210   3.100  1.00  0.00            
ATOM    192  H2  BV5     2      35.660  14.300   4.670  1.00  0.00            
ATOM    193  H3  BV5     2      34.610  15.660   4.290  1.00  0.00            
ATOM    194  H4  BV5     2      36.470  17.300   4.500  1.00  0.00            
ATOM    195  H5  BV5     2      37.600  15.840   4.620  1.00  0.00            
ATOM    196  H6  BV5     2      37.040  17.310   6.650  1.00  0.00            
ATOM    197  H7  BV5     2      34.470  17.300   6.140  1.00  0.00            
ATOM    198  H8  BV5     2      34.500  15.710   7.000  1.00  0.00            
ATOM    199  H9  BV5     2      34.900  17.150   7.910  1.00  0.00            
ATOM    200  H10 BV5     2      36.430  14.370   7.060  1.00  0.00            
ATOM    201  H11 BV5     2      40.680  13.620   7.240  1.00  0.00            
ATOM    202  H12 BV5     2      40.500  13.800   5.500  1.00  0.00            
ATOM    203  H13 BV5     2      39.280  11.390   6.990  1.00  0.00            
ATOM    204  H14 BV5     2      40.930  11.270   6.240  1.00  0.00            
ATOM    205  H15 BV5     2      40.040  11.090   2.830  1.00  0.00            
ATOM    206  H16 BV5     2      40.420  12.570   3.760  1.00  0.00            
ATOM    207  H17 BV5     2      41.350  11.070   4.090  1.00  0.00            
ATOM    208  H18 BV5     2      38.590   9.400   4.300  1.00  0.00            
ATOM    209  H19 BV5     2      38.690   9.600   6.080  1.00  0.00            
ATOM    210  H20 BV5     2      41.310   9.230   5.490  1.00  0.00            
ATOM    211  H21 BV5     2      40.280   7.870   5.650  1.00  0.00            
ATOM    212  H22 BV5     2      40.670   8.420   3.990  1.00  0.00            
ATOM    213  H23 BV5     2      37.840  11.320   3.530  1.00  0.00            
ATOM    214  H24 BV5     2      38.260  12.900   4.320  1.00  0.00            
ATOM    215  H25 BV5     2      37.040  12.280   6.340  1.00  0.00            
ATOM    216  H26 BV5     2      35.940  11.930   5.000  1.00  0.00            
ATOM    217  H27 BV5     2      36.810  10.620   5.750  1.00  0.00            
ATOM    218  H28 BV5     2      38.030  17.070   8.870  1.00  0.00            
ATOM    219  H29 BV5     2      37.820  17.230  11.470  1.00  0.00            
ATOM    220  H30 BV5     2      36.320  15.610  12.640  1.00  0.00            
ATOM    221  H31 BV5     2      35.260  13.850  11.450  1.00  0.00            
ATOM    222  H32 BV5     2      35.340  13.760   8.900  1.00  0.00            
TER
ENDMDL
MODEL        1
ATOM      1  H1  GCD     1      30.320  28.970  11.590  1.00  0.00            
ATOM      2  O1  GCD     1      30.920  29.380  12.230  1.00  0.00            
ATOM      3  C1  GCD     1      31.990  28.430  12.340  1.00  0.00            
ATOM      4  H2  GCD     1      32.800  28.840  12.950  1.00  0.00            
ATOM      5  H3  GCD     1      31.540  27.560  12.820  1.00  0.00            
ATOM      6  C2  GCD     1      32.540  28.140  10.960  1.00  0.00            
ATOM      7  H4  GCD     1      33.470  27.580  11.140  1.00  0.00            
ATOM      8  C3  GCD     1      32.770  29.330   9.980  1.00  0.00            
ATOM      9  H5  GCD     1      31.900  29.990   9.950  1.00  0.00            
ATOM     10  C4  GCD     1      33.110  28.860   8.620  1.00  0.00            
ATOM     11  H6  GCD     1      34.050  28.300   8.610  1.00  0.00            
ATOM     12  O2  GCD     1      33.190  30.000   7.760  1.00  0.00            
ATOM     13  H7  GCD     1      33.640  29.770   6.940  1.00  0.00            
ATOM     14  C5  GCD     1      32.060  27.830   8.100  1.00  0.00            
ATOM     15  H8  GCD     1      31.080  28.340   8.050  1.00  0.00            
ATOM     16  O3  GCD     1      32.380  27.370   6.790  1.00  0.00            
ATOM     17  H9  GCD     1      32.410  28.100   6.160  1.00  0.00            
ATOM     18  C6  GCD     1      31.950  26.700   9.120  1.00  0.00            
ATOM     19  O4  GCD     1      31.600  27.260  10.320  1.00  0.00            
ATOM     20  H10 GCD     1      31.170  25.950   8.910  1.00  0.00            
ATOM     21  O5  GCD     1      33.200  25.990   9.410  1.00  0.00            
ATOM     22  C7  GCD     1      33.060  24.600   9.610  1.00  0.00            
ATOM     23  H11 GCD     1      32.080  24.240   9.970  1.00  0.00            
ATOM     24  C8  GCD     1      33.520  24.000   8.230  1.00  0.00            
ATOM     25  H12 GCD     1      34.540  24.370   8.050  1.00  0.00            
ATOM     26  O6  GCD     1      32.620  24.480   7.190  1.00  0.00            
ATOM     27  H13 GCD     1      32.720  25.440   7.110  1.00  0.00            
ATOM     28  C9  GCD     1      33.630  22.510   8.290  1.00  0.00            
ATOM     29  H14 GCD     1      32.630  22.090   8.460  1.00  0.00            
ATOM     30  O7  GCD     1      34.060  21.840   7.100  1.00  0.00            
ATOM     31  H15 GCD     1      33.420  22.040   6.420  1.00  0.00            
ATOM     32  C10 GCD     1      34.550  22.070   9.500  1.00  0.00            
ATOM     33  H16 GCD     1      34.510  20.990   9.670  1.00  0.00            
ATOM     34  O8  GCD     1      34.170  22.680  10.720  1.00  0.00            
ATOM     35  C11 GCD     1      34.120  24.140  10.650  1.00  0.00            
ATOM     36  H17 GCD     1      35.140  24.450  10.400  1.00  0.00            
ATOM     37  C12 GCD     1      33.840  24.680  12.060  1.00  0.00            
ATOM     38  H18 GCD     1      32.930  24.170  12.380  1.00  0.00            
ATOM     39  H19 GCD     1      33.700  25.770  12.070  1.00  0.00            
ATOM     40  O9  GCD     1      34.920  24.440  12.940  1.00  0.00            
ATOM     41  H20 GCD     1      34.710  23.550  13.250  1.00  0.00            
ATOM     42  O10 GCD     1      35.970  22.400   9.350  1.00  0.00            
ATOM     43  C13 GCD     1      36.820  21.420   8.660  1.00  0.00            
ATOM     44  H21 GCD     1      36.270  20.570   8.230  1.00  0.00            
ATOM     45  C14 GCD     1      37.570  22.220   7.520  1.00  0.00            
ATOM     46  H22 GCD     1      38.190  23.030   7.930  1.00  0.00            
ATOM     47  O11 GCD     1      36.590  22.840   6.690  1.00  0.00            
ATOM     48  H23 GCD     1      35.750  22.380   6.810  1.00  0.00            
ATOM     49  C15 GCD     1      38.460  21.260   6.790  1.00  0.00            
ATOM     50  H24 GCD     1      37.830  20.490   6.320  1.00  0.00            
ATOM     51  O12 GCD     1      39.180  21.840   5.720  1.00  0.00            
ATOM     52  H25 GCD     1      38.570  22.200   5.070  1.00  0.00            
ATOM     53  C16 GCD     1      39.430  20.620   7.830  1.00  0.00            
ATOM     54  H26 GCD     1      40.040  19.830   7.400  1.00  0.00            
ATOM     55  O13 GCD     1      38.790  20.080   9.000  1.00  0.00            
ATOM     56  C17 GCD     1      37.870  20.940   9.680  1.00  0.00            
ATOM     57  H27 GCD     1      38.310  21.820  10.170  1.00  0.00            
ATOM     58  C18 GCD     1      37.250  20.110  10.760  1.00  0.00            
ATOM     59  H28 GCD     1      37.960  19.360  11.150  1.00  0.00            
ATOM     60  H29 GCD     1      36.490  19.420  10.360  1.00  0.00            
ATOM     61  O14 GCD     1      36.730  20.820  11.790  1.00  0.00            
ATOM     62  H30 GCD     1      36.030  21.320  11.340  1.00  0.00            
ATOM     63  O15 GCD     1      40.330  21.710   8.170  1.00  0.00            
ATOM     64  C19 GCD     1      41.720  21.360   8.200  1.00  0.00            
ATOM     65  H31 GCD     1      41.770  20.320   7.840  1.00  0.00            
ATOM     66  C20 GCD     1      42.500  22.360   7.280  1.00  0.00            
ATOM     67  H32 GCD     1      42.220  23.390   7.530  1.00  0.00            
ATOM     68  O16 GCD     1      42.120  22.210   5.880  1.00  0.00            
ATOM     69  H33 GCD     1      41.170  22.010   5.830  1.00  0.00            
ATOM     70  C21 GCD     1      44.010  22.260   7.530  1.00  0.00            
ATOM     71  H34 GCD     1      44.240  21.280   7.100  1.00  0.00            
ATOM     72  O17 GCD     1      44.720  23.320   6.810  1.00  0.00            
ATOM     73  H35 GCD     1      44.860  22.940   5.940  1.00  0.00            
ATOM     74  C22 GCD     1      44.430  22.250   8.960  1.00  0.00            
ATOM     75  H36 GCD     1      45.490  22.060   9.090  1.00  0.00            
ATOM     76  O18 GCD     1      43.660  21.290   9.660  1.00  0.00            
ATOM     77  C23 GCD     1      42.240  21.510   9.650  1.00  0.00            
ATOM     78  H37 GCD     1      42.080  22.550   9.970  1.00  0.00            
ATOM     79  C24 GCD     1      41.730  20.530  10.680  1.00  0.00            
ATOM     80  H38 GCD     1      41.940  19.490  10.380  1.00  0.00            
ATOM     81  H39 GCD     1      40.640  20.620  10.620  1.00  0.00            
ATOM     82  O19 GCD     1      42.200  20.790  11.940  1.00  0.00            
ATOM     83  H40 GCD     1      43.130  20.550  11.820  1.00  0.00            
ATOM     84  O20 GCD     1      44.140  23.520   9.570  1.00  0.00            
ATOM     85  C25 GCD     1      45.190  24.260  10.200  1.00  0.00            
ATOM     86  H41 GCD     1      46.140  23.710  10.220  1.00  0.00            
ATOM     87  C26 GCD     1      45.480  25.470   9.430  1.00  0.00            
ATOM     88  H42 GCD     1      44.540  26.000   9.250  1.00  0.00            
ATOM     89  O21 GCD     1      46.090  25.100   8.190  1.00  0.00            
ATOM     90  H43 GCD     1      45.530  24.390   7.860  1.00  0.00            
ATOM     91  C27 GCD     1      46.560  26.380  10.160  1.00  0.00            
ATOM     92  H44 GCD     1      47.430  25.750  10.380  1.00  0.00            
ATOM     93  O22 GCD     1      46.900  27.540   9.550  1.00  0.00            
ATOM     94  H45 GCD     1      47.260  27.270   8.700  1.00  0.00            
ATOM     95  C28 GCD     1      46.110  26.770  11.540  1.00  0.00            
ATOM     96  H46 GCD     1      46.910  27.270  12.100  1.00  0.00            
ATOM     97  O23 GCD     1      45.880  25.510  12.190  1.00  0.00            
ATOM     98  C29 GCD     1      44.800  24.700  11.610  1.00  0.00            
ATOM     99  H47 GCD     1      43.870  25.290  11.560  1.00  0.00            
ATOM    100  C30 GCD     1      44.730  23.420  12.370  1.00  0.00            
ATOM    101  H48 GCD     1      45.650  22.850  12.190  1.00  0.00            
ATOM    102  H49 GCD     1      43.920  22.880  11.870  1.00  0.00            
ATOM    103  O24 GCD     1      44.470  23.580  13.750  1.00  0.00            
ATOM    104  H50 GCD     1      45.260  24.040  14.040  1.00  0.00            
ATOM    105  O25 GCD     1      44.940  27.610  11.440  1.00  0.00            
ATOM    106  C31 GCD     1      44.940  28.920  11.980  1.00  0.00            
ATOM    107  H51 GCD     1      45.980  29.110  12.290  1.00  0.00            
ATOM    108  C32 GCD     1      44.480  29.880  10.890  1.00  0.00            
ATOM    109  H52 GCD     1      43.540  29.380  10.610  1.00  0.00            
ATOM    110  O26 GCD     1      45.330  29.850   9.770  1.00  0.00            
ATOM    111  H53 GCD     1      45.750  28.990   9.690  1.00  0.00            
ATOM    112  C33 GCD     1      44.250  31.300  11.490  1.00  0.00            
ATOM    113  H54 GCD     1      45.250  31.620  11.810  1.00  0.00            
ATOM    114  O27 GCD     1      43.660  32.190  10.500  1.00  0.00            
ATOM    115  H55 GCD     1      44.110  31.970   9.680  1.00  0.00            
ATOM    116  C34 GCD     1      43.340  31.170  12.690  1.00  0.00            
ATOM    117  H56 GCD     1      43.340  32.180  13.090  1.00  0.00            
ATOM    118  O28 GCD     1      43.830  30.230  13.670  1.00  0.00            
ATOM    119  C35 GCD     1      43.990  28.850  13.190  1.00  0.00            
ATOM    120  H57 GCD     1      43.030  28.440  12.850  1.00  0.00            
ATOM    121  C36 GCD     1      44.570  27.870  14.250  1.00  0.00            
ATOM    122  H58 GCD     1      44.380  26.850  13.920  1.00  0.00            
ATOM    123  H59 GCD     1      43.940  28.060  15.130  1.00  0.00            
ATOM    124  O29 GCD     1      45.960  28.100  14.570  1.00  0.00            
ATOM    125  H60 GCD     1      45.990  29.040  14.760  1.00  0.00            
ATOM    126  O30 GCD     1      41.970  30.840  12.310  1.00  0.00            
ATOM    127  C37 GCD     1      41.050  31.650  13.000  1.00  0.00            
ATOM    128  H61 GCD     1      41.510  32.270  13.770  1.00  0.00            
ATOM    129  C38 GCD     1      40.340  32.560  11.940  1.00  0.00            
ATOM    130  H62 GCD     1      39.950  31.920  11.140  1.00  0.00            
ATOM    131  O31 GCD     1      41.290  33.330  11.260  1.00  0.00            
ATOM    132  H63 GCD     1      42.030  32.790  10.960  1.00  0.00            
ATOM    133  C39 GCD     1      39.330  33.330  12.750  1.00  0.00            
ATOM    134  H64 GCD     1      39.860  33.860  13.550  1.00  0.00            
ATOM    135  O32 GCD     1      38.710  34.310  11.920  1.00  0.00            
ATOM    136  H65 GCD     1      38.140  33.820  11.320  1.00  0.00            
ATOM    137  C40 GCD     1      38.240  32.360  13.300  1.00  0.00            
ATOM    138  H66 GCD     1      37.530  32.880  13.950  1.00  0.00            
ATOM    139  O33 GCD     1      39.000  31.550  14.180  1.00  0.00            
ATOM    140  C41 GCD     1      39.990  30.740  13.660  1.00  0.00            
ATOM    141  H67 GCD     1      39.430  30.160  12.920  1.00  0.00            
ATOM    142  C42 GCD     1      40.670  29.770  14.600  1.00  0.00            
ATOM    143  H68 GCD     1      41.470  29.290  14.040  1.00  0.00            
ATOM    144  H69 GCD     1      39.870  29.050  14.840  1.00  0.00            
ATOM    145  O34 GCD     1      41.080  30.270  15.820  1.00  0.00            
ATOM    146  H70 GCD     1      40.450  30.980  15.970  1.00  0.00            
ATOM    147  O35 GCD     1      37.480  31.650  12.330  1.00  0.00            
ATOM    148  C43 GCD     1      36.180  32.130  12.230  1.00  0.00            
ATOM    149  H71 GCD     1      35.930  33.130  12.600  1.00  0.00            
ATOM    150  C44 GCD     1      35.940  32.200  10.660  1.00  0.00            
ATOM    151  H72 GCD     1      36.350  31.350  10.110  1.00  0.00            
ATOM    152  O36 GCD     1      36.650  33.280  10.190  1.00  0.00            
ATOM    153  H73 GCD     1      36.330  33.560   9.320  1.00  0.00            
ATOM    154  C45 GCD     1      34.400  32.390  10.390  1.00  0.00            
ATOM    155  H74 GCD     1      34.100  33.360  10.810  1.00  0.00            
ATOM    156  O37 GCD     1      34.000  32.390   8.990  1.00  0.00            
ATOM    157  H75 GCD     1      34.080  31.490   8.650  1.00  0.00            
ATOM    158  C46 GCD     1      33.570  31.350  11.070  1.00  0.00            
ATOM    159  H76 GCD     1      32.520  31.640  11.040  1.00  0.00            
ATOM    160  O38 GCD     1      33.880  30.090  10.520  1.00  0.00            
ATOM    161  O39 GCD     1      33.850  31.390  12.480  1.00  0.00            
ATOM    162  C47 GCD     1      35.200  31.110  12.790  1.00  0.00            
ATOM    163  H77 GCD     1      35.480  30.150  12.350  1.00  0.00            
ATOM    164  C48 GCD     1      35.230  31.220  14.230  1.00  0.00            
ATOM    165  H78 GCD     1      36.250  30.930  14.520  1.00  0.00            
ATOM    166  H79 GCD     1      34.500  30.490  14.590  1.00  0.00            
ATOM    167  O40 GCD     1      34.800  32.620  14.630  1.00  0.00            
ATOM    168  H80 GCD     1      34.100  32.860  14.020  1.00  0.00            
ATOM    169  C1  BV5     2      36.550  28.230   9.730  1.00  0.00            
ATOM    170  C2  BV5     2      37.700  28.680  10.730  1.00  0.00            
ATOM    171  C3  BV5     2      38.310  27.600  11.590  1.00  0.00            
ATOM    172  C4  BV5     2      37.330  27.290  12.740  1.00  0.00            
ATOM    173  C5  BV5     2      38.630  26.330  10.840  1.00  0.00            
ATOM    174  C6  BV5     2      39.500  26.550   9.580  1.00  0.00            
ATOM    175  O1  BV5     2      40.610  27.090   9.680  1.00  0.00            
ATOM    176  O2  BV5     2      38.920  25.910   8.520  1.00  0.00            
ATOM    177  C7  BV5     2      39.700  25.710   7.380  1.00  0.00            
ATOM    178  C8  BV5     2      38.800  25.110   6.220  1.00  0.00            
ATOM    179  N1  BV5     2      37.940  26.000   5.280  1.00  0.00            
ATOM    180  C9  BV5     2      37.030  25.060   4.430  1.00  0.00            
ATOM    181  C10 BV5     2      37.010  26.890   6.120  1.00  0.00            
ATOM    182  C11 BV5     2      35.930  26.290   7.020  1.00  0.00            
ATOM    183  C12 BV5     2      38.730  26.910   4.390  1.00  0.00            
ATOM    184  C13 BV5     2      39.790  26.160   3.520  1.00  0.00            
ATOM    185  C14 BV5     2      39.370  25.330  11.730  1.00  0.00            
ATOM    186  C15 BV5     2      38.840  24.030  11.820  1.00  0.00            
ATOM    187  C16 BV5     2      39.640  23.020  12.420  1.00  0.00            
ATOM    188  C17 BV5     2      40.800  23.350  13.240  1.00  0.00            
ATOM    189  C18 BV5     2      41.240  24.690  13.220  1.00  0.00            
ATOM    190  C19 BV5     2      40.570  25.630  12.440  1.00  0.00            
ATOM    191  H1  BV5     2      35.630  27.810  10.170  1.00  0.00            
ATOM    192  H2  BV5     2      36.260  29.030   9.040  1.00  0.00            
ATOM    193  H3  BV5     2      36.930  27.430   9.080  1.00  0.00            
ATOM    194  H4  BV5     2      37.340  29.510  11.360  1.00  0.00            
ATOM    195  H5  BV5     2      38.540  29.000  10.110  1.00  0.00            
ATOM    196  H6  BV5     2      39.250  28.060  11.910  1.00  0.00            
ATOM    197  H7  BV5     2      36.440  26.790  12.330  1.00  0.00            
ATOM    198  H8  BV5     2      37.790  26.540  13.400  1.00  0.00            
ATOM    199  H9  BV5     2      37.150  28.170  13.370  1.00  0.00            
ATOM    200  H10 BV5     2      37.680  25.880  10.510  1.00  0.00            
ATOM    201  H11 BV5     2      40.510  24.990   7.540  1.00  0.00            
ATOM    202  H12 BV5     2      40.070  26.690   7.050  1.00  0.00            
ATOM    203  H13 BV5     2      38.040  24.510   6.730  1.00  0.00            
ATOM    204  H14 BV5     2      39.320  24.440   5.540  1.00  0.00            
ATOM    205  H15 BV5     2      36.380  24.480   5.090  1.00  0.00            
ATOM    206  H16 BV5     2      36.530  25.720   3.720  1.00  0.00            
ATOM    207  H17 BV5     2      37.770  24.420   3.940  1.00  0.00            
ATOM    208  H18 BV5     2      36.480  27.520   5.400  1.00  0.00            
ATOM    209  H19 BV5     2      37.600  27.620   6.680  1.00  0.00            
ATOM    210  H20 BV5     2      35.290  27.070   7.450  1.00  0.00            
ATOM    211  H21 BV5     2      35.330  25.630   6.380  1.00  0.00            
ATOM    212  H22 BV5     2      36.390  25.740   7.850  1.00  0.00            
ATOM    213  H23 BV5     2      39.240  27.680   4.970  1.00  0.00            
ATOM    214  H24 BV5     2      38.030  27.350   3.680  1.00  0.00            
ATOM    215  H25 BV5     2      40.500  26.820   3.010  1.00  0.00            
ATOM    216  H26 BV5     2      40.390  25.530   4.200  1.00  0.00            
ATOM    217  H27 BV5     2      39.420  25.630   2.640  1.00  0.00            
ATOM    218  H28 BV5     2      37.900  23.820  11.340  1.00  0.00            
ATOM    219  H29 BV5     2      39.320  21.990  12.510  1.00  0.00            
ATOM    220  H30 BV5     2      41.340  22.600  13.800  1.00  0.00            
ATOM    221  H31 BV5     2      42.160  24.870  13.770  1.00  0.00            
ATOM    222  H32 BV5     2      41.020  26.610  12.350  1.00  0.00            
TER
ENDMDL
MODEL        1
ATOM      1  H1  GCD     1      35.670  12.480   7.440  1.00  0.00            
ATOM      2  O1  GCD     1      35.520  12.250   8.360  1.00  0.00            
ATOM      3  C1  GCD     1      35.290  13.520   9.090  1.00  0.00            
ATOM      4  H2  GCD     1      34.810  14.250   8.430  1.00  0.00            
ATOM      5  H3  GCD     1      34.580  13.390   9.920  1.00  0.00            
ATOM      6  C2  GCD     1      36.660  14.040   9.500  1.00  0.00            
ATOM      7  H4  GCD     1      37.120  13.240  10.100  1.00  0.00            
ATOM      8  C3  GCD     1      36.440  15.340  10.280  1.00  0.00            
ATOM      9  H5  GCD     1      35.810  16.040   9.730  1.00  0.00            
ATOM     10  C4  GCD     1      37.900  15.930  10.500  1.00  0.00            
ATOM     11  H6  GCD     1      38.470  15.330  11.210  1.00  0.00            
ATOM     12  O2  GCD     1      37.770  17.270  11.050  1.00  0.00            
ATOM     13  H7  GCD     1      37.010  17.610  10.550  1.00  0.00            
ATOM     14  C5  GCD     1      38.710  16.180   9.220  1.00  0.00            
ATOM     15  H8  GCD     1      38.140  16.840   8.540  1.00  0.00            
ATOM     16  O3  GCD     1      40.060  16.640   9.480  1.00  0.00            
ATOM     17  H9  GCD     1      39.940  17.150  10.290  1.00  0.00            
ATOM     18  C6  GCD     1      38.730  14.950   8.380  1.00  0.00            
ATOM     19  O4  GCD     1      37.400  14.400   8.280  1.00  0.00            
ATOM     20  H10 GCD     1      39.190  15.190   7.420  1.00  0.00            
ATOM     21  O5  GCD     1      39.560  13.990   9.000  1.00  0.00            
ATOM     22  C7  GCD     1      40.440  13.290   8.190  1.00  0.00            
ATOM     23  H11 GCD     1      40.450  13.630   7.140  1.00  0.00            
ATOM     24  C8  GCD     1      41.880  13.690   8.630  1.00  0.00            
ATOM     25  H12 GCD     1      42.060  13.490   9.690  1.00  0.00            
ATOM     26  O6  GCD     1      42.160  15.030   8.380  1.00  0.00            
ATOM     27  H13 GCD     1      41.580  15.570   8.930  1.00  0.00            
ATOM     28  C9  GCD     1      42.930  12.820   7.980  1.00  0.00            
ATOM     29  H14 GCD     1      42.990  13.090   6.920  1.00  0.00            
ATOM     30  O7  GCD     1      44.150  13.000   8.660  1.00  0.00            
ATOM     31  H15 GCD     1      43.980  13.470   9.480  1.00  0.00            
ATOM     32  C10 GCD     1      42.540  11.360   8.080  1.00  0.00            
ATOM     33  H16 GCD     1      43.170  10.750   7.430  1.00  0.00            
ATOM     34  O8  GCD     1      41.220  11.110   7.560  1.00  0.00            
ATOM     35  C11 GCD     1      40.180  11.790   8.230  1.00  0.00            
ATOM     36  H17 GCD     1      40.030  11.450   9.270  1.00  0.00            
ATOM     37  C12 GCD     1      38.870  11.380   7.500  1.00  0.00            
ATOM     38  H18 GCD     1      38.910  11.790   6.480  1.00  0.00            
ATOM     39  H19 GCD     1      38.080  11.960   8.000  1.00  0.00            
ATOM     40  O9  GCD     1      38.540  10.000   7.750  1.00  0.00            
ATOM     41  H20 GCD     1      38.490   9.810   8.700  1.00  0.00            
ATOM     42  O10 GCD     1      42.600  10.960   9.400  1.00  0.00            
ATOM     43  C13 GCD     1      43.500   9.810   9.700  1.00  0.00            
ATOM     44  H21 GCD     1      44.040   9.500   8.790  1.00  0.00            
ATOM     45  C14 GCD     1      44.520  10.290  10.750  1.00  0.00            
ATOM     46  H22 GCD     1      44.000  10.930  11.470  1.00  0.00            
ATOM     47  O11 GCD     1      45.570  11.110  10.180  1.00  0.00            
ATOM     48  H23 GCD     1      45.110  11.790   9.680  1.00  0.00            
ATOM     49  C15 GCD     1      45.210   9.170  11.510  1.00  0.00            
ATOM     50  H24 GCD     1      45.890   8.720  10.780  1.00  0.00            
ATOM     51  O12 GCD     1      45.870   9.620  12.630  1.00  0.00            
ATOM     52  H25 GCD     1      46.610  10.180  12.370  1.00  0.00            
ATOM     53  C16 GCD     1      44.140   8.060  11.870  1.00  0.00            
ATOM     54  H26 GCD     1      44.610   7.160  12.270  1.00  0.00            
ATOM     55  O13 GCD     1      43.450   7.660  10.790  1.00  0.00            
ATOM     56  C17 GCD     1      42.710   8.620  10.240  1.00  0.00            
ATOM     57  H27 GCD     1      42.050   9.050  11.010  1.00  0.00            
ATOM     58  C18 GCD     1      41.720   8.000   9.170  1.00  0.00            
ATOM     59  H28 GCD     1      41.100   8.870   8.900  1.00  0.00            
ATOM     60  H29 GCD     1      41.090   7.270   9.700  1.00  0.00            
ATOM     61  O14 GCD     1      42.320   7.690   7.910  1.00  0.00            
ATOM     62  H30 GCD     1      41.790   8.230   7.310  1.00  0.00            
ATOM     63  O15 GCD     1      43.240   8.530  12.880  1.00  0.00            
ATOM     64  C19 GCD     1      43.170   7.740  14.080  1.00  0.00            
ATOM     65  H31 GCD     1      43.160   6.710  13.700  1.00  0.00            
ATOM     66  C20 GCD     1      44.370   7.900  15.070  1.00  0.00            
ATOM     67  H32 GCD     1      44.420   8.990  15.200  1.00  0.00            
ATOM     68  O16 GCD     1      45.640   7.480  14.580  1.00  0.00            
ATOM     69  H33 GCD     1      45.890   8.170  13.950  1.00  0.00            
ATOM     70  C21 GCD     1      44.070   7.140  16.380  1.00  0.00            
ATOM     71  H34 GCD     1      44.030   6.050  16.220  1.00  0.00            
ATOM     72  O17 GCD     1      45.060   7.310  17.330  1.00  0.00            
ATOM     73  H35 GCD     1      44.980   8.220  17.650  1.00  0.00            
ATOM     74  C22 GCD     1      42.640   7.650  16.810  1.00  0.00            
ATOM     75  H36 GCD     1      42.370   7.100  17.710  1.00  0.00            
ATOM     76  O18 GCD     1      41.630   7.360  15.800  1.00  0.00            
ATOM     77  C23 GCD     1      41.790   8.010  14.650  1.00  0.00            
ATOM     78  H37 GCD     1      41.780   9.080  14.900  1.00  0.00            
ATOM     79  C24 GCD     1      40.670   7.640  13.580  1.00  0.00            
ATOM     80  H38 GCD     1      40.640   8.400  12.790  1.00  0.00            
ATOM     81  H39 GCD     1      39.670   7.570  14.020  1.00  0.00            
ATOM     82  O19 GCD     1      40.980   6.370  12.930  1.00  0.00            
ATOM     83  H40 GCD     1      40.600   6.410  12.050  1.00  0.00            
ATOM     84  O20 GCD     1      42.700   9.030  17.040  1.00  0.00            
ATOM     85  C25 GCD     1      42.920   9.540  18.360  1.00  0.00            
ATOM     86  H41 GCD     1      43.450   8.800  18.970  1.00  0.00            
ATOM     87  C26 GCD     1      43.900  10.690  18.250  1.00  0.00            
ATOM     88  H42 GCD     1      43.570  11.350  17.430  1.00  0.00            
ATOM     89  O21 GCD     1      45.160  10.090  17.820  1.00  0.00            
ATOM     90  H43 GCD     1      45.790  10.790  17.630  1.00  0.00            
ATOM     91  C27 GCD     1      44.090  11.390  19.520  1.00  0.00            
ATOM     92  H44 GCD     1      44.690  10.840  20.260  1.00  0.00            
ATOM     93  O22 GCD     1      44.790  12.640  19.120  1.00  0.00            
ATOM     94  H45 GCD     1      45.010  13.270  19.810  1.00  0.00            
ATOM     95  C28 GCD     1      42.720  11.710  20.110  1.00  0.00            
ATOM     96  H46 GCD     1      42.890  12.090  21.130  1.00  0.00            
ATOM     97  O23 GCD     1      41.930  10.580  20.270  1.00  0.00            
ATOM     98  C29 GCD     1      41.590   9.930  19.030  1.00  0.00            
ATOM     99  H47 GCD     1      41.100  10.690  18.410  1.00  0.00            
ATOM    100  C30 GCD     1      40.590   8.850  19.270  1.00  0.00            
ATOM    101  H48 GCD     1      40.250   8.610  18.250  1.00  0.00            
ATOM    102  H49 GCD     1      39.720   9.180  19.850  1.00  0.00            
ATOM    103  O24 GCD     1      41.230   7.770  19.900  1.00  0.00            
ATOM    104  H50 GCD     1      41.140   7.980  20.840  1.00  0.00            
ATOM    105  O25 GCD     1      42.050  12.700  19.330  1.00  0.00            
ATOM    106  C31 GCD     1      41.440  13.840  19.920  1.00  0.00            
ATOM    107  H51 GCD     1      41.870  14.170  20.880  1.00  0.00            
ATOM    108  C32 GCD     1      41.670  14.910  18.930  1.00  0.00            
ATOM    109  H52 GCD     1      41.180  14.500  18.040  1.00  0.00            
ATOM    110  O26 GCD     1      43.070  15.160  18.710  1.00  0.00            
ATOM    111  H53 GCD     1      43.630  14.390  18.610  1.00  0.00            
ATOM    112  C33 GCD     1      40.950  16.240  19.340  1.00  0.00            
ATOM    113  H54 GCD     1      41.590  16.750  20.070  1.00  0.00            
ATOM    114  O27 GCD     1      40.900  17.100  18.210  1.00  0.00            
ATOM    115  H55 GCD     1      40.550  17.900  18.600  1.00  0.00            
ATOM    116  C34 GCD     1      39.500  16.030  19.910  1.00  0.00            
ATOM    117  H56 GCD     1      39.100  16.890  20.450  1.00  0.00            
ATOM    118  O28 GCD     1      39.390  14.890  20.720  1.00  0.00            
ATOM    119  C35 GCD     1      39.910  13.650  20.060  1.00  0.00            
ATOM    120  H57 GCD     1      39.450  13.540  19.070  1.00  0.00            
ATOM    121  C36 GCD     1      39.540  12.500  21.030  1.00  0.00            
ATOM    122  H58 GCD     1      40.130  12.810  21.900  1.00  0.00            
ATOM    123  H59 GCD     1      39.840  11.460  20.830  1.00  0.00            
ATOM    124  O29 GCD     1      38.140  12.430  21.280  1.00  0.00            
ATOM    125  H60 GCD     1      37.970  11.600  21.740  1.00  0.00            
ATOM    126  O30 GCD     1      38.680  15.810  18.750  1.00  0.00            
ATOM    127  C37 GCD     1      37.340  16.280  18.840  1.00  0.00            
ATOM    128  H61 GCD     1      37.020  16.570  19.850  1.00  0.00            
ATOM    129  C38 GCD     1      37.210  17.640  18.050  1.00  0.00            
ATOM    130  H62 GCD     1      37.890  17.730  17.200  1.00  0.00            
ATOM    131  O31 GCD     1      37.530  18.710  19.000  1.00  0.00            
ATOM    132  H63 GCD     1      37.270  19.610  18.770  1.00  0.00            
ATOM    133  C39 GCD     1      35.840  17.990  17.620  1.00  0.00            
ATOM    134  H64 GCD     1      35.280  18.300  18.510  1.00  0.00            
ATOM    135  O32 GCD     1      35.760  19.220  16.830  1.00  0.00            
ATOM    136  H65 GCD     1      35.810  19.930  17.480  1.00  0.00            
ATOM    137  C40 GCD     1      35.120  16.810  17.030  1.00  0.00            
ATOM    138  H66 GCD     1      34.060  17.060  16.910  1.00  0.00            
ATOM    139  O33 GCD     1      35.200  15.730  17.970  1.00  0.00            
ATOM    140  C41 GCD     1      36.490  15.140  18.250  1.00  0.00            
ATOM    141  H67 GCD     1      36.970  14.670  17.380  1.00  0.00            
ATOM    142  C42 GCD     1      36.370  14.000  19.160  1.00  0.00            
ATOM    143  H68 GCD     1      35.900  14.290  20.110  1.00  0.00            
ATOM    144  H69 GCD     1      37.340  13.510  19.340  1.00  0.00            
ATOM    145  O34 GCD     1      35.530  12.990  18.600  1.00  0.00            
ATOM    146  H70 GCD     1      34.610  13.310  18.560  1.00  0.00            
ATOM    147  O35 GCD     1      35.690  16.470  15.800  1.00  0.00            
ATOM    148  C43 GCD     1      34.850  16.410  14.670  1.00  0.00            
ATOM    149  H71 GCD     1      33.850  16.850  14.840  1.00  0.00            
ATOM    150  C44 GCD     1      35.390  17.330  13.590  1.00  0.00            
ATOM    151  H72 GCD     1      36.440  17.000  13.530  1.00  0.00            
ATOM    152  O36 GCD     1      35.310  18.610  14.110  1.00  0.00            
ATOM    153  H73 GCD     1      35.770  18.500  14.950  1.00  0.00            
ATOM    154  C45 GCD     1      34.660  17.110  12.290  1.00  0.00            
ATOM    155  H74 GCD     1      33.580  17.310  12.350  1.00  0.00            
ATOM    156  O37 GCD     1      35.170  17.960  11.260  1.00  0.00            
ATOM    157  H75 GCD     1      35.110  18.860  11.610  1.00  0.00            
ATOM    158  C46 GCD     1      34.690  15.610  11.870  1.00  0.00            
ATOM    159  H76 GCD     1      34.050  15.390  11.010  1.00  0.00            
ATOM    160  O38 GCD     1      36.020  15.130  11.600  1.00  0.00            
ATOM    161  O39 GCD     1      34.080  14.930  12.970  1.00  0.00            
ATOM    162  C47 GCD     1      34.800  14.950  14.190  1.00  0.00            
ATOM    163  H77 GCD     1      35.830  14.580  14.060  1.00  0.00            
ATOM    164  C48 GCD     1      33.960  14.140  15.180  1.00  0.00            
ATOM    165  H78 GCD     1      33.000  14.650  15.310  1.00  0.00            
ATOM    166  H79 GCD     1      34.460  14.040  16.160  1.00  0.00            
ATOM    167  O40 GCD     1      33.720  12.830  14.700  1.00  0.00            
ATOM    168  H80 GCD     1      33.040  12.950  14.030  1.00  0.00            
ATOM    169  C1  BV5     2      43.160  12.040  14.720  1.00  0.00            
ATOM    170  C2  BV5     2      42.260  12.980  13.900  1.00  0.00            
ATOM    171  C3  BV5     2      40.920  12.470  13.470  1.00  0.00            
ATOM    172  C4  BV5     2      41.240  11.290  12.560  1.00  0.00            
ATOM    173  C5  BV5     2      39.810  12.190  14.500  1.00  0.00            
ATOM    174  C6  BV5     2      39.550  13.390  15.400  1.00  0.00            
ATOM    175  O1  BV5     2      39.360  13.180  16.570  1.00  0.00            
ATOM    176  O2  BV5     2      39.350  14.620  14.710  1.00  0.00            
ATOM    177  C7  BV5     2      39.240  15.850  15.470  1.00  0.00            
ATOM    178  C8  BV5     2      39.120  17.020  14.500  1.00  0.00            
ATOM    179  N1  BV5     2      40.330  17.810  14.030  1.00  0.00            
ATOM    180  C9  BV5     2      40.950  18.530  15.280  1.00  0.00            
ATOM    181  C10 BV5     2      41.440  16.860  13.620  1.00  0.00            
ATOM    182  C11 BV5     2      41.250  16.030  12.290  1.00  0.00            
ATOM    183  C12 BV5     2      39.920  18.810  12.960  1.00  0.00            
ATOM    184  C13 BV5     2      41.000  19.850  12.440  1.00  0.00            
ATOM    185  C14 BV5     2      38.520  11.670  13.830  1.00  0.00            
ATOM    186  C15 BV5     2      37.580  12.500  13.150  1.00  0.00            
ATOM    187  C16 BV5     2      36.360  12.010  12.640  1.00  0.00            
ATOM    188  C17 BV5     2      36.070  10.610  12.810  1.00  0.00            
ATOM    189  C18 BV5     2      37.050   9.790  13.380  1.00  0.00            
ATOM    190  C19 BV5     2      38.280  10.290  13.820  1.00  0.00            
ATOM    191  H1  BV5     2      42.560  11.530  15.480  1.00  0.00            
ATOM    192  H2  BV5     2      43.610  11.260  14.100  1.00  0.00            
ATOM    193  H3  BV5     2      43.990  12.590  15.200  1.00  0.00            
ATOM    194  H4  BV5     2      42.870  13.230  13.030  1.00  0.00            
ATOM    195  H5  BV5     2      42.150  13.930  14.430  1.00  0.00            
ATOM    196  H6  BV5     2      40.620  13.250  12.770  1.00  0.00            
ATOM    197  H7  BV5     2      41.650  10.410  13.070  1.00  0.00            
ATOM    198  H8  BV5     2      40.370  10.900  12.020  1.00  0.00            
ATOM    199  H9  BV5     2      41.940  11.650  11.800  1.00  0.00            
ATOM    200  H10 BV5     2      40.180  11.400  15.170  1.00  0.00            
ATOM    201  H11 BV5     2      39.940  16.030  16.300  1.00  0.00            
ATOM    202  H12 BV5     2      38.330  15.670  16.050  1.00  0.00            
ATOM    203  H13 BV5     2      38.480  17.770  14.960  1.00  0.00            
ATOM    204  H14 BV5     2      38.620  16.570  13.640  1.00  0.00            
ATOM    205  H15 BV5     2      40.350  19.300  15.760  1.00  0.00            
ATOM    206  H16 BV5     2      41.260  17.790  16.020  1.00  0.00            
ATOM    207  H17 BV5     2      41.830  19.030  14.890  1.00  0.00            
ATOM    208  H18 BV5     2      41.570  16.190  14.470  1.00  0.00            
ATOM    209  H19 BV5     2      42.370  17.430  13.670  1.00  0.00            
ATOM    210  H20 BV5     2      40.310  15.480  12.160  1.00  0.00            
ATOM    211  H21 BV5     2      41.390  16.610  11.370  1.00  0.00            
ATOM    212  H22 BV5     2      42.150  15.400  12.190  1.00  0.00            
ATOM    213  H23 BV5     2      39.130  19.390  13.430  1.00  0.00            
ATOM    214  H24 BV5     2      39.450  18.290  12.120  1.00  0.00            
ATOM    215  H25 BV5     2      40.520  20.800  12.200  1.00  0.00            
ATOM    216  H26 BV5     2      41.790  20.030  13.170  1.00  0.00            
ATOM    217  H27 BV5     2      41.450  19.410  11.540  1.00  0.00            
ATOM    218  H28 BV5     2      37.690  13.580  13.190  1.00  0.00            
ATOM    219  H29 BV5     2      35.660  12.620  12.080  1.00  0.00            
ATOM    220  H30 BV5     2      35.120  10.270  12.410  1.00  0.00            
ATOM    221  H31 BV5     2      36.880   8.720  13.370  1.00  0.00            
ATOM    222  H32 BV5     2      39.050   9.620  14.180  1.00  0.00            
TER
ENDMDL
MODEL        1
ATOM      1  H1  GCD     1      37.860  17.430  -1.610  1.00  0.00            
ATOM      2  O1  GCD     1      37.290  17.790  -0.920  1.00  0.00            
ATOM      3  C1  GCD     1      38.060  18.320   0.140  1.00  0.00            
ATOM      4  H2  GCD     1      38.630  19.200  -0.180  1.00  0.00            
ATOM      5  H3  GCD     1      37.410  18.690   0.940  1.00  0.00            
ATOM      6  C2  GCD     1      38.990  17.240   0.690  1.00  0.00            
ATOM      7  H4  GCD     1      38.230  16.530   1.030  1.00  0.00            
ATOM      8  C3  GCD     1      39.940  17.690   1.750  1.00  0.00            
ATOM      9  H5  GCD     1      40.520  18.540   1.370  1.00  0.00            
ATOM     10  C4  GCD     1      40.910  16.590   2.220  1.00  0.00            
ATOM     11  H6  GCD     1      40.340  15.780   2.680  1.00  0.00            
ATOM     12  O2  GCD     1      41.850  17.140   3.100  1.00  0.00            
ATOM     13  H7  GCD     1      42.610  16.550   3.190  1.00  0.00            
ATOM     14  C5  GCD     1      41.610  16.190   0.910  1.00  0.00            
ATOM     15  H8  GCD     1      42.220  17.030   0.560  1.00  0.00            
ATOM     16  O3  GCD     1      42.460  15.030   1.200  1.00  0.00            
ATOM     17  H9  GCD     1      43.380  15.240   1.020  1.00  0.00            
ATOM     18  C6  GCD     1      40.570  15.750  -0.180  1.00  0.00            
ATOM     19  O4  GCD     1      39.750  16.850  -0.460  1.00  0.00            
ATOM     20  H10 GCD     1      41.050  15.430  -1.120  1.00  0.00            
ATOM     21  O5  GCD     1      39.880  14.610   0.370  1.00  0.00            
ATOM     22  C7  GCD     1      39.650  13.520  -0.550  1.00  0.00            
ATOM     23  H11 GCD     1      40.170  13.740  -1.480  1.00  0.00            
ATOM     24  C8  GCD     1      40.330  12.280   0.060  1.00  0.00            
ATOM     25  H12 GCD     1      39.810  11.990   0.980  1.00  0.00            
ATOM     26  O6  GCD     1      41.720  12.510   0.230  1.00  0.00            
ATOM     27  H13 GCD     1      41.910  13.390   0.570  1.00  0.00            
ATOM     28  C9  GCD     1      40.080  11.050  -0.870  1.00  0.00            
ATOM     29  H14 GCD     1      40.550  11.320  -1.830  1.00  0.00            
ATOM     30  O7  GCD     1      40.690   9.950  -0.270  1.00  0.00            
ATOM     31  H15 GCD     1      40.200   9.600   0.490  1.00  0.00            
ATOM     32  C10 GCD     1      38.570  10.870  -1.190  1.00  0.00            
ATOM     33  H16 GCD     1      38.240  10.160  -1.950  1.00  0.00            
ATOM     34  O8  GCD     1      38.020  12.120  -1.680  1.00  0.00            
ATOM     35  C11 GCD     1      38.160  13.260  -0.830  1.00  0.00            
ATOM     36  H17 GCD     1      37.660  13.070   0.130  1.00  0.00            
ATOM     37  C12 GCD     1      37.460  14.360  -1.470  1.00  0.00            
ATOM     38  H18 GCD     1      37.960  14.670  -2.400  1.00  0.00            
ATOM     39  H19 GCD     1      37.710  15.180  -0.780  1.00  0.00            
ATOM     40  O9  GCD     1      36.110  14.250  -1.560  1.00  0.00            
ATOM     41  H20 GCD     1      35.940  13.860  -2.430  1.00  0.00            
ATOM     42  O10 GCD     1      37.870  10.620  -0.010  1.00  0.00            
ATOM     43  C13 GCD     1      37.610   9.230   0.250  1.00  0.00            
ATOM     44  H21 GCD     1      38.100   8.610  -0.520  1.00  0.00            
ATOM     45  C14 GCD     1      38.090   8.770   1.640  1.00  0.00            
ATOM     46  H22 GCD     1      37.550   9.420   2.340  1.00  0.00            
ATOM     47  O11 GCD     1      39.430   9.000   1.830  1.00  0.00            
ATOM     48  H23 GCD     1      39.670   8.510   2.620  1.00  0.00            
ATOM     49  C15 GCD     1      37.730   7.290   1.850  1.00  0.00            
ATOM     50  H24 GCD     1      38.160   6.660   1.060  1.00  0.00            
ATOM     51  O12 GCD     1      38.050   6.800   3.110  1.00  0.00            
ATOM     52  H25 GCD     1      37.270   6.880   3.660  1.00  0.00            
ATOM     53  C16 GCD     1      36.250   7.100   1.630  1.00  0.00            
ATOM     54  H26 GCD     1      35.940   6.060   1.800  1.00  0.00            
ATOM     55  O13 GCD     1      35.850   7.470   0.330  1.00  0.00            
ATOM     56  C17 GCD     1      36.090   8.880   0.020  1.00  0.00            
ATOM     57  H27 GCD     1      35.560   9.560   0.700  1.00  0.00            
ATOM     58  C18 GCD     1      35.690   9.140  -1.470  1.00  0.00            
ATOM     59  H28 GCD     1      36.290   8.560  -2.180  1.00  0.00            
ATOM     60  H29 GCD     1      35.920  10.200  -1.660  1.00  0.00            
ATOM     61  O14 GCD     1      34.250   9.110  -1.630  1.00  0.00            
ATOM     62  H30 GCD     1      34.070   9.970  -2.020  1.00  0.00            
ATOM     63  O15 GCD     1      35.440   7.930   2.550  1.00  0.00            
ATOM     64  C19 GCD     1      34.470   7.350   3.410  1.00  0.00            
ATOM     65  H31 GCD     1      34.250   6.290   3.220  1.00  0.00            
ATOM     66  C20 GCD     1      34.850   7.690   4.920  1.00  0.00            
ATOM     67  H32 GCD     1      34.900   8.780   5.010  1.00  0.00            
ATOM     68  O16 GCD     1      36.090   7.090   5.260  1.00  0.00            
ATOM     69  H33 GCD     1      36.290   7.400   6.150  1.00  0.00            
ATOM     70  C21 GCD     1      33.720   7.140   5.870  1.00  0.00            
ATOM     71  H34 GCD     1      33.540   6.080   5.670  1.00  0.00            
ATOM     72  O17 GCD     1      34.090   7.300   7.260  1.00  0.00            
ATOM     73  H35 GCD     1      34.150   8.240   7.460  1.00  0.00            
ATOM     74  C22 GCD     1      32.420   7.760   5.480  1.00  0.00            
ATOM     75  H36 GCD     1      31.600   7.300   6.040  1.00  0.00            
ATOM     76  O18 GCD     1      32.220   7.460   4.110  1.00  0.00            
ATOM     77  C23 GCD     1      33.100   8.030   3.130  1.00  0.00            
ATOM     78  H37 GCD     1      33.210   9.110   3.280  1.00  0.00            
ATOM     79  C24 GCD     1      32.570   7.740   1.730  1.00  0.00            
ATOM     80  H38 GCD     1      32.580   6.650   1.600  1.00  0.00            
ATOM     81  H39 GCD     1      33.290   8.190   1.040  1.00  0.00            
ATOM     82  O19 GCD     1      31.300   8.380   1.500  1.00  0.00            
ATOM     83  H40 GCD     1      30.710   8.070   2.190  1.00  0.00            
ATOM     84  O20 GCD     1      32.460   9.200   5.560  1.00  0.00            
ATOM     85  C25 GCD     1      31.630   9.770   6.550  1.00  0.00            
ATOM     86  H41 GCD     1      31.100   9.000   7.110  1.00  0.00            
ATOM     87  C26 GCD     1      32.430  10.560   7.610  1.00  0.00            
ATOM     88  H42 GCD     1      33.060  11.330   7.150  1.00  0.00            
ATOM     89  O21 GCD     1      33.300   9.700   8.310  1.00  0.00            
ATOM     90  H43 GCD     1      32.820   9.120   8.910  1.00  0.00            
ATOM     91  C27 GCD     1      31.370  11.250   8.550  1.00  0.00            
ATOM     92  H44 GCD     1      30.790  10.510   9.110  1.00  0.00            
ATOM     93  O22 GCD     1      32.130  11.850   9.580  1.00  0.00            
ATOM     94  H45 GCD     1      31.810  11.420  10.390  1.00  0.00            
ATOM     95  C28 GCD     1      30.340  12.070   7.820  1.00  0.00            
ATOM     96  H46 GCD     1      29.630  12.490   8.530  1.00  0.00            
ATOM     97  O23 GCD     1      29.700  11.250   6.840  1.00  0.00            
ATOM     98  C29 GCD     1      30.610  10.710   5.830  1.00  0.00            
ATOM     99  H47 GCD     1      31.210  11.510   5.380  1.00  0.00            
ATOM    100  C30 GCD     1      29.830   9.940   4.760  1.00  0.00            
ATOM    101  H48 GCD     1      29.140   9.250   5.270  1.00  0.00            
ATOM    102  H49 GCD     1      30.570   9.410   4.150  1.00  0.00            
ATOM    103  O24 GCD     1      29.170  10.830   3.790  1.00  0.00            
ATOM    104  H50 GCD     1      28.530  10.290   3.310  1.00  0.00            
ATOM    105  O25 GCD     1      31.060  13.160   7.210  1.00  0.00            
ATOM    106  C31 GCD     1      30.500  14.410   7.340  1.00  0.00            
ATOM    107  H51 GCD     1      29.420  14.410   7.530  1.00  0.00            
ATOM    108  C32 GCD     1      31.080  15.200   8.540  1.00  0.00            
ATOM    109  H52 GCD     1      32.180  15.100   8.520  1.00  0.00            
ATOM    110  O26 GCD     1      30.740  14.480   9.750  1.00  0.00            
ATOM    111  H53 GCD     1      31.410  13.800   9.910  1.00  0.00            
ATOM    112  C33 GCD     1      30.680  16.670   8.540  1.00  0.00            
ATOM    113  H54 GCD     1      29.600  16.650   8.730  1.00  0.00            
ATOM    114  O27 GCD     1      31.300  17.340   9.590  1.00  0.00            
ATOM    115  H55 GCD     1      32.250  17.400   9.390  1.00  0.00            
ATOM    116  C34 GCD     1      30.980  17.240   7.150  1.00  0.00            
ATOM    117  H56 GCD     1      30.500  18.210   7.000  1.00  0.00            
ATOM    118  O28 GCD     1      30.260  16.450   6.150  1.00  0.00            
ATOM    119  C35 GCD     1      30.750  15.140   6.070  1.00  0.00            
ATOM    120  H57 GCD     1      31.820  15.100   5.840  1.00  0.00            
ATOM    121  C36 GCD     1      30.000  14.480   4.870  1.00  0.00            
ATOM    122  H58 GCD     1      28.920  14.480   5.020  1.00  0.00            
ATOM    123  H59 GCD     1      30.390  13.450   4.830  1.00  0.00            
ATOM    124  O29 GCD     1      30.350  14.920   3.520  1.00  0.00            
ATOM    125  H60 GCD     1      29.670  14.570   2.940  1.00  0.00            
ATOM    126  O30 GCD     1      32.470  17.270   6.970  1.00  0.00            
ATOM    127  C37 GCD     1      33.080  18.550   7.080  1.00  0.00            
ATOM    128  H61 GCD     1      32.340  19.180   7.590  1.00  0.00            
ATOM    129  C38 GCD     1      34.370  18.440   7.920  1.00  0.00            
ATOM    130  H62 GCD     1      35.070  17.620   7.700  1.00  0.00            
ATOM    131  O31 GCD     1      33.860  18.250   9.290  1.00  0.00            
ATOM    132  H63 GCD     1      34.600  18.070   9.870  1.00  0.00            
ATOM    133  C39 GCD     1      35.140  19.740   7.860  1.00  0.00            
ATOM    134  H64 GCD     1      34.460  20.450   8.370  1.00  0.00            
ATOM    135  O32 GCD     1      36.380  19.600   8.550  1.00  0.00            
ATOM    136  H65 GCD     1      36.250  19.640   9.500  1.00  0.00            
ATOM    137  C40 GCD     1      35.280  20.230   6.440  1.00  0.00            
ATOM    138  H66 GCD     1      35.550  21.290   6.430  1.00  0.00            
ATOM    139  O33 GCD     1      33.960  20.330   5.940  1.00  0.00            
ATOM    140  C41 GCD     1      33.310  19.110   5.700  1.00  0.00            
ATOM    141  H67 GCD     1      33.910  18.420   5.100  1.00  0.00            
ATOM    142  C42 GCD     1      32.040  19.490   4.930  1.00  0.00            
ATOM    143  H68 GCD     1      31.620  18.580   4.490  1.00  0.00            
ATOM    144  H69 GCD     1      32.410  20.070   4.080  1.00  0.00            
ATOM    145  O34 GCD     1      31.090  20.210   5.710  1.00  0.00            
ATOM    146  H70 GCD     1      31.540  20.920   6.160  1.00  0.00            
ATOM    147  O35 GCD     1      36.170  19.360   5.750  1.00  0.00            
ATOM    148  C43 GCD     1      37.340  19.980   5.230  1.00  0.00            
ATOM    149  H71 GCD     1      37.350  20.970   5.710  1.00  0.00            
ATOM    150  C44 GCD     1      38.560  19.100   5.670  1.00  0.00            
ATOM    151  H72 GCD     1      38.350  18.050   5.430  1.00  0.00            
ATOM    152  O36 GCD     1      38.740  19.260   7.060  1.00  0.00            
ATOM    153  H73 GCD     1      37.870  19.380   7.470  1.00  0.00            
ATOM    154  C45 GCD     1      39.830  19.450   4.930  1.00  0.00            
ATOM    155  H74 GCD     1      40.250  20.410   5.250  1.00  0.00            
ATOM    156  O37 GCD     1      40.810  18.420   5.180  1.00  0.00            
ATOM    157  H75 GCD     1      41.180  18.030   4.380  1.00  0.00            
ATOM    158  C46 GCD     1      39.570  19.550   3.390  1.00  0.00            
ATOM    159  H76 GCD     1      40.460  19.890   2.850  1.00  0.00            
ATOM    160  O38 GCD     1      39.240  18.190   2.870  1.00  0.00            
ATOM    161  O39 GCD     1      38.470  20.480   3.180  1.00  0.00            
ATOM    162  C47 GCD     1      37.230  20.070   3.710  1.00  0.00            
ATOM    163  H77 GCD     1      37.020  19.070   3.300  1.00  0.00            
ATOM    164  C48 GCD     1      36.140  21.100   3.310  1.00  0.00            
ATOM    165  H78 GCD     1      36.360  21.590   2.350  1.00  0.00            
ATOM    166  H79 GCD     1      36.080  21.920   4.050  1.00  0.00            
ATOM    167  O40 GCD     1      34.900  20.400   3.260  1.00  0.00            
ATOM    168  H80 GCD     1      34.770  20.090   4.160  1.00  0.00            
ATOM    169  C1  BV5     2      36.770  15.490   6.210  1.00  0.00            
ATOM    170  C2  BV5     2      35.500  14.800   6.740  1.00  0.00            
ATOM    171  C3  BV5     2      34.680  14.160   5.580  1.00  0.00            
ATOM    172  C4  BV5     2      34.040  15.290   4.780  1.00  0.00            
ATOM    173  C5  BV5     2      35.530  13.200   4.670  1.00  0.00            
ATOM    174  C6  BV5     2      36.080  11.980   5.410  1.00  0.00            
ATOM    175  O1  BV5     2      35.730  11.470   6.490  1.00  0.00            
ATOM    176  O2  BV5     2      37.370  11.840   4.910  1.00  0.00            
ATOM    177  C7  BV5     2      38.240  10.800   5.420  1.00  0.00            
ATOM    178  C8  BV5     2      39.590  10.900   4.670  1.00  0.00            
ATOM    179  N1  BV5     2      40.620  11.980   4.940  1.00  0.00            
ATOM    180  C9  BV5     2      41.160  11.740   6.350  1.00  0.00            
ATOM    181  C10 BV5     2      41.780  12.160   4.050  1.00  0.00            
ATOM    182  C11 BV5     2      42.280  10.850   3.460  1.00  0.00            
ATOM    183  C12 BV5     2      39.910  13.400   4.910  1.00  0.00            
ATOM    184  C13 BV5     2      40.740  14.630   5.400  1.00  0.00            
ATOM    185  C14 BV5     2      34.760  12.770   3.390  1.00  0.00            
ATOM    186  C15 BV5     2      33.580  12.050   3.530  1.00  0.00            
ATOM    187  C16 BV5     2      32.890  11.610   2.390  1.00  0.00            
ATOM    188  C17 BV5     2      33.480  11.810   1.140  1.00  0.00            
ATOM    189  C18 BV5     2      34.680  12.560   1.020  1.00  0.00            
ATOM    190  C19 BV5     2      35.340  13.010   2.160  1.00  0.00            
ATOM    191  H1  BV5     2      37.450  14.680   5.930  1.00  0.00            
ATOM    192  H2  BV5     2      36.570  16.140   5.350  1.00  0.00            
ATOM    193  H3  BV5     2      37.340  16.010   6.990  1.00  0.00            
ATOM    194  H4  BV5     2      34.850  15.450   7.340  1.00  0.00            
ATOM    195  H5  BV5     2      35.880  14.050   7.460  1.00  0.00            
ATOM    196  H6  BV5     2      33.870  13.570   6.020  1.00  0.00            
ATOM    197  H7  BV5     2      33.850  16.160   5.430  1.00  0.00            
ATOM    198  H8  BV5     2      34.750  15.520   3.980  1.00  0.00            
ATOM    199  H9  BV5     2      33.120  14.930   4.310  1.00  0.00            
ATOM    200  H10 BV5     2      36.470  13.670   4.350  1.00  0.00            
ATOM    201  H11 BV5     2      37.780   9.810   5.310  1.00  0.00            
ATOM    202  H12 BV5     2      38.350  11.020   6.490  1.00  0.00            
ATOM    203  H13 BV5     2      39.310  10.850   3.610  1.00  0.00            
ATOM    204  H14 BV5     2      40.130   9.980   4.890  1.00  0.00            
ATOM    205  H15 BV5     2      41.440  10.690   6.270  1.00  0.00            
ATOM    206  H16 BV5     2      41.950  12.490   6.470  1.00  0.00            
ATOM    207  H17 BV5     2      40.410  11.880   7.120  1.00  0.00            
ATOM    208  H18 BV5     2      42.610  12.580   4.610  1.00  0.00            
ATOM    209  H19 BV5     2      41.530  12.930   3.310  1.00  0.00            
ATOM    210  H20 BV5     2      43.100  11.060   2.770  1.00  0.00            
ATOM    211  H21 BV5     2      42.640  10.100   4.160  1.00  0.00            
ATOM    212  H22 BV5     2      41.480  10.460   2.820  1.00  0.00            
ATOM    213  H23 BV5     2      38.950  13.340   5.410  1.00  0.00            
ATOM    214  H24 BV5     2      39.710  13.600   3.850  1.00  0.00            
ATOM    215  H25 BV5     2      40.920  14.650   6.490  1.00  0.00            
ATOM    216  H26 BV5     2      41.700  14.570   4.890  1.00  0.00            
ATOM    217  H27 BV5     2      40.250  15.610   5.260  1.00  0.00            
ATOM    218  H28 BV5     2      33.200  11.840   4.530  1.00  0.00            
ATOM    219  H29 BV5     2      31.940  11.080   2.380  1.00  0.00            
ATOM    220  H30 BV5     2      32.970  11.380   0.280  1.00  0.00            
ATOM    221  H31 BV5     2      35.110  12.610   0.030  1.00  0.00            
ATOM    222  H32 BV5     2      36.300  13.470   1.960  1.00  0.00            
TER
ENDMDL
MODEL        1
ATOM      1  H1  GCD     1      37.580  30.720  10.330  1.00  0.00            
ATOM      2  O1  GCD     1      38.400  30.280  10.560  1.00  0.00            
ATOM      3  C1  GCD     1      38.910  29.810   9.250  1.00  0.00            
ATOM      4  H2  GCD     1      39.320  30.660   8.690  1.00  0.00            
ATOM      5  H3  GCD     1      39.690  29.060   9.450  1.00  0.00            
ATOM      6  C2  GCD     1      37.810  29.260   8.370  1.00  0.00            
ATOM      7  H4  GCD     1      37.500  28.330   8.860  1.00  0.00            
ATOM      8  C3  GCD     1      38.230  29.080   6.950  1.00  0.00            
ATOM      9  H5  GCD     1      38.440  30.090   6.590  1.00  0.00            
ATOM     10  C4  GCD     1      37.180  28.350   6.100  1.00  0.00            
ATOM     11  H6  GCD     1      37.040  27.370   6.560  1.00  0.00            
ATOM     12  O2  GCD     1      37.600  28.340   4.730  1.00  0.00            
ATOM     13  H7  GCD     1      36.900  28.070   4.120  1.00  0.00            
ATOM     14  C5  GCD     1      35.790  29.110   6.300  1.00  0.00            
ATOM     15  H8  GCD     1      35.970  30.090   5.840  1.00  0.00            
ATOM     16  O3  GCD     1      34.680  28.490   5.640  1.00  0.00            
ATOM     17  H9  GCD     1      34.490  27.700   6.160  1.00  0.00            
ATOM     18  C6  GCD     1      35.410  29.400   7.780  1.00  0.00            
ATOM     19  O4  GCD     1      36.650  30.050   8.270  1.00  0.00            
ATOM     20  H10 GCD     1      34.570  30.100   7.820  1.00  0.00            
ATOM     21  O5  GCD     1      35.100  28.290   8.470  1.00  0.00            
ATOM     22  C7  GCD     1      33.840  27.980   8.860  1.00  0.00            
ATOM     23  H11 GCD     1      33.150  28.450   8.140  1.00  0.00            
ATOM     24  C8  GCD     1      33.700  26.490   8.620  1.00  0.00            
ATOM     25  H12 GCD     1      34.600  26.090   9.110  1.00  0.00            
ATOM     26  O6  GCD     1      33.710  26.360   7.190  1.00  0.00            
ATOM     27  H13 GCD     1      33.550  25.440   6.970  1.00  0.00            
ATOM     28  C9  GCD     1      32.570  25.850   9.220  1.00  0.00            
ATOM     29  H14 GCD     1      31.700  26.260   8.680  1.00  0.00            
ATOM     30  O7  GCD     1      32.660  24.460   9.040  1.00  0.00            
ATOM     31  H15 GCD     1      32.370  24.160   8.180  1.00  0.00            
ATOM     32  C10 GCD     1      32.560  26.200  10.750  1.00  0.00            
ATOM     33  H16 GCD     1      31.620  25.860  11.210  1.00  0.00            
ATOM     34  O8  GCD     1      32.530  27.620  10.850  1.00  0.00            
ATOM     35  C11 GCD     1      33.660  28.270  10.290  1.00  0.00            
ATOM     36  H17 GCD     1      34.510  27.860  10.860  1.00  0.00            
ATOM     37  C12 GCD     1      33.520  29.770  10.550  1.00  0.00            
ATOM     38  H18 GCD     1      34.420  30.240  10.140  1.00  0.00            
ATOM     39  H19 GCD     1      33.510  29.960  11.630  1.00  0.00            
ATOM     40  O9  GCD     1      32.320  30.340   9.960  1.00  0.00            
ATOM     41  H20 GCD     1      31.610  29.950  10.480  1.00  0.00            
ATOM     42  O10 GCD     1      33.690  25.660  11.470  1.00  0.00            
ATOM     43  C13 GCD     1      33.380  25.020  12.710  1.00  0.00            
ATOM     44  H21 GCD     1      32.470  25.450  13.140  1.00  0.00            
ATOM     45  C14 GCD     1      33.160  23.550  12.430  1.00  0.00            
ATOM     46  H22 GCD     1      34.090  23.140  12.000  1.00  0.00            
ATOM     47  O11 GCD     1      31.930  23.380  11.640  1.00  0.00            
ATOM     48  H23 GCD     1      31.940  23.780  10.760  1.00  0.00            
ATOM     49  C15 GCD     1      32.980  22.870  13.780  1.00  0.00            
ATOM     50  H24 GCD     1      32.130  23.410  14.230  1.00  0.00            
ATOM     51  O12 GCD     1      32.620  21.510  13.600  1.00  0.00            
ATOM     52  H25 GCD     1      33.330  21.020  14.030  1.00  0.00            
ATOM     53  C16 GCD     1      34.180  23.030  14.670  1.00  0.00            
ATOM     54  H26 GCD     1      33.880  22.670  15.650  1.00  0.00            
ATOM     55  O13 GCD     1      34.360  24.410  14.860  1.00  0.00            
ATOM     56  C17 GCD     1      34.600  25.190  13.630  1.00  0.00            
ATOM     57  H27 GCD     1      35.460  24.940  13.010  1.00  0.00            
ATOM     58  C18 GCD     1      34.650  26.640  14.050  1.00  0.00            
ATOM     59  H28 GCD     1      34.590  27.260  13.140  1.00  0.00            
ATOM     60  H29 GCD     1      35.630  26.720  14.540  1.00  0.00            
ATOM     61  O14 GCD     1      33.630  27.020  15.000  1.00  0.00            
ATOM     62  H30 GCD     1      33.770  27.960  15.140  1.00  0.00            
ATOM     63  O15 GCD     1      35.340  22.450  14.170  1.00  0.00            
ATOM     64  C19 GCD     1      36.230  21.910  15.200  1.00  0.00            
ATOM     65  H31 GCD     1      35.980  22.460  16.120  1.00  0.00            
ATOM     66  C20 GCD     1      35.840  20.440  15.340  1.00  0.00            
ATOM     67  H32 GCD     1      36.020  20.010  14.350  1.00  0.00            
ATOM     68  O16 GCD     1      34.440  20.240  15.800  1.00  0.00            
ATOM     69  H33 GCD     1      34.350  20.510  16.720  1.00  0.00            
ATOM     70  C21 GCD     1      36.850  19.640  16.190  1.00  0.00            
ATOM     71  H34 GCD     1      36.830  20.030  17.220  1.00  0.00            
ATOM     72  O17 GCD     1      36.420  18.270  16.120  1.00  0.00            
ATOM     73  H35 GCD     1      36.510  17.940  15.210  1.00  0.00            
ATOM     74  C22 GCD     1      38.200  19.900  15.660  1.00  0.00            
ATOM     75  H36 GCD     1      39.000  19.460  16.260  1.00  0.00            
ATOM     76  O18 GCD     1      38.460  21.340  15.850  1.00  0.00            
ATOM     77  C23 GCD     1      37.710  22.140  14.910  1.00  0.00            
ATOM     78  H37 GCD     1      37.940  21.780  13.900  1.00  0.00            
ATOM     79  C24 GCD     1      38.060  23.600  15.020  1.00  0.00            
ATOM     80  H38 GCD     1      38.330  23.890  16.050  1.00  0.00            
ATOM     81  H39 GCD     1      37.200  24.220  14.730  1.00  0.00            
ATOM     82  O19 GCD     1      39.130  23.910  14.140  1.00  0.00            
ATOM     83  H40 GCD     1      39.640  24.700  14.380  1.00  0.00            
ATOM     84  O20 GCD     1      38.300  19.450  14.260  1.00  0.00            
ATOM     85  C25 GCD     1      38.870  18.260  13.950  1.00  0.00            
ATOM     86  H41 GCD     1      39.010  17.650  14.850  1.00  0.00            
ATOM     87  C26 GCD     1      37.990  17.620  12.880  1.00  0.00            
ATOM     88  H42 GCD     1      37.660  18.480  12.290  1.00  0.00            
ATOM     89  O21 GCD     1      36.780  17.130  13.420  1.00  0.00            
ATOM     90  H43 GCD     1      36.450  16.490  12.780  1.00  0.00            
ATOM     91  C27 GCD     1      38.780  16.560  12.090  1.00  0.00            
ATOM     92  H44 GCD     1      39.110  15.770  12.770  1.00  0.00            
ATOM     93  O22 GCD     1      37.970  16.110  11.080  1.00  0.00            
ATOM     94  H45 GCD     1      38.250  16.530  10.260  1.00  0.00            
ATOM     95  C28 GCD     1      40.070  17.100  11.580  1.00  0.00            
ATOM     96  H46 GCD     1      40.610  16.270  11.120  1.00  0.00            
ATOM     97  O23 GCD     1      40.830  17.590  12.730  1.00  0.00            
ATOM     98  C29 GCD     1      40.260  18.660  13.480  1.00  0.00            
ATOM     99  H47 GCD     1      40.200  19.570  12.870  1.00  0.00            
ATOM    100  C30 GCD     1      41.160  18.980  14.650  1.00  0.00            
ATOM    101  H48 GCD     1      41.030  20.020  15.000  1.00  0.00            
ATOM    102  H49 GCD     1      42.220  18.990  14.340  1.00  0.00            
ATOM    103  O24 GCD     1      41.180  18.100  15.780  1.00  0.00            
ATOM    104  H50 GCD     1      42.060  18.150  16.170  1.00  0.00            
ATOM    105  O25 GCD     1      39.980  18.170  10.700  1.00  0.00            
ATOM    106  C31 GCD     1      40.160  17.860   9.400  1.00  0.00            
ATOM    107  H51 GCD     1      40.020  16.800   9.150  1.00  0.00            
ATOM    108  C32 GCD     1      39.110  18.590   8.590  1.00  0.00            
ATOM    109  H52 GCD     1      39.200  19.610   8.990  1.00  0.00            
ATOM    110  O26 GCD     1      37.780  18.080   8.680  1.00  0.00            
ATOM    111  H53 GCD     1      37.270  18.580   8.030  1.00  0.00            
ATOM    112  C33 GCD     1      39.400  18.790   7.140  1.00  0.00            
ATOM    113  H54 GCD     1      39.390  17.800   6.670  1.00  0.00            
ATOM    114  O27 GCD     1      38.370  19.540   6.550  1.00  0.00            
ATOM    115  H55 GCD     1      38.580  19.760   5.630  1.00  0.00            
ATOM    116  C34 GCD     1      40.830  19.350   7.000  1.00  0.00            
ATOM    117  H56 GCD     1      40.970  19.380   5.920  1.00  0.00            
ATOM    118  O28 GCD     1      41.760  18.340   7.600  1.00  0.00            
ATOM    119  C35 GCD     1      41.630  18.210   9.030  1.00  0.00            
ATOM    120  H57 GCD     1      41.800  19.160   9.550  1.00  0.00            
ATOM    121  C36 GCD     1      42.660  17.120   9.470  1.00  0.00            
ATOM    122  H58 GCD     1      42.370  16.090   9.210  1.00  0.00            
ATOM    123  H59 GCD     1      42.620  17.000  10.560  1.00  0.00            
ATOM    124  O29 GCD     1      44.010  17.440   9.090  1.00  0.00            
ATOM    125  H60 GCD     1      44.040  17.570   8.140  1.00  0.00            
ATOM    126  O30 GCD     1      40.950  20.710   7.480  1.00  0.00            
ATOM    127  C37 GCD     1      42.180  21.410   7.140  1.00  0.00            
ATOM    128  H61 GCD     1      43.130  20.860   7.110  1.00  0.00            
ATOM    129  C38 GCD     1      42.080  21.940   5.730  1.00  0.00            
ATOM    130  H62 GCD     1      41.150  22.510   5.590  1.00  0.00            
ATOM    131  O31 GCD     1      42.130  20.970   4.780  1.00  0.00            
ATOM    132  H63 GCD     1      42.540  21.340   3.980  1.00  0.00            
ATOM    133  C39 GCD     1      43.180  23.010   5.520  1.00  0.00            
ATOM    134  H64 GCD     1      44.130  22.470   5.480  1.00  0.00            
ATOM    135  O32 GCD     1      42.970  23.720   4.290  1.00  0.00            
ATOM    136  H65 GCD     1      42.070  24.060   4.270  1.00  0.00            
ATOM    137  C40 GCD     1      43.220  24.060   6.660  1.00  0.00            
ATOM    138  H66 GCD     1      44.130  24.650   6.520  1.00  0.00            
ATOM    139  O33 GCD     1      43.420  23.280   7.830  1.00  0.00            
ATOM    140  C41 GCD     1      42.330  22.540   8.260  1.00  0.00            
ATOM    141  H67 GCD     1      41.390  23.120   8.270  1.00  0.00            
ATOM    142  C42 GCD     1      42.790  21.970   9.610  1.00  0.00            
ATOM    143  H68 GCD     1      43.640  21.280   9.520  1.00  0.00            
ATOM    144  H69 GCD     1      41.970  21.480  10.150  1.00  0.00            
ATOM    145  O34 GCD     1      43.280  22.960  10.500  1.00  0.00            
ATOM    146  H70 GCD     1      43.900  23.470   9.980  1.00  0.00            
ATOM    147  O35 GCD     1      42.050  24.830   6.680  1.00  0.00            
ATOM    148  C43 GCD     1      42.200  26.240   6.590  1.00  0.00            
ATOM    149  H71 GCD     1      43.220  26.630   6.480  1.00  0.00            
ATOM    150  C44 GCD     1      41.370  26.670   5.390  1.00  0.00            
ATOM    151  H72 GCD     1      40.360  26.280   5.560  1.00  0.00            
ATOM    152  O36 GCD     1      41.790  26.230   4.100  1.00  0.00            
ATOM    153  H73 GCD     1      41.010  26.530   3.610  1.00  0.00            
ATOM    154  C45 GCD     1      41.160  28.210   5.330  1.00  0.00            
ATOM    155  H74 GCD     1      42.160  28.620   5.170  1.00  0.00            
ATOM    156  O37 GCD     1      40.340  28.620   4.260  1.00  0.00            
ATOM    157  H75 GCD     1      39.420  28.370   4.410  1.00  0.00            
ATOM    158  C46 GCD     1      40.660  28.720   6.700  1.00  0.00            
ATOM    159  H76 GCD     1      40.700  29.810   6.770  1.00  0.00            
ATOM    160  O38 GCD     1      39.370  28.230   6.970  1.00  0.00            
ATOM    161  O39 GCD     1      41.570  28.330   7.700  1.00  0.00            
ATOM    162  C47 GCD     1      41.760  26.890   7.910  1.00  0.00            
ATOM    163  H77 GCD     1      40.780  26.460   8.150  1.00  0.00            
ATOM    164  C48 GCD     1      42.650  26.650   9.100  1.00  0.00            
ATOM    165  H78 GCD     1      43.650  26.970   8.790  1.00  0.00            
ATOM    166  H79 GCD     1      42.780  25.560   9.090  1.00  0.00            
ATOM    167  O40 GCD     1      42.230  27.200  10.340  1.00  0.00            
ATOM    168  H80 GCD     1      42.210  28.150  10.180  1.00  0.00            
ATOM    169  C1  BV5     2      36.290  22.760   7.100  1.00  0.00            
ATOM    170  C2  BV5     2      37.770  22.660   7.580  1.00  0.00            
ATOM    171  C3  BV5     2      38.190  23.880   8.490  1.00  0.00            
ATOM    172  C4  BV5     2      37.990  25.160   7.700  1.00  0.00            
ATOM    173  C5  BV5     2      37.460  23.980   9.870  1.00  0.00            
ATOM    174  C6  BV5     2      37.640  22.630  10.550  1.00  0.00            
ATOM    175  O1  BV5     2      38.720  22.120  10.780  1.00  0.00            
ATOM    176  O2  BV5     2      36.460  22.090  10.850  1.00  0.00            
ATOM    177  C7  BV5     2      36.360  20.750  11.360  1.00  0.00            
ATOM    178  C8  BV5     2      34.940  20.290  11.650  1.00  0.00            
ATOM    179  N1  BV5     2      34.330  19.350  10.660  1.00  0.00            
ATOM    180  C9  BV5     2      35.000  18.020  10.620  1.00  0.00            
ATOM    181  C10 BV5     2      32.950  19.250  11.080  1.00  0.00            
ATOM    182  C11 BV5     2      32.600  18.410  12.350  1.00  0.00            
ATOM    183  C12 BV5     2      34.380  20.010   9.250  1.00  0.00            
ATOM    184  C13 BV5     2      33.570  21.320   9.000  1.00  0.00            
ATOM    185  C14 BV5     2      37.860  25.100  10.780  1.00  0.00            
ATOM    186  C15 BV5     2      39.210  25.240  11.220  1.00  0.00            
ATOM    187  C16 BV5     2      39.630  26.430  11.920  1.00  0.00            
ATOM    188  C17 BV5     2      38.720  27.440  12.260  1.00  0.00            
ATOM    189  C18 BV5     2      37.430  27.310  11.780  1.00  0.00            
ATOM    190  C19 BV5     2      36.980  26.120  11.090  1.00  0.00            
ATOM    191  H1  BV5     2      35.590  23.080   7.880  1.00  0.00            
ATOM    192  H2  BV5     2      36.250  23.440   6.230  1.00  0.00            
ATOM    193  H3  BV5     2      35.980  21.760   6.780  1.00  0.00            
ATOM    194  H4  BV5     2      38.420  22.580   6.700  1.00  0.00            
ATOM    195  H5  BV5     2      37.840  21.730   8.160  1.00  0.00            
ATOM    196  H6  BV5     2      39.260  23.810   8.710  1.00  0.00            
ATOM    197  H7  BV5     2      38.480  26.050   8.130  1.00  0.00            
ATOM    198  H8  BV5     2      38.480  25.170   6.720  1.00  0.00            
ATOM    199  H9  BV5     2      36.940  25.340   7.450  1.00  0.00            
ATOM    200  H10 BV5     2      36.400  24.160   9.680  1.00  0.00            
ATOM    201  H11 BV5     2      36.770  20.700  12.380  1.00  0.00            
ATOM    202  H12 BV5     2      36.940  20.090  10.710  1.00  0.00            
ATOM    203  H13 BV5     2      34.240  21.090  11.880  1.00  0.00            
ATOM    204  H14 BV5     2      35.080  19.680  12.550  1.00  0.00            
ATOM    205  H15 BV5     2      35.480  17.870  11.590  1.00  0.00            
ATOM    206  H16 BV5     2      34.210  17.310  10.350  1.00  0.00            
ATOM    207  H17 BV5     2      35.650  18.180   9.760  1.00  0.00            
ATOM    208  H18 BV5     2      32.440  18.740  10.260  1.00  0.00            
ATOM    209  H19 BV5     2      32.640  20.290  11.130  1.00  0.00            
ATOM    210  H20 BV5     2      32.580  17.340  12.150  1.00  0.00            
ATOM    211  H21 BV5     2      33.240  18.700  13.200  1.00  0.00            
ATOM    212  H22 BV5     2      31.550  18.540  12.640  1.00  0.00            
ATOM    213  H23 BV5     2      33.920  19.240   8.630  1.00  0.00            
ATOM    214  H24 BV5     2      35.440  20.040   8.990  1.00  0.00            
ATOM    215  H25 BV5     2      32.510  21.320   9.270  1.00  0.00            
ATOM    216  H26 BV5     2      33.890  22.230   9.510  1.00  0.00            
ATOM    217  H27 BV5     2      33.590  21.610   7.940  1.00  0.00            
ATOM    218  H28 BV5     2      40.030  24.580  10.950  1.00  0.00            
ATOM    219  H29 BV5     2      40.620  26.540  12.340  1.00  0.00            
ATOM    220  H30 BV5     2      39.130  28.250  12.850  1.00  0.00            
ATOM    221  H31 BV5     2      36.750  28.130  11.990  1.00  0.00            
ATOM    222  H32 BV5     2      35.920  26.070  10.870  1.00  0.00            
TER
ENDMDL
MODEL        1
ATOM      1  H1  GCD     1       4.080  20.910   5.210  1.00  0.00            
ATOM      2  O1  GCD     1       4.230  20.420   4.390  1.00  0.00            
ATOM      3  C1  GCD     1       3.670  19.140   4.750  1.00  0.00            
ATOM      4  H2  GCD     1       4.210  18.820   5.650  1.00  0.00            
ATOM      5  H3  GCD     1       2.640  19.290   5.110  1.00  0.00            
ATOM      6  C2  GCD     1       3.680  17.920   3.740  1.00  0.00            
ATOM      7  H4  GCD     1       3.490  17.040   4.350  1.00  0.00            
ATOM      8  C3  GCD     1       4.930  17.780   2.910  1.00  0.00            
ATOM      9  H5  GCD     1       5.050  18.640   2.240  1.00  0.00            
ATOM     10  C4  GCD     1       4.800  16.580   1.990  1.00  0.00            
ATOM     11  H6  GCD     1       4.550  15.660   2.540  1.00  0.00            
ATOM     12  O2  GCD     1       6.090  16.430   1.310  1.00  0.00            
ATOM     13  H7  GCD     1       6.800  16.570   1.950  1.00  0.00            
ATOM     14  C5  GCD     1       3.710  16.950   1.050  1.00  0.00            
ATOM     15  H8  GCD     1       3.960  17.890   0.540  1.00  0.00            
ATOM     16  O3  GCD     1       3.460  15.900   0.050  1.00  0.00            
ATOM     17  H9  GCD     1       3.310  15.080   0.520  1.00  0.00            
ATOM     18  C6  GCD     1       2.410  17.250   1.760  1.00  0.00            
ATOM     19  O4  GCD     1       2.650  18.240   2.770  1.00  0.00            
ATOM     20  H10 GCD     1       1.620  17.560   1.080  1.00  0.00            
ATOM     21  O5  GCD     1       2.130  16.090   2.540  1.00  0.00            
ATOM     22  C7  GCD     1       1.090  15.300   2.030  1.00  0.00            
ATOM     23  H11 GCD     1       0.920  15.470   0.960  1.00  0.00            
ATOM     24  C8  GCD     1       1.590  13.850   2.240  1.00  0.00            
ATOM     25  H12 GCD     1       1.940  13.750   3.270  1.00  0.00            
ATOM     26  O6  GCD     1       2.720  13.610   1.410  1.00  0.00            
ATOM     27  H13 GCD     1       3.230  12.850   1.720  1.00  0.00            
ATOM     28  C9  GCD     1       0.580  12.800   1.980  1.00  0.00            
ATOM     29  H14 GCD     1       0.420  12.730   0.890  1.00  0.00            
ATOM     30  O7  GCD     1       0.950  11.500   2.340  1.00  0.00            
ATOM     31  H15 GCD     1       1.410  11.110   1.590  1.00  0.00            
ATOM     32  C10 GCD     1      -0.710  13.160   2.690  1.00  0.00            
ATOM     33  H16 GCD     1      -1.490  12.560   2.210  1.00  0.00            
ATOM     34  O8  GCD     1      -1.090  14.510   2.490  1.00  0.00            
ATOM     35  C11 GCD     1      -0.180  15.550   2.850  1.00  0.00            
ATOM     36  H17 GCD     1      -0.050  15.520   3.940  1.00  0.00            
ATOM     37  C12 GCD     1      -0.800  16.890   2.590  1.00  0.00            
ATOM     38  H18 GCD     1      -1.160  16.930   1.560  1.00  0.00            
ATOM     39  H19 GCD     1       0.010  17.630   2.630  1.00  0.00            
ATOM     40  O9  GCD     1      -1.760  17.290   3.550  1.00  0.00            
ATOM     41  H20 GCD     1      -2.420  16.600   3.690  1.00  0.00            
ATOM     42  O10 GCD     1      -0.610  12.870   4.150  1.00  0.00            
ATOM     43  C13 GCD     1      -1.700  12.140   4.720  1.00  0.00            
ATOM     44  H21 GCD     1      -2.490  11.920   3.990  1.00  0.00            
ATOM     45  C14 GCD     1      -1.130  10.750   5.090  1.00  0.00            
ATOM     46  H22 GCD     1      -0.120  10.820   5.510  1.00  0.00            
ATOM     47  O11 GCD     1      -0.940  10.030   3.890  1.00  0.00            
ATOM     48  H23 GCD     1      -0.350  10.540   3.330  1.00  0.00            
ATOM     49  C15 GCD     1      -1.970   9.950   6.120  1.00  0.00            
ATOM     50  H24 GCD     1      -2.890   9.700   5.570  1.00  0.00            
ATOM     51  O12 GCD     1      -1.290   8.730   6.490  1.00  0.00            
ATOM     52  H25 GCD     1      -1.130   8.110   5.780  1.00  0.00            
ATOM     53  C16 GCD     1      -2.310  10.820   7.310  1.00  0.00            
ATOM     54  H26 GCD     1      -3.030  10.270   7.930  1.00  0.00            
ATOM     55  O13 GCD     1      -2.950  12.010   6.850  1.00  0.00            
ATOM     56  C17 GCD     1      -2.140  12.820   6.000  1.00  0.00            
ATOM     57  H27 GCD     1      -1.220  12.970   6.590  1.00  0.00            
ATOM     58  C18 GCD     1      -2.720  14.180   5.870  1.00  0.00            
ATOM     59  H28 GCD     1      -3.730  14.140   5.440  1.00  0.00            
ATOM     60  H29 GCD     1      -2.000  14.660   5.190  1.00  0.00            
ATOM     61  O14 GCD     1      -2.790  15.030   6.980  1.00  0.00            
ATOM     62  H30 GCD     1      -1.890  15.120   7.320  1.00  0.00            
ATOM     63  O15 GCD     1      -1.140  11.090   8.070  1.00  0.00            
ATOM     64  C19 GCD     1      -1.210  10.900   9.500  1.00  0.00            
ATOM     65  H31 GCD     1      -2.180  10.460   9.790  1.00  0.00            
ATOM     66  C20 GCD     1      -0.200   9.890   9.970  1.00  0.00            
ATOM     67  H32 GCD     1       0.820  10.190   9.680  1.00  0.00            
ATOM     68  O16 GCD     1      -0.560   8.610   9.440  1.00  0.00            
ATOM     69  H33 GCD     1      -0.470   8.660   8.490  1.00  0.00            
ATOM     70  C21 GCD     1      -0.200   9.810  11.510  1.00  0.00            
ATOM     71  H34 GCD     1      -1.200   9.410  11.710  1.00  0.00            
ATOM     72  O17 GCD     1       0.850   8.860  11.970  1.00  0.00            
ATOM     73  H35 GCD     1       0.760   8.070  11.420  1.00  0.00            
ATOM     74  C22 GCD     1      -0.190  11.150  12.240  1.00  0.00            
ATOM     75  H36 GCD     1      -0.570  11.140  13.270  1.00  0.00            
ATOM     76  O18 GCD     1      -1.180  11.980  11.690  1.00  0.00            
ATOM     77  C23 GCD     1      -1.100  12.240  10.280  1.00  0.00            
ATOM     78  H37 GCD     1      -0.150  12.750  10.080  1.00  0.00            
ATOM     79  C24 GCD     1      -2.170  13.180   9.900  1.00  0.00            
ATOM     80  H38 GCD     1      -3.170  12.790  10.140  1.00  0.00            
ATOM     81  H39 GCD     1      -2.020  13.390   8.830  1.00  0.00            
ATOM     82  O19 GCD     1      -2.230  14.480  10.500  1.00  0.00            
ATOM     83  H40 GCD     1      -2.620  14.260  11.360  1.00  0.00            
ATOM     84  O20 GCD     1       1.120  11.680  12.120  1.00  0.00            
ATOM     85  C25 GCD     1       1.730  12.010  13.350  1.00  0.00            
ATOM     86  H41 GCD     1       1.210  11.470  14.150  1.00  0.00            
ATOM     87  C26 GCD     1       3.120  11.520  13.290  1.00  0.00            
ATOM     88  H42 GCD     1       3.630  12.070  12.480  1.00  0.00            
ATOM     89  O21 GCD     1       3.100  10.080  13.220  1.00  0.00            
ATOM     90  H43 GCD     1       2.230   9.920  12.820  1.00  0.00            
ATOM     91  C27 GCD     1       3.830  11.980  14.530  1.00  0.00            
ATOM     92  H44 GCD     1       3.320  11.700  15.460  1.00  0.00            
ATOM     93  O22 GCD     1       5.160  11.510  14.480  1.00  0.00            
ATOM     94  H45 GCD     1       5.180  10.550  14.470  1.00  0.00            
ATOM     95  C28 GCD     1       3.750  13.460  14.630  1.00  0.00            
ATOM     96  H46 GCD     1       4.070  13.810  15.620  1.00  0.00            
ATOM     97  O23 GCD     1       2.400  13.860  14.590  1.00  0.00            
ATOM     98  C29 GCD     1       1.670  13.510  13.400  1.00  0.00            
ATOM     99  H47 GCD     1       2.210  13.890  12.530  1.00  0.00            
ATOM    100  C30 GCD     1       0.250  14.180  13.420  1.00  0.00            
ATOM    101  H48 GCD     1      -0.400  14.000  12.560  1.00  0.00            
ATOM    102  H49 GCD     1       0.420  15.250  13.590  1.00  0.00            
ATOM    103  O24 GCD     1      -0.470  13.750  14.550  1.00  0.00            
ATOM    104  H50 GCD     1      -0.190  14.200  15.350  1.00  0.00            
ATOM    105  O25 GCD     1       4.580  14.030  13.600  1.00  0.00            
ATOM    106  C31 GCD     1       5.610  14.920  14.030  1.00  0.00            
ATOM    107  H51 GCD     1       5.700  15.110  15.100  1.00  0.00            
ATOM    108  C32 GCD     1       7.030  14.490  13.480  1.00  0.00            
ATOM    109  H52 GCD     1       6.920  14.340  12.400  1.00  0.00            
ATOM    110  O26 GCD     1       7.450  13.290  14.190  1.00  0.00            
ATOM    111  H53 GCD     1       6.620  12.790  14.230  1.00  0.00            
ATOM    112  C33 GCD     1       8.060  15.560  13.740  1.00  0.00            
ATOM    113  H54 GCD     1       8.100  15.620  14.840  1.00  0.00            
ATOM    114  O27 GCD     1       9.370  15.280  13.180  1.00  0.00            
ATOM    115  H55 GCD     1       9.230  15.480  12.240  1.00  0.00            
ATOM    116  C34 GCD     1       7.550  16.800  13.120  1.00  0.00            
ATOM    117  H56 GCD     1       8.220  17.630  13.370  1.00  0.00            
ATOM    118  O28 GCD     1       6.310  17.160  13.760  1.00  0.00            
ATOM    119  C35 GCD     1       5.210  16.340  13.510  1.00  0.00            
ATOM    120  H57 GCD     1       5.050  16.320  12.420  1.00  0.00            
ATOM    121  C36 GCD     1       3.950  16.810  14.210  1.00  0.00            
ATOM    122  H58 GCD     1       4.190  16.730  15.280  1.00  0.00            
ATOM    123  H59 GCD     1       3.170  16.100  13.890  1.00  0.00            
ATOM    124  O29 GCD     1       3.560  18.150  13.920  1.00  0.00            
ATOM    125  H60 GCD     1       4.380  18.640  14.050  1.00  0.00            
ATOM    126  O30 GCD     1       7.450  16.720  11.650  1.00  0.00            
ATOM    127  C37 GCD     1       8.600  17.310  10.920  1.00  0.00            
ATOM    128  H61 GCD     1       9.340  17.750  11.600  1.00  0.00            
ATOM    129  C38 GCD     1       9.210  16.330   9.930  1.00  0.00            
ATOM    130  H62 GCD     1       8.330  15.990   9.360  1.00  0.00            
ATOM    131  O31 GCD     1       9.820  15.250  10.540  1.00  0.00            
ATOM    132  H63 GCD     1      10.680  15.600  10.780  1.00  0.00            
ATOM    133  C39 GCD     1      10.230  17.040   9.060  1.00  0.00            
ATOM    134  H64 GCD     1      11.060  17.450   9.640  1.00  0.00            
ATOM    135  O32 GCD     1      10.740  16.140   8.050  1.00  0.00            
ATOM    136  H65 GCD     1      11.400  16.670   7.590  1.00  0.00            
ATOM    137  C40 GCD     1       9.510  18.200   8.360  1.00  0.00            
ATOM    138  H66 GCD     1      10.210  18.750   7.730  1.00  0.00            
ATOM    139  O33 GCD     1       9.090  19.070   9.380  1.00  0.00            
ATOM    140  C41 GCD     1       8.050  18.570  10.250  1.00  0.00            
ATOM    141  H67 GCD     1       7.220  18.260   9.610  1.00  0.00            
ATOM    142  C42 GCD     1       7.670  19.720  11.270  1.00  0.00            
ATOM    143  H68 GCD     1       6.710  19.390  11.690  1.00  0.00            
ATOM    144  H69 GCD     1       7.550  20.690  10.760  1.00  0.00            
ATOM    145  O34 GCD     1       8.580  19.930  12.290  1.00  0.00            
ATOM    146  H70 GCD     1       8.140  20.420  13.000  1.00  0.00            
ATOM    147  O35 GCD     1       8.380  17.710   7.580  1.00  0.00            
ATOM    148  C43 GCD     1       8.460  18.140   6.150  1.00  0.00            
ATOM    149  H71 GCD     1       9.490  18.450   5.940  1.00  0.00            
ATOM    150  C44 GCD     1       8.290  16.950   5.230  1.00  0.00            
ATOM    151  H72 GCD     1       7.290  16.520   5.320  1.00  0.00            
ATOM    152  O36 GCD     1       9.330  16.000   5.480  1.00  0.00            
ATOM    153  H73 GCD     1       9.310  15.740   6.410  1.00  0.00            
ATOM    154  C45 GCD     1       8.440  17.380   3.780  1.00  0.00            
ATOM    155  H74 GCD     1       9.340  17.990   3.640  1.00  0.00            
ATOM    156  O37 GCD     1       8.410  16.200   2.850  1.00  0.00            
ATOM    157  H75 GCD     1       8.870  15.490   3.320  1.00  0.00            
ATOM    158  C46 GCD     1       7.260  18.330   3.560  1.00  0.00            
ATOM    159  H76 GCD     1       7.290  18.600   2.500  1.00  0.00            
ATOM    160  O38 GCD     1       6.040  17.620   3.790  1.00  0.00            
ATOM    161  O39 GCD     1       7.440  19.480   4.400  1.00  0.00            
ATOM    162  C47 GCD     1       7.400  19.100   5.830  1.00  0.00            
ATOM    163  H77 GCD     1       6.410  18.790   6.180  1.00  0.00            
ATOM    164  C48 GCD     1       7.660  20.400   6.540  1.00  0.00            
ATOM    165  H78 GCD     1       7.540  20.150   7.610  1.00  0.00            
ATOM    166  H79 GCD     1       6.800  21.060   6.370  1.00  0.00            
ATOM    167  O40 GCD     1       8.840  21.100   6.290  1.00  0.00            
ATOM    168  H80 GCD     1       9.060  20.940   5.360  1.00  0.00            
ATOM    169  C1  BV5     2       5.370  12.460   6.030  1.00  0.00            
ATOM    170  C2  BV5     2       6.300  13.500   6.610  1.00  0.00            
ATOM    171  C3  BV5     2       5.640  14.690   7.430  1.00  0.00            
ATOM    172  C4  BV5     2       4.740  15.510   6.490  1.00  0.00            
ATOM    173  C5  BV5     2       4.800  14.170   8.590  1.00  0.00            
ATOM    174  C6  BV5     2       5.680  13.360   9.550  1.00  0.00            
ATOM    175  O1  BV5     2       6.770  13.730   9.980  1.00  0.00            
ATOM    176  O2  BV5     2       5.030  12.320  10.030  1.00  0.00            
ATOM    177  C7  BV5     2       5.770  11.400  10.760  1.00  0.00            
ATOM    178  C8  BV5     2       4.880  10.130  10.970  1.00  0.00            
ATOM    179  N1  BV5     2       5.030   9.060   9.890  1.00  0.00            
ATOM    180  C9  BV5     2       3.980   8.050  10.340  1.00  0.00            
ATOM    181  C10 BV5     2       4.630   9.750   8.600  1.00  0.00            
ATOM    182  C11 BV5     2       3.120  10.240   8.460  1.00  0.00            
ATOM    183  C12 BV5     2       6.380   8.420   9.930  1.00  0.00            
ATOM    184  C13 BV5     2       6.660   7.420  11.080  1.00  0.00            
ATOM    185  C14 BV5     2       3.850  15.080   9.350  1.00  0.00            
ATOM    186  C15 BV5     2       2.600  14.730   9.670  1.00  0.00            
ATOM    187  C16 BV5     2       1.690  15.520  10.320  1.00  0.00            
ATOM    188  C17 BV5     2       2.010  16.870  10.610  1.00  0.00            
ATOM    189  C18 BV5     2       3.320  17.300  10.300  1.00  0.00            
ATOM    190  C19 BV5     2       4.210  16.380   9.710  1.00  0.00            
ATOM    191  H1  BV5     2       4.810  11.990   6.850  1.00  0.00            
ATOM    192  H2  BV5     2       4.560  12.890   5.420  1.00  0.00            
ATOM    193  H3  BV5     2       5.930  11.650   5.550  1.00  0.00            
ATOM    194  H4  BV5     2       6.730  13.960   5.720  1.00  0.00            
ATOM    195  H5  BV5     2       7.120  13.030   7.160  1.00  0.00            
ATOM    196  H6  BV5     2       6.490  15.310   7.750  1.00  0.00            
ATOM    197  H7  BV5     2       5.210  15.690   5.520  1.00  0.00            
ATOM    198  H8  BV5     2       3.880  14.940   6.120  1.00  0.00            
ATOM    199  H9  BV5     2       4.450  16.400   7.060  1.00  0.00            
ATOM    200  H10 BV5     2       4.090  13.480   8.100  1.00  0.00            
ATOM    201  H11 BV5     2       6.020  11.810  11.740  1.00  0.00            
ATOM    202  H12 BV5     2       6.750  11.240  10.290  1.00  0.00            
ATOM    203  H13 BV5     2       3.880  10.520  10.800  1.00  0.00            
ATOM    204  H14 BV5     2       4.920   9.650  11.950  1.00  0.00            
ATOM    205  H15 BV5     2       4.210   7.380  11.170  1.00  0.00            
ATOM    206  H16 BV5     2       3.160   8.610  10.780  1.00  0.00            
ATOM    207  H17 BV5     2       3.650   7.510   9.450  1.00  0.00            
ATOM    208  H18 BV5     2       4.850   9.120   7.740  1.00  0.00            
ATOM    209  H19 BV5     2       5.340  10.580   8.530  1.00  0.00            
ATOM    210  H20 BV5     2       2.840  10.840   9.330  1.00  0.00            
ATOM    211  H21 BV5     2       3.000  10.780   7.520  1.00  0.00            
ATOM    212  H22 BV5     2       2.440   9.380   8.400  1.00  0.00            
ATOM    213  H23 BV5     2       7.090   9.250   9.980  1.00  0.00            
ATOM    214  H24 BV5     2       6.570   7.910   8.990  1.00  0.00            
ATOM    215  H25 BV5     2       7.730   7.180  11.040  1.00  0.00            
ATOM    216  H26 BV5     2       6.450   7.810  12.090  1.00  0.00            
ATOM    217  H27 BV5     2       6.100   6.490  10.900  1.00  0.00            
ATOM    218  H28 BV5     2       2.260  13.730   9.430  1.00  0.00            
ATOM    219  H29 BV5     2       0.710  15.200  10.680  1.00  0.00            
ATOM    220  H30 BV5     2       1.270  17.570  10.970  1.00  0.00            
ATOM    221  H31 BV5     2       3.660  18.310  10.470  1.00  0.00            
ATOM    222  H32 BV5     2       5.230  16.680   9.510  1.00  0.00            
TER
ENDMDL
MODEL        1
ATOM      1  H1  GCD     1      -4.470  25.420  13.220  1.00  0.00            
ATOM      2  O1  GCD     1      -4.410  25.620  12.280  1.00  0.00            
ATOM      3  C1  GCD     1      -3.700  24.620  11.560  1.00  0.00            
ATOM      4  H2  GCD     1      -2.640  24.580  11.830  1.00  0.00            
ATOM      5  H3  GCD     1      -4.020  23.620  11.850  1.00  0.00            
ATOM      6  C2  GCD     1      -3.850  24.740  10.020  1.00  0.00            
ATOM      7  H4  GCD     1      -3.350  23.850   9.620  1.00  0.00            
ATOM      8  C3  GCD     1      -3.250  26.050   9.440  1.00  0.00            
ATOM      9  H5  GCD     1      -3.710  26.930   9.900  1.00  0.00            
ATOM     10  C4  GCD     1      -3.650  26.130   7.930  1.00  0.00            
ATOM     11  H6  GCD     1      -3.220  25.260   7.420  1.00  0.00            
ATOM     12  O2  GCD     1      -3.140  27.320   7.410  1.00  0.00            
ATOM     13  H7  GCD     1      -2.220  27.390   7.700  1.00  0.00            
ATOM     14  C5  GCD     1      -5.170  25.930   7.710  1.00  0.00            
ATOM     15  H8  GCD     1      -5.630  26.770   8.250  1.00  0.00            
ATOM     16  O3  GCD     1      -5.470  25.960   6.300  1.00  0.00            
ATOM     17  H9  GCD     1      -4.840  25.310   5.980  1.00  0.00            
ATOM     18  C6  GCD     1      -5.500  24.550   8.330  1.00  0.00            
ATOM     19  O4  GCD     1      -5.200  24.570   9.710  1.00  0.00            
ATOM     20  H10 GCD     1      -6.580  24.400   8.250  1.00  0.00            
ATOM     21  O5  GCD     1      -4.710  23.550   7.620  1.00  0.00            
ATOM     22  C7  GCD     1      -5.510  22.690   6.770  1.00  0.00            
ATOM     23  H11 GCD     1      -6.500  23.140   6.580  1.00  0.00            
ATOM     24  C8  GCD     1      -4.870  22.570   5.420  1.00  0.00            
ATOM     25  H12 GCD     1      -3.800  22.370   5.550  1.00  0.00            
ATOM     26  O6  GCD     1      -4.930  23.790   4.670  1.00  0.00            
ATOM     27  H13 GCD     1      -4.340  23.680   3.920  1.00  0.00            
ATOM     28  C9  GCD     1      -5.570  21.410   4.590  1.00  0.00            
ATOM     29  H14 GCD     1      -6.610  21.750   4.500  1.00  0.00            
ATOM     30  O7  GCD     1      -5.060  21.230   3.260  1.00  0.00            
ATOM     31  H15 GCD     1      -4.130  21.430   3.170  1.00  0.00            
ATOM     32  C10 GCD     1      -5.490  20.150   5.460  1.00  0.00            
ATOM     33  H16 GCD     1      -6.030  19.400   4.870  1.00  0.00            
ATOM     34  O8  GCD     1      -6.240  20.390   6.540  1.00  0.00            
ATOM     35  C11 GCD     1      -5.660  21.330   7.460  1.00  0.00            
ATOM     36  H17 GCD     1      -4.740  20.940   7.920  1.00  0.00            
ATOM     37  C12 GCD     1      -6.540  21.400   8.720  1.00  0.00            
ATOM     38  H18 GCD     1      -6.020  21.910   9.530  1.00  0.00            
ATOM     39  H19 GCD     1      -6.800  20.380   9.040  1.00  0.00            
ATOM     40  O9  GCD     1      -7.740  22.020   8.310  1.00  0.00            
ATOM     41  H20 GCD     1      -7.900  21.590   7.460  1.00  0.00            
ATOM     42  O10 GCD     1      -4.170  19.780   5.770  1.00  0.00            
ATOM     43  C13 GCD     1      -3.830  18.470   5.340  1.00  0.00            
ATOM     44  H21 GCD     1      -4.540  18.080   4.590  1.00  0.00            
ATOM     45  C14 GCD     1      -2.410  18.680   4.660  1.00  0.00            
ATOM     46  H22 GCD     1      -1.720  19.160   5.360  1.00  0.00            
ATOM     47  O11 GCD     1      -2.710  19.540   3.590  1.00  0.00            
ATOM     48  H23 GCD     1      -1.950  19.480   2.990  1.00  0.00            
ATOM     49  C15 GCD     1      -1.880  17.310   4.230  1.00  0.00            
ATOM     50  H24 GCD     1      -2.520  16.800   3.500  1.00  0.00            
ATOM     51  O12 GCD     1      -0.560  17.430   3.600  1.00  0.00            
ATOM     52  H25 GCD     1      -0.620  18.020   2.840  1.00  0.00            
ATOM     53  C16 GCD     1      -1.860  16.370   5.450  1.00  0.00            
ATOM     54  H26 GCD     1      -1.620  15.350   5.130  1.00  0.00            
ATOM     55  O13 GCD     1      -3.220  16.300   5.970  1.00  0.00            
ATOM     56  C17 GCD     1      -3.750  17.540   6.540  1.00  0.00            
ATOM     57  H27 GCD     1      -3.060  17.870   7.330  1.00  0.00            
ATOM     58  C18 GCD     1      -5.120  17.210   7.170  1.00  0.00            
ATOM     59  H28 GCD     1      -5.450  18.160   7.610  1.00  0.00            
ATOM     60  H29 GCD     1      -4.890  16.440   7.910  1.00  0.00            
ATOM     61  O14 GCD     1      -6.160  16.650   6.260  1.00  0.00            
ATOM     62  H30 GCD     1      -6.970  16.940   6.700  1.00  0.00            
ATOM     63  O15 GCD     1      -0.900  16.790   6.460  1.00  0.00            
ATOM     64  C19 GCD     1      -0.620  15.830   7.510  1.00  0.00            
ATOM     65  H31 GCD     1      -1.540  15.280   7.750  1.00  0.00            
ATOM     66  C20 GCD     1       0.550  14.880   7.120  1.00  0.00            
ATOM     67  H32 GCD     1       1.320  15.640   6.910  1.00  0.00            
ATOM     68  O16 GCD     1       0.210  14.020   5.980  1.00  0.00            
ATOM     69  H33 GCD     1       0.630  14.390   5.200  1.00  0.00            
ATOM     70  C21 GCD     1       0.900  14.060   8.420  1.00  0.00            
ATOM     71  H34 GCD     1       0.090  13.320   8.570  1.00  0.00            
ATOM     72  O17 GCD     1       2.100  13.330   8.160  1.00  0.00            
ATOM     73  H35 GCD     1       1.910  12.680   7.490  1.00  0.00            
ATOM     74  C22 GCD     1       1.110  14.960   9.620  1.00  0.00            
ATOM     75  H36 GCD     1       1.350  14.430  10.540  1.00  0.00            
ATOM     76  O18 GCD     1      -0.010  15.780   9.850  1.00  0.00            
ATOM     77  C23 GCD     1      -0.190  16.710   8.690  1.00  0.00            
ATOM     78  H37 GCD     1       0.760  17.130   8.370  1.00  0.00            
ATOM     79  C24 GCD     1      -1.160  17.830   9.160  1.00  0.00            
ATOM     80  H38 GCD     1      -1.290  18.550   8.340  1.00  0.00            
ATOM     81  H39 GCD     1      -0.580  18.360   9.930  1.00  0.00            
ATOM     82  O19 GCD     1      -2.430  17.360   9.660  1.00  0.00            
ATOM     83  H40 GCD     1      -2.220  16.590  10.200  1.00  0.00            
ATOM     84  O20 GCD     1       2.180  15.800   9.550  1.00  0.00            
ATOM     85  C25 GCD     1       3.290  15.490  10.370  1.00  0.00            
ATOM     86  H41 GCD     1       3.320  14.430  10.620  1.00  0.00            
ATOM     87  C26 GCD     1       4.610  15.700   9.580  1.00  0.00            
ATOM     88  H42 GCD     1       4.490  16.660   9.050  1.00  0.00            
ATOM     89  O21 GCD     1       4.670  14.660   8.590  1.00  0.00            
ATOM     90  H43 GCD     1       3.900  14.910   8.060  1.00  0.00            
ATOM     91  C27 GCD     1       5.880  15.750  10.390  1.00  0.00            
ATOM     92  H44 GCD     1       5.950  14.790  10.930  1.00  0.00            
ATOM     93  O22 GCD     1       6.970  15.890   9.560  1.00  0.00            
ATOM     94  H45 GCD     1       6.820  16.650   8.980  1.00  0.00            
ATOM     95  C28 GCD     1       5.730  16.810  11.460  1.00  0.00            
ATOM     96  H46 GCD     1       6.640  16.880  12.070  1.00  0.00            
ATOM     97  O23 GCD     1       4.640  16.260  12.210  1.00  0.00            
ATOM     98  C29 GCD     1       3.310  16.370  11.600  1.00  0.00            
ATOM     99  H47 GCD     1       3.110  17.370  11.180  1.00  0.00            
ATOM    100  C30 GCD     1       2.110  16.130  12.560  1.00  0.00            
ATOM    101  H48 GCD     1       1.160  16.500  12.140  1.00  0.00            
ATOM    102  H49 GCD     1       2.500  16.700  13.410  1.00  0.00            
ATOM    103  O24 GCD     1       1.950  14.820  12.940  1.00  0.00            
ATOM    104  H50 GCD     1       2.640  14.700  13.600  1.00  0.00            
ATOM    105  O25 GCD     1       5.400  18.090  10.950  1.00  0.00            
ATOM    106  C31 GCD     1       6.560  18.890  10.660  1.00  0.00            
ATOM    107  H51 GCD     1       7.390  18.180  10.730  1.00  0.00            
ATOM    108  C32 GCD     1       6.400  19.440   9.220  1.00  0.00            
ATOM    109  H52 GCD     1       5.390  19.820   9.020  1.00  0.00            
ATOM    110  O26 GCD     1       6.590  18.440   8.230  1.00  0.00            
ATOM    111  H53 GCD     1       6.940  18.810   7.410  1.00  0.00            
ATOM    112  C33 GCD     1       7.340  20.640   8.930  1.00  0.00            
ATOM    113  H54 GCD     1       8.380  20.290   8.880  1.00  0.00            
ATOM    114  O27 GCD     1       6.980  21.270   7.710  1.00  0.00            
ATOM    115  H55 GCD     1       6.520  22.080   7.940  1.00  0.00            
ATOM    116  C34 GCD     1       7.300  21.640  10.070  1.00  0.00            
ATOM    117  H56 GCD     1       8.070  22.400   9.900  1.00  0.00            
ATOM    118  O28 GCD     1       7.580  21.040  11.300  1.00  0.00            
ATOM    119  C35 GCD     1       6.600  20.000  11.690  1.00  0.00            
ATOM    120  H57 GCD     1       5.590  20.440  11.720  1.00  0.00            
ATOM    121  C36 GCD     1       6.910  19.550  13.140  1.00  0.00            
ATOM    122  H58 GCD     1       8.000  19.370  13.160  1.00  0.00            
ATOM    123  H59 GCD     1       6.460  18.600  13.450  1.00  0.00            
ATOM    124  O29 GCD     1       6.480  20.480  14.170  1.00  0.00            
ATOM    125  H60 GCD     1       7.150  21.170  14.180  1.00  0.00            
ATOM    126  O30 GCD     1       5.970  22.130  10.090  1.00  0.00            
ATOM    127  C37 GCD     1       5.810  23.510  10.220  1.00  0.00            
ATOM    128  H61 GCD     1       6.740  24.030  10.450  1.00  0.00            
ATOM    129  C38 GCD     1       5.220  24.100   8.950  1.00  0.00            
ATOM    130  H62 GCD     1       4.310  23.530   8.710  1.00  0.00            
ATOM    131  O31 GCD     1       6.170  24.060   7.920  1.00  0.00            
ATOM    132  H63 GCD     1       5.780  24.350   7.090  1.00  0.00            
ATOM    133  C39 GCD     1       4.770  25.590   9.010  1.00  0.00            
ATOM    134  H64 GCD     1       5.700  26.120   9.270  1.00  0.00            
ATOM    135  O32 GCD     1       4.120  26.020   7.750  1.00  0.00            
ATOM    136  H65 GCD     1       3.320  26.510   7.960  1.00  0.00            
ATOM    137  C40 GCD     1       3.920  25.850  10.250  1.00  0.00            
ATOM    138  H66 GCD     1       3.990  26.920  10.460  1.00  0.00            
ATOM    139  O33 GCD     1       4.370  25.160  11.390  1.00  0.00            
ATOM    140  C41 GCD     1       4.750  23.780  11.310  1.00  0.00            
ATOM    141  H67 GCD     1       3.840  23.230  11.050  1.00  0.00            
ATOM    142  C42 GCD     1       5.230  23.420  12.780  1.00  0.00            
ATOM    143  H68 GCD     1       6.120  24.000  13.050  1.00  0.00            
ATOM    144  H69 GCD     1       5.650  22.410  12.690  1.00  0.00            
ATOM    145  O34 GCD     1       4.230  23.330  13.820  1.00  0.00            
ATOM    146  H70 GCD     1       4.630  22.960  14.610  1.00  0.00            
ATOM    147  O35 GCD     1       2.570  25.480   9.980  1.00  0.00            
ATOM    148  C43 GCD     1       1.550  26.380  10.480  1.00  0.00            
ATOM    149  H71 GCD     1       1.900  27.030  11.290  1.00  0.00            
ATOM    150  C44 GCD     1       1.020  27.220   9.330  1.00  0.00            
ATOM    151  H72 GCD     1       0.810  26.440   8.590  1.00  0.00            
ATOM    152  O36 GCD     1       2.000  28.080   8.850  1.00  0.00            
ATOM    153  H73 GCD     1       1.730  28.870   8.360  1.00  0.00            
ATOM    154  C45 GCD     1      -0.250  27.930   9.670  1.00  0.00            
ATOM    155  H74 GCD     1      -0.030  28.750  10.370  1.00  0.00            
ATOM    156  O37 GCD     1      -0.920  28.590   8.500  1.00  0.00            
ATOM    157  H75 GCD     1      -0.240  28.900   7.890  1.00  0.00            
ATOM    158  C46 GCD     1      -1.310  27.110  10.460  1.00  0.00            
ATOM    159  H76 GCD     1      -2.100  27.730  10.870  1.00  0.00            
ATOM    160  O38 GCD     1      -1.840  26.090   9.600  1.00  0.00            
ATOM    161  O39 GCD     1      -0.640  26.480  11.580  1.00  0.00            
ATOM    162  C47 GCD     1       0.440  25.590  11.130  1.00  0.00            
ATOM    163  H77 GCD     1      -0.000  24.900  10.400  1.00  0.00            
ATOM    164  C48 GCD     1       0.920  24.780  12.240  1.00  0.00            
ATOM    165  H78 GCD     1       1.580  25.380  12.890  1.00  0.00            
ATOM    166  H79 GCD     1       1.560  23.990  11.840  1.00  0.00            
ATOM    167  O40 GCD     1      -0.130  24.180  12.990  1.00  0.00            
ATOM    168  H80 GCD     1      -0.760  24.900  13.090  1.00  0.00            
ATOM    169  C1  BV5     2       1.900  26.840   5.040  1.00  0.00            
ATOM    170  C2  BV5     2       1.740  25.280   5.040  1.00  0.00            
ATOM    171  C3  BV5     2       0.950  24.650   6.300  1.00  0.00            
ATOM    172  C4  BV5     2      -0.500  25.140   6.400  1.00  0.00            
ATOM    173  C5  BV5     2       0.930  23.100   6.220  1.00  0.00            
ATOM    174  C6  BV5     2       2.320  22.430   6.140  1.00  0.00            
ATOM    175  O1  BV5     2       3.170  22.470   7.010  1.00  0.00            
ATOM    176  O2  BV5     2       2.220  21.500   5.130  1.00  0.00            
ATOM    177  C7  BV5     2       3.340  20.790   4.580  1.00  0.00            
ATOM    178  C8  BV5     2       3.930  19.590   5.420  1.00  0.00            
ATOM    179  N1  BV5     2       2.990  18.460   5.590  1.00  0.00            
ATOM    180  C9  BV5     2       3.790  17.340   6.370  1.00  0.00            
ATOM    181  C10 BV5     2       1.830  18.850   6.510  1.00  0.00            
ATOM    182  C11 BV5     2       2.150  19.440   7.890  1.00  0.00            
ATOM    183  C12 BV5     2       2.490  17.850   4.300  1.00  0.00            
ATOM    184  C13 BV5     2       3.560  17.560   3.260  1.00  0.00            
ATOM    185  C14 BV5     2       0.200  22.450   7.460  1.00  0.00            
ATOM    186  C15 BV5     2      -0.940  21.740   7.280  1.00  0.00            
ATOM    187  C16 BV5     2      -1.640  21.210   8.420  1.00  0.00            
ATOM    188  C17 BV5     2      -1.180  21.310   9.700  1.00  0.00            
ATOM    189  C18 BV5     2       0.130  21.920   9.810  1.00  0.00            
ATOM    190  C19 BV5     2       0.780  22.530   8.730  1.00  0.00            
ATOM    191  H1  BV5     2       2.460  27.150   4.150  1.00  0.00            
ATOM    192  H2  BV5     2       0.940  27.360   5.080  1.00  0.00            
ATOM    193  H3  BV5     2       2.530  27.240   5.850  1.00  0.00            
ATOM    194  H4  BV5     2       2.690  24.740   4.940  1.00  0.00            
ATOM    195  H5  BV5     2       1.260  25.050   4.080  1.00  0.00            
ATOM    196  H6  BV5     2       1.520  24.990   7.170  1.00  0.00            
ATOM    197  H7  BV5     2      -0.960  24.720   7.310  1.00  0.00            
ATOM    198  H8  BV5     2      -0.510  26.230   6.530  1.00  0.00            
ATOM    199  H9  BV5     2      -1.020  24.960   5.460  1.00  0.00            
ATOM    200  H10 BV5     2       0.410  22.790   5.310  1.00  0.00            
ATOM    201  H11 BV5     2       4.140  21.540   4.440  1.00  0.00            
ATOM    202  H12 BV5     2       3.110  20.480   3.560  1.00  0.00            
ATOM    203  H13 BV5     2       4.310  19.950   6.370  1.00  0.00            
ATOM    204  H14 BV5     2       4.730  19.310   4.750  1.00  0.00            
ATOM    205  H15 BV5     2       3.040  16.570   6.570  1.00  0.00            
ATOM    206  H16 BV5     2       4.560  17.020   5.680  1.00  0.00            
ATOM    207  H17 BV5     2       4.170  17.680   7.340  1.00  0.00            
ATOM    208  H18 BV5     2       1.230  17.950   6.600  1.00  0.00            
ATOM    209  H19 BV5     2       1.280  19.570   5.910  1.00  0.00            
ATOM    210  H20 BV5     2       2.260  18.610   8.590  1.00  0.00            
ATOM    211  H21 BV5     2       2.990  20.150   7.960  1.00  0.00            
ATOM    212  H22 BV5     2       1.300  20.050   8.220  1.00  0.00            
ATOM    213  H23 BV5     2       1.780  18.530   3.830  1.00  0.00            
ATOM    214  H24 BV5     2       2.030  16.900   4.540  1.00  0.00            
ATOM    215  H25 BV5     2       4.480  17.110   3.650  1.00  0.00            
ATOM    216  H26 BV5     2       3.060  16.860   2.580  1.00  0.00            
ATOM    217  H27 BV5     2       3.840  18.370   2.580  1.00  0.00            
ATOM    218  H28 BV5     2      -1.250  21.630   6.240  1.00  0.00            
ATOM    219  H29 BV5     2      -2.530  20.600   8.300  1.00  0.00            
ATOM    220  H30 BV5     2      -1.820  20.870  10.460  1.00  0.00            
ATOM    221  H31 BV5     2       0.580  21.990  10.790  1.00  0.00            
ATOM    222  H32 BV5     2       1.750  22.960   8.920  1.00  0.00            
TER
ENDMDL
MODEL        1
ATOM      1  H1  GCD     1      37.380  25.400  11.810  1.00  0.00            
ATOM      2  O1  GCD     1      37.080  24.650  12.340  1.00  0.00            
ATOM      3  C1  GCD     1      38.010  24.510  13.420  1.00  0.00            
ATOM      4  H2  GCD     1      38.250  25.440  13.950  1.00  0.00            
ATOM      5  H3  GCD     1      37.580  23.800  14.140  1.00  0.00            
ATOM      6  C2  GCD     1      39.300  23.960  12.910  1.00  0.00            
ATOM      7  H4  GCD     1      39.090  23.030  12.370  1.00  0.00            
ATOM      8  C3  GCD     1      40.270  23.670  14.040  1.00  0.00            
ATOM      9  H5  GCD     1      40.410  24.610  14.580  1.00  0.00            
ATOM     10  C4  GCD     1      41.600  23.170  13.500  1.00  0.00            
ATOM     11  H6  GCD     1      41.370  22.200  13.060  1.00  0.00            
ATOM     12  O2  GCD     1      42.480  22.910  14.590  1.00  0.00            
ATOM     13  H7  GCD     1      41.990  22.270  15.130  1.00  0.00            
ATOM     14  C5  GCD     1      42.220  24.040  12.370  1.00  0.00            
ATOM     15  H8  GCD     1      42.390  25.000  12.890  1.00  0.00            
ATOM     16  O3  GCD     1      43.440  23.600  11.790  1.00  0.00            
ATOM     17  H9  GCD     1      43.850  24.390  11.440  1.00  0.00            
ATOM     18  C6  GCD     1      41.090  24.330  11.380  1.00  0.00            
ATOM     19  O4  GCD     1      39.980  24.940  12.080  1.00  0.00            
ATOM     20  H10 GCD     1      41.380  25.120  10.680  1.00  0.00            
ATOM     21  O5  GCD     1      40.710  23.260  10.560  1.00  0.00            
ATOM     22  C7  GCD     1      41.140  23.390   9.160  1.00  0.00            
ATOM     23  H11 GCD     1      41.910  24.170   9.040  1.00  0.00            
ATOM     24  C8  GCD     1      41.730  22.100   8.760  1.00  0.00            
ATOM     25  H12 GCD     1      41.040  21.300   9.030  1.00  0.00            
ATOM     26  O6  GCD     1      42.950  21.920   9.490  1.00  0.00            
ATOM     27  H13 GCD     1      42.670  21.870  10.410  1.00  0.00            
ATOM     28  C9  GCD     1      42.030  22.060   7.240  1.00  0.00            
ATOM     29  H14 GCD     1      42.660  22.920   6.970  1.00  0.00            
ATOM     30  O7  GCD     1      42.640  20.860   6.750  1.00  0.00            
ATOM     31  H15 GCD     1      41.960  20.190   6.880  1.00  0.00            
ATOM     32  C10 GCD     1      40.780  22.300   6.520  1.00  0.00            
ATOM     33  H16 GCD     1      40.890  22.260   5.440  1.00  0.00            
ATOM     34  O8  GCD     1      40.370  23.610   6.880  1.00  0.00            
ATOM     35  C11 GCD     1      39.940  23.720   8.210  1.00  0.00            
ATOM     36  H17 GCD     1      39.200  22.960   8.470  1.00  0.00            
ATOM     37  C12 GCD     1      39.310  24.980   8.450  1.00  0.00            
ATOM     38  H18 GCD     1      39.090  25.020   9.530  1.00  0.00            
ATOM     39  H19 GCD     1      38.470  25.150   7.770  1.00  0.00            
ATOM     40  O9  GCD     1      40.120  26.100   8.020  1.00  0.00            
ATOM     41  H20 GCD     1      39.650  26.930   8.170  1.00  0.00            
ATOM     42  O10 GCD     1      39.850  21.370   6.910  1.00  0.00            
ATOM     43  C13 GCD     1      39.660  20.280   6.040  1.00  0.00            
ATOM     44  H21 GCD     1      40.410  20.350   5.240  1.00  0.00            
ATOM     45  C14 GCD     1      39.740  18.940   6.730  1.00  0.00            
ATOM     46  H22 GCD     1      38.960  18.870   7.490  1.00  0.00            
ATOM     47  O11 GCD     1      41.010  18.850   7.400  1.00  0.00            
ATOM     48  H23 GCD     1      41.240  17.920   7.550  1.00  0.00            
ATOM     49  C15 GCD     1      39.630  17.780   5.730  1.00  0.00            
ATOM     50  H24 GCD     1      40.330  17.780   4.890  1.00  0.00            
ATOM     51  O12 GCD     1      39.760  16.510   6.380  1.00  0.00            
ATOM     52  H25 GCD     1      38.930  16.020   6.370  1.00  0.00            
ATOM     53  C16 GCD     1      38.280  17.960   5.110  1.00  0.00            
ATOM     54  H26 GCD     1      38.030  17.230   4.340  1.00  0.00            
ATOM     55  O13 GCD     1      38.340  19.200   4.500  1.00  0.00            
ATOM     56  C17 GCD     1      38.330  20.320   5.350  1.00  0.00            
ATOM     57  H27 GCD     1      37.540  20.300   6.110  1.00  0.00            
ATOM     58  C18 GCD     1      38.070  21.480   4.480  1.00  0.00            
ATOM     59  H28 GCD     1      38.040  22.320   5.190  1.00  0.00            
ATOM     60  H29 GCD     1      37.020  21.450   4.170  1.00  0.00            
ATOM     61  O14 GCD     1      39.050  21.760   3.430  1.00  0.00            
ATOM     62  H30 GCD     1      38.960  22.600   2.970  1.00  0.00            
ATOM     63  O15 GCD     1      37.240  17.870   6.030  1.00  0.00            
ATOM     64  C19 GCD     1      36.040  17.210   5.520  1.00  0.00            
ATOM     65  H31 GCD     1      35.810  17.270   4.450  1.00  0.00            
ATOM     66  C20 GCD     1      35.940  15.740   5.860  1.00  0.00            
ATOM     67  H32 GCD     1      36.020  15.680   6.960  1.00  0.00            
ATOM     68  O16 GCD     1      36.970  14.950   5.220  1.00  0.00            
ATOM     69  H33 GCD     1      36.800  14.800   4.290  1.00  0.00            
ATOM     70  C21 GCD     1      34.490  15.120   5.610  1.00  0.00            
ATOM     71  H34 GCD     1      34.170  15.110   4.560  1.00  0.00            
ATOM     72  O17 GCD     1      34.460  13.710   6.060  1.00  0.00            
ATOM     73  H35 GCD     1      34.570  13.590   7.010  1.00  0.00            
ATOM     74  C22 GCD     1      33.550  15.960   6.430  1.00  0.00            
ATOM     75  H36 GCD     1      32.510  15.640   6.330  1.00  0.00            
ATOM     76  O18 GCD     1      33.620  17.260   5.860  1.00  0.00            
ATOM     77  C23 GCD     1      34.810  17.980   6.170  1.00  0.00            
ATOM     78  H37 GCD     1      34.920  18.170   7.240  1.00  0.00            
ATOM     79  C24 GCD     1      34.540  19.340   5.540  1.00  0.00            
ATOM     80  H38 GCD     1      35.260  20.100   5.860  1.00  0.00            
ATOM     81  H39 GCD     1      33.590  19.690   5.940  1.00  0.00            
ATOM     82  O19 GCD     1      34.450  19.240   4.120  1.00  0.00            
ATOM     83  H40 GCD     1      33.700  18.680   3.910  1.00  0.00            
ATOM     84  O20 GCD     1      33.880  15.930   7.820  1.00  0.00            
ATOM     85  C25 GCD     1      33.360  14.830   8.540  1.00  0.00            
ATOM     86  H41 GCD     1      32.890  14.040   7.950  1.00  0.00            
ATOM     87  C26 GCD     1      34.510  14.250   9.390  1.00  0.00            
ATOM     88  H42 GCD     1      34.960  15.130   9.860  1.00  0.00            
ATOM     89  O21 GCD     1      35.380  13.510   8.630  1.00  0.00            
ATOM     90  H43 GCD     1      36.080  13.230   9.230  1.00  0.00            
ATOM     91  C27 GCD     1      34.050  13.380  10.510  1.00  0.00            
ATOM     92  H44 GCD     1      33.570  12.510  10.030  1.00  0.00            
ATOM     93  O22 GCD     1      35.080  12.840  11.420  1.00  0.00            
ATOM     94  H45 GCD     1      34.790  11.960  11.690  1.00  0.00            
ATOM     95  C28 GCD     1      32.990  14.030  11.400  1.00  0.00            
ATOM     96  H46 GCD     1      32.560  13.250  12.030  1.00  0.00            
ATOM     97  O23 GCD     1      31.960  14.490  10.530  1.00  0.00            
ATOM     98  C29 GCD     1      32.320  15.470   9.550  1.00  0.00            
ATOM     99  H47 GCD     1      32.810  16.340  10.010  1.00  0.00            
ATOM    100  C30 GCD     1      31.030  15.910   8.790  1.00  0.00            
ATOM    101  H48 GCD     1      31.310  16.830   8.260  1.00  0.00            
ATOM    102  H49 GCD     1      30.320  16.180   9.590  1.00  0.00            
ATOM    103  O24 GCD     1      30.550  15.000   7.810  1.00  0.00            
ATOM    104  H50 GCD     1      30.450  14.130   8.220  1.00  0.00            
ATOM    105  O25 GCD     1      33.420  15.160  12.200  1.00  0.00            
ATOM    106  C31 GCD     1      32.750  15.140  13.480  1.00  0.00            
ATOM    107  H51 GCD     1      32.000  14.350  13.620  1.00  0.00            
ATOM    108  C32 GCD     1      33.870  14.670  14.390  1.00  0.00            
ATOM    109  H52 GCD     1      34.690  15.370  14.200  1.00  0.00            
ATOM    110  O26 GCD     1      34.280  13.380  14.020  1.00  0.00            
ATOM    111  H53 GCD     1      34.510  13.390  13.080  1.00  0.00            
ATOM    112  C33 GCD     1      33.460  14.690  15.830  1.00  0.00            
ATOM    113  H54 GCD     1      32.660  13.960  15.980  1.00  0.00            
ATOM    114  O27 GCD     1      34.550  14.400  16.760  1.00  0.00            
ATOM    115  H55 GCD     1      34.800  13.480  16.610  1.00  0.00            
ATOM    116  C34 GCD     1      32.780  16.050  16.160  1.00  0.00            
ATOM    117  H56 GCD     1      32.260  16.010  17.120  1.00  0.00            
ATOM    118  O28 GCD     1      31.730  16.320  15.270  1.00  0.00            
ATOM    119  C35 GCD     1      32.270  16.520  13.930  1.00  0.00            
ATOM    120  H57 GCD     1      33.050  17.300  13.920  1.00  0.00            
ATOM    121  C36 GCD     1      31.160  16.840  12.970  1.00  0.00            
ATOM    122  H58 GCD     1      30.370  16.080  13.000  1.00  0.00            
ATOM    123  H59 GCD     1      31.620  16.830  11.970  1.00  0.00            
ATOM    124  O29 GCD     1      30.560  18.130  13.260  1.00  0.00            
ATOM    125  H60 GCD     1      30.670  18.210  14.210  1.00  0.00            
ATOM    126  O30 GCD     1      33.750  17.160  16.130  1.00  0.00            
ATOM    127  C37 GCD     1      33.840  18.010  17.280  1.00  0.00            
ATOM    128  H61 GCD     1      33.030  17.940  18.010  1.00  0.00            
ATOM    129  C38 GCD     1      35.210  17.720  17.910  1.00  0.00            
ATOM    130  H62 GCD     1      35.910  17.680  17.070  1.00  0.00            
ATOM    131  O31 GCD     1      35.200  16.420  18.550  1.00  0.00            
ATOM    132  H63 GCD     1      34.800  15.800  17.930  1.00  0.00            
ATOM    133  C39 GCD     1      35.610  18.770  18.950  1.00  0.00            
ATOM    134  H64 GCD     1      34.850  18.680  19.730  1.00  0.00            
ATOM    135  O32 GCD     1      36.890  18.520  19.560  1.00  0.00            
ATOM    136  H65 GCD     1      36.910  18.980  20.410  1.00  0.00            
ATOM    137  C40 GCD     1      35.520  20.160  18.300  1.00  0.00            
ATOM    138  H66 GCD     1      35.720  21.000  18.980  1.00  0.00            
ATOM    139  O33 GCD     1      34.330  20.390  17.750  1.00  0.00            
ATOM    140  C41 GCD     1      33.820  19.470  16.730  1.00  0.00            
ATOM    141  H67 GCD     1      34.590  19.550  15.940  1.00  0.00            
ATOM    142  C42 GCD     1      32.440  19.910  16.380  1.00  0.00            
ATOM    143  H68 GCD     1      31.880  19.860  17.320  1.00  0.00            
ATOM    144  H69 GCD     1      32.040  19.110  15.750  1.00  0.00            
ATOM    145  O34 GCD     1      32.330  21.190  15.680  1.00  0.00            
ATOM    146  H70 GCD     1      32.640  21.810  16.350  1.00  0.00            
ATOM    147  O35 GCD     1      36.560  20.360  17.350  1.00  0.00            
ATOM    148  C43 GCD     1      37.510  21.410  17.570  1.00  0.00            
ATOM    149  H71 GCD     1      37.390  21.810  18.590  1.00  0.00            
ATOM    150  C44 GCD     1      38.920  20.910  17.390  1.00  0.00            
ATOM    151  H72 GCD     1      38.910  20.400  16.420  1.00  0.00            
ATOM    152  O36 GCD     1      39.220  19.910  18.420  1.00  0.00            
ATOM    153  H73 GCD     1      38.470  19.380  18.710  1.00  0.00            
ATOM    154  C45 GCD     1      39.890  22.060  17.450  1.00  0.00            
ATOM    155  H74 GCD     1      39.740  22.620  18.380  1.00  0.00            
ATOM    156  O37 GCD     1      41.220  21.570  17.300  1.00  0.00            
ATOM    157  H75 GCD     1      41.110  20.990  16.540  1.00  0.00            
ATOM    158  C46 GCD     1      39.540  23.120  16.350  1.00  0.00            
ATOM    159  H76 GCD     1      40.160  24.010  16.500  1.00  0.00            
ATOM    160  O38 GCD     1      39.720  22.720  14.980  1.00  0.00            
ATOM    161  O39 GCD     1      38.230  23.520  16.570  1.00  0.00            
ATOM    162  C47 GCD     1      37.250  22.460  16.500  1.00  0.00            
ATOM    163  H77 GCD     1      37.400  21.920  15.550  1.00  0.00            
ATOM    164  C48 GCD     1      35.880  23.090  16.590  1.00  0.00            
ATOM    165  H78 GCD     1      35.070  22.430  16.240  1.00  0.00            
ATOM    166  H79 GCD     1      35.850  24.030  16.020  1.00  0.00            
ATOM    167  O40 GCD     1      35.590  23.500  17.920  1.00  0.00            
ATOM    168  H80 GCD     1      36.430  23.790  18.310  1.00  0.00            
ATOM    169  C1  BV5     2      40.310  19.010  11.170  1.00  0.00            
ATOM    170  C2  BV5     2      39.590  20.180  12.000  1.00  0.00            
ATOM    171  C3  BV5     2      38.010  20.290  11.790  1.00  0.00            
ATOM    172  C4  BV5     2      37.710  21.020  10.410  1.00  0.00            
ATOM    173  C5  BV5     2      37.170  18.970  11.970  1.00  0.00            
ATOM    174  C6  BV5     2      37.460  18.430  13.410  1.00  0.00            
ATOM    175  O1  BV5     2      37.520  19.120  14.420  1.00  0.00            
ATOM    176  O2  BV5     2      37.610  17.020  13.360  1.00  0.00            
ATOM    177  C7  BV5     2      38.180  16.280  14.490  1.00  0.00            
ATOM    178  C8  BV5     2      37.790  14.760  14.430  1.00  0.00            
ATOM    179  N1  BV5     2      38.670  13.850  13.570  1.00  0.00            
ATOM    180  C9  BV5     2      40.020  13.590  14.310  1.00  0.00            
ATOM    181  C10 BV5     2      37.970  12.440  13.480  1.00  0.00            
ATOM    182  C11 BV5     2      37.490  11.740  14.730  1.00  0.00            
ATOM    183  C12 BV5     2      39.050  14.410  12.220  1.00  0.00            
ATOM    184  C13 BV5     2      37.900  14.500  11.150  1.00  0.00            
ATOM    185  C14 BV5     2      35.650  19.190  11.950  1.00  0.00            
ATOM    186  C15 BV5     2      35.010  19.970  12.940  1.00  0.00            
ATOM    187  C16 BV5     2      33.640  20.260  12.750  1.00  0.00            
ATOM    188  C17 BV5     2      32.890  19.690  11.710  1.00  0.00            
ATOM    189  C18 BV5     2      33.490  18.940  10.710  1.00  0.00            
ATOM    190  C19 BV5     2      34.910  18.750  10.850  1.00  0.00            
ATOM    191  H1  BV5     2      39.920  19.000  10.150  1.00  0.00            
ATOM    192  H2  BV5     2      41.400  19.100  11.200  1.00  0.00            
ATOM    193  H3  BV5     2      40.120  18.080  11.730  1.00  0.00            
ATOM    194  H4  BV5     2      39.980  21.160  11.710  1.00  0.00            
ATOM    195  H5  BV5     2      39.870  20.080  13.060  1.00  0.00            
ATOM    196  H6  BV5     2      37.580  20.940  12.560  1.00  0.00            
ATOM    197  H7  BV5     2      38.000  22.070  10.360  1.00  0.00            
ATOM    198  H8  BV5     2      38.300  20.630   9.580  1.00  0.00            
ATOM    199  H9  BV5     2      36.670  20.890  10.100  1.00  0.00            
ATOM    200  H10 BV5     2      37.570  18.280  11.210  1.00  0.00            
ATOM    201  H11 BV5     2      37.840  16.690  15.440  1.00  0.00            
ATOM    202  H12 BV5     2      39.280  16.270  14.520  1.00  0.00            
ATOM    203  H13 BV5     2      36.750  14.580  14.170  1.00  0.00            
ATOM    204  H14 BV5     2      37.780  14.280  15.400  1.00  0.00            
ATOM    205  H15 BV5     2      39.870  13.780  15.380  1.00  0.00            
ATOM    206  H16 BV5     2      40.300  12.550  14.100  1.00  0.00            
ATOM    207  H17 BV5     2      40.790  14.240  13.910  1.00  0.00            
ATOM    208  H18 BV5     2      38.580  11.830  12.810  1.00  0.00            
ATOM    209  H19 BV5     2      37.070  12.720  12.920  1.00  0.00            
ATOM    210  H20 BV5     2      36.730  11.020  14.430  1.00  0.00            
ATOM    211  H21 BV5     2      38.250  11.100  15.200  1.00  0.00            
ATOM    212  H22 BV5     2      37.060  12.400  15.490  1.00  0.00            
ATOM    213  H23 BV5     2      39.830  13.780  11.790  1.00  0.00            
ATOM    214  H24 BV5     2      39.420  15.410  12.410  1.00  0.00            
ATOM    215  H25 BV5     2      38.260  14.880  10.180  1.00  0.00            
ATOM    216  H26 BV5     2      37.740  13.430  11.000  1.00  0.00            
ATOM    217  H27 BV5     2      36.970  14.970  11.500  1.00  0.00            
ATOM    218  H28 BV5     2      35.660  20.530  13.600  1.00  0.00            
ATOM    219  H29 BV5     2      33.180  20.950  13.450  1.00  0.00            
ATOM    220  H30 BV5     2      31.810  19.850  11.680  1.00  0.00            
ATOM    221  H31 BV5     2      32.840  18.480   9.970  1.00  0.00            
ATOM    222  H32 BV5     2      35.340  18.060  10.130  1.00  0.00            
TER
ENDMDL
MODEL        1
ATOM      1  H1  GCD     1      36.980  15.250  18.650  1.00  0.00            
ATOM      2  O1  GCD     1      37.180  16.180  18.790  1.00  0.00            
ATOM      3  C1  GCD     1      38.400  16.110  19.600  1.00  0.00            
ATOM      4  H2  GCD     1      38.640  17.140  19.880  1.00  0.00            
ATOM      5  H3  GCD     1      38.180  15.520  20.500  1.00  0.00            
ATOM      6  C2  GCD     1      39.510  15.410  18.780  1.00  0.00            
ATOM      7  H4  GCD     1      40.460  15.430  19.330  1.00  0.00            
ATOM      8  C3  GCD     1      39.570  15.970  17.360  1.00  0.00            
ATOM      9  H5  GCD     1      38.570  16.030  16.910  1.00  0.00            
ATOM     10  C4  GCD     1      40.250  15.000  16.430  1.00  0.00            
ATOM     11  H6  GCD     1      41.330  14.950  16.600  1.00  0.00            
ATOM     12  O2  GCD     1      39.940  15.480  15.100  1.00  0.00            
ATOM     13  H7  GCD     1      39.630  16.390  15.040  1.00  0.00            
ATOM     14  C5  GCD     1      39.600  13.620  16.520  1.00  0.00            
ATOM     15  H8  GCD     1      38.510  13.690  16.450  1.00  0.00            
ATOM     16  O3  GCD     1      40.140  12.640  15.560  1.00  0.00            
ATOM     17  H9  GCD     1      41.100  12.570  15.690  1.00  0.00            
ATOM     18  C6  GCD     1      39.840  13.170  17.920  1.00  0.00            
ATOM     19  O4  GCD     1      39.080  14.060  18.770  1.00  0.00            
ATOM     20  H10 GCD     1      39.380  12.200  18.150  1.00  0.00            
ATOM     21  O5  GCD     1      41.160  13.220  18.330  1.00  0.00            
ATOM     22  C7  GCD     1      41.830  11.970  18.240  1.00  0.00            
ATOM     23  H11 GCD     1      41.230  11.290  17.620  1.00  0.00            
ATOM     24  C8  GCD     1      43.140  12.020  17.540  1.00  0.00            
ATOM     25  H12 GCD     1      43.800  12.800  17.940  1.00  0.00            
ATOM     26  O6  GCD     1      42.840  12.440  16.250  1.00  0.00            
ATOM     27  H13 GCD     1      43.670  12.690  15.840  1.00  0.00            
ATOM     28  C9  GCD     1      43.860  10.690  17.540  1.00  0.00            
ATOM     29  H14 GCD     1      43.260   9.990  16.940  1.00  0.00            
ATOM     30  O7  GCD     1      45.160  10.800  16.970  1.00  0.00            
ATOM     31  H15 GCD     1      45.720  11.340  17.540  1.00  0.00            
ATOM     32  C10 GCD     1      44.010  10.210  18.980  1.00  0.00            
ATOM     33  H16 GCD     1      44.270   9.140  19.030  1.00  0.00            
ATOM     34  O8  GCD     1      42.670  10.210  19.610  1.00  0.00            
ATOM     35  C11 GCD     1      42.030  11.430  19.720  1.00  0.00            
ATOM     36  H17 GCD     1      42.710  12.120  20.230  1.00  0.00            
ATOM     37  C12 GCD     1      40.740  11.260  20.540  1.00  0.00            
ATOM     38  H18 GCD     1      40.320  12.200  20.930  1.00  0.00            
ATOM     39  H19 GCD     1      41.100  10.690  21.400  1.00  0.00            
ATOM     40  O9  GCD     1      39.690  10.530  19.950  1.00  0.00            
ATOM     41  H20 GCD     1      39.120  10.290  20.690  1.00  0.00            
ATOM     42  O10 GCD     1      44.870  11.110  19.670  1.00  0.00            
ATOM     43  C13 GCD     1      46.010  10.680  20.320  1.00  0.00            
ATOM     44  H21 GCD     1      46.320   9.680  19.970  1.00  0.00            
ATOM     45  C14 GCD     1      47.120  11.620  19.850  1.00  0.00            
ATOM     46  H22 GCD     1      46.840  12.670  20.040  1.00  0.00            
ATOM     47  O11 GCD     1      47.260  11.540  18.430  1.00  0.00            
ATOM     48  H23 GCD     1      47.500  12.410  18.100  1.00  0.00            
ATOM     49  C15 GCD     1      48.430  11.290  20.620  1.00  0.00            
ATOM     50  H24 GCD     1      48.790  10.330  20.230  1.00  0.00            
ATOM     51  O12 GCD     1      49.360  12.320  20.340  1.00  0.00            
ATOM     52  H25 GCD     1      49.270  12.950  21.060  1.00  0.00            
ATOM     53  C16 GCD     1      48.100  11.260  22.160  1.00  0.00            
ATOM     54  H26 GCD     1      49.050  10.990  22.640  1.00  0.00            
ATOM     55  O13 GCD     1      47.060  10.310  22.440  1.00  0.00            
ATOM     56  C17 GCD     1      45.820  10.720  21.780  1.00  0.00            
ATOM     57  H27 GCD     1      45.490  11.720  22.080  1.00  0.00            
ATOM     58  C18 GCD     1      44.730   9.720  22.220  1.00  0.00            
ATOM     59  H28 GCD     1      44.970   8.750  21.760  1.00  0.00            
ATOM     60  H29 GCD     1      43.750   9.890  21.780  1.00  0.00            
ATOM     61  O14 GCD     1      44.630   9.470  23.650  1.00  0.00            
ATOM     62  H30 GCD     1      45.350   8.850  23.840  1.00  0.00            
ATOM     63  O15 GCD     1      47.800  12.560  22.700  1.00  0.00            
ATOM     64  C19 GCD     1      48.380  12.730  23.990  1.00  0.00            
ATOM     65  H31 GCD     1      48.650  11.770  24.460  1.00  0.00            
ATOM     66  C20 GCD     1      49.600  13.600  23.820  1.00  0.00            
ATOM     67  H32 GCD     1      49.130  14.440  23.290  1.00  0.00            
ATOM     68  O16 GCD     1      50.770  13.020  23.130  1.00  0.00            
ATOM     69  H33 GCD     1      51.190  13.790  22.730  1.00  0.00            
ATOM     70  C21 GCD     1      50.020  14.150  25.150  1.00  0.00            
ATOM     71  H34 GCD     1      50.560  13.390  25.720  1.00  0.00            
ATOM     72  O17 GCD     1      50.910  15.230  24.970  1.00  0.00            
ATOM     73  H35 GCD     1      50.570  16.090  25.230  1.00  0.00            
ATOM     74  C22 GCD     1      48.950  14.730  25.960  1.00  0.00            
ATOM     75  H36 GCD     1      49.390  15.080  26.900  1.00  0.00            
ATOM     76  O18 GCD     1      47.990  13.690  26.140  1.00  0.00            
ATOM     77  C23 GCD     1      47.330  13.360  24.900  1.00  0.00            
ATOM     78  H37 GCD     1      46.810  14.240  24.510  1.00  0.00            
ATOM     79  C24 GCD     1      46.210  12.400  25.260  1.00  0.00            
ATOM     80  H38 GCD     1      46.580  11.620  25.940  1.00  0.00            
ATOM     81  H39 GCD     1      46.060  11.750  24.380  1.00  0.00            
ATOM     82  O19 GCD     1      45.040  12.950  25.670  1.00  0.00            
ATOM     83  H40 GCD     1      45.140  12.950  26.630  1.00  0.00            
ATOM     84  O20 GCD     1      48.330  15.850  25.360  1.00  0.00            
ATOM     85  C25 GCD     1      47.970  16.970  26.210  1.00  0.00            
ATOM     86  H41 GCD     1      47.930  16.650  27.260  1.00  0.00            
ATOM     87  C26 GCD     1      48.910  18.080  25.860  1.00  0.00            
ATOM     88  H42 GCD     1      48.900  18.320  24.790  1.00  0.00            
ATOM     89  O21 GCD     1      50.260  17.760  26.170  1.00  0.00            
ATOM     90  H43 GCD     1      50.280  17.780  27.130  1.00  0.00            
ATOM     91  C27 GCD     1      48.490  19.420  26.560  1.00  0.00            
ATOM     92  H44 GCD     1      48.470  19.360  27.660  1.00  0.00            
ATOM     93  O22 GCD     1      49.370  20.400  26.110  1.00  0.00            
ATOM     94  H45 GCD     1      49.130  20.720  25.230  1.00  0.00            
ATOM     95  C28 GCD     1      47.040  19.720  26.170  1.00  0.00            
ATOM     96  H46 GCD     1      46.730  20.600  26.760  1.00  0.00            
ATOM     97  O23 GCD     1      46.340  18.560  26.590  1.00  0.00            
ATOM     98  C29 GCD     1      46.600  17.370  25.860  1.00  0.00            
ATOM     99  H47 GCD     1      46.430  17.570  24.800  1.00  0.00            
ATOM    100  C30 GCD     1      45.520  16.370  26.190  1.00  0.00            
ATOM    101  H48 GCD     1      45.600  15.440  25.610  1.00  0.00            
ATOM    102  H49 GCD     1      44.600  16.970  26.060  1.00  0.00            
ATOM    103  O24 GCD     1      45.520  16.000  27.620  1.00  0.00            
ATOM    104  H50 GCD     1      45.270  16.780  28.120  1.00  0.00            
ATOM    105  O25 GCD     1      46.930  19.940  24.770  1.00  0.00            
ATOM    106  C31 GCD     1      46.640  21.310  24.330  1.00  0.00            
ATOM    107  H51 GCD     1      47.030  22.030  25.060  1.00  0.00            
ATOM    108  C32 GCD     1      47.400  21.460  23.050  1.00  0.00            
ATOM    109  H52 GCD     1      47.140  20.650  22.360  1.00  0.00            
ATOM    110  O26 GCD     1      48.800  21.430  23.300  1.00  0.00            
ATOM    111  H53 GCD     1      49.360  21.080  22.600  1.00  0.00            
ATOM    112  C33 GCD     1      46.960  22.830  22.410  1.00  0.00            
ATOM    113  H54 GCD     1      47.370  23.610  23.060  1.00  0.00            
ATOM    114  O27 GCD     1      47.510  22.980  21.110  1.00  0.00            
ATOM    115  H55 GCD     1      46.840  22.790  20.440  1.00  0.00            
ATOM    116  C34 GCD     1      45.480  23.060  22.370  1.00  0.00            
ATOM    117  H56 GCD     1      45.340  24.120  22.150  1.00  0.00            
ATOM    118  O28 GCD     1      45.020  22.770  23.610  1.00  0.00            
ATOM    119  C35 GCD     1      45.190  21.470  24.130  1.00  0.00            
ATOM    120  H57 GCD     1      44.780  20.750  23.400  1.00  0.00            
ATOM    121  C36 GCD     1      44.310  21.320  25.350  1.00  0.00            
ATOM    122  H58 GCD     1      44.400  20.280  25.680  1.00  0.00            
ATOM    123  H59 GCD     1      43.250  21.560  25.180  1.00  0.00            
ATOM    124  O29 GCD     1      44.760  22.080  26.450  1.00  0.00            
ATOM    125  H60 GCD     1      44.360  22.950  26.340  1.00  0.00            
ATOM    126  O30 GCD     1      44.830  22.210  21.400  1.00  0.00            
ATOM    127  C37 GCD     1      44.270  22.820  20.310  1.00  0.00            
ATOM    128  H61 GCD     1      44.680  23.830  20.170  1.00  0.00            
ATOM    129  C38 GCD     1      44.580  22.000  19.020  1.00  0.00            
ATOM    130  H62 GCD     1      44.340  20.940  19.130  1.00  0.00            
ATOM    131  O31 GCD     1      45.970  22.150  18.780  1.00  0.00            
ATOM    132  H63 GCD     1      46.200  21.580  18.040  1.00  0.00            
ATOM    133  C39 GCD     1      43.780  22.510  17.880  1.00  0.00            
ATOM    134  H64 GCD     1      44.030  23.560  17.700  1.00  0.00            
ATOM    135  O32 GCD     1      43.880  21.840  16.580  1.00  0.00            
ATOM    136  H65 GCD     1      44.700  22.150  16.180  1.00  0.00            
ATOM    137  C40 GCD     1      42.320  22.610  18.280  1.00  0.00            
ATOM    138  H66 GCD     1      41.710  22.970  17.450  1.00  0.00            
ATOM    139  O33 GCD     1      42.150  23.380  19.460  1.00  0.00            
ATOM    140  C41 GCD     1      42.730  22.850  20.650  1.00  0.00            
ATOM    141  H67 GCD     1      42.370  21.830  20.820  1.00  0.00            
ATOM    142  C42 GCD     1      42.270  23.720  21.880  1.00  0.00            
ATOM    143  H68 GCD     1      42.620  23.310  22.840  1.00  0.00            
ATOM    144  H69 GCD     1      41.180  23.620  21.940  1.00  0.00            
ATOM    145  O34 GCD     1      42.810  25.090  21.790  1.00  0.00            
ATOM    146  H70 GCD     1      42.660  25.540  22.630  1.00  0.00            
ATOM    147  O35 GCD     1      41.900  21.260  18.540  1.00  0.00            
ATOM    148  C43 GCD     1      40.720  20.790  17.940  1.00  0.00            
ATOM    149  H71 GCD     1      39.950  21.540  17.730  1.00  0.00            
ATOM    150  C44 GCD     1      41.060  20.060  16.590  1.00  0.00            
ATOM    151  H72 GCD     1      41.790  19.280  16.840  1.00  0.00            
ATOM    152  O36 GCD     1      41.620  20.920  15.630  1.00  0.00            
ATOM    153  H73 GCD     1      42.380  21.360  16.030  1.00  0.00            
ATOM    154  C45 GCD     1      39.830  19.280  16.050  1.00  0.00            
ATOM    155  H74 GCD     1      39.000  19.970  15.810  1.00  0.00            
ATOM    156  O37 GCD     1      40.000  18.510  14.860  1.00  0.00            
ATOM    157  H75 GCD     1      40.080  19.020  14.050  1.00  0.00            
ATOM    158  C46 GCD     1      39.280  18.330  17.120  1.00  0.00            
ATOM    159  H76 GCD     1      38.350  17.860  16.760  1.00  0.00            
ATOM    160  O38 GCD     1      40.170  17.220  17.370  1.00  0.00            
ATOM    161  O39 GCD     1      38.990  19.100  18.260  1.00  0.00            
ATOM    162  C47 GCD     1      40.080  19.770  18.890  1.00  0.00            
ATOM    163  H77 GCD     1      40.830  19.060  19.270  1.00  0.00            
ATOM    164  C48 GCD     1      39.520  20.490  20.110  1.00  0.00            
ATOM    165  H78 GCD     1      38.680  21.050  19.690  1.00  0.00            
ATOM    166  H79 GCD     1      40.200  21.190  20.620  1.00  0.00            
ATOM    167  O40 GCD     1      39.000  19.660  21.040  1.00  0.00            
ATOM    168  H80 GCD     1      38.130  19.390  20.730  1.00  0.00            
ATOM    169  C1  BV5     2      47.360  18.580  20.160  1.00  0.00            
ATOM    170  C2  BV5     2      45.890  18.310  19.830  1.00  0.00            
ATOM    171  C3  BV5     2      45.270  17.210  20.690  1.00  0.00            
ATOM    172  C4  BV5     2      44.940  17.880  22.050  1.00  0.00            
ATOM    173  C5  BV5     2      43.920  16.700  20.020  1.00  0.00            
ATOM    174  C6  BV5     2      44.170  16.010  18.730  1.00  0.00            
ATOM    175  O1  BV5     2      44.970  15.060  18.690  1.00  0.00            
ATOM    176  O2  BV5     2      43.610  16.560  17.640  1.00  0.00            
ATOM    177  C7  BV5     2      44.130  16.250  16.420  1.00  0.00            
ATOM    178  C8  BV5     2      43.250  16.990  15.390  1.00  0.00            
ATOM    179  N1  BV5     2      43.610  17.060  13.940  1.00  0.00            
ATOM    180  C9  BV5     2      42.450  17.590  13.110  1.00  0.00            
ATOM    181  C10 BV5     2      44.900  17.950  13.810  1.00  0.00            
ATOM    182  C11 BV5     2      44.760  19.430  14.180  1.00  0.00            
ATOM    183  C12 BV5     2      43.920  15.710  13.230  1.00  0.00            
ATOM    184  C13 BV5     2      42.870  14.610  13.460  1.00  0.00            
ATOM    185  C14 BV5     2      43.290  15.710  21.020  1.00  0.00            
ATOM    186  C15 BV5     2      44.020  14.600  21.600  1.00  0.00            
ATOM    187  C16 BV5     2      43.410  13.710  22.560  1.00  0.00            
ATOM    188  C17 BV5     2      42.110  13.920  22.950  1.00  0.00            
ATOM    189  C18 BV5     2      41.360  14.970  22.470  1.00  0.00            
ATOM    190  C19 BV5     2      41.960  15.900  21.580  1.00  0.00            
ATOM    191  H1  BV5     2      47.980  17.780  19.740  1.00  0.00            
ATOM    192  H2  BV5     2      47.740  19.550  19.820  1.00  0.00            
ATOM    193  H3  BV5     2      47.530  18.580  21.250  1.00  0.00            
ATOM    194  H4  BV5     2      45.860  17.910  18.810  1.00  0.00            
ATOM    195  H5  BV5     2      45.260  19.210  19.810  1.00  0.00            
ATOM    196  H6  BV5     2      46.020  16.400  20.740  1.00  0.00            
ATOM    197  H7  BV5     2      44.850  17.150  22.870  1.00  0.00            
ATOM    198  H8  BV5     2      45.670  18.610  22.410  1.00  0.00            
ATOM    199  H9  BV5     2      44.000  18.440  21.950  1.00  0.00            
ATOM    200  H10 BV5     2      43.260  17.550  19.800  1.00  0.00            
ATOM    201  H11 BV5     2      44.130  15.170  16.230  1.00  0.00            
ATOM    202  H12 BV5     2      45.170  16.580  16.300  1.00  0.00            
ATOM    203  H13 BV5     2      43.200  18.010  15.800  1.00  0.00            
ATOM    204  H14 BV5     2      42.270  16.530  15.320  1.00  0.00            
ATOM    205  H15 BV5     2      41.520  17.120  13.440  1.00  0.00            
ATOM    206  H16 BV5     2      42.260  18.650  13.260  1.00  0.00            
ATOM    207  H17 BV5     2      42.660  17.450  12.050  1.00  0.00            
ATOM    208  H18 BV5     2      45.200  17.870  12.770  1.00  0.00            
ATOM    209  H19 BV5     2      45.630  17.470  14.460  1.00  0.00            
ATOM    210  H20 BV5     2      43.950  19.840  13.570  1.00  0.00            
ATOM    211  H21 BV5     2      44.590  19.490  15.260  1.00  0.00            
ATOM    212  H22 BV5     2      45.740  19.780  13.830  1.00  0.00            
ATOM    213  H23 BV5     2      44.890  15.340  13.580  1.00  0.00            
ATOM    214  H24 BV5     2      43.980  16.050  12.190  1.00  0.00            
ATOM    215  H25 BV5     2      42.790  14.260  14.490  1.00  0.00            
ATOM    216  H26 BV5     2      41.920  15.030  13.110  1.00  0.00            
ATOM    217  H27 BV5     2      43.140  13.710  12.890  1.00  0.00            
ATOM    218  H28 BV5     2      45.060  14.460  21.310  1.00  0.00            
ATOM    219  H29 BV5     2      44.050  12.990  23.050  1.00  0.00            
ATOM    220  H30 BV5     2      41.600  13.270  23.650  1.00  0.00            
ATOM    221  H31 BV5     2      40.350  15.130  22.850  1.00  0.00            
ATOM    222  H32 BV5     2      41.410  16.780  21.260  1.00  0.00            
TER
ENDMDL
MODEL        1
ATOM      1  H1  GCD     1      44.220  16.770  15.800  1.00  0.00            
ATOM      2  O1  GCD     1      44.200  17.520  15.180  1.00  0.00            
ATOM      3  C1  GCD     1      43.200  17.320  14.180  1.00  0.00            
ATOM      4  H2  GCD     1      43.610  16.700  13.370  1.00  0.00            
ATOM      5  H3  GCD     1      42.400  16.620  14.440  1.00  0.00            
ATOM      6  C2  GCD     1      42.600  18.630  13.570  1.00  0.00            
ATOM      7  H4  GCD     1      41.870  18.260  12.840  1.00  0.00            
ATOM      8  C3  GCD     1      43.650  19.580  13.070  1.00  0.00            
ATOM      9  H5  GCD     1      44.320  19.840  13.900  1.00  0.00            
ATOM     10  C4  GCD     1      43.030  20.880  12.550  1.00  0.00            
ATOM     11  H6  GCD     1      42.520  20.690  11.600  1.00  0.00            
ATOM     12  O2  GCD     1      44.060  21.780  12.120  1.00  0.00            
ATOM     13  H7  GCD     1      44.880  21.390  12.460  1.00  0.00            
ATOM     14  C5  GCD     1      42.180  21.530  13.600  1.00  0.00            
ATOM     15  H8  GCD     1      42.970  21.740  14.340  1.00  0.00            
ATOM     16  O3  GCD     1      41.600  22.810  13.250  1.00  0.00            
ATOM     17  H9  GCD     1      42.370  23.390  13.310  1.00  0.00            
ATOM     18  C6  GCD     1      41.170  20.600  14.110  1.00  0.00            
ATOM     19  O4  GCD     1      41.880  19.370  14.570  1.00  0.00            
ATOM     20  H10 GCD     1      40.750  21.090  14.990  1.00  0.00            
ATOM     21  O5  GCD     1      40.210  20.270  13.080  1.00  0.00            
ATOM     22  C7  GCD     1      38.870  20.470  13.450  1.00  0.00            
ATOM     23  H11 GCD     1      38.860  20.430  14.550  1.00  0.00            
ATOM     24  C8  GCD     1      38.410  21.850  12.900  1.00  0.00            
ATOM     25  H12 GCD     1      38.630  21.950  11.830  1.00  0.00            
ATOM     26  O6  GCD     1      39.030  22.970  13.580  1.00  0.00            
ATOM     27  H13 GCD     1      39.940  22.940  13.240  1.00  0.00            
ATOM     28  C9  GCD     1      36.910  21.990  13.000  1.00  0.00            
ATOM     29  H14 GCD     1      36.670  22.090  14.070  1.00  0.00            
ATOM     30  O7  GCD     1      36.460  23.190  12.350  1.00  0.00            
ATOM     31  H15 GCD     1      35.910  23.010  11.580  1.00  0.00            
ATOM     32  C10 GCD     1      36.150  20.760  12.550  1.00  0.00            
ATOM     33  H16 GCD     1      35.160  21.020  12.930  1.00  0.00            
ATOM     34  O8  GCD     1      36.660  19.590  13.140  1.00  0.00            
ATOM     35  C11 GCD     1      38.080  19.310  12.860  1.00  0.00            
ATOM     36  H17 GCD     1      38.380  19.260  11.810  1.00  0.00            
ATOM     37  C12 GCD     1      38.350  18.020  13.660  1.00  0.00            
ATOM     38  H18 GCD     1      38.060  18.180  14.700  1.00  0.00            
ATOM     39  H19 GCD     1      39.430  17.850  13.550  1.00  0.00            
ATOM     40  O9  GCD     1      37.500  16.900  13.170  1.00  0.00            
ATOM     41  H20 GCD     1      36.650  17.290  12.960  1.00  0.00            
ATOM     42  O10 GCD     1      36.230  20.680  11.110  1.00  0.00            
ATOM     43  C13 GCD     1      35.000  20.650  10.390  1.00  0.00            
ATOM     44  H21 GCD     1      34.100  20.860  10.990  1.00  0.00            
ATOM     45  C14 GCD     1      35.090  21.710   9.320  1.00  0.00            
ATOM     46  H22 GCD     1      36.040  21.590   8.800  1.00  0.00            
ATOM     47  O11 GCD     1      35.170  23.040   9.910  1.00  0.00            
ATOM     48  H23 GCD     1      34.320  23.420  10.140  1.00  0.00            
ATOM     49  C15 GCD     1      33.950  21.700   8.280  1.00  0.00            
ATOM     50  H24 GCD     1      33.140  21.890   8.990  1.00  0.00            
ATOM     51  O12 GCD     1      34.180  22.730   7.260  1.00  0.00            
ATOM     52  H25 GCD     1      34.210  23.660   7.500  1.00  0.00            
ATOM     53  C16 GCD     1      33.770  20.310   7.710  1.00  0.00            
ATOM     54  H26 GCD     1      32.800  20.510   7.240  1.00  0.00            
ATOM     55  O13 GCD     1      33.680  19.370   8.770  1.00  0.00            
ATOM     56  C17 GCD     1      34.820  19.290   9.700  1.00  0.00            
ATOM     57  H27 GCD     1      35.700  19.170   9.060  1.00  0.00            
ATOM     58  C18 GCD     1      34.680  18.170  10.710  1.00  0.00            
ATOM     59  H28 GCD     1      35.620  18.110  11.260  1.00  0.00            
ATOM     60  H29 GCD     1      34.580  17.300  10.050  1.00  0.00            
ATOM     61  O14 GCD     1      33.570  18.260  11.570  1.00  0.00            
ATOM     62  H30 GCD     1      33.160  17.400  11.680  1.00  0.00            
ATOM     63  O15 GCD     1      34.880  20.030   6.910  1.00  0.00            
ATOM     64  C19 GCD     1      34.540  20.070   5.540  1.00  0.00            
ATOM     65  H31 GCD     1      33.680  20.720   5.320  1.00  0.00            
ATOM     66  C20 GCD     1      35.670  20.760   4.770  1.00  0.00            
ATOM     67  H32 GCD     1      36.640  20.290   4.990  1.00  0.00            
ATOM     68  O16 GCD     1      35.830  22.120   5.190  1.00  0.00            
ATOM     69  H33 GCD     1      35.020  22.340   5.660  1.00  0.00            
ATOM     70  C21 GCD     1      35.290  20.590   3.270  1.00  0.00            
ATOM     71  H34 GCD     1      34.260  20.960   3.170  1.00  0.00            
ATOM     72  O17 GCD     1      36.220  21.180   2.300  1.00  0.00            
ATOM     73  H35 GCD     1      36.030  22.130   2.310  1.00  0.00            
ATOM     74  C22 GCD     1      35.310  19.050   2.900  1.00  0.00            
ATOM     75  H36 GCD     1      35.080  19.030   1.830  1.00  0.00            
ATOM     76  O18 GCD     1      34.230  18.510   3.640  1.00  0.00            
ATOM     77  C23 GCD     1      34.300  18.580   5.080  1.00  0.00            
ATOM     78  H37 GCD     1      35.130  17.980   5.480  1.00  0.00            
ATOM     79  C24 GCD     1      32.970  18.000   5.560  1.00  0.00            
ATOM     80  H38 GCD     1      33.000  18.060   6.650  1.00  0.00            
ATOM     81  H39 GCD     1      32.890  16.930   5.370  1.00  0.00            
ATOM     82  O19 GCD     1      31.840  18.640   5.050  1.00  0.00            
ATOM     83  H40 GCD     1      31.890  18.920   4.130  1.00  0.00            
ATOM     84  O20 GCD     1      36.520  18.450   3.230  1.00  0.00            
ATOM     85  C25 GCD     1      37.190  17.570   2.320  1.00  0.00            
ATOM     86  H41 GCD     1      36.560  16.880   1.740  1.00  0.00            
ATOM     87  C26 GCD     1      38.010  18.430   1.350  1.00  0.00            
ATOM     88  H42 GCD     1      38.590  19.170   1.920  1.00  0.00            
ATOM     89  O21 GCD     1      37.240  19.160   0.410  1.00  0.00            
ATOM     90  H43 GCD     1      36.710  19.850   0.830  1.00  0.00            
ATOM     91  C27 GCD     1      39.020  17.510   0.520  1.00  0.00            
ATOM     92  H44 GCD     1      38.500  16.790  -0.130  1.00  0.00            
ATOM     93  O22 GCD     1      39.850  18.190  -0.350  1.00  0.00            
ATOM     94  H45 GCD     1      39.330  18.710  -0.970  1.00  0.00            
ATOM     95  C28 GCD     1      39.740  16.630   1.570  1.00  0.00            
ATOM     96  H46 GCD     1      40.350  15.960   0.960  1.00  0.00            
ATOM     97  O23 GCD     1      38.880  15.890   2.390  1.00  0.00            
ATOM     98  C29 GCD     1      38.080  16.740   3.230  1.00  0.00            
ATOM     99  H47 GCD     1      38.740  17.430   3.760  1.00  0.00            
ATOM    100  C30 GCD     1      37.380  15.870   4.210  1.00  0.00            
ATOM    101  H48 GCD     1      36.490  16.320   4.670  1.00  0.00            
ATOM    102  H49 GCD     1      38.150  15.800   4.990  1.00  0.00            
ATOM    103  O24 GCD     1      36.970  14.540   3.790  1.00  0.00            
ATOM    104  H50 GCD     1      36.750  14.200   4.670  1.00  0.00            
ATOM    105  O25 GCD     1      40.590  17.440   2.370  1.00  0.00            
ATOM    106  C31 GCD     1      42.000  17.500   1.980  1.00  0.00            
ATOM    107  H51 GCD     1      42.150  17.170   0.940  1.00  0.00            
ATOM    108  C32 GCD     1      42.450  18.980   2.170  1.00  0.00            
ATOM    109  H52 GCD     1      42.100  19.300   3.160  1.00  0.00            
ATOM    110  O26 GCD     1      41.830  19.830   1.240  1.00  0.00            
ATOM    111  H53 GCD     1      40.890  19.620   1.160  1.00  0.00            
ATOM    112  C33 GCD     1      43.950  19.120   2.080  1.00  0.00            
ATOM    113  H54 GCD     1      44.280  18.850   1.070  1.00  0.00            
ATOM    114  O27 GCD     1      44.480  20.430   2.430  1.00  0.00            
ATOM    115  H55 GCD     1      44.770  20.390   3.360  1.00  0.00            
ATOM    116  C34 GCD     1      44.740  18.090   2.870  1.00  0.00            
ATOM    117  H56 GCD     1      45.780  18.000   2.560  1.00  0.00            
ATOM    118  O28 GCD     1      44.210  16.760   2.590  1.00  0.00            
ATOM    119  C35 GCD     1      42.830  16.600   2.920  1.00  0.00            
ATOM    120  H57 GCD     1      42.620  16.850   3.960  1.00  0.00            
ATOM    121  C36 GCD     1      42.480  15.120   2.810  1.00  0.00            
ATOM    122  H58 GCD     1      41.440  14.880   3.060  1.00  0.00            
ATOM    123  H59 GCD     1      43.160  14.530   3.450  1.00  0.00            
ATOM    124  O29 GCD     1      42.620  14.790   1.400  1.00  0.00            
ATOM    125  H60 GCD     1      42.350  13.870   1.320  1.00  0.00            
ATOM    126  O30 GCD     1      44.680  18.370   4.260  1.00  0.00            
ATOM    127  C37 GCD     1      45.920  18.740   4.860  1.00  0.00            
ATOM    128  H61 GCD     1      46.630  19.030   4.080  1.00  0.00            
ATOM    129  C38 GCD     1      45.750  20.000   5.720  1.00  0.00            
ATOM    130  H62 GCD     1      44.860  19.800   6.340  1.00  0.00            
ATOM    131  O31 GCD     1      45.370  21.100   4.980  1.00  0.00            
ATOM    132  H63 GCD     1      44.800  21.660   5.520  1.00  0.00            
ATOM    133  C39 GCD     1      46.960  20.290   6.610  1.00  0.00            
ATOM    134  H64 GCD     1      47.810  20.550   5.970  1.00  0.00            
ATOM    135  O32 GCD     1      46.720  21.390   7.510  1.00  0.00            
ATOM    136  H65 GCD     1      46.830  21.100   8.430  1.00  0.00            
ATOM    137  C40 GCD     1      47.340  19.080   7.340  1.00  0.00            
ATOM    138  H66 GCD     1      48.230  19.250   7.960  1.00  0.00            
ATOM    139  O33 GCD     1      47.650  18.060   6.480  1.00  0.00            
ATOM    140  C41 GCD     1      46.480  17.590   5.750  1.00  0.00            
ATOM    141  H67 GCD     1      45.660  17.250   6.400  1.00  0.00            
ATOM    142  C42 GCD     1      46.960  16.480   4.850  1.00  0.00            
ATOM    143  H68 GCD     1      47.890  16.690   4.300  1.00  0.00            
ATOM    144  H69 GCD     1      46.200  16.290   4.080  1.00  0.00            
ATOM    145  O34 GCD     1      47.160  15.210   5.610  1.00  0.00            
ATOM    146  H70 GCD     1      46.400  14.680   5.360  1.00  0.00            
ATOM    147  O35 GCD     1      46.250  18.750   8.250  1.00  0.00            
ATOM    148  C43 GCD     1      46.680  18.460   9.590  1.00  0.00            
ATOM    149  H71 GCD     1      47.670  17.990   9.660  1.00  0.00            
ATOM    150  C44 GCD     1      46.610  19.690  10.450  1.00  0.00            
ATOM    151  H72 GCD     1      45.700  20.280  10.300  1.00  0.00            
ATOM    152  O36 GCD     1      47.770  20.470  10.200  1.00  0.00            
ATOM    153  H73 GCD     1      47.850  21.280  10.710  1.00  0.00            
ATOM    154  C45 GCD     1      46.730  19.330  11.910  1.00  0.00            
ATOM    155  H74 GCD     1      47.650  18.760  12.070  1.00  0.00            
ATOM    156  O37 GCD     1      46.710  20.470  12.790  1.00  0.00            
ATOM    157  H75 GCD     1      47.640  20.700  12.860  1.00  0.00            
ATOM    158  C46 GCD     1      45.570  18.360  12.190  1.00  0.00            
ATOM    159  H76 GCD     1      45.660  18.140  13.260  1.00  0.00            
ATOM    160  O38 GCD     1      44.280  18.900  11.960  1.00  0.00            
ATOM    161  O39 GCD     1      45.740  17.170  11.460  1.00  0.00            
ATOM    162  C47 GCD     1      45.650  17.430  10.100  1.00  0.00            
ATOM    163  H77 GCD     1      44.660  17.830   9.830  1.00  0.00            
ATOM    164  C48 GCD     1      45.910  16.070   9.390  1.00  0.00            
ATOM    165  H78 GCD     1      46.800  15.580   9.800  1.00  0.00            
ATOM    166  H79 GCD     1      45.980  16.180   8.300  1.00  0.00            
ATOM    167  O40 GCD     1      44.800  15.140   9.520  1.00  0.00            
ATOM    168  H80 GCD     1      45.030  14.530  10.240  1.00  0.00            
ATOM    169  C1  BV5     2      39.140  20.720   8.810  1.00  0.00            
ATOM    170  C2  BV5     2      40.660  20.670   8.890  1.00  0.00            
ATOM    171  C3  BV5     2      41.280  19.290   8.410  1.00  0.00            
ATOM    172  C4  BV5     2      41.030  18.120   9.440  1.00  0.00            
ATOM    173  C5  BV5     2      40.770  18.770   7.010  1.00  0.00            
ATOM    174  C6  BV5     2      41.010  19.750   5.900  1.00  0.00            
ATOM    175  O1  BV5     2      42.060  20.380   5.820  1.00  0.00            
ATOM    176  O2  BV5     2      39.990  19.800   5.100  1.00  0.00            
ATOM    177  C7  BV5     2      39.930  20.960   4.190  1.00  0.00            
ATOM    178  C8  BV5     2      39.480  22.050   5.150  1.00  0.00            
ATOM    179  N1  BV5     2      39.510  23.440   4.610  1.00  0.00            
ATOM    180  C9  BV5     2      40.850  23.780   3.920  1.00  0.00            
ATOM    181  C10 BV5     2      38.320  23.660   3.600  1.00  0.00            
ATOM    182  C11 BV5     2      38.210  25.050   2.980  1.00  0.00            
ATOM    183  C12 BV5     2      39.370  24.320   5.810  1.00  0.00            
ATOM    184  C13 BV5     2      38.160  24.120   6.780  1.00  0.00            
ATOM    185  C14 BV5     2      41.300  17.400   6.620  1.00  0.00            
ATOM    186  C15 BV5     2      42.670  17.150   6.550  1.00  0.00            
ATOM    187  C16 BV5     2      43.170  15.860   6.550  1.00  0.00            
ATOM    188  C17 BV5     2      42.320  14.740   6.480  1.00  0.00            
ATOM    189  C18 BV5     2      40.920  14.960   6.520  1.00  0.00            
ATOM    190  C19 BV5     2      40.420  16.290   6.670  1.00  0.00            
ATOM    191  H1  BV5     2      38.820  21.690   9.230  1.00  0.00            
ATOM    192  H2  BV5     2      38.780  20.640   7.770  1.00  0.00            
ATOM    193  H3  BV5     2      38.740  19.970   9.500  1.00  0.00            
ATOM    194  H4  BV5     2      40.910  20.910   9.930  1.00  0.00            
ATOM    195  H5  BV5     2      40.930  21.520   8.260  1.00  0.00            
ATOM    196  H6  BV5     2      42.360  19.450   8.300  1.00  0.00            
ATOM    197  H7  BV5     2      41.410  17.170   9.040  1.00  0.00            
ATOM    198  H8  BV5     2      41.500  18.340  10.410  1.00  0.00            
ATOM    199  H9  BV5     2      39.990  18.000   9.770  1.00  0.00            
ATOM    200  H10 BV5     2      39.700  18.620   7.230  1.00  0.00            
ATOM    201  H11 BV5     2      39.230  20.760   3.370  1.00  0.00            
ATOM    202  H12 BV5     2      40.930  21.110   3.790  1.00  0.00            
ATOM    203  H13 BV5     2      40.170  22.030   5.990  1.00  0.00            
ATOM    204  H14 BV5     2      38.440  21.860   5.440  1.00  0.00            
ATOM    205  H15 BV5     2      40.910  23.220   2.990  1.00  0.00            
ATOM    206  H16 BV5     2      40.970  24.830   3.660  1.00  0.00            
ATOM    207  H17 BV5     2      41.640  23.340   4.550  1.00  0.00            
ATOM    208  H18 BV5     2      37.440  23.480   4.220  1.00  0.00            
ATOM    209  H19 BV5     2      38.270  22.950   2.780  1.00  0.00            
ATOM    210  H20 BV5     2      37.230  25.230   2.540  1.00  0.00            
ATOM    211  H21 BV5     2      38.370  25.770   3.800  1.00  0.00            
ATOM    212  H22 BV5     2      38.950  25.190   2.180  1.00  0.00            
ATOM    213  H23 BV5     2      39.380  25.350   5.440  1.00  0.00            
ATOM    214  H24 BV5     2      40.230  24.060   6.420  1.00  0.00            
ATOM    215  H25 BV5     2      38.330  24.830   7.600  1.00  0.00            
ATOM    216  H26 BV5     2      37.170  24.400   6.400  1.00  0.00            
ATOM    217  H27 BV5     2      38.060  23.100   7.180  1.00  0.00            
ATOM    218  H28 BV5     2      43.380  17.970   6.600  1.00  0.00            
ATOM    219  H29 BV5     2      44.240  15.680   6.520  1.00  0.00            
ATOM    220  H30 BV5     2      42.780  13.760   6.410  1.00  0.00            
ATOM    221  H31 BV5     2      40.170  14.190   6.380  1.00  0.00            
ATOM    222  H32 BV5     2      39.350  16.450   6.630  1.00  0.00            
TER
ENDMDL
MODEL        1
ATOM      1  H1  GCD     1      21.610  17.940   6.920  1.00  0.00            
ATOM      2  O1  GCD     1      21.500  18.600   7.610  1.00  0.00            
ATOM      3  C1  GCD     1      22.540  18.330   8.500  1.00  0.00            
ATOM      4  H2  GCD     1      22.630  19.230   9.130  1.00  0.00            
ATOM      5  H3  GCD     1      22.340  17.420   9.070  1.00  0.00            
ATOM      6  C2  GCD     1      23.900  18.110   7.850  1.00  0.00            
ATOM      7  H4  GCD     1      24.610  17.910   8.660  1.00  0.00            
ATOM      8  C3  GCD     1      24.320  19.190   6.860  1.00  0.00            
ATOM      9  H5  GCD     1      23.420  19.310   6.240  1.00  0.00            
ATOM     10  C4  GCD     1      25.540  18.850   6.030  1.00  0.00            
ATOM     11  H6  GCD     1      26.450  18.800   6.630  1.00  0.00            
ATOM     12  O2  GCD     1      25.850  19.800   5.030  1.00  0.00            
ATOM     13  H7  GCD     1      26.790  19.970   5.160  1.00  0.00            
ATOM     14  C5  GCD     1      25.320  17.480   5.400  1.00  0.00            
ATOM     15  H8  GCD     1      24.540  17.560   4.630  1.00  0.00            
ATOM     16  O3  GCD     1      26.480  17.110   4.670  1.00  0.00            
ATOM     17  H9  GCD     1      26.870  17.910   4.290  1.00  0.00            
ATOM     18  C6  GCD     1      24.920  16.440   6.460  1.00  0.00            
ATOM     19  O4  GCD     1      23.750  16.940   7.080  1.00  0.00            
ATOM     20  H10 GCD     1      24.680  15.500   5.950  1.00  0.00            
ATOM     21  O5  GCD     1      25.980  16.340   7.410  1.00  0.00            
ATOM     22  C7  GCD     1      26.410  15.010   7.810  1.00  0.00            
ATOM     23  H11 GCD     1      25.690  14.330   7.350  1.00  0.00            
ATOM     24  C8  GCD     1      27.670  14.770   7.150  1.00  0.00            
ATOM     25  H12 GCD     1      28.360  15.610   7.330  1.00  0.00            
ATOM     26  O6  GCD     1      27.540  14.710   5.770  1.00  0.00            
ATOM     27  H13 GCD     1      27.070  15.460   5.390  1.00  0.00            
ATOM     28  C9  GCD     1      28.330  13.450   7.660  1.00  0.00            
ATOM     29  H14 GCD     1      27.670  12.670   7.280  1.00  0.00            
ATOM     30  O7  GCD     1      29.630  13.090   7.070  1.00  0.00            
ATOM     31  H15 GCD     1      29.810  12.170   7.290  1.00  0.00            
ATOM     32  C10 GCD     1      28.420  13.450   9.190  1.00  0.00            
ATOM     33  H16 GCD     1      28.860  12.490   9.490  1.00  0.00            
ATOM     34  O8  GCD     1      27.140  13.650   9.720  1.00  0.00            
ATOM     35  C11 GCD     1      26.380  14.850   9.330  1.00  0.00            
ATOM     36  H17 GCD     1      26.920  15.640   9.870  1.00  0.00            
ATOM     37  C12 GCD     1      24.940  14.700   9.800  1.00  0.00            
ATOM     38  H18 GCD     1      24.500  13.790   9.370  1.00  0.00            
ATOM     39  H19 GCD     1      24.510  15.650   9.450  1.00  0.00            
ATOM     40  O9  GCD     1      24.840  14.480  11.220  1.00  0.00            
ATOM     41  H20 GCD     1      25.640  14.060  11.540  1.00  0.00            
ATOM     42  O10 GCD     1      29.310  14.570   9.580  1.00  0.00            
ATOM     43  C13 GCD     1      30.540  14.330  10.120  1.00  0.00            
ATOM     44  H21 GCD     1      31.010  13.500   9.570  1.00  0.00            
ATOM     45  C14 GCD     1      31.490  15.560   9.780  1.00  0.00            
ATOM     46  H22 GCD     1      31.140  16.490  10.220  1.00  0.00            
ATOM     47  O11 GCD     1      31.570  15.570   8.330  1.00  0.00            
ATOM     48  H23 GCD     1      30.730  15.960   8.080  1.00  0.00            
ATOM     49  C15 GCD     1      32.910  15.320  10.260  1.00  0.00            
ATOM     50  H24 GCD     1      33.200  14.350   9.840  1.00  0.00            
ATOM     51  O12 GCD     1      33.780  16.360   9.780  1.00  0.00            
ATOM     52  H25 GCD     1      33.510  16.510   8.870  1.00  0.00            
ATOM     53  C16 GCD     1      32.880  15.190  11.810  1.00  0.00            
ATOM     54  H26 GCD     1      33.870  14.840  12.100  1.00  0.00            
ATOM     55  O13 GCD     1      31.930  14.110  12.120  1.00  0.00            
ATOM     56  C17 GCD     1      30.530  14.210  11.660  1.00  0.00            
ATOM     57  H27 GCD     1      30.150  15.180  11.980  1.00  0.00            
ATOM     58  C18 GCD     1      29.690  13.050  12.200  1.00  0.00            
ATOM     59  H28 GCD     1      28.620  13.280  12.050  1.00  0.00            
ATOM     60  H29 GCD     1      29.740  12.930  13.290  1.00  0.00            
ATOM     61  O14 GCD     1      30.040  11.770  11.590  1.00  0.00            
ATOM     62  H30 GCD     1      29.260  11.300  11.270  1.00  0.00            
ATOM     63  O15 GCD     1      32.510  16.330  12.550  1.00  0.00            
ATOM     64  C19 GCD     1      33.470  16.830  13.440  1.00  0.00            
ATOM     65  H31 GCD     1      34.190  16.040  13.710  1.00  0.00            
ATOM     66  C20 GCD     1      34.290  18.080  12.860  1.00  0.00            
ATOM     67  H32 GCD     1      33.580  18.750  12.340  1.00  0.00            
ATOM     68  O16 GCD     1      35.190  17.620  11.850  1.00  0.00            
ATOM     69  H33 GCD     1      34.650  17.310  11.120  1.00  0.00            
ATOM     70  C21 GCD     1      35.090  18.810  13.910  1.00  0.00            
ATOM     71  H34 GCD     1      35.790  18.030  14.230  1.00  0.00            
ATOM     72  O17 GCD     1      35.850  19.880  13.330  1.00  0.00            
ATOM     73  H35 GCD     1      36.100  19.630  12.430  1.00  0.00            
ATOM     74  C22 GCD     1      34.280  19.180  15.060  1.00  0.00            
ATOM     75  H36 GCD     1      34.910  19.520  15.890  1.00  0.00            
ATOM     76  O18 GCD     1      33.620  18.030  15.550  1.00  0.00            
ATOM     77  C23 GCD     1      32.710  17.330  14.660  1.00  0.00            
ATOM     78  H37 GCD     1      31.880  18.000  14.410  1.00  0.00            
ATOM     79  C24 GCD     1      32.150  16.160  15.460  1.00  0.00            
ATOM     80  H38 GCD     1      32.930  15.480  15.850  1.00  0.00            
ATOM     81  H39 GCD     1      31.570  15.570  14.740  1.00  0.00            
ATOM     82  O19 GCD     1      31.450  16.610  16.610  1.00  0.00            
ATOM     83  H40 GCD     1      31.040  15.850  17.020  1.00  0.00            
ATOM     84  O20 GCD     1      33.340  20.110  14.720  1.00  0.00            
ATOM     85  C25 GCD     1      33.120  21.250  15.570  1.00  0.00            
ATOM     86  H41 GCD     1      33.920  21.340  16.310  1.00  0.00            
ATOM     87  C26 GCD     1      33.140  22.430  14.540  1.00  0.00            
ATOM     88  H42 GCD     1      32.450  22.260  13.710  1.00  0.00            
ATOM     89  O21 GCD     1      34.450  22.440  13.990  1.00  0.00            
ATOM     90  H43 GCD     1      34.670  21.510  13.900  1.00  0.00            
ATOM     91  C27 GCD     1      32.780  23.680  15.230  1.00  0.00            
ATOM     92  H44 GCD     1      33.560  23.810  15.990  1.00  0.00            
ATOM     93  O22 GCD     1      32.730  24.770  14.330  1.00  0.00            
ATOM     94  H45 GCD     1      33.650  24.800  14.050  1.00  0.00            
ATOM     95  C28 GCD     1      31.430  23.560  16.050  1.00  0.00            
ATOM     96  H46 GCD     1      31.320  24.440  16.690  1.00  0.00            
ATOM     97  O23 GCD     1      31.560  22.430  16.950  1.00  0.00            
ATOM     98  C29 GCD     1      31.800  21.220  16.300  1.00  0.00            
ATOM     99  H47 GCD     1      31.020  21.070  15.530  1.00  0.00            
ATOM    100  C30 GCD     1      31.760  20.150  17.390  1.00  0.00            
ATOM    101  H48 GCD     1      31.940  19.140  17.010  1.00  0.00            
ATOM    102  H49 GCD     1      30.770  20.180  17.880  1.00  0.00            
ATOM    103  O24 GCD     1      32.890  20.290  18.380  1.00  0.00            
ATOM    104  H50 GCD     1      32.790  21.230  18.590  1.00  0.00            
ATOM    105  O25 GCD     1      30.300  23.490  15.210  1.00  0.00            
ATOM    106  C31 GCD     1      29.140  24.270  15.570  1.00  0.00            
ATOM    107  H51 GCD     1      29.380  24.720  16.540  1.00  0.00            
ATOM    108  C32 GCD     1      28.960  25.380  14.610  1.00  0.00            
ATOM    109  H52 GCD     1      28.690  24.920  13.650  1.00  0.00            
ATOM    110  O26 GCD     1      30.170  26.130  14.510  1.00  0.00            
ATOM    111  H53 GCD     1      30.810  25.480  14.200  1.00  0.00            
ATOM    112  C33 GCD     1      27.730  26.180  15.100  1.00  0.00            
ATOM    113  H54 GCD     1      27.920  26.530  16.130  1.00  0.00            
ATOM    114  O27 GCD     1      27.470  27.360  14.330  1.00  0.00            
ATOM    115  H55 GCD     1      26.770  27.880  14.730  1.00  0.00            
ATOM    116  C34 GCD     1      26.520  25.270  15.180  1.00  0.00            
ATOM    117  H56 GCD     1      25.760  25.890  15.670  1.00  0.00            
ATOM    118  O28 GCD     1      26.810  24.250  16.140  1.00  0.00            
ATOM    119  C35 GCD     1      27.900  23.370  15.750  1.00  0.00            
ATOM    120  H57 GCD     1      27.680  22.890  14.790  1.00  0.00            
ATOM    121  C36 GCD     1      28.050  22.320  16.720  1.00  0.00            
ATOM    122  H58 GCD     1      28.250  22.780  17.690  1.00  0.00            
ATOM    123  H59 GCD     1      28.930  21.720  16.430  1.00  0.00            
ATOM    124  O29 GCD     1      26.910  21.550  16.830  1.00  0.00            
ATOM    125  H60 GCD     1      26.250  22.170  17.170  1.00  0.00            
ATOM    126  O30 GCD     1      26.150  24.600  14.010  1.00  0.00            
ATOM    127  C37 GCD     1      24.890  25.040  13.460  1.00  0.00            
ATOM    128  H61 GCD     1      24.550  25.880  14.080  1.00  0.00            
ATOM    129  C38 GCD     1      25.130  25.640  12.090  1.00  0.00            
ATOM    130  H62 GCD     1      25.830  25.030  11.500  1.00  0.00            
ATOM    131  O31 GCD     1      25.680  26.940  12.240  1.00  0.00            
ATOM    132  H63 GCD     1      26.410  26.950  12.860  1.00  0.00            
ATOM    133  C39 GCD     1      23.740  25.800  11.340  1.00  0.00            
ATOM    134  H64 GCD     1      23.030  26.460  11.860  1.00  0.00            
ATOM    135  O32 GCD     1      23.980  26.450  10.050  1.00  0.00            
ATOM    136  H65 GCD     1      24.460  27.230  10.340  1.00  0.00            
ATOM    137  C40 GCD     1      22.970  24.520  11.260  1.00  0.00            
ATOM    138  H66 GCD     1      22.030  24.750  10.750  1.00  0.00            
ATOM    139  O33 GCD     1      22.730  24.140  12.650  1.00  0.00            
ATOM    140  C41 GCD     1      23.860  23.860  13.500  1.00  0.00            
ATOM    141  H67 GCD     1      24.260  22.940  13.070  1.00  0.00            
ATOM    142  C42 GCD     1      23.430  23.580  14.890  1.00  0.00            
ATOM    143  H68 GCD     1      22.990  24.370  15.510  1.00  0.00            
ATOM    144  H69 GCD     1      24.350  23.270  15.410  1.00  0.00            
ATOM    145  O34 GCD     1      22.500  22.510  14.730  1.00  0.00            
ATOM    146  H70 GCD     1      21.970  22.700  13.950  1.00  0.00            
ATOM    147  O35 GCD     1      23.650  23.480  10.650  1.00  0.00            
ATOM    148  C43 GCD     1      23.470  23.220   9.280  1.00  0.00            
ATOM    149  H71 GCD     1      22.840  24.020   8.860  1.00  0.00            
ATOM    150  C44 GCD     1      24.850  23.270   8.550  1.00  0.00            
ATOM    151  H72 GCD     1      25.520  22.550   9.020  1.00  0.00            
ATOM    152  O36 GCD     1      25.450  24.560   8.730  1.00  0.00            
ATOM    153  H73 GCD     1      24.850  25.040   9.320  1.00  0.00            
ATOM    154  C45 GCD     1      24.610  22.850   7.130  1.00  0.00            
ATOM    155  H74 GCD     1      23.990  23.660   6.720  1.00  0.00            
ATOM    156  O37 GCD     1      25.790  22.700   6.280  1.00  0.00            
ATOM    157  H75 GCD     1      26.300  23.510   6.380  1.00  0.00            
ATOM    158  C46 GCD     1      23.790  21.520   7.050  1.00  0.00            
ATOM    159  H76 GCD     1      23.530  21.350   6.000  1.00  0.00            
ATOM    160  O38 GCD     1      24.610  20.490   7.540  1.00  0.00            
ATOM    161  O39 GCD     1      22.590  21.520   7.800  1.00  0.00            
ATOM    162  C47 GCD     1      22.730  21.830   9.150  1.00  0.00            
ATOM    163  H77 GCD     1      23.250  21.050   9.730  1.00  0.00            
ATOM    164  C48 GCD     1      21.280  21.880   9.660  1.00  0.00            
ATOM    165  H78 GCD     1      21.260  22.050  10.740  1.00  0.00            
ATOM    166  H79 GCD     1      20.830  20.890   9.520  1.00  0.00            
ATOM    167  O40 GCD     1      20.430  22.780   9.010  1.00  0.00            
ATOM    168  H80 GCD     1      20.650  22.770   8.070  1.00  0.00            
ATOM    169  C1  BV5     2      30.410  19.750  12.210  1.00  0.00            
ATOM    170  C2  BV5     2      29.670  18.410  11.890  1.00  0.00            
ATOM    171  C3  BV5     2      28.160  18.360  12.190  1.00  0.00            
ATOM    172  C4  BV5     2      27.900  18.490  13.690  1.00  0.00            
ATOM    173  C5  BV5     2      27.290  19.440  11.520  1.00  0.00            
ATOM    174  C6  BV5     2      27.670  19.580  10.070  1.00  0.00            
ATOM    175  O1  BV5     2      27.540  18.640   9.310  1.00  0.00            
ATOM    176  O2  BV5     2      27.930  20.820   9.760  1.00  0.00            
ATOM    177  C7  BV5     2      28.280  21.090   8.440  1.00  0.00            
ATOM    178  C8  BV5     2      28.560  22.660   8.330  1.00  0.00            
ATOM    179  N1  BV5     2      29.890  23.270   8.730  1.00  0.00            
ATOM    180  C9  BV5     2      29.730  24.810   8.500  1.00  0.00            
ATOM    181  C10 BV5     2      30.140  22.940  10.170  1.00  0.00            
ATOM    182  C11 BV5     2      29.250  23.500  11.230  1.00  0.00            
ATOM    183  C12 BV5     2      31.100  22.760   7.930  1.00  0.00            
ATOM    184  C13 BV5     2      31.170  23.120   6.440  1.00  0.00            
ATOM    185  C14 BV5     2      25.760  19.230  11.610  1.00  0.00            
ATOM    186  C15 BV5     2      25.180  18.010  11.290  1.00  0.00            
ATOM    187  C16 BV5     2      23.790  17.810  11.570  1.00  0.00            
ATOM    188  C17 BV5     2      23.060  18.830  12.140  1.00  0.00            
ATOM    189  C18 BV5     2      23.630  20.070  12.550  1.00  0.00            
ATOM    190  C19 BV5     2      25.010  20.180  12.340  1.00  0.00            
ATOM    191  H1  BV5     2      31.470  19.720  11.920  1.00  0.00            
ATOM    192  H2  BV5     2      30.000  20.660  11.750  1.00  0.00            
ATOM    193  H3  BV5     2      30.340  19.910  13.290  1.00  0.00            
ATOM    194  H4  BV5     2      30.140  17.550  12.380  1.00  0.00            
ATOM    195  H5  BV5     2      29.670  18.170  10.820  1.00  0.00            
ATOM    196  H6  BV5     2      27.740  17.420  11.800  1.00  0.00            
ATOM    197  H7  BV5     2      27.990  19.510  14.070  1.00  0.00            
ATOM    198  H8  BV5     2      26.870  18.150  13.890  1.00  0.00            
ATOM    199  H9  BV5     2      28.630  17.860  14.210  1.00  0.00            
ATOM    200  H10 BV5     2      27.440  20.430  11.980  1.00  0.00            
ATOM    201  H11 BV5     2      27.400  20.750   7.870  1.00  0.00            
ATOM    202  H12 BV5     2      29.100  20.460   8.070  1.00  0.00            
ATOM    203  H13 BV5     2      27.790  23.230   8.840  1.00  0.00            
ATOM    204  H14 BV5     2      28.410  22.850   7.260  1.00  0.00            
ATOM    205  H15 BV5     2      28.910  25.140   9.140  1.00  0.00            
ATOM    206  H16 BV5     2      30.570  25.370   8.920  1.00  0.00            
ATOM    207  H17 BV5     2      29.600  25.060   7.450  1.00  0.00            
ATOM    208  H18 BV5     2      31.120  23.430  10.230  1.00  0.00            
ATOM    209  H19 BV5     2      30.210  21.850  10.230  1.00  0.00            
ATOM    210  H20 BV5     2      29.510  23.050  12.190  1.00  0.00            
ATOM    211  H21 BV5     2      29.330  24.590  11.380  1.00  0.00            
ATOM    212  H22 BV5     2      28.210  23.220  11.000  1.00  0.00            
ATOM    213  H23 BV5     2      30.900  21.690   7.840  1.00  0.00            
ATOM    214  H24 BV5     2      32.040  23.020   8.420  1.00  0.00            
ATOM    215  H25 BV5     2      32.060  22.840   5.860  1.00  0.00            
ATOM    216  H26 BV5     2      30.290  22.670   5.960  1.00  0.00            
ATOM    217  H27 BV5     2      31.090  24.200   6.330  1.00  0.00            
ATOM    218  H28 BV5     2      25.800  17.250  10.830  1.00  0.00            
ATOM    219  H29 BV5     2      23.270  16.870  11.410  1.00  0.00            
ATOM    220  H30 BV5     2      22.000  18.630  12.320  1.00  0.00            
ATOM    221  H31 BV5     2      23.040  20.870  13.000  1.00  0.00            
ATOM    222  H32 BV5     2      25.540  21.070  12.660  1.00  0.00            
TER
ENDMDL
MODEL        1
ATOM      1  H1  GCD     1      22.840  17.310   8.950  1.00  0.00            
ATOM      2  O1  GCD     1      22.780  18.220   9.280  1.00  0.00            
ATOM      3  C1  GCD     1      24.100  18.480   9.870  1.00  0.00            
ATOM      4  H2  GCD     1      24.160  19.450  10.380  1.00  0.00            
ATOM      5  H3  GCD     1      24.180  17.790  10.710  1.00  0.00            
ATOM      6  C2  GCD     1      25.300  18.350   8.900  1.00  0.00            
ATOM      7  H4  GCD     1      26.190  18.270   9.530  1.00  0.00            
ATOM      8  C3  GCD     1      25.400  19.530   7.990  1.00  0.00            
ATOM      9  H5  GCD     1      24.400  19.720   7.580  1.00  0.00            
ATOM     10  C4  GCD     1      26.480  19.340   6.980  1.00  0.00            
ATOM     11  H6  GCD     1      27.430  19.300   7.540  1.00  0.00            
ATOM     12  O2  GCD     1      26.520  20.360   5.940  1.00  0.00            
ATOM     13  H7  GCD     1      26.910  21.140   6.350  1.00  0.00            
ATOM     14  C5  GCD     1      26.450  17.970   6.330  1.00  0.00            
ATOM     15  H8  GCD     1      25.560  17.900   5.690  1.00  0.00            
ATOM     16  O3  GCD     1      27.620  17.820   5.500  1.00  0.00            
ATOM     17  H9  GCD     1      28.350  18.350   5.830  1.00  0.00            
ATOM     18  C6  GCD     1      26.330  16.790   7.380  1.00  0.00            
ATOM     19  O4  GCD     1      25.250  17.120   8.210  1.00  0.00            
ATOM     20  H10 GCD     1      26.060  15.820   6.960  1.00  0.00            
ATOM     21  O5  GCD     1      27.470  16.670   8.150  1.00  0.00            
ATOM     22  C7  GCD     1      27.970  15.390   8.240  1.00  0.00            
ATOM     23  H11 GCD     1      27.300  14.630   7.810  1.00  0.00            
ATOM     24  C8  GCD     1      29.280  15.360   7.570  1.00  0.00            
ATOM     25  H12 GCD     1      29.910  16.190   7.920  1.00  0.00            
ATOM     26  O6  GCD     1      29.180  15.480   6.190  1.00  0.00            
ATOM     27  H13 GCD     1      28.560  16.220   6.100  1.00  0.00            
ATOM     28  C9  GCD     1      29.920  14.030   7.840  1.00  0.00            
ATOM     29  H14 GCD     1      29.210  13.290   7.450  1.00  0.00            
ATOM     30  O7  GCD     1      31.160  13.930   7.210  1.00  0.00            
ATOM     31  H15 GCD     1      30.950  14.120   6.290  1.00  0.00            
ATOM     32  C10 GCD     1      30.110  13.860   9.330  1.00  0.00            
ATOM     33  H16 GCD     1      30.460  12.840   9.500  1.00  0.00            
ATOM     34  O8  GCD     1      28.830  13.950   9.980  1.00  0.00            
ATOM     35  C11 GCD     1      28.130  15.120   9.740  1.00  0.00            
ATOM     36  H17 GCD     1      28.640  15.920  10.300  1.00  0.00            
ATOM     37  C12 GCD     1      26.730  14.970  10.460  1.00  0.00            
ATOM     38  H18 GCD     1      26.130  14.270   9.860  1.00  0.00            
ATOM     39  H19 GCD     1      26.180  15.920  10.420  1.00  0.00            
ATOM     40  O9  GCD     1      26.880  14.490  11.790  1.00  0.00            
ATOM     41  H20 GCD     1      27.250  13.600  11.730  1.00  0.00            
ATOM     42  O10 GCD     1      30.970  14.810  10.010  1.00  0.00            
ATOM     43  C13 GCD     1      32.270  14.290  10.230  1.00  0.00            
ATOM     44  H21 GCD     1      32.480  13.330   9.740  1.00  0.00            
ATOM     45  C14 GCD     1      33.180  15.350   9.690  1.00  0.00            
ATOM     46  H22 GCD     1      32.800  16.310  10.070  1.00  0.00            
ATOM     47  O11 GCD     1      33.220  15.370   8.280  1.00  0.00            
ATOM     48  H23 GCD     1      32.390  15.030   7.910  1.00  0.00            
ATOM     49  C15 GCD     1      34.550  15.150  10.340  1.00  0.00            
ATOM     50  H24 GCD     1      34.880  14.200   9.900  1.00  0.00            
ATOM     51  O12 GCD     1      35.490  16.140  10.070  1.00  0.00            
ATOM     52  H25 GCD     1      35.230  16.980  10.470  1.00  0.00            
ATOM     53  C16 GCD     1      34.540  14.830  11.840  1.00  0.00            
ATOM     54  H26 GCD     1      35.550  14.520  12.130  1.00  0.00            
ATOM     55  O13 GCD     1      33.740  13.730  12.130  1.00  0.00            
ATOM     56  C17 GCD     1      32.340  14.050  11.710  1.00  0.00            
ATOM     57  H27 GCD     1      32.030  14.930  12.280  1.00  0.00            
ATOM     58  C18 GCD     1      31.540  12.840  12.240  1.00  0.00            
ATOM     59  H28 GCD     1      30.480  13.130  12.270  1.00  0.00            
ATOM     60  H29 GCD     1      31.900  12.550  13.230  1.00  0.00            
ATOM     61  O14 GCD     1      31.720  11.720  11.430  1.00  0.00            
ATOM     62  H30 GCD     1      32.600  11.360  11.540  1.00  0.00            
ATOM     63  O15 GCD     1      34.140  15.990  12.550  1.00  0.00            
ATOM     64  C19 GCD     1      34.880  16.120  13.720  1.00  0.00            
ATOM     65  H31 GCD     1      35.440  15.190  13.920  1.00  0.00            
ATOM     66  C20 GCD     1      35.810  17.310  13.620  1.00  0.00            
ATOM     67  H32 GCD     1      35.140  18.160  13.430  1.00  0.00            
ATOM     68  O16 GCD     1      36.810  17.100  12.610  1.00  0.00            
ATOM     69  H33 GCD     1      36.550  17.540  11.790  1.00  0.00            
ATOM     70  C21 GCD     1      36.430  17.680  15.020  1.00  0.00            
ATOM     71  H34 GCD     1      37.090  16.850  15.330  1.00  0.00            
ATOM     72  O17 GCD     1      37.200  18.860  14.940  1.00  0.00            
ATOM     73  H35 GCD     1      36.630  19.570  14.640  1.00  0.00            
ATOM     74  C22 GCD     1      35.310  17.940  16.050  1.00  0.00            
ATOM     75  H36 GCD     1      35.750  18.050  17.050  1.00  0.00            
ATOM     76  O18 GCD     1      34.460  16.740  16.090  1.00  0.00            
ATOM     77  C23 GCD     1      33.850  16.400  14.820  1.00  0.00            
ATOM     78  H37 GCD     1      33.210  17.280  14.680  1.00  0.00            
ATOM     79  C24 GCD     1      33.030  15.160  15.160  1.00  0.00            
ATOM     80  H38 GCD     1      33.550  14.270  15.520  1.00  0.00            
ATOM     81  H39 GCD     1      32.500  14.790  14.270  1.00  0.00            
ATOM     82  O19 GCD     1      31.990  15.470  16.140  1.00  0.00            
ATOM     83  H40 GCD     1      31.180  15.130  15.740  1.00  0.00            
ATOM     84  O20 GCD     1      34.520  19.060  15.720  1.00  0.00            
ATOM     85  C25 GCD     1      34.610  20.220  16.510  1.00  0.00            
ATOM     86  H41 GCD     1      35.430  20.160  17.240  1.00  0.00            
ATOM     87  C26 GCD     1      34.760  21.460  15.680  1.00  0.00            
ATOM     88  H42 GCD     1      33.960  21.380  14.940  1.00  0.00            
ATOM     89  O21 GCD     1      36.060  21.390  15.000  1.00  0.00            
ATOM     90  H43 GCD     1      36.730  21.170  15.660  1.00  0.00            
ATOM     91  C27 GCD     1      34.680  22.680  16.520  1.00  0.00            
ATOM     92  H44 GCD     1      35.470  22.790  17.270  1.00  0.00            
ATOM     93  O22 GCD     1      34.810  23.820  15.620  1.00  0.00            
ATOM     94  H45 GCD     1      35.750  24.000  15.570  1.00  0.00            
ATOM     95  C28 GCD     1      33.340  22.700  17.290  1.00  0.00            
ATOM     96  H46 GCD     1      33.300  23.550  17.980  1.00  0.00            
ATOM     97  O23 GCD     1      33.360  21.490  18.080  1.00  0.00            
ATOM     98  C29 GCD     1      33.300  20.310  17.290  1.00  0.00            
ATOM     99  H47 GCD     1      32.420  20.350  16.630  1.00  0.00            
ATOM    100  C30 GCD     1      33.050  19.070  18.130  1.00  0.00            
ATOM    101  H48 GCD     1      32.940  18.230  17.440  1.00  0.00            
ATOM    102  H49 GCD     1      32.050  19.210  18.570  1.00  0.00            
ATOM    103  O24 GCD     1      34.050  18.860  19.110  1.00  0.00            
ATOM    104  H50 GCD     1      34.130  17.910  19.270  1.00  0.00            
ATOM    105  O25 GCD     1      32.130  22.670  16.460  1.00  0.00            
ATOM    106  C31 GCD     1      31.120  23.590  16.960  1.00  0.00            
ATOM    107  H51 GCD     1      31.260  23.700  18.040  1.00  0.00            
ATOM    108  C32 GCD     1      31.290  25.010  16.340  1.00  0.00            
ATOM    109  H52 GCD     1      31.360  24.960  15.240  1.00  0.00            
ATOM    110  O26 GCD     1      32.470  25.530  16.820  1.00  0.00            
ATOM    111  H53 GCD     1      33.120  25.070  16.270  1.00  0.00            
ATOM    112  C33 GCD     1      30.230  25.980  16.610  1.00  0.00            
ATOM    113  H54 GCD     1      30.360  26.210  17.670  1.00  0.00            
ATOM    114  O27 GCD     1      30.390  27.200  15.860  1.00  0.00            
ATOM    115  H55 GCD     1      29.750  27.840  16.180  1.00  0.00            
ATOM    116  C34 GCD     1      28.870  25.290  16.410  1.00  0.00            
ATOM    117  H56 GCD     1      28.060  25.950  16.720  1.00  0.00            
ATOM    118  O28 GCD     1      28.830  24.020  17.080  1.00  0.00            
ATOM    119  C35 GCD     1      29.760  23.020  16.590  1.00  0.00            
ATOM    120  H57 GCD     1      29.690  22.960  15.490  1.00  0.00            
ATOM    121  C36 GCD     1      29.500  21.710  17.220  1.00  0.00            
ATOM    122  H58 GCD     1      29.580  21.850  18.310  1.00  0.00            
ATOM    123  H59 GCD     1      30.240  20.930  17.000  1.00  0.00            
ATOM    124  O29 GCD     1      28.250  21.080  16.900  1.00  0.00            
ATOM    125  H60 GCD     1      27.670  21.750  17.270  1.00  0.00            
ATOM    126  O30 GCD     1      28.620  24.900  15.100  1.00  0.00            
ATOM    127  C37 GCD     1      27.520  25.600  14.460  1.00  0.00            
ATOM    128  H61 GCD     1      27.320  26.540  14.980  1.00  0.00            
ATOM    129  C38 GCD     1      27.990  25.940  13.090  1.00  0.00            
ATOM    130  H62 GCD     1      28.260  24.970  12.630  1.00  0.00            
ATOM    131  O31 GCD     1      29.080  26.920  13.050  1.00  0.00            
ATOM    132  H63 GCD     1      29.850  26.530  13.480  1.00  0.00            
ATOM    133  C39 GCD     1      26.770  26.370  12.260  1.00  0.00            
ATOM    134  H64 GCD     1      26.410  27.290  12.740  1.00  0.00            
ATOM    135  O32 GCD     1      27.170  26.710  10.860  1.00  0.00            
ATOM    136  H65 GCD     1      26.470  27.290  10.530  1.00  0.00            
ATOM    137  C40 GCD     1      25.660  25.360  12.270  1.00  0.00            
ATOM    138  H66 GCD     1      24.760  25.690  11.740  1.00  0.00            
ATOM    139  O33 GCD     1      25.310  25.180  13.620  1.00  0.00            
ATOM    140  C41 GCD     1      26.320  24.670  14.440  1.00  0.00            
ATOM    141  H67 GCD     1      26.750  23.690  14.210  1.00  0.00            
ATOM    142  C42 GCD     1      25.710  24.430  15.810  1.00  0.00            
ATOM    143  H68 GCD     1      25.400  25.450  16.090  1.00  0.00            
ATOM    144  H69 GCD     1      26.460  24.140  16.540  1.00  0.00            
ATOM    145  O34 GCD     1      24.610  23.480  15.850  1.00  0.00            
ATOM    146  H70 GCD     1      23.860  24.050  15.620  1.00  0.00            
ATOM    147  O35 GCD     1      26.240  24.110  11.800  1.00  0.00            
ATOM    148  C43 GCD     1      25.640  23.720  10.530  1.00  0.00            
ATOM    149  H71 GCD     1      25.130  24.560  10.040  1.00  0.00            
ATOM    150  C44 GCD     1      26.780  23.320   9.550  1.00  0.00            
ATOM    151  H72 GCD     1      27.280  22.450  10.000  1.00  0.00            
ATOM    152  O36 GCD     1      27.750  24.350   9.480  1.00  0.00            
ATOM    153  H73 GCD     1      27.680  24.920  10.250  1.00  0.00            
ATOM    154  C45 GCD     1      26.290  22.980   8.210  1.00  0.00            
ATOM    155  H74 GCD     1      25.750  23.820   7.750  1.00  0.00            
ATOM    156  O37 GCD     1      27.360  22.560   7.320  1.00  0.00            
ATOM    157  H75 GCD     1      27.960  23.310   7.260  1.00  0.00            
ATOM    158  C46 GCD     1      25.230  21.880   8.390  1.00  0.00            
ATOM    159  H76 GCD     1      24.740  21.770   7.420  1.00  0.00            
ATOM    160  O38 GCD     1      25.810  20.680   8.800  1.00  0.00            
ATOM    161  O39 GCD     1      24.270  22.160   9.380  1.00  0.00            
ATOM    162  C47 GCD     1      24.750  22.470  10.690  1.00  0.00            
ATOM    163  H77 GCD     1      25.370  21.630  11.020  1.00  0.00            
ATOM    164  C48 GCD     1      23.540  22.740  11.590  1.00  0.00            
ATOM    165  H78 GCD     1      23.780  22.930  12.640  1.00  0.00            
ATOM    166  H79 GCD     1      22.920  21.840  11.710  1.00  0.00            
ATOM    167  O40 GCD     1      22.690  23.730  11.020  1.00  0.00            
ATOM    168  H80 GCD     1      22.500  23.440  10.130  1.00  0.00            
ATOM    169  C1  BV5     2      32.300  19.310  12.470  1.00  0.00            
ATOM    170  C2  BV5     2      31.360  18.080  12.230  1.00  0.00            
ATOM    171  C3  BV5     2      29.900  18.100  12.720  1.00  0.00
[truncated: 2,234,669 more chars]
