# Supplementary material for: Achieving Chemical Accuracy in Cyclodextrin Host–Guest Binding via Integrative Atomistic Modelling
Source: Adv Sci (Weinh). 2025 Dec 14;13(10):e19782. doi: 10.1002/advs.202519782 (PMC12915143; doi:10.1002/advs.202519782)
Supplement: Supplementary file 1 — Supporting Information [file ADVS-13-e19782-s003.zip › all_poses/GCD.BW7.pdb]

MODEL        1
ATOM      1  H1  GCD     1      10.150  19.300  22.850  1.00  0.00            
ATOM      2  O1  GCD     1      10.790  19.980  22.640  1.00  0.00            
ATOM      3  C1  GCD     1      10.270  20.720  21.530  1.00  0.00            
ATOM      4  H2  GCD     1       9.220  20.870  21.810  1.00  0.00            
ATOM      5  H3  GCD     1      10.750  21.710  21.530  1.00  0.00            
ATOM      6  C2  GCD     1      10.530  20.030  20.180  1.00  0.00            
ATOM      7  H4  GCD     1      11.560  19.660  20.130  1.00  0.00            
ATOM      8  C3  GCD     1      10.280  20.980  19.040  1.00  0.00            
ATOM      9  H5  GCD     1       9.240  21.330  19.030  1.00  0.00            
ATOM     10  C4  GCD     1      10.410  20.320  17.700  1.00  0.00            
ATOM     11  H6  GCD     1      11.460  20.120  17.470  1.00  0.00            
ATOM     12  O2  GCD     1       9.900  21.260  16.710  1.00  0.00            
ATOM     13  H7  GCD     1      10.060  22.170  16.970  1.00  0.00            
ATOM     14  C5  GCD     1       9.550  19.070  17.710  1.00  0.00            
ATOM     15  H8  GCD     1       8.530  19.380  17.960  1.00  0.00            
ATOM     16  O3  GCD     1       9.610  18.380  16.440  1.00  0.00            
ATOM     17  H9  GCD     1       9.350  19.000  15.740  1.00  0.00            
ATOM     18  C6  GCD     1       9.890  18.170  18.800  1.00  0.00            
ATOM     19  O4  GCD     1       9.690  18.870  20.030  1.00  0.00            
ATOM     20  H10 GCD     1       9.150  17.380  18.910  1.00  0.00            
ATOM     21  O5  GCD     1      11.240  17.760  18.550  1.00  0.00            
ATOM     22  C7  GCD     1      11.450  16.380  18.840  1.00  0.00            
ATOM     23  H11 GCD     1      10.520  15.790  18.870  1.00  0.00            
ATOM     24  C8  GCD     1      12.230  15.850  17.670  1.00  0.00            
ATOM     25  H12 GCD     1      13.170  16.410  17.560  1.00  0.00            
ATOM     26  O6  GCD     1      11.540  16.080  16.380  1.00  0.00            
ATOM     27  H13 GCD     1      11.070  16.920  16.360  1.00  0.00            
ATOM     28  C9  GCD     1      12.620  14.390  17.850  1.00  0.00            
ATOM     29  H14 GCD     1      11.690  13.810  17.980  1.00  0.00            
ATOM     30  O7  GCD     1      13.440  13.850  16.780  1.00  0.00            
ATOM     31  H15 GCD     1      14.310  14.270  16.710  1.00  0.00            
ATOM     32  C10 GCD     1      13.380  14.190  19.220  1.00  0.00            
ATOM     33  H16 GCD     1      13.420  13.100  19.320  1.00  0.00            
ATOM     34  O8  GCD     1      12.680  14.760  20.300  1.00  0.00            
ATOM     35  C11 GCD     1      12.220  16.120  20.150  1.00  0.00            
ATOM     36  H17 GCD     1      13.020  16.870  20.090  1.00  0.00            
ATOM     37  C12 GCD     1      11.370  16.250  21.350  1.00  0.00            
ATOM     38  H18 GCD     1      11.150  17.320  21.380  1.00  0.00            
ATOM     39  H19 GCD     1      11.980  16.000  22.230  1.00  0.00            
ATOM     40  O9  GCD     1      10.180  15.450  21.310  1.00  0.00            
ATOM     41  H20 GCD     1       9.700  15.520  22.140  1.00  0.00            
ATOM     42  O10 GCD     1      14.740  14.810  19.130  1.00  0.00            
ATOM     43  C13 GCD     1      15.870  13.880  18.880  1.00  0.00            
ATOM     44  H21 GCD     1      15.510  12.960  18.400  1.00  0.00            
ATOM     45  C14 GCD     1      16.790  14.620  17.890  1.00  0.00            
ATOM     46  H22 GCD     1      16.930  15.650  18.240  1.00  0.00            
ATOM     47  O11 GCD     1      16.120  14.590  16.680  1.00  0.00            
ATOM     48  H23 GCD     1      16.740  14.910  16.010  1.00  0.00            
ATOM     49  C15 GCD     1      18.170  13.890  17.870  1.00  0.00            
ATOM     50  H24 GCD     1      18.070  12.840  17.560  1.00  0.00            
ATOM     51  O12 GCD     1      19.110  14.640  17.090  1.00  0.00            
ATOM     52  H25 GCD     1      19.580  15.230  17.700  1.00  0.00            
ATOM     53  C16 GCD     1      18.620  13.880  19.280  1.00  0.00            
ATOM     54  H26 GCD     1      19.450  13.170  19.230  1.00  0.00            
ATOM     55  O13 GCD     1      17.770  13.110  20.100  1.00  0.00            
ATOM     56  C17 GCD     1      16.520  13.630  20.310  1.00  0.00            
ATOM     57  H27 GCD     1      16.650  14.500  20.970  1.00  0.00            
ATOM     58  C18 GCD     1      15.730  12.540  20.950  1.00  0.00            
ATOM     59  H28 GCD     1      15.550  11.760  20.190  1.00  0.00            
ATOM     60  H29 GCD     1      14.770  12.990  21.220  1.00  0.00            
ATOM     61  O14 GCD     1      16.250  11.980  22.120  1.00  0.00            
ATOM     62  H30 GCD     1      17.050  11.530  21.820  1.00  0.00            
ATOM     63  O15 GCD     1      18.900  15.130  19.880  1.00  0.00            
ATOM     64  C19 GCD     1      20.070  15.340  20.660  1.00  0.00            
ATOM     65  H31 GCD     1      20.730  14.470  20.780  1.00  0.00            
ATOM     66  C20 GCD     1      20.940  16.410  19.930  1.00  0.00            
ATOM     67  H32 GCD     1      20.310  17.280  19.690  1.00  0.00            
ATOM     68  O16 GCD     1      21.600  15.960  18.690  1.00  0.00            
ATOM     69  H33 GCD     1      22.060  16.730  18.360  1.00  0.00            
ATOM     70  C21 GCD     1      22.030  16.840  20.970  1.00  0.00            
ATOM     71  H34 GCD     1      22.470  15.880  21.280  1.00  0.00            
ATOM     72  O17 GCD     1      22.870  17.850  20.510  1.00  0.00            
ATOM     73  H35 GCD     1      22.410  18.630  20.840  1.00  0.00            
ATOM     74  C22 GCD     1      21.460  17.290  22.320  1.00  0.00            
ATOM     75  H36 GCD     1      22.250  17.600  23.020  1.00  0.00            
ATOM     76  O18 GCD     1      20.750  16.250  22.840  1.00  0.00            
ATOM     77  C23 GCD     1      19.640  15.690  22.110  1.00  0.00            
ATOM     78  H37 GCD     1      18.790  16.370  22.130  1.00  0.00            
ATOM     79  C24 GCD     1      19.270  14.380  22.880  1.00  0.00            
ATOM     80  H38 GCD     1      20.090  13.650  22.830  1.00  0.00            
ATOM     81  H39 GCD     1      18.470  13.870  22.330  1.00  0.00            
ATOM     82  O19 GCD     1      18.840  14.630  24.230  1.00  0.00            
ATOM     83  H40 GCD     1      19.680  14.900  24.630  1.00  0.00            
ATOM     84  O20 GCD     1      20.660  18.380  22.250  1.00  0.00            
ATOM     85  C25 GCD     1      20.740  19.260  23.430  1.00  0.00            
ATOM     86  H41 GCD     1      21.090  18.660  24.280  1.00  0.00            
ATOM     87  C26 GCD     1      21.670  20.510  23.270  1.00  0.00            
ATOM     88  H42 GCD     1      21.370  21.190  22.460  1.00  0.00            
ATOM     89  O21 GCD     1      22.940  20.040  22.990  1.00  0.00            
ATOM     90  H43 GCD     1      23.430  20.850  22.760  1.00  0.00            
ATOM     91  C27 GCD     1      21.690  21.300  24.520  1.00  0.00            
ATOM     92  H44 GCD     1      22.190  20.680  25.270  1.00  0.00            
ATOM     93  O22 GCD     1      22.360  22.560  24.380  1.00  0.00            
ATOM     94  H45 GCD     1      21.840  23.100  23.770  1.00  0.00            
ATOM     95  C28 GCD     1      20.310  21.610  24.920  1.00  0.00            
ATOM     96  H46 GCD     1      20.300  22.100  25.900  1.00  0.00            
ATOM     97  O23 GCD     1      19.650  20.410  25.070  1.00  0.00            
ATOM     98  C29 GCD     1      19.350  19.720  23.880  1.00  0.00            
ATOM     99  H47 GCD     1      18.830  20.290  23.100  1.00  0.00            
ATOM    100  C30 GCD     1      18.460  18.600  24.300  1.00  0.00            
ATOM    101  H48 GCD     1      18.950  17.890  24.990  1.00  0.00            
ATOM    102  H49 GCD     1      18.170  18.100  23.370  1.00  0.00            
ATOM    103  O24 GCD     1      17.250  19.140  24.900  1.00  0.00            
ATOM    104  H50 GCD     1      17.460  19.200  25.840  1.00  0.00            
ATOM    105  O25 GCD     1      19.630  22.400  23.940  1.00  0.00            
ATOM    106  C31 GCD     1      19.560  23.810  24.130  1.00  0.00            
ATOM    107  H51 GCD     1      20.310  24.040  24.900  1.00  0.00            
ATOM    108  C32 GCD     1      19.870  24.660  22.880  1.00  0.00            
ATOM    109  H52 GCD     1      19.230  24.300  22.060  1.00  0.00            
ATOM    110  O26 GCD     1      21.240  24.330  22.570  1.00  0.00            
ATOM    111  H53 GCD     1      21.300  24.470  21.620  1.00  0.00            
ATOM    112  C33 GCD     1      19.690  26.150  23.090  1.00  0.00            
ATOM    113  H54 GCD     1      20.400  26.410  23.880  1.00  0.00            
ATOM    114  O27 GCD     1      19.910  26.930  21.880  1.00  0.00            
ATOM    115  H55 GCD     1      19.150  26.800  21.300  1.00  0.00            
ATOM    116  C34 GCD     1      18.380  26.430  23.750  1.00  0.00            
ATOM    117  H56 GCD     1      18.160  27.450  24.070  1.00  0.00            
ATOM    118  O28 GCD     1      18.240  25.670  24.930  1.00  0.00            
ATOM    119  C35 GCD     1      18.150  24.230  24.700  1.00  0.00            
ATOM    120  H57 GCD     1      17.330  23.960  24.020  1.00  0.00            
ATOM    121  C36 GCD     1      18.030  23.520  26.000  1.00  0.00            
ATOM    122  H58 GCD     1      18.850  23.910  26.620  1.00  0.00            
ATOM    123  H59 GCD     1      18.100  22.430  26.080  1.00  0.00            
ATOM    124  O29 GCD     1      16.850  23.820  26.710  1.00  0.00            
ATOM    125  H60 GCD     1      16.130  23.810  26.070  1.00  0.00            
ATOM    126  O30 GCD     1      17.390  26.030  22.850  1.00  0.00            
ATOM    127  C37 GCD     1      16.340  27.000  22.470  1.00  0.00            
ATOM    128  H61 GCD     1      16.570  27.980  22.910  1.00  0.00            
ATOM    129  C38 GCD     1      16.240  26.970  20.920  1.00  0.00            
ATOM    130  H62 GCD     1      16.160  25.970  20.470  1.00  0.00            
ATOM    131  O31 GCD     1      17.480  27.570  20.420  1.00  0.00            
ATOM    132  H63 GCD     1      17.670  27.300  19.510  1.00  0.00            
ATOM    133  C39 GCD     1      15.000  27.700  20.430  1.00  0.00            
ATOM    134  H64 GCD     1      15.060  28.750  20.740  1.00  0.00            
ATOM    135  O32 GCD     1      14.860  27.690  19.030  1.00  0.00            
ATOM    136  H65 GCD     1      14.760  26.780  18.720  1.00  0.00            
ATOM    137  C40 GCD     1      13.760  27.080  21.000  1.00  0.00            
ATOM    138  H66 GCD     1      12.950  27.750  20.710  1.00  0.00            
ATOM    139  O33 GCD     1      13.860  27.150  22.420  1.00  0.00            
ATOM    140  C41 GCD     1      14.980  26.460  23.070  1.00  0.00            
ATOM    141  H67 GCD     1      14.830  25.390  22.850  1.00  0.00            
ATOM    142  C42 GCD     1      14.860  26.730  24.530  1.00  0.00            
ATOM    143  H68 GCD     1      15.780  26.360  25.010  1.00  0.00            
ATOM    144  H69 GCD     1      13.960  26.230  24.910  1.00  0.00            
ATOM    145  O34 GCD     1      14.760  28.070  24.980  1.00  0.00            
ATOM    146  H70 GCD     1      14.760  28.030  25.940  1.00  0.00            
ATOM    147  O35 GCD     1      13.740  25.710  20.600  1.00  0.00            
ATOM    148  C43 GCD     1      12.460  25.340  20.090  1.00  0.00            
ATOM    149  H71 GCD     1      11.650  26.090  20.140  1.00  0.00            
ATOM    150  C44 GCD     1      12.530  24.870  18.690  1.00  0.00            
ATOM    151  H72 GCD     1      13.250  24.040  18.610  1.00  0.00            
ATOM    152  O36 GCD     1      12.890  25.870  17.840  1.00  0.00            
ATOM    153  H73 GCD     1      12.220  26.560  17.940  1.00  0.00            
ATOM    154  C45 GCD     1      11.120  24.360  18.220  1.00  0.00            
ATOM    155  H74 GCD     1      10.390  25.180  18.270  1.00  0.00            
ATOM    156  O37 GCD     1      11.110  23.890  16.850  1.00  0.00            
ATOM    157  H75 GCD     1      11.990  24.040  16.480  1.00  0.00            
ATOM    158  C46 GCD     1      10.500  23.420  19.170  1.00  0.00            
ATOM    159  H76 GCD     1       9.440  23.190  19.080  1.00  0.00            
ATOM    160  O38 GCD     1      11.180  22.150  19.100  1.00  0.00            
ATOM    161  O39 GCD     1      10.590  23.980  20.470  1.00  0.00            
ATOM    162  C47 GCD     1      11.920  24.250  20.970  1.00  0.00            
ATOM    163  H77 GCD     1      12.630  23.410  20.940  1.00  0.00            
ATOM    164  C48 GCD     1      11.680  24.630  22.380  1.00  0.00            
ATOM    165  H78 GCD     1      11.160  25.590  22.250  1.00  0.00            
ATOM    166  H79 GCD     1      12.640  24.830  22.870  1.00  0.00            
ATOM    167  O40 GCD     1      10.880  23.760  23.180  1.00  0.00            
ATOM    168  H80 GCD     1       9.990  23.850  22.810  1.00  0.00            
ATOM    169  C1  BW7     2      12.310  17.640  12.200  1.00  0.00            
ATOM    170  C2  BW7     2      12.340  18.100  13.640  1.00  0.00            
ATOM    171  C3  BW7     2      13.820  18.250  14.120  1.00  0.00            
ATOM    172  C4  BW7     2      13.760  18.890  15.510  1.00  0.00            
ATOM    173  C5  BW7     2      15.090  19.560  15.800  1.00  0.00            
ATOM    174  N1  BW7     2      15.090  20.290  17.040  1.00  0.00            
ATOM    175  C6  BW7     2      14.900  19.690  18.280  1.00  0.00            
ATOM    176  C7  BW7     2      14.250  20.370  19.340  1.00  0.00            
ATOM    177  C8  BW7     2      14.210  19.800  20.640  1.00  0.00            
ATOM    178  C9  BW7     2      14.830  18.590  20.950  1.00  0.00            
ATOM    179  C10 BW7     2      14.820  18.000  22.330  1.00  0.00            
ATOM    180  O1  BW7     2      14.480  18.670  23.320  1.00  0.00            
ATOM    181  O2  BW7     2      15.120  16.700  22.410  1.00  0.00            
ATOM    182  C11 BW7     2      15.290  16.280  23.810  1.00  0.00            
ATOM    183  C12 BW7     2      15.520  14.730  23.960  1.00  0.00            
ATOM    184  N2  BW7     2      15.920  14.310  25.400  1.00  0.00            
ATOM    185  C13 BW7     2      14.720  14.240  26.280  1.00  0.00            
ATOM    186  C14 BW7     2      16.490  12.940  25.410  1.00  0.00            
ATOM    187  C15 BW7     2      15.350  17.840  19.850  1.00  0.00            
ATOM    188  C16 BW7     2      15.380  18.380  18.570  1.00  0.00            
ATOM    189  H1  BW7     2      13.180  17.870  11.570  1.00  0.00            
ATOM    190  H2  BW7     2      12.260  16.550  12.210  1.00  0.00            
ATOM    191  H3  BW7     2      11.430  17.930  11.610  1.00  0.00            
ATOM    192  H4  BW7     2      11.620  17.450  14.150  1.00  0.00            
ATOM    193  H5  BW7     2      11.910  19.110  13.640  1.00  0.00            
ATOM    194  H6  BW7     2      14.350  19.000  13.520  1.00  0.00            
ATOM    195  H7  BW7     2      14.360  17.290  14.170  1.00  0.00            
ATOM    196  H8  BW7     2      13.510  18.180  16.310  1.00  0.00            
ATOM    197  H9  BW7     2      13.000  19.690  15.580  1.00  0.00            
ATOM    198  H10 BW7     2      15.460  20.130  14.940  1.00  0.00            
ATOM    199  H11 BW7     2      15.810  18.740  15.860  1.00  0.00            
ATOM    200  H12 BW7     2      14.900  21.270  16.880  1.00  0.00            
ATOM    201  H13 BW7     2      13.730  21.300  19.130  1.00  0.00            
ATOM    202  H14 BW7     2      13.830  20.410  21.460  1.00  0.00            
ATOM    203  H15 BW7     2      14.390  16.610  24.340  1.00  0.00            
ATOM    204  H16 BW7     2      16.140  16.800  24.260  1.00  0.00            
ATOM    205  H17 BW7     2      16.320  14.430  23.280  1.00  0.00            
ATOM    206  H18 BW7     2      14.690  14.160  23.550  1.00  0.00            
ATOM    207  H19 BW7     2      16.610  14.970  25.810  1.00  0.00            
ATOM    208  H20 BW7     2      13.980  13.560  25.860  1.00  0.00            
ATOM    209  H21 BW7     2      14.950  13.910  27.300  1.00  0.00            
ATOM    210  H22 BW7     2      14.240  15.210  26.340  1.00  0.00            
ATOM    211  H23 BW7     2      17.560  12.920  25.190  1.00  0.00            
ATOM    212  H24 BW7     2      16.460  12.610  26.450  1.00  0.00            
ATOM    213  H25 BW7     2      15.860  12.280  24.830  1.00  0.00            
ATOM    214  H26 BW7     2      15.790  16.870  20.050  1.00  0.00            
ATOM    215  H27 BW7     2      15.800  17.800  17.750  1.00  0.00            
TER
ENDMDL
MODEL        1
ATOM      1  H1  GCD     1      14.560  18.850  20.770  1.00  0.00            
ATOM      2  O1  GCD     1      15.170  19.290  20.170  1.00  0.00            
ATOM      3  C1  GCD     1      14.550  20.060  19.110  1.00  0.00            
ATOM      4  H2  GCD     1      13.510  20.320  19.370  1.00  0.00            
ATOM      5  H3  GCD     1      15.110  21.010  19.070  1.00  0.00            
ATOM      6  C2  GCD     1      14.500  19.390  17.800  1.00  0.00            
ATOM      7  H4  GCD     1      15.470  18.930  17.580  1.00  0.00            
ATOM      8  C3  GCD     1      14.200  20.340  16.630  1.00  0.00            
ATOM      9  H5  GCD     1      13.210  20.810  16.710  1.00  0.00            
ATOM     10  C4  GCD     1      14.190  19.480  15.360  1.00  0.00            
ATOM     11  H6  GCD     1      15.160  18.980  15.400  1.00  0.00            
ATOM     12  O2  GCD     1      14.110  20.230  14.170  1.00  0.00            
ATOM     13  H7  GCD     1      14.680  21.010  14.220  1.00  0.00            
ATOM     14  C5  GCD     1      13.210  18.320  15.410  1.00  0.00            
ATOM     15  H8  GCD     1      12.190  18.730  15.380  1.00  0.00            
ATOM     16  O3  GCD     1      13.440  17.460  14.320  1.00  0.00            
ATOM     17  H9  GCD     1      13.730  17.980  13.560  1.00  0.00            
ATOM     18  C6  GCD     1      13.390  17.550  16.810  1.00  0.00            
ATOM     19  O4  GCD     1      13.460  18.490  17.890  1.00  0.00            
ATOM     20  H10 GCD     1      12.570  16.870  17.060  1.00  0.00            
ATOM     21  O5  GCD     1      14.600  16.820  16.850  1.00  0.00            
ATOM     22  C7  GCD     1      14.400  15.460  16.870  1.00  0.00            
ATOM     23  H11 GCD     1      13.410  15.030  16.650  1.00  0.00            
ATOM     24  C8  GCD     1      15.410  14.820  15.850  1.00  0.00            
ATOM     25  H12 GCD     1      16.350  15.380  15.850  1.00  0.00            
ATOM     26  O6  GCD     1      14.930  14.880  14.510  1.00  0.00            
ATOM     27  H13 GCD     1      15.020  15.820  14.330  1.00  0.00            
ATOM     28  C9  GCD     1      15.580  13.320  16.050  1.00  0.00            
ATOM     29  H14 GCD     1      14.620  12.870  15.780  1.00  0.00            
ATOM     30  O7  GCD     1      16.530  12.670  15.160  1.00  0.00            
ATOM     31  H15 GCD     1      16.310  13.020  14.290  1.00  0.00            
ATOM     32  C10 GCD     1      15.920  13.050  17.480  1.00  0.00            
ATOM     33  H16 GCD     1      15.860  11.970  17.650  1.00  0.00            
ATOM     34  O8  GCD     1      14.960  13.650  18.320  1.00  0.00            
ATOM     35  C11 GCD     1      14.810  14.980  18.280  1.00  0.00            
ATOM     36  H17 GCD     1      15.780  15.450  18.540  1.00  0.00            
ATOM     37  C12 GCD     1      13.840  15.320  19.430  1.00  0.00            
ATOM     38  H18 GCD     1      13.740  16.400  19.590  1.00  0.00            
ATOM     39  H19 GCD     1      14.250  14.840  20.330  1.00  0.00            
ATOM     40  O9  GCD     1      12.460  14.760  19.330  1.00  0.00            
ATOM     41  H20 GCD     1      11.900  15.130  20.020  1.00  0.00            
ATOM     42  O10 GCD     1      17.190  13.640  17.770  1.00  0.00            
ATOM     43  C13 GCD     1      18.190  12.700  18.300  1.00  0.00            
ATOM     44  H21 GCD     1      17.970  11.680  17.980  1.00  0.00            
ATOM     45  C14 GCD     1      19.440  13.120  17.610  1.00  0.00            
ATOM     46  H22 GCD     1      19.570  14.190  17.840  1.00  0.00            
ATOM     47  O11 GCD     1      19.200  12.980  16.160  1.00  0.00            
ATOM     48  H23 GCD     1      18.240  12.980  16.080  1.00  0.00            
ATOM     49  C15 GCD     1      20.630  12.300  18.010  1.00  0.00            
ATOM     50  H24 GCD     1      20.370  11.300  17.650  1.00  0.00            
ATOM     51  O12 GCD     1      21.840  12.750  17.420  1.00  0.00            
ATOM     52  H25 GCD     1      22.380  13.240  18.060  1.00  0.00            
ATOM     53  C16 GCD     1      20.650  12.220  19.620  1.00  0.00            
ATOM     54  H26 GCD     1      21.340  11.420  19.910  1.00  0.00            
ATOM     55  O13 GCD     1      19.450  11.940  20.270  1.00  0.00            
ATOM     56  C17 GCD     1      18.390  12.750  19.820  1.00  0.00            
ATOM     57  H27 GCD     1      18.620  13.800  20.040  1.00  0.00            
ATOM     58  C18 GCD     1      17.190  12.260  20.560  1.00  0.00            
ATOM     59  H28 GCD     1      17.210  11.160  20.510  1.00  0.00            
ATOM     60  H29 GCD     1      16.240  12.480  20.050  1.00  0.00            
ATOM     61  O14 GCD     1      17.120  12.730  21.930  1.00  0.00            
ATOM     62  H30 GCD     1      17.290  13.680  21.830  1.00  0.00            
ATOM     63  O15 GCD     1      21.090  13.510  20.040  1.00  0.00            
ATOM     64  C19 GCD     1      22.130  13.460  21.000  1.00  0.00            
ATOM     65  H31 GCD     1      22.180  12.460  21.440  1.00  0.00            
ATOM     66  C20 GCD     1      23.510  13.530  20.320  1.00  0.00            
ATOM     67  H32 GCD     1      23.550  14.510  19.840  1.00  0.00            
ATOM     68  O16 GCD     1      23.790  12.510  19.370  1.00  0.00            
ATOM     69  H33 GCD     1      24.620  12.640  18.900  1.00  0.00            
ATOM     70  C21 GCD     1      24.610  13.630  21.390  1.00  0.00            
ATOM     71  H34 GCD     1      24.620  12.640  21.860  1.00  0.00            
ATOM     72  O17 GCD     1      25.870  13.910  20.820  1.00  0.00            
ATOM     73  H35 GCD     1      26.080  14.830  20.610  1.00  0.00            
ATOM     74  C22 GCD     1      24.340  14.740  22.380  1.00  0.00            
ATOM     75  H36 GCD     1      24.980  14.620  23.260  1.00  0.00            
ATOM     76  O18 GCD     1      23.030  14.640  22.990  1.00  0.00            
ATOM     77  C23 GCD     1      21.920  14.580  22.030  1.00  0.00            
ATOM     78  H37 GCD     1      21.840  15.500  21.450  1.00  0.00            
ATOM     79  C24 GCD     1      20.640  14.450  22.850  1.00  0.00            
ATOM     80  H38 GCD     1      20.710  13.460  23.320  1.00  0.00            
ATOM     81  H39 GCD     1      19.810  14.430  22.120  1.00  0.00            
ATOM     82  O19 GCD     1      20.550  15.520  23.780  1.00  0.00            
ATOM     83  H40 GCD     1      21.440  15.820  24.000  1.00  0.00            
ATOM     84  O20 GCD     1      24.460  16.000  21.680  1.00  0.00            
ATOM     85  C25 GCD     1      25.310  16.990  22.250  1.00  0.00            
ATOM     86  H41 GCD     1      26.060  16.550  22.930  1.00  0.00            
ATOM     87  C26 GCD     1      26.120  17.730  21.150  1.00  0.00            
ATOM     88  H42 GCD     1      25.390  18.130  20.430  1.00  0.00            
ATOM     89  O21 GCD     1      26.920  16.790  20.550  1.00  0.00            
ATOM     90  H43 GCD     1      27.060  17.080  19.640  1.00  0.00            
ATOM     91  C27 GCD     1      26.960  18.800  21.800  1.00  0.00            
ATOM     92  H44 GCD     1      27.670  18.400  22.530  1.00  0.00            
ATOM     93  O22 GCD     1      27.630  19.580  20.820  1.00  0.00            
ATOM     94  H45 GCD     1      28.220  18.960  20.380  1.00  0.00            
ATOM     95  C28 GCD     1      25.910  19.790  22.570  1.00  0.00            
ATOM     96  H46 GCD     1      26.370  20.630  23.110  1.00  0.00            
ATOM     97  O23 GCD     1      25.280  19.010  23.570  1.00  0.00            
ATOM     98  C29 GCD     1      24.410  18.000  23.060  1.00  0.00            
ATOM     99  H47 GCD     1      23.640  18.380  22.380  1.00  0.00            
ATOM    100  C30 GCD     1      23.690  17.460  24.280  1.00  0.00            
ATOM    101  H48 GCD     1      24.480  17.240  25.010  1.00  0.00            
ATOM    102  H49 GCD     1      23.150  16.530  24.040  1.00  0.00            
ATOM    103  O24 GCD     1      22.700  18.280  24.810  1.00  0.00            
ATOM    104  H50 GCD     1      23.110  19.090  25.140  1.00  0.00            
ATOM    105  O25 GCD     1      24.900  20.320  21.720  1.00  0.00            
ATOM    106  C31 GCD     1      24.870  21.740  21.770  1.00  0.00            
ATOM    107  H51 GCD     1      25.460  22.160  22.600  1.00  0.00            
ATOM    108  C32 GCD     1      25.340  22.350  20.450  1.00  0.00            
ATOM    109  H52 GCD     1      24.630  21.950  19.720  1.00  0.00            
ATOM    110  O26 GCD     1      26.690  22.080  20.110  1.00  0.00            
ATOM    111  H53 GCD     1      26.760  21.130  20.270  1.00  0.00            
ATOM    112  C33 GCD     1      25.080  23.840  20.260  1.00  0.00            
ATOM    113  H54 GCD     1      25.800  24.320  20.930  1.00  0.00            
ATOM    114  O27 GCD     1      25.350  24.250  18.930  1.00  0.00            
ATOM    115  H55 GCD     1      24.640  23.900  18.380  1.00  0.00            
ATOM    116  C34 GCD     1      23.700  24.290  20.800  1.00  0.00            
ATOM    117  H56 GCD     1      23.580  25.360  20.990  1.00  0.00            
ATOM    118  O28 GCD     1      23.460  23.670  22.100  1.00  0.00            
ATOM    119  C35 GCD     1      23.460  22.240  22.160  1.00  0.00            
ATOM    120  H57 GCD     1      22.720  21.800  21.480  1.00  0.00            
ATOM    121  C36 GCD     1      22.980  21.710  23.490  1.00  0.00            
ATOM    122  H58 GCD     1      23.640  22.070  24.280  1.00  0.00            
ATOM    123  H59 GCD     1      23.000  20.620  23.360  1.00  0.00            
ATOM    124  O29 GCD     1      21.620  22.160  23.740  1.00  0.00            
ATOM    125  H60 GCD     1      21.640  23.100  23.970  1.00  0.00            
ATOM    126  O30 GCD     1      22.610  23.780  19.980  1.00  0.00            
ATOM    127  C37 GCD     1      21.860  24.720  19.220  1.00  0.00            
ATOM    128  H61 GCD     1      22.430  25.650  19.200  1.00  0.00            
ATOM    129  C38 GCD     1      21.800  24.240  17.770  1.00  0.00            
ATOM    130  H62 GCD     1      21.500  23.190  17.740  1.00  0.00            
ATOM    131  O31 GCD     1      23.080  24.320  17.150  1.00  0.00            
ATOM    132  H63 GCD     1      22.940  24.010  16.250  1.00  0.00            
ATOM    133  C39 GCD     1      20.860  25.100  16.980  1.00  0.00            
ATOM    134  H64 GCD     1      21.230  26.140  17.020  1.00  0.00            
ATOM    135  O32 GCD     1      20.770  24.720  15.570  1.00  0.00            
ATOM    136  H65 GCD     1      21.590  25.090  15.230  1.00  0.00            
ATOM    137  C40 GCD     1      19.460  25.260  17.640  1.00  0.00            
ATOM    138  H66 GCD     1      18.860  25.930  17.020  1.00  0.00            
ATOM    139  O33 GCD     1      19.610  25.690  19.040  1.00  0.00            
ATOM    140  C41 GCD     1      20.480  24.810  19.820  1.00  0.00            
ATOM    141  H67 GCD     1      20.060  23.790  19.810  1.00  0.00            
ATOM    142  C42 GCD     1      20.450  25.370  21.240  1.00  0.00            
ATOM    143  H68 GCD     1      20.990  24.710  21.930  1.00  0.00            
ATOM    144  H69 GCD     1      19.400  25.410  21.580  1.00  0.00            
ATOM    145  O34 GCD     1      21.000  26.650  21.310  1.00  0.00            
ATOM    146  H70 GCD     1      20.590  27.130  20.590  1.00  0.00            
ATOM    147  O35 GCD     1      18.830  23.960  17.620  1.00  0.00            
ATOM    148  C43 GCD     1      17.420  23.980  17.280  1.00  0.00            
ATOM    149  H71 GCD     1      17.030  25.010  17.260  1.00  0.00            
ATOM    150  C44 GCD     1      17.210  23.510  15.850  1.00  0.00            
ATOM    151  H72 GCD     1      17.690  22.530  15.720  1.00  0.00            
ATOM    152  O36 GCD     1      17.880  24.330  14.900  1.00  0.00            
ATOM    153  H73 GCD     1      18.830  24.200  14.960  1.00  0.00            
ATOM    154  C45 GCD     1      15.720  23.460  15.500  1.00  0.00            
ATOM    155  H74 GCD     1      15.240  24.450  15.390  1.00  0.00            
ATOM    156  O37 GCD     1      15.650  22.730  14.260  1.00  0.00            
ATOM    157  H75 GCD     1      16.200  23.190  13.610  1.00  0.00            
ATOM    158  C46 GCD     1      14.910  22.670  16.580  1.00  0.00            
ATOM    159  H76 GCD     1      13.840  22.690  16.380  1.00  0.00            
ATOM    160  O38 GCD     1      15.250  21.300  16.400  1.00  0.00            
ATOM    161  O39 GCD     1      15.200  23.150  17.890  1.00  0.00            
ATOM    162  C47 GCD     1      16.600  23.150  18.170  1.00  0.00            
ATOM    163  H77 GCD     1      16.850  22.090  18.040  1.00  0.00            
ATOM    164  C48 GCD     1      16.820  23.490  19.640  1.00  0.00            
ATOM    165  H78 GCD     1      16.760  24.560  19.860  1.00  0.00            
ATOM    166  H79 GCD     1      17.870  23.250  19.840  1.00  0.00            
ATOM    167  O40 GCD     1      16.000  22.650  20.520  1.00  0.00            
ATOM    168  H80 GCD     1      15.210  23.190  20.620  1.00  0.00            
ATOM    169  C1  BW7     2      25.680  15.430  17.580  1.00  0.00            
ATOM    170  C2  BW7     2      24.880  16.750  17.330  1.00  0.00            
ATOM    171  C3  BW7     2      24.370  16.800  15.850  1.00  0.00            
ATOM    172  C4  BW7     2      23.190  17.790  15.630  1.00  0.00            
ATOM    173  C5  BW7     2      21.870  17.370  16.400  1.00  0.00            
ATOM    174  N1  BW7     2      21.860  17.790  17.880  1.00  0.00            
ATOM    175  C6  BW7     2      20.850  17.420  18.720  1.00  0.00            
ATOM    176  C7  BW7     2      19.870  16.470  18.390  1.00  0.00            
ATOM    177  C8  BW7     2      18.750  16.330  19.300  1.00  0.00            
ATOM    178  C9  BW7     2      18.770  16.880  20.600  1.00  0.00            
ATOM    179  C10 BW7     2      17.790  16.430  21.700  1.00  0.00            
ATOM    180  O1  BW7     2      17.220  15.370  21.610  1.00  0.00            
ATOM    181  O2  BW7     2      17.710  17.270  22.720  1.00  0.00            
ATOM    182  C11 BW7     2      16.770  16.940  23.730  1.00  0.00            
ATOM    183  C12 BW7     2      17.190  17.800  24.920  1.00  0.00            
ATOM    184  N2  BW7     2      16.380  17.550  26.190  1.00  0.00            
ATOM    185  C13 BW7     2      16.950  18.420  27.350  1.00  0.00            
ATOM    186  C14 BW7     2      14.990  18.170  26.140  1.00  0.00            
ATOM    187  C15 BW7     2      19.830  17.770  20.950  1.00  0.00            
ATOM    188  C16 BW7     2      20.830  18.100  20.020  1.00  0.00            
ATOM    189  H1  BW7     2      24.960  14.630  17.780  1.00  0.00            
ATOM    190  H2  BW7     2      26.210  15.150  16.660  1.00  0.00            
ATOM    191  H3  BW7     2      26.420  15.510  18.390  1.00  0.00            
ATOM    192  H4  BW7     2      25.550  17.610  17.420  1.00  0.00            
ATOM    193  H5  BW7     2      24.100  16.830  18.100  1.00  0.00            
ATOM    194  H6  BW7     2      23.880  15.840  15.600  1.00  0.00            
ATOM    195  H7  BW7     2      25.180  17.130  15.190  1.00  0.00            
ATOM    196  H8  BW7     2      23.130  17.770  14.540  1.00  0.00            
ATOM    197  H9  BW7     2      23.470  18.810  15.910  1.00  0.00            
ATOM    198  H10 BW7     2      21.730  16.280  16.400  1.00  0.00            
ATOM    199  H11 BW7     2      21.000  17.820  15.910  1.00  0.00            
ATOM    200  H12 BW7     2      22.430  18.560  18.190  1.00  0.00            
ATOM    201  H13 BW7     2      19.810  16.030  17.400  1.00  0.00            
ATOM    202  H14 BW7     2      17.920  15.710  18.960  1.00  0.00            
ATOM    203  H15 BW7     2      16.780  15.910  24.090  1.00  0.00            
ATOM    204  H16 BW7     2      15.750  17.240  23.450  1.00  0.00            
ATOM    205  H17 BW7     2      17.170  18.870  24.700  1.00  0.00            
ATOM    206  H18 BW7     2      18.240  17.580  25.140  1.00  0.00            
ATOM    207  H19 BW7     2      16.400  16.550  26.440  1.00  0.00            
ATOM    208  H20 BW7     2      17.050  19.480  27.080  1.00  0.00            
ATOM    209  H21 BW7     2      16.380  18.240  28.270  1.00  0.00            
ATOM    210  H22 BW7     2      17.970  18.090  27.510  1.00  0.00            
ATOM    211  H23 BW7     2      14.600  18.280  27.150  1.00  0.00            
ATOM    212  H24 BW7     2      14.970  19.180  25.740  1.00  0.00            
ATOM    213  H25 BW7     2      14.380  17.470  25.560  1.00  0.00            
ATOM    214  H26 BW7     2      19.830  18.280  21.910  1.00  0.00            
ATOM    215  H27 BW7     2      21.560  18.880  20.190  1.00  0.00            
TER
ENDMDL
MODEL        1
ATOM      1  H1  GCD     1       9.790  26.420  20.120  1.00  0.00            
ATOM      2  O1  GCD     1      10.440  26.860  20.680  1.00  0.00            
ATOM      3  C1  GCD     1      11.370  27.410  19.790  1.00  0.00            
ATOM      4  H2  GCD     1      10.800  28.080  19.140  1.00  0.00            
ATOM      5  H3  GCD     1      12.120  28.000  20.320  1.00  0.00            
ATOM      6  C2  GCD     1      12.150  26.350  19.030  1.00  0.00            
ATOM      7  H4  GCD     1      12.500  25.660  19.810  1.00  0.00            
ATOM      8  C3  GCD     1      13.370  26.910  18.300  1.00  0.00            
ATOM      9  H5  GCD     1      13.200  27.610  17.470  1.00  0.00            
ATOM     10  C4  GCD     1      14.060  25.720  17.460  1.00  0.00            
ATOM     11  H6  GCD     1      14.400  25.010  18.220  1.00  0.00            
ATOM     12  O2  GCD     1      15.180  26.160  16.670  1.00  0.00            
ATOM     13  H7  GCD     1      15.620  25.480  16.140  1.00  0.00            
ATOM     14  C5  GCD     1      13.040  24.990  16.490  1.00  0.00            
ATOM     15  H8  GCD     1      12.790  25.710  15.700  1.00  0.00            
ATOM     16  O3  GCD     1      13.550  23.860  15.800  1.00  0.00            
ATOM     17  H9  GCD     1      14.320  24.240  15.360  1.00  0.00            
ATOM     18  C6  GCD     1      11.900  24.640  17.400  1.00  0.00            
ATOM     19  O4  GCD     1      11.310  25.770  18.130  1.00  0.00            
ATOM     20  H10 GCD     1      11.050  24.270  16.820  1.00  0.00            
ATOM     21  O5  GCD     1      12.310  23.580  18.230  1.00  0.00            
ATOM     22  C7  GCD     1      11.310  22.660  18.590  1.00  0.00            
ATOM     23  H11 GCD     1      10.320  23.040  18.330  1.00  0.00            
ATOM     24  C8  GCD     1      11.650  21.390  17.800  1.00  0.00            
ATOM     25  H12 GCD     1      12.670  21.030  17.960  1.00  0.00            
ATOM     26  O6  GCD     1      11.430  21.580  16.380  1.00  0.00            
ATOM     27  H13 GCD     1      12.100  22.190  16.050  1.00  0.00            
ATOM     28  C9  GCD     1      10.760  20.250  18.270  1.00  0.00            
ATOM     29  H14 GCD     1       9.740  20.610  18.080  1.00  0.00            
ATOM     30  O7  GCD     1      11.070  19.100  17.480  1.00  0.00            
ATOM     31  H15 GCD     1      10.800  19.260  16.570  1.00  0.00            
ATOM     32  C10 GCD     1      10.950  19.960  19.710  1.00  0.00            
ATOM     33  H16 GCD     1      10.220  19.240  20.080  1.00  0.00            
ATOM     34  O8  GCD     1      10.600  21.200  20.370  1.00  0.00            
ATOM     35  C11 GCD     1      11.350  22.330  20.020  1.00  0.00            
ATOM     36  H17 GCD     1      12.360  22.110  20.390  1.00  0.00            
ATOM     37  C12 GCD     1      10.760  23.430  20.930  1.00  0.00            
ATOM     38  H18 GCD     1      11.040  24.420  20.530  1.00  0.00            
ATOM     39  H19 GCD     1      11.000  23.300  21.990  1.00  0.00            
ATOM     40  O9  GCD     1       9.360  23.380  20.880  1.00  0.00            
ATOM     41  H20 GCD     1       9.300  22.410  20.900  1.00  0.00            
ATOM     42  O10 GCD     1      12.310  19.660  20.040  1.00  0.00            
ATOM     43  C13 GCD     1      12.680  18.270  20.250  1.00  0.00            
ATOM     44  H21 GCD     1      11.830  17.590  20.110  1.00  0.00            
ATOM     45  C14 GCD     1      13.800  17.860  19.250  1.00  0.00            
ATOM     46  H22 GCD     1      14.490  18.690  19.060  1.00  0.00            
ATOM     47  O11 GCD     1      13.100  17.520  18.040  1.00  0.00            
ATOM     48  H23 GCD     1      12.550  18.300  17.920  1.00  0.00            
ATOM     49  C15 GCD     1      14.590  16.610  19.580  1.00  0.00            
ATOM     50  H24 GCD     1      13.860  15.800  19.460  1.00  0.00            
ATOM     51  O12 GCD     1      15.690  16.360  18.720  1.00  0.00            
ATOM     52  H25 GCD     1      16.220  17.170  18.800  1.00  0.00            
ATOM     53  C16 GCD     1      15.100  16.710  21.030  1.00  0.00            
ATOM     54  H26 GCD     1      15.640  15.780  21.230  1.00  0.00            
ATOM     55  O13 GCD     1      13.930  16.750  21.840  1.00  0.00            
ATOM     56  C17 GCD     1      13.240  18.030  21.710  1.00  0.00            
ATOM     57  H27 GCD     1      14.000  18.790  21.900  1.00  0.00            
ATOM     58  C18 GCD     1      12.170  18.020  22.830  1.00  0.00            
ATOM     59  H28 GCD     1      11.650  17.050  22.910  1.00  0.00            
ATOM     60  H29 GCD     1      11.320  18.650  22.560  1.00  0.00            
ATOM     61  O14 GCD     1      12.750  18.330  24.120  1.00  0.00            
ATOM     62  H30 GCD     1      13.190  19.180  23.990  1.00  0.00            
ATOM     63  O15 GCD     1      15.980  17.880  21.100  1.00  0.00            
ATOM     64  C19 GCD     1      17.360  17.620  21.310  1.00  0.00            
ATOM     65  H31 GCD     1      17.540  16.570  21.050  1.00  0.00            
ATOM     66  C20 GCD     1      18.210  18.490  20.350  1.00  0.00            
ATOM     67  H32 GCD     1      18.010  19.560  20.480  1.00  0.00            
ATOM     68  O16 GCD     1      17.890  18.170  18.980  1.00  0.00            
ATOM     69  H33 GCD     1      18.620  18.400  18.390  1.00  0.00            
ATOM     70  C21 GCD     1      19.710  18.220  20.590  1.00  0.00            
ATOM     71  H34 GCD     1      19.850  17.160  20.330  1.00  0.00            
ATOM     72  O17 GCD     1      20.480  19.120  19.730  1.00  0.00            
ATOM     73  H35 GCD     1      21.320  18.680  19.560  1.00  0.00            
ATOM     74  C22 GCD     1      19.950  18.310  22.110  1.00  0.00            
ATOM     75  H36 GCD     1      20.970  17.960  22.290  1.00  0.00            
ATOM     76  O18 GCD     1      19.130  17.420  22.800  1.00  0.00            
ATOM     77  C23 GCD     1      17.790  17.830  22.720  1.00  0.00            
ATOM     78  H37 GCD     1      17.650  18.890  22.950  1.00  0.00            
ATOM     79  C24 GCD     1      17.010  17.030  23.740  1.00  0.00            
ATOM     80  H38 GCD     1      17.200  15.960  23.550  1.00  0.00            
ATOM     81  H39 GCD     1      15.960  17.330  23.610  1.00  0.00            
ATOM     82  O19 GCD     1      17.380  17.350  25.030  1.00  0.00            
ATOM     83  H40 GCD     1      18.210  16.870  25.160  1.00  0.00            
ATOM     84  O20 GCD     1      19.910  19.700  22.540  1.00  0.00            
ATOM     85  C25 GCD     1      21.030  20.220  23.220  1.00  0.00            
ATOM     86  H41 GCD     1      21.790  19.450  23.400  1.00  0.00            
ATOM     87  C26 GCD     1      21.590  21.420  22.480  1.00  0.00            
ATOM     88  H42 GCD     1      20.780  22.130  22.250  1.00  0.00            
ATOM     89  O21 GCD     1      22.190  21.000  21.280  1.00  0.00            
ATOM     90  H43 GCD     1      21.530  20.830  20.600  1.00  0.00            
ATOM     91  C27 GCD     1      22.690  22.100  23.340  1.00  0.00            
ATOM     92  H44 GCD     1      23.420  21.310  23.540  1.00  0.00            
ATOM     93  O22 GCD     1      23.230  23.290  22.780  1.00  0.00            
ATOM     94  H45 GCD     1      22.800  23.980  23.280  1.00  0.00            
ATOM     95  C28 GCD     1      22.120  22.440  24.710  1.00  0.00            
ATOM     96  H46 GCD     1      23.030  22.740  25.240  1.00  0.00            
ATOM     97  O23 GCD     1      21.610  21.230  25.360  1.00  0.00            
ATOM     98  C29 GCD     1      20.550  20.720  24.610  1.00  0.00            
ATOM     99  H47 GCD     1      19.780  21.480  24.430  1.00  0.00            
ATOM    100  C30 GCD     1      19.930  19.570  25.380  1.00  0.00            
ATOM    101  H48 GCD     1      20.720  18.870  25.700  1.00  0.00            
ATOM    102  H49 GCD     1      19.180  19.020  24.800  1.00  0.00            
ATOM    103  O24 GCD     1      19.330  20.130  26.540  1.00  0.00            
ATOM    104  H50 GCD     1      19.200  19.340  27.080  1.00  0.00            
ATOM    105  O25 GCD     1      21.130  23.400  24.570  1.00  0.00            
ATOM    106  C31 GCD     1      21.120  24.530  25.490  1.00  0.00            
ATOM    107  H51 GCD     1      21.540  24.130  26.430  1.00  0.00            
ATOM    108  C32 GCD     1      22.010  25.640  24.970  1.00  0.00            
ATOM    109  H52 GCD     1      21.700  25.900  23.950  1.00  0.00            
ATOM    110  O26 GCD     1      23.360  25.150  24.880  1.00  0.00            
ATOM    111  H53 GCD     1      23.760  24.990  25.740  1.00  0.00            
ATOM    112  C33 GCD     1      21.850  26.900  25.850  1.00  0.00            
ATOM    113  H54 GCD     1      22.180  26.700  26.870  1.00  0.00            
ATOM    114  O27 GCD     1      22.690  28.000  25.330  1.00  0.00            
ATOM    115  H55 GCD     1      22.430  28.250  24.440  1.00  0.00            
ATOM    116  C34 GCD     1      20.350  27.310  25.820  1.00  0.00            
ATOM    117  H56 GCD     1      20.140  28.110  26.530  1.00  0.00            
ATOM    118  O28 GCD     1      19.700  26.240  26.450  1.00  0.00            
ATOM    119  C35 GCD     1      19.660  25.010  25.730  1.00  0.00            
ATOM    120  H57 GCD     1      19.170  25.180  24.760  1.00  0.00            
ATOM    121  C36 GCD     1      18.900  23.990  26.540  1.00  0.00            
ATOM    122  H58 GCD     1      19.500  23.620  27.380  1.00  0.00            
ATOM    123  H59 GCD     1      18.630  23.210  25.810  1.00  0.00            
ATOM    124  O29 GCD     1      17.740  24.640  27.110  1.00  0.00            
ATOM    125  H60 GCD     1      18.090  25.450  27.520  1.00  0.00            
ATOM    126  O30 GCD     1      19.840  27.560  24.520  1.00  0.00            
ATOM    127  C37 GCD     1      19.890  28.930  24.020  1.00  0.00            
ATOM    128  H61 GCD     1      20.500  29.680  24.540  1.00  0.00            
ATOM    129  C38 GCD     1      20.490  28.870  22.600  1.00  0.00            
ATOM    130  H62 GCD     1      20.070  28.020  22.050  1.00  0.00            
ATOM    131  O31 GCD     1      21.970  28.710  22.590  1.00  0.00            
ATOM    132  H63 GCD     1      22.340  28.820  21.710  1.00  0.00            
ATOM    133  C39 GCD     1      20.190  30.090  21.830  1.00  0.00            
ATOM    134  H64 GCD     1      20.850  30.890  22.190  1.00  0.00            
ATOM    135  O32 GCD     1      20.530  29.840  20.420  1.00  0.00            
ATOM    136  H65 GCD     1      19.860  29.240  20.070  1.00  0.00            
ATOM    137  C40 GCD     1      18.740  30.510  21.950  1.00  0.00            
ATOM    138  H66 GCD     1      18.500  31.430  21.400  1.00  0.00            
ATOM    139  O33 GCD     1      18.320  30.750  23.290  1.00  0.00            
ATOM    140  C41 GCD     1      18.470  29.470  24.010  1.00  0.00            
ATOM    141  H67 GCD     1      17.900  28.640  23.560  1.00  0.00            
ATOM    142  C42 GCD     1      17.930  29.640  25.410  1.00  0.00            
ATOM    143  H68 GCD     1      17.860  28.720  26.010  1.00  0.00            
ATOM    144  H69 GCD     1      16.910  30.040  25.380  1.00  0.00            
ATOM    145  O34 GCD     1      18.690  30.500  26.170  1.00  0.00            
ATOM    146  H70 GCD     1      18.260  30.660  27.010  1.00  0.00            
ATOM    147  O35 GCD     1      18.020  29.460  21.260  1.00  0.00            
ATOM    148  C43 GCD     1      16.860  29.710  20.380  1.00  0.00            
ATOM    149  H71 GCD     1      16.780  30.800  20.290  1.00  0.00            
ATOM    150  C44 GCD     1      16.960  29.090  19.010  1.00  0.00            
ATOM    151  H72 GCD     1      17.070  28.000  19.040  1.00  0.00            
ATOM    152  O36 GCD     1      18.220  29.600  18.400  1.00  0.00            
ATOM    153  H73 GCD     1      18.550  29.100  17.640  1.00  0.00            
ATOM    154  C45 GCD     1      15.740  29.360  18.170  1.00  0.00            
ATOM    155  H74 GCD     1      15.600  30.430  18.020  1.00  0.00            
ATOM    156  O37 GCD     1      15.710  28.790  16.860  1.00  0.00            
ATOM    157  H75 GCD     1      15.370  27.890  16.910  1.00  0.00            
ATOM    158  C46 GCD     1      14.500  28.900  18.930  1.00  0.00            
ATOM    159  H76 GCD     1      13.660  29.360  18.390  1.00  0.00            
ATOM    160  O38 GCD     1      14.440  27.490  19.130  1.00  0.00            
ATOM    161  O39 GCD     1      14.400  29.570  20.170  1.00  0.00            
ATOM    162  C47 GCD     1      15.530  29.320  21.050  1.00  0.00            
ATOM    163  H77 GCD     1      15.570  28.260  21.300  1.00  0.00            
ATOM    164  C48 GCD     1      15.210  30.100  22.370  1.00  0.00            
ATOM    165  H78 GCD     1      15.230  31.180  22.170  1.00  0.00            
ATOM    166  H79 GCD     1      15.960  29.870  23.140  1.00  0.00            
ATOM    167  O40 GCD     1      14.020  29.630  23.010  1.00  0.00            
ATOM    168  H80 GCD     1      13.880  30.180  23.790  1.00  0.00            
ATOM    169  C1  BW7     2      13.490  20.820  13.900  1.00  0.00            
ATOM    170  C2  BW7     2      14.110  20.400  15.280  1.00  0.00            
ATOM    171  C3  BW7     2      15.610  20.220  15.180  1.00  0.00            
ATOM    172  C4  BW7     2      16.430  20.430  16.540  1.00  0.00            
ATOM    173  C5  BW7     2      16.650  21.920  16.890  1.00  0.00            
ATOM    174  N1  BW7     2      17.370  22.120  18.160  1.00  0.00            
ATOM    175  C6  BW7     2      16.830  21.990  19.450  1.00  0.00            
ATOM    176  C7  BW7     2      15.490  21.610  19.730  1.00  0.00            
ATOM    177  C8  BW7     2      15.200  21.130  21.050  1.00  0.00            
ATOM    178  C9  BW7     2      16.030  21.540  22.090  1.00  0.00            
ATOM    179  C10 BW7     2      15.550  21.210  23.460  1.00  0.00            
ATOM    180  O1  BW7     2      14.450  20.700  23.690  1.00  0.00            
ATOM    181  O2  BW7     2      16.370  21.760  24.380  1.00  0.00            
ATOM    182  C11 BW7     2      15.910  21.840  25.730  1.00  0.00            
ATOM    183  C12 BW7     2      16.150  20.390  26.210  1.00  0.00            
ATOM    184  N2  BW7     2      16.100  20.160  27.670  1.00  0.00            
ATOM    185  C13 BW7     2      14.860  20.830  28.290  1.00  0.00            
ATOM    186  C14 BW7     2      16.030  18.730  27.900  1.00  0.00            
ATOM    187  C15 BW7     2      17.300  22.100  21.820  1.00  0.00            
ATOM    188  C16 BW7     2      17.740  22.270  20.490  1.00  0.00            
ATOM    189  H1  BW7     2      14.110  21.660  13.590  1.00  0.00            
ATOM    190  H2  BW7     2      13.540  20.020  13.150  1.00  0.00            
ATOM    191  H3  BW7     2      12.470  21.220  13.980  1.00  0.00            
ATOM    192  H4  BW7     2      13.630  19.500  15.710  1.00  0.00            
ATOM    193  H5  BW7     2      13.990  21.210  16.000  1.00  0.00            
ATOM    194  H6  BW7     2      16.000  21.010  14.540  1.00  0.00            
ATOM    195  H7  BW7     2      15.790  19.230  14.750  1.00  0.00            
ATOM    196  H8  BW7     2      17.280  19.740  16.470  1.00  0.00            
ATOM    197  H9  BW7     2      15.920  20.000  17.400  1.00  0.00            
ATOM    198  H10 BW7     2      15.660  22.380  16.980  1.00  0.00            
ATOM    199  H11 BW7     2      17.120  22.390  16.020  1.00  0.00            
ATOM    200  H12 BW7     2      18.370  22.240  18.300  1.00  0.00            
ATOM    201  H13 BW7     2      14.760  21.400  18.950  1.00  0.00            
ATOM    202  H14 BW7     2      14.240  20.640  21.180  1.00  0.00            
ATOM    203  H15 BW7     2      14.850  22.120  25.790  1.00  0.00            
ATOM    204  H16 BW7     2      16.650  22.460  26.250  1.00  0.00            
ATOM    205  H17 BW7     2      17.100  20.070  25.780  1.00  0.00            
ATOM    206  H18 BW7     2      15.380  19.780  25.730  1.00  0.00            
ATOM    207  H19 BW7     2      16.980  20.470  28.100  1.00  0.00            
ATOM    208  H20 BW7     2      14.990  20.640  29.360  1.00  0.00            
ATOM    209  H21 BW7     2      15.060  21.890  28.150  1.00  0.00            
ATOM    210  H22 BW7     2      13.880  20.490  27.930  1.00  0.00            
ATOM    211  H23 BW7     2      15.220  18.430  27.240  1.00  0.00            
ATOM    212  H24 BW7     2      16.910  18.180  27.560  1.00  0.00            
ATOM    213  H25 BW7     2      15.780  18.350  28.890  1.00  0.00            
ATOM    214  H26 BW7     2      17.910  22.470  22.630  1.00  0.00            
ATOM    215  H27 BW7     2      18.730  22.660  20.250  1.00  0.00            
TER
ENDMDL
MODEL        1
ATOM      1  H1  GCD     1       9.180  23.850  17.910  1.00  0.00            
ATOM      2  O1  GCD     1       9.770  24.360  18.480  1.00  0.00            
ATOM      3  C1  GCD     1      10.160  25.550  17.860  1.00  0.00            
ATOM      4  H2  GCD     1       9.300  26.230  17.790  1.00  0.00            
ATOM      5  H3  GCD     1      10.900  26.010  18.530  1.00  0.00            
ATOM      6  C2  GCD     1      10.800  25.310  16.500  1.00  0.00            
ATOM      7  H4  GCD     1      11.810  24.920  16.680  1.00  0.00            
ATOM      8  C3  GCD     1      10.900  26.600  15.680  1.00  0.00            
ATOM      9  H5  GCD     1       9.950  27.140  15.680  1.00  0.00            
ATOM     10  C4  GCD     1      11.380  26.380  14.290  1.00  0.00            
ATOM     11  H6  GCD     1      12.370  25.920  14.300  1.00  0.00            
ATOM     12  O2  GCD     1      11.390  27.650  13.570  1.00  0.00            
ATOM     13  H7  GCD     1      11.960  28.230  14.090  1.00  0.00            
ATOM     14  C5  GCD     1      10.340  25.420  13.650  1.00  0.00            
ATOM     15  H8  GCD     1       9.380  25.920  13.780  1.00  0.00            
ATOM     16  O3  GCD     1      10.540  25.140  12.270  1.00  0.00            
ATOM     17  H9  GCD     1      11.390  24.720  12.130  1.00  0.00            
ATOM     18  C6  GCD     1      10.410  24.150  14.460  1.00  0.00            
ATOM     19  O4  GCD     1       9.970  24.370  15.750  1.00  0.00            
ATOM     20  H10 GCD     1       9.710  23.400  14.080  1.00  0.00            
ATOM     21  O5  GCD     1      11.730  23.580  14.440  1.00  0.00            
ATOM     22  C7  GCD     1      11.870  22.290  13.730  1.00  0.00            
ATOM     23  H11 GCD     1      10.980  21.940  13.200  1.00  0.00            
ATOM     24  C8  GCD     1      13.020  22.380  12.800  1.00  0.00            
ATOM     25  H12 GCD     1      13.850  22.760  13.410  1.00  0.00            
ATOM     26  O6  GCD     1      12.650  23.270  11.740  1.00  0.00            
ATOM     27  H13 GCD     1      13.460  23.560  11.310  1.00  0.00            
ATOM     28  C9  GCD     1      13.360  21.020  12.190  1.00  0.00            
ATOM     29  H14 GCD     1      12.480  20.680  11.630  1.00  0.00            
ATOM     30  O7  GCD     1      14.490  21.070  11.350  1.00  0.00            
ATOM     31  H15 GCD     1      15.260  21.120  11.930  1.00  0.00            
ATOM     32  C10 GCD     1      13.450  19.960  13.270  1.00  0.00            
ATOM     33  H16 GCD     1      13.570  18.990  12.770  1.00  0.00            
ATOM     34  O8  GCD     1      12.370  19.930  14.190  1.00  0.00            
ATOM     35  C11 GCD     1      12.170  21.240  14.820  1.00  0.00            
ATOM     36  H17 GCD     1      13.110  21.490  15.320  1.00  0.00            
ATOM     37  C12 GCD     1      11.100  21.220  15.890  1.00  0.00            
ATOM     38  H18 GCD     1      10.110  21.030  15.440  1.00  0.00            
ATOM     39  H19 GCD     1      11.010  22.210  16.350  1.00  0.00            
ATOM     40  O9  GCD     1      11.350  20.230  16.910  1.00  0.00            
ATOM     41  H20 GCD     1      11.030  19.350  16.690  1.00  0.00            
ATOM     42  O10 GCD     1      14.560  20.200  14.070  1.00  0.00            
ATOM     43  C13 GCD     1      15.740  19.370  13.840  1.00  0.00            
ATOM     44  H21 GCD     1      15.480  18.810  12.930  1.00  0.00            
ATOM     45  C14 GCD     1      16.940  20.250  13.560  1.00  0.00            
ATOM     46  H22 GCD     1      17.010  20.880  14.460  1.00  0.00            
ATOM     47  O11 GCD     1      16.830  21.070  12.420  1.00  0.00            
ATOM     48  H23 GCD     1      17.690  21.510  12.400  1.00  0.00            
ATOM     49  C15 GCD     1      18.200  19.360  13.400  1.00  0.00            
ATOM     50  H24 GCD     1      18.070  18.670  12.560  1.00  0.00            
ATOM     51  O12 GCD     1      19.390  20.230  13.160  1.00  0.00            
ATOM     52  H25 GCD     1      19.350  20.260  12.190  1.00  0.00            
ATOM     53  C16 GCD     1      18.360  18.530  14.640  1.00  0.00            
ATOM     54  H26 GCD     1      19.280  17.940  14.600  1.00  0.00            
ATOM     55  O13 GCD     1      17.220  17.790  14.960  1.00  0.00            
ATOM     56  C17 GCD     1      15.980  18.400  15.040  1.00  0.00            
ATOM     57  H27 GCD     1      15.970  19.020  15.950  1.00  0.00            
ATOM     58  C18 GCD     1      14.940  17.280  15.150  1.00  0.00            
ATOM     59  H28 GCD     1      14.000  17.770  15.440  1.00  0.00            
ATOM     60  H29 GCD     1      15.150  16.510  15.900  1.00  0.00            
ATOM     61  O14 GCD     1      14.740  16.560  13.970  1.00  0.00            
ATOM     62  H30 GCD     1      15.540  16.620  13.440  1.00  0.00            
ATOM     63  O15 GCD     1      18.500  19.480  15.690  1.00  0.00            
ATOM     64  C19 GCD     1      19.440  19.050  16.640  1.00  0.00            
ATOM     65  H31 GCD     1      19.490  17.950  16.640  1.00  0.00            
ATOM     66  C20 GCD     1      20.800  19.700  16.270  1.00  0.00            
ATOM     67  H32 GCD     1      20.730  20.790  16.340  1.00  0.00            
ATOM     68  O16 GCD     1      21.260  19.300  14.890  1.00  0.00            
ATOM     69  H33 GCD     1      20.510  19.490  14.310  1.00  0.00            
ATOM     70  C21 GCD     1      21.830  19.220  17.290  1.00  0.00            
ATOM     71  H34 GCD     1      21.680  18.140  17.250  1.00  0.00            
ATOM     72  O17 GCD     1      23.180  19.640  17.040  1.00  0.00            
ATOM     73  H35 GCD     1      23.660  18.840  17.310  1.00  0.00            
ATOM     74  C22 GCD     1      21.380  19.550  18.730  1.00  0.00            
ATOM     75  H36 GCD     1      22.000  19.010  19.440  1.00  0.00            
ATOM     76  O18 GCD     1      20.080  18.870  18.930  1.00  0.00            
ATOM     77  C23 GCD     1      19.050  19.460  18.100  1.00  0.00            
ATOM     78  H37 GCD     1      19.000  20.520  18.350  1.00  0.00            
ATOM     79  C24 GCD     1      17.820  18.780  18.600  1.00  0.00            
ATOM     80  H38 GCD     1      17.980  17.690  18.590  1.00  0.00            
ATOM     81  H39 GCD     1      17.030  19.180  17.960  1.00  0.00            
ATOM     82  O19 GCD     1      17.730  19.120  20.010  1.00  0.00            
ATOM     83  H40 GCD     1      18.500  19.660  20.240  1.00  0.00            
ATOM     84  O20 GCD     1      21.340  20.920  18.980  1.00  0.00            
ATOM     85  C25 GCD     1      22.400  21.540  19.780  1.00  0.00            
ATOM     86  H41 GCD     1      23.260  20.870  19.870  1.00  0.00            
ATOM     87  C26 GCD     1      22.810  22.760  18.960  1.00  0.00            
ATOM     88  H42 GCD     1      21.860  23.280  18.800  1.00  0.00            
ATOM     89  O21 GCD     1      23.430  22.390  17.770  1.00  0.00            
ATOM     90  H43 GCD     1      23.030  21.570  17.480  1.00  0.00            
ATOM     91  C27 GCD     1      23.720  23.580  19.880  1.00  0.00            
ATOM     92  H44 GCD     1      24.590  22.980  20.170  1.00  0.00            
ATOM     93  O22 GCD     1      24.030  24.800  19.160  1.00  0.00            
ATOM     94  H45 GCD     1      24.330  24.620  18.260  1.00  0.00            
ATOM     95  C28 GCD     1      23.150  23.940  21.200  1.00  0.00            
ATOM     96  H46 GCD     1      23.940  24.400  21.800  1.00  0.00            
ATOM     97  O23 GCD     1      22.820  22.680  21.810  1.00  0.00            
ATOM     98  C29 GCD     1      21.820  21.950  21.110  1.00  0.00            
ATOM     99  H47 GCD     1      20.960  22.610  20.950  1.00  0.00            
ATOM    100  C30 GCD     1      21.390  20.780  22.000  1.00  0.00            
ATOM    101  H48 GCD     1      22.250  20.230  22.410  1.00  0.00            
ATOM    102  H49 GCD     1      20.840  19.980  21.480  1.00  0.00            
ATOM    103  O24 GCD     1      20.700  21.270  23.150  1.00  0.00            
ATOM    104  H50 GCD     1      20.120  22.000  22.900  1.00  0.00            
ATOM    105  O25 GCD     1      22.000  24.830  21.010  1.00  0.00            
ATOM    106  C31 GCD     1      21.890  26.040  21.790  1.00  0.00            
ATOM    107  H51 GCD     1      22.770  26.170  22.440  1.00  0.00            
ATOM    108  C32 GCD     1      21.750  27.120  20.710  1.00  0.00            
ATOM    109  H52 GCD     1      21.020  26.600  20.060  1.00  0.00            
ATOM    110  O26 GCD     1      23.010  27.300  20.000  1.00  0.00            
ATOM    111  H53 GCD     1      23.290  26.440  19.680  1.00  0.00            
ATOM    112  C33 GCD     1      21.190  28.450  21.240  1.00  0.00            
ATOM    113  H54 GCD     1      21.910  28.810  21.990  1.00  0.00            
ATOM    114  O27 GCD     1      21.000  29.500  20.310  1.00  0.00            
ATOM    115  H55 GCD     1      21.290  29.140  19.460  1.00  0.00            
ATOM    116  C34 GCD     1      19.960  28.240  22.060  1.00  0.00            
ATOM    117  H56 GCD     1      19.640  29.180  22.510  1.00  0.00            
ATOM    118  O28 GCD     1      20.270  27.360  23.060  1.00  0.00            
ATOM    119  C35 GCD     1      20.630  26.030  22.630  1.00  0.00            
ATOM    120  H57 GCD     1      19.860  25.520  22.040  1.00  0.00            
ATOM    121  C36 GCD     1      20.750  25.200  23.870  1.00  0.00            
ATOM    122  H58 GCD     1      21.640  25.570  24.410  1.00  0.00            
ATOM    123  H59 GCD     1      20.920  24.160  23.590  1.00  0.00            
ATOM    124  O29 GCD     1      19.670  25.380  24.810  1.00  0.00            
ATOM    125  H60 GCD     1      19.670  26.330  24.950  1.00  0.00            
ATOM    126  O30 GCD     1      18.970  27.800  21.240  1.00  0.00            
ATOM    127  C37 GCD     1      17.750  28.550  21.370  1.00  0.00            
ATOM    128  H61 GCD     1      17.710  29.070  22.340  1.00  0.00            
ATOM    129  C38 GCD     1      17.630  29.760  20.340  1.00  0.00            
ATOM    130  H62 GCD     1      17.680  29.330  19.330  1.00  0.00            
ATOM    131  O31 GCD     1      18.570  30.850  20.510  1.00  0.00            
ATOM    132  H63 GCD     1      19.400  30.370  20.390  1.00  0.00            
ATOM    133  C39 GCD     1      16.210  30.370  20.530  1.00  0.00            
ATOM    134  H64 GCD     1      16.210  30.870  21.510  1.00  0.00            
ATOM    135  O32 GCD     1      15.980  31.440  19.500  1.00  0.00            
ATOM    136  H65 GCD     1      16.760  32.000  19.620  1.00  0.00            
ATOM    137  C40 GCD     1      15.040  29.390  20.520  1.00  0.00            
ATOM    138  H66 GCD     1      14.140  29.960  20.770  1.00  0.00            
ATOM    139  O33 GCD     1      15.310  28.420  21.540  1.00  0.00            
ATOM    140  C41 GCD     1      16.520  27.670  21.310  1.00  0.00            
ATOM    141  H67 GCD     1      16.460  27.200  20.320  1.00  0.00            
ATOM    142  C42 GCD     1      16.630  26.440  22.220  1.00  0.00            
ATOM    143  H68 GCD     1      17.530  25.840  22.040  1.00  0.00            
ATOM    144  H69 GCD     1      15.780  25.760  22.060  1.00  0.00            
ATOM    145  O34 GCD     1      16.670  26.730  23.560  1.00  0.00            
ATOM    146  H70 GCD     1      15.780  26.800  23.920  1.00  0.00            
ATOM    147  O35 GCD     1      14.800  28.690  19.270  1.00  0.00            
ATOM    148  C43 GCD     1      13.600  29.070  18.590  1.00  0.00            
ATOM    149  H71 GCD     1      13.400  30.100  18.920  1.00  0.00            
ATOM    150  C44 GCD     1      13.920  29.280  17.120  1.00  0.00            
ATOM    151  H72 GCD     1      14.350  28.340  16.740  1.00  0.00            
ATOM    152  O36 GCD     1      14.890  30.320  16.980  1.00  0.00            
ATOM    153  H73 GCD     1      15.180  30.450  17.890  1.00  0.00            
ATOM    154  C45 GCD     1      12.660  29.640  16.330  1.00  0.00            
ATOM    155  H74 GCD     1      12.260  30.610  16.660  1.00  0.00            
ATOM    156  O37 GCD     1      12.960  29.720  14.930  1.00  0.00            
ATOM    157  H75 GCD     1      13.760  30.250  15.010  1.00  0.00            
ATOM    158  C46 GCD     1      11.550  28.670  16.680  1.00  0.00            
ATOM    159  H76 GCD     1      10.640  28.980  16.170  1.00  0.00            
ATOM    160  O38 GCD     1      11.970  27.410  16.220  1.00  0.00            
ATOM    161  O39 GCD     1      11.330  28.690  18.090  1.00  0.00            
ATOM    162  C47 GCD     1      12.430  28.160  18.870  1.00  0.00            
ATOM    163  H77 GCD     1      12.720  27.170  18.490  1.00  0.00            
ATOM    164  C48 GCD     1      12.000  28.030  20.330  1.00  0.00            
ATOM    165  H78 GCD     1      12.850  27.680  20.930  1.00  0.00            
ATOM    166  H79 GCD     1      11.190  27.300  20.390  1.00  0.00            
ATOM    167  O40 GCD     1      11.530  29.290  20.850  1.00  0.00            
ATOM    168  H80 GCD     1      10.700  29.540  20.440  1.00  0.00            
ATOM    169  C1  BW7     2      15.770  27.610  12.500  1.00  0.00            
ATOM    170  C2  BW7     2      15.490  26.890  13.850  1.00  0.00            
ATOM    171  C3  BW7     2      16.170  25.510  13.970  1.00  0.00            
ATOM    172  C4  BW7     2      15.460  24.540  15.000  1.00  0.00            
ATOM    173  C5  BW7     2      16.320  23.250  15.000  1.00  0.00            
ATOM    174  N1  BW7     2      17.570  23.360  15.780  1.00  0.00            
ATOM    175  C6  BW7     2      17.660  23.150  17.190  1.00  0.00            
ATOM    176  C7  BW7     2      18.700  23.730  17.880  1.00  0.00            
ATOM    177  C8  BW7     2      18.930  23.590  19.270  1.00  0.00            
ATOM    178  C9  BW7     2      17.910  22.930  19.960  1.00  0.00            
ATOM    179  C10 BW7     2      18.070  22.890  21.450  1.00  0.00            
ATOM    180  O1  BW7     2      19.100  23.190  21.990  1.00  0.00            
ATOM    181  O2  BW7     2      16.890  22.760  22.110  1.00  0.00            
ATOM    182  C11 BW7     2      16.880  22.540  23.580  1.00  0.00            
ATOM    183  C12 BW7     2      15.430  22.450  24.060  1.00  0.00            
ATOM    184  N2  BW7     2      14.810  21.090  23.900  1.00  0.00            
ATOM    185  C13 BW7     2      13.310  21.360  24.000  1.00  0.00            
ATOM    186  C14 BW7     2      14.960  20.500  22.500  1.00  0.00            
ATOM    187  C15 BW7     2      16.760  22.400  19.290  1.00  0.00            
ATOM    188  C16 BW7     2      16.650  22.480  17.900  1.00  0.00            
ATOM    189  H1  BW7     2      16.810  27.910  12.370  1.00  0.00            
ATOM    190  H2  BW7     2      15.590  26.980  11.620  1.00  0.00            
ATOM    191  H3  BW7     2      15.190  28.550  12.510  1.00  0.00            
ATOM    192  H4  BW7     2      14.420  26.850  14.090  1.00  0.00            
ATOM    193  H5  BW7     2      15.950  27.510  14.630  1.00  0.00            
ATOM    194  H6  BW7     2      17.170  25.680  14.410  1.00  0.00            
ATOM    195  H7  BW7     2      16.210  24.970  13.020  1.00  0.00            
ATOM    196  H8  BW7     2      14.410  24.390  14.740  1.00  0.00            
ATOM    197  H9  BW7     2      15.400  24.990  15.990  1.00  0.00            
ATOM    198  H10 BW7     2      16.660  23.110  13.970  1.00  0.00            
ATOM    199  H11 BW7     2      15.660  22.410  15.230  1.00  0.00            
ATOM    200  H12 BW7     2      18.450  23.280  15.300  1.00  0.00            
ATOM    201  H13 BW7     2      19.380  24.350  17.290  1.00  0.00            
ATOM    202  H14 BW7     2      19.790  24.060  19.750  1.00  0.00            
ATOM    203  H15 BW7     2      17.370  23.270  24.230  1.00  0.00            
ATOM    204  H16 BW7     2      17.280  21.530  23.710  1.00  0.00            
ATOM    205  H17 BW7     2      14.700  23.090  23.560  1.00  0.00            
ATOM    206  H18 BW7     2      15.400  22.610  25.130  1.00  0.00            
ATOM    207  H19 BW7     2      15.140  20.420  24.600  1.00  0.00            
ATOM    208  H20 BW7     2      13.270  21.550  25.070  1.00  0.00            
ATOM    209  H21 BW7     2      12.950  22.160  23.360  1.00  0.00            
ATOM    210  H22 BW7     2      12.720  20.490  23.690  1.00  0.00            
ATOM    211  H23 BW7     2      14.830  21.320  21.800  1.00  0.00            
ATOM    212  H24 BW7     2      15.980  20.140  22.340  1.00  0.00            
ATOM    213  H25 BW7     2      14.230  19.710  22.310  1.00  0.00            
ATOM    214  H26 BW7     2      15.980  21.930  19.880  1.00  0.00            
ATOM    215  H27 BW7     2      15.870  21.980  17.340  1.00  0.00            
TER
ENDMDL
MODEL        1
ATOM      1  H1  GCD     1      10.200  15.620  20.450  1.00  0.00            
ATOM      2  O1  GCD     1      10.330  16.510  20.780  1.00  0.00            
ATOM      3  C1  GCD     1      10.640  17.450  19.750  1.00  0.00            
ATOM      4  H2  GCD     1       9.730  17.560  19.140  1.00  0.00            
ATOM      5  H3  GCD     1      10.790  18.470  20.130  1.00  0.00            
ATOM      6  C2  GCD     1      11.890  16.960  19.020  1.00  0.00            
ATOM      7  H4  GCD     1      12.660  17.000  19.800  1.00  0.00            
ATOM      8  C3  GCD     1      12.240  17.820  17.860  1.00  0.00            
ATOM      9  H5  GCD     1      11.440  17.680  17.130  1.00  0.00            
ATOM     10  C4  GCD     1      13.560  17.300  17.240  1.00  0.00            
ATOM     11  H6  GCD     1      14.340  17.410  18.000  1.00  0.00            
ATOM     12  O2  GCD     1      13.960  18.090  16.110  1.00  0.00            
ATOM     13  H7  GCD     1      14.850  18.400  16.320  1.00  0.00            
ATOM     14  C5  GCD     1      13.530  15.800  16.930  1.00  0.00            
ATOM     15  H8  GCD     1      12.770  15.530  16.190  1.00  0.00            
ATOM     16  O3  GCD     1      14.840  15.400  16.490  1.00  0.00            
ATOM     17  H9  GCD     1      14.800  15.070  15.590  1.00  0.00            
ATOM     18  C6  GCD     1      13.140  15.010  18.180  1.00  0.00            
ATOM     19  O4  GCD     1      11.850  15.560  18.570  1.00  0.00            
ATOM     20  H10 GCD     1      13.030  13.980  17.840  1.00  0.00            
ATOM     21  O5  GCD     1      14.060  15.120  19.260  1.00  0.00            
ATOM     22  C7  GCD     1      14.630  13.990  19.920  1.00  0.00            
ATOM     23  H11 GCD     1      14.150  13.040  19.650  1.00  0.00            
ATOM     24  C8  GCD     1      16.100  13.940  19.530  1.00  0.00            
ATOM     25  H12 GCD     1      16.500  14.940  19.770  1.00  0.00            
ATOM     26  O6  GCD     1      16.270  13.750  18.160  1.00  0.00            
ATOM     27  H13 GCD     1      15.720  14.430  17.780  1.00  0.00            
ATOM     28  C9  GCD     1      16.800  12.910  20.390  1.00  0.00            
ATOM     29  H14 GCD     1      16.350  11.970  20.050  1.00  0.00            
ATOM     30  O7  GCD     1      18.170  12.910  20.090  1.00  0.00            
ATOM     31  H15 GCD     1      18.220  12.650  19.160  1.00  0.00            
ATOM     32  C10 GCD     1      16.560  13.130  21.850  1.00  0.00            
ATOM     33  H16 GCD     1      17.060  12.370  22.450  1.00  0.00            
ATOM     34  O8  GCD     1      15.210  13.180  22.160  1.00  0.00            
ATOM     35  C11 GCD     1      14.490  14.100  21.370  1.00  0.00            
ATOM     36  H17 GCD     1      14.820  15.090  21.700  1.00  0.00            
ATOM     37  C12 GCD     1      12.990  13.910  21.810  1.00  0.00            
ATOM     38  H18 GCD     1      12.460  14.820  21.520  1.00  0.00            
ATOM     39  H19 GCD     1      13.010  13.880  22.910  1.00  0.00            
ATOM     40  O9  GCD     1      12.270  12.820  21.300  1.00  0.00            
ATOM     41  H20 GCD     1      12.530  12.070  21.850  1.00  0.00            
ATOM     42  O10 GCD     1      17.190  14.400  22.190  1.00  0.00            
ATOM     43  C13 GCD     1      18.050  14.380  23.300  1.00  0.00            
ATOM     44  H21 GCD     1      18.390  13.400  23.640  1.00  0.00            
ATOM     45  C14 GCD     1      19.350  15.060  22.860  1.00  0.00            
ATOM     46  H22 GCD     1      19.070  16.030  22.450  1.00  0.00            
ATOM     47  O11 GCD     1      19.910  14.100  21.950  1.00  0.00            
ATOM     48  H23 GCD     1      19.360  14.020  21.170  1.00  0.00            
ATOM     49  C15 GCD     1      20.350  15.270  24.010  1.00  0.00            
ATOM     50  H24 GCD     1      20.650  14.260  24.300  1.00  0.00            
ATOM     51  O12 GCD     1      21.460  16.050  23.750  1.00  0.00            
ATOM     52  H25 GCD     1      21.370  16.820  24.330  1.00  0.00            
ATOM     53  C16 GCD     1      19.610  15.780  25.280  1.00  0.00            
ATOM     54  H26 GCD     1      20.200  15.620  26.190  1.00  0.00            
ATOM     55  O13 GCD     1      18.350  15.140  25.490  1.00  0.00            
ATOM     56  C17 GCD     1      17.440  15.190  24.430  1.00  0.00            
ATOM     57  H27 GCD     1      17.370  16.220  24.070  1.00  0.00            
ATOM     58  C18 GCD     1      16.070  14.650  24.860  1.00  0.00            
ATOM     59  H28 GCD     1      16.150  13.560  24.960  1.00  0.00            
ATOM     60  H29 GCD     1      15.380  14.950  24.050  1.00  0.00            
ATOM     61  O14 GCD     1      15.610  15.080  26.140  1.00  0.00            
ATOM     62  H30 GCD     1      14.700  14.810  26.260  1.00  0.00            
ATOM     63  O15 GCD     1      19.240  17.200  25.140  1.00  0.00            
ATOM     64  C19 GCD     1      19.410  18.140  26.200  1.00  0.00            
ATOM     65  H31 GCD     1      19.370  17.680  27.200  1.00  0.00            
ATOM     66  C20 GCD     1      20.760  18.840  25.960  1.00  0.00            
ATOM     67  H32 GCD     1      20.750  19.240  24.940  1.00  0.00            
ATOM     68  O16 GCD     1      21.850  17.890  26.120  1.00  0.00            
ATOM     69  H33 GCD     1      22.530  18.430  26.540  1.00  0.00            
ATOM     70  C21 GCD     1      20.870  19.990  26.890  1.00  0.00            
ATOM     71  H34 GCD     1      20.900  19.580  27.910  1.00  0.00            
ATOM     72  O17 GCD     1      22.030  20.730  26.660  1.00  0.00            
ATOM     73  H35 GCD     1      22.060  20.840  25.700  1.00  0.00            
ATOM     74  C22 GCD     1      19.580  20.840  26.760  1.00  0.00            
ATOM     75  H36 GCD     1      19.780  21.600  27.520  1.00  0.00            
ATOM     76  O18 GCD     1      18.420  20.060  27.070  1.00  0.00            
ATOM     77  C23 GCD     1      18.220  19.020  26.090  1.00  0.00            
ATOM     78  H37 GCD     1      18.160  19.400  25.060  1.00  0.00            
ATOM     79  C24 GCD     1      16.850  18.340  26.350  1.00  0.00            
ATOM     80  H38 GCD     1      16.840  17.940  27.380  1.00  0.00            
ATOM     81  H39 GCD     1      16.700  17.420  25.760  1.00  0.00            
ATOM     82  O19 GCD     1      15.730  19.320  26.300  1.00  0.00            
ATOM     83  H40 GCD     1      14.970  18.900  25.880  1.00  0.00            
ATOM     84  O20 GCD     1      19.610  21.500  25.450  1.00  0.00            
ATOM     85  C25 GCD     1      20.360  22.630  25.180  1.00  0.00            
ATOM     86  H41 GCD     1      21.110  22.770  25.970  1.00  0.00            
ATOM     87  C26 GCD     1      21.120  22.480  23.790  1.00  0.00            
ATOM     88  H42 GCD     1      20.440  22.000  23.070  1.00  0.00            
ATOM     89  O21 GCD     1      22.050  21.520  24.030  1.00  0.00            
ATOM     90  H43 GCD     1      22.590  21.590  23.240  1.00  0.00            
ATOM     91  C27 GCD     1      21.770  23.800  23.400  1.00  0.00            
ATOM     92  H44 GCD     1      22.580  23.950  24.130  1.00  0.00            
ATOM     93  O22 GCD     1      22.380  23.760  22.110  1.00  0.00            
ATOM     94  H45 GCD     1      21.730  23.890  21.410  1.00  0.00            
ATOM     95  C28 GCD     1      20.850  24.990  23.500  1.00  0.00            
ATOM     96  H46 GCD     1      21.410  25.920  23.330  1.00  0.00            
ATOM     97  O23 GCD     1      20.230  25.050  24.790  1.00  0.00            
ATOM     98  C29 GCD     1      19.490  23.880  25.120  1.00  0.00            
ATOM     99  H47 GCD     1      18.790  23.680  24.300  1.00  0.00            
ATOM    100  C30 GCD     1      18.760  24.070  26.440  1.00  0.00            
ATOM    101  H48 GCD     1      18.000  23.310  26.650  1.00  0.00            
ATOM    102  H49 GCD     1      18.240  25.040  26.390  1.00  0.00            
ATOM    103  O24 GCD     1      19.610  24.160  27.560  1.00  0.00            
ATOM    104  H50 GCD     1      19.120  24.620  28.250  1.00  0.00            
ATOM    105  O25 GCD     1      19.920  24.990  22.480  1.00  0.00            
ATOM    106  C31 GCD     1      19.380  26.270  22.020  1.00  0.00            
ATOM    107  H51 GCD     1      19.710  27.170  22.550  1.00  0.00            
ATOM    108  C32 GCD     1      19.750  26.420  20.570  1.00  0.00            
ATOM    109  H52 GCD     1      19.450  25.490  20.060  1.00  0.00            
ATOM    110  O26 GCD     1      21.120  26.530  20.530  1.00  0.00            
ATOM    111  H53 GCD     1      21.360  26.470  19.600  1.00  0.00            
ATOM    112  C33 GCD     1      19.030  27.600  19.890  1.00  0.00            
ATOM    113  H54 GCD     1      19.380  28.560  20.280  1.00  0.00            
ATOM    114  O27 GCD     1      19.250  27.520  18.480  1.00  0.00            
ATOM    115  H55 GCD     1      18.630  26.860  18.170  1.00  0.00            
ATOM    116  C34 GCD     1      17.510  27.430  20.110  1.00  0.00            
ATOM    117  H56 GCD     1      16.900  28.230  19.690  1.00  0.00            
ATOM    118  O28 GCD     1      17.310  27.360  21.570  1.00  0.00            
ATOM    119  C35 GCD     1      17.880  26.170  22.190  1.00  0.00            
ATOM    120  H57 GCD     1      17.460  25.250  21.760  1.00  0.00            
ATOM    121  C36 GCD     1      17.410  26.250  23.610  1.00  0.00            
ATOM    122  H58 GCD     1      17.840  27.120  24.120  1.00  0.00            
ATOM    123  H59 GCD     1      17.700  25.370  24.200  1.00  0.00            
ATOM    124  O29 GCD     1      16.010  26.300  23.740  1.00  0.00            
ATOM    125  H60 GCD     1      15.790  26.880  23.010  1.00  0.00            
ATOM    126  O30 GCD     1      17.120  26.240  19.460  1.00  0.00            
ATOM    127  C37 GCD     1      16.020  26.180  18.570  1.00  0.00            
ATOM    128  H61 GCD     1      15.860  27.160  18.110  1.00  0.00            
ATOM    129  C38 GCD     1      16.490  25.280  17.490  1.00  0.00            
ATOM    130  H62 GCD     1      16.730  24.310  17.950  1.00  0.00            
ATOM    131  O31 GCD     1      17.700  25.800  16.810  1.00  0.00            
ATOM    132  H63 GCD     1      18.010  25.150  16.160  1.00  0.00            
ATOM    133  C39 GCD     1      15.330  25.100  16.460  1.00  0.00            
ATOM    134  H64 GCD     1      15.150  26.010  15.880  1.00  0.00            
ATOM    135  O32 GCD     1      15.600  24.040  15.490  1.00  0.00            
ATOM    136  H65 GCD     1      15.210  23.210  15.790  1.00  0.00            
ATOM    137  C40 GCD     1      14.020  24.710  17.160  1.00  0.00            
ATOM    138  H66 GCD     1      13.240  24.840  16.400  1.00  0.00            
ATOM    139  O33 GCD     1      13.730  25.540  18.290  1.00  0.00            
ATOM    140  C41 GCD     1      14.770  25.750  19.240  1.00  0.00            
ATOM    141  H67 GCD     1      15.000  24.830  19.800  1.00  0.00            
ATOM    142  C42 GCD     1      14.100  26.760  20.210  1.00  0.00            
ATOM    143  H68 GCD     1      14.770  26.990  21.050  1.00  0.00            
ATOM    144  H69 GCD     1      13.170  26.340  20.600  1.00  0.00            
ATOM    145  O34 GCD     1      13.890  27.970  19.570  1.00  0.00            
ATOM    146  H70 GCD     1      13.240  27.900  18.860  1.00  0.00            
ATOM    147  O35 GCD     1      13.980  23.340  17.630  1.00  0.00            
ATOM    148  C43 GCD     1      12.740  22.630  17.510  1.00  0.00            
ATOM    149  H71 GCD     1      12.040  23.460  17.350  1.00  0.00            
ATOM    150  C44 GCD     1      12.920  21.630  16.370  1.00  0.00            
ATOM    151  H72 GCD     1      13.830  21.080  16.620  1.00  0.00            
ATOM    152  O36 GCD     1      13.090  22.290  15.060  1.00  0.00            
ATOM    153  H73 GCD     1      12.300  22.810  14.900  1.00  0.00            
ATOM    154  C45 GCD     1      11.730  20.620  16.380  1.00  0.00            
ATOM    155  H74 GCD     1      10.820  21.170  16.080  1.00  0.00            
ATOM    156  O37 GCD     1      11.850  19.570  15.390  1.00  0.00            
ATOM    157  H75 GCD     1      12.590  19.030  15.680  1.00  0.00            
ATOM    158  C46 GCD     1      11.400  20.120  17.740  1.00  0.00            
ATOM    159  H76 GCD     1      10.390  19.720  17.620  1.00  0.00            
ATOM    160  O38 GCD     1      12.300  19.190  18.320  1.00  0.00            
ATOM    161  O39 GCD     1      11.270  21.220  18.600  1.00  0.00            
ATOM    162  C47 GCD     1      12.440  21.960  18.840  1.00  0.00            
ATOM    163  H77 GCD     1      13.290  21.370  19.210  1.00  0.00            
ATOM    164  C48 GCD     1      12.150  22.960  19.990  1.00  0.00            
ATOM    165  H78 GCD     1      11.160  23.360  19.730  1.00  0.00            
ATOM    166  H79 GCD     1      12.830  23.810  19.910  1.00  0.00            
ATOM    167  O40 GCD     1      12.020  22.420  21.260  1.00  0.00            
ATOM    168  H80 GCD     1      11.360  21.720  21.310  1.00  0.00            
ATOM    169  C1  BW7     2      24.310  15.310  18.270  1.00  0.00            
ATOM    170  C2  BW7     2      23.430  16.260  19.110  1.00  0.00            
ATOM    171  C3  BW7     2      22.000  16.380  18.670  1.00  0.00            
ATOM    172  C4  BW7     2      21.260  17.280  19.650  1.00  0.00            
ATOM    173  C5  BW7     2      19.740  17.470  19.460  1.00  0.00            
ATOM    174  N1  BW7     2      19.220  18.450  20.440  1.00  0.00            
ATOM    175  C6  BW7     2      17.960  18.510  20.930  1.00  0.00            
ATOM    176  C7  BW7     2      16.880  17.850  20.370  1.00  0.00            
ATOM    177  C8  BW7     2      15.590  17.950  20.940  1.00  0.00            
ATOM    178  C9  BW7     2      15.380  18.800  21.990  1.00  0.00            
ATOM    179  C10 BW7     2      14.020  19.010  22.550  1.00  0.00            
ATOM    180  O1  BW7     2      13.030  18.370  22.200  1.00  0.00            
ATOM    181  O2  BW7     2      13.930  19.930  23.570  1.00  0.00            
ATOM    182  C11 BW7     2      12.600  20.200  24.110  1.00  0.00            
ATOM    183  C12 BW7     2      12.680  21.440  25.070  1.00  0.00            
ATOM    184  N2  BW7     2      11.420  21.990  25.680  1.00  0.00            
ATOM    185  C13 BW7     2      10.990  21.350  26.990  1.00  0.00            
ATOM    186  C14 BW7     2      11.790  23.380  25.970  1.00  0.00            
ATOM    187  C15 BW7     2      16.450  19.370  22.600  1.00  0.00            
ATOM    188  C16 BW7     2      17.700  19.340  22.020  1.00  0.00            
ATOM    189  H1  BW7     2      24.530  15.660  17.260  1.00  0.00            
ATOM    190  H2  BW7     2      25.110  14.990  18.960  1.00  0.00            
ATOM    191  H3  BW7     2      23.820  14.430  17.870  1.00  0.00            
ATOM    192  H4  BW7     2      23.920  17.220  19.290  1.00  0.00            
ATOM    193  H5  BW7     2      23.400  15.990  20.180  1.00  0.00            
ATOM    194  H6  BW7     2      21.530  15.400  18.520  1.00  0.00            
ATOM    195  H7  BW7     2      21.890  16.830  17.670  1.00  0.00            
ATOM    196  H8  BW7     2      21.740  18.260  19.750  1.00  0.00            
ATOM    197  H9  BW7     2      21.410  16.820  20.640  1.00  0.00            
ATOM    198  H10 BW7     2      19.260  16.560  19.840  1.00  0.00            
ATOM    199  H11 BW7     2      19.430  17.780  18.460  1.00  0.00            
ATOM    200  H12 BW7     2      19.710  19.290  20.750  1.00  0.00            
ATOM    201  H13 BW7     2      16.940  17.290  19.440  1.00  0.00            
ATOM    202  H14 BW7     2      14.740  17.610  20.360  1.00  0.00            
ATOM    203  H15 BW7     2      12.240  19.310  24.630  1.00  0.00            
ATOM    204  H16 BW7     2      11.890  20.390  23.300  1.00  0.00            
ATOM    205  H17 BW7     2      13.160  22.150  24.380  1.00  0.00            
ATOM    206  H18 BW7     2      13.380  21.210  25.870  1.00  0.00            
ATOM    207  H19 BW7     2      10.660  21.960  24.990  1.00  0.00            
ATOM    208  H20 BW7     2      10.270  20.530  26.860  1.00  0.00            
ATOM    209  H21 BW7     2      11.860  20.890  27.440  1.00  0.00            
ATOM    210  H22 BW7     2      10.560  22.040  27.710  1.00  0.00            
ATOM    211  H23 BW7     2      12.080  23.980  25.110  1.00  0.00            
ATOM    212  H24 BW7     2      10.970  23.840  26.530  1.00  0.00            
ATOM    213  H25 BW7     2      12.650  23.440  26.640  1.00  0.00            
ATOM    214  H26 BW7     2      16.430  20.010  23.480  1.00  0.00            
ATOM    215  H27 BW7     2      18.500  19.910  22.480  1.00  0.00            
TER
ENDMDL
MODEL        1
ATOM      1  H1  GCD     1      10.960  23.900  17.300  1.00  0.00            
ATOM      2  O1  GCD     1      11.600  24.410  17.810  1.00  0.00            
ATOM      3  C1  GCD     1      10.880  25.610  17.870  1.00  0.00            
ATOM      4  H2  GCD     1       9.870  25.580  18.290  1.00  0.00            
ATOM      5  H3  GCD     1      11.420  26.310  18.530  1.00  0.00            
ATOM      6  C2  GCD     1      10.780  26.210  16.450  1.00  0.00            
ATOM      7  H4  GCD     1      11.740  26.330  15.920  1.00  0.00            
ATOM      8  C3  GCD     1      10.110  27.560  16.450  1.00  0.00            
ATOM      9  H5  GCD     1       9.140  27.610  16.970  1.00  0.00            
ATOM     10  C4  GCD     1      10.060  28.080  15.000  1.00  0.00            
ATOM     11  H6  GCD     1      11.090  28.160  14.610  1.00  0.00            
ATOM     12  O2  GCD     1       9.530  29.420  14.930  1.00  0.00            
ATOM     13  H7  GCD     1       9.910  29.850  15.700  1.00  0.00            
ATOM     14  C5  GCD     1       9.470  27.130  14.040  1.00  0.00            
ATOM     15  H8  GCD     1       8.410  27.100  14.310  1.00  0.00            
ATOM     16  O3  GCD     1       9.740  27.570  12.710  1.00  0.00            
ATOM     17  H9  GCD     1      10.610  27.240  12.460  1.00  0.00            
ATOM     18  C6  GCD     1      10.040  25.760  14.240  1.00  0.00            
ATOM     19  O4  GCD     1      10.000  25.330  15.610  1.00  0.00            
ATOM     20  H10 GCD     1       9.380  25.080  13.680  1.00  0.00            
ATOM     21  O5  GCD     1      11.350  25.590  13.710  1.00  0.00            
ATOM     22  C7  GCD     1      11.440  24.780  12.540  1.00  0.00            
ATOM     23  H11 GCD     1      10.480  24.840  12.020  1.00  0.00            
ATOM     24  C8  GCD     1      12.470  25.410  11.620  1.00  0.00            
ATOM     25  H12 GCD     1      13.420  25.530  12.160  1.00  0.00            
ATOM     26  O6  GCD     1      11.950  26.700  11.240  1.00  0.00            
ATOM     27  H13 GCD     1      12.620  27.080  10.650  1.00  0.00            
ATOM     28  C9  GCD     1      12.630  24.540  10.350  1.00  0.00            
ATOM     29  H14 GCD     1      11.630  24.310   9.950  1.00  0.00            
ATOM     30  O7  GCD     1      13.440  25.100   9.340  1.00  0.00            
ATOM     31  H15 GCD     1      14.390  24.990   9.460  1.00  0.00            
ATOM     32  C10 GCD     1      13.140  23.190  10.810  1.00  0.00            
ATOM     33  H16 GCD     1      13.240  22.510   9.960  1.00  0.00            
ATOM     34  O8  GCD     1      12.210  22.580  11.720  1.00  0.00            
ATOM     35  C11 GCD     1      11.930  23.340  12.930  1.00  0.00            
ATOM     36  H17 GCD     1      12.830  23.430  13.540  1.00  0.00            
ATOM     37  C12 GCD     1      10.890  22.530  13.680  1.00  0.00            
ATOM     38  H18 GCD     1      10.660  23.090  14.590  1.00  0.00            
ATOM     39  H19 GCD     1      11.370  21.580  13.920  1.00  0.00            
ATOM     40  O9  GCD     1       9.730  22.270  12.830  1.00  0.00            
ATOM     41  H20 GCD     1       8.950  22.070  13.360  1.00  0.00            
ATOM     42  O10 GCD     1      14.390  23.360  11.520  1.00  0.00            
ATOM     43  C13 GCD     1      15.490  22.480  11.200  1.00  0.00            
ATOM     44  H21 GCD     1      15.330  21.810  10.350  1.00  0.00            
ATOM     45  C14 GCD     1      16.670  23.250  10.710  1.00  0.00            
ATOM     46  H22 GCD     1      16.970  23.950  11.500  1.00  0.00            
ATOM     47  O11 GCD     1      16.360  23.940   9.540  1.00  0.00            
ATOM     48  H23 GCD     1      17.160  24.480   9.470  1.00  0.00            
ATOM     49  C15 GCD     1      17.940  22.470  10.530  1.00  0.00            
ATOM     50  H24 GCD     1      17.660  21.830   9.690  1.00  0.00            
ATOM     51  O12 GCD     1      19.090  23.230  10.290  1.00  0.00            
ATOM     52  H25 GCD     1      19.110  23.840  11.040  1.00  0.00            
ATOM     53  C16 GCD     1      18.210  21.550  11.690  1.00  0.00            
ATOM     54  H26 GCD     1      19.010  20.870  11.410  1.00  0.00            
ATOM     55  O13 GCD     1      17.070  20.830  11.990  1.00  0.00            
ATOM     56  C17 GCD     1      15.920  21.620  12.420  1.00  0.00            
ATOM     57  H27 GCD     1      16.220  22.290  13.240  1.00  0.00            
ATOM     58  C18 GCD     1      14.810  20.560  12.750  1.00  0.00            
ATOM     59  H28 GCD     1      14.670  19.880  11.890  1.00  0.00            
ATOM     60  H29 GCD     1      13.850  21.030  12.990  1.00  0.00            
ATOM     61  O14 GCD     1      15.240  19.730  13.820  1.00  0.00            
ATOM     62  H30 GCD     1      16.110  19.410  13.550  1.00  0.00            
ATOM     63  O15 GCD     1      18.680  22.280  12.840  1.00  0.00            
ATOM     64  C19 GCD     1      20.020  22.220  13.200  1.00  0.00            
ATOM     65  H31 GCD     1      20.590  21.800  12.360  1.00  0.00            
ATOM     66  C20 GCD     1      20.430  23.690  13.460  1.00  0.00            
ATOM     67  H32 GCD     1      19.860  24.080  14.320  1.00  0.00            
ATOM     68  O16 GCD     1      20.350  24.580  12.280  1.00  0.00            
ATOM     69  H33 GCD     1      20.750  25.410  12.570  1.00  0.00            
ATOM     70  C21 GCD     1      21.860  23.690  13.990  1.00  0.00            
ATOM     71  H34 GCD     1      22.500  23.180  13.260  1.00  0.00            
ATOM     72  O17 GCD     1      22.360  25.070  14.210  1.00  0.00            
ATOM     73  H35 GCD     1      22.850  25.140  15.030  1.00  0.00            
ATOM     74  C22 GCD     1      21.990  22.790  15.190  1.00  0.00            
ATOM     75  H36 GCD     1      23.030  22.760  15.520  1.00  0.00            
ATOM     76  O18 GCD     1      21.460  21.530  14.810  1.00  0.00            
ATOM     77  C23 GCD     1      20.130  21.430  14.470  1.00  0.00            
ATOM     78  H37 GCD     1      19.470  21.830  15.250  1.00  0.00            
ATOM     79  C24 GCD     1      19.720  20.020  14.110  1.00  0.00            
ATOM     80  H38 GCD     1      20.350  19.690  13.280  1.00  0.00            
ATOM     81  H39 GCD     1      18.680  20.010  13.770  1.00  0.00            
ATOM     82  O19 GCD     1      19.830  19.230  15.310  1.00  0.00            
ATOM     83  H40 GCD     1      20.630  18.680  15.330  1.00  0.00            
ATOM     84  O20 GCD     1      21.210  23.220  16.320  1.00  0.00            
ATOM     85  C25 GCD     1      21.890  23.300  17.590  1.00  0.00            
ATOM     86  H41 GCD     1      22.610  22.480  17.500  1.00  0.00            
ATOM     87  C26 GCD     1      22.540  24.700  17.880  1.00  0.00            
ATOM     88  H42 GCD     1      21.650  25.340  17.930  1.00  0.00            
ATOM     89  O21 GCD     1      23.450  25.200  16.850  1.00  0.00            
ATOM     90  H43 GCD     1      24.260  24.750  17.090  1.00  0.00            
ATOM     91  C27 GCD     1      23.200  24.720  19.240  1.00  0.00            
ATOM     92  H44 GCD     1      23.880  23.870  19.370  1.00  0.00            
ATOM     93  O22 GCD     1      23.930  25.930  19.620  1.00  0.00            
ATOM     94  H45 GCD     1      23.250  26.590  19.780  1.00  0.00            
ATOM     95  C28 GCD     1      22.120  24.430  20.210  1.00  0.00            
ATOM     96  H46 GCD     1      22.540  24.380  21.220  1.00  0.00            
ATOM     97  O23 GCD     1      21.600  23.120  19.990  1.00  0.00            
ATOM     98  C29 GCD     1      20.930  22.930  18.720  1.00  0.00            
ATOM     99  H47 GCD     1      20.050  23.580  18.680  1.00  0.00            
ATOM    100  C30 GCD     1      20.430  21.480  18.530  1.00  0.00            
ATOM    101  H48 GCD     1      21.300  20.800  18.570  1.00  0.00            
ATOM    102  H49 GCD     1      19.960  21.360  17.550  1.00  0.00            
ATOM    103  O24 GCD     1      19.510  21.080  19.600  1.00  0.00            
ATOM    104  H50 GCD     1      19.870  21.430  20.420  1.00  0.00            
ATOM    105  O25 GCD     1      21.040  25.380  20.100  1.00  0.00            
ATOM    106  C31 GCD     1      20.790  26.040  21.400  1.00  0.00            
ATOM    107  H51 GCD     1      21.470  25.680  22.180  1.00  0.00            
ATOM    108  C32 GCD     1      20.840  27.540  21.140  1.00  0.00            
ATOM    109  H52 GCD     1      20.150  27.610  20.290  1.00  0.00            
ATOM    110  O26 GCD     1      22.160  28.020  20.670  1.00  0.00            
ATOM    111  H53 GCD     1      22.160  28.970  20.520  1.00  0.00            
ATOM    112  C33 GCD     1      20.290  28.330  22.310  1.00  0.00            
ATOM    113  H54 GCD     1      20.940  28.160  23.180  1.00  0.00            
ATOM    114  O27 GCD     1      20.370  29.770  22.160  1.00  0.00            
ATOM    115  H55 GCD     1      19.650  29.910  21.530  1.00  0.00            
ATOM    116  C34 GCD     1      18.900  27.840  22.580  1.00  0.00            
ATOM    117  H56 GCD     1      18.520  28.270  23.510  1.00  0.00            
ATOM    118  O28 GCD     1      19.000  26.420  22.890  1.00  0.00            
ATOM    119  C35 GCD     1      19.320  25.660  21.730  1.00  0.00            
ATOM    120  H57 GCD     1      18.670  25.900  20.870  1.00  0.00            
ATOM    121  C36 GCD     1      19.120  24.220  22.180  1.00  0.00            
ATOM    122  H58 GCD     1      19.720  24.060  23.090  1.00  0.00            
ATOM    123  H59 GCD     1      19.460  23.510  21.420  1.00  0.00            
ATOM    124  O29 GCD     1      17.740  23.850  22.380  1.00  0.00            
ATOM    125  H60 GCD     1      17.240  24.220  21.650  1.00  0.00            
ATOM    126  O30 GCD     1      18.020  28.210  21.520  1.00  0.00            
ATOM    127  C37 GCD     1      17.160  29.300  21.830  1.00  0.00            
ATOM    128  H61 GCD     1      17.530  29.900  22.670  1.00  0.00            
ATOM    129  C38 GCD     1      17.120  30.240  20.650  1.00  0.00            
ATOM    130  H62 GCD     1      16.790  29.700  19.750  1.00  0.00            
ATOM    131  O31 GCD     1      18.450  30.870  20.450  1.00  0.00            
ATOM    132  H63 GCD     1      18.380  31.610  19.840  1.00  0.00            
ATOM    133  C39 GCD     1      16.010  31.340  20.830  1.00  0.00            
ATOM    134  H64 GCD     1      16.300  31.890  21.740  1.00  0.00            
ATOM    135  O32 GCD     1      16.020  32.210  19.800  1.00  0.00            
ATOM    136  H65 GCD     1      15.930  31.750  18.960  1.00  0.00            
ATOM    137  C40 GCD     1      14.650  30.720  21.050  1.00  0.00            
ATOM    138  H66 GCD     1      14.010  31.580  21.270  1.00  0.00            
ATOM    139  O33 GCD     1      14.820  29.840  22.200  1.00  0.00            
ATOM    140  C41 GCD     1      15.750  28.790  21.980  1.00  0.00            
ATOM    141  H67 GCD     1      15.460  28.170  21.120  1.00  0.00            
ATOM    142  C42 GCD     1      15.660  27.810  23.150  1.00  0.00            
ATOM    143  H68 GCD     1      16.300  26.940  22.990  1.00  0.00            
ATOM    144  H69 GCD     1      14.620  27.490  23.320  1.00  0.00            
ATOM    145  O34 GCD     1      16.090  28.440  24.390  1.00  0.00            
ATOM    146  H70 GCD     1      16.190  27.670  24.970  1.00  0.00            
ATOM    147  O35 GCD     1      14.150  30.000  19.910  1.00  0.00            
ATOM    148  C43 GCD     1      12.700  29.990  19.690  1.00  0.00            
ATOM    149  H71 GCD     1      12.230  30.540  20.520  1.00  0.00            
ATOM    150  C44 GCD     1      12.390  30.640  18.350  1.00  0.00            
ATOM    151  H72 GCD     1      12.930  29.970  17.670  1.00  0.00            
ATOM    152  O36 GCD     1      12.920  31.960  18.190  1.00  0.00            
ATOM    153  H73 GCD     1      12.660  32.400  19.010  1.00  0.00            
ATOM    154  C45 GCD     1      10.870  30.610  18.070  1.00  0.00            
ATOM    155  H74 GCD     1      10.350  31.250  18.790  1.00  0.00            
ATOM    156  O37 GCD     1      10.480  31.100  16.810  1.00  0.00            
ATOM    157  H75 GCD     1      10.740  32.010  16.630  1.00  0.00            
ATOM    158  C46 GCD     1      10.330  29.170  18.240  1.00  0.00            
ATOM    159  H76 GCD     1       9.240  29.180  18.130  1.00  0.00            
ATOM    160  O38 GCD     1      10.940  28.380  17.200  1.00  0.00            
ATOM    161  O39 GCD     1      10.700  28.710  19.520  1.00  0.00            
ATOM    162  C47 GCD     1      12.100  28.620  19.770  1.00  0.00            
ATOM    163  H77 GCD     1      12.620  27.940  19.080  1.00  0.00            
ATOM    164  C48 GCD     1      12.250  28.040  21.110  1.00  0.00            
ATOM    165  H78 GCD     1      11.690  28.710  21.780  1.00  0.00            
ATOM    166  H79 GCD     1      13.330  27.970  21.280  1.00  0.00            
ATOM    167  O40 GCD     1      11.770  26.750  21.110  1.00  0.00            
ATOM    168  H80 GCD     1      10.850  26.950  21.310  1.00  0.00            
ATOM    169  C1  BW7     2      15.770  30.490  16.490  1.00  0.00            
ATOM    170  C2  BW7     2      16.510  29.200  16.810  1.00  0.00            
ATOM    171  C3  BW7     2      15.680  28.020  17.320  1.00  0.00            
ATOM    172  C4  BW7     2      14.500  27.600  16.400  1.00  0.00            
ATOM    173  C5  BW7     2      14.710  27.170  14.960  1.00  0.00            
ATOM    174  N1  BW7     2      15.700  26.140  14.840  1.00  0.00            
ATOM    175  C6  BW7     2      15.630  24.910  15.310  1.00  0.00            
ATOM    176  C7  BW7     2      14.360  24.420  15.590  1.00  0.00            
ATOM    177  C8  BW7     2      14.180  23.090  16.070  1.00  0.00            
ATOM    178  C9  BW7     2      15.320  22.330  16.310  1.00  0.00            
ATOM    179  C10 BW7     2      15.200  20.900  16.730  1.00  0.00            
ATOM    180  O1  BW7     2      14.160  20.410  17.030  1.00  0.00            
ATOM    181  O2  BW7     2      16.300  20.230  16.860  1.00  0.00            
ATOM    182  C11 BW7     2      16.330  18.940  17.470  1.00  0.00            
ATOM    183  C12 BW7     2      17.760  18.480  17.390  1.00  0.00            
ATOM    184  N2  BW7     2      17.860  17.020  17.790  1.00  0.00            
ATOM    185  C13 BW7     2      19.320  16.660  17.510  1.00  0.00            
ATOM    186  C14 BW7     2      17.700  16.910  19.300  1.00  0.00            
ATOM    187  C15 BW7     2      16.610  22.860  16.020  1.00  0.00            
ATOM    188  C16 BW7     2      16.820  24.160  15.570  1.00  0.00            
ATOM    189  H1  BW7     2      15.180  30.870  17.330  1.00  0.00            
ATOM    190  H2  BW7     2      16.460  31.300  16.250  1.00  0.00            
ATOM    191  H3  BW7     2      15.130  30.350  15.610  1.00  0.00            
ATOM    192  H4  BW7     2      17.340  29.380  17.500  1.00  0.00            
ATOM    193  H5  BW7     2      17.160  28.910  15.980  1.00  0.00            
ATOM    194  H6  BW7     2      15.350  28.200  18.350  1.00  0.00            
ATOM    195  H7  BW7     2      16.390  27.190  17.340  1.00  0.00            
ATOM    196  H8  BW7     2      13.830  28.460  16.290  1.00  0.00            
ATOM    197  H9  BW7     2      13.750  26.990  16.920  1.00  0.00            
ATOM    198  H10 BW7     2      15.070  28.010  14.350  1.00  0.00            
ATOM    199  H11 BW7     2      13.780  26.770  14.550  1.00  0.00            
ATOM    200  H12 BW7     2      16.540  26.480  14.390  1.00  0.00            
ATOM    201  H13 BW7     2      13.430  24.970  15.470  1.00  0.00            
ATOM    202  H14 BW7     2      13.200  22.640  16.190  1.00  0.00            
ATOM    203  H15 BW7     2      15.630  18.260  16.980  1.00  0.00            
ATOM    204  H16 BW7     2      16.020  19.020  18.520  1.00  0.00            
ATOM    205  H17 BW7     2      18.390  19.080  18.050  1.00  0.00            
ATOM    206  H18 BW7     2      18.130  18.640  16.370  1.00  0.00            
ATOM    207  H19 BW7     2      17.220  16.370  17.300  1.00  0.00            
ATOM    208  H20 BW7     2      19.770  17.150  16.640  1.00  0.00            
ATOM    209  H21 BW7     2      19.890  16.810  18.430  1.00  0.00            
ATOM    210  H22 BW7     2      19.240  15.580  17.360  1.00  0.00            
ATOM    211  H23 BW7     2      18.360  17.550  19.880  1.00  0.00            
ATOM    212  H24 BW7     2      16.660  17.130  19.540  1.00  0.00            
ATOM    213  H25 BW7     2      17.740  15.850  19.540  1.00  0.00            
ATOM    214  H26 BW7     2      17.520  22.330  16.290  1.00  0.00            
ATOM    215  H27 BW7     2      17.750  24.620  15.250  1.00  0.00            
TER
ENDMDL
MODEL        1
ATOM      1  H1  GCD     1      12.790  26.300  21.860  1.00  0.00            
ATOM      2  O1  GCD     1      13.260  26.690  21.120  1.00  0.00            
ATOM      3  C1  GCD     1      14.100  25.570  20.570  1.00  0.00            
ATOM      4  H2  GCD     1      14.760  25.320  21.410  1.00  0.00            
ATOM      5  H3  GCD     1      13.470  24.710  20.280  1.00  0.00            
ATOM      6  C2  GCD     1      14.780  26.060  19.280  1.00  0.00            
ATOM      7  H4  GCD     1      15.480  25.280  18.970  1.00  0.00            
ATOM      8  C3  GCD     1      15.530  27.320  19.380  1.00  0.00            
ATOM      9  H5  GCD     1      14.840  28.110  19.670  1.00  0.00            
ATOM     10  C4  GCD     1      16.110  27.640  17.990  1.00  0.00            
ATOM     11  H6  GCD     1      16.860  26.850  17.830  1.00  0.00            
ATOM     12  O2  GCD     1      16.720  28.870  18.130  1.00  0.00            
ATOM     13  H7  GCD     1      17.120  29.080  17.280  1.00  0.00            
ATOM     14  C5  GCD     1      15.080  27.590  16.860  1.00  0.00            
ATOM     15  H8  GCD     1      14.420  28.450  17.020  1.00  0.00            
ATOM     16  O3  GCD     1      15.520  27.750  15.490  1.00  0.00            
ATOM     17  H9  GCD     1      15.400  26.880  15.080  1.00  0.00            
ATOM     18  C6  GCD     1      14.140  26.400  17.000  1.00  0.00            
ATOM     19  O4  GCD     1      13.670  26.230  18.380  1.00  0.00            
ATOM     20  H10 GCD     1      13.320  26.530  16.280  1.00  0.00            
ATOM     21  O5  GCD     1      14.910  25.200  16.630  1.00  0.00            
ATOM     22  C7  GCD     1      14.200  24.290  15.840  1.00  0.00            
ATOM     23  H11 GCD     1      13.120  24.510  15.890  1.00  0.00            
ATOM     24  C8  GCD     1      14.740  24.480  14.380  1.00  0.00            
ATOM     25  H12 GCD     1      15.830  24.340  14.320  1.00  0.00            
ATOM     26  O6  GCD     1      14.290  25.760  13.880  1.00  0.00            
ATOM     27  H13 GCD     1      13.350  25.960  13.980  1.00  0.00            
ATOM     28  C9  GCD     1      14.110  23.390  13.530  1.00  0.00            
ATOM     29  H14 GCD     1      13.010  23.390  13.510  1.00  0.00            
ATOM     30  O7  GCD     1      14.450  23.550  12.160  1.00  0.00            
ATOM     31  H15 GCD     1      15.250  23.030  12.030  1.00  0.00            
ATOM     32  C10 GCD     1      14.420  21.990  14.130  1.00  0.00            
ATOM     33  H16 GCD     1      13.850  21.270  13.520  1.00  0.00            
ATOM     34  O8  GCD     1      14.010  21.880  15.440  1.00  0.00            
ATOM     35  C11 GCD     1      14.520  22.880  16.350  1.00  0.00            
ATOM     36  H17 GCD     1      15.610  22.780  16.390  1.00  0.00            
ATOM     37  C12 GCD     1      14.110  22.710  17.800  1.00  0.00            
ATOM     38  H18 GCD     1      14.650  23.400  18.470  1.00  0.00            
ATOM     39  H19 GCD     1      14.450  21.710  18.100  1.00  0.00            
ATOM     40  O9  GCD     1      12.730  22.760  17.990  1.00  0.00            
ATOM     41  H20 GCD     1      12.500  21.850  17.780  1.00  0.00            
ATOM     42  O10 GCD     1      15.820  21.820  14.020  1.00  0.00            
ATOM     43  C13 GCD     1      16.260  20.640  13.270  1.00  0.00            
ATOM     44  H21 GCD     1      15.410  20.030  12.940  1.00  0.00            
ATOM     45  C14 GCD     1      17.050  21.070  11.990  1.00  0.00            
ATOM     46  H22 GCD     1      17.900  21.710  12.260  1.00  0.00            
ATOM     47  O11 GCD     1      16.270  21.870  11.140  1.00  0.00            
ATOM     48  H23 GCD     1      16.780  22.650  10.900  1.00  0.00            
ATOM     49  C15 GCD     1      17.700  19.870  11.230  1.00  0.00            
ATOM     50  H24 GCD     1      16.830  19.310  10.840  1.00  0.00            
ATOM     51  O12 GCD     1      18.480  20.290  10.130  1.00  0.00            
ATOM     52  H25 GCD     1      19.290  20.510  10.610  1.00  0.00            
ATOM     53  C16 GCD     1      18.510  19.070  12.210  1.00  0.00            
ATOM     54  H26 GCD     1      18.990  18.190  11.770  1.00  0.00            
ATOM     55  O13 GCD     1      17.530  18.570  13.130  1.00  0.00            
ATOM     56  C17 GCD     1      17.140  19.590  14.040  1.00  0.00            
ATOM     57  H27 GCD     1      18.040  20.070  14.430  1.00  0.00            
ATOM     58  C18 GCD     1      16.430  18.950  15.240  1.00  0.00            
ATOM     59  H28 GCD     1      15.650  18.260  14.900  1.00  0.00            
ATOM     60  H29 GCD     1      15.880  19.720  15.800  1.00  0.00            
ATOM     61  O14 GCD     1      17.310  18.210  16.090  1.00  0.00            
ATOM     62  H30 GCD     1      17.720  17.510  15.580  1.00  0.00            
ATOM     63  O15 GCD     1      19.540  19.840  12.750  1.00  0.00            
ATOM     64  C19 GCD     1      20.840  19.240  12.880  1.00  0.00            
ATOM     65  H31 GCD     1      20.740  18.170  12.690  1.00  0.00            
ATOM     66  C20 GCD     1      21.730  19.990  11.840  1.00  0.00            
ATOM     67  H32 GCD     1      21.590  21.060  12.040  1.00  0.00            
ATOM     68  O16 GCD     1      21.220  19.740  10.520  1.00  0.00            
ATOM     69  H33 GCD     1      21.660  20.310   9.880  1.00  0.00            
ATOM     70  C21 GCD     1      23.180  19.560  12.180  1.00  0.00            
ATOM     71  H34 GCD     1      23.280  18.510  11.880  1.00  0.00            
ATOM     72  O17 GCD     1      24.060  20.350  11.390  1.00  0.00            
ATOM     73  H35 GCD     1      24.360  19.710  10.750  1.00  0.00            
ATOM     74  C22 GCD     1      23.570  19.560  13.630  1.00  0.00            
ATOM     75  H36 GCD     1      24.560  19.110  13.770  1.00  0.00            
ATOM     76  O18 GCD     1      22.610  18.800  14.330  1.00  0.00            
ATOM     77  C23 GCD     1      21.340  19.350  14.300  1.00  0.00            
ATOM     78  H37 GCD     1      21.390  20.410  14.550  1.00  0.00            
ATOM     79  C24 GCD     1      20.490  18.510  15.290  1.00  0.00            
ATOM     80  H38 GCD     1      20.600  17.460  15.010  1.00  0.00            
ATOM     81  H39 GCD     1      19.420  18.730  15.220  1.00  0.00            
ATOM     82  O19 GCD     1      20.810  18.820  16.720  1.00  0.00            
ATOM     83  H40 GCD     1      21.640  18.390  16.950  1.00  0.00            
ATOM     84  O20 GCD     1      23.660  20.940  14.070  1.00  0.00            
ATOM     85  C25 GCD     1      24.890  21.560  14.270  1.00  0.00            
ATOM     86  H41 GCD     1      25.660  21.110  13.630  1.00  0.00            
ATOM     87  C26 GCD     1      24.680  23.050  13.960  1.00  0.00            
ATOM     88  H42 GCD     1      23.800  23.350  14.550  1.00  0.00            
ATOM     89  O21 GCD     1      24.480  23.240  12.560  1.00  0.00            
ATOM     90  H43 GCD     1      24.310  22.320  12.340  1.00  0.00            
ATOM     91  C27 GCD     1      26.000  23.800  14.290  1.00  0.00            
ATOM     92  H44 GCD     1      26.790  23.330  13.690  1.00  0.00            
ATOM     93  O22 GCD     1      25.900  25.260  13.970  1.00  0.00            
ATOM     94  H45 GCD     1      25.520  25.350  13.080  1.00  0.00            
ATOM     95  C28 GCD     1      26.330  23.650  15.720  1.00  0.00            
ATOM     96  H46 GCD     1      27.300  24.120  15.900  1.00  0.00            
ATOM     97  O23 GCD     1      26.400  22.300  16.000  1.00  0.00            
ATOM     98  C29 GCD     1      25.300  21.400  15.690  1.00  0.00            
ATOM     99  H47 GCD     1      24.490  21.750  16.340  1.00  0.00            
ATOM    100  C30 GCD     1      25.750  19.910  16.030  1.00  0.00            
ATOM    101  H48 GCD     1      24.820  19.340  15.860  1.00  0.00            
ATOM    102  H49 GCD     1      25.980  19.920  17.100  1.00  0.00            
ATOM    103  O24 GCD     1      26.810  19.380  15.210  1.00  0.00            
ATOM    104  H50 GCD     1      27.540  20.010  15.280  1.00  0.00            
ATOM    105  O25 GCD     1      25.380  24.260  16.560  1.00  0.00            
ATOM    106  C31 GCD     1      25.920  25.010  17.680  1.00  0.00            
ATOM    107  H51 GCD     1      26.970  24.710  17.780  1.00  0.00            
ATOM    108  C32 GCD     1      25.940  26.530  17.350  1.00  0.00            
ATOM    109  H52 GCD     1      24.940  26.840  17.030  1.00  0.00            
ATOM    110  O26 GCD     1      26.840  26.730  16.210  1.00  0.00            
ATOM    111  H53 GCD     1      26.440  26.350  15.410  1.00  0.00            
ATOM    112  C33 GCD     1      26.500  27.260  18.530  1.00  0.00            
ATOM    113  H54 GCD     1      27.550  26.930  18.530  1.00  0.00            
ATOM    114  O27 GCD     1      26.380  28.680  18.340  1.00  0.00            
ATOM    115  H55 GCD     1      25.420  28.800  18.340  1.00  0.00            
ATOM    116  C34 GCD     1      25.770  26.810  19.790  1.00  0.00            
ATOM    117  H56 GCD     1      26.360  27.290  20.570  1.00  0.00            
ATOM    118  O28 GCD     1      25.840  25.370  19.890  1.00  0.00            
ATOM    119  C35 GCD     1      25.110  24.640  18.920  1.00  0.00            
ATOM    120  H57 GCD     1      24.050  24.930  18.850  1.00  0.00            
ATOM    121  C36 GCD     1      25.160  23.120  19.250  1.00  0.00            
ATOM    122  H58 GCD     1      26.220  22.980  19.480  1.00  0.00            
ATOM    123  H59 GCD     1      24.770  22.470  18.460  1.00  0.00            
ATOM    124  O29 GCD     1      24.360  22.900  20.450  1.00  0.00            
ATOM    125  H60 GCD     1      24.700  23.470  21.160  1.00  0.00            
ATOM    126  O30 GCD     1      24.410  27.260  19.750  1.00  0.00            
ATOM    127  C37 GCD     1      23.950  28.130  20.760  1.00  0.00            
ATOM    128  H61 GCD     1      24.810  28.610  21.240  1.00  0.00            
ATOM    129  C38 GCD     1      23.140  29.260  20.130  1.00  0.00            
ATOM    130  H62 GCD     1      22.480  28.840  19.360  1.00  0.00            
ATOM    131  O31 GCD     1      24.070  30.000  19.350  1.00  0.00            
ATOM    132  H63 GCD     1      23.660  30.670  18.800  1.00  0.00            
ATOM    133  C39 GCD     1      22.410  30.070  21.250  1.00  0.00            
ATOM    134  H64 GCD     1      23.260  30.360  21.870  1.00  0.00            
ATOM    135  O32 GCD     1      21.730  31.250  20.790  1.00  0.00            
ATOM    136  H65 GCD     1      21.610  31.870  21.520  1.00  0.00            
ATOM    137  C40 GCD     1      21.560  29.140  22.100  1.00  0.00            
ATOM    138  H66 GCD     1      21.230  29.710  22.970  1.00  0.00            
ATOM    139  O33 GCD     1      22.390  28.130  22.660  1.00  0.00            
ATOM    140  C41 GCD     1      23.130  27.300  21.730  1.00  0.00            
ATOM    141  H67 GCD     1      22.420  26.720  21.140  1.00  0.00            
ATOM    142  C42 GCD     1      24.000  26.350  22.520  1.00  0.00            
ATOM    143  H68 GCD     1      24.440  25.560  21.910  1.00  0.00            
ATOM    144  H69 GCD     1      23.260  25.800  23.120  1.00  0.00            
ATOM    145  O34 GCD     1      25.090  26.820  23.290  1.00  0.00            
ATOM    146  H70 GCD     1      25.040  26.540  24.210  1.00  0.00            
ATOM    147  O35 GCD     1      20.510  28.550  21.430  1.00  0.00            
ATOM    148  C43 GCD     1      19.160  28.640  22.010  1.00  0.00            
ATOM    149  H71 GCD     1      19.170  29.130  22.990  1.00  0.00            
ATOM    150  C44 GCD     1      18.340  29.460  21.050  1.00  0.00            
ATOM    151  H72 GCD     1      18.420  29.130  20.010  1.00  0.00            
ATOM    152  O36 GCD     1      18.880  30.730  21.190  1.00  0.00            
ATOM    153  H73 GCD     1      19.830  30.640  21.110  1.00  0.00            
ATOM    154  C45 GCD     1      16.840  29.430  21.350  1.00  0.00            
ATOM    155  H74 GCD     1      16.680  29.910  22.320  1.00  0.00            
ATOM    156  O37 GCD     1      16.110  30.090  20.360  1.00  0.00            
ATOM    157  H75 GCD     1      16.320  29.630  19.530  1.00  0.00            
ATOM    158  C46 GCD     1      16.440  27.930  21.510  1.00  0.00            
ATOM    159  H76 GCD     1      15.420  28.010  21.870  1.00  0.00            
ATOM    160  O38 GCD     1      16.610  27.220  20.320  1.00  0.00            
ATOM    161  O39 GCD     1      17.230  27.310  22.540  1.00  0.00            
ATOM    162  C47 GCD     1      18.590  27.210  22.140  1.00  0.00            
ATOM    163  H77 GCD     1      18.700  26.650  21.200  1.00  0.00            
ATOM    164  C48 GCD     1      19.330  26.500  23.260  1.00  0.00            
ATOM    165  H78 GCD     1      19.290  27.160  24.140  1.00  0.00            
ATOM    166  H79 GCD     1      20.400  26.380  23.070  1.00  0.00            
ATOM    167  O40 GCD     1      18.720  25.200  23.580  1.00  0.00            
ATOM    168  H80 GCD     1      17.900  25.200  23.070  1.00  0.00            
ATOM    169  C1  BW7     2      21.540  23.480  10.050  1.00  0.00            
ATOM    170  C2  BW7     2      21.770  24.630  11.160  1.00  0.00            
ATOM    171  C3  BW7     2      21.470  24.260  12.650  1.00  0.00            
ATOM    172  C4  BW7     2      21.810  25.350  13.650  1.00  0.00            
ATOM    173  C5  BW7     2      21.330  25.140  15.100  1.00  0.00            
ATOM    174  N1  BW7     2      19.870  25.240  15.270  1.00  0.00            
ATOM    175  C6  BW7     2      19.260  24.410  16.160  1.00  0.00            
ATOM    176  C7  BW7     2      18.580  24.810  17.310  1.00  0.00            
ATOM    177  C8  BW7     2      17.890  24.000  18.160  1.00  0.00            
ATOM    178  C9  BW7     2      17.990  22.610  17.940  1.00  0.00            
ATOM    179  C10 BW7     2      17.460  21.700  18.950  1.00  0.00            
ATOM    180  O1  BW7     2      16.790  22.070  19.920  1.00  0.00            
ATOM    181  O2  BW7     2      17.630  20.390  18.610  1.00  0.00            
ATOM    182  C11 BW7     2      17.170  19.510  19.620  1.00  0.00            
ATOM    183  C12 BW7     2      17.660  18.070  19.230  1.00  0.00            
ATOM    184  N2  BW7     2      19.090  17.920  18.830  1.00  0.00            
ATOM    185  C13 BW7     2      19.990  18.100  20.060  1.00  0.00            
ATOM    186  C14 BW7     2      19.190  16.430  18.400  1.00  0.00            
ATOM    187  C15 BW7     2      18.740  22.110  16.830  1.00  0.00            
ATOM    188  C16 BW7     2      19.300  23.050  15.930  1.00  0.00            
ATOM    189  H1  BW7     2      22.180  23.750   9.200  1.00  0.00            
ATOM    190  H2  BW7     2      21.800  22.480  10.410  1.00  0.00            
ATOM    191  H3  BW7     2      20.480  23.410   9.760  1.00  0.00            
ATOM    192  H4  BW7     2      21.230  25.510  10.800  1.00  0.00            
ATOM    193  H5  BW7     2      22.850  24.840  11.120  1.00  0.00            
ATOM    194  H6  BW7     2      22.000  23.310  12.830  1.00  0.00            
ATOM    195  H7  BW7     2      20.400  24.000  12.750  1.00  0.00            
ATOM    196  H8  BW7     2      21.520  26.300  13.190  1.00  0.00            
ATOM    197  H9  BW7     2      22.890  25.530  13.640  1.00  0.00            
ATOM    198  H10 BW7     2      21.750  25.920  15.740  1.00  0.00            
ATOM    199  H11 BW7     2      21.740  24.200  15.500  1.00  0.00            
ATOM    200  H12 BW7     2      19.380  26.110  15.100  1.00  0.00            
ATOM    201  H13 BW7     2      18.770  25.870  17.470  1.00  0.00            
ATOM    202  H14 BW7     2      17.230  24.350  18.960  1.00  0.00            
ATOM    203  H15 BW7     2      16.070  19.530  19.620  1.00  0.00            
ATOM    204  H16 BW7     2      17.670  19.720  20.580  1.00  0.00            
ATOM    205  H17 BW7     2      17.030  17.720  18.400  1.00  0.00            
ATOM    206  H18 BW7     2      17.440  17.320  19.990  1.00  0.00            
ATOM    207  H19 BW7     2      19.340  18.500  18.020  1.00  0.00            
ATOM    208  H20 BW7     2      20.000  19.120  20.440  1.00  0.00            
ATOM    209  H21 BW7     2      19.760  17.450  20.910  1.00  0.00            
ATOM    210  H22 BW7     2      21.020  17.990  19.730  1.00  0.00            
ATOM    211  H23 BW7     2      18.400  16.210  17.690  1.00  0.00            
ATOM    212  H24 BW7     2      20.140  16.220  17.910  1.00  0.00            
ATOM    213  H25 BW7     2      19.030  15.760  19.250  1.00  0.00            
ATOM    214  H26 BW7     2      18.790  21.060  16.570  1.00  0.00            
ATOM    215  H27 BW7     2      19.880  22.760  15.060  1.00  0.00            
TER
ENDMDL
MODEL        1
ATOM      1  H1  GCD     1      15.590  13.390  23.070  1.00  0.00            
ATOM      2  O1  GCD     1      15.890  13.060  22.220  1.00  0.00            
ATOM      3  C1  GCD     1      14.910  13.520  21.340  1.00  0.00            
ATOM      4  H2  GCD     1      13.950  13.030  21.540  1.00  0.00            
ATOM      5  H3  GCD     1      14.800  14.590  21.520  1.00  0.00            
ATOM      6  C2  GCD     1      15.230  13.470  19.820  1.00  0.00            
ATOM      7  H4  GCD     1      16.180  14.010  19.730  1.00  0.00            
ATOM      8  C3  GCD     1      14.260  14.180  18.910  1.00  0.00            
ATOM      9  H5  GCD     1      13.230  13.860  19.100  1.00  0.00            
ATOM     10  C4  GCD     1      14.660  14.090  17.450  1.00  0.00            
ATOM     11  H6  GCD     1      15.540  14.690  17.200  1.00  0.00            
ATOM     12  O2  GCD     1      13.530  14.540  16.710  1.00  0.00            
ATOM     13  H7  GCD     1      13.320  15.430  17.030  1.00  0.00            
ATOM     14  C5  GCD     1      14.930  12.620  17.080  1.00  0.00            
ATOM     15  H8  GCD     1      13.990  12.070  17.210  1.00  0.00            
ATOM     16  O3  GCD     1      15.300  12.490  15.690  1.00  0.00            
ATOM     17  H9  GCD     1      14.560  12.430  15.080  1.00  0.00            
ATOM     18  C6  GCD     1      15.850  11.950  18.130  1.00  0.00            
ATOM     19  O4  GCD     1      15.330  12.100  19.380  1.00  0.00            
ATOM     20  H10 GCD     1      15.960  10.860  18.070  1.00  0.00            
ATOM     21  O5  GCD     1      17.160  12.520  18.050  1.00  0.00            
ATOM     22  C7  GCD     1      18.180  11.480  17.900  1.00  0.00            
ATOM     23  H11 GCD     1      17.790  10.520  18.250  1.00  0.00            
ATOM     24  C8  GCD     1      18.450  11.210  16.460  1.00  0.00            
ATOM     25  H12 GCD     1      18.790  12.140  15.990  1.00  0.00            
ATOM     26  O6  GCD     1      17.340  10.600  15.770  1.00  0.00            
ATOM     27  H13 GCD     1      16.640  11.260  15.700  1.00  0.00            
ATOM     28  C9  GCD     1      19.720  10.380  16.320  1.00  0.00            
ATOM     29  H14 GCD     1      19.570   9.350  16.680  1.00  0.00            
ATOM     30  O7  GCD     1      20.170  10.360  14.940  1.00  0.00            
ATOM     31  H15 GCD     1      19.440   9.980  14.430  1.00  0.00            
ATOM     32  C10 GCD     1      20.840  10.890  17.140  1.00  0.00            
ATOM     33  H16 GCD     1      21.690  10.210  17.020  1.00  0.00            
ATOM     34  O8  GCD     1      20.400  10.920  18.480  1.00  0.00            
ATOM     35  C11 GCD     1      19.340  11.810  18.770  1.00  0.00            
ATOM     36  H17 GCD     1      19.650  12.810  18.420  1.00  0.00            
ATOM     37  C12 GCD     1      19.290  11.810  20.270  1.00  0.00            
ATOM     38  H18 GCD     1      18.380  12.390  20.510  1.00  0.00            
ATOM     39  H19 GCD     1      20.150  12.300  20.750  1.00  0.00            
ATOM     40  O9  GCD     1      19.110  10.540  20.850  1.00  0.00            
ATOM     41  H20 GCD     1      19.650   9.840  20.460  1.00  0.00            
ATOM     42  O10 GCD     1      21.290  12.220  16.720  1.00  0.00            
ATOM     43  C13 GCD     1      22.580  12.190  16.130  1.00  0.00            
ATOM     44  H21 GCD     1      22.800  11.150  15.880  1.00  0.00            
ATOM     45  C14 GCD     1      22.590  13.040  14.890  1.00  0.00            
ATOM     46  H22 GCD     1      22.240  14.070  15.050  1.00  0.00            
ATOM     47  O11 GCD     1      21.740  12.480  13.840  1.00  0.00            
ATOM     48  H23 GCD     1      20.940  12.250  14.320  1.00  0.00            
ATOM     49  C15 GCD     1      23.980  13.190  14.340  1.00  0.00            
ATOM     50  H24 GCD     1      24.380  12.270  13.900  1.00  0.00            
ATOM     51  O12 GCD     1      24.000  14.160  13.290  1.00  0.00            
ATOM     52  H25 GCD     1      23.850  15.020  13.690  1.00  0.00            
ATOM     53  C16 GCD     1      24.930  13.590  15.440  1.00  0.00            
ATOM     54  H26 GCD     1      25.960  13.670  15.080  1.00  0.00            
ATOM     55  O13 GCD     1      24.910  12.660  16.450  1.00  0.00            
ATOM     56  C17 GCD     1      23.680  12.550  17.160  1.00  0.00            
ATOM     57  H27 GCD     1      23.320  13.510  17.560  1.00  0.00            
ATOM     58  C18 GCD     1      23.900  11.660  18.360  1.00  0.00            
ATOM     59  H28 GCD     1      22.970  11.660  18.940  1.00  0.00            
ATOM     60  H29 GCD     1      24.650  12.040  19.080  1.00  0.00            
ATOM     61  O14 GCD     1      24.270  10.400  18.000  1.00  0.00            
ATOM     62  H30 GCD     1      25.190  10.480  17.720  1.00  0.00            
ATOM     63  O15 GCD     1      24.530  14.930  15.880  1.00  0.00            
ATOM     64  C19 GCD     1      25.580  15.860  16.130  1.00  0.00            
ATOM     65  H31 GCD     1      26.520  15.300  16.000  1.00  0.00            
ATOM     66  C20 GCD     1      25.590  17.090  15.160  1.00  0.00            
ATOM     67  H32 GCD     1      24.570  17.450  14.960  1.00  0.00            
ATOM     68  O16 GCD     1      26.040  16.560  13.930  1.00  0.00            
ATOM     69  H33 GCD     1      25.930  17.240  13.260  1.00  0.00            
ATOM     70  C21 GCD     1      26.500  18.190  15.700  1.00  0.00            
ATOM     71  H34 GCD     1      27.510  17.760  15.630  1.00  0.00            
ATOM     72  O17 GCD     1      26.380  19.480  14.920  1.00  0.00            
ATOM     73  H35 GCD     1      25.440  19.700  14.950  1.00  0.00            
ATOM     74  C22 GCD     1      26.190  18.510  17.150  1.00  0.00            
ATOM     75  H36 GCD     1      26.850  19.240  17.620  1.00  0.00            
ATOM     76  O18 GCD     1      26.360  17.310  17.870  1.00  0.00            
ATOM     77  C23 GCD     1      25.360  16.320  17.580  1.00  0.00            
ATOM     78  H37 GCD     1      24.340  16.710  17.720  1.00  0.00            
ATOM     79  C24 GCD     1      25.450  15.250  18.640  1.00  0.00            
ATOM     80  H38 GCD     1      24.530  14.660  18.700  1.00  0.00            
ATOM     81  H39 GCD     1      25.540  15.710  19.630  1.00  0.00            
ATOM     82  O19 GCD     1      26.630  14.300  18.570  1.00  0.00            
ATOM     83  H40 GCD     1      27.370  14.910  18.470  1.00  0.00            
ATOM     84  O20 GCD     1      24.850  19.050  17.300  1.00  0.00            
ATOM     85  C25 GCD     1      24.800  20.480  17.430  1.00  0.00            
ATOM     86  H41 GCD     1      25.700  20.930  17.000  1.00  0.00            
ATOM     87  C26 GCD     1      23.570  20.990  16.600  1.00  0.00            
ATOM     88  H42 GCD     1      22.720  20.390  16.940  1.00  0.00            
ATOM     89  O21 GCD     1      23.810  20.710  15.200  1.00  0.00            
ATOM     90  H43 GCD     1      23.310  21.320  14.640  1.00  0.00            
ATOM     91  C27 GCD     1      23.400  22.490  16.850  1.00  0.00            
ATOM     92  H44 GCD     1      24.300  22.970  16.430  1.00  0.00            
ATOM     93  O22 GCD     1      22.340  23.120  16.080  1.00  0.00            
ATOM     94  H45 GCD     1      21.540  22.740  16.460  1.00  0.00            
ATOM     95  C28 GCD     1      23.370  22.880  18.320  1.00  0.00            
ATOM     96  H46 GCD     1      23.420  23.960  18.460  1.00  0.00            
ATOM     97  O23 GCD     1      24.480  22.250  18.960  1.00  0.00            
ATOM     98  C29 GCD     1      24.580  20.840  18.890  1.00  0.00            
ATOM     99  H47 GCD     1      23.680  20.330  19.250  1.00  0.00            
ATOM    100  C30 GCD     1      25.770  20.420  19.840  1.00  0.00            
ATOM    101  H48 GCD     1      25.980  19.340  19.790  1.00  0.00            
ATOM    102  H49 GCD     1      25.450  20.670  20.860  1.00  0.00            
ATOM    103  O24 GCD     1      26.960  21.010  19.510  1.00  0.00            
ATOM    104  H50 GCD     1      27.620  20.550  20.040  1.00  0.00            
ATOM    105  O25 GCD     1      22.240  22.380  19.020  1.00  0.00            
ATOM    106  C31 GCD     1      21.610  23.340  19.920  1.00  0.00            
ATOM    107  H51 GCD     1      22.300  24.120  20.270  1.00  0.00            
ATOM    108  C32 GCD     1      20.520  24.060  19.100  1.00  0.00            
ATOM    109  H52 GCD     1      20.000  23.280  18.530  1.00  0.00            
ATOM    110  O26 GCD     1      20.960  25.000  18.150  1.00  0.00            
ATOM    111  H53 GCD     1      21.590  25.580  18.600  1.00  0.00            
ATOM    112  C33 GCD     1      19.530  24.780  20.060  1.00  0.00            
ATOM    113  H54 GCD     1      20.010  25.530  20.700  1.00  0.00            
ATOM    114  O27 GCD     1      18.410  25.330  19.390  1.00  0.00            
ATOM    115  H55 GCD     1      18.650  26.210  19.080  1.00  0.00            
ATOM    116  C34 GCD     1      19.040  23.790  21.060  1.00  0.00            
ATOM    117  H56 GCD     1      18.420  24.270  21.820  1.00  0.00            
ATOM    118  O28 GCD     1      20.090  23.280  21.810  1.00  0.00            
ATOM    119  C35 GCD     1      21.070  22.530  21.110  1.00  0.00            
ATOM    120  H57 GCD     1      20.540  21.630  20.760  1.00  0.00            
ATOM    121  C36 GCD     1      22.100  22.100  22.160  1.00  0.00            
ATOM    122  H58 GCD     1      22.710  21.320  21.670  1.00  0.00            
ATOM    123  H59 GCD     1      21.510  21.640  22.970  1.00  0.00            
ATOM    124  O29 GCD     1      22.970  23.190  22.630  1.00  0.00            
ATOM    125  H60 GCD     1      23.550  22.870  23.330  1.00  0.00            
ATOM    126  O30 GCD     1      18.430  22.740  20.490  1.00  0.00            
ATOM    127  C37 GCD     1      17.020  22.790  20.620  1.00  0.00            
ATOM    128  H61 GCD     1      16.670  23.790  20.900  1.00  0.00            
ATOM    129  C38 GCD     1      16.410  22.380  19.270  1.00  0.00            
ATOM    130  H62 GCD     1      16.850  21.450  18.890  1.00  0.00            
ATOM    131  O31 GCD     1      16.710  23.400  18.290  1.00  0.00            
ATOM    132  H63 GCD     1      17.480  23.940  18.510  1.00  0.00            
ATOM    133  C39 GCD     1      14.900  22.120  19.400  1.00  0.00            
ATOM    134  H64 GCD     1      14.450  23.090  19.660  1.00  0.00            
ATOM    135  O32 GCD     1      14.210  21.720  18.210  1.00  0.00            
ATOM    136  H65 GCD     1      14.180  22.480  17.620  1.00  0.00            
ATOM    137  C40 GCD     1      14.630  21.200  20.520  1.00  0.00            
ATOM    138  H66 GCD     1      13.580  21.110  20.800  1.00  0.00            
ATOM    139  O33 GCD     1      15.210  21.750  21.730  1.00  0.00            
ATOM    140  C41 GCD     1      16.570  21.820  21.690  1.00  0.00            
ATOM    141  H67 GCD     1      16.930  20.790  21.540  1.00  0.00            
ATOM    142  C42 GCD     1      17.080  22.160  23.060  1.00  0.00            
ATOM    143  H68 GCD     1      18.170  22.100  23.100  1.00  0.00            
ATOM    144  H69 GCD     1      16.810  21.360  23.760  1.00  0.00            
ATOM    145  O34 GCD     1      16.650  23.450  23.440  1.00  0.00            
ATOM    146  H70 GCD     1      15.720  23.300  23.670  1.00  0.00            
ATOM    147  O35 GCD     1      14.980  19.880  20.270  1.00  0.00            
ATOM    148  C43 GCD     1      13.950  18.860  20.220  1.00  0.00            
ATOM    149  H71 GCD     1      13.000  19.220  20.630  1.00  0.00            
ATOM    150  C44 GCD     1      13.600  18.350  18.810  1.00  0.00            
ATOM    151  H72 GCD     1      14.490  17.910  18.340  1.00  0.00            
ATOM    152  O36 GCD     1      12.990  19.360  18.030  1.00  0.00            
ATOM    153  H73 GCD     1      13.580  20.120  18.050  1.00  0.00            
ATOM    154  C45 GCD     1      12.580  17.220  18.920  1.00  0.00            
ATOM    155  H74 GCD     1      11.680  17.600  19.410  1.00  0.00            
ATOM    156  O37 GCD     1      12.260  16.830  17.540  1.00  0.00            
ATOM    157  H75 GCD     1      12.050  17.640  17.060  1.00  0.00            
ATOM    158  C46 GCD     1      13.170  16.140  19.790  1.00  0.00            
ATOM    159  H76 GCD     1      12.300  15.480  19.850  1.00  0.00            
ATOM    160  O38 GCD     1      14.330  15.550  19.200  1.00  0.00            
ATOM    161  O39 GCD     1      13.500  16.720  21.070  1.00  0.00            
ATOM    162  C47 GCD     1      14.520  17.720  21.020  1.00  0.00            
ATOM    163  H77 GCD     1      15.430  17.390  20.500  1.00  0.00            
ATOM    164  C48 GCD     1      14.770  18.100  22.450  1.00  0.00            
ATOM    165  H78 GCD     1      15.530  18.890  22.340  1.00  0.00            
ATOM    166  H79 GCD     1      15.270  17.220  22.880  1.00  0.00            
ATOM    167  O40 GCD     1      13.650  18.630  23.170  1.00  0.00            
ATOM    168  H80 GCD     1      12.950  17.980  23.040  1.00  0.00            
ATOM    169  C1  BW7     2      14.630  21.000  13.040  1.00  0.00            
ATOM    170  C2  BW7     2      14.580  19.710  13.930  1.00  0.00            
ATOM    171  C3  BW7     2      15.350  19.970  15.250  1.00  0.00            
ATOM    172  C4  BW7     2      15.750  18.630  15.890  1.00  0.00            
ATOM    173  C5  BW7     2      16.790  18.740  17.050  1.00  0.00            
ATOM    174  N1  BW7     2      17.320  17.450  17.440  1.00  0.00            
ATOM    175  C6  BW7     2      17.710  17.170  18.770  1.00  0.00            
ATOM    176  C7  BW7     2      17.960  18.190  19.720  1.00  0.00            
ATOM    177  C8  BW7     2      18.320  17.890  21.050  1.00  0.00            
ATOM    178  C9  BW7     2      18.530  16.520  21.380  1.00  0.00            
ATOM    179  C10 BW7     2      19.110  16.230  22.700  1.00  0.00            
ATOM    180  O1  BW7     2      18.910  16.990  23.650  1.00  0.00            
ATOM    181  O2  BW7     2      19.490  14.890  22.920  1.00  0.00            
ATOM    182  C11 BW7     2      19.790  14.610  24.340  1.00  0.00            
ATOM    183  C12 BW7     2      20.440  13.260  24.350  1.00  0.00            
ATOM    184  N2  BW7     2      21.580  13.030  23.440  1.00  0.00            
ATOM    185  C13 BW7     2      22.780  13.520  24.190  1.00  0.00            
ATOM    186  C14 BW7     2      21.720  11.550  23.200  1.00  0.00            
ATOM    187  C15 BW7     2      18.340  15.510  20.450  1.00  0.00            
ATOM    188  C16 BW7     2      17.940  15.820  19.130  1.00  0.00            
ATOM    189  H1  BW7     2      15.620  21.190  12.600  1.00  0.00            
ATOM    190  H2  BW7     2      13.850  20.950  12.270  1.00  0.00            
ATOM    191  H3  BW7     2      14.300  21.830  13.680  1.00  0.00            
ATOM    192  H4  BW7     2      15.020  18.950  13.270  1.00  0.00            
ATOM    193  H5  BW7     2      13.530  19.430  14.090  1.00  0.00            
ATOM    194  H6  BW7     2      14.720  20.530  15.960  1.00  0.00            
ATOM    195  H7  BW7     2      16.210  20.630  15.060  1.00  0.00            
ATOM    196  H8  BW7     2      16.280  18.090  15.090  1.00  0.00            
ATOM    197  H9  BW7     2      14.880  17.970  16.010  1.00  0.00            
ATOM    198  H10 BW7     2      16.160  19.160  17.840  1.00  0.00            
ATOM    199  H11 BW7     2      17.590  19.450  16.800  1.00  0.00            
ATOM    200  H12 BW7     2      16.870  16.660  17.000  1.00  0.00            
ATOM    201  H13 BW7     2      17.770  19.210  19.420  1.00  0.00            
ATOM    202  H14 BW7     2      18.410  18.680  21.790  1.00  0.00            
ATOM    203  H15 BW7     2      18.760  14.600  24.730  1.00  0.00            
ATOM    204  H16 BW7     2      20.420  15.380  24.780  1.00  0.00            
ATOM    205  H17 BW7     2      19.640  12.570  24.080  1.00  0.00            
ATOM    206  H18 BW7     2      20.790  12.960  25.340  1.00  0.00            
ATOM    207  H19 BW7     2      21.410  13.620  22.620  1.00  0.00            
ATOM    208  H20 BW7     2      23.700  13.380  23.610  1.00  0.00            
ATOM    209  H21 BW7     2      22.640  14.580  24.430  1.00  0.00            
ATOM    210  H22 BW7     2      22.970  12.910  25.080  1.00  0.00            
ATOM    211  H23 BW7     2      22.150  11.050  24.070  1.00  0.00            
ATOM    212  H24 BW7     2      20.740  11.110  22.990  1.00  0.00            
ATOM    213  H25 BW7     2      22.390  11.390  22.360  1.00  0.00            
ATOM    214  H26 BW7     2      18.430  14.470  20.720  1.00  0.00            
ATOM    215  H27 BW7     2      17.870  15.030  18.390  1.00  0.00            
TER
ENDMDL
MODEL        1
ATOM      1  H1  GCD     1      13.440  23.350  35.650  1.00  0.00            
ATOM      2  O1  GCD     1      13.430  22.890  34.810  1.00  0.00            
ATOM      3  C1  GCD     1      13.740  23.860  33.800  1.00  0.00            
ATOM      4  H2  GCD     1      13.480  24.860  34.150  1.00  0.00            
ATOM      5  H3  GCD     1      14.830  23.850  33.650  1.00  0.00            
ATOM      6  C2  GCD     1      13.050  23.550  32.460  1.00  0.00            
ATOM      7  H4  GCD     1      13.440  22.600  32.050  1.00  0.00            
ATOM      8  C3  GCD     1      13.270  24.700  31.450  1.00  0.00            
ATOM      9  H5  GCD     1      12.860  25.630  31.880  1.00  0.00            
ATOM     10  C4  GCD     1      12.540  24.430  30.090  1.00  0.00            
ATOM     11  H6  GCD     1      13.010  23.510  29.720  1.00  0.00            
ATOM     12  O2  GCD     1      12.680  25.600  29.280  1.00  0.00            
ATOM     13  H7  GCD     1      13.270  25.370  28.560  1.00  0.00            
ATOM     14  C5  GCD     1      11.030  24.130  30.370  1.00  0.00            
ATOM     15  H8  GCD     1      10.580  25.110  30.580  1.00  0.00            
ATOM     16  O3  GCD     1      10.370  23.780  29.130  1.00  0.00            
ATOM     17  H9  GCD     1       9.930  22.920  29.190  1.00  0.00            
ATOM     18  C6  GCD     1      10.790  23.080  31.460  1.00  0.00            
ATOM     19  O4  GCD     1      11.560  23.470  32.640  1.00  0.00            
ATOM     20  H10 GCD     1       9.720  23.030  31.650  1.00  0.00            
ATOM     21  O5  GCD     1      11.290  21.820  31.120  1.00  0.00            
ATOM     22  C7  GCD     1      10.410  20.720  31.450  1.00  0.00            
ATOM     23  H11 GCD     1       9.750  21.100  32.230  1.00  0.00            
ATOM     24  C8  GCD     1       9.540  20.150  30.310  1.00  0.00            
ATOM     25  H12 GCD     1      10.240  19.750  29.570  1.00  0.00            
ATOM     26  O6  GCD     1       8.820  21.150  29.600  1.00  0.00            
ATOM     27  H13 GCD     1       8.290  21.630  30.240  1.00  0.00            
ATOM     28  C9  GCD     1       8.560  19.030  30.820  1.00  0.00            
ATOM     29  H14 GCD     1       7.960  19.440  31.640  1.00  0.00            
ATOM     30  O7  GCD     1       7.660  18.410  29.870  1.00  0.00            
ATOM     31  H15 GCD     1       7.160  19.000  29.280  1.00  0.00            
ATOM     32  C10 GCD     1       9.410  18.000  31.510  1.00  0.00            
ATOM     33  H16 GCD     1       8.830  17.310  32.130  1.00  0.00            
ATOM     34  O8  GCD     1      10.230  18.560  32.460  1.00  0.00            
ATOM     35  C11 GCD     1      11.120  19.580  32.040  1.00  0.00            
ATOM     36  H17 GCD     1      11.760  19.150  31.250  1.00  0.00            
ATOM     37  C12 GCD     1      12.150  19.910  33.140  1.00  0.00            
ATOM     38  H18 GCD     1      12.990  20.390  32.600  1.00  0.00            
ATOM     39  H19 GCD     1      12.650  18.990  33.460  1.00  0.00            
ATOM     40  O9  GCD     1      11.730  20.810  34.180  1.00  0.00            
ATOM     41  H20 GCD     1      12.250  21.610  34.090  1.00  0.00            
ATOM     42  O10 GCD     1      10.150  17.340  30.510  1.00  0.00            
ATOM     43  C13 GCD     1      10.250  15.940  30.520  1.00  0.00            
ATOM     44  H21 GCD     1       9.610  15.580  31.330  1.00  0.00            
ATOM     45  C14 GCD     1       9.920  15.500  29.120  1.00  0.00            
ATOM     46  H22 GCD     1      10.630  16.080  28.530  1.00  0.00            
ATOM     47  O11 GCD     1       8.570  15.840  28.810  1.00  0.00            
ATOM     48  H23 GCD     1       8.460  16.720  29.180  1.00  0.00            
ATOM     49  C15 GCD     1      10.270  13.990  28.890  1.00  0.00            
ATOM     50  H24 GCD     1       9.720  13.370  29.600  1.00  0.00            
ATOM     51  O12 GCD     1       9.910  13.540  27.530  1.00  0.00            
ATOM     52  H25 GCD     1       9.010  13.810  27.350  1.00  0.00            
ATOM     53  C16 GCD     1      11.770  13.810  29.340  1.00  0.00            
ATOM     54  H26 GCD     1      12.040  12.760  29.330  1.00  0.00            
ATOM     55  O13 GCD     1      11.890  14.300  30.660  1.00  0.00            
ATOM     56  C17 GCD     1      11.720  15.690  30.880  1.00  0.00            
ATOM     57  H27 GCD     1      12.330  16.270  30.170  1.00  0.00            
ATOM     58  C18 GCD     1      12.200  16.110  32.270  1.00  0.00            
ATOM     59  H28 GCD     1      11.480  15.880  33.050  1.00  0.00            
ATOM     60  H29 GCD     1      12.350  17.200  32.270  1.00  0.00            
ATOM     61  O14 GCD     1      13.390  15.450  32.540  1.00  0.00            
ATOM     62  H30 GCD     1      13.200  14.520  32.660  1.00  0.00            
ATOM     63  O15 GCD     1      12.660  14.460  28.480  1.00  0.00            
ATOM     64  C19 GCD     1      13.620  13.690  27.810  1.00  0.00            
ATOM     65  H31 GCD     1      13.440  12.610  27.860  1.00  0.00            
ATOM     66  C20 GCD     1      13.440  14.000  26.330  1.00  0.00            
ATOM     67  H32 GCD     1      13.620  15.070  26.150  1.00  0.00            
ATOM     68  O16 GCD     1      12.150  13.600  25.800  1.00  0.00            
ATOM     69  H33 GCD     1      11.440  13.850  26.410  1.00  0.00            
ATOM     70  C21 GCD     1      14.520  13.290  25.550  1.00  0.00            
ATOM     71  H34 GCD     1      14.460  12.220  25.750  1.00  0.00            
ATOM     72  O17 GCD     1      14.580  13.570  24.130  1.00  0.00            
ATOM     73  H35 GCD     1      14.770  14.510  24.080  1.00  0.00            
ATOM     74  C22 GCD     1      15.920  13.670  26.090  1.00  0.00            
ATOM     75  H36 GCD     1      16.710  13.120  25.560  1.00  0.00            
ATOM     76  O18 GCD     1      15.960  13.240  27.430  1.00  0.00            
ATOM     77  C23 GCD     1      15.060  13.930  28.280  1.00  0.00            
ATOM     78  H37 GCD     1      15.330  14.980  28.410  1.00  0.00            
ATOM     79  C24 GCD     1      15.130  13.260  29.700  1.00  0.00            
ATOM     80  H38 GCD     1      14.810  12.210  29.640  1.00  0.00            
ATOM     81  H39 GCD     1      14.530  13.800  30.450  1.00  0.00            
ATOM     82  O19 GCD     1      16.390  13.430  30.220  1.00  0.00            
ATOM     83  H40 GCD     1      17.060  13.230  29.560  1.00  0.00            
ATOM     84  O20 GCD     1      16.130  15.030  26.020  1.00  0.00            
ATOM     85  C25 GCD     1      17.050  15.470  25.010  1.00  0.00            
ATOM     86  H41 GCD     1      17.280  14.680  24.290  1.00  0.00            
ATOM     87  C26 GCD     1      16.440  16.760  24.360  1.00  0.00            
ATOM     88  H42 GCD     1      16.270  17.460  25.190  1.00  0.00            
ATOM     89  O21 GCD     1      15.210  16.430  23.720  1.00  0.00            
ATOM     90  H43 GCD     1      15.000  17.180  23.150  1.00  0.00            
ATOM     91  C27 GCD     1      17.430  17.310  23.330  1.00  0.00            
ATOM     92  H44 GCD     1      17.590  16.610  22.500  1.00  0.00            
ATOM     93  O22 GCD     1      16.920  18.590  22.900  1.00  0.00            
ATOM     94  H45 GCD     1      17.070  19.120  23.700  1.00  0.00            
ATOM     95  C28 GCD     1      18.810  17.460  23.990  1.00  0.00            
ATOM     96  H46 GCD     1      19.530  17.730  23.220  1.00  0.00            
ATOM     97  O23 GCD     1      19.180  16.280  24.720  1.00  0.00            
ATOM     98  C29 GCD     1      18.370  15.820  25.710  1.00  0.00            
ATOM     99  H47 GCD     1      18.240  16.570  26.500  1.00  0.00            
ATOM    100  C30 GCD     1      19.040  14.590  26.370  1.00  0.00            
ATOM    101  H48 GCD     1      18.990  13.720  25.700  1.00  0.00            
ATOM    102  H49 GCD     1      18.310  14.260  27.120  1.00  0.00            
ATOM    103  O24 GCD     1      20.230  14.890  26.980  1.00  0.00            
ATOM    104  H50 GCD     1      20.790  15.170  26.250  1.00  0.00            
ATOM    105  O25 GCD     1      18.800  18.670  24.750  1.00  0.00            
ATOM    106  C31 GCD     1      20.040  19.440  24.760  1.00  0.00            
ATOM    107  H51 GCD     1      20.790  18.840  24.230  1.00  0.00            
ATOM    108  C32 GCD     1      19.810  20.620  23.870  1.00  0.00            
ATOM    109  H52 GCD     1      19.010  21.200  24.350  1.00  0.00            
ATOM    110  O26 GCD     1      19.540  20.260  22.510  1.00  0.00            
ATOM    111  H53 GCD     1      19.200  21.050  22.070  1.00  0.00            
ATOM    112  C33 GCD     1      20.970  21.610  23.860  1.00  0.00            
ATOM    113  H54 GCD     1      21.880  21.220  23.390  1.00  0.00            
ATOM    114  O27 GCD     1      20.640  22.840  23.170  1.00  0.00            
ATOM    115  H55 GCD     1      20.370  23.430  23.880  1.00  0.00            
ATOM    116  C34 GCD     1      21.330  21.930  25.300  1.00  0.00            
ATOM    117  H56 GCD     1      22.250  22.540  25.330  1.00  0.00            
ATOM    118  O28 GCD     1      21.580  20.700  26.010  1.00  0.00            
ATOM    119  C35 GCD     1      20.420  19.860  26.130  1.00  0.00            
ATOM    120  H57 GCD     1      19.580  20.440  26.530  1.00  0.00            
ATOM    121  C36 GCD     1      20.690  18.710  27.100  1.00  0.00            
ATOM    122  H58 GCD     1      21.470  18.010  26.770  1.00  0.00            
ATOM    123  H59 GCD     1      19.800  18.070  27.100  1.00  0.00            
ATOM    124  O29 GCD     1      20.890  19.140  28.370  1.00  0.00            
ATOM    125  H60 GCD     1      21.800  19.460  28.410  1.00  0.00            
ATOM    126  O30 GCD     1      20.240  22.610  25.930  1.00  0.00            
ATOM    127  C37 GCD     1      20.550  23.770  26.770  1.00  0.00            
ATOM    128  H61 GCD     1      21.550  24.120  26.490  1.00  0.00            
ATOM    129  C38 GCD     1      19.560  24.850  26.430  1.00  0.00            
ATOM    130  H62 GCD     1      18.530  24.510  26.590  1.00  0.00            
ATOM    131  O31 GCD     1      19.770  25.260  25.020  1.00  0.00            
ATOM    132  H63 GCD     1      20.700  25.300  24.750  1.00  0.00            
ATOM    133  C39 GCD     1      19.820  26.060  27.340  1.00  0.00            
ATOM    134  H64 GCD     1      20.810  26.400  27.020  1.00  0.00            
ATOM    135  O32 GCD     1      18.870  27.100  27.220  1.00  0.00            
ATOM    136  H65 GCD     1      18.190  26.840  27.840  1.00  0.00            
ATOM    137  C40 GCD     1      19.790  25.640  28.870  1.00  0.00            
ATOM    138  H66 GCD     1      20.060  26.460  29.550  1.00  0.00            
ATOM    139  O33 GCD     1      20.880  24.680  29.000  1.00  0.00            
ATOM    140  C41 GCD     1      20.540  23.460  28.280  1.00  0.00            
ATOM    141  H67 GCD     1      19.580  23.040  28.610  1.00  0.00            
ATOM    142  C42 GCD     1      21.590  22.490  28.670  1.00  0.00            
ATOM    143  H68 GCD     1      21.420  21.530  28.180  1.00  0.00            
ATOM    144  H69 GCD     1      21.520  22.280  29.750  1.00  0.00            
ATOM    145  O34 GCD     1      22.940  22.960  28.450  1.00  0.00            
ATOM    146  H70 GCD     1      23.170  23.650  29.080  1.00  0.00            
ATOM    147  O35 GCD     1      18.600  25.090  29.280  1.00  0.00            
ATOM    148  C43 GCD     1      17.830  25.580  30.380  1.00  0.00            
ATOM    149  H71 GCD     1      18.420  26.300  30.970  1.00  0.00            
ATOM    150  C44 GCD     1      16.640  26.350  29.870  1.00  0.00            
ATOM    151  H72 GCD     1      15.980  25.730  29.260  1.00  0.00            
ATOM    152  O36 GCD     1      17.050  27.490  29.100  1.00  0.00            
ATOM    153  H73 GCD     1      16.290  28.060  28.930  1.00  0.00            
ATOM    154  C45 GCD     1      15.900  26.900  31.080  1.00  0.00            
ATOM    155  H74 GCD     1      16.560  27.590  31.620  1.00  0.00            
ATOM    156  O37 GCD     1      14.730  27.600  30.700  1.00  0.00            
ATOM    157  H75 GCD     1      14.200  26.960  30.210  1.00  0.00            
ATOM    158  C46 GCD     1      15.460  25.750  32.000  1.00  0.00            
ATOM    159  H76 GCD     1      14.960  26.110  32.910  1.00  0.00            
ATOM    160  O38 GCD     1      14.740  24.880  31.210  1.00  0.00            
ATOM    161  O39 GCD     1      16.590  25.030  32.430  1.00  0.00            
ATOM    162  C47 GCD     1      17.410  24.500  31.360  1.00  0.00            
ATOM    163  H77 GCD     1      16.880  23.700  30.830  1.00  0.00            
ATOM    164  C48 GCD     1      18.720  23.770  31.940  1.00  0.00            
ATOM    165  H78 GCD     1      19.430  24.550  32.230  1.00  0.00            
ATOM    166  H79 GCD     1      19.300  23.330  31.120  1.00  0.00            
ATOM    167  O40 GCD     1      18.470  22.760  32.960  1.00  0.00            
ATOM    168  H80 GCD     1      17.870  22.090  32.620  1.00  0.00            
ATOM    169  C1  BW7     2      10.300  15.170  22.850  1.00  0.00            
ATOM    170  C2  BW7     2      10.610  16.630  23.290  1.00  0.00            
ATOM    171  C3  BW7     2      11.490  16.550  24.540  1.00  0.00            
ATOM    172  C4  BW7     2      11.750  17.960  25.030  1.00  0.00            
ATOM    173  C5  BW7     2      12.660  17.900  26.260  1.00  0.00            
ATOM    174  N1  BW7     2      12.710  19.160  27.050  1.00  0.00            
ATOM    175  C6  BW7     2      13.460  19.250  28.250  1.00  0.00            
ATOM    176  C7  BW7     2      13.640  20.570  28.730  1.00  0.00            
ATOM    177  C8  BW7     2      14.430  20.770  29.900  1.00  0.00            
ATOM    178  C9  BW7     2      15.000  19.650  30.520  1.00  0.00            
ATOM    179  C10 BW7     2      16.090  19.890  31.520  1.00  0.00            
ATOM    180  O1  BW7     2      16.440  20.980  31.930  1.00  0.00            
ATOM    181  O2  BW7     2      16.520  18.730  32.030  1.00  0.00            
ATOM    182  C11 BW7     2      17.390  18.650  33.220  1.00  0.00            
ATOM    183  C12 BW7     2      18.290  17.470  32.780  1.00  0.00            
ATOM    184  N2  BW7     2      17.510  16.220  32.260  1.00  0.00            
ATOM    185  C13 BW7     2      18.300  15.020  32.310  1.00  0.00            
ATOM    186  C14 BW7     2      16.360  15.830  33.110  1.00  0.00            
ATOM    187  C15 BW7     2      14.740  18.340  30.070  1.00  0.00            
ATOM    188  C16 BW7     2      13.980  18.150  28.930  1.00  0.00            
ATOM    189  H1  BW7     2       9.950  14.620  23.730  1.00  0.00            
ATOM    190  H2  BW7     2       9.540  15.150  22.050  1.00  0.00            
ATOM    191  H3  BW7     2      11.240  14.670  22.570  1.00  0.00            
ATOM    192  H4  BW7     2       9.690  17.180  23.530  1.00  0.00            
ATOM    193  H5  BW7     2      11.140  17.160  22.490  1.00  0.00            
ATOM    194  H6  BW7     2      12.390  15.940  24.360  1.00  0.00            
ATOM    195  H7  BW7     2      10.920  16.070  25.340  1.00  0.00            
ATOM    196  H8  BW7     2      10.820  18.420  25.360  1.00  0.00            
ATOM    197  H9  BW7     2      12.170  18.660  24.290  1.00  0.00            
ATOM    198  H10 BW7     2      13.700  17.660  25.990  1.00  0.00            
ATOM    199  H11 BW7     2      12.360  17.140  26.990  1.00  0.00            
ATOM    200  H12 BW7     2      12.500  20.050  26.610  1.00  0.00            
ATOM    201  H13 BW7     2      13.170  21.460  28.320  1.00  0.00            
ATOM    202  H14 BW7     2      14.710  21.770  30.210  1.00  0.00            
ATOM    203  H15 BW7     2      16.810  18.420  34.130  1.00  0.00            
ATOM    204  H16 BW7     2      17.990  19.550  33.370  1.00  0.00            
ATOM    205  H17 BW7     2      18.910  17.140  33.610  1.00  0.00            
ATOM    206  H18 BW7     2      18.940  17.660  31.920  1.00  0.00            
ATOM    207  H19 BW7     2      17.200  16.480  31.310  1.00  0.00            
ATOM    208  H20 BW7     2      19.270  15.120  31.820  1.00  0.00            
ATOM    209  H21 BW7     2      18.440  14.790  33.360  1.00  0.00            
ATOM    210  H22 BW7     2      17.700  14.240  31.830  1.00  0.00            
ATOM    211  H23 BW7     2      16.730  15.410  34.050  1.00  0.00            
ATOM    212  H24 BW7     2      15.750  16.710  33.260  1.00  0.00            
ATOM    213  H25 BW7     2      15.620  15.170  32.650  1.00  0.00            
ATOM    214  H26 BW7     2      15.180  17.450  30.510  1.00  0.00            
ATOM    215  H27 BW7     2      13.720  17.140  28.640  1.00  0.00            
TER
ENDMDL
MODEL        1
ATOM      1  H1  GCD     1      12.640  26.260  27.990  1.00  0.00            
ATOM      2  O1  GCD     1      13.360  26.370  27.350  1.00  0.00            
ATOM      3  C1  GCD     1      14.140  25.100  27.260  1.00  0.00            
ATOM      4  H2  GCD     1      15.190  25.320  27.050  1.00  0.00            
ATOM      5  H3  GCD     1      14.170  24.760  28.310  1.00  0.00            
ATOM      6  C2  GCD     1      13.590  23.970  26.360  1.00  0.00            
ATOM      7  H4  GCD     1      14.280  23.130  26.190  1.00  0.00            
ATOM      8  C3  GCD     1      13.150  24.540  25.050  1.00  0.00            
ATOM      9  H5  GCD     1      12.580  25.450  25.280  1.00  0.00            
ATOM     10  C4  GCD     1      12.400  23.460  24.230  1.00  0.00            
ATOM     11  H6  GCD     1      13.020  22.640  23.850  1.00  0.00            
ATOM     12  O2  GCD     1      11.710  24.070  23.090  1.00  0.00            
ATOM     13  H7  GCD     1      11.750  23.370  22.430  1.00  0.00            
ATOM     14  C5  GCD     1      11.390  22.680  25.100  1.00  0.00            
ATOM     15  H8  GCD     1      10.540  23.340  25.340  1.00  0.00            
ATOM     16  O3  GCD     1      10.840  21.540  24.420  1.00  0.00            
ATOM     17  H9  GCD     1      10.340  21.950  23.700  1.00  0.00            
ATOM     18  C6  GCD     1      11.980  22.290  26.430  1.00  0.00            
ATOM     19  O4  GCD     1      12.460  23.440  27.050  1.00  0.00            
ATOM     20  H10 GCD     1      11.170  21.930  27.070  1.00  0.00            
ATOM     21  O5  GCD     1      12.990  21.190  26.340  1.00  0.00            
ATOM     22  C7  GCD     1      12.820  20.070  27.200  1.00  0.00            
ATOM     23  H11 GCD     1      11.970  20.140  27.890  1.00  0.00            
ATOM     24  C8  GCD     1      12.560  18.870  26.310  1.00  0.00            
ATOM     25  H12 GCD     1      13.260  18.850  25.460  1.00  0.00            
ATOM     26  O6  GCD     1      11.260  18.990  25.790  1.00  0.00            
ATOM     27  H13 GCD     1      11.290  19.660  25.100  1.00  0.00            
ATOM     28  C9  GCD     1      12.710  17.580  27.070  1.00  0.00            
ATOM     29  H14 GCD     1      11.930  17.690  27.830  1.00  0.00            
ATOM     30  O7  GCD     1      12.500  16.410  26.250  1.00  0.00            
ATOM     31  H15 GCD     1      13.220  16.260  25.620  1.00  0.00            
ATOM     32  C10 GCD     1      13.970  17.440  27.890  1.00  0.00            
ATOM     33  H16 GCD     1      14.010  16.560  28.530  1.00  0.00            
ATOM     34  O8  GCD     1      14.140  18.620  28.670  1.00  0.00            
ATOM     35  C11 GCD     1      14.200  19.870  27.910  1.00  0.00            
ATOM     36  H17 GCD     1      15.050  19.830  27.220  1.00  0.00            
ATOM     37  C12 GCD     1      14.600  21.110  28.720  1.00  0.00            
ATOM     38  H18 GCD     1      13.860  21.310  29.510  1.00  0.00            
ATOM     39  H19 GCD     1      14.650  22.030  28.130  1.00  0.00            
ATOM     40  O9  GCD     1      15.920  20.880  29.160  1.00  0.00            
ATOM     41  H20 GCD     1      16.540  20.840  28.420  1.00  0.00            
ATOM     42  O10 GCD     1      15.130  17.380  27.060  1.00  0.00            
ATOM     43  C13 GCD     1      15.660  16.060  26.770  1.00  0.00            
ATOM     44  H21 GCD     1      15.050  15.240  27.170  1.00  0.00            
ATOM     45  C14 GCD     1      15.870  15.910  25.220  1.00  0.00            
ATOM     46  H22 GCD     1      16.470  16.760  24.860  1.00  0.00            
ATOM     47  O11 GCD     1      14.590  15.830  24.590  1.00  0.00            
ATOM     48  H23 GCD     1      14.760  15.470  23.710  1.00  0.00            
ATOM     49  C15 GCD     1      16.650  14.620  24.840  1.00  0.00            
ATOM     50  H24 GCD     1      16.020  13.770  25.110  1.00  0.00            
ATOM     51  O12 GCD     1      16.920  14.700  23.460  1.00  0.00            
ATOM     52  H25 GCD     1      17.610  15.360  23.360  1.00  0.00            
ATOM     53  C16 GCD     1      17.950  14.720  25.650  1.00  0.00            
ATOM     54  H26 GCD     1      18.510  13.790  25.600  1.00  0.00            
ATOM     55  O13 GCD     1      17.700  14.830  27.030  1.00  0.00            
ATOM     56  C17 GCD     1      17.020  15.980  27.440  1.00  0.00            
ATOM     57  H27 GCD     1      17.540  16.890  27.110  1.00  0.00            
ATOM     58  C18 GCD     1      17.070  15.940  28.980  1.00  0.00            
ATOM     59  H28 GCD     1      16.480  16.830  29.270  1.00  0.00            
ATOM     60  H29 GCD     1      18.090  16.050  29.370  1.00  0.00            
ATOM     61  O14 GCD     1      16.480  14.770  29.540  1.00  0.00            
ATOM     62  H30 GCD     1      16.840  13.960  29.170  1.00  0.00            
ATOM     63  O15 GCD     1      18.900  15.760  25.330  1.00  0.00            
ATOM     64  C19 GCD     1      20.040  15.310  24.670  1.00  0.00            
ATOM     65  H31 GCD     1      19.930  14.280  24.290  1.00  0.00            
ATOM     66  C20 GCD     1      20.360  16.220  23.470  1.00  0.00            
ATOM     67  H32 GCD     1      20.260  17.260  23.820  1.00  0.00            
ATOM     68  O16 GCD     1      19.550  15.850  22.360  1.00  0.00            
ATOM     69  H33 GCD     1      19.670  16.390  21.570  1.00  0.00            
ATOM     70  C21 GCD     1      21.850  15.920  23.070  1.00  0.00            
ATOM     71  H34 GCD     1      21.980  14.900  22.670  1.00  0.00            
ATOM     72  O17 GCD     1      22.260  16.870  22.010  1.00  0.00            
ATOM     73  H35 GCD     1      21.740  16.680  21.220  1.00  0.00            
ATOM     74  C22 GCD     1      22.760  16.060  24.180  1.00  0.00            
ATOM     75  H36 GCD     1      23.740  15.770  23.780  1.00  0.00            
ATOM     76  O18 GCD     1      22.470  15.130  25.170  1.00  0.00            
ATOM     77  C23 GCD     1      21.110  15.220  25.740  1.00  0.00            
ATOM     78  H37 GCD     1      21.010  16.090  26.400  1.00  0.00            
ATOM     79  C24 GCD     1      21.020  14.050  26.790  1.00  0.00            
ATOM     80  H38 GCD     1      20.210  14.330  27.480  1.00  0.00            
ATOM     81  H39 GCD     1      21.910  14.240  27.410  1.00  0.00            
ATOM     82  O19 GCD     1      20.790  12.710  26.310  1.00  0.00            
ATOM     83  H40 GCD     1      21.660  12.470  25.980  1.00  0.00            
ATOM     84  O20 GCD     1      22.680  17.340  24.770  1.00  0.00            
ATOM     85  C25 GCD     1      23.960  17.960  25.080  1.00  0.00            
ATOM     86  H41 GCD     1      24.690  17.190  25.380  1.00  0.00            
ATOM     87  C26 GCD     1      24.360  18.930  23.890  1.00  0.00            
ATOM     88  H42 GCD     1      23.560  19.670  23.830  1.00  0.00            
ATOM     89  O21 GCD     1      24.410  18.110  22.700  1.00  0.00            
ATOM     90  H43 GCD     1      23.530  17.780  22.500  1.00  0.00            
ATOM     91  C27 GCD     1      25.640  19.640  24.230  1.00  0.00            
ATOM     92  H44 GCD     1      26.400  18.890  24.470  1.00  0.00            
ATOM     93  O22 GCD     1      26.040  20.380  23.040  1.00  0.00            
ATOM     94  H45 GCD     1      26.220  19.730  22.350  1.00  0.00            
ATOM     95  C28 GCD     1      25.510  20.410  25.570  1.00  0.00            
ATOM     96  H46 GCD     1      26.360  21.000  25.920  1.00  0.00            
ATOM     97  O23 GCD     1      25.110  19.460  26.600  1.00  0.00            
ATOM     98  C29 GCD     1      23.870  18.790  26.360  1.00  0.00            
ATOM     99  H47 GCD     1      22.970  19.400  26.230  1.00  0.00            
ATOM    100  C30 GCD     1      23.700  17.900  27.620  1.00  0.00            
ATOM    101  H48 GCD     1      24.520  17.180  27.690  1.00  0.00            
ATOM    102  H49 GCD     1      22.760  17.340  27.590  1.00  0.00            
ATOM    103  O24 GCD     1      23.840  18.630  28.850  1.00  0.00            
ATOM    104  H50 GCD     1      24.710  19.030  28.810  1.00  0.00            
ATOM    105  O25 GCD     1      24.390  21.340  25.360  1.00  0.00            
ATOM    106  C31 GCD     1      24.720  22.660  25.600  1.00  0.00            
ATOM    107  H51 GCD     1      25.670  22.740  26.150  1.00  0.00            
ATOM    108  C32 GCD     1      24.720  23.380  24.270  1.00  0.00            
ATOM    109  H52 GCD     1      23.770  23.260  23.740  1.00  0.00            
ATOM    110  O26 GCD     1      25.810  22.970  23.470  1.00  0.00            
ATOM    111  H53 GCD     1      25.630  22.040  23.300  1.00  0.00            
ATOM    112  C33 GCD     1      24.870  24.860  24.550  1.00  0.00            
ATOM    113  H54 GCD     1      25.740  24.940  25.210  1.00  0.00            
ATOM    114  O27 GCD     1      25.120  25.730  23.470  1.00  0.00            
ATOM    115  H55 GCD     1      24.300  25.760  22.950  1.00  0.00            
ATOM    116  C34 GCD     1      23.640  25.360  25.390  1.00  0.00            
ATOM    117  H56 GCD     1      23.770  26.410  25.680  1.00  0.00            
ATOM    118  O28 GCD     1      23.780  24.650  26.550  1.00  0.00            
ATOM    119  C35 GCD     1      23.540  23.230  26.430  1.00  0.00            
ATOM    120  H57 GCD     1      22.580  22.960  25.970  1.00  0.00            
ATOM    121  C36 GCD     1      23.670  22.710  27.840  1.00  0.00            
ATOM    122  H58 GCD     1      24.680  22.970  28.170  1.00  0.00            
ATOM    123  H59 GCD     1      23.700  21.620  27.920  1.00  0.00            
ATOM    124  O29 GCD     1      22.670  23.240  28.750  1.00  0.00            
ATOM    125  H60 GCD     1      22.860  24.170  28.930  1.00  0.00            
ATOM    126  O30 GCD     1      22.410  25.170  24.690  1.00  0.00            
ATOM    127  C37 GCD     1      21.770  26.270  24.210  1.00  0.00            
ATOM    128  H61 GCD     1      22.500  27.090  24.070  1.00  0.00            
ATOM    129  C38 GCD     1      21.090  25.850  22.890  1.00  0.00            
ATOM    130  H62 GCD     1      20.310  25.100  23.060  1.00  0.00            
ATOM    131  O31 GCD     1      22.120  25.450  21.910  1.00  0.00            
ATOM    132  H63 GCD     1      22.700  26.220  21.850  1.00  0.00            
ATOM    133  C39 GCD     1      20.360  27.120  22.360  1.00  0.00            
ATOM    134  H64 GCD     1      21.030  27.990  22.260  1.00  0.00            
ATOM    135  O32 GCD     1      19.840  26.820  21.050  1.00  0.00            
ATOM    136  H65 GCD     1      20.450  27.240  20.420  1.00  0.00            
ATOM    137  C40 GCD     1      19.350  27.650  23.400  1.00  0.00            
ATOM    138  H66 GCD     1      18.900  28.620  23.180  1.00  0.00            
ATOM    139  O33 GCD     1      20.090  27.870  24.640  1.00  0.00            
ATOM    140  C41 GCD     1      20.700  26.710  25.200  1.00  0.00            
ATOM    141  H67 GCD     1      20.020  25.860  25.350  1.00  0.00            
ATOM    142  C42 GCD     1      21.300  27.180  26.590  1.00  0.00            
ATOM    143  H68 GCD     1      21.770  26.270  26.980  1.00  0.00            
ATOM    144  H69 GCD     1      20.470  27.410  27.280  1.00  0.00            
ATOM    145  O34 GCD     1      22.100  28.340  26.520  1.00  0.00            
ATOM    146  H70 GCD     1      21.560  29.100  26.270  1.00  0.00            
ATOM    147  O35 GCD     1      18.310  26.650  23.690  1.00  0.00            
ATOM    148  C43 GCD     1      16.970  27.040  23.380  1.00  0.00            
ATOM    149  H71 GCD     1      16.910  28.050  22.980  1.00  0.00            
ATOM    150  C44 GCD     1      16.340  26.120  22.390  1.00  0.00            
ATOM    151  H72 GCD     1      16.500  25.130  22.830  1.00  0.00            
ATOM    152  O36 GCD     1      17.040  26.250  21.130  1.00  0.00            
ATOM    153  H73 GCD     1      17.960  26.530  21.170  1.00  0.00            
ATOM    154  C45 GCD     1      14.800  26.340  22.270  1.00  0.00            
ATOM    155  H74 GCD     1      14.600  27.380  21.980  1.00  0.00            
ATOM    156  O37 GCD     1      14.230  25.450  21.350  1.00  0.00            
ATOM    157  H75 GCD     1      14.780  25.450  20.550  1.00  0.00            
ATOM    158  C46 GCD     1      14.220  26.240  23.750  1.00  0.00            
ATOM    159  H76 GCD     1      13.180  26.590  23.740  1.00  0.00            
ATOM    160  O38 GCD     1      14.260  24.960  24.320  1.00  0.00            
ATOM    161  O39 GCD     1      14.940  27.220  24.520  1.00  0.00            
ATOM    162  C47 GCD     1      16.290  26.920  24.740  1.00  0.00            
ATOM    163  H77 GCD     1      16.380  25.890  25.110  1.00  0.00            
ATOM    164  C48 GCD     1      16.790  27.890  25.790  1.00  0.00            
ATOM    165  H78 GCD     1      16.780  28.870  25.300  1.00  0.00            
ATOM    166  H79 GCD     1      17.780  27.560  26.150  1.00  0.00            
ATOM    167  O40 GCD     1      15.870  27.940  26.890  1.00  0.00            
ATOM    168  H80 GCD     1      15.080  27.390  26.830  1.00  0.00            
ATOM    169  C1  BW7     2      23.170  21.300  20.640  1.00  0.00            
ATOM    170  C2  BW7     2      21.890  20.420  20.840  1.00  0.00            
ATOM    171  C3  BW7     2      21.060  20.750  22.110  1.00  0.00            
ATOM    172  C4  BW7     2      20.300  22.080  22.050  1.00  0.00            
ATOM    173  C5  BW7     2      19.300  22.360  23.170  1.00  0.00            
ATOM    174  N1  BW7     2      19.940  22.580  24.440  1.00  0.00            
ATOM    175  C6  BW7     2      19.950  21.590  25.410  1.00  0.00            
ATOM    176  C7  BW7     2      20.270  21.960  26.730  1.00  0.00            
ATOM    177  C8  BW7     2      20.240  20.950  27.740  1.00  0.00            
ATOM    178  C9  BW7     2      20.030  19.640  27.460  1.00  0.00            
ATOM    179  C10 BW7     2      20.100  18.600  28.490  1.00  0.00            
ATOM    180  O1  BW7     2      19.860  17.400  28.250  1.00  0.00            
ATOM    181  O2  BW7     2      20.480  19.030  29.810  1.00  0.00            
ATOM    182  C11 BW7     2      20.460  18.000  30.760  1.00  0.00            
ATOM    183  C12 BW7     2      21.230  18.560  32.010  1.00  0.00            
ATOM    184  N2  BW7     2      22.630  18.910  31.870  1.00  0.00            
ATOM    185  C13 BW7     2      23.040  19.580  33.150  1.00  0.00            
ATOM    186  C14 BW7     2      23.380  17.590  31.770  1.00  0.00            
ATOM    187  C15 BW7     2      19.490  19.380  26.190  1.00  0.00            
ATOM    188  C16 BW7     2      19.460  20.270  25.150  1.00  0.00            
ATOM    189  H1  BW7     2      22.960  22.370  20.670  1.00  0.00            
ATOM    190  H2  BW7     2      23.910  21.150  21.440  1.00  0.00            
ATOM    191  H3  BW7     2      23.560  21.040  19.650  1.00  0.00            
ATOM    192  H4  BW7     2      22.130  19.350  20.830  1.00  0.00            
ATOM    193  H5  BW7     2      21.120  20.540  20.070  1.00  0.00            
ATOM    194  H6  BW7     2      21.730  20.770  22.980  1.00  0.00            
ATOM    195  H7  BW7     2      20.490  19.820  22.250  1.00  0.00            
ATOM    196  H8  BW7     2      19.670  22.220  21.170  1.00  0.00            
ATOM    197  H9  BW7     2      21.110  22.830  22.010  1.00  0.00            
ATOM    198  H10 BW7     2      18.490  21.630  23.150  1.00  0.00            
ATOM    199  H11 BW7     2      18.820  23.320  22.940  1.00  0.00            
ATOM    200  H12 BW7     2      19.950  23.500  24.860  1.00  0.00            
ATOM    201  H13 BW7     2      20.550  23.000  26.860  1.00  0.00            
ATOM    202  H14 BW7     2      20.630  21.230  28.720  1.00  0.00            
ATOM    203  H15 BW7     2      20.970  17.090  30.440  1.00  0.00            
ATOM    204  H16 BW7     2      19.390  17.910  31.000  1.00  0.00            
ATOM    205  H17 BW7     2      21.170  17.940  32.910  1.00  0.00            
ATOM    206  H18 BW7     2      20.790  19.530  32.220  1.00  0.00            
ATOM    207  H19 BW7     2      22.850  19.530  31.080  1.00  0.00            
ATOM    208  H20 BW7     2      24.080  19.900  33.170  1.00  0.00            
ATOM    209  H21 BW7     2      22.470  20.490  33.350  1.00  0.00            
ATOM    210  H22 BW7     2      22.880  18.910  34.000  1.00  0.00            
ATOM    211  H23 BW7     2      24.440  17.790  31.640  1.00  0.00            
ATOM    212  H24 BW7     2      23.090  17.010  32.650  1.00  0.00            
ATOM    213  H25 BW7     2      23.100  16.980  30.910  1.00  0.00            
ATOM    214  H26 BW7     2      19.000  18.410  26.110  1.00  0.00            
ATOM    215  H27 BW7     2      19.190  19.890  24.170  1.00  0.00            
TER
ENDMDL
MODEL        1
ATOM      1  H1  GCD     1      15.160  13.410  20.370  1.00  0.00            
ATOM      2  O1  GCD     1      15.440  14.280  20.680  1.00  0.00            
ATOM      3  C1  GCD     1      14.240  15.090  20.430  1.00  0.00            
ATOM      4  H2  GCD     1      13.350  14.640  20.880  1.00  0.00            
ATOM      5  H3  GCD     1      14.490  16.000  21.000  1.00  0.00            
ATOM      6  C2  GCD     1      14.020  15.490  19.000  1.00  0.00            
ATOM      7  H4  GCD     1      14.900  16.020  18.610  1.00  0.00            
ATOM      8  C3  GCD     1      12.820  16.400  18.800  1.00  0.00            
ATOM      9  H5  GCD     1      11.960  15.860  19.210  1.00  0.00            
ATOM     10  C4  GCD     1      12.690  16.640  17.340  1.00  0.00            
ATOM     11  H6  GCD     1      13.670  17.080  17.120  1.00  0.00            
ATOM     12  O2  GCD     1      11.620  17.660  17.120  1.00  0.00            
ATOM     13  H7  GCD     1      11.570  18.230  17.890  1.00  0.00            
ATOM     14  C5  GCD     1      12.570  15.350  16.530  1.00  0.00            
ATOM     15  H8  GCD     1      11.660  14.930  16.970  1.00  0.00            
ATOM     16  O3  GCD     1      12.510  15.420  15.090  1.00  0.00            
ATOM     17  H9  GCD     1      11.660  15.790  14.820  1.00  0.00            
ATOM     18  C6  GCD     1      13.600  14.330  16.880  1.00  0.00            
ATOM     19  O4  GCD     1      13.780  14.240  18.310  1.00  0.00            
ATOM     20  H10 GCD     1      13.350  13.310  16.580  1.00  0.00            
ATOM     21  O5  GCD     1      14.860  14.700  16.430  1.00  0.00            
ATOM     22  C7  GCD     1      15.690  13.720  15.720  1.00  0.00            
ATOM     23  H11 GCD     1      15.310  12.700  15.840  1.00  0.00            
ATOM     24  C8  GCD     1      15.760  14.050  14.200  1.00  0.00            
ATOM     25  H12 GCD     1      15.990  15.130  14.130  1.00  0.00            
ATOM     26  O6  GCD     1      14.480  13.750  13.560  1.00  0.00            
ATOM     27  H13 GCD     1      13.890  14.390  13.970  1.00  0.00            
ATOM     28  C9  GCD     1      16.880  13.210  13.570  1.00  0.00            
ATOM     29  H14 GCD     1      16.530  12.170  13.610  1.00  0.00            
ATOM     30  O7  GCD     1      17.100  13.620  12.180  1.00  0.00            
ATOM     31  H15 GCD     1      17.640  12.940  11.790  1.00  0.00            
ATOM     32  C10 GCD     1      18.180  13.160  14.340  1.00  0.00            
ATOM     33  H16 GCD     1      18.780  12.360  13.900  1.00  0.00            
ATOM     34  O8  GCD     1      17.960  12.950  15.770  1.00  0.00            
ATOM     35  C11 GCD     1      17.080  13.910  16.370  1.00  0.00            
ATOM     36  H17 GCD     1      17.540  14.900  16.260  1.00  0.00            
ATOM     37  C12 GCD     1      17.090  13.590  17.850  1.00  0.00            
ATOM     38  H18 GCD     1      16.780  14.420  18.500  1.00  0.00            
ATOM     39  H19 GCD     1      18.100  13.360  18.190  1.00  0.00            
ATOM     40  O9  GCD     1      16.290  12.420  18.140  1.00  0.00            
ATOM     41  H20 GCD     1      15.360  12.640  18.130  1.00  0.00            
ATOM     42  O10 GCD     1      18.980  14.380  14.290  1.00  0.00            
ATOM     43  C13 GCD     1      20.290  14.250  13.730  1.00  0.00            
ATOM     44  H21 GCD     1      20.190  13.490  12.940  1.00  0.00            
ATOM     45  C14 GCD     1      20.630  15.580  13.050  1.00  0.00            
ATOM     46  H22 GCD     1      20.500  16.410  13.750  1.00  0.00            
ATOM     47  O11 GCD     1      19.850  15.700  11.930  1.00  0.00            
ATOM     48  H23 GCD     1      18.960  15.930  12.210  1.00  0.00            
ATOM     49  C15 GCD     1      22.080  15.600  12.670  1.00  0.00            
ATOM     50  H24 GCD     1      22.170  14.970  11.780  1.00  0.00            
ATOM     51  O12 GCD     1      22.430  16.950  12.220  1.00  0.00            
ATOM     52  H25 GCD     1      22.320  17.680  12.850  1.00  0.00            
ATOM     53  C16 GCD     1      22.980  15.130  13.820  1.00  0.00            
ATOM     54  H26 GCD     1      24.030  15.160  13.520  1.00  0.00            
ATOM     55  O13 GCD     1      22.600  13.830  14.200  1.00  0.00            
ATOM     56  C17 GCD     1      21.290  13.760  14.750  1.00  0.00            
ATOM     57  H27 GCD     1      21.230  14.370  15.650  1.00  0.00            
ATOM     58  C18 GCD     1      21.150  12.330  15.190  1.00  0.00            
ATOM     59  H28 GCD     1      20.200  12.200  15.720  1.00  0.00            
ATOM     60  H29 GCD     1      21.870  12.260  16.020  1.00  0.00            
ATOM     61  O14 GCD     1      21.250  11.330  14.160  1.00  0.00            
ATOM     62  H30 GCD     1      21.990  11.630  13.610  1.00  0.00            
ATOM     63  O15 GCD     1      22.930  15.960  14.990  1.00  0.00            
ATOM     64  C19 GCD     1      24.200  16.120  15.660  1.00  0.00            
ATOM     65  H31 GCD     1      25.030  15.490  15.320  1.00  0.00            
ATOM     66  C20 GCD     1      24.580  17.590  15.280  1.00  0.00            
ATOM     67  H32 GCD     1      23.740  18.260  15.520  1.00  0.00            
ATOM     68  O16 GCD     1      24.880  17.720  13.840  1.00  0.00            
ATOM     69  H33 GCD     1      24.100  17.520  13.310  1.00  0.00            
ATOM     70  C21 GCD     1      25.890  17.910  16.150  1.00  0.00            
ATOM     71  H34 GCD     1      26.730  17.270  15.870  1.00  0.00            
ATOM     72  O17 GCD     1      26.520  19.220  15.950  1.00  0.00            
ATOM     73  H35 GCD     1      25.890  19.900  16.180  1.00  0.00            
ATOM     74  C22 GCD     1      25.660  17.690  17.650  1.00  0.00            
ATOM     75  H36 GCD     1      26.600  17.680  18.220  1.00  0.00            
ATOM     76  O18 GCD     1      25.140  16.380  17.840  1.00  0.00            
ATOM     77  C23 GCD     1      23.920  16.060  17.180  1.00  0.00            
ATOM     78  H37 GCD     1      23.110  16.720  17.490  1.00  0.00            
ATOM     79  C24 GCD     1      23.640  14.560  17.620  1.00  0.00            
ATOM     80  H38 GCD     1      22.630  14.310  17.260  1.00  0.00            
ATOM     81  H39 GCD     1      23.710  14.450  18.710  1.00  0.00            
ATOM     82  O19 GCD     1      24.410  13.550  16.960  1.00  0.00            
ATOM     83  H40 GCD     1      24.010  12.710  17.210  1.00  0.00            
ATOM     84  O20 GCD     1      24.690  18.640  18.140  1.00  0.00            
ATOM     85  C25 GCD     1      25.090  19.960  18.700  1.00  0.00            
ATOM     86  H41 GCD     1      26.140  20.230  18.560  1.00  0.00            
ATOM     87  C26 GCD     1      24.360  21.110  17.950  1.00  0.00            
ATOM     88  H42 GCD     1      23.310  20.820  18.030  1.00  0.00            
ATOM     89  O21 GCD     1      24.820  21.210  16.590  1.00  0.00            
ATOM     90  H43 GCD     1      24.480  22.010  16.170  1.00  0.00            
ATOM     91  C27 GCD     1      24.480  22.460  18.560  1.00  0.00            
ATOM     92  H44 GCD     1      25.540  22.760  18.540  1.00  0.00            
ATOM     93  O22 GCD     1      23.690  23.390  17.980  1.00  0.00            
ATOM     94  H45 GCD     1      22.890  23.260  18.500  1.00  0.00            
ATOM     95  C28 GCD     1      24.210  22.350  19.970  1.00  0.00            
ATOM     96  H46 GCD     1      24.480  23.300  20.450  1.00  0.00            
ATOM     97  O23 GCD     1      25.010  21.320  20.560  1.00  0.00            
ATOM     98  C29 GCD     1      24.720  19.990  20.130  1.00  0.00            
ATOM     99  H47 GCD     1      23.680  19.710  20.330  1.00  0.00            
ATOM    100  C30 GCD     1      25.580  19.170  21.080  1.00  0.00            
ATOM    101  H48 GCD     1      25.310  18.150  20.760  1.00  0.00            
ATOM    102  H49 GCD     1      25.240  19.470  22.080  1.00  0.00            
ATOM    103  O24 GCD     1      27.080  19.230  20.880  1.00  0.00            
ATOM    104  H50 GCD     1      27.390  20.120  20.690  1.00  0.00            
ATOM    105  O25 GCD     1      22.780  22.120  20.130  1.00  0.00            
ATOM    106  C31 GCD     1      22.180  22.950  21.100  1.00  0.00            
ATOM    107  H51 GCD     1      22.890  23.600  21.630  1.00  0.00            
ATOM    108  C32 GCD     1      21.170  23.830  20.460  1.00  0.00            
ATOM    109  H52 GCD     1      20.370  23.350  19.880  1.00  0.00            
ATOM    110  O26 GCD     1      21.750  24.680  19.490  1.00  0.00            
ATOM    111  H53 GCD     1      22.490  25.170  19.870  1.00  0.00            
ATOM    112  C33 GCD     1      20.400  24.630  21.460  1.00  0.00            
ATOM    113  H54 GCD     1      21.040  25.210  22.140  1.00  0.00            
ATOM    114  O27 GCD     1      19.480  25.480  20.770  1.00  0.00            
ATOM    115  H55 GCD     1      19.040  26.120  21.340  1.00  0.00            
ATOM    116  C34 GCD     1      19.610  23.720  22.350  1.00  0.00            
ATOM    117  H56 GCD     1      19.170  24.220  23.220  1.00  0.00            
ATOM    118  O28 GCD     1      20.470  22.780  22.920  1.00  0.00            
ATOM    119  C35 GCD     1      21.430  22.040  22.040  1.00  0.00            
ATOM    120  H57 GCD     1      20.850  21.280  21.500  1.00  0.00            
ATOM    121  C36 GCD     1      22.310  21.210  22.940  1.00  0.00            
ATOM    122  H58 GCD     1      23.080  20.800  22.280  1.00  0.00            
ATOM    123  H59 GCD     1      21.740  20.410  23.440  1.00  0.00            
ATOM    124  O29 GCD     1      23.030  21.980  23.870  1.00  0.00            
ATOM    125  H60 GCD     1      22.390  22.580  24.260  1.00  0.00            
ATOM    126  O30 GCD     1      18.500  23.080  21.690  1.00  0.00            
ATOM    127  C37 GCD     1      17.180  23.490  22.080  1.00  0.00            
ATOM    128  H61 GCD     1      17.160  24.530  22.430  1.00  0.00            
ATOM    129  C38 GCD     1      16.270  23.440  20.840  1.00  0.00            
ATOM    130  H62 GCD     1      16.420  22.470  20.350  1.00  0.00            
ATOM    131  O31 GCD     1      16.570  24.470  19.850  1.00  0.00            
ATOM    132  H63 GCD     1      17.540  24.500  19.810  1.00  0.00            
ATOM    133  C39 GCD     1      14.820  23.660  21.310  1.00  0.00            
ATOM    134  H64 GCD     1      14.770  24.590  21.900  1.00  0.00            
ATOM    135  O32 GCD     1      13.910  23.810  20.150  1.00  0.00            
ATOM    136  H65 GCD     1      14.450  24.270  19.490  1.00  0.00            
ATOM    137  C40 GCD     1      14.410  22.510  22.240  1.00  0.00            
ATOM    138  H66 GCD     1      13.390  22.610  22.620  1.00  0.00            
ATOM    139  O33 GCD     1      15.340  22.470  23.330  1.00  0.00            
ATOM    140  C41 GCD     1      16.750  22.390  23.140  1.00  0.00            
ATOM    141  H67 GCD     1      17.060  21.380  22.860  1.00  0.00            
ATOM    142  C42 GCD     1      17.400  22.720  24.520  1.00  0.00            
ATOM    143  H68 GCD     1      18.490  22.810  24.530  1.00  0.00            
ATOM    144  H69 GCD     1      17.120  21.970  25.270  1.00  0.00            
ATOM    145  O34 GCD     1      16.870  23.910  25.070  1.00  0.00            
ATOM    146  H70 GCD     1      15.910  23.830  25.120  1.00  0.00            
ATOM    147  O35 GCD     1      14.530  21.330  21.450  1.00  0.00            
ATOM    148  C43 GCD     1      13.500  20.370  21.580  1.00  0.00            
ATOM    149  H71 GCD     1      12.900  20.540  22.480  1.00  0.00            
ATOM    150  C44 GCD     1      12.670  20.480  20.380  1.00  0.00            
ATOM    151  H72 GCD     1      13.440  20.410  19.590  1.00  0.00            
ATOM    152  O36 GCD     1      12.030  21.800  20.430  1.00  0.00            
ATOM    153  H73 GCD     1      12.680  22.470  20.220  1.00  0.00            
ATOM    154  C45 GCD     1      11.620  19.330  20.360  1.00  0.00            
ATOM    155  H74 GCD     1      10.860  19.570  21.110  1.00  0.00            
ATOM    156  O37 GCD     1      10.900  19.440  19.140  1.00  0.00            
ATOM    157  H75 GCD     1      10.420  20.280  19.140  1.00  0.00            
ATOM    158  C46 GCD     1      12.250  17.940  20.580  1.00  0.00            
ATOM    159  H76 GCD     1      11.490  17.180  20.760  1.00  0.00            
ATOM    160  O38 GCD     1      13.090  17.570  19.480  1.00  0.00            
ATOM    161  O39 GCD     1      13.070  17.950  21.710  1.00  0.00            
ATOM    162  C47 GCD     1      14.150  18.930  21.640  1.00  0.00            
ATOM    163  H77 GCD     1      14.880  18.720  20.850  1.00  0.00            
ATOM    164  C48 GCD     1      14.930  18.720  22.960  1.00  0.00            
ATOM    165  H78 GCD     1      15.720  19.470  23.030  1.00  0.00            
ATOM    166  H79 GCD     1      15.390  17.720  22.970  1.00  0.00            
ATOM    167  O40 GCD     1      14.200  18.960  24.100  1.00  0.00            
ATOM    168  H80 GCD     1      14.830  18.930  24.830  1.00  0.00            
ATOM    169  C1  BW7     2      12.380  20.420  13.920  1.00  0.00            
ATOM    170  C2  BW7     2      13.110  20.960  15.200  1.00  0.00            
ATOM    171  C3  BW7     2      14.190  20.030  15.610  1.00  0.00            
ATOM    172  C4  BW7     2      15.060  20.520  16.820  1.00  0.00            
ATOM    173  C5  BW7     2      15.940  19.350  17.400  1.00  0.00            
ATOM    174  N1  BW7     2      16.880  19.980  18.420  1.00  0.00            
ATOM    175  C6  BW7     2      17.400  19.320  19.530  1.00  0.00            
ATOM    176  C7  BW7     2      17.960  19.970  20.610  1.00  0.00            
ATOM    177  C8  BW7     2      18.340  19.230  21.790  1.00  0.00            
ATOM    178  C9  BW7     2      18.160  17.860  21.880  1.00  0.00            
ATOM    179  C10 BW7     2      18.130  17.220  23.240  1.00  0.00            
ATOM    180  O1  BW7     2      18.680  17.850  24.180  1.00  0.00            
ATOM    181  O2  BW7     2      17.180  16.200  23.420  1.00  0.00            
ATOM    182  C11 BW7     2      17.100  15.510  24.600  1.00  0.00            
ATOM    183  C12 BW7     2      15.800  14.720  24.690  1.00  0.00            
ATOM    184  N2  BW7     2      15.460  13.880  23.490  1.00  0.00            
ATOM    185  C13 BW7     2      16.310  12.660  23.480  1.00  0.00            
ATOM    186  C14 BW7     2      14.010  13.470  23.680  1.00  0.00            
ATOM    187  C15 BW7     2      17.610  17.190  20.810  1.00  0.00            
ATOM    188  C16 BW7     2      17.220  17.940  19.660  1.00  0.00            
ATOM    189  H1  BW7     2      11.430  20.960  13.850  1.00  0.00            
ATOM    190  H2  BW7     2      12.920  20.580  12.980  1.00  0.00            
ATOM    191  H3  BW7     2      12.340  19.330  14.000  1.00  0.00            
ATOM    192  H4  BW7     2      12.430  21.030  16.060  1.00  0.00            
ATOM    193  H5  BW7     2      13.410  21.980  14.930  1.00  0.00            
ATOM    194  H6  BW7     2      14.930  19.990  14.800  1.00  0.00            
ATOM    195  H7  BW7     2      13.830  19.020  15.830  1.00  0.00            
ATOM    196  H8  BW7     2      14.420  21.010  17.560  1.00  0.00            
ATOM    197  H9  BW7     2      15.600  21.420  16.510  1.00  0.00            
ATOM    198  H10 BW7     2      16.420  18.950  16.500  1.00  0.00            
ATOM    199  H11 BW7     2      15.320  18.520  17.770  1.00  0.00            
ATOM    200  H12 BW7     2      17.340  20.840  18.160  1.00  0.00            
ATOM    201  H13 BW7     2      18.050  21.050  20.530  1.00  0.00            
ATOM    202  H14 BW7     2      18.970  19.750  22.500  1.00  0.00            
ATOM    203  H15 BW7     2      17.140  16.260  25.410  1.00  0.00            
ATOM    204  H16 BW7     2      17.980  14.870  24.660  1.00  0.00            
ATOM    205  H17 BW7     2      15.080  15.520  24.850  1.00  0.00            
ATOM    206  H18 BW7     2      15.810  14.050  25.550  1.00  0.00            
ATOM    207  H19 BW7     2      15.610  14.410  22.620  1.00  0.00            
ATOM    208  H20 BW7     2      16.100  12.160  22.530  1.00  0.00            
ATOM    209  H21 BW7     2      17.380  12.810  23.630  1.00  0.00            
ATOM    210  H22 BW7     2      15.930  12.120  24.350  1.00  0.00            
ATOM    211  H23 BW7     2      13.610  12.690  23.030  1.00  0.00            
ATOM    212  H24 BW7     2      13.880  13.100  24.700  1.00  0.00            
ATOM    213  H25 BW7     2      13.360  14.340  23.500  1.00  0.00            
ATOM    214  H26 BW7     2      17.440  16.120  20.860  1.00  0.00            
ATOM    215  H27 BW7     2      16.610  17.480  18.890  1.00  0.00            
TER
ENDMDL
MODEL        1
ATOM      1  H1  GCD     1      12.100  15.940  34.250  1.00  0.00            
ATOM      2  O1  GCD     1      12.980  15.830  33.880  1.00  0.00            
ATOM      3  C1  GCD     1      13.670  17.060  33.610  1.00  0.00            
ATOM      4  H2  GCD     1      13.860  17.670  34.500  1.00  0.00            
ATOM      5  H3  GCD     1      14.650  16.860  33.160  1.00  0.00            
ATOM      6  C2  GCD     1      12.710  17.920  32.680  1.00  0.00            
ATOM      7  H4  GCD     1      12.590  17.350  31.760  1.00  0.00            
ATOM      8  C3  GCD     1      13.330  19.160  32.160  1.00  0.00            
ATOM      9  H5  GCD     1      13.630  19.860  32.950  1.00  0.00            
ATOM     10  C4  GCD     1      12.340  19.830  31.130  1.00  0.00            
ATOM     11  H6  GCD     1      12.140  19.250  30.220  1.00  0.00            
ATOM     12  O2  GCD     1      12.840  21.120  30.870  1.00  0.00            
ATOM     13  H7  GCD     1      12.180  21.680  30.430  1.00  0.00            
ATOM     14  C5  GCD     1      10.950  20.000  31.910  1.00  0.00            
ATOM     15  H8  GCD     1      11.150  20.580  32.830  1.00  0.00            
ATOM     16  O3  GCD     1       9.940  20.650  31.060  1.00  0.00            
ATOM     17  H9  GCD     1       9.700  19.860  30.560  1.00  0.00            
ATOM     18  C6  GCD     1      10.420  18.750  32.510  1.00  0.00            
ATOM     19  O4  GCD     1      11.490  18.220  33.340  1.00  0.00            
ATOM     20  H10 GCD     1       9.560  18.980  33.140  1.00  0.00            
ATOM     21  O5  GCD     1       9.970  17.820  31.510  1.00  0.00            
ATOM     22  C7  GCD     1       8.790  17.070  31.850  1.00  0.00            
ATOM     23  H11 GCD     1       8.530  17.120  32.910  1.00  0.00            
ATOM     24  C8  GCD     1       7.610  17.650  31.100  1.00  0.00            
ATOM     25  H12 GCD     1       7.950  17.750  30.060  1.00  0.00            
ATOM     26  O6  GCD     1       7.240  18.920  31.550  1.00  0.00            
ATOM     27  H13 GCD     1       6.340  19.110  31.250  1.00  0.00            
ATOM     28  C9  GCD     1       6.400  16.660  31.120  1.00  0.00            
ATOM     29  H14 GCD     1       6.010  16.550  32.140  1.00  0.00            
ATOM     30  O7  GCD     1       5.290  17.100  30.320  1.00  0.00            
ATOM     31  H15 GCD     1       5.450  16.890  29.400  1.00  0.00            
ATOM     32  C10 GCD     1       6.950  15.360  30.570  1.00  0.00            
ATOM     33  H16 GCD     1       6.130  14.650  30.490  1.00  0.00            
ATOM     34  O8  GCD     1       7.960  14.840  31.400  1.00  0.00            
ATOM     35  C11 GCD     1       9.090  15.660  31.400  1.00  0.00            
ATOM     36  H17 GCD     1       9.530  15.710  30.390  1.00  0.00            
ATOM     37  C12 GCD     1      10.100  15.100  32.250  1.00  0.00            
ATOM     38  H18 GCD     1      11.000  15.730  32.150  1.00  0.00            
ATOM     39  H19 GCD     1      10.250  14.040  32.000  1.00  0.00            
ATOM     40  O9  GCD     1       9.680  15.020  33.610  1.00  0.00            
ATOM     41  H20 GCD     1       8.840  14.570  33.740  1.00  0.00            
ATOM     42  O10 GCD     1       7.450  15.580  29.230  1.00  0.00            
ATOM     43  C13 GCD     1       6.640  15.010  28.230  1.00  0.00            
ATOM     44  H21 GCD     1       5.650  14.710  28.590  1.00  0.00            
ATOM     45  C14 GCD     1       6.570  16.030  27.140  1.00  0.00            
ATOM     46  H22 GCD     1       7.570  16.390  26.870  1.00  0.00            
ATOM     47  O11 GCD     1       5.880  17.180  27.540  1.00  0.00            
ATOM     48  H23 GCD     1       5.150  17.330  26.940  1.00  0.00            
ATOM     49  C15 GCD     1       5.900  15.460  25.810  1.00  0.00            
ATOM     50  H24 GCD     1       4.850  15.360  26.090  1.00  0.00            
ATOM     51  O12 GCD     1       5.980  16.420  24.770  1.00  0.00            
ATOM     52  H25 GCD     1       5.100  16.670  24.470  1.00  0.00            
ATOM     53  C16 GCD     1       6.350  14.060  25.310  1.00  0.00            
ATOM     54  H26 GCD     1       5.630  13.630  24.600  1.00  0.00            
ATOM     55  O13 GCD     1       6.380  13.330  26.500  1.00  0.00            
ATOM     56  C17 GCD     1       7.240  13.820  27.560  1.00  0.00            
ATOM     57  H27 GCD     1       8.240  14.060  27.170  1.00  0.00            
ATOM     58  C18 GCD     1       7.450  12.680  28.520  1.00  0.00            
ATOM     59  H28 GCD     1       6.450  12.390  28.880  1.00  0.00            
ATOM     60  H29 GCD     1       8.080  12.960  29.380  1.00  0.00            
ATOM     61  O14 GCD     1       8.090  11.570  28.030  1.00  0.00            
ATOM     62  H30 GCD     1       7.490  11.120  27.430  1.00  0.00            
ATOM     63  O15 GCD     1       7.600  14.210  24.650  1.00  0.00            
ATOM     64  C19 GCD     1       7.940  13.270  23.600  1.00  0.00            
ATOM     65  H31 GCD     1       7.160  12.520  23.440  1.00  0.00            
ATOM     66  C20 GCD     1       8.080  14.120  22.420  1.00  0.00            
ATOM     67  H32 GCD     1       8.840  14.870  22.690  1.00  0.00            
ATOM     68  O16 GCD     1       6.790  14.670  21.990  1.00  0.00            
ATOM     69  H33 GCD     1       6.520  15.380  22.590  1.00  0.00            
ATOM     70  C21 GCD     1       8.510  13.310  21.210  1.00  0.00            
ATOM     71  H34 GCD     1       7.620  12.700  20.980  1.00  0.00            
ATOM     72  O17 GCD     1       8.740  14.180  20.080  1.00  0.00            
ATOM     73  H35 GCD     1       7.940  14.690  19.920  1.00  0.00            
ATOM     74  C22 GCD     1       9.690  12.420  21.460  1.00  0.00            
ATOM     75  H36 GCD     1       9.890  11.610  20.760  1.00  0.00            
ATOM     76  O18 GCD     1       9.420  11.710  22.650  1.00  0.00            
ATOM     77  C23 GCD     1       9.260  12.570  23.820  1.00  0.00            
ATOM     78  H37 GCD     1      10.100  13.260  23.920  1.00  0.00            
ATOM     79  C24 GCD     1       9.260  11.850  25.150  1.00  0.00            
ATOM     80  H38 GCD     1       8.280  11.340  25.240  1.00  0.00            
ATOM     81  H39 GCD     1       9.290  12.640  25.910  1.00  0.00            
ATOM     82  O19 GCD     1      10.220  10.810  25.310  1.00  0.00            
ATOM     83  H40 GCD     1      11.090  11.230  25.290  1.00  0.00            
ATOM     84  O20 GCD     1      10.840  13.230  21.670  1.00  0.00            
ATOM     85  C25 GCD     1      11.990  13.170  20.750  1.00  0.00            
ATOM     86  H41 GCD     1      11.700  12.400  20.030  1.00  0.00            
ATOM     87  C26 GCD     1      12.300  14.550  20.220  1.00  0.00            
ATOM     88  H42 GCD     1      12.500  15.220  21.070  1.00  0.00            
ATOM     89  O21 GCD     1      11.180  15.000  19.470  1.00  0.00            
ATOM     90  H43 GCD     1      10.420  14.800  20.030  1.00  0.00            
ATOM     91  C27 GCD     1      13.480  14.490  19.330  1.00  0.00            
ATOM     92  H44 GCD     1      13.340  13.750  18.530  1.00  0.00            
ATOM     93  O22 GCD     1      13.870  15.790  18.830  1.00  0.00            
ATOM     94  H45 GCD     1      13.100  16.260  18.500  1.00  0.00            
ATOM     95  C28 GCD     1      14.600  13.840  20.090  1.00  0.00            
ATOM     96  H46 GCD     1      15.450  13.780  19.400  1.00  0.00            
ATOM     97  O23 GCD     1      14.280  12.490  20.510  1.00  0.00            
ATOM     98  C29 GCD     1      13.180  12.480  21.420  1.00  0.00            
ATOM     99  H47 GCD     1      13.460  12.940  22.370  1.00  0.00            
ATOM    100  C30 GCD     1      12.920  11.030  21.840  1.00  0.00            
ATOM    101  H48 GCD     1      12.720  10.350  21.000  1.00  0.00            
ATOM    102  H49 GCD     1      12.040  11.060  22.490  1.00  0.00            
ATOM    103  O24 GCD     1      13.990  10.610  22.650  1.00  0.00            
ATOM    104  H50 GCD     1      14.810  10.900  22.230  1.00  0.00            
ATOM    105  O25 GCD     1      15.050  14.710  21.150  1.00  0.00            
ATOM    106  C31 GCD     1      16.340  15.240  21.210  1.00  0.00            
ATOM    107  H51 GCD     1      16.900  14.820  20.370  1.00  0.00            
ATOM    108  C32 GCD     1      16.310  16.780  21.170  1.00  0.00            
ATOM    109  H52 GCD     1      15.520  17.090  21.870  1.00  0.00            
ATOM    110  O26 GCD     1      15.990  17.170  19.860  1.00  0.00            
ATOM    111  H53 GCD     1      15.330  16.510  19.610  1.00  0.00            
ATOM    112  C33 GCD     1      17.660  17.400  21.650  1.00  0.00            
ATOM    113  H54 GCD     1      18.320  17.100  20.830  1.00  0.00            
ATOM    114  O27 GCD     1      17.760  18.870  21.640  1.00  0.00            
ATOM    115  H55 GCD     1      17.050  19.210  21.090  1.00  0.00            
ATOM    116  C34 GCD     1      18.150  16.810  22.970  1.00  0.00            
ATOM    117  H56 GCD     1      19.190  17.060  23.190  1.00  0.00            
ATOM    118  O28 GCD     1      18.130  15.400  22.870  1.00  0.00            
ATOM    119  C35 GCD     1      16.830  14.820  22.620  1.00  0.00            
ATOM    120  H57 GCD     1      15.990  15.130  23.260  1.00  0.00            
ATOM    121  C36 GCD     1      17.050  13.350  22.800  1.00  0.00            
ATOM    122  H58 GCD     1      17.920  12.940  22.270  1.00  0.00            
ATOM    123  H59 GCD     1      16.140  12.890  22.390  1.00  0.00            
ATOM    124  O29 GCD     1      17.190  12.880  24.160  1.00  0.00            
ATOM    125  H60 GCD     1      18.100  12.570  24.200  1.00  0.00            
ATOM    126  O30 GCD     1      17.290  17.290  24.030  1.00  0.00            
ATOM    127  C37 GCD     1      17.880  18.250  24.940  1.00  0.00            
ATOM    128  H61 GCD     1      18.740  18.720  24.440  1.00  0.00            
ATOM    129  C38 GCD     1      16.790  19.240  25.390  1.00  0.00            
ATOM    130  H62 GCD     1      16.010  18.790  26.020  1.00  0.00            
ATOM    131  O31 GCD     1      16.240  19.930  24.290  1.00  0.00            
ATOM    132  H63 GCD     1      16.060  19.210  23.680  1.00  0.00            
ATOM    133  C39 GCD     1      17.650  20.200  26.130  1.00  0.00            
ATOM    134  H64 GCD     1      18.470  20.660  25.570  1.00  0.00            
ATOM    135  O32 GCD     1      16.800  21.240  26.600  1.00  0.00            
ATOM    136  H65 GCD     1      16.340  21.680  25.880  1.00  0.00            
ATOM    137  C40 GCD     1      18.280  19.460  27.350  1.00  0.00            
ATOM    138  H66 GCD     1      18.780  20.190  27.990  1.00  0.00            
ATOM    139  O33 GCD     1      19.190  18.440  27.020  1.00  0.00            
ATOM    140  C41 GCD     1      18.580  17.530  26.120  1.00  0.00            
ATOM    141  H67 GCD     1      17.860  16.980  26.750  1.00  0.00            
ATOM    142  C42 GCD     1      19.700  16.550  25.750  1.00  0.00            
ATOM    143  H68 GCD     1      19.260  15.650  25.310  1.00  0.00            
ATOM    144  H69 GCD     1      20.300  16.230  26.610  1.00  0.00            
ATOM    145  O34 GCD     1      20.720  17.010  24.850  1.00  0.00            
ATOM    146  H70 GCD     1      21.210  16.220  24.580  1.00  0.00            
ATOM    147  O35 GCD     1      17.250  18.950  28.170  1.00  0.00            
ATOM    148  C43 GCD     1      17.360  19.120  29.610  1.00  0.00            
ATOM    149  H71 GCD     1      18.410  19.270  29.900  1.00  0.00            
ATOM    150  C44 GCD     1      16.600  20.350  29.950  1.00  0.00            
ATOM    151  H72 GCD     1      15.610  20.290  29.490  1.00  0.00            
ATOM    152  O36 GCD     1      17.240  21.570  29.380  1.00  0.00            
ATOM    153  H73 GCD     1      16.880  21.660  28.490  1.00  0.00            
ATOM    154  C45 GCD     1      16.300  20.550  31.410  1.00  0.00            
ATOM    155  H74 GCD     1      17.260  20.780  31.890  1.00  0.00            
ATOM    156  O37 GCD     1      15.530  21.750  31.780  1.00  0.00            
ATOM    157  H75 GCD     1      14.600  21.580  31.620  1.00  0.00            
ATOM    158  C46 GCD     1      15.840  19.260  32.020  1.00  0.00            
ATOM    159  H76 GCD     1      15.750  19.320  33.110  1.00  0.00            
ATOM    160  O38 GCD     1      14.560  18.890  31.470  1.00  0.00            
ATOM    161  O39 GCD     1      16.710  18.210  31.770  1.00  0.00            
ATOM    162  C47 GCD     1      16.790  17.910  30.300  1.00  0.00            
ATOM    163  H77 GCD     1      15.810  17.580  29.950  1.00  0.00            
ATOM    164  C48 GCD     1      17.690  16.690  30.150  1.00  0.00            
ATOM    165  H78 GCD     1      18.750  16.870  30.380  1.00  0.00            
ATOM    166  H79 GCD     1      17.690  16.330  29.110  1.00  0.00            
ATOM    167  O40 GCD     1      17.180  15.540  30.870  1.00  0.00            
ATOM    168  H80 GCD     1      17.130  15.790  31.800  1.00  0.00            
ATOM    169  C1  BW7     2      12.990  17.220  23.910  1.00  0.00            
ATOM    170  C2  BW7     2      11.640  16.690  23.390  1.00  0.00            
ATOM    171  C3  BW7     2      10.400  17.170  24.150  1.00  0.00            
ATOM    172  C4  BW7     2      10.440  17.320  25.650  1.00  0.00            
ATOM    173  C5  BW7     2      10.640  15.970  26.320  1.00  0.00            
ATOM    174  N1  BW7     2      10.870  16.260  27.740  1.00  0.00            
ATOM    175  C6  BW7     2      11.550  15.430  28.590  1.00  0.00            
ATOM    176  C7  BW7     2      12.480  16.000  29.460  1.00  0.00            
ATOM    177  C8  BW7     2      13.240  15.220  30.300  1.00  0.00            
ATOM    178  C9  BW7     2      13.090  13.840  30.370  1.00  0.00            
ATOM    179  C10 BW7     2      13.950  12.980  31.310  1.00  0.00            
ATOM    180  O1  BW7     2      14.800  13.420  32.140  1.00  0.00            
ATOM    181  O2  BW7     2      13.700  11.660  31.100  1.00  0.00            
ATOM    182  C11 BW7     2      14.370  10.720  31.970  1.00  0.00            
ATOM    183  C12 BW7     2      13.860   9.390  31.370  1.00  0.00            
ATOM    184  N2  BW7     2      12.420   9.230  31.690  1.00  0.00            
ATOM    185  C13 BW7     2      11.910   8.130  30.890  1.00  0.00            
ATOM    186  C14 BW7     2      12.130   8.880  33.160  1.00  0.00            
ATOM    187  C15 BW7     2      12.150  13.240  29.540  1.00  0.00            
ATOM    188  C16 BW7     2      11.370  14.040  28.670  1.00  0.00            
ATOM    189  H1  BW7     2      12.940  18.300  24.060  1.00  0.00            
ATOM    190  H2  BW7     2      12.990  16.730  24.900  1.00  0.00            
ATOM    191  H3  BW7     2      13.860  16.860  23.360  1.00  0.00            
ATOM    192  H4  BW7     2      11.720  15.600  23.290  1.00  0.00            
ATOM    193  H5  BW7     2      11.500  16.950  22.330  1.00  0.00            
ATOM    194  H6  BW7     2       9.490  16.610  23.890  1.00  0.00            
ATOM    195  H7  BW7     2      10.190  18.120  23.640  1.00  0.00            
ATOM    196  H8  BW7     2       9.410  17.670  25.810  1.00  0.00            
ATOM    197  H9  BW7     2      11.150  18.110  25.930  1.00  0.00            
ATOM    198  H10 BW7     2      11.450  15.370  25.890  1.00  0.00            
ATOM    199  H11 BW7     2       9.740  15.330  26.250  1.00  0.00            
ATOM    200  H12 BW7     2      10.780  17.200  28.100  1.00  0.00            
ATOM    201  H13 BW7     2      12.550  17.070  29.550  1.00  0.00            
ATOM    202  H14 BW7     2      13.890  15.670  31.040  1.00  0.00            
ATOM    203  H15 BW7     2      14.160  10.720  33.050  1.00  0.00            
ATOM    204  H16 BW7     2      15.460  10.830  31.980  1.00  0.00            
ATOM    205  H17 BW7     2      14.420   8.570  31.810  1.00  0.00            
ATOM    206  H18 BW7     2      14.060   9.380  30.300  1.00  0.00            
ATOM    207  H19 BW7     2      11.960  10.080  31.330  1.00  0.00            
ATOM    208  H20 BW7     2      12.260   8.180  29.860  1.00  0.00            
ATOM    209  H21 BW7     2      12.190   7.170  31.330  1.00  0.00            
ATOM    210  H22 BW7     2      10.820   8.200  30.860  1.00  0.00            
ATOM    211  H23 BW7     2      12.450   9.750  33.730  1.00  0.00            
ATOM    212  H24 BW7     2      11.090   8.690  33.420  1.00  0.00            
ATOM    213  H25 BW7     2      12.730   8.030  33.490  1.00  0.00            
ATOM    214  H26 BW7     2      11.930  12.170  29.560  1.00  0.00            
ATOM    215  H27 BW7     2      10.580  13.570  28.100  1.00  0.00            
TER
ENDMDL
MODEL        1
ATOM      1  H1  GCD     1       9.910  23.510  15.420  1.00  0.00            
ATOM      2  O1  GCD     1      10.530  24.040  15.930  1.00  0.00            
ATOM      3  C1  GCD     1      11.500  24.560  15.110  1.00  0.00            
ATOM      4  H2  GCD     1      12.200  25.170  15.680  1.00  0.00            
ATOM      5  H3  GCD     1      12.190  23.780  14.760  1.00  0.00            
ATOM      6  C2  GCD     1      10.880  25.620  14.110  1.00  0.00            
ATOM      7  H4  GCD     1      11.790  25.990  13.610  1.00  0.00            
ATOM      8  C3  GCD     1      10.200  26.770  14.820  1.00  0.00            
ATOM      9  H5  GCD     1       9.360  26.370  15.410  1.00  0.00            
ATOM     10  C4  GCD     1       9.650  27.750  13.750  1.00  0.00            
ATOM     11  H6  GCD     1      10.530  28.150  13.220  1.00  0.00            
ATOM     12  O2  GCD     1       8.930  28.860  14.280  1.00  0.00            
ATOM     13  H7  GCD     1       9.670  29.200  14.800  1.00  0.00            
ATOM     14  C5  GCD     1       8.800  26.940  12.750  1.00  0.00            
ATOM     15  H8  GCD     1       7.890  26.590  13.260  1.00  0.00            
ATOM     16  O3  GCD     1       8.450  27.750  11.630  1.00  0.00            
ATOM     17  H9  GCD     1       9.280  27.970  11.190  1.00  0.00            
ATOM     18  C6  GCD     1       9.670  25.810  12.140  1.00  0.00            
ATOM     19  O4  GCD     1      10.020  24.940  13.240  1.00  0.00            
ATOM     20  H10 GCD     1       9.000  25.270  11.460  1.00  0.00            
ATOM     21  O5  GCD     1      10.810  26.290  11.410  1.00  0.00            
ATOM     22  C7  GCD     1      10.720  26.010   9.960  1.00  0.00            
ATOM     23  H11 GCD     1       9.690  25.800   9.620  1.00  0.00            
ATOM     24  C8  GCD     1      11.100  27.290   9.240  1.00  0.00            
ATOM     25  H12 GCD     1      12.140  27.510   9.500  1.00  0.00            
ATOM     26  O6  GCD     1      10.170  28.310   9.630  1.00  0.00            
ATOM     27  H13 GCD     1      10.270  29.010   8.970  1.00  0.00            
ATOM     28  C9  GCD     1      11.030  27.060   7.660  1.00  0.00            
ATOM     29  H14 GCD     1       9.970  26.790   7.580  1.00  0.00            
ATOM     30  O7  GCD     1      11.470  28.170   6.870  1.00  0.00            
ATOM     31  H15 GCD     1      12.400  28.400   6.950  1.00  0.00            
ATOM     32  C10 GCD     1      11.890  25.850   7.290  1.00  0.00            
ATOM     33  H16 GCD     1      11.810  25.520   6.250  1.00  0.00            
ATOM     34  O8  GCD     1      11.460  24.710   8.140  1.00  0.00            
ATOM     35  C11 GCD     1      11.640  24.860   9.520  1.00  0.00            
ATOM     36  H17 GCD     1      12.710  24.930   9.770  1.00  0.00            
ATOM     37  C12 GCD     1      11.330  23.490  10.180  1.00  0.00            
ATOM     38  H18 GCD     1      11.750  23.580  11.190  1.00  0.00            
ATOM     39  H19 GCD     1      11.880  22.670   9.710  1.00  0.00            
ATOM     40  O9  GCD     1       9.930  23.270  10.190  1.00  0.00            
ATOM     41  H20 GCD     1       9.730  22.660   9.470  1.00  0.00            
ATOM     42  O10 GCD     1      13.240  26.140   7.640  1.00  0.00            
ATOM     43  C13 GCD     1      14.170  25.870   6.610  1.00  0.00            
ATOM     44  H21 GCD     1      13.650  25.640   5.670  1.00  0.00            
ATOM     45  C14 GCD     1      15.080  27.040   6.430  1.00  0.00            
ATOM     46  H22 GCD     1      15.590  27.190   7.380  1.00  0.00            
ATOM     47  O11 GCD     1      14.380  28.240   6.070  1.00  0.00            
ATOM     48  H23 GCD     1      15.030  28.940   6.140  1.00  0.00            
ATOM     49  C15 GCD     1      16.130  26.710   5.370  1.00  0.00            
ATOM     50  H24 GCD     1      15.560  26.400   4.480  1.00  0.00            
ATOM     51  O12 GCD     1      17.050  27.770   5.000  1.00  0.00            
ATOM     52  H25 GCD     1      17.780  27.580   5.600  1.00  0.00            
ATOM     53  C16 GCD     1      16.920  25.460   5.810  1.00  0.00            
ATOM     54  H26 GCD     1      17.570  25.100   5.010  1.00  0.00            
ATOM     55  O13 GCD     1      16.090  24.360   6.220  1.00  0.00            
ATOM     56  C17 GCD     1      14.980  24.610   7.090  1.00  0.00            
ATOM     57  H27 GCD     1      15.500  24.880   8.020  1.00  0.00            
ATOM     58  C18 GCD     1      14.190  23.350   7.280  1.00  0.00            
ATOM     59  H28 GCD     1      13.930  22.930   6.300  1.00  0.00            
ATOM     60  H29 GCD     1      13.270  23.530   7.860  1.00  0.00            
ATOM     61  O14 GCD     1      14.970  22.440   8.100  1.00  0.00            
ATOM     62  H30 GCD     1      14.420  21.870   8.650  1.00  0.00            
ATOM     63  O15 GCD     1      17.650  25.770   7.000  1.00  0.00            
ATOM     64  C19 GCD     1      18.970  25.210   6.990  1.00  0.00            
ATOM     65  H31 GCD     1      19.150  24.530   6.140  1.00  0.00            
ATOM     66  C20 GCD     1      19.940  26.430   6.830  1.00  0.00            
ATOM     67  H32 GCD     1      19.700  27.210   7.560  1.00  0.00            
ATOM     68  O16 GCD     1      19.750  26.940   5.540  1.00  0.00            
ATOM     69  H33 GCD     1      20.430  27.600   5.360  1.00  0.00            
ATOM     70  C21 GCD     1      21.390  26.000   7.040  1.00  0.00            
ATOM     71  H34 GCD     1      21.820  25.400   6.230  1.00  0.00            
ATOM     72  O17 GCD     1      22.140  27.200   7.120  1.00  0.00            
ATOM     73  H35 GCD     1      22.240  27.580   6.240  1.00  0.00            
ATOM     74  C22 GCD     1      21.560  25.140   8.340  1.00  0.00            
ATOM     75  H36 GCD     1      22.570  24.730   8.420  1.00  0.00            
ATOM     76  O18 GCD     1      20.590  24.100   8.250  1.00  0.00            
ATOM     77  C23 GCD     1      19.200  24.410   8.240  1.00  0.00            
ATOM     78  H37 GCD     1      19.140  25.060   9.120  1.00  0.00            
ATOM     79  C24 GCD     1      18.260  23.220   8.250  1.00  0.00            
ATOM     80  H38 GCD     1      18.240  22.620   7.330  1.00  0.00            
ATOM     81  H39 GCD     1      17.230  23.600   8.340  1.00  0.00            
ATOM     82  O19 GCD     1      18.420  22.460   9.500  1.00  0.00            
ATOM     83  H40 GCD     1      18.470  21.550   9.180  1.00  0.00            
ATOM     84  O20 GCD     1      21.310  25.990   9.550  1.00  0.00            
ATOM     85  C25 GCD     1      22.410  26.110  10.450  1.00  0.00            
ATOM     86  H41 GCD     1      23.360  25.860   9.960  1.00  0.00            
ATOM     87  C26 GCD     1      22.530  27.550  10.820  1.00  0.00            
ATOM     88  H42 GCD     1      21.560  27.920  11.180  1.00  0.00            
ATOM     89  O21 GCD     1      22.870  28.260   9.620  1.00  0.00            
ATOM     90  H43 GCD     1      22.570  27.800   8.830  1.00  0.00            
ATOM     91  C27 GCD     1      23.580  27.720  11.840  1.00  0.00            
ATOM     92  H44 GCD     1      24.510  27.470  11.300  1.00  0.00            
ATOM     93  O22 GCD     1      23.760  29.100  12.270  1.00  0.00            
ATOM     94  H45 GCD     1      24.050  29.590  11.490  1.00  0.00            
ATOM     95  C28 GCD     1      23.370  26.900  13.170  1.00  0.00            
ATOM     96  H46 GCD     1      24.300  27.020  13.720  1.00  0.00            
ATOM     97  O23 GCD     1      23.150  25.550  12.800  1.00  0.00            
ATOM     98  C29 GCD     1      22.130  25.310  11.790  1.00  0.00            
ATOM     99  H47 GCD     1      21.210  25.710  12.240  1.00  0.00            
ATOM    100  C30 GCD     1      22.090  23.830  11.510  1.00  0.00            
ATOM    101  H48 GCD     1      21.180  23.550  10.970  1.00  0.00            
ATOM    102  H49 GCD     1      22.020  23.340  12.480  1.00  0.00            
ATOM    103  O24 GCD     1      23.300  23.330  10.830  1.00  0.00            
ATOM    104  H50 GCD     1      23.170  22.460  10.420  1.00  0.00            
ATOM    105  O25 GCD     1      22.190  27.310  13.800  1.00  0.00            
ATOM    106  C31 GCD     1      22.230  27.160  15.210  1.00  0.00            
ATOM    107  H51 GCD     1      23.140  26.730  15.630  1.00  0.00            
ATOM    108  C32 GCD     1      22.030  28.640  15.780  1.00  0.00            
ATOM    109  H52 GCD     1      21.060  29.010  15.400  1.00  0.00            
ATOM    110  O26 GCD     1      23.030  29.440  15.280  1.00  0.00            
ATOM    111  H53 GCD     1      23.060  29.150  14.370  1.00  0.00            
ATOM    112  C33 GCD     1      21.770  28.630  17.310  1.00  0.00            
ATOM    113  H54 GCD     1      22.670  28.380  17.880  1.00  0.00            
ATOM    114  O27 GCD     1      21.470  29.980  17.740  1.00  0.00            
ATOM    115  H55 GCD     1      22.230  30.570  17.650  1.00  0.00            
ATOM    116  C34 GCD     1      20.610  27.580  17.630  1.00  0.00            
ATOM    117  H56 GCD     1      20.420  27.410  18.690  1.00  0.00            
ATOM    118  O28 GCD     1      20.990  26.310  17.040  1.00  0.00            
ATOM    119  C35 GCD     1      21.070  26.200  15.650  1.00  0.00            
ATOM    120  H57 GCD     1      20.140  26.580  15.210  1.00  0.00            
ATOM    121  C36 GCD     1      21.250  24.670  15.320  1.00  0.00            
ATOM    122  H58 GCD     1      22.130  24.250  15.820  1.00  0.00            
ATOM    123  H59 GCD     1      21.390  24.450  14.250  1.00  0.00            
ATOM    124  O29 GCD     1      20.130  23.920  15.690  1.00  0.00            
ATOM    125  H60 GCD     1      19.390  24.370  15.260  1.00  0.00            
ATOM    126  O30 GCD     1      19.390  28.010  17.090  1.00  0.00            
ATOM    127  C37 GCD     1      18.480  28.690  17.960  1.00  0.00            
ATOM    128  H61 GCD     1      19.070  29.200  18.740  1.00  0.00            
ATOM    129  C38 GCD     1      17.880  29.940  17.320  1.00  0.00            
ATOM    130  H62 GCD     1      17.420  29.700  16.350  1.00  0.00            
ATOM    131  O31 GCD     1      18.910  30.910  17.120  1.00  0.00            
ATOM    132  H63 GCD     1      19.770  30.530  17.300  1.00  0.00            
ATOM    133  C39 GCD     1      16.740  30.510  18.210  1.00  0.00            
ATOM    134  H64 GCD     1      17.230  30.870  19.130  1.00  0.00            
ATOM    135  O32 GCD     1      16.040  31.590  17.470  1.00  0.00            
ATOM    136  H65 GCD     1      15.670  31.150  16.700  1.00  0.00            
ATOM    137  C40 GCD     1      15.680  29.510  18.620  1.00  0.00            
ATOM    138  H66 GCD     1      15.030  29.970  19.370  1.00  0.00            
ATOM    139  O33 GCD     1      16.370  28.400  19.230  1.00  0.00            
ATOM    140  C41 GCD     1      17.390  27.790  18.430  1.00  0.00            
ATOM    141  H67 GCD     1      16.870  27.430  17.530  1.00  0.00            
ATOM    142  C42 GCD     1      17.840  26.530  19.150  1.00  0.00            
ATOM    143  H68 GCD     1      18.430  25.840  18.520  1.00  0.00            
ATOM    144  H69 GCD     1      16.960  25.910  19.360  1.00  0.00            
ATOM    145  O34 GCD     1      18.400  26.870  20.410  1.00  0.00            
ATOM    146  H70 GCD     1      17.690  27.370  20.820  1.00  0.00            
ATOM    147  O35 GCD     1      14.860  29.020  17.560  1.00  0.00            
ATOM    148  C43 GCD     1      13.520  28.750  17.880  1.00  0.00            
ATOM    149  H71 GCD     1      13.380  28.830  18.960  1.00  0.00            
ATOM    150  C44 GCD     1      12.570  29.720  17.120  1.00  0.00            
ATOM    151  H72 GCD     1      12.770  29.760  16.050  1.00  0.00            
ATOM    152  O36 GCD     1      12.830  31.010  17.690  1.00  0.00            
ATOM    153  H73 GCD     1      12.360  31.650  17.140  1.00  0.00            
ATOM    154  C45 GCD     1      11.120  29.210  17.270  1.00  0.00            
ATOM    155  H74 GCD     1      10.850  29.350  18.330  1.00  0.00            
ATOM    156  O37 GCD     1      10.220  29.890  16.430  1.00  0.00            
ATOM    157  H75 GCD     1      10.120  30.740  16.880  1.00  0.00            
ATOM    158  C46 GCD     1      10.950  27.730  16.900  1.00  0.00            
ATOM    159  H76 GCD     1       9.920  27.420  17.100  1.00  0.00            
ATOM    160  O38 GCD     1      11.240  27.500  15.520  1.00  0.00            
ATOM    161  O39 GCD     1      11.840  26.970  17.650  1.00  0.00            
ATOM    162  C47 GCD     1      13.220  27.300  17.490  1.00  0.00            
ATOM    163  H77 GCD     1      13.530  27.180  16.440  1.00  0.00            
ATOM    164  C48 GCD     1      13.980  26.250  18.330  1.00  0.00            
ATOM    165  H78 GCD     1      13.370  26.230  19.250  1.00  0.00            
ATOM    166  H79 GCD     1      15.010  26.520  18.590  1.00  0.00            
ATOM    167  O40 GCD     1      13.980  24.930  17.780  1.00  0.00            
ATOM    168  H80 GCD     1      13.650  24.280  18.410  1.00  0.00            
ATOM    169  C1  BW7     2      12.100  30.550  13.260  1.00  0.00            
ATOM    170  C2  BW7     2      13.040  31.550  12.470  1.00  0.00            
ATOM    171  C3  BW7     2      12.980  31.400  10.940  1.00  0.00            
ATOM    172  C4  BW7     2      13.600  30.180  10.230  1.00  0.00            
ATOM    173  C5  BW7     2      15.020  29.850  10.730  1.00  0.00            
ATOM    174  N1  BW7     2      15.600  28.590  10.170  1.00  0.00            
ATOM    175  C6  BW7     2      15.480  27.360  10.800  1.00  0.00            
ATOM    176  C7  BW7     2      14.780  27.120  11.970  1.00  0.00            
ATOM    177  C8  BW7     2      14.690  25.860  12.580  1.00  0.00            
ATOM    178  C9  BW7     2      15.250  24.720  11.930  1.00  0.00            
ATOM    179  C10 BW7     2      15.040  23.440  12.520  1.00  0.00            
ATOM    180  O1  BW7     2      14.550  23.250  13.640  1.00  0.00            
ATOM    181  O2  BW7     2      15.850  22.500  11.860  1.00  0.00            
ATOM    182  C11 BW7     2      15.660  21.150  12.170  1.00  0.00            
ATOM    183  C12 BW7     2      16.320  20.960  13.580  1.00  0.00            
ATOM    184  N2  BW7     2      17.840  20.760  13.690  1.00  0.00            
ATOM    185  C13 BW7     2      18.340  20.980  15.100  1.00  0.00            
ATOM    186  C14 BW7     2      18.210  19.270  13.510  1.00  0.00            
ATOM    187  C15 BW7     2      15.960  24.900  10.720  1.00  0.00            
ATOM    188  C16 BW7     2      16.180  26.230  10.280  1.00  0.00            
ATOM    189  H1  BW7     2      12.380  29.490  13.230  1.00  0.00            
ATOM    190  H2  BW7     2      12.000  30.720  14.340  1.00  0.00            
ATOM    191  H3  BW7     2      11.140  30.530  12.730  1.00  0.00            
ATOM    192  H4  BW7     2      14.060  31.520  12.860  1.00  0.00            
ATOM    193  H5  BW7     2      12.580  32.500  12.770  1.00  0.00            
ATOM    194  H6  BW7     2      13.500  32.260  10.500  1.00  0.00            
ATOM    195  H7  BW7     2      11.920  31.420  10.660  1.00  0.00            
ATOM    196  H8  BW7     2      13.660  30.400   9.160  1.00  0.00            
ATOM    197  H9  BW7     2      12.950  29.340  10.490  1.00  0.00            
ATOM    198  H10 BW7     2      15.130  29.740  11.820  1.00  0.00            
ATOM    199  H11 BW7     2      15.640  30.700  10.440  1.00  0.00            
ATOM    200  H12 BW7     2      16.320  28.660   9.460  1.00  0.00            
ATOM    201  H13 BW7     2      14.210  27.840  12.540  1.00  0.00            
ATOM    202  H14 BW7     2      14.170  25.760  13.530  1.00  0.00            
ATOM    203  H15 BW7     2      16.180  20.530  11.430  1.00  0.00            
ATOM    204  H16 BW7     2      14.590  20.950  12.290  1.00  0.00            
ATOM    205  H17 BW7     2      15.940  20.030  14.000  1.00  0.00            
ATOM    206  H18 BW7     2      16.040  21.770  14.260  1.00  0.00            
ATOM    207  H19 BW7     2      18.290  21.430  13.060  1.00  0.00            
ATOM    208  H20 BW7     2      17.980  21.880  15.600  1.00  0.00            
ATOM    209  H21 BW7     2      18.010  20.120  15.690  1.00  0.00            
ATOM    210  H22 BW7     2      19.430  20.980  15.020  1.00  0.00            
ATOM    211  H23 BW7     2      17.640  18.640  14.190  1.00  0.00            
ATOM    212  H24 BW7     2      17.950  18.980  12.490  1.00  0.00            
ATOM    213  H25 BW7     2      19.270  19.230  13.730  1.00  0.00            
ATOM    214  H26 BW7     2      16.430  24.050  10.230  1.00  0.00            
ATOM    215  H27 BW7     2      16.790  26.380   9.400  1.00  0.00            
TER
ENDMDL
MODEL        1
ATOM      1  H1  GCD     1       8.470  14.080  13.070  1.00  0.00            
ATOM      2  O1  GCD     1       8.560  14.730  13.780  1.00  0.00            
ATOM      3  C1  GCD     1       9.190  15.820  13.050  1.00  0.00            
ATOM      4  H2  GCD     1       8.600  16.290  12.250  1.00  0.00            
ATOM      5  H3  GCD     1       9.430  16.650  13.730  1.00  0.00            
ATOM      6  C2  GCD     1      10.530  15.240  12.540  1.00  0.00            
ATOM      7  H4  GCD     1      11.180  14.890  13.350  1.00  0.00            
ATOM      8  C3  GCD     1      11.290  16.260  11.610  1.00  0.00            
ATOM      9  H5  GCD     1      10.580  16.850  11.020  1.00  0.00            
ATOM     10  C4  GCD     1      12.240  15.550  10.590  1.00  0.00            
ATOM     11  H6  GCD     1      13.120  15.280  11.170  1.00  0.00            
ATOM     12  O2  GCD     1      12.720  16.500   9.690  1.00  0.00            
ATOM     13  H7  GCD     1      13.000  17.270  10.190  1.00  0.00            
ATOM     14  C5  GCD     1      11.580  14.380   9.940  1.00  0.00            
ATOM     15  H8  GCD     1      10.670  14.810   9.490  1.00  0.00            
ATOM     16  O3  GCD     1      12.370  13.660   8.960  1.00  0.00            
ATOM     17  H9  GCD     1      12.690  14.350   8.360  1.00  0.00            
ATOM     18  C6  GCD     1      10.960  13.460  11.040  1.00  0.00            
ATOM     19  O4  GCD     1      10.020  14.190  11.760  1.00  0.00            
ATOM     20  H10 GCD     1      10.430  12.660  10.520  1.00  0.00            
ATOM     21  O5  GCD     1      12.010  12.930  11.870  1.00  0.00            
ATOM     22  C7  GCD     1      11.940  11.570  12.110  1.00  0.00            
ATOM     23  H11 GCD     1      11.020  11.160  11.680  1.00  0.00            
ATOM     24  C8  GCD     1      13.180  10.890  11.580  1.00  0.00            
ATOM     25  H12 GCD     1      14.090  11.190  12.120  1.00  0.00            
ATOM     26  O6  GCD     1      13.290  11.320  10.220  1.00  0.00            
ATOM     27  H13 GCD     1      12.960  12.220  10.190  1.00  0.00            
ATOM     28  C9  GCD     1      13.090   9.400  11.750  1.00  0.00            
ATOM     29  H14 GCD     1      12.180   9.050  11.250  1.00  0.00            
ATOM     30  O7  GCD     1      14.190   8.630  11.230  1.00  0.00            
ATOM     31  H15 GCD     1      14.170   8.680  10.260  1.00  0.00            
ATOM     32  C10 GCD     1      13.010   9.160  13.200  1.00  0.00            
ATOM     33  H16 GCD     1      12.780   8.100  13.360  1.00  0.00            
ATOM     34  O8  GCD     1      11.870   9.810  13.740  1.00  0.00            
ATOM     35  C11 GCD     1      11.940  11.240  13.610  1.00  0.00            
ATOM     36  H17 GCD     1      12.890  11.580  14.040  1.00  0.00            
ATOM     37  C12 GCD     1      10.750  11.830  14.380  1.00  0.00            
ATOM     38  H18 GCD     1      11.020  12.890  14.420  1.00  0.00            
ATOM     39  H19 GCD     1      10.720  11.480  15.420  1.00  0.00            
ATOM     40  O9  GCD     1       9.460  11.680  13.780  1.00  0.00            
ATOM     41  H20 GCD     1       9.470  10.760  13.490  1.00  0.00            
ATOM     42  O10 GCD     1      14.240   9.420  13.940  1.00  0.00            
ATOM     43  C13 GCD     1      14.770   8.410  14.770  1.00  0.00            
ATOM     44  H21 GCD     1      14.330   7.440  14.490  1.00  0.00            
ATOM     45  C14 GCD     1      16.230   8.390  14.390  1.00  0.00            
ATOM     46  H22 GCD     1      16.620   9.410  14.500  1.00  0.00            
ATOM     47  O11 GCD     1      16.410   8.060  12.970  1.00  0.00            
ATOM     48  H23 GCD     1      15.620   8.370  12.510  1.00  0.00            
ATOM     49  C15 GCD     1      17.090   7.460  15.250  1.00  0.00            
ATOM     50  H24 GCD     1      16.700   6.440  15.140  1.00  0.00            
ATOM     51  O12 GCD     1      18.530   7.560  15.080  1.00  0.00            
ATOM     52  H25 GCD     1      18.750   7.630  14.140  1.00  0.00            
ATOM     53  C16 GCD     1      16.890   7.730  16.700  1.00  0.00            
ATOM     54  H26 GCD     1      17.330   6.930  17.300  1.00  0.00            
ATOM     55  O13 GCD     1      15.500   7.730  16.990  1.00  0.00            
ATOM     56  C17 GCD     1      14.670   8.720  16.310  1.00  0.00            
ATOM     57  H27 GCD     1      15.050   9.720  16.550  1.00  0.00            
ATOM     58  C18 GCD     1      13.200   8.670  16.780  1.00  0.00            
ATOM     59  H28 GCD     1      12.670   9.560  16.410  1.00  0.00            
ATOM     60  H29 GCD     1      13.190   8.830  17.870  1.00  0.00            
ATOM     61  O14 GCD     1      12.550   7.470  16.330  1.00  0.00            
ATOM     62  H30 GCD     1      12.700   6.710  16.910  1.00  0.00            
ATOM     63  O15 GCD     1      17.410   9.000  17.110  1.00  0.00            
ATOM     64  C19 GCD     1      18.000   9.000  18.400  1.00  0.00            
ATOM     65  H31 GCD     1      17.810   8.070  18.940  1.00  0.00            
ATOM     66  C20 GCD     1      19.510   9.200  18.190  1.00  0.00            
ATOM     67  H32 GCD     1      19.650  10.180  17.730  1.00  0.00            
ATOM     68  O16 GCD     1      20.050   7.990  17.500  1.00  0.00            
ATOM     69  H33 GCD     1      19.540   7.920  16.690  1.00  0.00            
ATOM     70  C21 GCD     1      20.220   9.340  19.530  1.00  0.00            
ATOM     71  H34 GCD     1      20.010   8.350  19.940  1.00  0.00            
ATOM     72  O17 GCD     1      21.630   9.580  19.380  1.00  0.00            
ATOM     73  H35 GCD     1      21.680  10.550  19.410  1.00  0.00            
ATOM     74  C22 GCD     1      19.540  10.400  20.410  1.00  0.00            
ATOM     75  H36 GCD     1      19.830  10.340  21.460  1.00  0.00            
ATOM     76  O18 GCD     1      18.130  10.310  20.420  1.00  0.00            
ATOM     77  C23 GCD     1      17.420  10.170  19.190  1.00  0.00            
ATOM     78  H37 GCD     1      17.500  11.090  18.590  1.00  0.00            
ATOM     79  C24 GCD     1      15.890   9.900  19.540  1.00  0.00            
ATOM     80  H38 GCD     1      15.270  10.220  18.690  1.00  0.00            
ATOM     81  H39 GCD     1      15.660  10.640  20.320  1.00  0.00            
ATOM     82  O19 GCD     1      15.720   8.540  20.000  1.00  0.00            
ATOM     83  H40 GCD     1      16.140   8.520  20.870  1.00  0.00            
ATOM     84  O20 GCD     1      19.870  11.680  19.780  1.00  0.00            
ATOM     85  C25 GCD     1      20.430  12.770  20.550  1.00  0.00            
ATOM     86  H41 GCD     1      20.630  12.330  21.540  1.00  0.00            
ATOM     87  C26 GCD     1      21.670  13.280  19.810  1.00  0.00            
ATOM     88  H42 GCD     1      21.450  13.620  18.790  1.00  0.00            
ATOM     89  O21 GCD     1      22.670  12.120  19.860  1.00  0.00            
ATOM     90  H43 GCD     1      23.490  12.600  20.020  1.00  0.00            
ATOM     91  C27 GCD     1      22.140  14.550  20.590  1.00  0.00            
ATOM     92  H44 GCD     1      22.620  14.340  21.560  1.00  0.00            
ATOM     93  O22 GCD     1      23.180  15.220  19.850  1.00  0.00            
ATOM     94  H45 GCD     1      22.720  15.690  19.140  1.00  0.00            
ATOM     95  C28 GCD     1      21.040  15.590  20.860  1.00  0.00            
ATOM     96  H46 GCD     1      21.320  16.390  21.540  1.00  0.00            
ATOM     97  O23 GCD     1      19.960  14.960  21.520  1.00  0.00            
ATOM     98  C29 GCD     1      19.390  13.930  20.710  1.00  0.00            
ATOM     99  H47 GCD     1      19.090  14.350  19.740  1.00  0.00            
ATOM    100  C30 GCD     1      18.130  13.430  21.360  1.00  0.00            
ATOM    101  H48 GCD     1      17.700  12.730  20.640  1.00  0.00            
ATOM    102  H49 GCD     1      17.390  14.240  21.440  1.00  0.00            
ATOM    103  O24 GCD     1      18.390  12.870  22.590  1.00  0.00            
ATOM    104  H50 GCD     1      19.000  13.500  22.980  1.00  0.00            
ATOM    105  O25 GCD     1      20.590  16.190  19.670  1.00  0.00            
ATOM    106  C31 GCD     1      20.700  17.590  19.610  1.00  0.00            
ATOM    107  H51 GCD     1      21.400  17.980  20.360  1.00  0.00            
ATOM    108  C32 GCD     1      21.260  17.770  18.150  1.00  0.00            
ATOM    109  H52 GCD     1      20.460  17.390  17.490  1.00  0.00            
ATOM    110  O26 GCD     1      22.510  17.030  17.950  1.00  0.00            
ATOM    111  H53 GCD     1      23.350  17.420  18.230  1.00  0.00            
ATOM    112  C33 GCD     1      21.240  19.230  17.850  1.00  0.00            
ATOM    113  H54 GCD     1      21.970  19.700  18.520  1.00  0.00            
ATOM    114  O27 GCD     1      21.730  19.550  16.500  1.00  0.00            
ATOM    115  H55 GCD     1      21.080  19.170  15.900  1.00  0.00            
ATOM    116  C34 GCD     1      19.910  19.800  18.030  1.00  0.00            
ATOM    117  H56 GCD     1      20.010  20.890  17.900  1.00  0.00            
ATOM    118  O28 GCD     1      19.430  19.620  19.400  1.00  0.00            
ATOM    119  C35 GCD     1      19.370  18.230  19.860  1.00  0.00            
ATOM    120  H57 GCD     1      18.620  17.670  19.290  1.00  0.00            
ATOM    121  C36 GCD     1      18.800  18.120  21.270  1.00  0.00            
ATOM    122  H58 GCD     1      18.720  17.040  21.460  1.00  0.00            
ATOM    123  H59 GCD     1      17.820  18.610  21.340  1.00  0.00            
ATOM    124  O29 GCD     1      19.580  18.680  22.380  1.00  0.00            
ATOM    125  H60 GCD     1      19.990  19.450  21.970  1.00  0.00            
ATOM    126  O30 GCD     1      18.850  19.240  17.180  1.00  0.00            
ATOM    127  C37 GCD     1      18.270  20.140  16.220  1.00  0.00            
ATOM    128  H61 GCD     1      18.730  21.130  16.260  1.00  0.00            
ATOM    129  C38 GCD     1      18.410  19.500  14.840  1.00  0.00            
ATOM    130  H62 GCD     1      18.100  18.450  14.840  1.00  0.00            
ATOM    131  O31 GCD     1      19.780  19.590  14.510  1.00  0.00            
ATOM    132  H63 GCD     1      19.860  19.420  13.560  1.00  0.00            
ATOM    133  C39 GCD     1      17.610  20.350  13.820  1.00  0.00            
ATOM    134  H64 GCD     1      18.100  21.330  13.880  1.00  0.00            
ATOM    135  O32 GCD     1      17.590  19.860  12.490  1.00  0.00            
ATOM    136  H65 GCD     1      16.990  19.110  12.420  1.00  0.00            
ATOM    137  C40 GCD     1      16.200  20.650  14.230  1.00  0.00            
ATOM    138  H66 GCD     1      15.720  21.450  13.660  1.00  0.00            
ATOM    139  O33 GCD     1      16.190  21.120  15.610  1.00  0.00            
ATOM    140  C41 GCD     1      16.790  20.310  16.590  1.00  0.00            
ATOM    141  H67 GCD     1      16.340  19.310  16.530  1.00  0.00            
ATOM    142  C42 GCD     1      16.420  20.870  17.960  1.00  0.00            
ATOM    143  H68 GCD     1      16.760  20.120  18.690  1.00  0.00            
ATOM    144  H69 GCD     1      15.340  20.940  18.130  1.00  0.00            
ATOM    145  O34 GCD     1      17.030  22.110  18.370  1.00  0.00            
ATOM    146  H70 GCD     1      16.770  22.320  19.270  1.00  0.00            
ATOM    147  O35 GCD     1      15.440  19.450  14.140  1.00  0.00            
ATOM    148  C43 GCD     1      14.030  19.620  13.830  1.00  0.00            
ATOM    149  H71 GCD     1      13.820  20.670  14.060  1.00  0.00            
ATOM    150  C44 GCD     1      13.760  19.390  12.400  1.00  0.00            
ATOM    151  H72 GCD     1      14.070  18.370  12.140  1.00  0.00            
ATOM    152  O36 GCD     1      14.590  20.260  11.670  1.00  0.00            
ATOM    153  H73 GCD     1      14.020  20.790  11.110  1.00  0.00            
ATOM    154  C45 GCD     1      12.380  19.390  12.000  1.00  0.00            
ATOM    155  H74 GCD     1      11.870  20.320  12.260  1.00  0.00            
ATOM    156  O37 GCD     1      12.150  19.090  10.660  1.00  0.00            
ATOM    157  H75 GCD     1      11.200  19.080  10.500  1.00  0.00            
ATOM    158  C46 GCD     1      11.550  18.400  12.790  1.00  0.00            
ATOM    159  H76 GCD     1      10.460  18.430  12.650  1.00  0.00            
ATOM    160  O38 GCD     1      12.130  17.120  12.380  1.00  0.00            
ATOM    161  O39 GCD     1      11.750  18.600  14.170  1.00  0.00            
ATOM    162  C47 GCD     1      13.100  18.650  14.640  1.00  0.00            
ATOM    163  H77 GCD     1      13.430  17.610  14.520  1.00  0.00            
ATOM    164  C48 GCD     1      13.040  18.980  16.120  1.00  0.00            
ATOM    165  H78 GCD     1      14.050  19.090  16.550  1.00  0.00            
ATOM    166  H79 GCD     1      12.510  18.190  16.670  1.00  0.00            
ATOM    167  O40 GCD     1      12.320  20.190  16.370  1.00  0.00            
ATOM    168  H80 GCD     1      12.890  20.940  16.160  1.00  0.00            
ATOM    169  C1  BW7     2      22.270   9.010  10.940  1.00  0.00            
ATOM    170  C2  BW7     2      22.390  10.180  12.000  1.00  0.00            
ATOM    171  C3  BW7     2      21.220  10.450  12.950  1.00  0.00            
ATOM    172  C4  BW7     2      19.860  10.670  12.190  1.00  0.00            
ATOM    173  C5  BW7     2      18.790  10.950  13.270  1.00  0.00            
ATOM    174  N1  BW7     2      17.780  11.900  12.770  1.00  0.00            
ATOM    175  C6  BW7     2      16.780  12.480  13.530  1.00  0.00            
ATOM    176  C7  BW7     2      16.490  12.070  14.880  1.00  0.00            
ATOM    177  C8  BW7     2      15.440  12.630  15.600  1.00  0.00            
ATOM    178  C9  BW7     2      14.760  13.740  15.030  1.00  0.00            
ATOM    179  C10 BW7     2      13.650  14.330  15.870  1.00  0.00            
ATOM    180  O1  BW7     2      12.680  14.860  15.380  1.00  0.00            
ATOM    181  O2  BW7     2      13.710  14.100  17.230  1.00  0.00            
ATOM    182  C11 BW7     2      12.730  14.720  18.180  1.00  0.00            
ATOM    183  C12 BW7     2      13.480  15.000  19.500  1.00  0.00            
ATOM    184  N2  BW7     2      14.070  13.780  20.190  1.00  0.00            
ATOM    185  C13 BW7     2      14.420  14.080  21.600  1.00  0.00            
ATOM    186  C14 BW7     2      12.950  12.730  20.380  1.00  0.00            
ATOM    187  C15 BW7     2      14.970  14.120  13.730  1.00  0.00            
ATOM    188  C16 BW7     2      16.050  13.510  12.970  1.00  0.00            
ATOM    189  H1  BW7     2      21.470   9.240  10.220  1.00  0.00            
ATOM    190  H2  BW7     2      23.240   8.980  10.420  1.00  0.00            
ATOM    191  H3  BW7     2      22.060   8.030  11.390  1.00  0.00            
ATOM    192  H4  BW7     2      22.640  11.110  11.480  1.00  0.00            
ATOM    193  H5  BW7     2      23.310   9.980  12.570  1.00  0.00            
ATOM    194  H6  BW7     2      21.350  11.400  13.490  1.00  0.00            
ATOM    195  H7  BW7     2      21.020   9.550  13.550  1.00  0.00            
ATOM    196  H8  BW7     2      19.490   9.770  11.690  1.00  0.00            
ATOM    197  H9  BW7     2      19.950  11.480  11.450  1.00  0.00            
ATOM    198  H10 BW7     2      19.170  11.410  14.190  1.00  0.00            
ATOM    199  H11 BW7     2      18.360   9.990  13.600  1.00  0.00            
ATOM    200  H12 BW7     2      17.790  12.220  11.810  1.00  0.00            
ATOM    201  H13 BW7     2      17.060  11.280  15.360  1.00  0.00            
ATOM    202  H14 BW7     2      15.330  12.320  16.640  1.00  0.00            
ATOM    203  H15 BW7     2      11.900  14.020  18.290  1.00  0.00            
ATOM    204  H16 BW7     2      12.380  15.650  17.710  1.00  0.00            
ATOM    205  H17 BW7     2      12.800  15.540  20.170  1.00  0.00            
ATOM    206  H18 BW7     2      14.310  15.620  19.160  1.00  0.00            
ATOM    207  H19 BW7     2      14.820  13.410  19.600  1.00  0.00            
ATOM    208  H20 BW7     2      14.870  13.220  22.090  1.00  0.00            
ATOM    209  H21 BW7     2      15.070  14.960  21.710  1.00  0.00            
ATOM    210  H22 BW7     2      13.470  14.230  22.110  1.00  0.00            
ATOM    211  H23 BW7     2      13.260  11.780  20.800  1.00  0.00            
ATOM    212  H24 BW7     2      12.150  13.150  20.980  1.00  0.00            
ATOM    213  H25 BW7     2      12.590  12.500  19.380  1.00  0.00            
ATOM    214  H26 BW7     2      14.560  15.040  13.320  1.00  0.00            
ATOM    215  H27 BW7     2      16.190  13.800  11.940  1.00  0.00            
TER
ENDMDL
MODEL        1
ATOM      1  H1  GCD     1       5.420  27.050  11.640  1.00  0.00            
ATOM      2  O1  GCD     1       5.800  27.400  10.830  1.00  0.00            
ATOM      3  C1  GCD     1       6.870  26.580  10.360  1.00  0.00            
ATOM      4  H2  GCD     1       7.400  26.170  11.240  1.00  0.00            
ATOM      5  H3  GCD     1       6.470  25.710   9.830  1.00  0.00            
ATOM      6  C2  GCD     1       7.780  27.220   9.340  1.00  0.00            
ATOM      7  H4  GCD     1       8.470  26.460   8.940  1.00  0.00            
ATOM      8  C3  GCD     1       8.600  28.340   9.920  1.00  0.00            
ATOM      9  H5  GCD     1       7.880  28.980  10.440  1.00  0.00            
ATOM     10  C4  GCD     1       9.290  29.130   8.840  1.00  0.00            
ATOM     11  H6  GCD     1      10.160  28.590   8.430  1.00  0.00            
ATOM     12  O2  GCD     1       9.980  30.310   9.290  1.00  0.00            
ATOM     13  H7  GCD     1      10.110  30.820   8.480  1.00  0.00            
ATOM     14  C5  GCD     1       8.390  29.420   7.630  1.00  0.00            
ATOM     15  H8  GCD     1       7.750  30.270   7.920  1.00  0.00            
ATOM     16  O3  GCD     1       9.120  29.990   6.510  1.00  0.00            
ATOM     17  H9  GCD     1       9.310  29.230   5.950  1.00  0.00            
ATOM     18  C6  GCD     1       7.580  28.190   7.200  1.00  0.00            
ATOM     19  O4  GCD     1       6.900  27.680   8.270  1.00  0.00            
ATOM     20  H10 GCD     1       6.760  28.360   6.490  1.00  0.00            
ATOM     21  O5  GCD     1       8.400  27.230   6.720  1.00  0.00            
ATOM     22  C7  GCD     1       8.130  26.780   5.370  1.00  0.00            
ATOM     23  H11 GCD     1       7.330  27.330   4.860  1.00  0.00            
ATOM     24  C8  GCD     1       9.430  26.850   4.540  1.00  0.00            
ATOM     25  H12 GCD     1      10.170  26.300   5.130  1.00  0.00            
ATOM     26  O6  GCD     1       9.850  28.290   4.500  1.00  0.00            
ATOM     27  H13 GCD     1      10.730  28.230   4.110  1.00  0.00            
ATOM     28  C9  GCD     1       9.240  26.310   3.100  1.00  0.00            
ATOM     29  H14 GCD     1       8.410  26.870   2.650  1.00  0.00            
ATOM     30  O7  GCD     1      10.510  26.350   2.380  1.00  0.00            
ATOM     31  H15 GCD     1      10.800  25.490   2.070  1.00  0.00            
ATOM     32  C10 GCD     1       8.740  24.880   3.210  1.00  0.00            
ATOM     33  H16 GCD     1       8.360  24.670   2.200  1.00  0.00            
ATOM     34  O8  GCD     1       7.560  24.800   4.050  1.00  0.00            
ATOM     35  C11 GCD     1       7.840  25.270   5.350  1.00  0.00            
ATOM     36  H17 GCD     1       8.660  24.680   5.790  1.00  0.00            
ATOM     37  C12 GCD     1       6.590  24.900   6.240  1.00  0.00            
ATOM     38  H18 GCD     1       5.620  25.240   5.860  1.00  0.00            
ATOM     39  H19 GCD     1       6.690  25.350   7.240  1.00  0.00            
ATOM     40  O9  GCD     1       6.440  23.490   6.460  1.00  0.00            
ATOM     41  H20 GCD     1       5.580  23.390   6.040  1.00  0.00            
ATOM     42  O10 GCD     1       9.760  23.960   3.560  1.00  0.00            
ATOM     43  C13 GCD     1       9.810  22.850   2.730  1.00  0.00            
ATOM     44  H21 GCD     1       8.970  22.700   2.040  1.00  0.00            
ATOM     45  C14 GCD     1      11.090  22.910   1.830  1.00  0.00            
ATOM     46  H22 GCD     1      11.930  23.160   2.500  1.00  0.00            
ATOM     47  O11 GCD     1      10.900  23.930   0.880  1.00  0.00            
ATOM     48  H23 GCD     1      11.570  23.790   0.200  1.00  0.00            
ATOM     49  C15 GCD     1      11.320  21.550   1.100  1.00  0.00            
ATOM     50  H24 GCD     1      10.530  21.420   0.350  1.00  0.00            
ATOM     51  O12 GCD     1      12.550  21.640   0.320  1.00  0.00            
ATOM     52  H25 GCD     1      13.230  21.320   0.920  1.00  0.00            
ATOM     53  C16 GCD     1      11.190  20.370   2.120  1.00  0.00            
ATOM     54  H26 GCD     1      11.230  19.380   1.660  1.00  0.00            
ATOM     55  O13 GCD     1      10.010  20.510   2.770  1.00  0.00            
ATOM     56  C17 GCD     1       9.870  21.620   3.650  1.00  0.00            
ATOM     57  H27 GCD     1      10.770  21.750   4.270  1.00  0.00            
ATOM     58  C18 GCD     1       8.660  21.490   4.490  1.00  0.00            
ATOM     59  H28 GCD     1       7.870  21.490   3.720  1.00  0.00            
ATOM     60  H29 GCD     1       8.520  22.340   5.160  1.00  0.00            
ATOM     61  O14 GCD     1       8.560  20.340   5.280  1.00  0.00            
ATOM     62  H30 GCD     1       9.200  20.340   6.000  1.00  0.00            
ATOM     63  O15 GCD     1      12.260  20.580   2.960  1.00  0.00            
ATOM     64  C19 GCD     1      13.180  19.530   3.130  1.00  0.00            
ATOM     65  H31 GCD     1      12.890  18.770   2.400  1.00  0.00            
ATOM     66  C20 GCD     1      14.600  19.920   2.760  1.00  0.00            
ATOM     67  H32 GCD     1      14.900  20.850   3.260  1.00  0.00            
ATOM     68  O16 GCD     1      14.810  20.240   1.380  1.00  0.00            
ATOM     69  H33 GCD     1      14.760  19.400   0.910  1.00  0.00            
ATOM     70  C21 GCD     1      15.520  18.750   3.100  1.00  0.00            
ATOM     71  H34 GCD     1      15.170  17.840   2.600  1.00  0.00            
ATOM     72  O17 GCD     1      16.910  18.940   2.750  1.00  0.00            
ATOM     73  H35 GCD     1      16.940  19.160   1.820  1.00  0.00            
ATOM     74  C22 GCD     1      15.390  18.510   4.610  1.00  0.00            
ATOM     75  H36 GCD     1      16.010  17.680   4.970  1.00  0.00            
ATOM     76  O18 GCD     1      14.090  18.210   4.970  1.00  0.00            
ATOM     77  C23 GCD     1      13.210  19.290   4.660  1.00  0.00            
ATOM     78  H37 GCD     1      13.600  20.180   5.150  1.00  0.00            
ATOM     79  C24 GCD     1      11.790  18.850   5.100  1.00  0.00            
ATOM     80  H38 GCD     1      11.070  19.620   4.790  1.00  0.00            
ATOM     81  H39 GCD     1      11.770  18.780   6.190  1.00  0.00            
ATOM     82  O19 GCD     1      11.440  17.610   4.440  1.00  0.00            
ATOM     83  H40 GCD     1      12.180  17.060   4.730  1.00  0.00            
ATOM     84  O20 GCD     1      15.920  19.580   5.330  1.00  0.00            
ATOM     85  C25 GCD     1      17.030  19.400   6.180  1.00  0.00            
ATOM     86  H41 GCD     1      17.510  18.450   5.910  1.00  0.00            
ATOM     87  C26 GCD     1      18.070  20.480   5.740  1.00  0.00            
ATOM     88  H42 GCD     1      17.590  21.440   5.960  1.00  0.00            
ATOM     89  O21 GCD     1      18.430  20.510   4.370  1.00  0.00            
ATOM     90  H43 GCD     1      17.910  19.850   3.900  1.00  0.00            
ATOM     91  C27 GCD     1      19.340  20.360   6.570  1.00  0.00            
ATOM     92  H44 GCD     1      19.860  19.450   6.270  1.00  0.00            
ATOM     93  O22 GCD     1      20.200  21.450   6.460  1.00  0.00            
ATOM     94  H45 GCD     1      19.710  22.220   6.760  1.00  0.00            
ATOM     95  C28 GCD     1      18.840  20.310   8.090  1.00  0.00            
ATOM     96  H46 GCD     1      19.690  20.170   8.760  1.00  0.00            
ATOM     97  O23 GCD     1      18.080  19.160   8.300  1.00  0.00            
ATOM     98  C29 GCD     1      16.820  19.290   7.650  1.00  0.00            
ATOM     99  H47 GCD     1      16.300  20.210   7.950  1.00  0.00            
ATOM    100  C30 GCD     1      15.890  18.170   7.990  1.00  0.00            
ATOM    101  H48 GCD     1      14.990  18.500   7.460  1.00  0.00            
ATOM    102  H49 GCD     1      15.610  18.160   9.050  1.00  0.00            
ATOM    103  O24 GCD     1      16.340  16.930   7.580  1.00  0.00            
ATOM    104  H50 GCD     1      17.290  17.000   7.690  1.00  0.00            
ATOM    105  O25 GCD     1      18.210  21.590   8.480  1.00  0.00            
ATOM    106  C31 GCD     1      18.810  22.290   9.590  1.00  0.00            
ATOM    107  H51 GCD     1      19.830  21.920   9.780  1.00  0.00            
ATOM    108  C32 GCD     1      18.830  23.780   9.090  1.00  0.00            
ATOM    109  H52 GCD     1      17.800  24.100   8.850  1.00  0.00            
ATOM    110  O26 GCD     1      19.610  23.920   7.920  1.00  0.00            
ATOM    111  H53 GCD     1      19.740  24.850   7.690  1.00  0.00            
ATOM    112  C33 GCD     1      19.350  24.670  10.200  1.00  0.00            
ATOM    113  H54 GCD     1      20.350  24.260  10.420  1.00  0.00            
ATOM    114  O27 GCD     1      19.270  26.020   9.790  1.00  0.00            
ATOM    115  H55 GCD     1      20.060  26.260   9.290  1.00  0.00            
ATOM    116  C34 GCD     1      18.520  24.440  11.510  1.00  0.00            
ATOM    117  H56 GCD     1      19.070  24.980  12.290  1.00  0.00            
ATOM    118  O28 GCD     1      18.430  23.090  11.870  1.00  0.00            
ATOM    119  C35 GCD     1      17.990  22.140  10.890  1.00  0.00            
ATOM    120  H57 GCD     1      16.920  22.320  10.710  1.00  0.00            
ATOM    121  C36 GCD     1      18.060  20.670  11.340  1.00  0.00            
ATOM    122  H58 GCD     1      19.010  20.550  11.870  1.00  0.00            
ATOM    123  H59 GCD     1      17.970  19.900  10.570  1.00  0.00            
ATOM    124  O29 GCD     1      17.080  20.390  12.250  1.00  0.00            
ATOM    125  H60 GCD     1      16.280  20.880  12.030  1.00  0.00            
ATOM    126  O30 GCD     1      17.240  24.970  11.310  1.00  0.00            
ATOM    127  C37 GCD     1      16.730  25.780  12.370  1.00  0.00            
ATOM    128  H61 GCD     1      17.360  25.820  13.270  1.00  0.00            
ATOM    129  C38 GCD     1      16.520  27.150  11.880  1.00  0.00            
ATOM    130  H62 GCD     1      15.940  27.040  10.950  1.00  0.00            
ATOM    131  O31 GCD     1      17.770  27.670  11.400  1.00  0.00            
ATOM    132  H63 GCD     1      18.310  26.980  11.020  1.00  0.00            
ATOM    133  C39 GCD     1      15.850  28.090  12.900  1.00  0.00            
ATOM    134  H64 GCD     1      16.560  28.050  13.750  1.00  0.00            
ATOM    135  O32 GCD     1      15.520  29.450  12.440  1.00  0.00            
ATOM    136  H65 GCD     1      14.580  29.440  12.220  1.00  0.00            
ATOM    137  C40 GCD     1      14.640  27.390  13.440  1.00  0.00            
ATOM    138  H66 GCD     1      14.300  27.870  14.370  1.00  0.00            
ATOM    139  O33 GCD     1      14.820  25.990  13.800  1.00  0.00            
ATOM    140  C41 GCD     1      15.400  25.220  12.740  1.00  0.00            
ATOM    141  H67 GCD     1      14.700  25.120  11.900  1.00  0.00            
ATOM    142  C42 GCD     1      15.460  23.810  13.210  1.00  0.00            
ATOM    143  H68 GCD     1      16.110  23.680  14.090  1.00  0.00            
ATOM    144  H69 GCD     1      16.030  23.300  12.420  1.00  0.00            
ATOM    145  O34 GCD     1      14.310  23.120  13.470  1.00  0.00            
ATOM    146  H70 GCD     1      14.210  23.090  14.430  1.00  0.00            
ATOM    147  O35 GCD     1      13.570  27.410  12.480  1.00  0.00            
ATOM    148  C43 GCD     1      12.220  27.720  13.010  1.00  0.00            
ATOM    149  H71 GCD     1      12.130  27.800  14.110  1.00  0.00            
ATOM    150  C44 GCD     1      11.880  29.020  12.210  1.00  0.00            
ATOM    151  H72 GCD     1      11.950  28.760  11.140  1.00  0.00            
ATOM    152  O36 GCD     1      12.750  30.090  12.640  1.00  0.00            
ATOM    153  H73 GCD     1      12.540  31.000  12.410  1.00  0.00            
ATOM    154  C45 GCD     1      10.420  29.430  12.510  1.00  0.00            
ATOM    155  H74 GCD     1      10.380  29.640  13.580  1.00  0.00            
ATOM    156  O37 GCD     1      10.050  30.710  11.950  1.00  0.00            
ATOM    157  H75 GCD     1       9.910  30.540  11.010  1.00  0.00            
ATOM    158  C46 GCD     1       9.500  28.180  12.160  1.00  0.00            
ATOM    159  H76 GCD     1       8.460  28.410  12.410  1.00  0.00            
ATOM    160  O38 GCD     1       9.600  27.800  10.770  1.00  0.00            
ATOM    161  O39 GCD     1       9.910  27.080  12.980  1.00  0.00            
ATOM    162  C47 GCD     1      11.250  26.640  12.620  1.00  0.00            
ATOM    163  H77 GCD     1      11.370  26.310  11.580  1.00  0.00            
ATOM    164  C48 GCD     1      11.380  25.370  13.470  1.00  0.00            
ATOM    165  H78 GCD     1      11.030  25.540  14.500  1.00  0.00            
ATOM    166  H79 GCD     1      12.410  25.070  13.720  1.00  0.00            
ATOM    167  O40 GCD     1      10.690  24.280  12.890  1.00  0.00            
ATOM    168  H80 GCD     1       9.800  24.570  12.650  1.00  0.00            
ATOM    169  C1  BW7     2      14.500  29.900   8.690  1.00  0.00            
ATOM    170  C2  BW7     2      13.130  30.180   8.250  1.00  0.00            
ATOM    171  C3  BW7     2      13.070  29.840   6.760  1.00  0.00            
ATOM    172  C4  BW7     2      13.280  28.300   6.490  1.00  0.00            
ATOM    173  C5  BW7     2      12.260  27.430   7.190  1.00  0.00            
ATOM    174  N1  BW7     2      12.710  26.040   7.120  1.00  0.00            
ATOM    175  C6  BW7     2      13.040  25.190   8.200  1.00  0.00            
ATOM    176  C7  BW7     2      14.270  24.510   8.210  1.00  0.00            
ATOM    177  C8  BW7     2      14.520  23.520   9.170  1.00  0.00            
ATOM    178  C9  BW7     2      13.440  23.090  10.020  1.00  0.00            
ATOM    179  C10 BW7     2      13.550  21.850  10.790  1.00  0.00            
ATOM    180  O1  BW7     2      14.600  21.230  10.970  1.00  0.00            
ATOM    181  O2  BW7     2      12.320  21.370  11.180  1.00  0.00            
ATOM    182  C11 BW7     2      12.220  20.160  11.970  1.00  0.00            
ATOM    183  C12 BW7     2      10.800  20.330  12.560  1.00  0.00            
ATOM    184  N2  BW7     2      10.490  21.360  13.630  1.00  0.00            
ATOM    185  C13 BW7     2       8.980  21.300  13.860  1.00  0.00            
ATOM    186  C14 BW7     2      11.160  20.970  14.920  1.00  0.00            
ATOM    187  C15 BW7     2      12.220  23.790   9.930  1.00  0.00            
ATOM    188  C16 BW7     2      12.030  24.830   9.040  1.00  0.00            
ATOM    189  H1  BW7     2      14.890  30.620   9.430  1.00  0.00            
ATOM    190  H2  BW7     2      14.630  28.940   9.220  1.00  0.00            
ATOM    191  H3  BW7     2      15.270  29.890   7.900  1.00  0.00            
ATOM    192  H4  BW7     2      12.850  31.210   8.510  1.00  0.00            
ATOM    193  H5  BW7     2      12.420  29.590   8.840  1.00  0.00            
ATOM    194  H6  BW7     2      13.780  30.360   6.110  1.00  0.00            
ATOM    195  H7  BW7     2      12.080  30.190   6.440  1.00  0.00            
ATOM    196  H8  BW7     2      14.310  28.030   6.750  1.00  0.00            
ATOM    197  H9  BW7     2      13.140  28.120   5.420  1.00  0.00            
ATOM    198  H10 BW7     2      11.350  27.510   6.590  1.00  0.00            
ATOM    199  H11 BW7     2      12.070  27.700   8.230  1.00  0.00            
ATOM    200  H12 BW7     2      13.230  25.660   6.350  1.00  0.00            
ATOM    201  H13 BW7     2      15.040  24.750   7.480  1.00  0.00            
ATOM    202  H14 BW7     2      15.440  22.940   9.180  1.00  0.00            
ATOM    203  H15 BW7     2      12.960  20.160  12.770  1.00  0.00            
ATOM    204  H16 BW7     2      12.420  19.220  11.440  1.00  0.00            
ATOM    205  H17 BW7     2      10.590  19.340  12.960  1.00  0.00            
ATOM    206  H18 BW7     2      10.160  20.530  11.700  1.00  0.00            
ATOM    207  H19 BW7     2      10.800  22.280  13.270  1.00  0.00            
ATOM    208  H20 BW7     2       8.440  21.740  13.020  1.00  0.00            
ATOM    209  H21 BW7     2       8.600  20.280  13.990  1.00  0.00            
ATOM    210  H22 BW7     2       8.680  21.900  14.710  1.00  0.00            
ATOM    211  H23 BW7     2      10.770  19.960  15.030  1.00  0.00            
ATOM    212  H24 BW7     2      12.250  20.940  14.900  1.00  0.00            
ATOM    213  H25 BW7     2      10.850  21.720  15.650  1.00  0.00            
ATOM    214  H26 BW7     2      11.390  23.500  10.560  1.00  0.00            
ATOM    215  H27 BW7     2      11.060  25.320   9.020  1.00  0.00            
TER
ENDMDL
MODEL        1
ATOM      1  H1  GCD     1      14.450  20.960  13.080  1.00  0.00            
ATOM      2  O1  GCD     1      15.080  20.690  13.770  1.00  0.00            
ATOM      3  C1  GCD     1      14.920  19.330  13.900  1.00  0.00            
ATOM      4  H2  GCD     1      14.010  19.050  13.360  1.00  0.00            
ATOM      5  H3  GCD     1      15.790  18.890  13.390  1.00  0.00            
ATOM      6  C2  GCD     1      14.910  18.960  15.430  1.00  0.00            
ATOM      7  H4  GCD     1      15.840  19.350  15.860  1.00  0.00            
ATOM      8  C3  GCD     1      14.730  17.410  15.650  1.00  0.00            
ATOM      9  H5  GCD     1      13.820  17.130  15.110  1.00  0.00            
ATOM     10  C4  GCD     1      14.570  17.070  17.120  1.00  0.00            
ATOM     11  H6  GCD     1      15.590  17.210  17.520  1.00  0.00            
ATOM     12  O2  GCD     1      14.210  15.670  17.330  1.00  0.00            
ATOM     13  H7  GCD     1      13.440  15.460  16.780  1.00  0.00            
ATOM     14  C5  GCD     1      13.600  18.010  17.840  1.00  0.00            
ATOM     15  H8  GCD     1      12.620  17.710  17.480  1.00  0.00            
ATOM     16  O3  GCD     1      13.760  17.840  19.280  1.00  0.00            
ATOM     17  H9  GCD     1      14.260  18.610  19.580  1.00  0.00            
ATOM     18  C6  GCD     1      13.760  19.500  17.480  1.00  0.00            
ATOM     19  O4  GCD     1      13.810  19.580  16.060  1.00  0.00            
ATOM     20  H10 GCD     1      12.850  20.030  17.800  1.00  0.00            
ATOM     21  O5  GCD     1      14.860  20.070  18.160  1.00  0.00            
ATOM     22  C7  GCD     1      14.620  21.210  18.940  1.00  0.00            
ATOM     23  H11 GCD     1      13.560  21.360  19.160  1.00  0.00            
ATOM     24  C8  GCD     1      15.220  21.040  20.290  1.00  0.00            
ATOM     25  H12 GCD     1      16.280  20.790  20.110  1.00  0.00            
ATOM     26  O6  GCD     1      14.550  20.050  21.010  1.00  0.00            
ATOM     27  H13 GCD     1      14.590  20.220  21.960  1.00  0.00            
ATOM     28  C9  GCD     1      15.210  22.300  21.050  1.00  0.00            
ATOM     29  H14 GCD     1      14.170  22.560  21.260  1.00  0.00            
ATOM     30  O7  GCD     1      15.940  22.090  22.350  1.00  0.00            
ATOM     31  H15 GCD     1      16.840  21.800  22.140  1.00  0.00            
ATOM     32  C10 GCD     1      15.770  23.450  20.260  1.00  0.00            
ATOM     33  H16 GCD     1      15.450  24.400  20.710  1.00  0.00            
ATOM     34  O8  GCD     1      15.100  23.500  19.040  1.00  0.00            
ATOM     35  C11 GCD     1      15.290  22.360  18.200  1.00  0.00            
ATOM     36  H17 GCD     1      16.370  22.250  18.040  1.00  0.00            
ATOM     37  C12 GCD     1      14.720  22.660  16.870  1.00  0.00            
ATOM     38  H18 GCD     1      15.070  21.840  16.230  1.00  0.00            
ATOM     39  H19 GCD     1      15.040  23.630  16.480  1.00  0.00            
ATOM     40  O9  GCD     1      13.260  22.590  16.910  1.00  0.00            
ATOM     41  H20 GCD     1      12.990  23.250  17.560  1.00  0.00            
ATOM     42  O10 GCD     1      17.190  23.290  20.090  1.00  0.00            
ATOM     43  C13 GCD     1      18.010  23.990  21.090  1.00  0.00            
ATOM     44  H21 GCD     1      17.450  24.190  22.010  1.00  0.00            
ATOM     45  C14 GCD     1      19.300  23.080  21.260  1.00  0.00            
ATOM     46  H22 GCD     1      19.740  22.730  20.320  1.00  0.00            
ATOM     47  O11 GCD     1      18.910  21.850  21.860  1.00  0.00            
ATOM     48  H23 GCD     1      19.690  21.290  21.900  1.00  0.00            
ATOM     49  C15 GCD     1      20.360  23.840  22.120  1.00  0.00            
ATOM     50  H24 GCD     1      19.970  24.030  23.130  1.00  0.00            
ATOM     51  O12 GCD     1      21.570  23.110  22.170  1.00  0.00            
ATOM     52  H25 GCD     1      21.490  22.680  23.030  1.00  0.00            
ATOM     53  C16 GCD     1      20.540  25.250  21.520  1.00  0.00            
ATOM     54  H26 GCD     1      21.300  25.820  22.060  1.00  0.00            
ATOM     55  O13 GCD     1      19.300  25.900  21.470  1.00  0.00            
ATOM     56  C17 GCD     1      18.380  25.450  20.550  1.00  0.00            
ATOM     57  H27 GCD     1      18.890  25.410  19.580  1.00  0.00            
ATOM     58  C18 GCD     1      17.140  26.400  20.650  1.00  0.00            
ATOM     59  H28 GCD     1      16.690  26.250  21.640  1.00  0.00            
ATOM     60  H29 GCD     1      16.400  26.080  19.910  1.00  0.00            
ATOM     61  O14 GCD     1      17.450  27.720  20.470  1.00  0.00            
ATOM     62  H30 GCD     1      18.020  28.000  21.190  1.00  0.00            
ATOM     63  O15 GCD     1      21.160  25.140  20.240  1.00  0.00            
ATOM     64  C19 GCD     1      22.280  25.790  19.850  1.00  0.00            
ATOM     65  H31 GCD     1      22.470  26.630  20.520  1.00  0.00            
ATOM     66  C20 GCD     1      23.410  24.780  19.770  1.00  0.00            
ATOM     67  H32 GCD     1      23.090  23.940  19.150  1.00  0.00            
ATOM     68  O16 GCD     1      23.660  24.280  21.020  1.00  0.00            
ATOM     69  H33 GCD     1      22.820  23.950  21.340  1.00  0.00            
ATOM     70  C21 GCD     1      24.710  25.330  19.050  1.00  0.00            
ATOM     71  H34 GCD     1      25.080  26.200  19.610  1.00  0.00            
ATOM     72  O17 GCD     1      25.750  24.460  19.040  1.00  0.00            
ATOM     73  H35 GCD     1      26.060  24.300  19.940  1.00  0.00            
ATOM     74  C22 GCD     1      24.310  25.740  17.650  1.00  0.00            
ATOM     75  H36 GCD     1      25.090  26.320  17.150  1.00  0.00            
ATOM     76  O18 GCD     1      23.250  26.770  17.790  1.00  0.00            
ATOM     77  C23 GCD     1      22.020  26.320  18.470  1.00  0.00            
ATOM     78  H37 GCD     1      21.540  25.540  17.860  1.00  0.00            
ATOM     79  C24 GCD     1      21.120  27.550  18.470  1.00  0.00            
ATOM     80  H38 GCD     1      21.680  28.390  18.910  1.00  0.00            
ATOM     81  H39 GCD     1      20.350  27.360  19.230  1.00  0.00            
ATOM     82  O19 GCD     1      20.550  27.970  17.190  1.00  0.00            
ATOM     83  H40 GCD     1      19.720  27.480  17.270  1.00  0.00            
ATOM     84  O20 GCD     1      23.850  24.730  16.820  1.00  0.00            
ATOM     85  C25 GCD     1      24.390  24.720  15.530  1.00  0.00            
ATOM     86  H41 GCD     1      25.020  25.600  15.360  1.00  0.00            
ATOM     87  C26 GCD     1      25.450  23.540  15.440  1.00  0.00            
ATOM     88  H42 GCD     1      24.960  22.560  15.550  1.00  0.00            
ATOM     89  O21 GCD     1      26.480  23.820  16.390  1.00  0.00            
ATOM     90  H43 GCD     1      26.170  23.790  17.310  1.00  0.00            
ATOM     91  C27 GCD     1      25.960  23.500  14.000  1.00  0.00            
ATOM     92  H44 GCD     1      26.400  24.490  13.830  1.00  0.00            
ATOM     93  O22 GCD     1      26.950  22.470  13.730  1.00  0.00            
ATOM     94  H45 GCD     1      26.490  21.620  13.710  1.00  0.00            
ATOM     95  C28 GCD     1      24.820  23.510  12.940  1.00  0.00            
ATOM     96  H46 GCD     1      25.330  23.610  11.980  1.00  0.00            
ATOM     97  O23 GCD     1      23.990  24.570  13.200  1.00  0.00            
ATOM     98  C29 GCD     1      23.350  24.500  14.480  1.00  0.00            
ATOM     99  H47 GCD     1      22.950  23.490  14.640  1.00  0.00            
ATOM    100  C30 GCD     1      22.270  25.500  14.610  1.00  0.00            
ATOM    101  H48 GCD     1      22.780  26.470  14.750  1.00  0.00            
ATOM    102  H49 GCD     1      21.800  25.250  15.570  1.00  0.00            
ATOM    103  O24 GCD     1      21.390  25.640  13.470  1.00  0.00            
ATOM    104  H50 GCD     1      21.060  24.740  13.340  1.00  0.00            
ATOM    105  O25 GCD     1      24.040  22.320  13.020  1.00  0.00            
ATOM    106  C31 GCD     1      24.320  21.380  11.970  1.00  0.00            
ATOM    107  H51 GCD     1      25.180  21.670  11.340  1.00  0.00            
ATOM    108  C32 GCD     1      24.640  20.060  12.610  1.00  0.00            
ATOM    109  H52 GCD     1      23.740  19.900  13.220  1.00  0.00            
ATOM    110  O26 GCD     1      25.700  20.140  13.580  1.00  0.00            
ATOM    111  H53 GCD     1      25.980  19.240  13.800  1.00  0.00            
ATOM    112  C33 GCD     1      24.750  18.920  11.590  1.00  0.00            
ATOM    113  H54 GCD     1      25.530  19.230  10.890  1.00  0.00            
ATOM    114  O27 GCD     1      25.000  17.620  12.100  1.00  0.00            
ATOM    115  H55 GCD     1      24.140  17.270  12.350  1.00  0.00            
ATOM    116  C34 GCD     1      23.510  18.900  10.710  1.00  0.00            
ATOM    117  H56 GCD     1      23.760  18.150   9.950  1.00  0.00            
ATOM    118  O28 GCD     1      23.290  20.180  10.130  1.00  0.00            
ATOM    119  C35 GCD     1      23.090  21.190  11.090  1.00  0.00            
ATOM    120  H57 GCD     1      22.260  20.960  11.770  1.00  0.00            
ATOM    121  C36 GCD     1      22.670  22.530  10.400  1.00  0.00            
ATOM    122  H58 GCD     1      22.480  23.250  11.210  1.00  0.00            
ATOM    123  H59 GCD     1      21.790  22.240   9.810  1.00  0.00            
ATOM    124  O29 GCD     1      23.640  22.850   9.430  1.00  0.00            
ATOM    125  H60 GCD     1      23.760  22.080   8.860  1.00  0.00            
ATOM    126  O30 GCD     1      22.400  18.450  11.500  1.00  0.00            
ATOM    127  C37 GCD     1      21.550  17.400  10.920  1.00  0.00            
ATOM    128  H61 GCD     1      22.030  17.050  10.000  1.00  0.00            
ATOM    129  C38 GCD     1      21.640  16.160  11.810  1.00  0.00            
ATOM    130  H62 GCD     1      21.320  16.380  12.840  1.00  0.00            
ATOM    131  O31 GCD     1      22.990  15.640  11.900  1.00  0.00            
ATOM    132  H63 GCD     1      23.280  15.300  11.040  1.00  0.00            
ATOM    133  C39 GCD     1      20.710  15.120  11.100  1.00  0.00            
ATOM    134  H64 GCD     1      21.170  14.960  10.120  1.00  0.00            
ATOM    135  O32 GCD     1      20.560  13.860  11.760  1.00  0.00            
ATOM    136  H65 GCD     1      20.120  14.100  12.580  1.00  0.00            
ATOM    137  C40 GCD     1      19.340  15.660  10.900  1.00  0.00            
ATOM    138  H66 GCD     1      18.670  14.920  10.440  1.00  0.00            
ATOM    139  O33 GCD     1      19.350  16.850  10.100  1.00  0.00            
ATOM    140  C41 GCD     1      20.150  17.910  10.660  1.00  0.00            
ATOM    141  H67 GCD     1      19.680  18.280  11.580  1.00  0.00            
ATOM    142  C42 GCD     1      20.020  19.010   9.670  1.00  0.00            
ATOM    143  H68 GCD     1      20.530  18.820   8.720  1.00  0.00            
ATOM    144  H69 GCD     1      20.640  19.840  10.040  1.00  0.00            
ATOM    145  O34 GCD     1      18.640  19.430   9.380  1.00  0.00            
ATOM    146  H70 GCD     1      18.120  18.630   9.250  1.00  0.00            
ATOM    147  O35 GCD     1      18.740  15.890  12.150  1.00  0.00            
ATOM    148  C43 GCD     1      17.530  15.270  12.430  1.00  0.00            
ATOM    149  H71 GCD     1      17.410  14.520  11.630  1.00  0.00            
ATOM    150  C44 GCD     1      17.740  14.760  13.830  1.00  0.00            
ATOM    151  H72 GCD     1      18.190  15.630  14.330  1.00  0.00            
ATOM    152  O36 GCD     1      18.650  13.690  13.950  1.00  0.00            
ATOM    153  H73 GCD     1      18.650  13.360  14.860  1.00  0.00            
ATOM    154  C45 GCD     1      16.500  14.340  14.570  1.00  0.00            
ATOM    155  H74 GCD     1      15.970  13.500  14.100  1.00  0.00            
ATOM    156  O37 GCD     1      16.760  14.090  15.970  1.00  0.00            
ATOM    157  H75 GCD     1      15.980  14.390  16.440  1.00  0.00            
ATOM    158  C46 GCD     1      15.450  15.480  14.390  1.00  0.00            
ATOM    159  H76 GCD     1      14.520  14.990  14.690  1.00  0.00            
ATOM    160  O38 GCD     1      15.770  16.650  15.070  1.00  0.00            
ATOM    161  O39 GCD     1      15.300  15.780  12.980  1.00  0.00            
ATOM    162  C47 GCD     1      16.410  16.340  12.370  1.00  0.00            
ATOM    163  H77 GCD     1      16.780  17.170  12.990  1.00  0.00            
ATOM    164  C48 GCD     1      16.020  16.730  10.960  1.00  0.00            
ATOM    165  H78 GCD     1      15.390  15.940  10.520  1.00  0.00            
ATOM    166  H79 GCD     1      16.910  16.880  10.350  1.00  0.00            
ATOM    167  O40 GCD     1      15.220  17.850  11.010  1.00  0.00            
ATOM    168  H80 GCD     1      14.460  17.460  11.470  1.00  0.00            
ATOM    169  C1  BW7     2      17.620  18.060  19.340  1.00  0.00            
ATOM    170  C2  BW7     2      18.450  18.890  18.340  1.00  0.00            
ATOM    171  C3  BW7     2      20.000  18.420  18.210  1.00  0.00            
ATOM    172  C4  BW7     2      20.320  16.910  17.810  1.00  0.00            
ATOM    173  C5  BW7     2      19.760  16.340  16.400  1.00  0.00            
ATOM    174  N1  BW7     2      20.480  17.030  15.310  1.00  0.00            
ATOM    175  C6  BW7     2      20.120  18.310  14.920  1.00  0.00            
ATOM    176  C7  BW7     2      21.180  19.170  14.590  1.00  0.00            
ATOM    177  C8  BW7     2      20.900  20.460  14.160  1.00  0.00            
ATOM    178  C9  BW7     2      19.570  20.950  14.150  1.00  0.00            
ATOM    179  C10 BW7     2      19.300  22.400  13.980  1.00  0.00            
ATOM    180  O1  BW7     2      20.170  23.180  13.570  1.00  0.00            
ATOM    181  O2  BW7     2      18.000  22.800  14.250  1.00  0.00            
ATOM    182  C11 BW7     2      17.650  24.140  14.120  1.00  0.00            
ATOM    183  C12 BW7     2      17.050  24.510  12.740  1.00  0.00            
ATOM    184  N2  BW7     2      15.760  23.950  12.260  1.00  0.00            
ATOM    185  C13 BW7     2      14.740  24.390  13.280  1.00  0.00            
ATOM    186  C14 BW7     2      15.590  24.670  10.920  1.00  0.00            
ATOM    187  C15 BW7     2      18.480  20.090  14.370  1.00  0.00            
ATOM    188  C16 BW7     2      18.780  18.790  14.750  1.00  0.00            
ATOM    189  H1  BW7     2      18.170  17.890  20.270  1.00  0.00            
ATOM    190  H2  BW7     2      16.780  18.720  19.600  1.00  0.00            
ATOM    191  H3  BW7     2      17.270  17.070  19.030  1.00  0.00            
ATOM    192  H4  BW7     2      18.390  19.930  18.670  1.00  0.00            
ATOM    193  H5  BW7     2      17.930  19.040  17.380  1.00  0.00            
ATOM    194  H6  BW7     2      20.560  18.700  19.110  1.00  0.00            
ATOM    195  H7  BW7     2      20.480  19.070  17.470  1.00  0.00            
ATOM    196  H8  BW7     2      19.870  16.170  18.480  1.00  0.00            
ATOM    197  H9  BW7     2      21.410  16.770  17.860  1.00  0.00            
ATOM    198  H10 BW7     2      18.680  16.510  16.370  1.00  0.00            
ATOM    199  H11 BW7     2      20.070  15.290  16.410  1.00  0.00            
ATOM    200  H12 BW7     2      21.380  16.660  15.040  1.00  0.00            
ATOM    201  H13 BW7     2      22.230  18.880  14.610  1.00  0.00            
ATOM    202  H14 BW7     2      21.800  21.040  14.000  1.00  0.00            
ATOM    203  H15 BW7     2      18.440  24.850  14.350  1.00  0.00            
ATOM    204  H16 BW7     2      16.870  24.350  14.870  1.00  0.00            
ATOM    205  H17 BW7     2      17.710  24.120  11.960  1.00  0.00            
ATOM    206  H18 BW7     2      17.010  25.600  12.750  1.00  0.00            
ATOM    207  H19 BW7     2      15.850  22.920  12.230  1.00  0.00            
ATOM    208  H20 BW7     2      13.690  24.390  12.980  1.00  0.00            
ATOM    209  H21 BW7     2      14.920  23.830  14.200  1.00  0.00            
ATOM    210  H22 BW7     2      14.900  25.440  13.530  1.00  0.00            
ATOM    211  H23 BW7     2      14.710  24.320  10.380  1.00  0.00            
ATOM    212  H24 BW7     2      15.500  25.750  11.080  1.00  0.00            
ATOM    213  H25 BW7     2      16.360  24.440  10.180  1.00  0.00            
ATOM    214  H26 BW7     2      17.430  20.390  14.320  1.00  0.00            
ATOM    215  H27 BW7     2      18.000  18.050  14.920  1.00  0.00            
TER
ENDMDL
MODEL        1
ATOM      1  H1  GCD     1      18.880  30.930  17.430  1.00  0.00            
ATOM      2  O1  GCD     1      19.560  30.250  17.290  1.00  0.00            
ATOM      3  C1  GCD     1      19.020  29.210  16.420  1.00  0.00            
ATOM      4  H2  GCD     1      18.670  29.630  15.470  1.00  0.00            
ATOM      5  H3  GCD     1      19.770  28.420  16.280  1.00  0.00            
ATOM      6  C2  GCD     1      17.850  28.520  17.060  1.00  0.00            
ATOM      7  H4  GCD     1      18.240  28.130  18.010  1.00  0.00            
ATOM      8  C3  GCD     1      17.210  27.460  16.180  1.00  0.00            
ATOM      9  H5  GCD     1      16.900  27.990  15.270  1.00  0.00            
ATOM     10  C4  GCD     1      15.940  26.870  16.820  1.00  0.00            
ATOM     11  H6  GCD     1      16.230  26.430  17.780  1.00  0.00            
ATOM     12  O2  GCD     1      15.380  25.840  16.040  1.00  0.00            
ATOM     13  H7  GCD     1      16.200  25.520  15.640  1.00  0.00            
ATOM     14  C5  GCD     1      14.980  28.050  17.040  1.00  0.00            
ATOM     15  H8  GCD     1      14.720  28.670  16.170  1.00  0.00            
ATOM     16  O3  GCD     1      13.730  27.480  17.540  1.00  0.00            
ATOM     17  H9  GCD     1      13.950  26.620  17.920  1.00  0.00            
ATOM     18  C6  GCD     1      15.670  29.030  18.010  1.00  0.00            
ATOM     19  O4  GCD     1      16.920  29.520  17.480  1.00  0.00            
ATOM     20  H10 GCD     1      15.120  29.970  18.070  1.00  0.00            
ATOM     21  O5  GCD     1      15.880  28.430  19.230  1.00  0.00            
ATOM     22  C7  GCD     1      15.410  29.160  20.310  1.00  0.00            
ATOM     23  H11 GCD     1      15.040  30.120  19.940  1.00  0.00            
ATOM     24  C8  GCD     1      14.320  28.330  21.040  1.00  0.00            
ATOM     25  H12 GCD     1      14.690  27.320  21.260  1.00  0.00            
ATOM     26  O6  GCD     1      13.140  28.180  20.230  1.00  0.00            
ATOM     27  H13 GCD     1      13.530  27.950  19.370  1.00  0.00            
ATOM     28  C9  GCD     1      13.990  28.910  22.440  1.00  0.00            
ATOM     29  H14 GCD     1      13.550  29.890  22.200  1.00  0.00            
ATOM     30  O7  GCD     1      13.190  28.090  23.190  1.00  0.00            
ATOM     31  H15 GCD     1      12.290  28.080  22.860  1.00  0.00            
ATOM     32  C10 GCD     1      15.300  29.200  23.160  1.00  0.00            
ATOM     33  H16 GCD     1      15.080  29.720  24.100  1.00  0.00            
ATOM     34  O8  GCD     1      16.110  30.050  22.380  1.00  0.00            
ATOM     35  C11 GCD     1      16.630  29.500  21.200  1.00  0.00            
ATOM     36  H17 GCD     1      17.200  28.580  21.400  1.00  0.00            
ATOM     37  C12 GCD     1      17.550  30.610  20.640  1.00  0.00            
ATOM     38  H18 GCD     1      16.940  31.510  20.500  1.00  0.00            
ATOM     39  H19 GCD     1      17.820  30.260  19.640  1.00  0.00            
ATOM     40  O9  GCD     1      18.620  30.910  21.540  1.00  0.00            
ATOM     41  H20 GCD     1      19.110  30.090  21.660  1.00  0.00            
ATOM     42  O10 GCD     1      15.970  27.980  23.420  1.00  0.00            
ATOM     43  C13 GCD     1      16.070  27.550  24.740  1.00  0.00            
ATOM     44  H21 GCD     1      15.280  28.000  25.360  1.00  0.00            
ATOM     45  C14 GCD     1      15.700  26.100  24.720  1.00  0.00            
ATOM     46  H22 GCD     1      16.420  25.750  23.970  1.00  0.00            
ATOM     47  O11 GCD     1      14.420  25.810  24.180  1.00  0.00            
ATOM     48  H23 GCD     1      14.130  26.610  23.720  1.00  0.00            
ATOM     49  C15 GCD     1      15.960  25.490  26.040  1.00  0.00            
ATOM     50  H24 GCD     1      15.320  26.110  26.680  1.00  0.00            
ATOM     51  O12 GCD     1      15.500  24.150  26.150  1.00  0.00            
ATOM     52  H25 GCD     1      16.040  23.630  25.550  1.00  0.00            
ATOM     53  C16 GCD     1      17.420  25.750  26.490  1.00  0.00            
ATOM     54  H26 GCD     1      17.750  25.230  27.390  1.00  0.00            
ATOM     55  O13 GCD     1      17.530  27.090  26.610  1.00  0.00            
ATOM     56  C17 GCD     1      17.420  27.780  25.380  1.00  0.00            
ATOM     57  H27 GCD     1      18.270  27.520  24.750  1.00  0.00            
ATOM     58  C18 GCD     1      17.560  29.250  25.500  1.00  0.00            
ATOM     59  H28 GCD     1      16.870  29.800  26.160  1.00  0.00            
ATOM     60  H29 GCD     1      17.290  29.720  24.550  1.00  0.00            
ATOM     61  O14 GCD     1      18.920  29.630  25.860  1.00  0.00            
ATOM     62  H30 GCD     1      19.310  28.770  26.030  1.00  0.00            
ATOM     63  O15 GCD     1      18.350  25.250  25.510  1.00  0.00            
ATOM     64  C19 GCD     1      19.020  24.010  25.850  1.00  0.00            
ATOM     65  H31 GCD     1      18.460  23.510  26.660  1.00  0.00            
ATOM     66  C20 GCD     1      18.990  23.090  24.660  1.00  0.00            
ATOM     67  H32 GCD     1      19.260  23.630  23.740  1.00  0.00            
ATOM     68  O16 GCD     1      17.600  22.730  24.540  1.00  0.00            
ATOM     69  H33 GCD     1      17.410  21.990  25.140  1.00  0.00            
ATOM     70  C21 GCD     1      19.770  21.850  24.790  1.00  0.00            
ATOM     71  H34 GCD     1      19.360  21.270  25.630  1.00  0.00            
ATOM     72  O17 GCD     1      19.890  21.080  23.640  1.00  0.00            
ATOM     73  H35 GCD     1      19.120  21.120  23.070  1.00  0.00            
ATOM     74  C22 GCD     1      21.130  22.210  25.240  1.00  0.00            
ATOM     75  H36 GCD     1      21.700  21.310  25.520  1.00  0.00            
ATOM     76  O18 GCD     1      21.060  22.950  26.450  1.00  0.00            
ATOM     77  C23 GCD     1      20.430  24.290  26.360  1.00  0.00            
ATOM     78  H37 GCD     1      20.930  24.850  25.560  1.00  0.00            
ATOM     79  C24 GCD     1      20.590  25.190  27.570  1.00  0.00            
ATOM     80  H38 GCD     1      20.160  26.160  27.300  1.00  0.00            
ATOM     81  H39 GCD     1      21.680  25.340  27.680  1.00  0.00            
ATOM     82  O19 GCD     1      19.930  24.640  28.720  1.00  0.00            
ATOM     83  H40 GCD     1      19.780  23.690  28.600  1.00  0.00            
ATOM     84  O20 GCD     1      21.900  22.980  24.260  1.00  0.00            
ATOM     85  C25 GCD     1      23.260  22.600  24.230  1.00  0.00            
ATOM     86  H41 GCD     1      23.600  22.040  25.120  1.00  0.00            
ATOM     87  C26 GCD     1      23.410  21.670  23.030  1.00  0.00            
ATOM     88  H42 GCD     1      23.110  22.380  22.250  1.00  0.00            
ATOM     89  O21 GCD     1      22.660  20.470  23.310  1.00  0.00            
ATOM     90  H43 GCD     1      21.740  20.680  23.480  1.00  0.00            
ATOM     91  C27 GCD     1      24.870  21.280  22.950  1.00  0.00            
ATOM     92  H44 GCD     1      25.170  20.800  23.890  1.00  0.00            
ATOM     93  O22 GCD     1      25.070  20.320  21.920  1.00  0.00            
ATOM     94  H45 GCD     1      24.770  19.480  22.270  1.00  0.00            
ATOM     95  C28 GCD     1      25.740  22.490  22.710  1.00  0.00            
ATOM     96  H46 GCD     1      26.810  22.260  22.590  1.00  0.00            
ATOM     97  O23 GCD     1      25.560  23.380  23.800  1.00  0.00            
ATOM     98  C29 GCD     1      24.170  23.770  24.050  1.00  0.00            
ATOM     99  H47 GCD     1      23.730  24.340  23.220  1.00  0.00            
ATOM    100  C30 GCD     1      24.080  24.690  25.220  1.00  0.00            
ATOM    101  H48 GCD     1      24.580  24.230  26.080  1.00  0.00            
ATOM    102  H49 GCD     1      23.000  24.800  25.380  1.00  0.00            
ATOM    103  O24 GCD     1      24.510  25.990  24.970  1.00  0.00            
ATOM    104  H50 GCD     1      23.900  26.320  24.300  1.00  0.00            
ATOM    105  O25 GCD     1      25.360  23.200  21.570  1.00  0.00            
ATOM    106  C31 GCD     1      26.330  23.660  20.710  1.00  0.00            
ATOM    107  H51 GCD     1      27.240  23.790  21.310  1.00  0.00            
ATOM    108  C32 GCD     1      26.690  22.740  19.540  1.00  0.00            
ATOM    109  H52 GCD     1      25.770  22.390  19.050  1.00  0.00            
ATOM    110  O26 GCD     1      27.380  21.580  20.160  1.00  0.00            
ATOM    111  H53 GCD     1      26.710  20.920  20.340  1.00  0.00            
ATOM    112  C33 GCD     1      27.530  23.330  18.480  1.00  0.00            
ATOM    113  H54 GCD     1      28.540  23.590  18.840  1.00  0.00            
ATOM    114  O27 GCD     1      27.680  22.460  17.330  1.00  0.00            
ATOM    115  H55 GCD     1      26.830  22.430  16.870  1.00  0.00            
ATOM    116  C34 GCD     1      26.890  24.700  18.050  1.00  0.00            
ATOM    117  H56 GCD     1      27.510  25.180  17.290  1.00  0.00            
ATOM    118  O28 GCD     1      26.870  25.530  19.210  1.00  0.00            
ATOM    119  C35 GCD     1      26.010  25.090  20.230  1.00  0.00            
ATOM    120  H57 GCD     1      24.990  25.000  19.830  1.00  0.00            
ATOM    121  C36 GCD     1      26.060  26.060  21.330  1.00  0.00            
ATOM    122  H58 GCD     1      27.060  25.870  21.740  1.00  0.00            
ATOM    123  H59 GCD     1      25.270  25.790  22.050  1.00  0.00            
ATOM    124  O29 GCD     1      25.860  27.390  20.950  1.00  0.00            
ATOM    125  H60 GCD     1      26.090  27.420  20.020  1.00  0.00            
ATOM    126  O30 GCD     1      25.580  24.560  17.650  1.00  0.00            
ATOM    127  C37 GCD     1      25.370  24.550  16.240  1.00  0.00            
ATOM    128  H61 GCD     1      26.340  24.510  15.730  1.00  0.00            
ATOM    129  C38 GCD     1      24.590  23.330  15.870  1.00  0.00            
ATOM    130  H62 GCD     1      23.690  23.360  16.490  1.00  0.00            
ATOM    131  O31 GCD     1      25.340  22.100  16.060  1.00  0.00            
ATOM    132  H63 GCD     1      24.790  21.310  16.110  1.00  0.00            
ATOM    133  C39 GCD     1      24.110  23.320  14.390  1.00  0.00            
ATOM    134  H64 GCD     1      24.990  23.260  13.730  1.00  0.00            
ATOM    135  O32 GCD     1      23.200  22.240  14.120  1.00  0.00            
ATOM    136  H65 GCD     1      23.150  22.190  13.150  1.00  0.00            
ATOM    137  C40 GCD     1      23.470  24.620  14.040  1.00  0.00            
ATOM    138  H66 GCD     1      23.230  24.540  12.980  1.00  0.00            
ATOM    139  O33 GCD     1      24.380  25.700  14.310  1.00  0.00            
ATOM    140  C41 GCD     1      24.660  25.810  15.690  1.00  0.00            
ATOM    141  H67 GCD     1      23.760  25.960  16.300  1.00  0.00            
ATOM    142  C42 GCD     1      25.420  27.080  15.970  1.00  0.00            
ATOM    143  H68 GCD     1      26.430  26.810  15.650  1.00  0.00            
ATOM    144  H69 GCD     1      25.420  27.380  17.030  1.00  0.00            
ATOM    145  O34 GCD     1      24.830  28.170  15.240  1.00  0.00            
ATOM    146  H70 GCD     1      24.670  27.810  14.360  1.00  0.00            
ATOM    147  O35 GCD     1      22.260  24.870  14.840  1.00  0.00            
ATOM    148  C43 GCD     1      21.040  25.160  14.130  1.00  0.00            
ATOM    149  H71 GCD     1      21.000  24.990  13.050  1.00  0.00            
ATOM    150  C44 GCD     1      19.930  24.230  14.710  1.00  0.00            
ATOM    151  H72 GCD     1      20.080  24.380  15.790  1.00  0.00            
ATOM    152  O36 GCD     1      20.260  22.860  14.380  1.00  0.00            
ATOM    153  H73 GCD     1      21.200  22.660  14.510  1.00  0.00            
ATOM    154  C45 GCD     1      18.530  24.600  14.220  1.00  0.00            
ATOM    155  H74 GCD     1      18.420  24.410  13.150  1.00  0.00            
ATOM    156  O37 GCD     1      17.500  23.840  14.840  1.00  0.00            
ATOM    157  H75 GCD     1      17.920  22.970  14.920  1.00  0.00            
ATOM    158  C46 GCD     1      18.300  26.100  14.490  1.00  0.00            
ATOM    159  H76 GCD     1      17.420  26.480  13.970  1.00  0.00            
ATOM    160  O38 GCD     1      18.110  26.350  15.890  1.00  0.00            
ATOM    161  O39 GCD     1      19.370  26.870  14.000  1.00  0.00            
ATOM    162  C47 GCD     1      20.750  26.670  14.400  1.00  0.00            
ATOM    163  H77 GCD     1      20.770  26.970  15.450  1.00  0.00            
ATOM    164  C48 GCD     1      21.620  27.580  13.530  1.00  0.00            
ATOM    165  H78 GCD     1      21.210  27.570  12.510  1.00  0.00            
ATOM    166  H79 GCD     1      22.590  27.120  13.330  1.00  0.00            
ATOM    167  O40 GCD     1      21.690  28.870  14.100  1.00  0.00            
ATOM    168  H80 GCD     1      22.200  29.360  13.440  1.00  0.00            
ATOM    169  C1  BW7     2      12.570  21.250  16.760  1.00  0.00            
ATOM    170  C2  BW7     2      13.930  21.440  17.250  1.00  0.00            
ATOM    171  C3  BW7     2      14.150  21.110  18.700  1.00  0.00            
ATOM    172  C4  BW7     2      15.480  21.630  19.270  1.00  0.00            
ATOM    173  C5  BW7     2      16.670  21.570  18.300  1.00  0.00            
ATOM    174  N1  BW7     2      18.000  21.740  19.040  1.00  0.00            
ATOM    175  C6  BW7     2      18.940  22.790  19.100  1.00  0.00            
ATOM    176  C7  BW7     2      18.980  23.920  18.230  1.00  0.00            
ATOM    177  C8  BW7     2      19.930  24.940  18.360  1.00  0.00            
ATOM    178  C9  BW7     2      20.930  24.740  19.430  1.00  0.00            
ATOM    179  C10 BW7     2      21.860  25.870  19.700  1.00  0.00            
ATOM    180  O1  BW7     2      22.550  25.930  20.710  1.00  0.00            
ATOM    181  O2  BW7     2      21.950  26.790  18.780  1.00  0.00            
ATOM    182  C11 BW7     2      22.770  27.960  19.000  1.00  0.00            
ATOM    183  C12 BW7     2      22.480  28.910  17.780  1.00  0.00            
ATOM    184  N2  BW7     2      23.270  30.200  17.400  1.00  0.00            
ATOM    185  C13 BW7     2      22.540  30.860  16.220  1.00  0.00            
ATOM    186  C14 BW7     2      23.160  31.230  18.460  1.00  0.00            
ATOM    187  C15 BW7     2      20.950  23.600  20.210  1.00  0.00            
ATOM    188  C16 BW7     2      19.950  22.630  20.060  1.00  0.00            
ATOM    189  H1  BW7     2      11.820  21.900  17.250  1.00  0.00            
ATOM    190  H2  BW7     2      12.690  21.610  15.730  1.00  0.00            
ATOM    191  H3  BW7     2      12.260  20.200  16.780  1.00  0.00            
ATOM    192  H4  BW7     2      14.160  22.500  17.110  1.00  0.00            
ATOM    193  H5  BW7     2      14.580  20.920  16.540  1.00  0.00            
ATOM    194  H6  BW7     2      14.120  20.010  18.730  1.00  0.00            
ATOM    195  H7  BW7     2      13.360  21.570  19.310  1.00  0.00            
ATOM    196  H8  BW7     2      15.790  21.000  20.120  1.00  0.00            
ATOM    197  H9  BW7     2      15.350  22.600  19.780  1.00  0.00            
ATOM    198  H10 BW7     2      16.390  22.180  17.420  1.00  0.00            
ATOM    199  H11 BW7     2      16.750  20.520  18.010  1.00  0.00            
ATOM    200  H12 BW7     2      18.180  21.040  19.750  1.00  0.00            
ATOM    201  H13 BW7     2      18.100  23.960  17.580  1.00  0.00            
ATOM    202  H14 BW7     2      19.840  25.890  17.860  1.00  0.00            
ATOM    203  H15 BW7     2      23.840  27.740  19.090  1.00  0.00            
ATOM    204  H16 BW7     2      22.390  28.440  19.910  1.00  0.00            
ATOM    205  H17 BW7     2      21.420  29.140  17.820  1.00  0.00            
ATOM    206  H18 BW7     2      22.620  28.350  16.840  1.00  0.00            
ATOM    207  H19 BW7     2      24.260  29.950  17.270  1.00  0.00            
ATOM    208  H20 BW7     2      22.840  31.890  16.020  1.00  0.00            
ATOM    209  H21 BW7     2      22.860  30.270  15.360  1.00  0.00            
ATOM    210  H22 BW7     2      21.460  30.750  16.350  1.00  0.00            
ATOM    211  H23 BW7     2      22.100  31.490  18.420  1.00  0.00            
ATOM    212  H24 BW7     2      23.530  30.750  19.360  1.00  0.00            
ATOM    213  H25 BW7     2      23.730  32.110  18.170  1.00  0.00            
ATOM    214  H26 BW7     2      21.770  23.470  20.910  1.00  0.00            
ATOM    215  H27 BW7     2      19.970  21.790  20.740  1.00  0.00            
TER
ENDMDL
MODEL        1
ATOM      1  H1  GCD     1       4.490  25.210  20.260  1.00  0.00            
ATOM      2  O1  GCD     1       5.040  25.970  20.010  1.00  0.00            
ATOM      3  C1  GCD     1       4.690  26.400  18.710  1.00  0.00            
ATOM      4  H2  GCD     1       3.780  27.010  18.640  1.00  0.00            
ATOM      5  H3  GCD     1       5.470  27.080  18.340  1.00  0.00            
ATOM      6  C2  GCD     1       4.500  25.320  17.740  1.00  0.00            
ATOM      7  H4  GCD     1       5.440  24.750  17.750  1.00  0.00            
ATOM      8  C3  GCD     1       4.230  25.840  16.330  1.00  0.00            
ATOM      9  H5  GCD     1       3.320  26.440  16.220  1.00  0.00            
ATOM     10  C4  GCD     1       4.280  24.590  15.440  1.00  0.00            
ATOM     11  H6  GCD     1       5.260  24.090  15.430  1.00  0.00            
ATOM     12  O2  GCD     1       4.060  24.940  14.090  1.00  0.00            
ATOM     13  H7  GCD     1       3.110  25.010  13.910  1.00  0.00            
ATOM     14  C5  GCD     1       3.220  23.550  15.930  1.00  0.00            
ATOM     15  H8  GCD     1       2.250  24.050  15.860  1.00  0.00            
ATOM     16  O3  GCD     1       3.180  22.350  15.190  1.00  0.00            
ATOM     17  H9  GCD     1       3.940  21.850  15.510  1.00  0.00            
ATOM     18  C6  GCD     1       3.340  23.220  17.420  1.00  0.00            
ATOM     19  O4  GCD     1       3.360  24.500  18.060  1.00  0.00            
ATOM     20  H10 GCD     1       2.510  22.620  17.790  1.00  0.00            
ATOM     21  O5  GCD     1       4.550  22.490  17.520  1.00  0.00            
ATOM     22  C7  GCD     1       4.540  21.130  17.920  1.00  0.00            
ATOM     23  H11 GCD     1       3.640  20.650  17.520  1.00  0.00            
ATOM     24  C8  GCD     1       5.620  20.370  17.100  1.00  0.00            
ATOM     25  H12 GCD     1       6.570  20.890  17.270  1.00  0.00            
ATOM     26  O6  GCD     1       5.180  20.410  15.740  1.00  0.00            
ATOM     27  H13 GCD     1       5.950  20.410  15.150  1.00  0.00            
ATOM     28  C9  GCD     1       5.900  18.940  17.490  1.00  0.00            
ATOM     29  H14 GCD     1       5.010  18.290  17.490  1.00  0.00            
ATOM     30  O7  GCD     1       6.960  18.360  16.720  1.00  0.00            
ATOM     31  H15 GCD     1       6.640  18.240  15.810  1.00  0.00            
ATOM     32  C10 GCD     1       6.240  18.950  18.990  1.00  0.00            
ATOM     33  H16 GCD     1       6.170  17.920  19.340  1.00  0.00            
ATOM     34  O8  GCD     1       5.190  19.640  19.730  1.00  0.00            
ATOM     35  C11 GCD     1       4.950  20.980  19.410  1.00  0.00            
ATOM     36  H17 GCD     1       5.900  21.500  19.600  1.00  0.00            
ATOM     37  C12 GCD     1       3.830  21.540  20.360  1.00  0.00            
ATOM     38  H18 GCD     1       4.000  22.620  20.460  1.00  0.00            
ATOM     39  H19 GCD     1       4.090  21.090  21.320  1.00  0.00            
ATOM     40  O9  GCD     1       2.410  21.200  20.060  1.00  0.00            
ATOM     41  H20 GCD     1       2.540  20.260  19.880  1.00  0.00            
ATOM     42  O10 GCD     1       7.480  19.490  19.260  1.00  0.00            
ATOM     43  C13 GCD     1       8.360  18.720  20.050  1.00  0.00            
ATOM     44  H21 GCD     1       7.900  17.770  20.350  1.00  0.00            
ATOM     45  C14 GCD     1       9.650  18.400  19.270  1.00  0.00            
ATOM     46  H22 GCD     1      10.170  19.230  18.780  1.00  0.00            
ATOM     47  O11 GCD     1       9.160  17.430  18.340  1.00  0.00            
ATOM     48  H23 GCD     1       8.480  17.920  17.880  1.00  0.00            
ATOM     49  C15 GCD     1      10.680  17.770  20.180  1.00  0.00            
ATOM     50  H24 GCD     1      10.250  16.790  20.440  1.00  0.00            
ATOM     51  O12 GCD     1      11.920  17.540  19.500  1.00  0.00            
ATOM     52  H25 GCD     1      12.130  18.470  19.330  1.00  0.00            
ATOM     53  C16 GCD     1      10.960  18.760  21.340  1.00  0.00            
ATOM     54  H26 GCD     1      11.780  18.320  21.900  1.00  0.00            
ATOM     55  O13 GCD     1       9.750  18.980  22.010  1.00  0.00            
ATOM     56  C17 GCD     1       8.710  19.610  21.240  1.00  0.00            
ATOM     57  H27 GCD     1       8.960  20.590  20.810  1.00  0.00            
ATOM     58  C18 GCD     1       7.480  19.770  22.170  1.00  0.00            
ATOM     59  H28 GCD     1       6.660  20.370  21.750  1.00  0.00            
ATOM     60  H29 GCD     1       7.770  20.220  23.120  1.00  0.00            
ATOM     61  O14 GCD     1       6.930  18.460  22.550  1.00  0.00            
ATOM     62  H30 GCD     1       7.450  18.030  23.240  1.00  0.00            
ATOM     63  O15 GCD     1      11.390  20.110  20.870  1.00  0.00            
ATOM     64  C19 GCD     1      12.800  20.240  20.500  1.00  0.00            
ATOM     65  H31 GCD     1      13.270  19.250  20.480  1.00  0.00            
ATOM     66  C20 GCD     1      12.830  20.850  19.120  1.00  0.00            
ATOM     67  H32 GCD     1      12.170  21.730  19.100  1.00  0.00            
ATOM     68  O16 GCD     1      12.330  19.920  18.180  1.00  0.00            
ATOM     69  H33 GCD     1      12.650  20.160  17.300  1.00  0.00            
ATOM     70  C21 GCD     1      14.270  21.330  18.760  1.00  0.00            
ATOM     71  H34 GCD     1      14.850  20.410  18.680  1.00  0.00            
ATOM     72  O17 GCD     1      14.330  22.060  17.530  1.00  0.00            
ATOM     73  H35 GCD     1      14.700  22.900  17.830  1.00  0.00            
ATOM     74  C22 GCD     1      14.890  22.060  19.950  1.00  0.00            
ATOM     75  H36 GCD     1      15.960  22.260  19.860  1.00  0.00            
ATOM     76  O18 GCD     1      14.850  21.320  21.160  1.00  0.00            
ATOM     77  C23 GCD     1      13.500  21.070  21.610  1.00  0.00            
ATOM     78  H37 GCD     1      13.010  22.050  21.730  1.00  0.00            
ATOM     79  C24 GCD     1      13.470  20.310  23.040  1.00  0.00            
ATOM     80  H38 GCD     1      13.950  19.340  22.880  1.00  0.00            
ATOM     81  H39 GCD     1      12.440  20.060  23.340  1.00  0.00            
ATOM     82  O19 GCD     1      14.070  20.970  24.220  1.00  0.00            
ATOM     83  H40 GCD     1      14.800  20.370  24.420  1.00  0.00            
ATOM     84  O20 GCD     1      14.250  23.320  20.010  1.00  0.00            
ATOM     85  C25 GCD     1      15.010  24.400  20.560  1.00  0.00            
ATOM     86  H41 GCD     1      15.610  23.990  21.380  1.00  0.00            
ATOM     87  C26 GCD     1      15.970  25.000  19.470  1.00  0.00            
ATOM     88  H42 GCD     1      15.450  25.330  18.570  1.00  0.00            
ATOM     89  O21 GCD     1      17.070  24.140  19.110  1.00  0.00            
ATOM     90  H43 GCD     1      17.530  24.630  18.420  1.00  0.00            
ATOM     91  C27 GCD     1      16.600  26.280  20.060  1.00  0.00            
ATOM     92  H44 GCD     1      17.330  25.930  20.800  1.00  0.00            
ATOM     93  O22 GCD     1      17.300  26.970  19.020  1.00  0.00            
ATOM     94  H45 GCD     1      16.700  27.650  18.690  1.00  0.00            
ATOM     95  C28 GCD     1      15.640  27.240  20.750  1.00  0.00            
ATOM     96  H46 GCD     1      16.130  28.010  21.350  1.00  0.00            
ATOM     97  O23 GCD     1      14.760  26.530  21.620  1.00  0.00            
ATOM     98  C29 GCD     1      13.990  25.480  21.080  1.00  0.00            
ATOM     99  H47 GCD     1      13.340  25.800  20.260  1.00  0.00            
ATOM    100  C30 GCD     1      13.010  24.960  22.100  1.00  0.00            
ATOM    101  H48 GCD     1      13.620  24.530  22.900  1.00  0.00            
ATOM    102  H49 GCD     1      12.410  24.230  21.540  1.00  0.00            
ATOM    103  O24 GCD     1      12.240  25.990  22.650  1.00  0.00            
ATOM    104  H50 GCD     1      11.340  25.650  22.740  1.00  0.00            
ATOM    105  O25 GCD     1      14.980  27.800  19.620  1.00  0.00            
ATOM    106  C31 GCD     1      15.020  29.180  19.410  1.00  0.00            
ATOM    107  H51 GCD     1      15.920  29.610  19.880  1.00  0.00            
ATOM    108  C32 GCD     1      14.960  29.500  17.850  1.00  0.00            
ATOM    109  H52 GCD     1      14.150  29.030  17.280  1.00  0.00            
ATOM    110  O26 GCD     1      16.280  29.160  17.250  1.00  0.00            
ATOM    111  H53 GCD     1      16.950  29.780  17.540  1.00  0.00            
ATOM    112  C33 GCD     1      14.680  31.030  17.580  1.00  0.00            
ATOM    113  H54 GCD     1      15.510  31.560  18.060  1.00  0.00            
ATOM    114  O27 GCD     1      14.710  31.320  16.210  1.00  0.00            
ATOM    115  H55 GCD     1      15.620  31.340  15.890  1.00  0.00            
ATOM    116  C34 GCD     1      13.410  31.430  18.300  1.00  0.00            
ATOM    117  H56 GCD     1      13.250  32.520  18.270  1.00  0.00            
ATOM    118  O28 GCD     1      13.670  31.270  19.660  1.00  0.00            
ATOM    119  C35 GCD     1      13.800  29.860  20.110  1.00  0.00            
ATOM    120  H57 GCD     1      12.860  29.310  19.970  1.00  0.00            
ATOM    121  C36 GCD     1      14.000  29.940  21.640  1.00  0.00            
ATOM    122  H58 GCD     1      15.060  30.080  21.890  1.00  0.00            
ATOM    123  H59 GCD     1      13.750  28.940  22.000  1.00  0.00            
ATOM    124  O29 GCD     1      13.090  30.910  22.290  1.00  0.00            
ATOM    125  H60 GCD     1      13.270  31.730  21.830  1.00  0.00            
ATOM    126  O30 GCD     1      12.280  30.680  17.980  1.00  0.00            
ATOM    127  C37 GCD     1      11.170  31.360  17.360  1.00  0.00            
ATOM    128  H61 GCD     1      11.210  32.440  17.560  1.00  0.00            
ATOM    129  C38 GCD     1      11.130  30.940  15.880  1.00  0.00            
ATOM    130  H62 GCD     1      11.250  29.850  15.820  1.00  0.00            
ATOM    131  O31 GCD     1      12.250  31.500  15.210  1.00  0.00            
ATOM    132  H63 GCD     1      13.000  31.230  15.740  1.00  0.00            
ATOM    133  C39 GCD     1       9.860  31.620  15.290  1.00  0.00            
ATOM    134  H64 GCD     1       9.950  32.710  15.390  1.00  0.00            
ATOM    135  O32 GCD     1       9.620  31.270  13.900  1.00  0.00            
ATOM    136  H65 GCD     1       8.920  30.600  13.890  1.00  0.00            
ATOM    137  C40 GCD     1       8.590  31.240  16.130  1.00  0.00            
ATOM    138  H66 GCD     1       7.760  31.860  15.780  1.00  0.00            
ATOM    139  O33 GCD     1       8.910  31.650  17.410  1.00  0.00            
ATOM    140  C41 GCD     1       9.900  30.930  18.020  1.00  0.00            
ATOM    141  H67 GCD     1       9.720  29.850  17.920  1.00  0.00            
ATOM    142  C42 GCD     1       9.760  31.150  19.560  1.00  0.00            
ATOM    143  H68 GCD     1      10.600  30.670  20.070  1.00  0.00            
ATOM    144  H69 GCD     1       8.790  30.700  19.790  1.00  0.00            
ATOM    145  O34 GCD     1       9.690  32.520  19.950  1.00  0.00            
ATOM    146  H70 GCD     1       8.970  32.920  19.450  1.00  0.00            
ATOM    147  O35 GCD     1       8.170  29.900  16.110  1.00  0.00            
ATOM    148  C43 GCD     1       6.990  29.590  15.380  1.00  0.00            
ATOM    149  H71 GCD     1       6.660  30.430  14.760  1.00  0.00            
ATOM    150  C44 GCD     1       7.140  28.330  14.440  1.00  0.00            
ATOM    151  H72 GCD     1       7.630  27.560  15.030  1.00  0.00            
ATOM    152  O36 GCD     1       7.930  28.720  13.290  1.00  0.00            
ATOM    153  H73 GCD     1       8.120  27.910  12.800  1.00  0.00            
ATOM    154  C45 GCD     1       5.890  27.770  13.900  1.00  0.00            
ATOM    155  H74 GCD     1       5.510  28.620  13.320  1.00  0.00            
ATOM    156  O37 GCD     1       6.020  26.620  13.080  1.00  0.00            
ATOM    157  H75 GCD     1       5.520  25.900  13.480  1.00  0.00            
ATOM    158  C46 GCD     1       4.900  27.600  14.980  1.00  0.00            
ATOM    159  H76 GCD     1       4.000  27.170  14.530  1.00  0.00            
ATOM    160  O38 GCD     1       5.350  26.610  15.870  1.00  0.00            
ATOM    161  O39 GCD     1       4.600  28.740  15.710  1.00  0.00            
ATOM    162  C47 GCD     1       5.800  29.280  16.330  1.00  0.00            
ATOM    163  H77 GCD     1       6.140  28.660  17.170  1.00  0.00            
ATOM    164  C48 GCD     1       5.320  30.470  17.130  1.00  0.00            
ATOM    165  H78 GCD     1       6.120  30.630  17.870  1.00  0.00            
ATOM    166  H79 GCD     1       4.560  30.190  17.870  1.00  0.00            
ATOM    167  O40 GCD     1       4.960  31.620  16.320  1.00  0.00            
ATOM    168  H80 GCD     1       4.260  31.390  15.710  1.00  0.00            
ATOM    169  C1  BW7     2       9.030  22.540  18.590  1.00  0.00            
ATOM    170  C2  BW7     2       9.050  23.330  17.250  1.00  0.00            
ATOM    171  C3  BW7     2      10.540  23.670  16.930  1.00  0.00            
ATOM    172  C4  BW7     2      10.630  24.390  15.520  1.00  0.00            
ATOM    173  C5  BW7     2       9.920  25.770  15.510  1.00  0.00            
ATOM    174  N1  BW7     2      10.620  26.730  16.380  1.00  0.00            
ATOM    175  C6  BW7     2      10.160  27.120  17.640  1.00  0.00            
ATOM    176  C7  BW7     2      11.080  27.300  18.670  1.00  0.00            
ATOM    177  C8  BW7     2      10.640  27.670  19.980  1.00  0.00            
ATOM    178  C9  BW7     2       9.270  27.910  20.210  1.00  0.00            
ATOM    179  C10 BW7     2       8.780  28.530  21.420  1.00  0.00            
ATOM    180  O1  BW7     2       7.580  28.770  21.580  1.00  0.00            
ATOM    181  O2  BW7     2       9.760  28.960  22.170  1.00  0.00            
ATOM    182  C11 BW7     2       9.380  29.620  23.400  1.00  0.00            
ATOM    183  C12 BW7     2      10.630  29.920  24.090  1.00  0.00            
ATOM    184  N2  BW7     2      11.710  28.790  24.250  1.00  0.00            
ATOM    185  C13 BW7     2      12.940  29.410  24.960  1.00  0.00            
ATOM    186  C14 BW7     2      11.150  27.800  25.210  1.00  0.00            
ATOM    187  C15 BW7     2       8.330  27.690  19.170  1.00  0.00            
ATOM    188  C16 BW7     2       8.760  27.210  17.990  1.00  0.00            
ATOM    189  H1  BW7     2       8.100  22.050  18.890  1.00  0.00            
ATOM    190  H2  BW7     2       9.710  21.670  18.670  1.00  0.00            
ATOM    191  H3  BW7     2       9.230  23.300  19.350  1.00  0.00            
ATOM    192  H4  BW7     2       8.430  24.220  17.400  1.00  0.00            
ATOM    193  H5  BW7     2       8.640  22.650  16.490  1.00  0.00            
ATOM    194  H6  BW7     2      11.190  22.800  17.000  1.00  0.00            
ATOM    195  H7  BW7     2      10.950  24.360  17.670  1.00  0.00            
ATOM    196  H8  BW7     2      10.330  23.690  14.720  1.00  0.00            
ATOM    197  H9  BW7     2      11.700  24.580  15.380  1.00  0.00            
ATOM    198  H10 BW7     2       8.900  25.600  15.890  1.00  0.00            
ATOM    199  H11 BW7     2       9.850  26.180  14.500  1.00  0.00            
ATOM    200  H12 BW7     2      11.610  26.910  16.230  1.00  0.00            
ATOM    201  H13 BW7     2      12.120  27.050  18.470  1.00  0.00            
ATOM    202  H14 BW7     2      11.360  27.770  20.790  1.00  0.00            
ATOM    203  H15 BW7     2       8.720  28.980  23.990  1.00  0.00            
ATOM    204  H16 BW7     2       8.810  30.540  23.190  1.00  0.00            
ATOM    205  H17 BW7     2      10.410  30.380  25.050  1.00  0.00            
ATOM    206  H18 BW7     2      11.080  30.700  23.460  1.00  0.00            
ATOM    207  H19 BW7     2      11.940  28.410  23.320  1.00  0.00            
ATOM    208  H20 BW7     2      12.530  30.110  25.700  1.00  0.00            
ATOM    209  H21 BW7     2      13.580  28.730  25.520  1.00  0.00            
ATOM    210  H22 BW7     2      13.510  30.020  24.260  1.00  0.00            
ATOM    211  H23 BW7     2      10.240  27.360  24.790  1.00  0.00            
ATOM    212  H24 BW7     2      11.890  27.020  25.340  1.00  0.00            
ATOM    213  H25 BW7     2      10.980  28.200  26.220  1.00  0.00            
ATOM    214  H26 BW7     2       7.290  27.990  19.320  1.00  0.00            
ATOM    215  H27 BW7     2       8.050  27.040  17.180  1.00  0.00            
TER
ENDMDL
MODEL        1
ATOM      1  H1  GCD     1      21.190  14.700   5.140  1.00  0.00            
ATOM      2  O1  GCD     1      20.990  15.410   5.760  1.00  0.00            
ATOM      3  C1  GCD     1      19.570  15.640   5.880  1.00  0.00            
ATOM      4  H2  GCD     1      19.360  16.610   6.350  1.00  0.00            
ATOM      5  H3  GCD     1      19.120  15.600   4.880  1.00  0.00            
ATOM      6  C2  GCD     1      18.800  14.540   6.660  1.00  0.00            
ATOM      7  H4  GCD     1      17.740  14.790   6.700  1.00  0.00            
ATOM      8  C3  GCD     1      19.590  14.340   8.040  1.00  0.00            
ATOM      9  H5  GCD     1      20.680  14.340   7.900  1.00  0.00            
ATOM     10  C4  GCD     1      19.160  13.040   8.760  1.00  0.00            
ATOM     11  H6  GCD     1      18.120  13.240   9.080  1.00  0.00            
ATOM     12  O2  GCD     1      19.890  12.810   9.930  1.00  0.00            
ATOM     13  H7  GCD     1      20.440  12.050   9.710  1.00  0.00            
ATOM     14  C5  GCD     1      19.120  11.860   7.770  1.00  0.00            
ATOM     15  H8  GCD     1      20.100  11.670   7.320  1.00  0.00            
ATOM     16  O3  GCD     1      18.580  10.670   8.360  1.00  0.00            
ATOM     17  H9  GCD     1      17.650  10.800   8.580  1.00  0.00            
ATOM     18  C6  GCD     1      18.320  12.180   6.470  1.00  0.00            
ATOM     19  O4  GCD     1      18.960  13.310   5.960  1.00  0.00            
ATOM     20  H10 GCD     1      18.480  11.370   5.760  1.00  0.00            
ATOM     21  O5  GCD     1      16.980  12.510   6.710  1.00  0.00            
ATOM     22  C7  GCD     1      16.010  11.510   6.980  1.00  0.00            
ATOM     23  H11 GCD     1      16.530  10.550   6.870  1.00  0.00            
ATOM     24  C8  GCD     1      15.340  11.680   8.390  1.00  0.00            
ATOM     25  H12 GCD     1      14.820  12.640   8.430  1.00  0.00            
ATOM     26  O6  GCD     1      16.310  11.660   9.360  1.00  0.00            
ATOM     27  H13 GCD     1      15.910  11.750  10.240  1.00  0.00            
ATOM     28  C9  GCD     1      14.270  10.630   8.540  1.00  0.00            
ATOM     29  H14 GCD     1      14.670   9.610   8.640  1.00  0.00            
ATOM     30  O7  GCD     1      13.510  10.760   9.750  1.00  0.00            
ATOM     31  H15 GCD     1      14.160  10.810  10.460  1.00  0.00            
ATOM     32  C10 GCD     1      13.340  10.460   7.390  1.00  0.00            
ATOM     33  H16 GCD     1      12.730   9.550   7.430  1.00  0.00            
ATOM     34  O8  GCD     1      14.050  10.390   6.140  1.00  0.00            
ATOM     35  C11 GCD     1      14.910  11.530   5.990  1.00  0.00            
ATOM     36  H17 GCD     1      14.320  12.440   6.100  1.00  0.00            
ATOM     37  C12 GCD     1      15.450  11.600   4.550  1.00  0.00            
ATOM     38  H18 GCD     1      15.880  12.600   4.400  1.00  0.00            
ATOM     39  H19 GCD     1      14.620  11.480   3.850  1.00  0.00            
ATOM     40  O9  GCD     1      16.360  10.520   4.300  1.00  0.00            
ATOM     41  H20 GCD     1      16.580  10.550   3.360  1.00  0.00            
ATOM     42  O10 GCD     1      12.500  11.580   7.270  1.00  0.00            
ATOM     43  C13 GCD     1      11.160  11.240   6.980  1.00  0.00            
ATOM     44  H21 GCD     1      11.010  10.240   6.560  1.00  0.00            
ATOM     45  C14 GCD     1      10.370  11.420   8.270  1.00  0.00            
ATOM     46  H22 GCD     1      10.610  12.400   8.690  1.00  0.00            
ATOM     47  O11 GCD     1      10.800  10.310   9.080  1.00  0.00            
ATOM     48  H23 GCD     1      11.750  10.450   9.180  1.00  0.00            
ATOM     49  C15 GCD     1       8.900  11.250   8.040  1.00  0.00            
ATOM     50  H24 GCD     1       8.740  10.350   7.440  1.00  0.00            
ATOM     51  O12 GCD     1       8.120  11.300   9.250  1.00  0.00            
ATOM     52  H25 GCD     1       7.250  11.690   9.150  1.00  0.00            
ATOM     53  C16 GCD     1       8.490  12.380   7.130  1.00  0.00            
ATOM     54  H26 GCD     1       7.410  12.350   6.940  1.00  0.00            
ATOM     55  O13 GCD     1       9.160  12.250   5.890  1.00  0.00            
ATOM     56  C17 GCD     1      10.610  12.240   5.910  1.00  0.00            
ATOM     57  H27 GCD     1      10.820  13.300   6.120  1.00  0.00            
ATOM     58  C18 GCD     1      11.020  11.870   4.500  1.00  0.00            
ATOM     59  H28 GCD     1      12.110  11.990   4.540  1.00  0.00            
ATOM     60  H29 GCD     1      10.710  12.580   3.730  1.00  0.00            
ATOM     61  O14 GCD     1      10.630  10.540   4.140  1.00  0.00            
ATOM     62  H30 GCD     1       9.690  10.470   4.330  1.00  0.00            
ATOM     63  O15 GCD     1       8.680  13.640   7.810  1.00  0.00            
ATOM     64  C19 GCD     1       7.540  14.490   7.640  1.00  0.00            
ATOM     65  H31 GCD     1       6.920  14.220   6.770  1.00  0.00            
ATOM     66  C20 GCD     1       6.590  14.430   8.840  1.00  0.00            
ATOM     67  H32 GCD     1       7.260  14.690   9.660  1.00  0.00            
ATOM     68  O16 GCD     1       5.980  13.080   8.870  1.00  0.00            
ATOM     69  H33 GCD     1       5.430  13.010   8.080  1.00  0.00            
ATOM     70  C21 GCD     1       5.520  15.440   8.700  1.00  0.00            
ATOM     71  H34 GCD     1       4.920  15.190   7.820  1.00  0.00            
ATOM     72  O17 GCD     1       4.680  15.550   9.870  1.00  0.00            
ATOM     73  H35 GCD     1       5.130  16.090  10.530  1.00  0.00            
ATOM     74  C22 GCD     1       6.140  16.830   8.590  1.00  0.00            
ATOM     75  H36 GCD     1       5.430  17.640   8.420  1.00  0.00            
ATOM     76  O18 GCD     1       6.990  16.890   7.430  1.00  0.00            
ATOM     77  C23 GCD     1       8.050  15.890   7.480  1.00  0.00            
ATOM     78  H37 GCD     1       8.730  16.150   8.300  1.00  0.00            
ATOM     79  C24 GCD     1       8.700  16.000   6.140  1.00  0.00            
ATOM     80  H38 GCD     1       8.020  15.520   5.420  1.00  0.00            
ATOM     81  H39 GCD     1       9.560  15.310   6.130  1.00  0.00            
ATOM     82  O19 GCD     1       9.250  17.330   5.910  1.00  0.00            
ATOM     83  H40 GCD     1       8.570  17.860   5.480  1.00  0.00            
ATOM     84  O20 GCD     1       6.940  17.070   9.700  1.00  0.00            
ATOM     85  C25 GCD     1       6.740  18.340  10.360  1.00  0.00            
ATOM     86  H41 GCD     1       5.760  18.810  10.190  1.00  0.00            
ATOM     87  C26 GCD     1       6.870  18.050  11.830  1.00  0.00            
ATOM     88  H42 GCD     1       7.790  17.460  11.840  1.00  0.00            
ATOM     89  O21 GCD     1       5.830  17.130  12.320  1.00  0.00            
ATOM     90  H43 GCD     1       5.950  17.010  13.270  1.00  0.00            
ATOM     91  C27 GCD     1       6.960  19.410  12.620  1.00  0.00            
ATOM     92  H44 GCD     1       6.020  19.960  12.550  1.00  0.00            
ATOM     93  O22 GCD     1       7.270  19.230  13.990  1.00  0.00            
ATOM     94  H45 GCD     1       6.470  19.160  14.520  1.00  0.00            
ATOM     95  C28 GCD     1       8.080  20.210  12.010  1.00  0.00            
ATOM     96  H46 GCD     1       8.100  21.220  12.440  1.00  0.00            
ATOM     97  O23 GCD     1       7.810  20.520  10.640  1.00  0.00            
ATOM     98  C29 GCD     1       7.740  19.380   9.800  1.00  0.00            
ATOM     99  H47 GCD     1       8.740  18.950   9.640  1.00  0.00            
ATOM    100  C30 GCD     1       7.270  19.990   8.430  1.00  0.00            
ATOM    101  H48 GCD     1       7.200  19.220   7.650  1.00  0.00            
ATOM    102  H49 GCD     1       8.180  20.560   8.220  1.00  0.00            
ATOM    103  O24 GCD     1       6.160  20.810   8.620  1.00  0.00            
ATOM    104  H50 GCD     1       6.410  21.370   9.360  1.00  0.00            
ATOM    105  O25 GCD     1       9.400  19.560  12.010  1.00  0.00            
ATOM    106  C31 GCD     1      10.300  20.020  13.010  1.00  0.00            
ATOM    107  H51 GCD     1       9.740  20.640  13.730  1.00  0.00            
ATOM    108  C32 GCD     1      10.890  18.830  13.650  1.00  0.00            
ATOM    109  H52 GCD     1      11.470  18.340  12.850  1.00  0.00            
ATOM    110  O26 GCD     1       9.830  18.110  14.110  1.00  0.00            
ATOM    111  H53 GCD     1       9.080  18.370  13.560  1.00  0.00            
ATOM    112  C33 GCD     1      11.850  19.240  14.740  1.00  0.00            
ATOM    113  H54 GCD     1      11.360  19.790  15.550  1.00  0.00            
ATOM    114  O27 GCD     1      12.600  18.160  15.280  1.00  0.00            
ATOM    115  H55 GCD     1      12.050  17.440  15.610  1.00  0.00            
ATOM    116  C34 GCD     1      12.810  20.330  14.150  1.00  0.00            
ATOM    117  H56 GCD     1      13.260  20.800  15.030  1.00  0.00            
ATOM    118  O28 GCD     1      12.050  21.340  13.460  1.00  0.00            
ATOM    119  C35 GCD     1      11.320  20.900  12.340  1.00  0.00            
ATOM    120  H57 GCD     1      11.910  20.340  11.600  1.00  0.00            
ATOM    121  C36 GCD     1      10.780  22.160  11.570  1.00  0.00            
ATOM    122  H58 GCD     1      10.200  21.850  10.680  1.00  0.00            
ATOM    123  H59 GCD     1      11.720  22.660  11.300  1.00  0.00            
ATOM    124  O29 GCD     1       9.950  23.110  12.310  1.00  0.00            
ATOM    125  H60 GCD     1      10.540  23.540  12.930  1.00  0.00            
ATOM    126  O30 GCD     1      13.740  19.690  13.320  1.00  0.00            
ATOM    127  C37 GCD     1      15.090  20.150  13.430  1.00  0.00            
ATOM    128  H61 GCD     1      15.050  20.990  14.130  1.00  0.00            
ATOM    129  C38 GCD     1      15.900  18.970  14.020  1.00  0.00            
ATOM    130  H62 GCD     1      15.700  18.050  13.450  1.00  0.00            
ATOM    131  O31 GCD     1      15.420  18.730  15.390  1.00  0.00            
ATOM    132  H63 GCD     1      14.480  18.530  15.420  1.00  0.00            
ATOM    133  C39 GCD     1      17.450  19.310  14.010  1.00  0.00            
ATOM    134  H64 GCD     1      17.590  20.210  14.630  1.00  0.00            
ATOM    135  O32 GCD     1      18.290  18.320  14.630  1.00  0.00            
ATOM    136  H65 GCD     1      17.710  17.970  15.320  1.00  0.00            
ATOM    137  C40 GCD     1      17.980  19.650  12.680  1.00  0.00            
ATOM    138  H66 GCD     1      19.020  19.980  12.700  1.00  0.00            
ATOM    139  O33 GCD     1      17.160  20.780  12.180  1.00  0.00            
ATOM    140  C41 GCD     1      15.780  20.510  12.080  1.00  0.00            
ATOM    141  H67 GCD     1      15.700  19.650  11.410  1.00  0.00            
ATOM    142  C42 GCD     1      15.120  21.710  11.470  1.00  0.00            
ATOM    143  H68 GCD     1      15.110  22.370  12.340  1.00  0.00            
ATOM    144  H69 GCD     1      14.100  21.410  11.180  1.00  0.00            
ATOM    145  O34 GCD     1      15.960  22.230  10.470  1.00  0.00            
ATOM    146  H70 GCD     1      16.870  22.270  10.780  1.00  0.00            
ATOM    147  O35 GCD     1      17.750  18.530  11.830  1.00  0.00            
ATOM    148  C43 GCD     1      18.820  18.110  11.030  1.00  0.00            
ATOM    149  H71 GCD     1      19.550  18.930  10.990  1.00  0.00            
ATOM    150  C44 GCD     1      19.410  16.810  11.510  1.00  0.00            
ATOM    151  H72 GCD     1      18.670  16.000  11.450  1.00  0.00            
ATOM    152  O36 GCD     1      19.940  16.960  12.840  1.00  0.00            
ATOM    153  H73 GCD     1      19.250  17.400  13.350  1.00  0.00            
ATOM    154  C45 GCD     1      20.590  16.420  10.610  1.00  0.00            
ATOM    155  H74 GCD     1      21.300  17.250  10.580  1.00  0.00            
ATOM    156  O37 GCD     1      21.260  15.160  10.960  1.00  0.00            
ATOM    157  H75 GCD     1      20.890  14.480  10.390  1.00  0.00            
ATOM    158  C46 GCD     1      20.160  16.390   9.220  1.00  0.00            
ATOM    159  H76 GCD     1      20.990  16.250   8.510  1.00  0.00            
ATOM    160  O38 GCD     1      19.230  15.370   8.960  1.00  0.00            
ATOM    161  O39 GCD     1      19.580  17.640   8.870  1.00  0.00            
ATOM    162  C47 GCD     1      18.380  18.110   9.590  1.00  0.00            
ATOM    163  H77 GCD     1      17.560  17.380   9.530  1.00  0.00            
ATOM    164  C48 GCD     1      17.950  19.560   9.190  1.00  0.00            
ATOM    165  H78 GCD     1      18.800  20.200   9.450  1.00  0.00            
ATOM    166  H79 GCD     1      17.080  19.830   9.820  1.00  0.00            
ATOM    167  O40 GCD     1      17.640  19.630   7.790  1.00  0.00            
ATOM    168  H80 GCD     1      18.380  19.390   7.220  1.00  0.00            
ATOM    169  C1  BW7     2       9.260  14.610  12.280  1.00  0.00            
ATOM    170  C2  BW7     2      10.130  14.920  11.060  1.00  0.00            
ATOM    171  C3  BW7     2      11.290  15.780  11.330  1.00  0.00            
ATOM    172  C4  BW7     2      12.270  15.430  12.510  1.00  0.00            
ATOM    173  C5  BW7     2      13.490  16.390  12.720  1.00  0.00            
ATOM    174  N1  BW7     2      14.710  15.960  11.990  1.00  0.00            
ATOM    175  C6  BW7     2      14.970  16.170  10.640  1.00  0.00            
ATOM    176  C7  BW7     2      15.340  15.100   9.900  1.00  0.00            
ATOM    177  C8  BW7     2      15.570  15.220   8.520  1.00  0.00            
ATOM    178  C9  BW7     2      15.370  16.480   7.870  1.00  0.00            
ATOM    179  C10 BW7     2      15.580  16.530   6.390  1.00  0.00            
ATOM    180  O1  BW7     2      15.690  15.500   5.670  1.00  0.00            
ATOM    181  O2  BW7     2      15.520  17.800   5.910  1.00  0.00            
ATOM    182  C11 BW7     2      15.720  17.980   4.520  1.00  0.00            
ATOM    183  C12 BW7     2      15.360  19.430   4.330  1.00  0.00            
ATOM    184  N2  BW7     2      13.900  19.820   4.450  1.00  0.00            
ATOM    185  C13 BW7     2      13.800  21.320   4.290  1.00  0.00            
ATOM    186  C14 BW7     2      13.220  19.250   3.250  1.00  0.00            
ATOM    187  C15 BW7     2      14.900  17.580   8.680  1.00  0.00            
ATOM    188  C16 BW7     2      14.630  17.380  10.040  1.00  0.00            
ATOM    189  H1  BW7     2       8.360  14.040  12.060  1.00  0.00            
ATOM    190  H2  BW7     2       9.700  13.860  12.940  1.00  0.00            
ATOM    191  H3  BW7     2       9.130  15.500  12.900  1.00  0.00            
ATOM    192  H4  BW7     2       9.450  15.320  10.300  1.00  0.00            
ATOM    193  H5  BW7     2      10.470  14.010  10.560  1.00  0.00            
ATOM    194  H6  BW7     2      10.780  16.740  11.480  1.00  0.00            
ATOM    195  H7  BW7     2      11.880  15.880  10.410  1.00  0.00            
ATOM    196  H8  BW7     2      12.570  14.390  12.310  1.00  0.00            
ATOM    197  H9  BW7     2      11.690  15.470  13.440  1.00  0.00            
ATOM    198  H10 BW7     2      13.750  16.410  13.780  1.00  0.00            
ATOM    199  H11 BW7     2      13.170  17.390  12.390  1.00  0.00            
ATOM    200  H12 BW7     2      15.280  15.280  12.460  1.00  0.00            
ATOM    201  H13 BW7     2      15.650  14.180  10.380  1.00  0.00            
ATOM    202  H14 BW7     2      16.030  14.420   7.950  1.00  0.00            
ATOM    203  H15 BW7     2      15.150  17.370   3.800  1.00  0.00            
ATOM    204  H16 BW7     2      16.780  17.810   4.320  1.00  0.00            
ATOM    205  H17 BW7     2      15.630  19.850   3.360  1.00  0.00            
ATOM    206  H18 BW7     2      15.900  20.020   5.070  1.00  0.00            
ATOM    207  H19 BW7     2      13.450  19.460   5.310  1.00  0.00            
ATOM    208  H20 BW7     2      14.060  21.620   3.270  1.00  0.00            
ATOM    209  H21 BW7     2      12.730  21.520   4.260  1.00  0.00            
ATOM    210  H22 BW7     2      14.330  21.770   5.140  1.00  0.00            
ATOM    211  H23 BW7     2      13.250  18.160   3.270  1.00  0.00            
ATOM    212  H24 BW7     2      12.190  19.610   3.220  1.00  0.00            
ATOM    213  H25 BW7     2      13.770  19.570   2.370  1.00  0.00            
ATOM    214  H26 BW7     2      14.620  18.490   8.160  1.00  0.00            
ATOM    215  H27 BW7     2      14.220  18.210  10.610  1.00  0.00            
TER
ENDMDL
MODEL        1
ATOM      1  H1  GCD     1       6.530  15.870  18.580  1.00  0.00            
ATOM      2  O1  GCD     1       7.170  16.020  19.290  1.00  0.00            
ATOM      3  C1  GCD     1       8.510  16.100  18.790  1.00  0.00            
ATOM      4  H2  GCD     1       9.320  15.910  19.500  1.00  0.00            
ATOM      5  H3  GCD     1       8.680  15.310  18.040  1.00  0.00            
ATOM      6  C2  GCD     1       8.690  17.410  18.040  1.00  0.00            
ATOM      7  H4  GCD     1       9.600  17.330  17.440  1.00  0.00            
ATOM      8  C3  GCD     1       8.610  18.690  18.890  1.00  0.00            
ATOM      9  H5  GCD     1       7.640  18.580  19.390  1.00  0.00            
ATOM     10  C4  GCD     1       8.520  20.010  18.130  1.00  0.00            
ATOM     11  H6  GCD     1       9.430  20.410  17.680  1.00  0.00            
ATOM     12  O2  GCD     1       8.220  20.990  19.100  1.00  0.00            
ATOM     13  H7  GCD     1       9.010  20.950  19.650  1.00  0.00            
ATOM     14  C5  GCD     1       7.390  19.810  17.070  1.00  0.00            
ATOM     15  H8  GCD     1       6.390  19.800  17.500  1.00  0.00            
ATOM     16  O3  GCD     1       7.360  20.980  16.200  1.00  0.00            
ATOM     17  H9  GCD     1       7.780  20.770  15.360  1.00  0.00            
ATOM     18  C6  GCD     1       7.540  18.550  16.220  1.00  0.00            
ATOM     19  O4  GCD     1       7.640  17.430  17.060  1.00  0.00            
ATOM     20  H10 GCD     1       6.720  18.370  15.520  1.00  0.00            
ATOM     21  O5  GCD     1       8.770  18.690  15.500  1.00  0.00            
ATOM     22  C7  GCD     1       8.630  18.640  14.030  1.00  0.00            
ATOM     23  H11 GCD     1       7.590  18.420  13.770  1.00  0.00            
ATOM     24  C8  GCD     1       9.290  19.850  13.420  1.00  0.00            
ATOM     25  H12 GCD     1      10.350  19.860  13.720  1.00  0.00            
ATOM     26  O6  GCD     1       8.580  21.030  13.840  1.00  0.00            
ATOM     27  H13 GCD     1       9.060  21.800  13.530  1.00  0.00            
ATOM     28  C9  GCD     1       9.280  19.680  11.800  1.00  0.00            
ATOM     29  H14 GCD     1       8.210  19.700  11.540  1.00  0.00            
ATOM     30  O7  GCD     1       9.940  20.750  11.110  1.00  0.00            
ATOM     31  H15 GCD     1      10.840  20.930  11.380  1.00  0.00            
ATOM     32  C10 GCD     1       9.890  18.410  11.460  1.00  0.00            
ATOM     33  H16 GCD     1       9.720  18.160  10.420  1.00  0.00            
ATOM     34  O8  GCD     1       9.270  17.330  12.150  1.00  0.00            
ATOM     35  C11 GCD     1       9.430  17.370  13.540  1.00  0.00            
ATOM     36  H17 GCD     1      10.490  17.290  13.820  1.00  0.00            
ATOM     37  C12 GCD     1       8.800  16.070  14.060  1.00  0.00            
ATOM     38  H18 GCD     1       7.730  16.110  13.800  1.00  0.00            
ATOM     39  H19 GCD     1       8.870  16.100  15.150  1.00  0.00            
ATOM     40  O9  GCD     1       9.340  14.880  13.640  1.00  0.00            
ATOM     41  H20 GCD     1       9.560  14.920  12.700  1.00  0.00            
ATOM     42  O10 GCD     1      11.300  18.470  11.770  1.00  0.00            
ATOM     43  C13 GCD     1      12.220  18.790  10.740  1.00  0.00            
ATOM     44  H21 GCD     1      11.810  19.310   9.860  1.00  0.00            
ATOM     45  C14 GCD     1      13.290  19.750  11.370  1.00  0.00            
ATOM     46  H22 GCD     1      13.670  19.300  12.290  1.00  0.00            
ATOM     47  O11 GCD     1      12.690  21.020  11.630  1.00  0.00            
ATOM     48  H23 GCD     1      13.440  21.620  11.600  1.00  0.00            
ATOM     49  C15 GCD     1      14.480  19.900  10.410  1.00  0.00            
ATOM     50  H24 GCD     1      14.080  20.330   9.490  1.00  0.00            
ATOM     51  O12 GCD     1      15.570  20.770  10.800  1.00  0.00            
ATOM     52  H25 GCD     1      15.490  21.670  10.450  1.00  0.00            
ATOM     53  C16 GCD     1      15.020  18.510   9.940  1.00  0.00            
ATOM     54  H26 GCD     1      15.790  18.750   9.200  1.00  0.00            
ATOM     55  O13 GCD     1      13.950  17.770   9.350  1.00  0.00            
ATOM     56  C17 GCD     1      12.830  17.450  10.220  1.00  0.00            
ATOM     57  H27 GCD     1      13.180  16.850  11.070  1.00  0.00            
ATOM     58  C18 GCD     1      11.890  16.670   9.400  1.00  0.00            
ATOM     59  H28 GCD     1      11.030  16.460  10.050  1.00  0.00            
ATOM     60  H29 GCD     1      12.310  15.710   9.080  1.00  0.00            
ATOM     61  O14 GCD     1      11.560  17.380   8.210  1.00  0.00            
ATOM     62  H30 GCD     1      12.240  17.050   7.610  1.00  0.00            
ATOM     63  O15 GCD     1      15.540  17.910  11.090  1.00  0.00            
ATOM     64  C19 GCD     1      16.850  17.370  11.090  1.00  0.00            
ATOM     65  H31 GCD     1      17.300  17.470  10.100  1.00  0.00            
ATOM     66  C20 GCD     1      17.670  18.120  12.100  1.00  0.00            
ATOM     67  H32 GCD     1      17.150  18.220  13.070  1.00  0.00            
ATOM     68  O16 GCD     1      17.860  19.420  11.530  1.00  0.00            
ATOM     69  H33 GCD     1      17.000  19.840  11.490  1.00  0.00            
ATOM     70  C21 GCD     1      18.990  17.320  12.320  1.00  0.00            
ATOM     71  H34 GCD     1      19.570  17.370  11.390  1.00  0.00            
ATOM     72  O17 GCD     1      19.790  17.970  13.360  1.00  0.00            
ATOM     73  H35 GCD     1      19.250  17.910  14.160  1.00  0.00            
ATOM     74  C22 GCD     1      18.890  15.800  12.520  1.00  0.00            
ATOM     75  H36 GCD     1      19.820  15.230  12.500  1.00  0.00            
ATOM     76  O18 GCD     1      18.040  15.230  11.510  1.00  0.00            
ATOM     77  C23 GCD     1      16.760  15.870  11.450  1.00  0.00            
ATOM     78  H37 GCD     1      16.260  15.710  12.410  1.00  0.00            
ATOM     79  C24 GCD     1      15.910  15.110  10.450  1.00  0.00            
ATOM     80  H38 GCD     1      14.880  15.470  10.360  1.00  0.00            
ATOM     81  H39 GCD     1      15.780  14.060  10.740  1.00  0.00            
ATOM     82  O19 GCD     1      16.550  15.100   9.150  1.00  0.00            
ATOM     83  H40 GCD     1      16.930  14.220   9.150  1.00  0.00            
ATOM     84  O20 GCD     1      18.420  15.630  13.850  1.00  0.00            
ATOM     85  C25 GCD     1      18.950  14.470  14.570  1.00  0.00            
ATOM     86  H41 GCD     1      19.370  13.750  13.850  1.00  0.00            
ATOM     87  C26 GCD     1      20.040  14.960  15.610  1.00  0.00            
ATOM     88  H42 GCD     1      19.680  15.780  16.240  1.00  0.00            
ATOM     89  O21 GCD     1      21.160  15.390  14.860  1.00  0.00            
ATOM     90  H43 GCD     1      21.480  14.590  14.410  1.00  0.00            
ATOM     91  C27 GCD     1      20.400  13.780  16.520  1.00  0.00            
ATOM     92  H44 GCD     1      20.870  13.020  15.880  1.00  0.00            
ATOM     93  O22 GCD     1      21.390  14.140  17.520  1.00  0.00            
ATOM     94  H45 GCD     1      22.280  13.860  17.290  1.00  0.00            
ATOM     95  C28 GCD     1      19.150  13.220  17.140  1.00  0.00            
ATOM     96  H46 GCD     1      19.550  12.400  17.740  1.00  0.00            
ATOM     97  O23 GCD     1      18.250  12.810  16.170  1.00  0.00            
ATOM     98  C29 GCD     1      17.740  13.780  15.290  1.00  0.00            
ATOM     99  H47 GCD     1      17.270  14.510  15.960  1.00  0.00            
ATOM    100  C30 GCD     1      16.690  13.080  14.400  1.00  0.00            
ATOM    101  H48 GCD     1      16.150  13.830  13.800  1.00  0.00            
ATOM    102  H49 GCD     1      15.960  12.740  15.150  1.00  0.00            
ATOM    103  O24 GCD     1      17.250  11.990  13.550  1.00  0.00            
ATOM    104  H50 GCD     1      17.820  12.390  12.890  1.00  0.00            
ATOM    105  O25 GCD     1      18.620  14.270  17.960  1.00  0.00            
ATOM    106  C31 GCD     1      17.440  13.940  18.630  1.00  0.00            
ATOM    107  H51 GCD     1      16.720  13.460  17.950  1.00  0.00            
ATOM    108  C32 GCD     1      17.690  12.960  19.780  1.00  0.00            
ATOM    109  H52 GCD     1      18.410  13.370  20.500  1.00  0.00            
ATOM    110  O26 GCD     1      18.070  11.630  19.390  1.00  0.00            
ATOM    111  H53 GCD     1      18.010  11.140  20.220  1.00  0.00            
ATOM    112  C33 GCD     1      16.410  12.890  20.580  1.00  0.00            
ATOM    113  H54 GCD     1      15.650  12.560  19.860  1.00  0.00            
ATOM    114  O27 GCD     1      16.510  12.040  21.680  1.00  0.00            
ATOM    115  H55 GCD     1      15.650  11.840  22.050  1.00  0.00            
ATOM    116  C34 GCD     1      15.920  14.270  20.900  1.00  0.00            
ATOM    117  H56 GCD     1      14.960  14.110  21.400  1.00  0.00            
ATOM    118  O28 GCD     1      15.810  15.050  19.820  1.00  0.00            
ATOM    119  C35 GCD     1      16.970  15.260  19.180  1.00  0.00            
ATOM    120  H57 GCD     1      17.730  15.680  19.850  1.00  0.00            
ATOM    121  C36 GCD     1      16.780  16.320  18.070  1.00  0.00            
ATOM    122  H58 GCD     1      16.270  15.900  17.190  1.00  0.00            
ATOM    123  H59 GCD     1      17.770  16.610  17.710  1.00  0.00            
ATOM    124  O29 GCD     1      16.100  17.490  18.480  1.00  0.00            
ATOM    125  H60 GCD     1      15.170  17.250  18.550  1.00  0.00            
ATOM    126  O30 GCD     1      16.700  14.760  21.960  1.00  0.00            
ATOM    127  C37 GCD     1      16.220  15.940  22.570  1.00  0.00            
ATOM    128  H61 GCD     1      16.930  16.060  23.400  1.00  0.00            
ATOM    129  C38 GCD     1      16.310  17.290  21.840  1.00  0.00            
ATOM    130  H62 GCD     1      15.840  17.220  20.850  1.00  0.00            
ATOM    131  O31 GCD     1      17.760  17.620  21.680  1.00  0.00            
ATOM    132  H63 GCD     1      17.890  18.550  21.910  1.00  0.00            
ATOM    133  C39 GCD     1      15.580  18.410  22.700  1.00  0.00            
ATOM    134  H64 GCD     1      16.160  18.590  23.620  1.00  0.00            
ATOM    135  O32 GCD     1      15.440  19.670  22.020  1.00  0.00            
ATOM    136  H65 GCD     1      16.330  19.990  21.850  1.00  0.00            
ATOM    137  C40 GCD     1      14.250  17.940  23.120  1.00  0.00            
ATOM    138  H66 GCD     1      13.790  18.690  23.780  1.00  0.00            
ATOM    139  O33 GCD     1      14.340  16.810  23.870  1.00  0.00            
ATOM    140  C41 GCD     1      14.830  15.710  23.170  1.00  0.00            
ATOM    141  H67 GCD     1      14.070  15.460  22.420  1.00  0.00            
ATOM    142  C42 GCD     1      14.920  14.550  24.160  1.00  0.00            
ATOM    143  H68 GCD     1      15.430  14.970  25.040  1.00  0.00            
ATOM    144  H69 GCD     1      15.560  13.730  23.820  1.00  0.00            
ATOM    145  O34 GCD     1      13.630  14.070  24.460  1.00  0.00            
ATOM    146  H70 GCD     1      13.050  14.760  24.780  1.00  0.00            
ATOM    147  O35 GCD     1      13.370  17.660  22.020  1.00  0.00            
ATOM    148  C43 GCD     1      12.010  18.070  22.270  1.00  0.00            
ATOM    149  H71 GCD     1      11.790  18.040  23.340  1.00  0.00            
ATOM    150  C44 GCD     1      11.810  19.400  21.580  1.00  0.00            
ATOM    151  H72 GCD     1      12.020  19.230  20.520  1.00  0.00            
ATOM    152  O36 GCD     1      12.720  20.310  22.140  1.00  0.00            
ATOM    153  H73 GCD     1      13.580  19.870  22.140  1.00  0.00            
ATOM    154  C45 GCD     1      10.390  19.900  21.700  1.00  0.00            
ATOM    155  H74 GCD     1      10.170  20.020  22.770  1.00  0.00            
ATOM    156  O37 GCD     1      10.220  21.130  20.980  1.00  0.00            
ATOM    157  H75 GCD     1       9.650  21.760  21.440  1.00  0.00            
ATOM    158  C46 GCD     1       9.470  18.810  21.150  1.00  0.00            
ATOM    159  H76 GCD     1       8.440  19.180  21.170  1.00  0.00            
ATOM    160  O38 GCD     1       9.730  18.740  19.750  1.00  0.00            
ATOM    161  O39 GCD     1       9.720  17.600  21.920  1.00  0.00            
ATOM    162  C47 GCD     1      11.010  17.020  21.780  1.00  0.00            
ATOM    163  H77 GCD     1      11.200  16.910  20.700  1.00  0.00            
ATOM    164  C48 GCD     1      11.050  15.640  22.400  1.00  0.00            
ATOM    165  H78 GCD     1      11.920  15.090  22.030  1.00  0.00            
ATOM    166  H79 GCD     1      10.170  15.040  22.130  1.00  0.00            
ATOM    167  O40 GCD     1      11.100  15.650  23.780  1.00  0.00            
ATOM    168  H80 GCD     1      10.350  16.170  24.080  1.00  0.00            
ATOM    169  C1  BW7     2      17.550  21.010  14.660  1.00  0.00            
ATOM    170  C2  BW7     2      16.190  21.700  14.970  1.00  0.00            
ATOM    171  C3  BW7     2      15.000  20.670  14.890  1.00  0.00            
ATOM    172  C4  BW7     2      13.660  21.340  15.200  1.00  0.00            
ATOM    173  C5  BW7     2      12.430  20.360  15.370  1.00  0.00            
ATOM    174  N1  BW7     2      12.550  19.510  16.580  1.00  0.00            
ATOM    175  C6  BW7     2      12.950  18.220  16.650  1.00  0.00            
ATOM    176  C7  BW7     2      12.980  17.580  17.910  1.00  0.00            
ATOM    177  C8  BW7     2      13.210  16.210  18.050  1.00  0.00            
ATOM    178  C9  BW7     2      13.220  15.470  16.870  1.00  0.00            
ATOM    179  C10 BW7     2      13.100  13.960  16.920  1.00  0.00            
ATOM    180  O1  BW7     2      13.490  13.260  16.000  1.00  0.00            
ATOM    181  O2  BW7     2      13.230  13.430  18.240  1.00  0.00            
ATOM    182  C11 BW7     2      13.430  11.990  18.460  1.00  0.00            
ATOM    183  C12 BW7     2      11.990  11.410  18.410  1.00  0.00            
ATOM    184  N2  BW7     2      11.740  10.000  18.970  1.00  0.00            
ATOM    185  C13 BW7     2      11.470   9.940  20.480  1.00  0.00            
ATOM    186  C14 BW7     2      10.460   9.410  18.400  1.00  0.00            
ATOM    187  C15 BW7     2      13.240  16.080  15.610  1.00  0.00            
ATOM    188  C16 BW7     2      13.150  17.450  15.510  1.00  0.00            
ATOM    189  H1  BW7     2      17.390  20.210  13.930  1.00  0.00            
ATOM    190  H2  BW7     2      18.430  21.640  14.460  1.00  0.00            
ATOM    191  H3  BW7     2      17.780  20.460  15.580  1.00  0.00            
ATOM    192  H4  BW7     2      15.970  22.580  14.360  1.00  0.00            
ATOM    193  H5  BW7     2      16.200  22.120  15.990  1.00  0.00            
ATOM    194  H6  BW7     2      15.250  19.780  15.480  1.00  0.00            
ATOM    195  H7  BW7     2      14.970  20.410  13.830  1.00  0.00            
ATOM    196  H8  BW7     2      13.430  22.130  14.480  1.00  0.00            
ATOM    197  H9  BW7     2      13.870  21.810  16.160  1.00  0.00            
ATOM    198  H10 BW7     2      12.390  19.840  14.400  1.00  0.00            
ATOM    199  H11 BW7     2      11.480  20.880  15.460  1.00  0.00            
ATOM    200  H12 BW7     2      12.250  19.910  17.460  1.00  0.00            
ATOM    201  H13 BW7     2      13.030  18.170  18.820  1.00  0.00            
ATOM    202  H14 BW7     2      13.310  15.700  19.000  1.00  0.00            
ATOM    203  H15 BW7     2      13.760  11.830  19.500  1.00  0.00            
ATOM    204  H16 BW7     2      14.080  11.490  17.740  1.00  0.00            
ATOM    205  H17 BW7     2      11.760  11.360  17.350  1.00  0.00            
ATOM    206  H18 BW7     2      11.360  12.140  18.940  1.00  0.00            
ATOM    207  H19 BW7     2      12.550   9.400  18.750  1.00  0.00            
ATOM    208  H20 BW7     2      12.420   9.940  21.010  1.00  0.00            
ATOM    209  H21 BW7     2      10.860  10.810  20.730  1.00  0.00            
ATOM    210  H22 BW7     2      10.950   9.050  20.820  1.00  0.00            
ATOM    211  H23 BW7     2       9.610  10.060  18.620  1.00  0.00            
ATOM    212  H24 BW7     2      10.600   9.150  17.350  1.00  0.00            
ATOM    213  H25 BW7     2      10.150   8.500  18.900  1.00  0.00            
ATOM    214  H26 BW7     2      13.110  15.540  14.680  1.00  0.00            
ATOM    215  H27 BW7     2      13.130  17.970  14.560  1.00  0.00            
TER
ENDMDL
MODEL        1
ATOM      1  H1  GCD     1      26.610  30.020  23.700  1.00  0.00            
ATOM      2  O1  GCD     1      26.890  29.160  23.360  1.00  0.00            
ATOM      3  C1  GCD     1      25.750  28.300  23.500  1.00  0.00            
ATOM      4  H2  GCD     1      25.390  28.260  24.530  1.00  0.00            
ATOM      5  H3  GCD     1      24.910  28.670  22.910  1.00  0.00            
ATOM      6  C2  GCD     1      25.940  26.830  23.100  1.00  0.00            
ATOM      7  H4  GCD     1      25.020  26.250  23.280  1.00  0.00            
ATOM      8  C3  GCD     1      27.050  26.190  23.880  1.00  0.00            
ATOM      9  H5  GCD     1      27.950  26.820  23.920  1.00  0.00            
ATOM     10  C4  GCD     1      27.440  24.870  23.310  1.00  0.00            
ATOM     11  H6  GCD     1      26.640  24.120  23.420  1.00  0.00            
ATOM     12  O2  GCD     1      28.590  24.380  24.040  1.00  0.00            
ATOM     13  H7  GCD     1      29.370  24.040  23.590  1.00  0.00            
ATOM     14  C5  GCD     1      27.790  25.140  21.840  1.00  0.00            
ATOM     15  H8  GCD     1      28.620  25.850  21.780  1.00  0.00            
ATOM     16  O3  GCD     1      28.190  23.970  21.260  1.00  0.00            
ATOM     17  H9  GCD     1      28.980  23.680  21.720  1.00  0.00            
ATOM     18  C6  GCD     1      26.640  25.710  21.030  1.00  0.00            
ATOM     19  O4  GCD     1      26.200  26.820  21.710  1.00  0.00            
ATOM     20  H10 GCD     1      27.010  26.030  20.050  1.00  0.00            
ATOM     21  O5  GCD     1      25.620  24.820  20.840  1.00  0.00            
ATOM     22  C7  GCD     1      24.830  24.870  19.610  1.00  0.00            
ATOM     23  H11 GCD     1      25.040  25.680  18.900  1.00  0.00            
ATOM     24  C8  GCD     1      25.170  23.460  19.030  1.00  0.00            
ATOM     25  H12 GCD     1      25.190  22.710  19.840  1.00  0.00            
ATOM     26  O6  GCD     1      26.460  23.380  18.570  1.00  0.00            
ATOM     27  H13 GCD     1      27.040  23.330  19.340  1.00  0.00            
ATOM     28  C9  GCD     1      24.170  23.050  17.960  1.00  0.00            
ATOM     29  H14 GCD     1      24.340  23.790  17.160  1.00  0.00            
ATOM     30  O7  GCD     1      24.460  21.840  17.250  1.00  0.00            
ATOM     31  H15 GCD     1      25.240  22.030  16.720  1.00  0.00            
ATOM     32  C10 GCD     1      22.730  23.150  18.430  1.00  0.00            
ATOM     33  H16 GCD     1      22.020  23.030  17.610  1.00  0.00            
ATOM     34  O8  GCD     1      22.470  24.470  18.960  1.00  0.00            
ATOM     35  C11 GCD     1      23.310  24.930  20.020  1.00  0.00            
ATOM     36  H17 GCD     1      23.230  24.240  20.880  1.00  0.00            
ATOM     37  C12 GCD     1      22.870  26.250  20.520  1.00  0.00            
ATOM     38  H18 GCD     1      23.270  26.430  21.530  1.00  0.00            
ATOM     39  H19 GCD     1      21.780  26.220  20.620  1.00  0.00            
ATOM     40  O9  GCD     1      23.080  27.340  19.610  1.00  0.00            
ATOM     41  H20 GCD     1      22.380  27.160  18.970  1.00  0.00            
ATOM     42  O10 GCD     1      22.390  22.140  19.380  1.00  0.00            
ATOM     43  C13 GCD     1      21.080  21.660  19.180  1.00  0.00            
ATOM     44  H21 GCD     1      20.470  22.300  18.540  1.00  0.00            
ATOM     45  C14 GCD     1      21.260  20.230  18.590  1.00  0.00            
ATOM     46  H22 GCD     1      21.790  19.580  19.300  1.00  0.00            
ATOM     47  O11 GCD     1      21.920  20.270  17.290  1.00  0.00            
ATOM     48  H23 GCD     1      22.750  20.750  17.440  1.00  0.00            
ATOM     49  C15 GCD     1      19.880  19.560  18.330  1.00  0.00            
ATOM     50  H24 GCD     1      19.400  20.320  17.700  1.00  0.00            
ATOM     51  O12 GCD     1      19.880  18.220  17.790  1.00  0.00            
ATOM     52  H25 GCD     1      20.370  17.610  18.340  1.00  0.00            
ATOM     53  C16 GCD     1      19.100  19.550  19.570  1.00  0.00            
ATOM     54  H26 GCD     1      18.090  19.170  19.380  1.00  0.00            
ATOM     55  O13 GCD     1      19.020  20.820  20.060  1.00  0.00            
ATOM     56  C17 GCD     1      20.250  21.440  20.450  1.00  0.00            
ATOM     57  H27 GCD     1      20.830  20.820  21.150  1.00  0.00            
ATOM     58  C18 GCD     1      19.880  22.790  21.100  1.00  0.00            
ATOM     59  H28 GCD     1      20.780  23.210  21.560  1.00  0.00            
ATOM     60  H29 GCD     1      19.170  22.680  21.930  1.00  0.00            
ATOM     61  O14 GCD     1      19.190  23.750  20.210  1.00  0.00            
ATOM     62  H30 GCD     1      19.500  23.680  19.300  1.00  0.00            
ATOM     63  O15 GCD     1      19.720  18.740  20.530  1.00  0.00            
ATOM     64  C19 GCD     1      19.290  17.380  20.640  1.00  0.00            
ATOM     65  H31 GCD     1      18.680  17.040  19.790  1.00  0.00            
ATOM     66  C20 GCD     1      20.600  16.600  20.710  1.00  0.00            
ATOM     67  H32 GCD     1      21.270  17.040  21.470  1.00  0.00            
ATOM     68  O16 GCD     1      21.330  16.770  19.530  1.00  0.00            
ATOM     69  H33 GCD     1      22.190  16.350  19.590  1.00  0.00            
ATOM     70  C21 GCD     1      20.360  15.130  21.070  1.00  0.00            
ATOM     71  H34 GCD     1      19.860  14.600  20.260  1.00  0.00            
ATOM     72  O17 GCD     1      21.520  14.400  21.460  1.00  0.00            
ATOM     73  H35 GCD     1      21.700  14.570  22.390  1.00  0.00            
ATOM     74  C22 GCD     1      19.380  15.080  22.290  1.00  0.00            
ATOM     75  H36 GCD     1      19.190  14.030  22.550  1.00  0.00            
ATOM     76  O18 GCD     1      18.190  15.770  22.030  1.00  0.00            
ATOM     77  C23 GCD     1      18.340  17.190  21.840  1.00  0.00            
ATOM     78  H37 GCD     1      18.850  17.540  22.740  1.00  0.00            
ATOM     79  C24 GCD     1      16.920  17.850  21.680  1.00  0.00            
ATOM     80  H38 GCD     1      16.440  17.480  20.760  1.00  0.00            
ATOM     81  H39 GCD     1      17.060  18.930  21.530  1.00  0.00            
ATOM     82  O19 GCD     1      16.060  17.650  22.760  1.00  0.00            
ATOM     83  H40 GCD     1      16.490  18.080  23.510  1.00  0.00            
ATOM     84  O20 GCD     1      20.090  15.640  23.420  1.00  0.00            
ATOM     85  C25 GCD     1      20.260  14.900  24.620  1.00  0.00            
ATOM     86  H41 GCD     1      19.820  13.910  24.480  1.00  0.00            
ATOM     87  C26 GCD     1      21.770  14.950  24.960  1.00  0.00            
ATOM     88  H42 GCD     1      22.070  16.010  24.900  1.00  0.00            
ATOM     89  O21 GCD     1      22.540  14.200  24.020  1.00  0.00            
ATOM     90  H43 GCD     1      23.330  13.970  24.520  1.00  0.00            
ATOM     91  C27 GCD     1      22.070  14.410  26.370  1.00  0.00            
ATOM     92  H44 GCD     1      21.840  13.350  26.540  1.00  0.00            
ATOM     93  O22 GCD     1      23.480  14.380  26.550  1.00  0.00            
ATOM     94  H45 GCD     1      23.840  14.800  27.340  1.00  0.00            
ATOM     95  C28 GCD     1      21.250  15.160  27.350  1.00  0.00            
ATOM     96  H46 GCD     1      21.280  14.740  28.360  1.00  0.00            
ATOM     97  O23 GCD     1      19.840  15.090  27.050  1.00  0.00            
ATOM     98  C29 GCD     1      19.470  15.580  25.790  1.00  0.00            
ATOM     99  H47 GCD     1      19.630  16.670  25.780  1.00  0.00            
ATOM    100  C30 GCD     1      17.960  15.550  25.650  1.00  0.00            
ATOM    101  H48 GCD     1      17.710  15.850  24.620  1.00  0.00            
ATOM    102  H49 GCD     1      17.610  16.310  26.360  1.00  0.00            
ATOM    103  O24 GCD     1      17.430  14.250  26.000  1.00  0.00            
ATOM    104  H50 GCD     1      17.840  14.220  26.870  1.00  0.00            
ATOM    105  O25 GCD     1      21.730  16.500  27.350  1.00  0.00            
ATOM    106  C31 GCD     1      22.090  17.020  28.600  1.00  0.00            
ATOM    107  H51 GCD     1      21.760  16.280  29.340  1.00  0.00            
ATOM    108  C32 GCD     1      23.590  17.370  28.650  1.00  0.00            
ATOM    109  H52 GCD     1      23.860  17.910  27.730  1.00  0.00            
ATOM    110  O26 GCD     1      24.440  16.210  28.780  1.00  0.00            
ATOM    111  H53 GCD     1      24.230  15.680  29.550  1.00  0.00            
ATOM    112  C33 GCD     1      23.870  18.260  29.850  1.00  0.00            
ATOM    113  H54 GCD     1      23.730  17.580  30.700  1.00  0.00            
ATOM    114  O27 GCD     1      25.240  18.730  29.960  1.00  0.00            
ATOM    115  H55 GCD     1      25.950  18.100  29.760  1.00  0.00            
ATOM    116  C34 GCD     1      22.850  19.410  30.150  1.00  0.00            
ATOM    117  H56 GCD     1      22.880  19.750  31.190  1.00  0.00            
ATOM    118  O28 GCD     1      21.570  18.920  30.010  1.00  0.00            
ATOM    119  C35 GCD     1      21.280  18.320  28.760  1.00  0.00            
ATOM    120  H57 GCD     1      21.620  19.080  28.040  1.00  0.00            
ATOM    121  C36 GCD     1      19.800  18.140  28.500  1.00  0.00            
ATOM    122  H58 GCD     1      19.570  17.990  27.440  1.00  0.00            
ATOM    123  H59 GCD     1      19.290  19.060  28.840  1.00  0.00            
ATOM    124  O29 GCD     1      19.190  17.040  29.180  1.00  0.00            
ATOM    125  H60 GCD     1      18.370  16.830  28.710  1.00  0.00            
ATOM    126  O30 GCD     1      23.110  20.520  29.350  1.00  0.00            
ATOM    127  C37 GCD     1      23.080  21.810  30.020  1.00  0.00            
ATOM    128  H61 GCD     1      22.480  21.660  30.920  1.00  0.00            
ATOM    129  C38 GCD     1      24.530  22.140  30.320  1.00  0.00            
ATOM    130  H62 GCD     1      25.010  22.050  29.330  1.00  0.00            
ATOM    131  O31 GCD     1      24.970  21.170  31.290  1.00  0.00            
ATOM    132  H63 GCD     1      25.140  20.410  30.720  1.00  0.00            
ATOM    133  C39 GCD     1      24.460  23.620  30.810  1.00  0.00            
ATOM    134  H64 GCD     1      23.810  23.710  31.690  1.00  0.00            
ATOM    135  O32 GCD     1      25.820  24.140  31.110  1.00  0.00            
ATOM    136  H65 GCD     1      26.110  23.920  32.000  1.00  0.00            
ATOM    137  C40 GCD     1      23.890  24.530  29.890  1.00  0.00            
ATOM    138  H66 GCD     1      23.880  25.540  30.300  1.00  0.00            
ATOM    139  O33 GCD     1      22.520  24.110  29.640  1.00  0.00            
ATOM    140  C41 GCD     1      22.380  22.790  29.090  1.00  0.00            
ATOM    141  H67 GCD     1      22.950  22.880  28.160  1.00  0.00            
ATOM    142  C42 GCD     1      20.930  22.570  28.850  1.00  0.00            
ATOM    143  H68 GCD     1      20.470  22.800  29.820  1.00  0.00            
ATOM    144  H69 GCD     1      20.710  21.570  28.460  1.00  0.00            
ATOM    145  O34 GCD     1      20.410  23.400  27.850  1.00  0.00            
ATOM    146  H70 GCD     1      19.470  23.370  28.040  1.00  0.00            
ATOM    147  O35 GCD     1      24.640  24.580  28.680  1.00  0.00            
ATOM    148  C43 GCD     1      25.600  25.630  28.420  1.00  0.00            
ATOM    149  H71 GCD     1      25.810  26.210  29.330  1.00  0.00            
ATOM    150  C44 GCD     1      26.920  24.950  27.960  1.00  0.00            
ATOM    151  H72 GCD     1      26.720  24.200  27.170  1.00  0.00            
ATOM    152  O36 GCD     1      27.500  24.330  29.080  1.00  0.00            
ATOM    153  H73 GCD     1      26.910  24.490  29.820  1.00  0.00            
ATOM    154  C45 GCD     1      27.780  26.020  27.310  1.00  0.00            
ATOM    155  H74 GCD     1      28.100  26.500  28.250  1.00  0.00            
ATOM    156  O37 GCD     1      28.960  25.500  26.660  1.00  0.00            
ATOM    157  H75 GCD     1      28.700  25.200  25.780  1.00  0.00            
ATOM    158  C46 GCD     1      26.960  26.770  26.240  1.00  0.00            
ATOM    159  H76 GCD     1      27.560  27.560  25.790  1.00  0.00            
ATOM    160  O38 GCD     1      26.530  25.860  25.190  1.00  0.00            
ATOM    161  O39 GCD     1      25.800  27.390  26.800  1.00  0.00            
ATOM    162  C47 GCD     1      24.900  26.520  27.400  1.00  0.00            
ATOM    163  H77 GCD     1      24.470  25.790  26.700  1.00  0.00            
ATOM    164  C48 GCD     1      23.800  27.460  27.940  1.00  0.00            
ATOM    165  H78 GCD     1      23.000  26.850  28.370  1.00  0.00            
ATOM    166  H79 GCD     1      23.370  27.940  27.050  1.00  0.00            
ATOM    167  O40 GCD     1      24.180  28.500  28.850  1.00  0.00            
ATOM    168  H80 GCD     1      23.560  29.220  28.710  1.00  0.00            
ATOM    169  C1  BW7     2      28.450  20.840  28.200  1.00  0.00            
ATOM    170  C2  BW7     2      28.440  20.850  26.680  1.00  0.00            
ATOM    171  C3  BW7     2      27.150  20.350  26.000  1.00  0.00            
ATOM    172  C4  BW7     2      25.850  21.250  26.170  1.00  0.00            
ATOM    173  C5  BW7     2      24.620  20.650  25.610  1.00  0.00            
ATOM    174  N1  BW7     2      23.560  21.570  25.490  1.00  0.00            
ATOM    175  C6  BW7     2      22.250  21.190  25.260  1.00  0.00            
ATOM    176  C7  BW7     2      21.870  19.860  24.990  1.00  0.00            
ATOM    177  C8  BW7     2      20.520  19.620  24.810  1.00  0.00            
ATOM    178  C9  BW7     2      19.510  20.590  24.860  1.00  0.00            
ATOM    179  C10 BW7     2      18.050  20.260  24.880  1.00  0.00            
ATOM    180  O1  BW7     2      17.620  19.150  24.740  1.00  0.00            
ATOM    181  O2  BW7     2      17.320  21.340  24.610  1.00  0.00            
ATOM    182  C11 BW7     2      15.890  21.130  24.660  1.00  0.00            
ATOM    183  C12 BW7     2      15.300  22.530  24.950  1.00  0.00            
ATOM    184  N2  BW7     2      15.910  23.690  24.150  1.00  0.00            
ATOM    185  C13 BW7     2      15.120  23.910  22.890  1.00  0.00            
ATOM    186  C14 BW7     2      15.570  24.950  24.930  1.00  0.00            
ATOM    187  C15 BW7     2      19.920  21.900  25.210  1.00  0.00            
ATOM    188  C16 BW7     2      21.280  22.190  25.370  1.00  0.00            
ATOM    189  H1  BW7     2      29.150  21.630  28.490  1.00  0.00            
ATOM    190  H2  BW7     2      27.480  21.110  28.640  1.00  0.00            
ATOM    191  H3  BW7     2      28.660  19.850  28.630  1.00  0.00            
ATOM    192  H4  BW7     2      29.260  20.150  26.470  1.00  0.00            
ATOM    193  H5  BW7     2      28.570  21.800  26.150  1.00  0.00            
ATOM    194  H6  BW7     2      26.860  19.350  26.350  1.00  0.00            
ATOM    195  H7  BW7     2      27.200  20.170  24.920  1.00  0.00            
ATOM    196  H8  BW7     2      26.070  22.140  25.570  1.00  0.00            
ATOM    197  H9  BW7     2      25.780  21.640  27.200  1.00  0.00            
ATOM    198  H10 BW7     2      24.220  19.900  26.310  1.00  0.00            
ATOM    199  H11 BW7     2      24.850  20.230  24.620  1.00  0.00            
ATOM    200  H12 BW7     2      23.760  22.530  25.230  1.00  0.00            
ATOM    201  H13 BW7     2      22.550  19.030  24.830  1.00  0.00            
ATOM    202  H14 BW7     2      20.360  18.630  24.400  1.00  0.00            
ATOM    203  H15 BW7     2      15.700  20.420  25.480  1.00  0.00            
ATOM    204  H16 BW7     2      15.430  20.770  23.740  1.00  0.00            
ATOM    205  H17 BW7     2      15.430  22.860  25.980  1.00  0.00            
ATOM    206  H18 BW7     2      14.220  22.420  24.830  1.00  0.00            
ATOM    207  H19 BW7     2      16.930  23.600  24.000  1.00  0.00            
ATOM    208  H20 BW7     2      14.060  23.710  23.060  1.00  0.00            
ATOM    209  H21 BW7     2      15.240  24.950  22.580  1.00  0.00            
ATOM    210  H22 BW7     2      15.380  23.180  22.130  1.00  0.00            
ATOM    211  H23 BW7     2      16.100  25.080  25.880  1.00  0.00            
ATOM    212  H24 BW7     2      15.830  25.820  24.330  1.00  0.00            
ATOM    213  H25 BW7     2      14.500  24.880  25.140  1.00  0.00            
ATOM    214  H26 BW7     2      19.170  22.640  25.480  1.00  0.00            
ATOM    215  H27 BW7     2      21.540  23.220  25.560  1.00  0.00            
TER
ENDMDL
MODEL        1
ATOM      1  H1  GCD     1      14.470  27.750  19.260  1.00  0.00            
ATOM      2  O1  GCD     1      13.520  27.920  19.240  1.00  0.00            
ATOM      3  C1  GCD     1      13.100  27.810  20.580  1.00  0.00            
ATOM      4  H2  GCD     1      13.570  26.910  20.990  1.00  0.00            
ATOM      5  H3  GCD     1      13.530  28.620  21.190  1.00  0.00            
ATOM      6  C2  GCD     1      11.610  27.820  20.770  1.00  0.00            
ATOM      7  H4  GCD     1      11.470  27.750  21.850  1.00  0.00            
ATOM      8  C3  GCD     1      10.920  26.710  19.990  1.00  0.00            
ATOM      9  H5  GCD     1      11.130  26.700  18.910  1.00  0.00            
ATOM     10  C4  GCD     1       9.460  26.930  20.090  1.00  0.00            
ATOM     11  H6  GCD     1       9.160  26.780  21.130  1.00  0.00            
ATOM     12  O2  GCD     1       8.750  25.980  19.290  1.00  0.00            
ATOM     13  H7  GCD     1       7.990  25.730  19.830  1.00  0.00            
ATOM     14  C5  GCD     1       9.050  28.260  19.730  1.00  0.00            
ATOM     15  H8  GCD     1       9.350  28.550  18.710  1.00  0.00            
ATOM     16  O3  GCD     1       7.640  28.510  19.900  1.00  0.00            
ATOM     17  H9  GCD     1       7.540  29.240  20.530  1.00  0.00            
ATOM     18  C6  GCD     1       9.840  29.250  20.510  1.00  0.00            
ATOM     19  O4  GCD     1      11.180  29.070  20.210  1.00  0.00            
ATOM     20  H10 GCD     1       9.490  30.220  20.140  1.00  0.00            
ATOM     21  O5  GCD     1       9.560  29.120  21.910  1.00  0.00            
ATOM     22  C7  GCD     1       8.920  30.210  22.570  1.00  0.00            
ATOM     23  H11 GCD     1       8.300  30.800  21.880  1.00  0.00            
ATOM     24  C8  GCD     1       7.910  29.600  23.590  1.00  0.00            
ATOM     25  H12 GCD     1       8.540  28.890  24.140  1.00  0.00            
ATOM     26  O6  GCD     1       6.810  28.920  22.860  1.00  0.00            
ATOM     27  H13 GCD     1       5.990  28.980  23.370  1.00  0.00            
ATOM     28  C9  GCD     1       7.340  30.710  24.520  1.00  0.00            
ATOM     29  H14 GCD     1       6.680  31.410  23.990  1.00  0.00            
ATOM     30  O7  GCD     1       6.400  30.170  25.510  1.00  0.00            
ATOM     31  H15 GCD     1       6.600  29.270  25.810  1.00  0.00            
ATOM     32  C10 GCD     1       8.510  31.470  25.160  1.00  0.00            
ATOM     33  H16 GCD     1       8.130  32.210  25.860  1.00  0.00            
ATOM     34  O8  GCD     1       9.180  32.060  24.080  1.00  0.00            
ATOM     35  C11 GCD     1       9.900  31.140  23.320  1.00  0.00            
ATOM     36  H17 GCD     1      10.570  30.510  23.910  1.00  0.00            
ATOM     37  C12 GCD     1      10.880  31.980  22.490  1.00  0.00            
ATOM     38  H18 GCD     1      11.530  31.270  21.960  1.00  0.00            
ATOM     39  H19 GCD     1      11.490  32.450  23.270  1.00  0.00            
ATOM     40  O9  GCD     1      10.290  32.980  21.550  1.00  0.00            
ATOM     41  H20 GCD     1       9.710  33.500  22.120  1.00  0.00            
ATOM     42  O10 GCD     1       9.290  30.560  25.960  1.00  0.00            
ATOM     43  C13 GCD     1       8.880  30.320  27.310  1.00  0.00            
ATOM     44  H21 GCD     1       7.840  30.650  27.460  1.00  0.00            
ATOM     45  C14 GCD     1       8.910  28.770  27.600  1.00  0.00            
ATOM     46  H22 GCD     1       9.930  28.420  27.350  1.00  0.00            
ATOM     47  O11 GCD     1       7.940  28.060  26.840  1.00  0.00            
ATOM     48  H23 GCD     1       8.310  27.170  26.840  1.00  0.00            
ATOM     49  C15 GCD     1       8.670  28.440  29.070  1.00  0.00            
ATOM     50  H24 GCD     1       7.650  28.770  29.290  1.00  0.00            
ATOM     51  O12 GCD     1       8.710  26.980  29.190  1.00  0.00            
ATOM     52  H25 GCD     1       8.080  26.710  28.500  1.00  0.00            
ATOM     53  C16 GCD     1       9.630  29.250  29.900  1.00  0.00            
ATOM     54  H26 GCD     1       9.290  29.100  30.930  1.00  0.00            
ATOM     55  O13 GCD     1       9.580  30.640  29.670  1.00  0.00            
ATOM     56  C17 GCD     1       9.840  31.040  28.250  1.00  0.00            
ATOM     57  H27 GCD     1      10.890  30.750  28.060  1.00  0.00            
ATOM     58  C18 GCD     1       9.670  32.540  28.100  1.00  0.00            
ATOM     59  H28 GCD     1       9.890  32.790  27.060  1.00  0.00            
ATOM     60  H29 GCD     1      10.350  33.120  28.740  1.00  0.00            
ATOM     61  O14 GCD     1       8.340  33.000  28.320  1.00  0.00            
ATOM     62  H30 GCD     1       8.260  32.910  29.280  1.00  0.00            
ATOM     63  O15 GCD     1      10.950  28.670  29.700  1.00  0.00            
ATOM     64  C19 GCD     1      11.680  28.640  30.900  1.00  0.00            
ATOM     65  H31 GCD     1      11.120  29.150  31.690  1.00  0.00            
ATOM     66  C20 GCD     1      11.800  27.160  31.270  1.00  0.00            
ATOM     67  H32 GCD     1      12.180  26.610  30.400  1.00  0.00            
ATOM     68  O16 GCD     1      10.540  26.650  31.540  1.00  0.00            
ATOM     69  H33 GCD     1      10.000  26.810  30.760  1.00  0.00            
ATOM     70  C21 GCD     1      12.740  26.840  32.410  1.00  0.00            
ATOM     71  H34 GCD     1      12.500  27.390  33.330  1.00  0.00            
ATOM     72  O17 GCD     1      12.910  25.410  32.760  1.00  0.00            
ATOM     73  H35 GCD     1      12.010  25.050  32.830  1.00  0.00            
ATOM     74  C22 GCD     1      14.070  27.520  31.990  1.00  0.00            
ATOM     75  H36 GCD     1      14.760  27.460  32.840  1.00  0.00            
ATOM     76  O18 GCD     1      13.840  28.910  31.830  1.00  0.00            
ATOM     77  C23 GCD     1      13.010  29.340  30.780  1.00  0.00            
ATOM     78  H37 GCD     1      13.430  29.130  29.790  1.00  0.00            
ATOM     79  C24 GCD     1      13.010  30.870  30.820  1.00  0.00            
ATOM     80  H38 GCD     1      12.310  31.260  30.070  1.00  0.00            
ATOM     81  H39 GCD     1      14.060  31.180  30.720  1.00  0.00            
ATOM     82  O19 GCD     1      12.550  31.370  32.060  1.00  0.00            
ATOM     83  H40 GCD     1      13.280  31.260  32.680  1.00  0.00            
ATOM     84  O20 GCD     1      14.630  26.950  30.820  1.00  0.00            
ATOM     85  C25 GCD     1      16.020  26.720  30.920  1.00  0.00            
ATOM     86  H41 GCD     1      16.450  27.450  31.620  1.00  0.00            
ATOM     87  C26 GCD     1      16.330  25.270  31.370  1.00  0.00            
ATOM     88  H42 GCD     1      15.900  24.550  30.670  1.00  0.00            
ATOM     89  O21 GCD     1      15.650  25.010  32.610  1.00  0.00            
ATOM     90  H43 GCD     1      14.700  25.030  32.440  1.00  0.00            
ATOM     91  C27 GCD     1      17.780  25.000  31.450  1.00  0.00            
ATOM     92  H44 GCD     1      18.230  25.700  32.150  1.00  0.00            
ATOM     93  O22 GCD     1      18.160  23.700  31.880  1.00  0.00            
ATOM     94  H45 GCD     1      17.820  23.120  31.190  1.00  0.00            
ATOM     95  C28 GCD     1      18.380  25.270  30.080  1.00  0.00            
ATOM     96  H46 GCD     1      19.460  25.150  30.200  1.00  0.00            
ATOM     97  O23 GCD     1      18.140  26.620  29.760  1.00  0.00            
ATOM     98  C29 GCD     1      16.740  26.880  29.560  1.00  0.00            
ATOM     99  H47 GCD     1      16.280  26.240  28.800  1.00  0.00            
ATOM    100  C30 GCD     1      16.530  28.260  28.990  1.00  0.00            
ATOM    101  H48 GCD     1      16.810  28.990  29.770  1.00  0.00            
ATOM    102  H49 GCD     1      15.460  28.410  28.830  1.00  0.00            
ATOM    103  O24 GCD     1      17.270  28.510  27.850  1.00  0.00            
ATOM    104  H50 GCD     1      17.290  27.640  27.430  1.00  0.00            
ATOM    105  O25 GCD     1      17.850  24.440  29.110  1.00  0.00            
ATOM    106  C31 GCD     1      18.590  23.310  28.700  1.00  0.00            
ATOM    107  H51 GCD     1      19.420  23.060  29.370  1.00  0.00            
ATOM    108  C32 GCD     1      17.500  22.170  28.790  1.00  0.00            
ATOM    109  H52 GCD     1      16.580  22.570  28.340  1.00  0.00            
ATOM    110  O26 GCD     1      17.290  21.730  30.150  1.00  0.00            
ATOM    111  H53 GCD     1      16.610  21.050  30.060  1.00  0.00            
ATOM    112  C33 GCD     1      17.860  21.030  27.860  1.00  0.00            
ATOM    113  H54 GCD     1      18.790  20.590  28.240  1.00  0.00            
ATOM    114  O27 GCD     1      16.810  20.030  27.940  1.00  0.00            
ATOM    115  H55 GCD     1      16.050  20.380  27.460  1.00  0.00            
ATOM    116  C34 GCD     1      18.180  21.510  26.440  1.00  0.00            
ATOM    117  H56 GCD     1      18.610  20.740  25.800  1.00  0.00            
ATOM    118  O28 GCD     1      19.230  22.350  26.570  1.00  0.00            
ATOM    119  C35 GCD     1      18.940  23.600  27.210  1.00  0.00            
ATOM    120  H57 GCD     1      18.030  24.020  26.760  1.00  0.00            
ATOM    121  C36 GCD     1      20.070  24.520  26.990  1.00  0.00            
ATOM    122  H58 GCD     1      21.060  24.060  27.140  1.00  0.00            
ATOM    123  H59 GCD     1      20.160  25.380  27.660  1.00  0.00            
ATOM    124  O29 GCD     1      19.930  24.990  25.650  1.00  0.00            
ATOM    125  H60 GCD     1      19.590  24.240  25.150  1.00  0.00            
ATOM    126  O30 GCD     1      17.030  22.100  25.900  1.00  0.00            
ATOM    127  C37 GCD     1      16.300  21.330  24.860  1.00  0.00            
ATOM    128  H61 GCD     1      16.660  20.290  24.820  1.00  0.00            
ATOM    129  C38 GCD     1      14.810  21.350  25.110  1.00  0.00            
ATOM    130  H62 GCD     1      14.440  22.390  25.070  1.00  0.00            
ATOM    131  O31 GCD     1      14.450  20.650  26.320  1.00  0.00            
ATOM    132  H63 GCD     1      13.490  20.570  26.370  1.00  0.00            
ATOM    133  C39 GCD     1      14.150  20.620  23.970  1.00  0.00            
ATOM    134  H64 GCD     1      14.400  19.570  24.130  1.00  0.00            
ATOM    135  O32 GCD     1      12.700  20.640  24.120  1.00  0.00            
ATOM    136  H65 GCD     1      12.310  21.520  24.130  1.00  0.00            
ATOM    137  C40 GCD     1      14.550  21.150  22.580  1.00  0.00            
ATOM    138  H66 GCD     1      14.220  20.400  21.850  1.00  0.00            
ATOM    139  O33 GCD     1      15.970  21.320  22.500  1.00  0.00            
ATOM    140  C41 GCD     1      16.710  21.970  23.500  1.00  0.00            
ATOM    141  H67 GCD     1      16.370  23.010  23.610  1.00  0.00            
ATOM    142  C42 GCD     1      18.160  21.950  23.130  1.00  0.00            
ATOM    143  H68 GCD     1      18.740  22.700  23.690  1.00  0.00            
ATOM    144  H69 GCD     1      18.330  22.250  22.090  1.00  0.00            
ATOM    145  O34 GCD     1      18.800  20.690  23.320  1.00  0.00            
ATOM    146  H70 GCD     1      18.810  20.170  22.510  1.00  0.00            
ATOM    147  O35 GCD     1      13.850  22.360  22.400  1.00  0.00            
ATOM    148  C43 GCD     1      13.440  22.770  21.140  1.00  0.00            
ATOM    149  H71 GCD     1      14.060  22.160  20.470  1.00  0.00            
ATOM    150  C44 GCD     1      12.010  22.460  20.970  1.00  0.00            
ATOM    151  H72 GCD     1      11.600  22.810  21.930  1.00  0.00            
ATOM    152  O36 GCD     1      11.680  21.070  20.930  1.00  0.00            
ATOM    153  H73 GCD     1      10.750  20.980  20.720  1.00  0.00            
ATOM    154  C45 GCD     1      11.530  23.180  19.660  1.00  0.00            
ATOM    155  H74 GCD     1      12.090  22.580  18.920  1.00  0.00            
ATOM    156  O37 GCD     1      10.140  23.010  19.390  1.00  0.00            
ATOM    157  H75 GCD     1       9.610  23.740  19.730  1.00  0.00            
ATOM    158  C46 GCD     1      11.980  24.600  19.520  1.00  0.00            
ATOM    159  H76 GCD     1      11.730  24.980  18.530  1.00  0.00            
ATOM    160  O38 GCD     1      11.270  25.450  20.490  1.00  0.00            
ATOM    161  O39 GCD     1      13.390  24.660  19.640  1.00  0.00            
ATOM    162  C47 GCD     1      13.860  24.220  20.930  1.00  0.00            
ATOM    163  H77 GCD     1      13.240  24.740  21.680  1.00  0.00            
ATOM    164  C48 GCD     1      15.340  24.450  21.090  1.00  0.00            
ATOM    165  H78 GCD     1      15.780  23.870  20.270  1.00  0.00            
ATOM    166  H79 GCD     1      15.730  24.000  22.010  1.00  0.00            
ATOM    167  O40 GCD     1      15.800  25.790  20.980  1.00  0.00            
ATOM    168  H80 GCD     1      15.880  25.970  20.040  1.00  0.00            
ATOM    169  C1  BW7     2      12.380  24.240  29.170  1.00  0.00            
ATOM    170  C2  BW7     2      13.330  25.120  28.280  1.00  0.00            
ATOM    171  C3  BW7     2      13.240  24.570  26.860  1.00  0.00            
ATOM    172  C4  BW7     2      14.420  25.200  26.010  1.00  0.00            
ATOM    173  C5  BW7     2      14.090  25.310  24.500  1.00  0.00            
ATOM    174  N1  BW7     2      13.170  26.420  24.210  1.00  0.00            
ATOM    175  C6  BW7     2      13.480  27.700  24.610  1.00  0.00            
ATOM    176  C7  BW7     2      14.760  28.220  24.530  1.00  0.00            
ATOM    177  C8  BW7     2      15.210  29.360  25.190  1.00  0.00            
ATOM    178  C9  BW7     2      14.260  30.150  25.860  1.00  0.00            
ATOM    179  C10 BW7     2      14.650  31.330  26.690  1.00  0.00            
ATOM    180  O1  BW7     2      13.890  31.970  27.360  1.00  0.00            
ATOM    181  O2  BW7     2      16.010  31.440  26.940  1.00  0.00            
ATOM    182  C11 BW7     2      16.410  32.570  27.790  1.00  0.00            
ATOM    183  C12 BW7     2      17.890  32.520  27.710  1.00  0.00            
ATOM    184  N2  BW7     2      18.570  31.150  28.040  1.00  0.00            
ATOM    185  C13 BW7     2      20.040  31.270  27.720  1.00  0.00            
ATOM    186  C14 BW7     2      18.580  30.930  29.530  1.00  0.00            
ATOM    187  C15 BW7     2      12.880  29.790  25.680  1.00  0.00            
ATOM    188  C16 BW7     2      12.490  28.580  25.060  1.00  0.00            
ATOM    189  H1  BW7     2      12.740  23.860  30.140  1.00  0.00            
ATOM    190  H2  BW7     2      11.360  24.600  29.310  1.00  0.00            
ATOM    191  H3  BW7     2      12.230  23.280  28.680  1.00  0.00            
ATOM    192  H4  BW7     2      14.360  25.010  28.640  1.00  0.00            
ATOM    193  H5  BW7     2      13.220  26.200  28.350  1.00  0.00            
ATOM    194  H6  BW7     2      12.280  24.910  26.460  1.00  0.00            
ATOM    195  H7  BW7     2      13.540  23.510  26.810  1.00  0.00            
ATOM    196  H8  BW7     2      15.310  24.580  26.150  1.00  0.00            
ATOM    197  H9  BW7     2      14.770  26.150  26.440  1.00  0.00            
ATOM    198  H10 BW7     2      13.540  24.420  24.170  1.00  0.00            
ATOM    199  H11 BW7     2      15.030  25.370  23.930  1.00  0.00            
ATOM    200  H12 BW7     2      12.190  26.220  24.040  1.00  0.00            
ATOM    201  H13 BW7     2      15.560  27.620  24.100  1.00  0.00            
ATOM    202  H14 BW7     2      16.250  29.560  25.410  1.00  0.00            
ATOM    203  H15 BW7     2      16.070  32.470  28.830  1.00  0.00            
ATOM    204  H16 BW7     2      15.990  33.500  27.380  1.00  0.00            
ATOM    205  H17 BW7     2      18.200  33.230  28.480  1.00  0.00            
ATOM    206  H18 BW7     2      18.320  32.850  26.770  1.00  0.00            
ATOM    207  H19 BW7     2      18.100  30.400  27.510  1.00  0.00            
ATOM    208  H20 BW7     2      20.290  32.270  28.100  1.00  0.00            
ATOM    209  H21 BW7     2      20.590  30.410  28.100  1.00  0.00            
ATOM    210  H22 BW7     2      19.980  31.320  26.630  1.00  0.00            
ATOM    211  H23 BW7     2      19.120  31.680  30.090  1.00  0.00            
ATOM    212  H24 BW7     2      17.560  30.880  29.930  1.00  0.00            
ATOM    213  H25 BW7     2      19.040  29.970  29.750  1.00  0.00            
ATOM    214  H26 BW7     2      12.100  30.450  26.070  1.00  0.00            
ATOM    215  H27 BW7     2      11.440  28.290  25.010  1.00  0.00            
TER
ENDMDL
MODEL        1
ATOM      1  H1  GCD     1      11.870  20.570  18.360  1.00  0.00            
ATOM      2  O1  GCD     1      11.660  20.710  17.430  1.00  0.00            
ATOM      3  C1  GCD     1      12.590  21.720  16.880  1.00  0.00            
ATOM      4  H2  GCD     1      13.080  22.310  17.660  1.00  0.00            
ATOM      5  H3  GCD     1      13.420  21.210  16.380  1.00  0.00            
ATOM      6  C2  GCD     1      11.920  22.640  15.960  1.00  0.00            
ATOM      7  H4  GCD     1      12.660  23.400  15.670  1.00  0.00            
ATOM      8  C3  GCD     1      10.780  23.260  16.600  1.00  0.00            
ATOM      9  H5  GCD     1      10.150  22.450  16.960  1.00  0.00            
ATOM     10  C4  GCD     1      10.020  24.190  15.620  1.00  0.00            
ATOM     11  H6  GCD     1      10.800  24.940  15.450  1.00  0.00            
ATOM     12  O2  GCD     1       8.890  24.820  16.230  1.00  0.00            
ATOM     13  H7  GCD     1       9.080  25.050  17.140  1.00  0.00            
ATOM     14  C5  GCD     1       9.580  23.420  14.330  1.00  0.00            
ATOM     15  H8  GCD     1       8.900  22.600  14.580  1.00  0.00            
ATOM     16  O3  GCD     1       9.200  24.310  13.300  1.00  0.00            
ATOM     17  H9  GCD     1       9.720  25.120  13.240  1.00  0.00            
ATOM     18  C6  GCD     1      10.850  22.740  13.830  1.00  0.00            
ATOM     19  O4  GCD     1      11.560  21.910  14.780  1.00  0.00            
ATOM     20  H10 GCD     1      10.470  22.050  13.070  1.00  0.00            
ATOM     21  O5  GCD     1      11.780  23.730  13.360  1.00  0.00            
ATOM     22  C7  GCD     1      12.030  23.810  11.960  1.00  0.00            
ATOM     23  H11 GCD     1      11.160  23.310  11.540  1.00  0.00            
ATOM     24  C8  GCD     1      12.130  25.260  11.570  1.00  0.00            
ATOM     25  H12 GCD     1      12.900  25.670  12.230  1.00  0.00            
ATOM     26  O6  GCD     1      10.910  25.960  11.760  1.00  0.00            
ATOM     27  H13 GCD     1      11.190  26.870  11.890  1.00  0.00            
ATOM     28  C9  GCD     1      12.470  25.380  10.060  1.00  0.00            
ATOM     29  H14 GCD     1      11.630  24.970   9.490  1.00  0.00            
ATOM     30  O7  GCD     1      12.710  26.730   9.580  1.00  0.00            
ATOM     31  H15 GCD     1      13.660  26.890   9.610  1.00  0.00            
ATOM     32  C10 GCD     1      13.690  24.540   9.780  1.00  0.00            
ATOM     33  H16 GCD     1      13.950  24.560   8.720  1.00  0.00            
ATOM     34  O8  GCD     1      13.350  23.210  10.120  1.00  0.00            
ATOM     35  C11 GCD     1      13.180  22.970  11.550  1.00  0.00            
ATOM     36  H17 GCD     1      14.100  23.250  12.080  1.00  0.00            
ATOM     37  C12 GCD     1      13.040  21.410  11.820  1.00  0.00            
ATOM     38  H18 GCD     1      13.070  21.270  12.910  1.00  0.00            
ATOM     39  H19 GCD     1      13.960  21.010  11.380  1.00  0.00            
ATOM     40  O9  GCD     1      11.900  20.800  11.190  1.00  0.00            
ATOM     41  H20 GCD     1      11.740  21.130  10.300  1.00  0.00            
ATOM     42  O10 GCD     1      14.800  24.940  10.570  1.00  0.00            
ATOM     43  C13 GCD     1      16.020  25.060   9.870  1.00  0.00            
ATOM     44  H21 GCD     1      15.910  24.750   8.820  1.00  0.00            
ATOM     45  C14 GCD     1      16.350  26.560   9.860  1.00  0.00            
ATOM     46  H22 GCD     1      16.380  27.030  10.850  1.00  0.00            
ATOM     47  O11 GCD     1      15.410  27.320   9.050  1.00  0.00            
ATOM     48  H23 GCD     1      15.940  28.030   8.670  1.00  0.00            
ATOM     49  C15 GCD     1      17.770  26.590   9.270  1.00  0.00            
ATOM     50  H24 GCD     1      17.760  26.250   8.220  1.00  0.00            
ATOM     51  O12 GCD     1      18.210  27.990   9.250  1.00  0.00            
ATOM     52  H25 GCD     1      18.820  28.110   9.980  1.00  0.00            
ATOM     53  C16 GCD     1      18.830  25.730   9.970  1.00  0.00            
ATOM     54  H26 GCD     1      19.760  25.640   9.390  1.00  0.00            
ATOM     55  O13 GCD     1      18.330  24.380  10.050  1.00  0.00            
ATOM     56  C17 GCD     1      17.030  24.160  10.600  1.00  0.00            
ATOM     57  H27 GCD     1      16.990  24.480  11.650  1.00  0.00            
ATOM     58  C18 GCD     1      16.590  22.660  10.600  1.00  0.00            
ATOM     59  H28 GCD     1      17.090  22.090   9.810  1.00  0.00            
ATOM     60  H29 GCD     1      15.500  22.590  10.510  1.00  0.00            
ATOM     61  O14 GCD     1      16.870  22.090  11.860  1.00  0.00            
ATOM     62  H30 GCD     1      17.650  22.570  12.180  1.00  0.00            
ATOM     63  O15 GCD     1      19.020  26.270  11.310  1.00  0.00            
ATOM     64  C19 GCD     1      20.370  26.490  11.690  1.00  0.00            
ATOM     65  H31 GCD     1      21.090  26.200  10.910  1.00  0.00            
ATOM     66  C20 GCD     1      20.590  27.990  12.020  1.00  0.00            
ATOM     67  H32 GCD     1      19.870  28.420  12.730  1.00  0.00            
ATOM     68  O16 GCD     1      20.490  28.800  10.780  1.00  0.00            
ATOM     69  H33 GCD     1      21.140  28.500  10.130  1.00  0.00            
ATOM     70  C21 GCD     1      22.000  28.160  12.610  1.00  0.00            
ATOM     71  H34 GCD     1      22.700  27.840  11.820  1.00  0.00            
ATOM     72  O17 GCD     1      22.190  29.530  12.910  1.00  0.00            
ATOM     73  H35 GCD     1      22.100  30.050  12.100  1.00  0.00            
ATOM     74  C22 GCD     1      22.240  27.260  13.790  1.00  0.00            
ATOM     75  H36 GCD     1      23.270  27.360  14.140  1.00  0.00            
ATOM     76  O18 GCD     1      22.050  25.870  13.370  1.00  0.00            
ATOM     77  C23 GCD     1      20.640  25.700  12.970  1.00  0.00            
ATOM     78  H37 GCD     1      19.950  25.980  13.780  1.00  0.00            
ATOM     79  C24 GCD     1      20.360  24.170  12.820  1.00  0.00            
ATOM     80  H38 GCD     1      21.050  23.660  13.500  1.00  0.00            
ATOM     81  H39 GCD     1      20.580  23.780  11.820  1.00  0.00            
ATOM     82  O19 GCD     1      19.040  23.600  13.310  1.00  0.00            
ATOM     83  H40 GCD     1      18.950  23.860  14.240  1.00  0.00            
ATOM     84  O20 GCD     1      21.340  27.690  14.860  1.00  0.00            
ATOM     85  C25 GCD     1      22.070  28.020  16.070  1.00  0.00            
ATOM     86  H41 GCD     1      23.080  28.370  15.830  1.00  0.00            
ATOM     87  C26 GCD     1      21.430  29.270  16.650  1.00  0.00            
ATOM     88  H42 GCD     1      20.350  29.140  16.780  1.00  0.00            
ATOM     89  O21 GCD     1      21.510  30.410  15.710  1.00  0.00            
ATOM     90  H43 GCD     1      21.410  30.160  14.790  1.00  0.00            
ATOM     91  C27 GCD     1      22.060  29.570  18.030  1.00  0.00            
ATOM     92  H44 GCD     1      23.130  29.800  17.910  1.00  0.00            
ATOM     93  O22 GCD     1      21.470  30.680  18.590  1.00  0.00            
ATOM     94  H45 GCD     1      21.890  31.470  18.220  1.00  0.00            
ATOM     95  C28 GCD     1      22.080  28.310  18.930  1.00  0.00            
ATOM     96  H46 GCD     1      22.790  28.390  19.750  1.00  0.00            
ATOM     97  O23 GCD     1      22.610  27.190  18.260  1.00  0.00            
ATOM     98  C29 GCD     1      22.020  26.780  17.000  1.00  0.00            
ATOM     99  H47 GCD     1      21.020  26.380  17.210  1.00  0.00            
ATOM    100  C30 GCD     1      22.880  25.680  16.500  1.00  0.00            
ATOM    101  H48 GCD     1      22.400  25.290  15.600  1.00  0.00            
ATOM    102  H49 GCD     1      22.830  24.880  17.250  1.00  0.00            
ATOM    103  O24 GCD     1      24.220  26.100  16.250  1.00  0.00            
ATOM    104  H50 GCD     1      24.770  25.350  16.010  1.00  0.00            
ATOM    105  O25 GCD     1      20.760  28.080  19.360  1.00  0.00            
ATOM    106  C31 GCD     1      20.560  27.800  20.750  1.00  0.00            
ATOM    107  H51 GCD     1      21.540  27.760  21.240  1.00  0.00            
ATOM    108  C32 GCD     1      19.650  28.870  21.280  1.00  0.00            
ATOM    109  H52 GCD     1      18.760  28.690  20.660  1.00  0.00            
ATOM    110  O26 GCD     1      20.210  30.180  21.050  1.00  0.00            
ATOM    111  H53 GCD     1      20.610  30.190  20.170  1.00  0.00            
ATOM    112  C33 GCD     1      19.270  28.600  22.750  1.00  0.00            
ATOM    113  H54 GCD     1      20.280  28.570  23.170  1.00  0.00            
ATOM    114  O27 GCD     1      18.450  29.570  23.380  1.00  0.00            
ATOM    115  H55 GCD     1      17.630  29.550  22.880  1.00  0.00            
ATOM    116  C34 GCD     1      18.670  27.180  22.830  1.00  0.00            
ATOM    117  H56 GCD     1      18.510  26.910  23.880  1.00  0.00            
ATOM    118  O28 GCD     1      19.690  26.210  22.330  1.00  0.00            
ATOM    119  C35 GCD     1      19.880  26.510  20.880  1.00  0.00            
ATOM    120  H57 GCD     1      18.840  26.500  20.510  1.00  0.00            
ATOM    121  C36 GCD     1      20.600  25.330  20.270  1.00  0.00            
ATOM    122  H58 GCD     1      21.610  25.370  20.710  1.00  0.00            
ATOM    123  H59 GCD     1      20.430  25.560  19.210  1.00  0.00            
ATOM    124  O29 GCD     1      19.990  24.070  20.450  1.00  0.00            
ATOM    125  H60 GCD     1      19.060  24.090  20.180  1.00  0.00            
ATOM    126  O30 GCD     1      17.460  26.970  22.150  1.00  0.00            
ATOM    127  C37 GCD     1      16.350  27.230  22.990  1.00  0.00            
ATOM    128  H61 GCD     1      16.640  27.650  23.960  1.00  0.00            
ATOM    129  C38 GCD     1      15.450  28.200  22.320  1.00  0.00            
ATOM    130  H62 GCD     1      15.650  28.020  21.250  1.00  0.00            
ATOM    131  O31 GCD     1      15.840  29.570  22.500  1.00  0.00            
ATOM    132  H63 GCD     1      15.080  30.090  22.230  1.00  0.00            
ATOM    133  C39 GCD     1      13.910  28.020  22.680  1.00  0.00            
ATOM    134  H64 GCD     1      13.820  28.360  23.720  1.00  0.00            
ATOM    135  O32 GCD     1      13.050  28.840  21.820  1.00  0.00            
ATOM    136  H65 GCD     1      12.240  28.380  21.600  1.00  0.00            
ATOM    137  C40 GCD     1      13.520  26.600  22.560  1.00  0.00            
ATOM    138  H66 GCD     1      12.580  26.590  23.120  1.00  0.00            
ATOM    139  O33 GCD     1      14.400  25.750  23.280  1.00  0.00            
ATOM    140  C41 GCD     1      15.850  25.820  23.150  1.00  0.00            
ATOM    141  H67 GCD     1      16.030  25.280  22.220  1.00  0.00            
ATOM    142  C42 GCD     1      16.650  25.090  24.250  1.00  0.00            
ATOM    143  H68 GCD     1      17.660  24.910  23.870  1.00  0.00            
ATOM    144  H69 GCD     1      16.190  24.100  24.420  1.00  0.00            
ATOM    145  O34 GCD     1      16.760  25.670  25.530  1.00  0.00            
ATOM    146  H70 GCD     1      15.830  25.710  25.760  1.00  0.00            
ATOM    147  O35 GCD     1      13.440  26.210  21.150  1.00  0.00            
ATOM    148  C43 GCD     1      12.360  25.310  20.910  1.00  0.00            
ATOM    149  H71 GCD     1      11.940  24.860  21.830  1.00  0.00            
ATOM    150  C44 GCD     1      11.270  25.960  20.060  1.00  0.00            
ATOM    151  H72 GCD     1      11.740  26.410  19.170  1.00  0.00            
ATOM    152  O36 GCD     1      10.660  26.970  20.820  1.00  0.00            
ATOM    153  H73 GCD     1      10.520  26.740  21.750  1.00  0.00            
ATOM    154  C45 GCD     1      10.150  24.950  19.690  1.00  0.00            
ATOM    155  H74 GCD     1       9.700  24.540  20.610  1.00  0.00            
ATOM    156  O37 GCD     1       9.050  25.460  18.990  1.00  0.00            
ATOM    157  H75 GCD     1       8.570  26.010  19.610  1.00  0.00            
ATOM    158  C46 GCD     1      10.780  23.740  19.030  1.00  0.00            
ATOM    159  H76 GCD     1      10.020  22.950  19.000  1.00  0.00            
ATOM    160  O38 GCD     1      11.180  24.090  17.690  1.00  0.00            
ATOM    161  O39 GCD     1      11.820  23.200  19.810  1.00  0.00            
ATOM    162  C47 GCD     1      12.840  24.190  20.070  1.00  0.00            
ATOM    163  H77 GCD     1      13.220  24.670  19.170  1.00  0.00            
ATOM    164  C48 GCD     1      14.040  23.440  20.790  1.00  0.00            
ATOM    165  H78 GCD     1      13.840  23.080  21.810  1.00  0.00            
ATOM    166  H79 GCD     1      14.910  24.110  20.850  1.00  0.00            
ATOM    167  O40 GCD     1      14.350  22.310  20.000  1.00  0.00            
ATOM    168  H80 GCD     1      13.530  21.810  19.930  1.00  0.00            
ATOM    169  C1  BW7     2       8.230  28.830  14.920  1.00  0.00            
ATOM    170  C2  BW7     2       8.860  29.690  15.950  1.00  0.00            
ATOM    171  C3  BW7     2      10.130  29.070  16.580  1.00  0.00            
ATOM    172  C4  BW7     2      11.200  28.580  15.530  1.00  0.00            
ATOM    173  C5  BW7     2      12.340  27.960  16.310  1.00  0.00            
ATOM    174  N1  BW7     2      13.280  27.240  15.360  1.00  0.00            
ATOM    175  C6  BW7     2      13.960  26.090  15.680  1.00  0.00            
ATOM    176  C7  BW7     2      14.180  25.670  17.010  1.00  0.00            
ATOM    177  C8  BW7     2      14.960  24.520  17.250  1.00  0.00            
ATOM    178  C9  BW7     2      15.570  23.830  16.150  1.00  0.00            
ATOM    179  C10 BW7     2      16.400  22.640  16.430  1.00  0.00            
ATOM    180  O1  BW7     2      16.930  22.570  17.540  1.00  0.00            
ATOM    181  O2  BW7     2      16.740  21.890  15.380  1.00  0.00            
ATOM    182  C11 BW7     2      17.680  20.800  15.560  1.00  0.00            
ATOM    183  C12 BW7     2      17.920  20.400  14.110  1.00  0.00            
ATOM    184  N2  BW7     2      18.910  19.330  13.710  1.00  0.00            
ATOM    185  C13 BW7     2      18.800  17.970  14.410  1.00  0.00            
ATOM    186  C14 BW7     2      18.880  19.070  12.160  1.00  0.00            
ATOM    187  C15 BW7     2      15.350  24.330  14.830  1.00  0.00            
ATOM    188  C16 BW7     2      14.550  25.440  14.640  1.00  0.00            
ATOM    189  H1  BW7     2       8.760  28.820  13.960  1.00  0.00            
ATOM    190  H2  BW7     2       8.130  27.780  15.220  1.00  0.00            
ATOM    191  H3  BW7     2       7.260  29.250  14.650  1.00  0.00            
ATOM    192  H4  BW7     2       8.180  29.860  16.800  1.00  0.00            
ATOM    193  H5  BW7     2       9.140  30.660  15.510  1.00  0.00            
ATOM    194  H6  BW7     2       9.780  28.260  17.230  1.00  0.00            
ATOM    195  H7  BW7     2      10.640  29.750  17.280  1.00  0.00            
ATOM    196  H8  BW7     2      11.650  29.440  15.010  1.00  0.00            
ATOM    197  H9  BW7     2      10.780  27.910  14.760  1.00  0.00            
ATOM    198  H10 BW7     2      11.920  27.240  17.030  1.00  0.00            
ATOM    199  H11 BW7     2      12.790  28.770  16.900  1.00  0.00            
ATOM    200  H12 BW7     2      13.430  27.780  14.520  1.00  0.00            
ATOM    201  H13 BW7     2      13.750  26.220  17.840  1.00  0.00            
ATOM    202  H14 BW7     2      15.250  24.210  18.250  1.00  0.00            
ATOM    203  H15 BW7     2      17.360  20.020  16.270  1.00  0.00            
ATOM    204  H16 BW7     2      18.580  21.310  15.900  1.00  0.00            
ATOM    205  H17 BW7     2      18.170  21.240  13.460  1.00  0.00            
ATOM    206  H18 BW7     2      16.930  20.080  13.780  1.00  0.00            
ATOM    207  H19 BW7     2      19.840  19.740  13.910  1.00  0.00            
ATOM    208  H20 BW7     2      18.980  17.120  13.760  1.00  0.00            
ATOM    209  H21 BW7     2      19.470  17.880  15.270  1.00  0.00            
ATOM    210  H22 BW7     2      17.770  17.860  14.760  1.00  0.00            
ATOM    211  H23 BW7     2      19.820  18.640  11.820  1.00  0.00            
ATOM    212  H24 BW7     2      18.060  18.370  11.980  1.00  0.00            
ATOM    213  H25 BW7     2      18.750  20.040  11.670  1.00  0.00            
ATOM    214  H26 BW7     2      15.760  23.820  13.960  1.00  0.00            
ATOM    215  H27 BW7     2      14.520  25.810  13.620  1.00  0.00            
TER
ENDMDL
MODEL        1
ATOM      1  H1  GCD     1      14.600  15.450  19.430  1.00  0.00            
ATOM      2  O1  GCD     1      15.490  15.790  19.260  1.00  0.00            
ATOM      3  C1  GCD     1      15.570  17.140  19.520  1.00  0.00            
ATOM      4  H2  GCD     1      15.160  17.360  20.520  1.00  0.00            
ATOM      5  H3  GCD     1      16.630  17.440  19.610  1.00  0.00            
ATOM      6  C2  GCD     1      14.830  18.050  18.630  1.00  0.00            
ATOM      7  H4  GCD     1      15.170  18.070  17.580  1.00  0.00            
ATOM      8  C3  GCD     1      14.740  19.470  19.270  1.00  0.00            
ATOM      9  H5  GCD     1      14.220  19.400  20.230  1.00  0.00            
ATOM     10  C4  GCD     1      13.880  20.280  18.270  1.00  0.00            
ATOM     11  H6  GCD     1      14.500  20.340  17.370  1.00  0.00            
ATOM     12  O2  GCD     1      13.790  21.600  18.690  1.00  0.00            
ATOM     13  H7  GCD     1      14.740  21.730  18.810  1.00  0.00            
ATOM     14  C5  GCD     1      12.530  19.710  18.080  1.00  0.00            
ATOM     15  H8  GCD     1      12.090  19.720  19.090  1.00  0.00            
ATOM     16  O3  GCD     1      11.670  20.590  17.370  1.00  0.00            
ATOM     17  H9  GCD     1      11.920  21.490  17.620  1.00  0.00            
ATOM     18  C6  GCD     1      12.620  18.240  17.650  1.00  0.00            
ATOM     19  O4  GCD     1      13.440  17.690  18.670  1.00  0.00            
ATOM     20  H10 GCD     1      11.600  17.880  17.770  1.00  0.00            
ATOM     21  O5  GCD     1      13.090  18.030  16.310  1.00  0.00            
ATOM     22  C7  GCD     1      12.250  17.360  15.430  1.00  0.00            
ATOM     23  H11 GCD     1      11.300  16.970  15.820  1.00  0.00            
ATOM     24  C8  GCD     1      11.910  18.260  14.260  1.00  0.00            
ATOM     25  H12 GCD     1      12.850  18.700  13.890  1.00  0.00            
ATOM     26  O6  GCD     1      10.900  19.200  14.730  1.00  0.00            
ATOM     27  H13 GCD     1      11.240  19.680  15.500  1.00  0.00            
ATOM     28  C9  GCD     1      11.230  17.480  13.180  1.00  0.00            
ATOM     29  H14 GCD     1      10.350  17.000  13.630  1.00  0.00            
ATOM     30  O7  GCD     1      10.820  18.190  12.010  1.00  0.00            
ATOM     31  H15 GCD     1      10.320  18.980  12.230  1.00  0.00            
ATOM     32  C10 GCD     1      12.070  16.270  12.830  1.00  0.00            
ATOM     33  H16 GCD     1      11.520  15.690  12.080  1.00  0.00            
ATOM     34  O8  GCD     1      12.350  15.530  14.000  1.00  0.00            
ATOM     35  C11 GCD     1      13.090  16.110  15.010  1.00  0.00            
ATOM     36  H17 GCD     1      14.090  16.230  14.580  1.00  0.00            
ATOM     37  C12 GCD     1      13.260  15.140  16.200  1.00  0.00            
ATOM     38  H18 GCD     1      12.330  15.090  16.770  1.00  0.00            
ATOM     39  H19 GCD     1      14.010  15.590  16.870  1.00  0.00            
ATOM     40  O9  GCD     1      13.780  13.900  15.720  1.00  0.00            
ATOM     41  H20 GCD     1      13.210  13.590  15.000  1.00  0.00            
ATOM     42  O10 GCD     1      13.360  16.630  12.220  1.00  0.00            
ATOM     43  C13 GCD     1      13.560  16.130  10.840  1.00  0.00            
ATOM     44  H21 GCD     1      12.720  15.530  10.470  1.00  0.00            
ATOM     45  C14 GCD     1      13.660  17.330   9.940  1.00  0.00            
ATOM     46  H22 GCD     1      14.390  18.020  10.400  1.00  0.00            
ATOM     47  O11 GCD     1      12.360  17.950   9.840  1.00  0.00            
ATOM     48  H23 GCD     1      11.780  18.000  10.620  1.00  0.00            
ATOM     49  C15 GCD     1      14.160  16.910   8.550  1.00  0.00            
ATOM     50  H24 GCD     1      13.310  16.350   8.140  1.00  0.00            
ATOM     51  O12 GCD     1      14.370  17.970   7.670  1.00  0.00            
ATOM     52  H25 GCD     1      14.530  18.800   8.130  1.00  0.00            
ATOM     53  C16 GCD     1      15.340  15.930   8.590  1.00  0.00            
ATOM     54  H26 GCD     1      15.490  15.510   7.590  1.00  0.00            
ATOM     55  O13 GCD     1      14.880  14.820   9.390  1.00  0.00            
ATOM     56  C17 GCD     1      14.740  15.140  10.780  1.00  0.00            
ATOM     57  H27 GCD     1      15.710  15.530  11.120  1.00  0.00            
ATOM     58  C18 GCD     1      14.420  13.920  11.560  1.00  0.00            
ATOM     59  H28 GCD     1      13.350  13.700  11.430  1.00  0.00            
ATOM     60  H29 GCD     1      14.460  14.170  12.620  1.00  0.00            
ATOM     61  O14 GCD     1      15.320  12.850  11.290  1.00  0.00            
ATOM     62  H30 GCD     1      15.310  12.940  10.330  1.00  0.00            
ATOM     63  O15 GCD     1      16.490  16.540   9.170  1.00  0.00            
ATOM     64  C19 GCD     1      17.720  16.480   8.350  1.00  0.00            
ATOM     65  H31 GCD     1      17.490  16.280   7.300  1.00  0.00            
ATOM     66  C20 GCD     1      18.310  17.890   8.280  1.00  0.00            
ATOM     67  H32 GCD     1      18.600  18.110   9.320  1.00  0.00            
ATOM     68  O16 GCD     1      17.380  18.860   7.800  1.00  0.00            
ATOM     69  H33 GCD     1      16.740  19.020   8.510  1.00  0.00            
ATOM     70  C21 GCD     1      19.540  17.780   7.370  1.00  0.00            
ATOM     71  H34 GCD     1      19.220  17.630   6.340  1.00  0.00            
ATOM     72  O17 GCD     1      20.350  18.990   7.420  1.00  0.00            
ATOM     73  H35 GCD     1      20.860  18.970   8.240  1.00  0.00            
ATOM     74  C22 GCD     1      20.530  16.720   7.980  1.00  0.00            
ATOM     75  H36 GCD     1      21.340  16.620   7.250  1.00  0.00            
ATOM     76  O18 GCD     1      19.840  15.450   8.130  1.00  0.00            
ATOM     77  C23 GCD     1      18.720  15.510   8.950  1.00  0.00            
ATOM     78  H37 GCD     1      19.060  15.790   9.950  1.00  0.00            
ATOM     79  C24 GCD     1      18.160  14.090   9.000  1.00  0.00            
ATOM     80  H38 GCD     1      17.270  14.090   9.640  1.00  0.00            
ATOM     81  H39 GCD     1      18.820  13.380   9.520  1.00  0.00            
ATOM     82  O19 GCD     1      17.730  13.660   7.730  1.00  0.00            
ATOM     83  H40 GCD     1      18.520  13.450   7.220  1.00  0.00            
ATOM     84  O20 GCD     1      20.950  17.140   9.300  1.00  0.00            
ATOM     85  C25 GCD     1      22.330  17.040   9.600  1.00  0.00            
ATOM     86  H41 GCD     1      22.890  16.640   8.740  1.00  0.00            
ATOM     87  C26 GCD     1      22.860  18.420   9.860  1.00  0.00            
ATOM     88  H42 GCD     1      22.310  18.870  10.690  1.00  0.00            
ATOM     89  O21 GCD     1      22.950  19.100   8.650  1.00  0.00            
ATOM     90  H43 GCD     1      22.730  20.000   8.890  1.00  0.00            
ATOM     91  C27 GCD     1      24.300  18.330  10.450  1.00  0.00            
ATOM     92  H44 GCD     1      24.970  17.970   9.650  1.00  0.00            
ATOM     93  O22 GCD     1      24.730  19.670  10.940  1.00  0.00            
ATOM     94  H45 GCD     1      24.870  20.180  10.130  1.00  0.00            
ATOM     95  C28 GCD     1      24.470  17.370  11.650  1.00  0.00            
ATOM     96  H46 GCD     1      25.530  17.150  11.800  1.00  0.00            
ATOM     97  O23 GCD     1      23.910  16.120  11.330  1.00  0.00            
ATOM     98  C29 GCD     1      22.550  16.120  10.810  1.00  0.00            
ATOM     99  H47 GCD     1      21.870  16.370  11.640  1.00  0.00            
ATOM    100  C30 GCD     1      22.270  14.650  10.500  1.00  0.00            
ATOM    101  H48 GCD     1      21.250  14.690  10.110  1.00  0.00            
ATOM    102  H49 GCD     1      22.370  13.980  11.360  1.00  0.00            
ATOM    103  O24 GCD     1      23.100  14.190   9.440  1.00  0.00            
ATOM    104  H50 GCD     1      22.770  13.350   9.100  1.00  0.00            
ATOM    105  O25 GCD     1      23.740  17.900  12.800  1.00  0.00            
ATOM    106  C31 GCD     1      24.340  17.780  14.080  1.00  0.00            
ATOM    107  H51 GCD     1      25.230  17.130  13.980  1.00  0.00            
ATOM    108  C32 GCD     1      24.900  19.100  14.530  1.00  0.00            
ATOM    109  H52 GCD     1      24.130  19.880  14.630  1.00  0.00            
ATOM    110  O26 GCD     1      25.890  19.530  13.590  1.00  0.00
[truncated: 2,151,693 more chars]
