# Supplementary material for: Achieving Chemical Accuracy in Cyclodextrin Host–Guest Binding via Integrative Atomistic Modelling
Source: Adv Sci (Weinh). 2025 Dec 14;13(10):e19782. doi: 10.1002/advs.202519782 (PMC12915143; doi:10.1002/advs.202519782)
Supplement: Supplementary file 1 — Supporting Information [file ADVS-13-e19782-s003.zip › all_poses/GCD.CC6.pdb]

MODEL        1
ATOM      1  H1  GCD     1      19.490  22.490   8.210  1.00  0.00            
ATOM      2  O1  GCD     1      20.420  22.680   8.380  1.00  0.00            
ATOM      3  C1  GCD     1      20.930  21.320   8.350  1.00  0.00            
ATOM      4  H2  GCD     1      20.900  20.760   7.410  1.00  0.00            
ATOM      5  H3  GCD     1      22.000  21.490   8.480  1.00  0.00            
ATOM      6  C2  GCD     1      20.370  20.510   9.500  1.00  0.00            
ATOM      7  H4  GCD     1      20.770  20.940  10.430  1.00  0.00            
ATOM      8  C3  GCD     1      20.700  19.020   9.340  1.00  0.00            
ATOM      9  H5  GCD     1      20.580  18.640   8.310  1.00  0.00            
ATOM     10  C4  GCD     1      19.780  18.170  10.160  1.00  0.00            
ATOM     11  H6  GCD     1      19.940  18.430  11.210  1.00  0.00            
ATOM     12  O2  GCD     1      20.100  16.810  10.010  1.00  0.00            
ATOM     13  H7  GCD     1      21.040  16.630  10.150  1.00  0.00            
ATOM     14  C5  GCD     1      18.290  18.450   9.940  1.00  0.00            
ATOM     15  H8  GCD     1      18.040  18.370   8.880  1.00  0.00            
ATOM     16  O3  GCD     1      17.370  17.580  10.630  1.00  0.00            
ATOM     17  H9  GCD     1      17.410  17.880  11.550  1.00  0.00            
ATOM     18  C6  GCD     1      18.050  19.990  10.170  1.00  0.00            
ATOM     19  O4  GCD     1      18.930  20.670   9.310  1.00  0.00            
ATOM     20  H10 GCD     1      17.080  20.360   9.810  1.00  0.00            
ATOM     21  O5  GCD     1      18.170  20.460  11.500  1.00  0.00            
ATOM     22  C7  GCD     1      17.010  20.540  12.330  1.00  0.00            
ATOM     23  H11 GCD     1      16.140  19.980  11.960  1.00  0.00            
ATOM     24  C8  GCD     1      17.280  20.020  13.720  1.00  0.00            
ATOM     25  H12 GCD     1      18.230  20.510  13.980  1.00  0.00            
ATOM     26  O6  GCD     1      17.470  18.570  13.540  1.00  0.00            
ATOM     27  H13 GCD     1      17.220  18.150  14.370  1.00  0.00            
ATOM     28  C9  GCD     1      16.010  20.380  14.580  1.00  0.00            
ATOM     29  H14 GCD     1      15.110  19.850  14.250  1.00  0.00            
ATOM     30  O7  GCD     1      16.200  20.090  15.960  1.00  0.00            
ATOM     31  H15 GCD     1      16.530  19.190  16.070  1.00  0.00            
ATOM     32  C10 GCD     1      15.840  21.830  14.490  1.00  0.00            
ATOM     33  H16 GCD     1      14.950  22.160  15.050  1.00  0.00            
ATOM     34  O8  GCD     1      15.670  22.250  13.160  1.00  0.00            
ATOM     35  C11 GCD     1      16.640  21.980  12.290  1.00  0.00            
ATOM     36  H17 GCD     1      17.520  22.570  12.560  1.00  0.00            
ATOM     37  C12 GCD     1      16.220  22.450  10.910  1.00  0.00            
ATOM     38  H18 GCD     1      17.080  22.280  10.250  1.00  0.00            
ATOM     39  H19 GCD     1      16.100  23.550  10.940  1.00  0.00            
ATOM     40  O9  GCD     1      15.010  21.960  10.350  1.00  0.00            
ATOM     41  H20 GCD     1      14.430  22.340  11.030  1.00  0.00            
ATOM     42  O10 GCD     1      16.890  22.510  15.060  1.00  0.00            
ATOM     43  C13 GCD     1      16.540  23.630  15.940  1.00  0.00            
ATOM     44  H21 GCD     1      15.460  23.820  15.930  1.00  0.00            
ATOM     45  C14 GCD     1      16.980  23.340  17.390  1.00  0.00            
ATOM     46  H22 GCD     1      18.050  23.080  17.400  1.00  0.00            
ATOM     47  O11 GCD     1      16.270  22.150  17.850  1.00  0.00            
ATOM     48  H23 GCD     1      16.230  21.590  17.070  1.00  0.00            
ATOM     49  C15 GCD     1      16.650  24.590  18.220  1.00  0.00            
ATOM     50  H24 GCD     1      15.640  24.970  18.050  1.00  0.00            
ATOM     51  O12 GCD     1      16.800  24.490  19.610  1.00  0.00            
ATOM     52  H25 GCD     1      16.080  23.970  19.980  1.00  0.00            
ATOM     53  C16 GCD     1      17.460  25.710  17.630  1.00  0.00            
ATOM     54  H26 GCD     1      17.200  26.610  18.190  1.00  0.00            
ATOM     55  O13 GCD     1      17.100  25.950  16.340  1.00  0.00            
ATOM     56  C17 GCD     1      17.240  24.840  15.390  1.00  0.00            
ATOM     57  H27 GCD     1      18.320  24.680  15.250  1.00  0.00            
ATOM     58  C18 GCD     1      16.590  25.280  14.070  1.00  0.00            
ATOM     59  H28 GCD     1      15.500  25.250  14.100  1.00  0.00            
ATOM     60  H29 GCD     1      16.850  24.600  13.250  1.00  0.00            
ATOM     61  O14 GCD     1      16.930  26.620  13.840  1.00  0.00            
ATOM     62  H30 GCD     1      17.470  26.930  14.570  1.00  0.00            
ATOM     63  O15 GCD     1      18.890  25.480  17.680  1.00  0.00            
ATOM     64  C19 GCD     1      19.650  26.450  18.340  1.00  0.00            
ATOM     65  H31 GCD     1      19.060  27.380  18.400  1.00  0.00            
ATOM     66  C20 GCD     1      19.930  26.020  19.800  1.00  0.00            
ATOM     67  H32 GCD     1      20.350  25.010  19.850  1.00  0.00            
ATOM     68  O16 GCD     1      18.720  26.140  20.620  1.00  0.00            
ATOM     69  H33 GCD     1      18.020  25.590  20.250  1.00  0.00            
ATOM     70  C21 GCD     1      21.010  26.990  20.370  1.00  0.00            
ATOM     71  H34 GCD     1      20.650  28.020  20.440  1.00  0.00            
ATOM     72  O17 GCD     1      21.490  26.530  21.630  1.00  0.00            
ATOM     73  H35 GCD     1      20.730  26.240  22.150  1.00  0.00            
ATOM     74  C22 GCD     1      22.260  27.070  19.470  1.00  0.00            
ATOM     75  H36 GCD     1      22.930  27.850  19.860  1.00  0.00            
ATOM     76  O18 GCD     1      21.780  27.550  18.190  1.00  0.00            
ATOM     77  C23 GCD     1      20.880  26.610  17.510  1.00  0.00            
ATOM     78  H37 GCD     1      21.310  25.610  17.350  1.00  0.00            
ATOM     79  C24 GCD     1      20.590  27.210  16.170  1.00  0.00            
ATOM     80  H38 GCD     1      20.080  28.170  16.350  1.00  0.00            
ATOM     81  H39 GCD     1      19.900  26.560  15.610  1.00  0.00            
ATOM     82  O19 GCD     1      21.820  27.590  15.540  1.00  0.00            
ATOM     83  H40 GCD     1      22.240  28.120  16.230  1.00  0.00            
ATOM     84  O20 GCD     1      22.850  25.780  19.300  1.00  0.00            
ATOM     85  C25 GCD     1      24.050  25.610  20.090  1.00  0.00            
ATOM     86  H41 GCD     1      24.020  26.170  21.040  1.00  0.00            
ATOM     87  C26 GCD     1      24.070  24.160  20.610  1.00  0.00            
ATOM     88  H42 GCD     1      23.890  23.580  19.690  1.00  0.00            
ATOM     89  O21 GCD     1      22.970  24.020  21.450  1.00  0.00            
ATOM     90  H43 GCD     1      22.410  24.800  21.350  1.00  0.00            
ATOM     91  C27 GCD     1      25.320  23.680  21.270  1.00  0.00            
ATOM     92  H44 GCD     1      25.460  24.270  22.190  1.00  0.00            
ATOM     93  O22 GCD     1      25.350  22.280  21.620  1.00  0.00            
ATOM     94  H45 GCD     1      25.820  21.860  20.890  1.00  0.00            
ATOM     95  C28 GCD     1      26.480  24.020  20.390  1.00  0.00            
ATOM     96  H46 GCD     1      27.430  23.730  20.840  1.00  0.00            
ATOM     97  O23 GCD     1      26.460  25.430  20.120  1.00  0.00            
ATOM     98  C29 GCD     1      25.340  25.930  19.240  1.00  0.00            
ATOM     99  H47 GCD     1      25.370  25.480  18.240  1.00  0.00            
ATOM    100  C30 GCD     1      25.520  27.440  18.960  1.00  0.00            
ATOM    101  H48 GCD     1      25.500  28.000  19.910  1.00  0.00            
ATOM    102  H49 GCD     1      24.610  27.840  18.500  1.00  0.00            
ATOM    103  O24 GCD     1      26.600  27.760  18.090  1.00  0.00            
ATOM    104  H50 GCD     1      27.420  27.360  18.400  1.00  0.00            
ATOM    105  O25 GCD     1      26.360  23.360  19.090  1.00  0.00            
ATOM    106  C31 GCD     1      27.590  22.880  18.520  1.00  0.00            
ATOM    107  H51 GCD     1      28.440  23.370  19.000  1.00  0.00            
ATOM    108  C32 GCD     1      27.650  21.310  18.740  1.00  0.00            
ATOM    109  H52 GCD     1      26.790  20.940  18.180  1.00  0.00            
ATOM    110  O26 GCD     1      27.620  21.060  20.140  1.00  0.00            
ATOM    111  H53 GCD     1      28.260  21.630  20.580  1.00  0.00            
ATOM    112  C33 GCD     1      28.860  20.750  18.040  1.00  0.00            
ATOM    113  H54 GCD     1      29.760  21.150  18.520  1.00  0.00            
ATOM    114  O27 GCD     1      28.870  19.310  18.090  1.00  0.00            
ATOM    115  H55 GCD     1      28.400  18.970  17.330  1.00  0.00            
ATOM    116  C34 GCD     1      28.890  21.210  16.550  1.00  0.00            
ATOM    117  H56 GCD     1      29.850  20.960  16.090  1.00  0.00            
ATOM    118  O28 GCD     1      28.790  22.660  16.560  1.00  0.00            
ATOM    119  C35 GCD     1      27.590  23.220  17.040  1.00  0.00            
ATOM    120  H57 GCD     1      26.710  22.780  16.550  1.00  0.00            
ATOM    121  C36 GCD     1      27.650  24.760  16.560  1.00  0.00            
ATOM    122  H58 GCD     1      28.160  25.420  17.280  1.00  0.00            
ATOM    123  H59 GCD     1      26.580  24.980  16.620  1.00  0.00            
ATOM    124  O29 GCD     1      28.160  25.050  15.250  1.00  0.00            
ATOM    125  H60 GCD     1      27.500  24.840  14.570  1.00  0.00            
ATOM    126  O30 GCD     1      27.840  20.590  15.800  1.00  0.00            
ATOM    127  C37 GCD     1      28.260  19.830  14.660  1.00  0.00            
ATOM    128  H61 GCD     1      29.320  19.540  14.670  1.00  0.00            
ATOM    129  C38 GCD     1      27.530  18.490  14.680  1.00  0.00            
ATOM    130  H62 GCD     1      26.450  18.680  14.800  1.00  0.00            
ATOM    131  O31 GCD     1      27.970  17.690  15.730  1.00  0.00            
ATOM    132  H63 GCD     1      27.380  16.930  15.830  1.00  0.00            
ATOM    133  C39 GCD     1      27.650  17.680  13.370  1.00  0.00            
ATOM    134  H64 GCD     1      28.730  17.460  13.340  1.00  0.00            
ATOM    135  O32 GCD     1      26.950  16.490  13.390  1.00  0.00            
ATOM    136  H65 GCD     1      27.390  15.730  13.770  1.00  0.00            
ATOM    137  C40 GCD     1      27.280  18.660  12.200  1.00  0.00            
ATOM    138  H66 GCD     1      27.570  18.040  11.350  1.00  0.00            
ATOM    139  O33 GCD     1      28.100  19.830  12.230  1.00  0.00            
ATOM    140  C41 GCD     1      27.940  20.590  13.370  1.00  0.00            
ATOM    141  H67 GCD     1      26.920  20.970  13.510  1.00  0.00            
ATOM    142  C42 GCD     1      28.810  21.800  13.210  1.00  0.00            
ATOM    143  H68 GCD     1      28.550  22.520  14.010  1.00  0.00            
ATOM    144  H69 GCD     1      28.530  22.320  12.280  1.00  0.00            
ATOM    145  O34 GCD     1      30.140  21.530  13.300  1.00  0.00            
ATOM    146  H70 GCD     1      30.440  20.960  12.570  1.00  0.00            
ATOM    147  O35 GCD     1      25.880  18.900  12.130  1.00  0.00            
ATOM    148  C43 GCD     1      25.340  18.700  10.820  1.00  0.00            
ATOM    149  H71 GCD     1      26.130  18.540  10.070  1.00  0.00            
ATOM    150  C44 GCD     1      24.540  17.430  10.700  1.00  0.00            
ATOM    151  H72 GCD     1      23.840  17.500  11.550  1.00  0.00            
ATOM    152  O36 GCD     1      25.440  16.310  10.830  1.00  0.00            
ATOM    153  H73 GCD     1      25.940  16.500  11.630  1.00  0.00            
ATOM    154  C45 GCD     1      23.720  17.200   9.390  1.00  0.00            
ATOM    155  H74 GCD     1      24.480  16.930   8.650  1.00  0.00            
ATOM    156  O37 GCD     1      22.780  16.120   9.520  1.00  0.00            
ATOM    157  H75 GCD     1      23.220  15.270   9.440  1.00  0.00            
ATOM    158  C46 GCD     1      23.090  18.500   8.930  1.00  0.00            
ATOM    159  H76 GCD     1      22.700  18.460   7.910  1.00  0.00            
ATOM    160  O38 GCD     1      22.020  18.730   9.870  1.00  0.00            
ATOM    161  O39 GCD     1      24.040  19.560   8.990  1.00  0.00            
ATOM    162  C47 GCD     1      24.560  19.870  10.310  1.00  0.00            
ATOM    163  H77 GCD     1      23.740  19.960  11.030  1.00  0.00            
ATOM    164  C48 GCD     1      25.160  21.260  10.380  1.00  0.00            
ATOM    165  H78 GCD     1      25.940  21.440   9.630  1.00  0.00            
ATOM    166  H79 GCD     1      25.640  21.320  11.370  1.00  0.00            
ATOM    167  O40 GCD     1      24.110  22.240  10.210  1.00  0.00            
ATOM    168  H80 GCD     1      23.480  22.180  10.940  1.00  0.00            
ATOM    169  C1  CC6     2      19.430  22.390  21.560  1.00  0.00            
ATOM    170  C2  CC6     2      19.860  21.850  20.140  1.00  0.00            
ATOM    171  C3  CC6     2      21.210  21.130  20.130  1.00  0.00            
ATOM    172  C4  CC6     2      21.590  20.330  18.880  1.00  0.00            
ATOM    173  C5  CC6     2      20.680  19.100  18.600  1.00  0.00            
ATOM    174  O1  CC6     2      19.790  18.790  19.440  1.00  0.00            
ATOM    175  O2  CC6     2      20.910  18.580  17.400  1.00  0.00            
ATOM    176  C6  CC6     2      20.020  17.610  17.040  1.00  0.00            
ATOM    177  C7  CC6     2      20.730  16.920  15.880  1.00  0.00            
ATOM    178  N1  CC6     2      21.520  17.830  14.930  1.00  0.00            
ATOM    179  C8  CC6     2      22.120  16.970  13.780  1.00  0.00            
ATOM    180  C9  CC6     2      23.260  16.110  14.290  1.00  0.00            
ATOM    181  C10 CC6     2      20.530  18.780  14.320  1.00  0.00            
ATOM    182  C11 CC6     2      21.210  19.970  13.630  1.00  0.00            
ATOM    183  C12 CC6     2      21.480  21.300  17.720  1.00  0.00            
ATOM    184  C13 CC6     2      20.270  21.420  16.920  1.00  0.00            
ATOM    185  C14 CC6     2      20.170  22.440  15.960  1.00  0.00            
ATOM    186  C15 CC6     2      21.240  23.370  15.780  1.00  0.00            
ATOM    187  C16 CC6     2      22.450  23.200  16.520  1.00  0.00            
ATOM    188  C17 CC6     2      22.550  22.170  17.500  1.00  0.00            
ATOM    189  C18 CC6     2      22.990  19.720  19.020  1.00  0.00            
ATOM    190  C19 CC6     2      23.600  19.470  20.280  1.00  0.00            
ATOM    191  C20 CC6     2      24.860  18.930  20.350  1.00  0.00            
ATOM    192  C21 CC6     2      25.610  18.540  19.210  1.00  0.00            
ATOM    193  C22 CC6     2      25.040  18.850  17.960  1.00  0.00            
ATOM    194  C23 CC6     2      23.730  19.310  17.870  1.00  0.00            
ATOM    195  H1  CC6     2      19.550  21.600  22.310  1.00  0.00            
ATOM    196  H2  CC6     2      20.030  23.260  21.860  1.00  0.00            
ATOM    197  H3  CC6     2      18.350  22.550  21.590  1.00  0.00            
ATOM    198  H4  CC6     2      19.890  22.730  19.480  1.00  0.00            
ATOM    199  H5  CC6     2      19.030  21.190  19.890  1.00  0.00            
ATOM    200  H6  CC6     2      21.140  20.410  20.950  1.00  0.00            
ATOM    201  H7  CC6     2      22.070  21.770  20.350  1.00  0.00            
ATOM    202  H8  CC6     2      19.050  18.020  16.730  1.00  0.00            
ATOM    203  H9  CC6     2      19.900  16.940  17.900  1.00  0.00            
ATOM    204  H10 CC6     2      20.090  16.220  15.350  1.00  0.00            
ATOM    205  H11 CC6     2      21.490  16.290  16.370  1.00  0.00            
ATOM    206  H12 CC6     2      22.150  18.380  15.520  1.00  0.00            
ATOM    207  H13 CC6     2      22.600  17.660  13.100  1.00  0.00            
ATOM    208  H14 CC6     2      21.320  16.360  13.350  1.00  0.00            
ATOM    209  H15 CC6     2      23.660  15.520  13.450  1.00  0.00            
ATOM    210  H16 CC6     2      24.090  16.660  14.730  1.00  0.00            
ATOM    211  H17 CC6     2      22.960  15.300  14.970  1.00  0.00            
ATOM    212  H18 CC6     2      19.940  19.350  15.040  1.00  0.00            
ATOM    213  H19 CC6     2      19.880  18.380  13.530  1.00  0.00            
ATOM    214  H20 CC6     2      21.860  20.490  14.350  1.00  0.00            
ATOM    215  H21 CC6     2      21.750  19.600  12.750  1.00  0.00            
ATOM    216  H22 CC6     2      20.440  20.710  13.360  1.00  0.00            
ATOM    217  H23 CC6     2      19.470  20.690  16.910  1.00  0.00            
ATOM    218  H24 CC6     2      19.290  22.480  15.330  1.00  0.00            
ATOM    219  H25 CC6     2      21.130  24.140  15.020  1.00  0.00            
ATOM    220  H26 CC6     2      23.200  23.970  16.360  1.00  0.00            
ATOM    221  H27 CC6     2      23.460  22.200  18.090  1.00  0.00            
ATOM    222  H28 CC6     2      23.140  19.870  21.180  1.00  0.00            
ATOM    223  H29 CC6     2      25.350  18.800  21.310  1.00  0.00            
ATOM    224  H30 CC6     2      26.560  18.030  19.310  1.00  0.00            
ATOM    225  H31 CC6     2      25.630  18.560  17.090  1.00  0.00            
ATOM    226  H32 CC6     2      23.290  19.640  16.940  1.00  0.00            
TER
ENDMDL
MODEL        1
ATOM      1  H1  GCD     1      21.980  20.620  12.030  1.00  0.00            
ATOM      2  O1  GCD     1      21.960  20.620  11.060  1.00  0.00            
ATOM      3  C1  GCD     1      21.720  19.300  10.480  1.00  0.00            
ATOM      4  H2  GCD     1      21.550  19.360   9.400  1.00  0.00            
ATOM      5  H3  GCD     1      22.680  18.780  10.570  1.00  0.00            
ATOM      6  C2  GCD     1      20.670  18.580  11.110  1.00  0.00            
ATOM      7  H4  GCD     1      20.940  18.400  12.160  1.00  0.00            
ATOM      8  C3  GCD     1      20.490  17.230  10.510  1.00  0.00            
ATOM      9  H5  GCD     1      20.400  17.400   9.430  1.00  0.00            
ATOM     10  C4  GCD     1      19.300  16.460  11.030  1.00  0.00            
ATOM     11  H6  GCD     1      19.490  16.230  12.080  1.00  0.00            
ATOM     12  O2  GCD     1      19.210  15.200  10.400  1.00  0.00            
ATOM     13  H7  GCD     1      20.120  14.890  10.390  1.00  0.00            
ATOM     14  C5  GCD     1      18.080  17.290  11.050  1.00  0.00            
ATOM     15  H8  GCD     1      17.710  17.400  10.030  1.00  0.00            
ATOM     16  O3  GCD     1      16.980  16.690  11.710  1.00  0.00            
ATOM     17  H9  GCD     1      17.270  16.540  12.620  1.00  0.00            
ATOM     18  C6  GCD     1      18.390  18.670  11.650  1.00  0.00            
ATOM     19  O4  GCD     1      19.450  19.270  11.000  1.00  0.00            
ATOM     20  H10 GCD     1      17.490  19.280  11.560  1.00  0.00            
ATOM     21  O5  GCD     1      18.620  18.510  13.050  1.00  0.00            
ATOM     22  C7  GCD     1      17.580  19.070  13.840  1.00  0.00            
ATOM     23  H11 GCD     1      16.670  19.090  13.230  1.00  0.00            
ATOM     24  C8  GCD     1      17.450  18.260  15.090  1.00  0.00            
ATOM     25  H12 GCD     1      18.440  18.200  15.550  1.00  0.00            
ATOM     26  O6  GCD     1      16.840  16.940  14.740  1.00  0.00            
ATOM     27  H13 GCD     1      15.990  17.160  14.350  1.00  0.00            
ATOM     28  C9  GCD     1      16.440  18.890  16.160  1.00  0.00            
ATOM     29  H14 GCD     1      15.430  18.940  15.740  1.00  0.00            
ATOM     30  O7  GCD     1      16.360  18.090  17.390  1.00  0.00            
ATOM     31  H15 GCD     1      16.220  17.160  17.220  1.00  0.00            
ATOM     32  C10 GCD     1      16.830  20.310  16.450  1.00  0.00            
ATOM     33  H16 GCD     1      16.020  20.830  16.980  1.00  0.00            
ATOM     34  O8  GCD     1      17.010  21.020  15.210  1.00  0.00            
ATOM     35  C11 GCD     1      17.990  20.530  14.310  1.00  0.00            
ATOM     36  H17 GCD     1      18.880  20.400  14.940  1.00  0.00            
ATOM     37  C12 GCD     1      18.310  21.550  13.230  1.00  0.00            
ATOM     38  H18 GCD     1      19.320  21.440  12.800  1.00  0.00            
ATOM     39  H19 GCD     1      18.220  22.530  13.710  1.00  0.00            
ATOM     40  O9  GCD     1      17.340  21.620  12.160  1.00  0.00            
ATOM     41  H20 GCD     1      16.470  21.920  12.430  1.00  0.00            
ATOM     42  O10 GCD     1      17.990  20.420  17.200  1.00  0.00            
ATOM     43  C13 GCD     1      18.000  21.330  18.280  1.00  0.00            
ATOM     44  H21 GCD     1      17.150  22.020  18.140  1.00  0.00            
ATOM     45  C14 GCD     1      17.890  20.570  19.590  1.00  0.00            
ATOM     46  H22 GCD     1      18.690  19.820  19.660  1.00  0.00            
ATOM     47  O11 GCD     1      16.580  20.080  19.650  1.00  0.00            
ATOM     48  H23 GCD     1      16.350  19.600  18.850  1.00  0.00            
ATOM     49  C15 GCD     1      18.210  21.350  20.760  1.00  0.00            
ATOM     50  H24 GCD     1      17.390  22.070  20.880  1.00  0.00            
ATOM     51  O12 GCD     1      18.200  20.500  21.920  1.00  0.00            
ATOM     52  H25 GCD     1      17.410  19.950  21.850  1.00  0.00            
ATOM     53  C16 GCD     1      19.560  22.140  20.570  1.00  0.00            
ATOM     54  H26 GCD     1      19.690  22.910  21.350  1.00  0.00            
ATOM     55  O13 GCD     1      19.570  22.890  19.430  1.00  0.00            
ATOM     56  C17 GCD     1      19.340  22.100  18.250  1.00  0.00            
ATOM     57  H27 GCD     1      20.200  21.430  18.090  1.00  0.00            
ATOM     58  C18 GCD     1      19.360  22.990  17.060  1.00  0.00            
ATOM     59  H28 GCD     1      18.580  23.770  17.150  1.00  0.00            
ATOM     60  H29 GCD     1      19.150  22.380  16.170  1.00  0.00            
ATOM     61  O14 GCD     1      20.610  23.720  17.080  1.00  0.00            
ATOM     62  H30 GCD     1      20.800  24.120  17.940  1.00  0.00            
ATOM     63  O15 GCD     1      20.660  21.170  20.600  1.00  0.00            
ATOM     64  C19 GCD     1      21.780  21.570  21.360  1.00  0.00            
ATOM     65  H31 GCD     1      21.560  22.460  21.970  1.00  0.00            
ATOM     66  C20 GCD     1      21.860  20.430  22.370  1.00  0.00            
ATOM     67  H32 GCD     1      21.860  19.470  21.820  1.00  0.00            
ATOM     68  O16 GCD     1      20.680  20.440  23.210  1.00  0.00            
ATOM     69  H33 GCD     1      19.900  20.290  22.660  1.00  0.00            
ATOM     70  C21 GCD     1      23.160  20.630  23.190  1.00  0.00            
ATOM     71  H34 GCD     1      22.900  21.560  23.710  1.00  0.00            
ATOM     72  O17 GCD     1      23.240  19.590  24.150  1.00  0.00            
ATOM     73  H35 GCD     1      22.460  19.750  24.690  1.00  0.00            
ATOM     74  C22 GCD     1      24.390  20.790  22.310  1.00  0.00            
ATOM     75  H36 GCD     1      25.260  21.140  22.880  1.00  0.00            
ATOM     76  O18 GCD     1      24.180  21.820  21.340  1.00  0.00            
ATOM     77  C23 GCD     1      23.030  21.790  20.520  1.00  0.00            
ATOM     78  H37 GCD     1      23.130  20.920  19.860  1.00  0.00            
ATOM     79  C24 GCD     1      22.930  22.980  19.590  1.00  0.00            
ATOM     80  H38 GCD     1      22.060  22.910  18.930  1.00  0.00            
ATOM     81  H39 GCD     1      23.810  23.020  18.940  1.00  0.00            
ATOM     82  O19 GCD     1      22.760  24.260  20.220  1.00  0.00            
ATOM     83  H40 GCD     1      23.580  24.490  20.660  1.00  0.00            
ATOM     84  O20 GCD     1      24.780  19.610  21.680  1.00  0.00            
ATOM     85  C25 GCD     1      26.080  19.080  21.770  1.00  0.00            
ATOM     86  H41 GCD     1      26.580  19.620  22.580  1.00  0.00            
ATOM     87  C26 GCD     1      25.980  17.610  22.220  1.00  0.00            
ATOM     88  H42 GCD     1      25.330  17.150  21.460  1.00  0.00            
ATOM     89  O21 GCD     1      25.470  17.640  23.530  1.00  0.00            
ATOM     90  H43 GCD     1      24.880  18.400  23.540  1.00  0.00            
ATOM     91  C27 GCD     1      27.410  17.030  22.200  1.00  0.00            
ATOM     92  H44 GCD     1      28.010  17.680  22.850  1.00  0.00            
ATOM     93  O22 GCD     1      27.630  15.650  22.690  1.00  0.00            
ATOM     94  H45 GCD     1      27.420  15.110  21.910  1.00  0.00            
ATOM     95  C28 GCD     1      28.030  17.250  20.870  1.00  0.00            
ATOM     96  H46 GCD     1      29.090  17.020  20.950  1.00  0.00            
ATOM     97  O23 GCD     1      28.040  18.570  20.460  1.00  0.00            
ATOM     98  C29 GCD     1      26.750  19.100  20.350  1.00  0.00            
ATOM     99  H47 GCD     1      26.160  18.540  19.610  1.00  0.00            
ATOM    100  C30 GCD     1      26.940  20.510  19.940  1.00  0.00            
ATOM    101  H48 GCD     1      27.670  21.130  20.470  1.00  0.00            
ATOM    102  H49 GCD     1      26.000  21.030  20.150  1.00  0.00            
ATOM    103  O24 GCD     1      27.200  20.530  18.600  1.00  0.00            
ATOM    104  H50 GCD     1      28.120  20.720  18.400  1.00  0.00            
ATOM    105  O25 GCD     1      27.520  16.410  19.890  1.00  0.00            
ATOM    106  C31 GCD     1      28.370  15.380  19.340  1.00  0.00            
ATOM    107  H51 GCD     1      29.310  15.160  19.860  1.00  0.00            
ATOM    108  C32 GCD     1      27.590  14.060  19.340  1.00  0.00            
ATOM    109  H52 GCD     1      26.550  14.260  19.070  1.00  0.00            
ATOM    110  O26 GCD     1      27.480  13.570  20.710  1.00  0.00            
ATOM    111  H53 GCD     1      26.870  12.830  20.760  1.00  0.00            
ATOM    112  C33 GCD     1      28.260  13.010  18.420  1.00  0.00            
ATOM    113  H54 GCD     1      29.130  12.660  19.000  1.00  0.00            
ATOM    114  O27 GCD     1      27.340  11.970  18.330  1.00  0.00            
ATOM    115  H55 GCD     1      26.650  12.140  17.680  1.00  0.00            
ATOM    116  C34 GCD     1      28.670  13.590  17.070  1.00  0.00            
ATOM    117  H56 GCD     1      29.260  12.940  16.410  1.00  0.00            
ATOM    118  O28 GCD     1      29.500  14.770  17.350  1.00  0.00            
ATOM    119  C35 GCD     1      28.730  15.840  17.930  1.00  0.00            
ATOM    120  H57 GCD     1      27.910  16.030  17.220  1.00  0.00            
ATOM    121  C36 GCD     1      29.510  17.190  17.870  1.00  0.00            
ATOM    122  H58 GCD     1      30.350  17.070  18.570  1.00  0.00            
ATOM    123  H59 GCD     1      28.810  17.960  18.240  1.00  0.00            
ATOM    124  O29 GCD     1      29.980  17.510  16.560  1.00  0.00            
ATOM    125  H60 GCD     1      29.230  17.820  16.030  1.00  0.00            
ATOM    126  O30 GCD     1      27.430  13.840  16.370  1.00  0.00            
ATOM    127  C37 GCD     1      27.410  13.330  15.050  1.00  0.00            
ATOM    128  H61 GCD     1      28.200  12.600  14.860  1.00  0.00            
ATOM    129  C38 GCD     1      26.060  12.680  14.790  1.00  0.00            
ATOM    130  H62 GCD     1      25.210  13.340  14.990  1.00  0.00            
ATOM    131  O31 GCD     1      25.870  11.630  15.770  1.00  0.00            
ATOM    132  H63 GCD     1      26.590  11.000  15.630  1.00  0.00            
ATOM    133  C39 GCD     1      25.960  12.240  13.330  1.00  0.00            
ATOM    134  H64 GCD     1      26.670  11.410  13.290  1.00  0.00            
ATOM    135  O32 GCD     1      24.640  11.670  13.160  1.00  0.00            
ATOM    136  H65 GCD     1      24.540  10.800  13.560  1.00  0.00            
ATOM    137  C40 GCD     1      26.290  13.380  12.400  1.00  0.00            
ATOM    138  H66 GCD     1      26.280  12.910  11.410  1.00  0.00            
ATOM    139  O33 GCD     1      27.540  13.830  12.770  1.00  0.00            
ATOM    140  C41 GCD     1      27.610  14.450  14.000  1.00  0.00            
ATOM    141  H67 GCD     1      26.910  15.290  14.020  1.00  0.00            
ATOM    142  C42 GCD     1      29.010  14.980  14.070  1.00  0.00            
ATOM    143  H68 GCD     1      29.710  14.140  14.130  1.00  0.00            
ATOM    144  H69 GCD     1      29.040  15.500  15.040  1.00  0.00            
ATOM    145  O34 GCD     1      29.230  15.890  13.010  1.00  0.00            
ATOM    146  H70 GCD     1      28.850  15.450  12.240  1.00  0.00            
ATOM    147  O35 GCD     1      25.260  14.390  12.430  1.00  0.00            
ATOM    148  C43 GCD     1      24.880  14.820  11.170  1.00  0.00            
ATOM    149  H71 GCD     1      25.670  14.720  10.410  1.00  0.00            
ATOM    150  C44 GCD     1      23.590  13.960  10.840  1.00  0.00            
ATOM    151  H72 GCD     1      22.930  14.070  11.720  1.00  0.00            
ATOM    152  O36 GCD     1      23.870  12.590  10.540  1.00  0.00            
ATOM    153  H73 GCD     1      24.050  12.270  11.430  1.00  0.00            
ATOM    154  C45 GCD     1      22.870  14.560   9.650  1.00  0.00            
ATOM    155  H74 GCD     1      23.570  14.400   8.810  1.00  0.00            
ATOM    156  O37 GCD     1      21.550  13.940   9.430  1.00  0.00            
ATOM    157  H75 GCD     1      21.680  13.050   9.070  1.00  0.00            
ATOM    158  C46 GCD     1      22.690  16.090   9.740  1.00  0.00            
ATOM    159  H76 GCD     1      22.340  16.500   8.790  1.00  0.00            
ATOM    160  O38 GCD     1      21.780  16.480  10.790  1.00  0.00            
ATOM    161  O39 GCD     1      23.920  16.670   9.960  1.00  0.00            
ATOM    162  C47 GCD     1      24.560  16.300  11.210  1.00  0.00            
ATOM    163  H77 GCD     1      23.860  16.450  12.050  1.00  0.00            
ATOM    164  C48 GCD     1      25.730  17.180  11.500  1.00  0.00            
ATOM    165  H78 GCD     1      26.410  17.110  10.640  1.00  0.00            
ATOM    166  H79 GCD     1      26.260  16.770  12.370  1.00  0.00            
ATOM    167  O40 GCD     1      25.360  18.520  11.720  1.00  0.00            
ATOM    168  H80 GCD     1      25.090  18.940  10.890  1.00  0.00            
ATOM    169  C1  CC6     2      19.210  17.260  22.160  1.00  0.00            
ATOM    170  C2  CC6     2      19.500  17.290  20.710  1.00  0.00            
ATOM    171  C3  CC6     2      20.420  16.060  20.430  1.00  0.00            
ATOM    172  C4  CC6     2      20.910  15.860  18.980  1.00  0.00            
ATOM    173  C5  CC6     2      19.740  15.260  18.130  1.00  0.00            
ATOM    174  O1  CC6     2      18.780  14.670  18.610  1.00  0.00            
ATOM    175  O2  CC6     2      20.170  15.120  16.820  1.00  0.00            
ATOM    176  C6  CC6     2      19.180  14.730  15.770  1.00  0.00            
ATOM    177  C7  CC6     2      19.440  13.260  15.370  1.00  0.00            
ATOM    178  N1  CC6     2      20.830  12.900  14.850  1.00  0.00            
ATOM    179  C8  CC6     2      21.790  12.200  15.780  1.00  0.00            
ATOM    180  C9  CC6     2      21.430  10.750  16.080  1.00  0.00            
ATOM    181  C10 CC6     2      20.650  12.130  13.600  1.00  0.00            
ATOM    182  C11 CC6     2      19.970  12.870  12.380  1.00  0.00            
ATOM    183  C12 CC6     2      21.390  17.190  18.300  1.00  0.00            
ATOM    184  C13 CC6     2      20.520  17.990  17.540  1.00  0.00            
ATOM    185  C14 CC6     2      21.050  19.260  17.100  1.00  0.00            
ATOM    186  C15 CC6     2      22.310  19.730  17.400  1.00  0.00            
ATOM    187  C16 CC6     2      23.120  18.880  18.160  1.00  0.00            
ATOM    188  C17 CC6     2      22.700  17.640  18.660  1.00  0.00            
ATOM    189  C18 CC6     2      21.900  14.640  18.840  1.00  0.00            
ATOM    190  C19 CC6     2      21.840  13.550  19.740  1.00  0.00            
ATOM    191  C20 CC6     2      22.760  12.460  19.650  1.00  0.00            
ATOM    192  C21 CC6     2      23.870  12.670  18.800  1.00  0.00            
ATOM    193  C22 CC6     2      23.950  13.750  17.960  1.00  0.00            
ATOM    194  C23 CC6     2      22.950  14.700  17.920  1.00  0.00            
ATOM    195  H1  CC6     2      18.250  17.770  22.320  1.00  0.00            
ATOM    196  H2  CC6     2      19.170  16.210  22.490  1.00  0.00            
ATOM    197  H3  CC6     2      19.950  17.770  22.790  1.00  0.00            
ATOM    198  H4  CC6     2      20.170  18.160  20.630  1.00  0.00            
ATOM    199  H5  CC6     2      18.660  17.320  20.010  1.00  0.00            
ATOM    200  H6  CC6     2      19.820  15.230  20.820  1.00  0.00            
ATOM    201  H7  CC6     2      21.320  16.070  21.060  1.00  0.00            
ATOM    202  H8  CC6     2      19.420  15.370  14.910  1.00  0.00            
ATOM    203  H9  CC6     2      18.150  14.830  16.140  1.00  0.00            
ATOM    204  H10 CC6     2      18.830  13.030  14.500  1.00  0.00            
ATOM    205  H11 CC6     2      19.160  12.550  16.150  1.00  0.00            
ATOM    206  H12 CC6     2      21.330  13.760  14.560  1.00  0.00            
ATOM    207  H13 CC6     2      21.820  12.750  16.720  1.00  0.00            
ATOM    208  H14 CC6     2      22.760  12.180  15.270  1.00  0.00            
ATOM    209  H15 CC6     2      21.230  10.130  15.200  1.00  0.00            
ATOM    210  H16 CC6     2      22.310  10.330  16.580  1.00  0.00            
ATOM    211  H17 CC6     2      20.570  10.730  16.760  1.00  0.00            
ATOM    212  H18 CC6     2      20.050  11.280  13.890  1.00  0.00            
ATOM    213  H19 CC6     2      21.630  11.760  13.280  1.00  0.00            
ATOM    214  H20 CC6     2      20.630  13.710  12.100  1.00  0.00            
ATOM    215  H21 CC6     2      20.000  12.220  11.500  1.00  0.00            
ATOM    216  H22 CC6     2      18.950  13.260  12.510  1.00  0.00            
ATOM    217  H23 CC6     2      19.490  17.740  17.330  1.00  0.00            
ATOM    218  H24 CC6     2      20.460  19.880  16.430  1.00  0.00            
ATOM    219  H25 CC6     2      22.800  20.630  17.040  1.00  0.00            
ATOM    220  H26 CC6     2      24.090  19.310  18.390  1.00  0.00            
ATOM    221  H27 CC6     2      23.410  17.130  19.300  1.00  0.00            
ATOM    222  H28 CC6     2      20.970  13.420  20.370  1.00  0.00            
ATOM    223  H29 CC6     2      22.600  11.530  20.170  1.00  0.00            
ATOM    224  H30 CC6     2      24.620  11.890  18.730  1.00  0.00            
ATOM    225  H31 CC6     2      24.740  13.900  17.230  1.00  0.00            
ATOM    226  H32 CC6     2      22.970  15.510  17.190  1.00  0.00            
TER
ENDMDL
MODEL        1
ATOM      1  H1  GCD     1      24.820  21.960   5.000  1.00  0.00            
ATOM      2  O1  GCD     1      24.130  21.680   5.610  1.00  0.00            
ATOM      3  C1  GCD     1      24.730  20.910   6.630  1.00  0.00            
ATOM      4  H2  GCD     1      25.420  20.240   6.100  1.00  0.00            
ATOM      5  H3  GCD     1      25.330  21.540   7.300  1.00  0.00            
ATOM      6  C2  GCD     1      23.760  20.190   7.550  1.00  0.00            
ATOM      7  H4  GCD     1      23.290  21.020   8.080  1.00  0.00            
ATOM      8  C3  GCD     1      24.570  19.250   8.540  1.00  0.00            
ATOM      9  H5  GCD     1      25.320  18.730   7.940  1.00  0.00            
ATOM     10  C4  GCD     1      23.570  18.360   9.220  1.00  0.00            
ATOM     11  H6  GCD     1      23.050  19.110   9.840  1.00  0.00            
ATOM     12  O2  GCD     1      24.350  17.380   9.940  1.00  0.00            
ATOM     13  H7  GCD     1      25.250  17.690  10.070  1.00  0.00            
ATOM     14  C5  GCD     1      22.620  17.680   8.330  1.00  0.00            
ATOM     15  H8  GCD     1      23.120  17.060   7.570  1.00  0.00            
ATOM     16  O3  GCD     1      21.590  17.020   9.040  1.00  0.00            
ATOM     17  H9  GCD     1      21.880  16.190   9.440  1.00  0.00            
ATOM     18  C6  GCD     1      21.870  18.780   7.510  1.00  0.00            
ATOM     19  O4  GCD     1      22.730  19.530   6.730  1.00  0.00            
ATOM     20  H10 GCD     1      21.190  18.270   6.820  1.00  0.00            
ATOM     21  O5  GCD     1      20.990  19.620   8.320  1.00  0.00            
ATOM     22  C7  GCD     1      19.700  19.880   7.660  1.00  0.00            
ATOM     23  H11 GCD     1      19.880  19.680   6.600  1.00  0.00            
ATOM     24  C8  GCD     1      18.660  18.980   8.240  1.00  0.00            
ATOM     25  H12 GCD     1      18.590  19.150   9.320  1.00  0.00            
ATOM     26  O6  GCD     1      18.990  17.640   8.010  1.00  0.00            
ATOM     27  H13 GCD     1      19.790  17.370   8.480  1.00  0.00            
ATOM     28  C9  GCD     1      17.250  19.300   7.750  1.00  0.00            
ATOM     29  H14 GCD     1      17.220  19.120   6.670  1.00  0.00            
ATOM     30  O7  GCD     1      16.310  18.470   8.410  1.00  0.00            
ATOM     31  H15 GCD     1      16.020  18.850   9.250  1.00  0.00            
ATOM     32  C10 GCD     1      17.000  20.890   7.930  1.00  0.00            
ATOM     33  H16 GCD     1      16.050  21.160   7.460  1.00  0.00            
ATOM     34  O8  GCD     1      17.940  21.560   7.170  1.00  0.00            
ATOM     35  C11 GCD     1      19.270  21.390   7.720  1.00  0.00            
ATOM     36  H17 GCD     1      19.330  21.770   8.750  1.00  0.00            
ATOM     37  C12 GCD     1      20.210  22.260   6.860  1.00  0.00            
ATOM     38  H18 GCD     1      21.280  22.110   7.040  1.00  0.00            
ATOM     39  H19 GCD     1      20.060  23.290   7.200  1.00  0.00            
ATOM     40  O9  GCD     1      20.030  22.070   5.500  1.00  0.00            
ATOM     41  H20 GCD     1      19.720  21.190   5.240  1.00  0.00            
ATOM     42  O10 GCD     1      17.060  21.230   9.300  1.00  0.00            
ATOM     43  C13 GCD     1      16.040  22.100   9.730  1.00  0.00            
ATOM     44  H21 GCD     1      15.400  22.400   8.890  1.00  0.00            
ATOM     45  C14 GCD     1      15.100  21.270  10.580  1.00  0.00            
ATOM     46  H22 GCD     1      15.640  20.640  11.290  1.00  0.00            
ATOM     47  O11 GCD     1      14.440  20.410   9.670  1.00  0.00            
ATOM     48  H23 GCD     1      14.050  20.930   8.960  1.00  0.00            
ATOM     49  C15 GCD     1      14.070  22.260  11.200  1.00  0.00            
ATOM     50  H24 GCD     1      13.550  22.740  10.360  1.00  0.00            
ATOM     51  O12 GCD     1      13.080  21.610  12.070  1.00  0.00            
ATOM     52  H25 GCD     1      13.680  21.360  12.790  1.00  0.00            
ATOM     53  C16 GCD     1      14.770  23.390  11.980  1.00  0.00            
ATOM     54  H26 GCD     1      14.030  24.140  12.260  1.00  0.00            
ATOM     55  O13 GCD     1      15.640  24.040  11.070  1.00  0.00            
ATOM     56  C17 GCD     1      16.670  23.300  10.480  1.00  0.00            
ATOM     57  H27 GCD     1      17.330  22.870  11.250  1.00  0.00            
ATOM     58  C18 GCD     1      17.540  24.240   9.750  1.00  0.00            
ATOM     59  H28 GCD     1      16.950  24.680   8.940  1.00  0.00            
ATOM     60  H29 GCD     1      18.430  23.860   9.250  1.00  0.00            
ATOM     61  O14 GCD     1      18.060  25.360  10.520  1.00  0.00            
ATOM     62  H30 GCD     1      17.340  25.870  10.900  1.00  0.00            
ATOM     63  O15 GCD     1      15.570  22.860  13.090  1.00  0.00            
ATOM     64  C19 GCD     1      15.040  23.260  14.340  1.00  0.00            
ATOM     65  H31 GCD     1      14.030  23.700  14.290  1.00  0.00            
ATOM     66  C20 GCD     1      14.830  22.140  15.300  1.00  0.00            
ATOM     67  H32 GCD     1      15.750  21.600  15.580  1.00  0.00            
ATOM     68  O16 GCD     1      14.020  21.110  14.710  1.00  0.00            
ATOM     69  H33 GCD     1      13.910  20.490  15.430  1.00  0.00            
ATOM     70  C21 GCD     1      14.240  22.750  16.610  1.00  0.00            
ATOM     71  H34 GCD     1      13.220  23.140  16.450  1.00  0.00            
ATOM     72  O17 GCD     1      14.100  21.670  17.640  1.00  0.00            
ATOM     73  H35 GCD     1      15.010  21.510  17.940  1.00  0.00            
ATOM     74  C22 GCD     1      15.210  23.790  17.200  1.00  0.00            
ATOM     75  H36 GCD     1      14.960  24.320  18.120  1.00  0.00            
ATOM     76  O18 GCD     1      15.400  24.840  16.190  1.00  0.00            
ATOM     77  C23 GCD     1      15.950  24.310  14.970  1.00  0.00            
ATOM     78  H37 GCD     1      16.880  23.800  15.260  1.00  0.00            
ATOM     79  C24 GCD     1      16.340  25.490  14.070  1.00  0.00            
ATOM     80  H38 GCD     1      15.420  25.870  13.610  1.00  0.00            
ATOM     81  H39 GCD     1      17.010  25.040  13.330  1.00  0.00            
ATOM     82  O19 GCD     1      17.000  26.490  14.830  1.00  0.00            
ATOM     83  H40 GCD     1      16.520  26.620  15.660  1.00  0.00            
ATOM     84  O20 GCD     1      16.400  23.070  17.430  1.00  0.00            
ATOM     85  C25 GCD     1      17.130  23.290  18.650  1.00  0.00            
ATOM     86  H41 GCD     1      16.390  23.660  19.380  1.00  0.00            
ATOM     87  C26 GCD     1      17.670  21.990  19.120  1.00  0.00            
ATOM     88  H42 GCD     1      18.270  21.470  18.350  1.00  0.00            
ATOM     89  O21 GCD     1      16.610  21.070  19.470  1.00  0.00            
ATOM     90  H43 GCD     1      16.970  20.510  20.170  1.00  0.00            
ATOM     91  C27 GCD     1      18.500  22.210  20.410  1.00  0.00            
ATOM     92  H44 GCD     1      17.890  22.750  21.150  1.00  0.00            
ATOM     93  O22 GCD     1      19.000  21.050  20.970  1.00  0.00            
ATOM     94  H45 GCD     1      19.720  20.770  20.390  1.00  0.00            
ATOM     95  C28 GCD     1      19.600  23.150  20.200  1.00  0.00            
ATOM     96  H46 GCD     1      20.050  23.340  21.170  1.00  0.00            
ATOM     97  O23 GCD     1      19.120  24.360  19.680  1.00  0.00            
ATOM     98  C29 GCD     1      18.240  24.310  18.580  1.00  0.00            
ATOM     99  H47 GCD     1      18.820  24.140  17.670  1.00  0.00            
ATOM    100  C30 GCD     1      17.650  25.680  18.440  1.00  0.00            
ATOM    101  H48 GCD     1      17.140  26.040  19.340  1.00  0.00            
ATOM    102  H49 GCD     1      16.910  25.830  17.650  1.00  0.00            
ATOM    103  O24 GCD     1      18.600  26.640  18.090  1.00  0.00            
ATOM    104  H50 GCD     1      19.030  26.830  18.930  1.00  0.00            
ATOM    105  O25 GCD     1      20.400  22.640  19.250  1.00  0.00            
ATOM    106  C31 GCD     1      21.840  22.640  19.590  1.00  0.00            
ATOM    107  H51 GCD     1      21.940  22.930  20.640  1.00  0.00            
ATOM    108  C32 GCD     1      22.360  21.290  19.160  1.00  0.00            
ATOM    109  H52 GCD     1      22.250  21.170  18.080  1.00  0.00            
ATOM    110  O26 GCD     1      21.700  20.210  19.920  1.00  0.00            
ATOM    111  H53 GCD     1      22.330  19.570  20.270  1.00  0.00            
ATOM    112  C33 GCD     1      23.860  21.230  19.360  1.00  0.00            
ATOM    113  H54 GCD     1      24.080  21.500  20.410  1.00  0.00            
ATOM    114  O27 GCD     1      24.420  20.000  18.920  1.00  0.00            
ATOM    115  H55 GCD     1      25.230  20.220  18.450  1.00  0.00            
ATOM    116  C34 GCD     1      24.500  22.390  18.640  1.00  0.00            
ATOM    117  H56 GCD     1      25.520  22.480  19.020  1.00  0.00            
ATOM    118  O28 GCD     1      23.950  23.620  18.950  1.00  0.00            
ATOM    119  C35 GCD     1      22.510  23.740  18.720  1.00  0.00            
ATOM    120  H57 GCD     1      22.340  23.530  17.660  1.00  0.00            
ATOM    121  C36 GCD     1      22.140  25.240  19.010  1.00  0.00            
ATOM    122  H58 GCD     1      22.650  25.480  19.950  1.00  0.00            
ATOM    123  H59 GCD     1      21.090  25.530  19.120  1.00  0.00            
ATOM    124  O29 GCD     1      22.620  26.010  17.890  1.00  0.00            
ATOM    125  H60 GCD     1      23.580  25.910  17.830  1.00  0.00            
ATOM    126  O30 GCD     1      24.640  22.190  17.200  1.00  0.00            
ATOM    127  C37 GCD     1      25.770  22.790  16.580  1.00  0.00            
ATOM    128  H61 GCD     1      26.260  23.570  17.180  1.00  0.00            
ATOM    129  C38 GCD     1      26.740  21.640  16.260  1.00  0.00            
ATOM    130  H62 GCD     1      26.230  20.850  15.700  1.00  0.00            
ATOM    131  O31 GCD     1      27.210  20.990  17.500  1.00  0.00            
ATOM    132  H63 GCD     1      27.930  20.370  17.370  1.00  0.00            
ATOM    133  C39 GCD     1      27.940  22.060  15.330  1.00  0.00            
ATOM    134  H64 GCD     1      28.540  22.810  15.860  1.00  0.00            
ATOM    135  O32 GCD     1      28.720  20.890  14.950  1.00  0.00            
ATOM    136  H65 GCD     1      29.610  21.190  14.730  1.00  0.00            
ATOM    137  C40 GCD     1      27.280  22.690  14.120  1.00  0.00            
ATOM    138  H66 GCD     1      28.020  23.160  13.460  1.00  0.00            
ATOM    139  O33 GCD     1      26.440  23.760  14.490  1.00  0.00            
ATOM    140  C41 GCD     1      25.280  23.510  15.260  1.00  0.00            
ATOM    141  H67 GCD     1      24.530  22.890  14.760  1.00  0.00            
ATOM    142  C42 GCD     1      24.460  24.800  15.500  1.00  0.00            
ATOM    143  H68 GCD     1      23.670  24.600  16.230  1.00  0.00            
ATOM    144  H69 GCD     1      24.080  25.140  14.520  1.00  0.00            
ATOM    145  O34 GCD     1      25.310  25.730  16.050  1.00  0.00            
ATOM    146  H70 GCD     1      25.960  25.970  15.380  1.00  0.00            
ATOM    147  O35 GCD     1      26.590  21.740  13.330  1.00  0.00            
ATOM    148  C43 GCD     1      27.100  21.340  12.040  1.00  0.00            
ATOM    149  H71 GCD     1      28.190  21.460  12.040  1.00  0.00            
ATOM    150  C44 GCD     1      26.770  19.920  11.850  1.00  0.00            
ATOM    151  H72 GCD     1      25.700  19.760  12.050  1.00  0.00            
ATOM    152  O36 GCD     1      27.430  19.160  12.870  1.00  0.00            
ATOM    153  H73 GCD     1      27.560  19.820  13.560  1.00  0.00            
ATOM    154  C45 GCD     1      27.230  19.410  10.440  1.00  0.00            
ATOM    155  H74 GCD     1      28.330  19.410  10.370  1.00  0.00            
ATOM    156  O37 GCD     1      26.910  18.040  10.250  1.00  0.00            
ATOM    157  H75 GCD     1      27.690  17.550  10.550  1.00  0.00            
ATOM    158  C46 GCD     1      26.590  20.240   9.390  1.00  0.00            
ATOM    159  H76 GCD     1      27.070  19.970   8.440  1.00  0.00            
ATOM    160  O38 GCD     1      25.180  20.090   9.500  1.00  0.00            
ATOM    161  O39 GCD     1      26.900  21.610   9.600  1.00  0.00            
ATOM    162  C47 GCD     1      26.440  22.150  10.910  1.00  0.00            
ATOM    163  H77 GCD     1      25.370  21.930  10.950  1.00  0.00            
ATOM    164  C48 GCD     1      26.700  23.620  10.970  1.00  0.00            
ATOM    165  H78 GCD     1      27.770  23.820  11.120  1.00  0.00            
ATOM    166  H79 GCD     1      26.150  24.090  11.800  1.00  0.00            
ATOM    167  O40 GCD     1      26.300  24.290   9.770  1.00  0.00            
ATOM    168  H80 GCD     1      26.710  23.670   9.170  1.00  0.00            
ATOM    169  C1  CC6     2      15.540  17.130  11.630  1.00  0.00            
ATOM    170  C2  CC6     2      16.790  18.000  11.910  1.00  0.00            
ATOM    171  C3  CC6     2      16.930  18.280  13.410  1.00  0.00            
ATOM    172  C4  CC6     2      18.390  18.430  13.930  1.00  0.00            
ATOM    173  C5  CC6     2      19.200  17.200  13.700  1.00  0.00            
ATOM    174  O1  CC6     2      18.760  16.040  13.450  1.00  0.00            
ATOM    175  O2  CC6     2      20.540  17.410  13.580  1.00  0.00            
ATOM    176  C6  CC6     2      21.460  16.360  13.320  1.00  0.00            
ATOM    177  C7  CC6     2      22.840  16.830  13.720  1.00  0.00            
ATOM    178  N1  CC6     2      23.110  18.320  13.830  1.00  0.00            
ATOM    179  C8  CC6     2      24.580  18.480  14.200  1.00  0.00            
ATOM    180  C9  CC6     2      24.980  17.970  15.610  1.00  0.00            
ATOM    181  C10 CC6     2      22.890  19.060  12.540  1.00  0.00            
ATOM    182  C11 CC6     2      23.100  20.600  12.510  1.00  0.00            
ATOM    183  C12 CC6     2      18.920  19.720  13.220  1.00  0.00            
ATOM    184  C13 CC6     2      19.570  19.620  11.980  1.00  0.00            
ATOM    185  C14 CC6     2      20.120  20.740  11.400  1.00  0.00            
ATOM    186  C15 CC6     2      20.020  22.000  11.970  1.00  0.00            
ATOM    187  C16 CC6     2      19.290  22.120  13.180  1.00  0.00            
ATOM    188  C17 CC6     2      18.770  21.010  13.810  1.00  0.00            
ATOM    189  C18 CC6     2      18.480  18.610  15.490  1.00  0.00            
ATOM    190  C19 CC6     2      17.290  18.560  16.280  1.00  0.00            
ATOM    191  C20 CC6     2      17.450  18.680  17.700  1.00  0.00            
ATOM    192  C21 CC6     2      18.680  18.840  18.290  1.00  0.00            
ATOM    193  C22 CC6     2      19.830  18.930  17.470  1.00  0.00            
ATOM    194  C23 CC6     2      19.710  18.900  16.100  1.00  0.00            
ATOM    195  H1  CC6     2      15.200  16.460  12.440  1.00  0.00            
ATOM    196  H2  CC6     2      14.700  17.790  11.410  1.00  0.00            
ATOM    197  H3  CC6     2      15.670  16.520  10.720  1.00  0.00            
ATOM    198  H4  CC6     2      16.900  18.800  11.160  1.00  0.00            
ATOM    199  H5  CC6     2      17.610  17.350  11.570  1.00  0.00            
ATOM    200  H6  CC6     2      16.370  17.560  14.020  1.00  0.00            
ATOM    201  H7  CC6     2      16.370  19.210  13.520  1.00  0.00            
ATOM    202  H8  CC6     2      21.460  16.050  12.270  1.00  0.00            
ATOM    203  H9  CC6     2      21.240  15.500  13.960  1.00  0.00            
ATOM    204  H10 CC6     2      23.530  16.380  13.000  1.00  0.00            
ATOM    205  H11 CC6     2      22.990  16.490  14.750  1.00  0.00            
ATOM    206  H12 CC6     2      22.450  18.660  14.550  1.00  0.00            
ATOM    207  H13 CC6     2      24.770  19.550  14.090  1.00  0.00            
ATOM    208  H14 CC6     2      25.180  17.970  13.440  1.00  0.00            
ATOM    209  H15 CC6     2      25.090  16.880  15.710  1.00  0.00            
ATOM    210  H16 CC6     2      25.940  18.460  15.760  1.00  0.00            
ATOM    211  H17 CC6     2      24.310  18.290  16.420  1.00  0.00            
ATOM    212  H18 CC6     2      21.840  18.890  12.290  1.00  0.00            
ATOM    213  H19 CC6     2      23.420  18.580  11.710  1.00  0.00            
ATOM    214  H20 CC6     2      22.920  21.020  11.510  1.00  0.00            
ATOM    215  H21 CC6     2      22.480  21.130  13.240  1.00  0.00            
ATOM    216  H22 CC6     2      24.120  20.890  12.800  1.00  0.00            
ATOM    217  H23 CC6     2      19.800  18.670  11.500  1.00  0.00            
ATOM    218  H24 CC6     2      20.570  20.570  10.430  1.00  0.00            
ATOM    219  H25 CC6     2      20.610  22.770  11.470  1.00  0.00            
ATOM    220  H26 CC6     2      19.280  23.120  13.600  1.00  0.00            
ATOM    221  H27 CC6     2      18.250  21.050  14.760  1.00  0.00            
ATOM    222  H28 CC6     2      16.310  18.390  15.850  1.00  0.00            
ATOM    223  H29 CC6     2      16.510  18.540  18.230  1.00  0.00            
ATOM    224  H30 CC6     2      18.690  18.930  19.370  1.00  0.00            
ATOM    225  H31 CC6     2      20.800  19.070  17.930  1.00  0.00            
ATOM    226  H32 CC6     2      20.580  18.950  15.460  1.00  0.00            
TER
ENDMDL
MODEL        1
ATOM      1  H1  GCD     1      18.640  20.360   7.940  1.00  0.00            
ATOM      2  O1  GCD     1      18.350  19.920   8.750  1.00  0.00            
ATOM      3  C1  GCD     1      18.310  18.480   8.590  1.00  0.00            
ATOM      4  H2  GCD     1      17.700  18.170   7.730  1.00  0.00            
ATOM      5  H3  GCD     1      19.310  18.070   8.360  1.00  0.00            
ATOM      6  C2  GCD     1      17.930  17.650   9.770  1.00  0.00            
ATOM      7  H4  GCD     1      18.150  18.150  10.730  1.00  0.00            
ATOM      8  C3  GCD     1      18.560  16.270   9.750  1.00  0.00            
ATOM      9  H5  GCD     1      18.370  15.760   8.800  1.00  0.00            
ATOM     10  C4  GCD     1      17.770  15.380  10.750  1.00  0.00            
ATOM     11  H6  GCD     1      17.920  15.790  11.760  1.00  0.00            
ATOM     12  O2  GCD     1      18.380  14.050  10.630  1.00  0.00            
ATOM     13  H7  GCD     1      19.310  14.050  10.880  1.00  0.00            
ATOM     14  C5  GCD     1      16.200  15.470  10.570  1.00  0.00            
ATOM     15  H8  GCD     1      15.960  15.150   9.550  1.00  0.00            
ATOM     16  O3  GCD     1      15.520  14.680  11.570  1.00  0.00            
ATOM     17  H9  GCD     1      15.680  13.750  11.370  1.00  0.00            
ATOM     18  C6  GCD     1      15.830  16.960  10.660  1.00  0.00            
ATOM     19  O4  GCD     1      16.490  17.590   9.620  1.00  0.00            
ATOM     20  H10 GCD     1      14.740  17.020  10.530  1.00  0.00            
ATOM     21  O5  GCD     1      16.190  17.510  11.960  1.00  0.00            
ATOM     22  C7  GCD     1      15.110  18.330  12.520  1.00  0.00            
ATOM     23  H11 GCD     1      14.250  18.280  11.830  1.00  0.00            
ATOM     24  C8  GCD     1      14.550  17.660  13.820  1.00  0.00            
ATOM     25  H12 GCD     1      15.330  17.530  14.580  1.00  0.00            
ATOM     26  O6  GCD     1      14.090  16.350  13.440  1.00  0.00            
ATOM     27  H13 GCD     1      14.820  15.980  12.930  1.00  0.00            
ATOM     28  C9  GCD     1      13.410  18.580  14.450  1.00  0.00            
ATOM     29  H14 GCD     1      12.660  18.730  13.660  1.00  0.00            
ATOM     30  O7  GCD     1      12.800  17.980  15.550  1.00  0.00            
ATOM     31  H15 GCD     1      12.410  17.180  15.170  1.00  0.00            
ATOM     32  C10 GCD     1      13.900  20.020  14.610  1.00  0.00            
ATOM     33  H16 GCD     1      13.030  20.610  14.930  1.00  0.00            
ATOM     34  O8  GCD     1      14.370  20.410  13.350  1.00  0.00            
ATOM     35  C11 GCD     1      15.530  19.730  12.880  1.00  0.00            
ATOM     36  H17 GCD     1      16.320  19.610  13.640  1.00  0.00            
ATOM     37  C12 GCD     1      16.180  20.460  11.730  1.00  0.00            
ATOM     38  H18 GCD     1      15.470  20.480  10.890  1.00  0.00            
ATOM     39  H19 GCD     1      17.060  19.910  11.380  1.00  0.00            
ATOM     40  O9  GCD     1      16.560  21.830  12.080  1.00  0.00            
ATOM     41  H20 GCD     1      16.900  22.310  11.310  1.00  0.00            
ATOM     42  O10 GCD     1      14.930  20.070  15.530  1.00  0.00            
ATOM     43  C13 GCD     1      14.690  20.370  16.910  1.00  0.00            
ATOM     44  H21 GCD     1      13.610  20.260  17.080  1.00  0.00            
ATOM     45  C14 GCD     1      15.480  19.310  17.750  1.00  0.00            
ATOM     46  H22 GCD     1      16.510  19.420  17.390  1.00  0.00            
ATOM     47  O11 GCD     1      15.000  17.970  17.550  1.00  0.00            
ATOM     48  H23 GCD     1      14.620  17.990  16.660  1.00  0.00            
ATOM     49  C15 GCD     1      15.430  19.720  19.190  1.00  0.00            
ATOM     50  H24 GCD     1      14.390  19.510  19.480  1.00  0.00            
ATOM     51  O12 GCD     1      16.330  18.770  19.880  1.00  0.00            
ATOM     52  H25 GCD     1      16.190  17.870  19.590  1.00  0.00            
ATOM     53  C16 GCD     1      15.740  21.240  19.450  1.00  0.00            
ATOM     54  H26 GCD     1      15.610  21.520  20.490  1.00  0.00            
ATOM     55  O13 GCD     1      14.910  22.030  18.650  1.00  0.00            
ATOM     56  C17 GCD     1      15.090  21.800  17.270  1.00  0.00            
ATOM     57  H27 GCD     1      16.170  21.860  17.060  1.00  0.00            
ATOM     58  C18 GCD     1      14.500  22.850  16.420  1.00  0.00            
ATOM     59  H28 GCD     1      13.450  23.050  16.700  1.00  0.00            
ATOM     60  H29 GCD     1      14.600  22.680  15.350  1.00  0.00            
ATOM     61  O14 GCD     1      15.170  24.060  16.700  1.00  0.00            
ATOM     62  H30 GCD     1      14.990  24.340  17.610  1.00  0.00            
ATOM     63  O15 GCD     1      17.110  21.470  19.100  1.00  0.00            
ATOM     64  C19 GCD     1      17.970  21.960  20.240  1.00  0.00            
ATOM     65  H31 GCD     1      17.300  22.180  21.090  1.00  0.00            
ATOM     66  C20 GCD     1      18.910  20.790  20.670  1.00  0.00            
ATOM     67  H32 GCD     1      19.430  20.260  19.870  1.00  0.00            
ATOM     68  O16 GCD     1      18.100  19.990  21.470  1.00  0.00            
ATOM     69  H33 GCD     1      17.540  19.540  20.820  1.00  0.00            
ATOM     70  C21 GCD     1      19.910  21.300  21.690  1.00  0.00            
ATOM     71  H34 GCD     1      19.280  21.750  22.470  1.00  0.00            
ATOM     72  O17 GCD     1      20.830  20.310  22.110  1.00  0.00            
ATOM     73  H35 GCD     1      21.530  20.320  21.440  1.00  0.00            
ATOM     74  C22 GCD     1      20.620  22.470  21.180  1.00  0.00            
ATOM     75  H36 GCD     1      21.190  22.820  22.040  1.00  0.00            
ATOM     76  O18 GCD     1      19.740  23.510  20.770  1.00  0.00            
ATOM     77  C23 GCD     1      18.810  23.170  19.750  1.00  0.00            
ATOM     78  H37 GCD     1      19.310  22.820  18.830  1.00  0.00            
ATOM     79  C24 GCD     1      18.010  24.390  19.490  1.00  0.00            
ATOM     80  H38 GCD     1      17.240  24.050  18.790  1.00  0.00            
ATOM     81  H39 GCD     1      18.650  25.110  18.950  1.00  0.00            
ATOM     82  O19 GCD     1      17.570  24.960  20.720  1.00  0.00            
ATOM     83  H40 GCD     1      18.290  24.960  21.360  1.00  0.00            
ATOM     84  O20 GCD     1      21.560  22.190  20.120  1.00  0.00            
ATOM     85  C25 GCD     1      22.800  22.790  20.130  1.00  0.00            
ATOM     86  H41 GCD     1      23.010  23.340  21.050  1.00  0.00            
ATOM     87  C26 GCD     1      23.880  21.670  20.080  1.00  0.00            
ATOM     88  H42 GCD     1      23.830  21.110  19.140  1.00  0.00            
ATOM     89  O21 GCD     1      23.710  20.720  21.150  1.00  0.00            
ATOM     90  H43 GCD     1      24.330  20.020  20.940  1.00  0.00            
ATOM     91  C27 GCD     1      25.250  22.350  20.130  1.00  0.00            
ATOM     92  H44 GCD     1      25.290  23.040  20.970  1.00  0.00            
ATOM     93  O22 GCD     1      26.450  21.480  20.120  1.00  0.00            
ATOM     94  H45 GCD     1      26.520  21.030  20.970  1.00  0.00            
ATOM     95  C28 GCD     1      25.350  23.250  18.880  1.00  0.00            
ATOM     96  H46 GCD     1      26.320  23.740  18.890  1.00  0.00            
ATOM     97  O23 GCD     1      24.300  24.260  18.960  1.00  0.00            
ATOM     98  C29 GCD     1      22.980  23.740  18.890  1.00  0.00            
ATOM     99  H47 GCD     1      22.870  23.100  18.000  1.00  0.00            
ATOM    100  C30 GCD     1      22.010  24.870  18.920  1.00  0.00            
ATOM    101  H48 GCD     1      22.190  25.430  19.850  1.00  0.00            
ATOM    102  H49 GCD     1      21.040  24.360  18.920  1.00  0.00            
ATOM    103  O24 GCD     1      22.010  25.690  17.780  1.00  0.00            
ATOM    104  H50 GCD     1      22.840  26.190  17.820  1.00  0.00            
ATOM    105  O25 GCD     1      25.190  22.500  17.690  1.00  0.00            
ATOM    106  C31 GCD     1      26.000  22.730  16.570  1.00  0.00            
ATOM    107  H51 GCD     1      26.730  23.520  16.800  1.00  0.00            
ATOM    108  C32 GCD     1      26.890  21.490  16.280  1.00  0.00            
ATOM    109  H52 GCD     1      26.220  20.620  16.260  1.00  0.00            
ATOM    110  O26 GCD     1      27.790  21.400  17.390  1.00  0.00            
ATOM    111  H53 GCD     1      27.200  21.180  18.120  1.00  0.00            
ATOM    112  C33 GCD     1      27.620  21.600  14.910  1.00  0.00            
ATOM    113  H54 GCD     1      28.320  22.450  14.920  1.00  0.00            
ATOM    114  O27 GCD     1      28.340  20.420  14.600  1.00  0.00            
ATOM    115  H55 GCD     1      29.030  20.660  13.980  1.00  0.00            
ATOM    116  C34 GCD     1      26.580  22.030  13.820  1.00  0.00            
ATOM    117  H56 GCD     1      27.180  22.250  12.930  1.00  0.00            
ATOM    118  O28 GCD     1      25.840  23.190  14.220  1.00  0.00            
ATOM    119  C35 GCD     1      25.170  23.030  15.380  1.00  0.00            
ATOM    120  H57 GCD     1      24.440  22.220  15.240  1.00  0.00            
ATOM    121  C36 GCD     1      24.430  24.400  15.540  1.00  0.00            
ATOM    122  H58 GCD     1      23.890  24.320  16.490  1.00  0.00            
ATOM    123  H59 GCD     1      23.660  24.450  14.760  1.00  0.00            
ATOM    124  O29 GCD     1      25.300  25.570  15.480  1.00  0.00            
ATOM    125  H60 GCD     1      26.040  25.440  14.880  1.00  0.00            
ATOM    126  O30 GCD     1      25.650  20.990  13.490  1.00  0.00            
ATOM    127  C37 GCD     1      26.030  19.980  12.440  1.00  0.00            
ATOM    128  H61 GCD     1      27.090  20.190  12.230  1.00  0.00            
ATOM    129  C38 GCD     1      25.840  18.610  13.090  1.00  0.00            
ATOM    130  H62 GCD     1      24.790  18.390  13.310  1.00  0.00            
ATOM    131  O31 GCD     1      26.580  18.530  14.340  1.00  0.00            
ATOM    132  H63 GCD     1      27.400  19.040  14.240  1.00  0.00            
ATOM    133  C39 GCD     1      26.370  17.640  12.050  1.00  0.00            
ATOM    134  H64 GCD     1      27.380  18.000  11.820  1.00  0.00            
ATOM    135  O32 GCD     1      26.530  16.280  12.420  1.00  0.00            
ATOM    136  H65 GCD     1      25.790  15.690  12.230  1.00  0.00            
ATOM    137  C40 GCD     1      25.520  17.770  10.790  1.00  0.00            
ATOM    138  H66 GCD     1      25.910  17.090  10.020  1.00  0.00            
ATOM    139  O33 GCD     1      25.680  19.140  10.300  1.00  0.00            
ATOM    140  C41 GCD     1      25.260  20.210  11.160  1.00  0.00            
ATOM    141  H67 GCD     1      24.170  20.120  11.290  1.00  0.00            
ATOM    142  C42 GCD     1      25.500  21.500  10.520  1.00  0.00            
ATOM    143  H68 GCD     1      25.460  22.180  11.390  1.00  0.00            
ATOM    144  H69 GCD     1      24.670  21.680   9.840  1.00  0.00            
ATOM    145  O34 GCD     1      26.770  21.690   9.840  1.00  0.00            
ATOM    146  H70 GCD     1      26.670  22.470   9.280  1.00  0.00            
ATOM    147  O35 GCD     1      24.230  17.530  11.040  1.00  0.00            
ATOM    148  C43 GCD     1      23.410  16.800  10.120  1.00  0.00            
ATOM    149  H71 GCD     1      24.060  16.300   9.390  1.00  0.00            
ATOM    150  C44 GCD     1      22.680  15.780  11.020  1.00  0.00            
ATOM    151  H72 GCD     1      21.940  16.260  11.670  1.00  0.00            
ATOM    152  O36 GCD     1      23.560  14.970  11.760  1.00  0.00            
ATOM    153  H73 GCD     1      24.170  14.510  11.160  1.00  0.00            
ATOM    154  C45 GCD     1      21.780  14.870  10.150  1.00  0.00            
ATOM    155  H74 GCD     1      22.430  14.460   9.360  1.00  0.00            
ATOM    156  O37 GCD     1      21.160  13.880  10.950  1.00  0.00            
ATOM    157  H75 GCD     1      21.820  13.600  11.600  1.00  0.00            
ATOM    158  C46 GCD     1      20.820  15.750   9.390  1.00  0.00            
ATOM    159  H76 GCD     1      20.310  15.220   8.580  1.00  0.00            
ATOM    160  O38 GCD     1      19.800  16.340  10.250  1.00  0.00            
ATOM    161  O39 GCD     1      21.520  16.740   8.620  1.00  0.00            
ATOM    162  C47 GCD     1      22.360  17.640   9.390  1.00  0.00            
ATOM    163  H77 GCD     1      21.760  18.190  10.120  1.00  0.00            
ATOM    164  C48 GCD     1      22.970  18.650   8.460  1.00  0.00            
ATOM    165  H78 GCD     1      23.720  18.180   7.810  1.00  0.00            
ATOM    166  H79 GCD     1      23.580  19.280   9.120  1.00  0.00            
ATOM    167  O40 GCD     1      22.080  19.460   7.710  1.00  0.00            
ATOM    168  H80 GCD     1      22.640  20.110   7.270  1.00  0.00            
ATOM    169  C1  CC6     2      18.420  23.630  15.750  1.00  0.00            
ATOM    170  C2  CC6     2      19.700  23.000  15.140  1.00  0.00            
ATOM    171  C3  CC6     2      19.260  21.680  14.430  1.00  0.00            
ATOM    172  C4  CC6     2      20.470  20.650  14.040  1.00  0.00            
ATOM    173  C5  CC6     2      20.020  19.240  13.590  1.00  0.00            
ATOM    174  O1  CC6     2      20.720  18.420  13.030  1.00  0.00            
ATOM    175  O2  CC6     2      18.950  18.840  14.350  1.00  0.00            
ATOM    176  C6  CC6     2      18.360  17.550  14.330  1.00  0.00            
ATOM    177  C7  CC6     2      19.280  16.680  15.300  1.00  0.00            
ATOM    178  N1  CC6     2      20.530  16.120  14.650  1.00  0.00            
ATOM    179  C8  CC6     2      21.440  15.750  15.820  1.00  0.00            
ATOM    180  C9  CC6     2      22.820  15.320  15.350  1.00  0.00            
ATOM    181  C10 CC6     2      20.170  14.910  13.750  1.00  0.00            
ATOM    182  C11 CC6     2      19.110  13.900  14.320  1.00  0.00            
ATOM    183  C12 CC6     2      21.260  21.370  12.970  1.00  0.00            
ATOM    184  C13 CC6     2      20.890  21.310  11.600  1.00  0.00            
ATOM    185  C14 CC6     2      21.420  22.240  10.700  1.00  0.00            
ATOM    186  C15 CC6     2      22.520  23.090  11.070  1.00  0.00            
ATOM    187  C16 CC6     2      22.870  23.170  12.440  1.00  0.00            
ATOM    188  C17 CC6     2      22.270  22.310  13.380  1.00  0.00            
ATOM    189  C18 CC6     2      21.370  20.210  15.180  1.00  0.00            
ATOM    190  C19 CC6     2      21.000  20.380  16.500  1.00  0.00            
ATOM    191  C20 CC6     2      21.890  20.060  17.520  1.00  0.00            
ATOM    192  C21 CC6     2      23.170  19.550  17.290  1.00  0.00            
ATOM    193  C22 CC6     2      23.560  19.450  15.930  1.00  0.00            
ATOM    194  C23 CC6     2      22.610  19.700  14.890  1.00  0.00            
ATOM    195  H1  CC6     2      17.550  23.670  15.080  1.00  0.00            
ATOM    196  H2  CC6     2      18.050  22.970  16.550  1.00  0.00            
ATOM    197  H3  CC6     2      18.570  24.630  16.180  1.00  0.00            
ATOM    198  H4  CC6     2      20.320  22.810  16.020  1.00  0.00            
ATOM    199  H5  CC6     2      20.180  23.750  14.500  1.00  0.00            
ATOM    200  H6  CC6     2      18.740  21.920  13.490  1.00  0.00            
ATOM    201  H7  CC6     2      18.590  21.050  15.030  1.00  0.00            
ATOM    202  H8  CC6     2      18.180  17.070  13.360  1.00  0.00            
ATOM    203  H9  CC6     2      17.380  17.610  14.820  1.00  0.00            
ATOM    204  H10 CC6     2      18.730  15.810  15.640  1.00  0.00            
ATOM    205  H11 CC6     2      19.640  17.290  16.120  1.00  0.00            
ATOM    206  H12 CC6     2      20.990  16.850  14.090  1.00  0.00            
ATOM    207  H13 CC6     2      21.010  14.910  16.360  1.00  0.00            
ATOM    208  H14 CC6     2      21.600  16.600  16.490  1.00  0.00            
ATOM    209  H15 CC6     2      22.830  14.440  14.690  1.00  0.00            
ATOM    210  H16 CC6     2      23.230  16.040  14.640  1.00  0.00            
ATOM    211  H17 CC6     2      23.600  15.200  16.110  1.00  0.00            
ATOM    212  H18 CC6     2      21.090  14.370  13.570  1.00  0.00            
ATOM    213  H19 CC6     2      19.880  15.280  12.760  1.00  0.00            
ATOM    214  H20 CC6     2      18.080  14.260  14.280  1.00  0.00            
ATOM    215  H21 CC6     2      19.230  12.990  13.720  1.00  0.00            
ATOM    216  H22 CC6     2      19.320  13.710  15.380  1.00  0.00            
ATOM    217  H23 CC6     2      20.070  20.680  11.260  1.00  0.00            
ATOM    218  H24 CC6     2      21.070  22.150   9.670  1.00  0.00            
ATOM    219  H25 CC6     2      22.970  23.730  10.320  1.00  0.00            
ATOM    220  H26 CC6     2      23.660  23.850  12.770  1.00  0.00            
ATOM    221  H27 CC6     2      22.570  22.370  14.420  1.00  0.00            
ATOM    222  H28 CC6     2      20.020  20.760  16.780  1.00  0.00            
ATOM    223  H29 CC6     2      21.450  20.150  18.510  1.00  0.00            
ATOM    224  H30 CC6     2      23.880  19.400  18.100  1.00  0.00            
ATOM    225  H31 CC6     2      24.580  19.220  15.640  1.00  0.00            
ATOM    226  H32 CC6     2      22.910  19.530  13.860  1.00  0.00            
TER
ENDMDL
MODEL        1
ATOM      1  H1  GCD     1      21.500  20.370   6.790  1.00  0.00            
ATOM      2  O1  GCD     1      21.150  19.930   7.580  1.00  0.00            
ATOM      3  C1  GCD     1      21.990  18.860   8.030  1.00  0.00            
ATOM      4  H2  GCD     1      22.310  18.270   7.160  1.00  0.00            
ATOM      5  H3  GCD     1      22.890  19.280   8.510  1.00  0.00            
ATOM      6  C2  GCD     1      21.440  17.990   9.120  1.00  0.00            
ATOM      7  H4  GCD     1      21.120  18.660   9.920  1.00  0.00            
ATOM      8  C3  GCD     1      22.450  16.990   9.640  1.00  0.00            
ATOM      9  H5  GCD     1      22.900  16.350   8.870  1.00  0.00            
ATOM     10  C4  GCD     1      21.780  15.970  10.620  1.00  0.00            
ATOM     11  H6  GCD     1      21.670  16.500  11.570  1.00  0.00            
ATOM     12  O2  GCD     1      22.520  14.700  10.860  1.00  0.00            
ATOM     13  H7  GCD     1      23.460  14.870  10.750  1.00  0.00            
ATOM     14  C5  GCD     1      20.370  15.500  10.110  1.00  0.00            
ATOM     15  H8  GCD     1      20.730  14.920   9.260  1.00  0.00            
ATOM     16  O3  GCD     1      19.700  14.640  11.050  1.00  0.00            
ATOM     17  H9  GCD     1      20.290  13.970  11.420  1.00  0.00            
ATOM     18  C6  GCD     1      19.550  16.660   9.610  1.00  0.00            
ATOM     19  O4  GCD     1      20.270  17.370   8.670  1.00  0.00            
ATOM     20  H10 GCD     1      18.670  16.330   9.060  1.00  0.00            
ATOM     21  O5  GCD     1      19.120  17.420  10.710  1.00  0.00            
ATOM     22  C7  GCD     1      17.690  17.720  10.660  1.00  0.00            
ATOM     23  H11 GCD     1      17.290  17.680   9.640  1.00  0.00            
ATOM     24  C8  GCD     1      16.830  16.850  11.590  1.00  0.00            
ATOM     25  H12 GCD     1      17.190  16.960  12.620  1.00  0.00            
ATOM     26  O6  GCD     1      17.110  15.500  11.180  1.00  0.00            
ATOM     27  H13 GCD     1      18.030  15.230  11.290  1.00  0.00            
ATOM     28  C9  GCD     1      15.330  17.200  11.510  1.00  0.00            
ATOM     29  H14 GCD     1      15.030  17.020  10.470  1.00  0.00            
ATOM     30  O7  GCD     1      14.510  16.400  12.350  1.00  0.00            
ATOM     31  H15 GCD     1      14.720  15.470  12.220  1.00  0.00            
ATOM     32  C10 GCD     1      15.100  18.710  11.820  1.00  0.00            
ATOM     33  H16 GCD     1      14.060  18.960  11.620  1.00  0.00            
ATOM     34  O8  GCD     1      15.910  19.420  10.880  1.00  0.00            
ATOM     35  C11 GCD     1      17.310  19.200  11.100  1.00  0.00            
ATOM     36  H17 GCD     1      17.620  19.310  12.150  1.00  0.00            
ATOM     37  C12 GCD     1      18.070  20.320  10.360  1.00  0.00            
ATOM     38  H18 GCD     1      19.170  20.220  10.360  1.00  0.00            
ATOM     39  H19 GCD     1      17.750  21.230  10.880  1.00  0.00            
ATOM     40  O9  GCD     1      17.630  20.480   9.000  1.00  0.00            
ATOM     41  H20 GCD     1      18.040  19.820   8.410  1.00  0.00            
ATOM     42  O10 GCD     1      15.460  18.990  13.200  1.00  0.00            
ATOM     43  C13 GCD     1      14.520  19.770  13.950  1.00  0.00            
ATOM     44  H21 GCD     1      13.530  19.850  13.500  1.00  0.00            
ATOM     45  C14 GCD     1      14.440  18.960  15.290  1.00  0.00            
ATOM     46  H22 GCD     1      15.420  18.740  15.740  1.00  0.00            
ATOM     47  O11 GCD     1      13.790  17.670  15.060  1.00  0.00            
ATOM     48  H23 GCD     1      14.140  17.230  14.270  1.00  0.00            
ATOM     49  C15 GCD     1      13.750  19.790  16.340  1.00  0.00            
ATOM     50  H24 GCD     1      12.670  19.770  16.150  1.00  0.00            
ATOM     51  O12 GCD     1      13.880  19.130  17.580  1.00  0.00            
ATOM     52  H25 GCD     1      14.790  19.110  17.890  1.00  0.00            
ATOM     53  C16 GCD     1      14.310  21.180  16.530  1.00  0.00            
ATOM     54  H26 GCD     1      13.830  21.730  17.340  1.00  0.00            
ATOM     55  O13 GCD     1      14.350  21.800  15.240  1.00  0.00            
ATOM     56  C17 GCD     1      15.130  21.110  14.290  1.00  0.00            
ATOM     57  H27 GCD     1      16.130  20.910  14.670  1.00  0.00            
ATOM     58  C18 GCD     1      15.260  21.980  13.030  1.00  0.00            
ATOM     59  H28 GCD     1      16.140  21.570  12.520  1.00  0.00            
ATOM     60  H29 GCD     1      15.410  23.050  13.250  1.00  0.00            
ATOM     61  O14 GCD     1      14.110  21.930  12.250  1.00  0.00            
ATOM     62  H30 GCD     1      14.170  22.670  11.630  1.00  0.00            
ATOM     63  O15 GCD     1      15.660  21.120  16.950  1.00  0.00            
ATOM     64  C19 GCD     1      15.740  21.230  18.390  1.00  0.00            
ATOM     65  H31 GCD     1      14.790  21.070  18.910  1.00  0.00            
ATOM     66  C20 GCD     1      16.900  20.190  18.800  1.00  0.00            
ATOM     67  H32 GCD     1      17.680  20.270  18.030  1.00  0.00            
ATOM     68  O16 GCD     1      16.280  18.890  18.690  1.00  0.00            
ATOM     69  H33 GCD     1      16.900  18.210  18.980  1.00  0.00            
ATOM     70  C21 GCD     1      17.300  20.390  20.260  1.00  0.00            
ATOM     71  H34 GCD     1      16.370  20.250  20.830  1.00  0.00            
ATOM     72  O17 GCD     1      18.280  19.480  20.780  1.00  0.00            
ATOM     73  H35 GCD     1      19.130  19.860  20.540  1.00  0.00            
ATOM     74  C22 GCD     1      17.700  21.840  20.570  1.00  0.00            
ATOM     75  H36 GCD     1      17.840  22.020  21.640  1.00  0.00            
ATOM     76  O18 GCD     1      16.640  22.720  20.110  1.00  0.00            
ATOM     77  C23 GCD     1      16.270  22.650  18.750  1.00  0.00            
ATOM     78  H37 GCD     1      17.170  22.770  18.140  1.00  0.00            
ATOM     79  C24 GCD     1      15.160  23.690  18.440  1.00  0.00            
ATOM     80  H38 GCD     1      14.270  23.480  19.040  1.00  0.00            
ATOM     81  H39 GCD     1      14.810  23.620  17.400  1.00  0.00            
ATOM     82  O19 GCD     1      15.590  25.070  18.610  1.00  0.00            
ATOM     83  H40 GCD     1      15.960  25.190  19.490  1.00  0.00            
ATOM     84  O20 GCD     1      18.930  22.120  19.890  1.00  0.00            
ATOM     85  C25 GCD     1      19.810  22.950  20.690  1.00  0.00            
ATOM     86  H41 GCD     1      19.380  23.430  21.580  1.00  0.00            
ATOM     87  C26 GCD     1      21.040  22.100  21.070  1.00  0.00            
ATOM     88  H42 GCD     1      21.420  21.690  20.130  1.00  0.00            
ATOM     89  O21 GCD     1      20.660  21.030  21.980  1.00  0.00            
ATOM     90  H43 GCD     1      21.470  20.740  22.420  1.00  0.00            
ATOM     91  C27 GCD     1      22.050  23.040  21.700  1.00  0.00            
ATOM     92  H44 GCD     1      21.580  23.360  22.640  1.00  0.00            
ATOM     93  O22 GCD     1      23.250  22.350  22.110  1.00  0.00            
ATOM     94  H45 GCD     1      23.880  22.320  21.380  1.00  0.00            
ATOM     95  C28 GCD     1      22.420  24.130  20.720  1.00  0.00            
ATOM     96  H46 GCD     1      23.100  24.790  21.260  1.00  0.00            
ATOM     97  O23 GCD     1      21.250  24.920  20.440  1.00  0.00            
ATOM     98  C29 GCD     1      20.230  24.140  19.810  1.00  0.00            
ATOM     99  H47 GCD     1      20.590  23.780  18.840  1.00  0.00            
ATOM    100  C30 GCD     1      19.170  25.160  19.450  1.00  0.00            
ATOM    101  H48 GCD     1      18.930  25.890  20.240  1.00  0.00            
ATOM    102  H49 GCD     1      18.160  24.720  19.380  1.00  0.00            
ATOM    103  O24 GCD     1      19.480  25.960  18.320  1.00  0.00            
ATOM    104  H50 GCD     1      19.560  25.480  17.490  1.00  0.00            
ATOM    105  O25 GCD     1      22.940  23.630  19.450  1.00  0.00            
ATOM    106  C31 GCD     1      24.140  24.140  18.900  1.00  0.00            
ATOM    107  H51 GCD     1      24.310  25.070  19.440  1.00  0.00            
ATOM    108  C32 GCD     1      25.280  23.110  19.130  1.00  0.00            
ATOM    109  H52 GCD     1      25.080  22.150  18.640  1.00  0.00            
ATOM    110  O26 GCD     1      25.390  22.950  20.560  1.00  0.00            
ATOM    111  H53 GCD     1      26.310  22.690  20.700  1.00  0.00            
ATOM    112  C33 GCD     1      26.570  23.630  18.530  1.00  0.00            
ATOM    113  H54 GCD     1      26.900  24.580  18.980  1.00  0.00            
ATOM    114  O27 GCD     1      27.590  22.610  18.710  1.00  0.00            
ATOM    115  H55 GCD     1      27.430  21.900  18.080  1.00  0.00            
ATOM    116  C34 GCD     1      26.270  23.900  17.030  1.00  0.00            
ATOM    117  H56 GCD     1      27.220  24.240  16.600  1.00  0.00            
ATOM    118  O28 GCD     1      25.230  24.880  16.890  1.00  0.00            
ATOM    119  C35 GCD     1      23.970  24.370  17.410  1.00  0.00            
ATOM    120  H57 GCD     1      23.590  23.510  16.850  1.00  0.00            
ATOM    121  C36 GCD     1      22.860  25.400  17.140  1.00  0.00            
ATOM    122  H58 GCD     1      23.060  26.350  17.640  1.00  0.00            
ATOM    123  H59 GCD     1      21.860  25.080  17.440  1.00  0.00            
ATOM    124  O29 GCD     1      22.770  25.870  15.720  1.00  0.00            
ATOM    125  H60 GCD     1      22.830  25.100  15.150  1.00  0.00            
ATOM    126  O30 GCD     1      25.940  22.680  16.310  1.00  0.00            
ATOM    127  C37 GCD     1      26.920  22.100  15.380  1.00  0.00            
ATOM    128  H61 GCD     1      27.940  22.450  15.580  1.00  0.00            
ATOM    129  C38 GCD     1      27.020  20.640  15.740  1.00  0.00            
ATOM    130  H62 GCD     1      26.020  20.240  15.550  1.00  0.00            
ATOM    131  O31 GCD     1      27.510  20.460  17.080  1.00  0.00            
ATOM    132  H63 GCD     1      28.410  20.110  17.010  1.00  0.00            
ATOM    133  C39 GCD     1      27.960  20.000  14.710  1.00  0.00            
ATOM    134  H64 GCD     1      28.910  20.550  14.760  1.00  0.00            
ATOM    135  O32 GCD     1      28.180  18.560  14.720  1.00  0.00            
ATOM    136  H65 GCD     1      28.770  18.340  15.450  1.00  0.00            
ATOM    137  C40 GCD     1      27.570  20.370  13.260  1.00  0.00            
ATOM    138  H66 GCD     1      28.440  20.050  12.680  1.00  0.00            
ATOM    139  O33 GCD     1      27.360  21.780  13.080  1.00  0.00            
ATOM    140  C41 GCD     1      26.410  22.310  13.980  1.00  0.00            
ATOM    141  H67 GCD     1      25.470  21.760  13.820  1.00  0.00            
ATOM    142  C42 GCD     1      26.210  23.760  13.480  1.00  0.00            
ATOM    143  H68 GCD     1      25.220  24.150  13.750  1.00  0.00            
ATOM    144  H69 GCD     1      26.400  23.830  12.400  1.00  0.00            
ATOM    145  O34 GCD     1      27.250  24.590  13.920  1.00  0.00            
ATOM    146  H70 GCD     1      26.780  25.400  14.150  1.00  0.00            
ATOM    147  O35 GCD     1      26.420  19.730  12.890  1.00  0.00            
ATOM    148  C43 GCD     1      26.460  19.020  11.600  1.00  0.00            
ATOM    149  H71 GCD     1      27.460  19.050  11.150  1.00  0.00            
ATOM    150  C44 GCD     1      26.010  17.560  11.920  1.00  0.00            
ATOM    151  H72 GCD     1      25.070  17.750  12.450  1.00  0.00            
ATOM    152  O36 GCD     1      26.930  16.870  12.690  1.00  0.00            
ATOM    153  H73 GCD     1      27.240  17.440  13.400  1.00  0.00            
ATOM    154  C45 GCD     1      25.750  16.810  10.670  1.00  0.00            
ATOM    155  H74 GCD     1      26.710  16.580  10.190  1.00  0.00            
ATOM    156  O37 GCD     1      25.180  15.590  10.950  1.00  0.00            
ATOM    157  H75 GCD     1      25.920  15.070  11.280  1.00  0.00            
ATOM    158  C46 GCD     1      24.890  17.560   9.690  1.00  0.00            
ATOM    159  H76 GCD     1      24.820  17.090   8.700  1.00  0.00            
ATOM    160  O38 GCD     1      23.570  17.760  10.270  1.00  0.00            
ATOM    161  O39 GCD     1      25.490  18.810   9.490  1.00  0.00            
ATOM    162  C47 GCD     1      25.590  19.660  10.590  1.00  0.00            
ATOM    163  H77 GCD     1      24.620  19.890  11.050  1.00  0.00            
ATOM    164  C48 GCD     1      26.110  21.000  10.040  1.00  0.00            
ATOM    165  H78 GCD     1      27.080  20.960   9.530  1.00  0.00            
ATOM    166  H79 GCD     1      26.270  21.720  10.850  1.00  0.00            
ATOM    167  O40 GCD     1      25.260  21.500   9.060  1.00  0.00            
ATOM    168  H80 GCD     1      25.230  20.870   8.330  1.00  0.00            
ATOM    169  C1  CC6     2      16.970  16.340  15.430  1.00  0.00            
ATOM    170  C2  CC6     2      18.380  16.830  15.020  1.00  0.00            
ATOM    171  C3  CC6     2      19.340  17.170  16.180  1.00  0.00            
ATOM    172  C4  CC6     2      20.730  17.800  15.830  1.00  0.00            
ATOM    173  C5  CC6     2      21.660  16.620  15.340  1.00  0.00            
ATOM    174  O1  CC6     2      21.250  15.530  14.940  1.00  0.00            
ATOM    175  O2  CC6     2      22.990  16.850  15.550  1.00  0.00            
ATOM    176  C6  CC6     2      23.920  15.770  15.220  1.00  0.00            
ATOM    177  C7  CC6     2      25.390  16.190  15.360  1.00  0.00            
ATOM    178  N1  CC6     2      25.820  16.430  16.870  1.00  0.00            
ATOM    179  C8  CC6     2      27.320  16.120  17.030  1.00  0.00            
ATOM    180  C9  CC6     2      27.650  14.610  16.910  1.00  0.00            
ATOM    181  C10 CC6     2      25.530  17.890  17.150  1.00  0.00            
ATOM    182  C11 CC6     2      25.720  18.200  18.660  1.00  0.00            
ATOM    183  C12 CC6     2      20.550  18.900  14.770  1.00  0.00            
ATOM    184  C13 CC6     2      21.150  18.810  13.520  1.00  0.00            
ATOM    185  C14 CC6     2      20.910  19.870  12.610  1.00  0.00            
ATOM    186  C15 CC6     2      19.990  20.890  12.860  1.00  0.00            
ATOM    187  C16 CC6     2      19.260  20.870  14.040  1.00  0.00            
ATOM    188  C17 CC6     2      19.590  19.910  14.990  1.00  0.00            
ATOM    189  C18 CC6     2      21.330  18.290  17.160  1.00  0.00            
ATOM    190  C19 CC6     2      21.390  17.520  18.320  1.00  0.00            
ATOM    191  C20 CC6     2      21.890  18.040  19.550  1.00  0.00            
ATOM    192  C21 CC6     2      22.390  19.400  19.580  1.00  0.00            
ATOM    193  C22 CC6     2      22.520  20.100  18.360  1.00  0.00            
ATOM    194  C23 CC6     2      21.960  19.520  17.190  1.00  0.00            
ATOM    195  H1  CC6     2      16.230  16.620  14.670  1.00  0.00            
ATOM    196  H2  CC6     2      17.020  15.250  15.540  1.00  0.00            
ATOM    197  H3  CC6     2      16.730  16.790  16.400  1.00  0.00            
ATOM    198  H4  CC6     2      18.280  17.800  14.500  1.00  0.00            
ATOM    199  H5  CC6     2      18.910  16.200  14.290  1.00  0.00            
ATOM    200  H6  CC6     2      19.530  16.220  16.690  1.00  0.00            
ATOM    201  H7  CC6     2      18.810  17.840  16.870  1.00  0.00            
ATOM    202  H8  CC6     2      23.750  15.440  14.190  1.00  0.00            
ATOM    203  H9  CC6     2      23.810  14.900  15.870  1.00  0.00            
ATOM    204  H10 CC6     2      25.370  17.170  14.870  1.00  0.00            
ATOM    205  H11 CC6     2      25.910  15.330  14.930  1.00  0.00            
ATOM    206  H12 CC6     2      25.330  15.790  17.510  1.00  0.00            
ATOM    207  H13 CC6     2      27.600  16.460  18.020  1.00  0.00            
ATOM    208  H14 CC6     2      27.890  16.620  16.240  1.00  0.00            
ATOM    209  H15 CC6     2      28.720  14.420  17.070  1.00  0.00            
ATOM    210  H16 CC6     2      27.150  14.050  17.720  1.00  0.00            
ATOM    211  H17 CC6     2      27.390  14.070  15.990  1.00  0.00            
ATOM    212  H18 CC6     2      24.470  18.010  16.960  1.00  0.00            
ATOM    213  H19 CC6     2      26.120  18.580  16.540  1.00  0.00            
ATOM    214  H20 CC6     2      26.710  18.010  19.080  1.00  0.00            
ATOM    215  H21 CC6     2      25.520  19.260  18.850  1.00  0.00            
ATOM    216  H22 CC6     2      24.950  17.660  19.210  1.00  0.00            
ATOM    217  H23 CC6     2      21.940  18.090  13.310  1.00  0.00            
ATOM    218  H24 CC6     2      21.550  19.830  11.740  1.00  0.00            
ATOM    219  H25 CC6     2      19.990  21.810  12.280  1.00  0.00            
ATOM    220  H26 CC6     2      18.570  21.660  14.310  1.00  0.00            
ATOM    221  H27 CC6     2      18.940  19.920  15.860  1.00  0.00            
ATOM    222  H28 CC6     2      20.950  16.520  18.280  1.00  0.00            
ATOM    223  H29 CC6     2      21.990  17.420  20.430  1.00  0.00            
ATOM    224  H30 CC6     2      22.770  19.860  20.480  1.00  0.00            
ATOM    225  H31 CC6     2      22.920  21.110  18.330  1.00  0.00            
ATOM    226  H32 CC6     2      22.050  20.170  16.330  1.00  0.00            
TER
ENDMDL
MODEL        1
ATOM      1  H1  GCD     1      13.370  24.460   5.250  1.00  0.00            
ATOM      2  O1  GCD     1      13.570  24.800   4.370  1.00  0.00            
ATOM      3  C1  GCD     1      14.120  23.840   3.490  1.00  0.00            
ATOM      4  H2  GCD     1      13.880  24.150   2.470  1.00  0.00            
ATOM      5  H3  GCD     1      15.200  23.770   3.690  1.00  0.00            
ATOM      6  C2  GCD     1      13.680  22.420   3.830  1.00  0.00            
ATOM      7  H4  GCD     1      14.230  22.070   4.710  1.00  0.00            
ATOM      8  C3  GCD     1      14.170  21.490   2.720  1.00  0.00            
ATOM      9  H5  GCD     1      13.790  21.710   1.710  1.00  0.00            
ATOM     10  C4  GCD     1      13.770  20.070   3.050  1.00  0.00            
ATOM     11  H6  GCD     1      14.380  19.810   3.920  1.00  0.00            
ATOM     12  O2  GCD     1      14.020  19.340   1.900  1.00  0.00            
ATOM     13  H7  GCD     1      14.920  19.600   1.690  1.00  0.00            
ATOM     14  C5  GCD     1      12.290  19.960   3.420  1.00  0.00            
ATOM     15  H8  GCD     1      11.800  20.220   2.470  1.00  0.00            
ATOM     16  O3  GCD     1      11.900  18.620   3.890  1.00  0.00            
ATOM     17  H9  GCD     1      11.660  18.090   3.130  1.00  0.00            
ATOM     18  C6  GCD     1      11.880  21.050   4.410  1.00  0.00            
ATOM     19  O4  GCD     1      12.290  22.290   3.940  1.00  0.00            
ATOM     20  H10 GCD     1      10.790  21.120   4.450  1.00  0.00            
ATOM     21  O5  GCD     1      12.360  20.820   5.730  1.00  0.00            
ATOM     22  C7  GCD     1      11.370  20.600   6.780  1.00  0.00            
ATOM     23  H11 GCD     1      10.370  20.370   6.400  1.00  0.00            
ATOM     24  C8  GCD     1      11.960  19.310   7.420  1.00  0.00            
ATOM     25  H12 GCD     1      13.020  19.520   7.630  1.00  0.00            
ATOM     26  O6  GCD     1      11.790  18.120   6.550  1.00  0.00            
ATOM     27  H13 GCD     1      11.870  18.470   5.650  1.00  0.00            
ATOM     28  C9  GCD     1      11.310  19.030   8.790  1.00  0.00            
ATOM     29  H14 GCD     1      10.280  18.880   8.430  1.00  0.00            
ATOM     30  O7  GCD     1      11.850  17.860   9.440  1.00  0.00            
ATOM     31  H15 GCD     1      12.370  18.280  10.140  1.00  0.00            
ATOM     32  C10 GCD     1      11.270  20.240   9.790  1.00  0.00            
ATOM     33  H16 GCD     1      10.690  20.010  10.690  1.00  0.00            
ATOM     34  O8  GCD     1      10.770  21.320   9.050  1.00  0.00            
ATOM     35  C11 GCD     1      11.470  21.700   7.850  1.00  0.00            
ATOM     36  H17 GCD     1      12.540  21.870   8.010  1.00  0.00            
ATOM     37  C12 GCD     1      10.970  23.010   7.320  1.00  0.00            
ATOM     38  H18 GCD     1      11.410  23.480   6.430  1.00  0.00            
ATOM     39  H19 GCD     1      11.050  23.680   8.190  1.00  0.00            
ATOM     40  O9  GCD     1       9.590  22.750   7.010  1.00  0.00            
ATOM     41  H20 GCD     1       9.350  22.390   7.870  1.00  0.00            
ATOM     42  O10 GCD     1      12.610  20.420  10.300  1.00  0.00            
ATOM     43  C13 GCD     1      12.770  20.750  11.730  1.00  0.00            
ATOM     44  H21 GCD     1      11.800  21.080  12.110  1.00  0.00            
ATOM     45  C14 GCD     1      13.240  19.520  12.530  1.00  0.00            
ATOM     46  H22 GCD     1      14.260  19.230  12.250  1.00  0.00            
ATOM     47  O11 GCD     1      12.330  18.410  12.380  1.00  0.00            
ATOM     48  H23 GCD     1      11.620  18.680  12.970  1.00  0.00            
ATOM     49  C15 GCD     1      13.430  19.950  14.020  1.00  0.00            
ATOM     50  H24 GCD     1      12.430  20.290  14.320  1.00  0.00            
ATOM     51  O12 GCD     1      13.960  18.840  14.790  1.00  0.00            
ATOM     52  H25 GCD     1      13.280  18.160  14.720  1.00  0.00            
ATOM     53  C16 GCD     1      14.330  21.140  14.200  1.00  0.00            
ATOM     54  H26 GCD     1      14.440  21.400  15.250  1.00  0.00            
ATOM     55  O13 GCD     1      13.980  22.210  13.350  1.00  0.00            
ATOM     56  C17 GCD     1      13.800  21.910  11.980  1.00  0.00            
ATOM     57  H27 GCD     1      14.790  21.680  11.590  1.00  0.00            
ATOM     58  C18 GCD     1      13.320  23.200  11.300  1.00  0.00            
ATOM     59  H28 GCD     1      12.380  23.570  11.750  1.00  0.00            
ATOM     60  H29 GCD     1      12.990  23.000  10.280  1.00  0.00            
ATOM     61  O14 GCD     1      14.230  24.270  11.350  1.00  0.00            
ATOM     62  H30 GCD     1      13.830  25.030  10.920  1.00  0.00            
ATOM     63  O15 GCD     1      15.620  20.710  13.800  1.00  0.00            
ATOM     64  C19 GCD     1      16.710  20.900  14.660  1.00  0.00            
ATOM     65  H31 GCD     1      16.370  21.420  15.560  1.00  0.00            
ATOM     66  C20 GCD     1      17.390  19.540  15.090  1.00  0.00            
ATOM     67  H32 GCD     1      17.640  18.880  14.240  1.00  0.00            
ATOM     68  O16 GCD     1      16.540  18.840  15.980  1.00  0.00            
ATOM     69  H33 GCD     1      15.720  18.790  15.470  1.00  0.00            
ATOM     70  C21 GCD     1      18.700  19.790  15.820  1.00  0.00            
ATOM     71  H34 GCD     1      18.520  20.330  16.750  1.00  0.00            
ATOM     72  O17 GCD     1      19.310  18.490  16.280  1.00  0.00            
ATOM     73  H35 GCD     1      19.300  17.810  15.590  1.00  0.00            
ATOM     74  C22 GCD     1      19.610  20.660  15.030  1.00  0.00            
ATOM     75  H36 GCD     1      20.460  20.970  15.640  1.00  0.00            
ATOM     76  O18 GCD     1      18.880  21.840  14.710  1.00  0.00            
ATOM     77  C23 GCD     1      17.790  21.680  13.880  1.00  0.00            
ATOM     78  H37 GCD     1      18.020  21.070  13.000  1.00  0.00            
ATOM     79  C24 GCD     1      17.350  23.070  13.410  1.00  0.00            
ATOM     80  H38 GCD     1      17.260  23.720  14.290  1.00  0.00            
ATOM     81  H39 GCD     1      16.400  23.100  12.850  1.00  0.00            
ATOM     82  O19 GCD     1      18.290  23.580  12.480  1.00  0.00            
ATOM     83  H40 GCD     1      19.220  23.620  12.760  1.00  0.00            
ATOM     84  O20 GCD     1      20.110  20.130  13.830  1.00  0.00            
ATOM     85  C25 GCD     1      21.230  19.330  13.830  1.00  0.00            
ATOM     86  H41 GCD     1      21.560  19.060  14.840  1.00  0.00            
ATOM     87  C26 GCD     1      20.880  18.110  12.970  1.00  0.00            
ATOM     88  H42 GCD     1      20.350  18.580  12.140  1.00  0.00            
ATOM     89  O21 GCD     1      20.000  17.260  13.740  1.00  0.00            
ATOM     90  H43 GCD     1      19.750  16.490  13.220  1.00  0.00            
ATOM     91  C27 GCD     1      22.130  17.280  12.530  1.00  0.00            
ATOM     92  H44 GCD     1      22.480  16.920  13.510  1.00  0.00            
ATOM     93  O22 GCD     1      21.800  16.130  11.730  1.00  0.00            
ATOM     94  H45 GCD     1      21.210  15.500  12.160  1.00  0.00            
ATOM     95  C28 GCD     1      23.140  18.190  11.830  1.00  0.00            
ATOM     96  H46 GCD     1      24.050  17.600  11.680  1.00  0.00            
ATOM     97  O23 GCD     1      23.380  19.290  12.700  1.00  0.00            
ATOM     98  C29 GCD     1      22.320  20.140  13.120  1.00  0.00            
ATOM     99  H47 GCD     1      21.840  20.570  12.230  1.00  0.00            
ATOM    100  C30 GCD     1      22.990  21.210  13.910  1.00  0.00            
ATOM    101  H48 GCD     1      23.480  20.800  14.800  1.00  0.00            
ATOM    102  H49 GCD     1      22.160  21.800  14.310  1.00  0.00            
ATOM    103  O24 GCD     1      23.780  22.090  13.250  1.00  0.00            
ATOM    104  H50 GCD     1      24.280  22.540  13.940  1.00  0.00            
ATOM    105  O25 GCD     1      22.590  18.740  10.660  1.00  0.00            
ATOM    106  C31 GCD     1      23.510  18.710   9.580  1.00  0.00            
ATOM    107  H51 GCD     1      24.510  18.630  10.010  1.00  0.00            
ATOM    108  C32 GCD     1      23.180  17.590   8.600  1.00  0.00            
ATOM    109  H52 GCD     1      22.170  17.720   8.190  1.00  0.00            
ATOM    110  O26 GCD     1      23.270  16.310   9.230  1.00  0.00            
ATOM    111  H53 GCD     1      22.730  16.310  10.030  1.00  0.00            
ATOM    112  C33 GCD     1      24.120  17.630   7.410  1.00  0.00            
ATOM    113  H54 GCD     1      25.150  17.580   7.770  1.00  0.00            
ATOM    114  O27 GCD     1      23.910  16.600   6.500  1.00  0.00            
ATOM    115  H55 GCD     1      24.190  15.800   6.960  1.00  0.00            
ATOM    116  C34 GCD     1      24.070  19.030   6.780  1.00  0.00            
ATOM    117  H56 GCD     1      24.830  19.060   5.990  1.00  0.00            
ATOM    118  O28 GCD     1      24.350  19.970   7.770  1.00  0.00            
ATOM    119  C35 GCD     1      23.450  20.070   8.880  1.00  0.00            
ATOM    120  H57 GCD     1      22.410  20.250   8.600  1.00  0.00            
ATOM    121  C36 GCD     1      24.040  21.190   9.750  1.00  0.00            
ATOM    122  H58 GCD     1      25.000  20.860  10.180  1.00  0.00            
ATOM    123  H59 GCD     1      23.440  21.410  10.640  1.00  0.00            
ATOM    124  O29 GCD     1      24.130  22.430   9.010  1.00  0.00            
ATOM    125  H60 GCD     1      24.790  22.230   8.330  1.00  0.00            
ATOM    126  O30 GCD     1      22.830  19.230   6.220  1.00  0.00            
ATOM    127  C37 GCD     1      22.740  19.820   4.900  1.00  0.00            
ATOM    128  H61 GCD     1      23.760  19.840   4.490  1.00  0.00            
ATOM    129  C38 GCD     1      21.860  18.960   4.080  1.00  0.00            
ATOM    130  H62 GCD     1      20.910  18.860   4.630  1.00  0.00            
ATOM    131  O31 GCD     1      22.470  17.670   3.890  1.00  0.00            
ATOM    132  H63 GCD     1      23.060  17.580   4.640  1.00  0.00            
ATOM    133  C39 GCD     1      21.750  19.590   2.710  1.00  0.00            
ATOM    134  H64 GCD     1      22.780  19.710   2.330  1.00  0.00            
ATOM    135  O32 GCD     1      21.100  18.730   1.710  1.00  0.00            
ATOM    136  H65 GCD     1      21.680  17.960   1.650  1.00  0.00            
ATOM    137  C40 GCD     1      21.150  20.950   2.750  1.00  0.00            
ATOM    138  H66 GCD     1      21.300  21.330   1.740  1.00  0.00            
ATOM    139  O33 GCD     1      21.820  21.770   3.680  1.00  0.00            
ATOM    140  C41 GCD     1      22.050  21.180   4.950  1.00  0.00            
ATOM    141  H67 GCD     1      21.120  21.080   5.520  1.00  0.00            
ATOM    142  C42 GCD     1      22.910  22.110   5.660  1.00  0.00            
ATOM    143  H68 GCD     1      23.010  21.870   6.730  1.00  0.00            
ATOM    144  H69 GCD     1      22.500  23.130   5.740  1.00  0.00            
ATOM    145  O34 GCD     1      24.240  22.230   5.100  1.00  0.00            
ATOM    146  H70 GCD     1      24.040  22.350   4.160  1.00  0.00            
ATOM    147  O35 GCD     1      19.750  20.830   3.160  1.00  0.00            
ATOM    148  C43 GCD     1      18.920  21.620   2.260  1.00  0.00            
ATOM    149  H71 GCD     1      19.480  22.220   1.540  1.00  0.00            
ATOM    150  C44 GCD     1      18.080  20.610   1.440  1.00  0.00            
ATOM    151  H72 GCD     1      17.700  19.760   2.030  1.00  0.00            
ATOM    152  O36 GCD     1      18.950  20.120   0.430  1.00  0.00            
ATOM    153  H73 GCD     1      19.650  19.680   0.930  1.00  0.00            
ATOM    154  C45 GCD     1      16.870  21.330   0.820  1.00  0.00            
ATOM    155  H74 GCD     1      17.280  22.010   0.060  1.00  0.00            
ATOM    156  O37 GCD     1      15.960  20.430   0.070  1.00  0.00            
ATOM    157  H75 GCD     1      15.470  20.990  -0.540  1.00  0.00            
ATOM    158  C46 GCD     1      16.160  22.240   1.730  1.00  0.00            
ATOM    159  H76 GCD     1      15.400  22.850   1.240  1.00  0.00            
ATOM    160  O38 GCD     1      15.570  21.470   2.820  1.00  0.00            
ATOM    161  O39 GCD     1      17.160  23.170   2.240  1.00  0.00            
ATOM    162  C47 GCD     1      18.100  22.500   3.110  1.00  0.00            
ATOM    163  H77 GCD     1      17.560  21.890   3.850  1.00  0.00            
ATOM    164  C48 GCD     1      18.870  23.510   3.920  1.00  0.00            
ATOM    165  H78 GCD     1      19.410  24.230   3.290  1.00  0.00            
ATOM    166  H79 GCD     1      19.600  22.950   4.520  1.00  0.00            
ATOM    167  O40 GCD     1      17.980  24.160   4.860  1.00  0.00            
ATOM    168  H80 GCD     1      17.900  25.080   4.580  1.00  0.00            
ATOM    169  C1  CC6     2      16.310  16.310  13.750  1.00  0.00            
ATOM    170  C2  CC6     2      16.220  17.120  12.400  1.00  0.00            
ATOM    171  C3  CC6     2      17.160  16.580  11.300  1.00  0.00            
ATOM    172  C4  CC6     2      17.050  17.200   9.890  1.00  0.00            
ATOM    173  C5  CC6     2      15.810  16.650   9.190  1.00  0.00            
ATOM    174  O1  CC6     2      14.830  16.620   9.850  1.00  0.00            
ATOM    175  O2  CC6     2      15.750  16.770   7.840  1.00  0.00            
ATOM    176  C6  CC6     2      14.560  16.400   7.160  1.00  0.00            
ATOM    177  C7  CC6     2      14.650  16.790   5.620  1.00  0.00            
ATOM    178  N1  CC6     2      15.710  16.060   4.750  1.00  0.00            
ATOM    179  C8  CC6     2      15.180  15.920   3.320  1.00  0.00            
ATOM    180  C9  CC6     2      13.980  14.940   3.100  1.00  0.00            
ATOM    181  C10 CC6     2      17.000  16.830   4.820  1.00  0.00            
ATOM    182  C11 CC6     2      16.880  18.360   4.470  1.00  0.00            
ATOM    183  C12 CC6     2      17.060  18.780   9.940  1.00  0.00            
ATOM    184  C13 CC6     2      15.880  19.480   9.540  1.00  0.00            
ATOM    185  C14 CC6     2      15.940  20.880   9.530  1.00  0.00            
ATOM    186  C15 CC6     2      17.130  21.580   9.830  1.00  0.00            
ATOM    187  C16 CC6     2      18.230  20.890  10.350  1.00  0.00            
ATOM    188  C17 CC6     2      18.140  19.490  10.400  1.00  0.00            
ATOM    189  C18 CC6     2      18.200  16.710   8.990  1.00  0.00            
ATOM    190  C19 CC6     2      18.990  15.620   9.300  1.00  0.00            
ATOM    191  C20 CC6     2      20.030  15.190   8.500  1.00  0.00            
ATOM    192  C21 CC6     2      20.230  15.880   7.280  1.00  0.00            
ATOM    193  C22 CC6     2      19.490  17.010   6.940  1.00  0.00            
ATOM    194  C23 CC6     2      18.510  17.470   7.850  1.00  0.00            
ATOM    195  H1  CC6     2      16.230  15.220  13.660  1.00  0.00            
ATOM    196  H2  CC6     2      17.280  16.450  14.240  1.00  0.00            
ATOM    197  H3  CC6     2      15.460  16.630  14.360  1.00  0.00            
ATOM    198  H4  CC6     2      16.420  18.200  12.490  1.00  0.00            
ATOM    199  H5  CC6     2      15.150  17.070  12.150  1.00  0.00            
ATOM    200  H6  CC6     2      17.030  15.490  11.260  1.00  0.00            
ATOM    201  H7  CC6     2      18.170  16.690  11.730  1.00  0.00            
ATOM    202  H8  CC6     2      13.640  16.840   7.570  1.00  0.00            
ATOM    203  H9  CC6     2      14.390  15.320   7.210  1.00  0.00            
ATOM    204  H10 CC6     2      14.790  17.870   5.510  1.00  0.00            
ATOM    205  H11 CC6     2      13.680  16.530   5.200  1.00  0.00            
ATOM    206  H12 CC6     2      15.890  15.150   5.200  1.00  0.00            
ATOM    207  H13 CC6     2      16.030  15.550   2.750  1.00  0.00            
ATOM    208  H14 CC6     2      14.920  16.880   2.870  1.00  0.00            
ATOM    209  H15 CC6     2      13.080  15.340   3.580  1.00  0.00            
ATOM    210  H16 CC6     2      13.750  14.930   2.030  1.00  0.00            
ATOM    211  H17 CC6     2      14.160  13.920   3.470  1.00  0.00            
ATOM    212  H18 CC6     2      17.790  16.450   4.170  1.00  0.00            
ATOM    213  H19 CC6     2      17.260  16.780   5.870  1.00  0.00            
ATOM    214  H20 CC6     2      16.520  19.030   5.260  1.00  0.00            
ATOM    215  H21 CC6     2      17.870  18.820   4.330  1.00  0.00            
ATOM    216  H22 CC6     2      16.270  18.600   3.600  1.00  0.00            
ATOM    217  H23 CC6     2      14.940  18.960   9.360  1.00  0.00            
ATOM    218  H24 CC6     2      15.090  21.480   9.220  1.00  0.00            
ATOM    219  H25 CC6     2      17.200  22.660   9.800  1.00  0.00            
ATOM    220  H26 CC6     2      18.990  21.550  10.750  1.00  0.00            
ATOM    221  H27 CC6     2      19.010  18.930  10.730  1.00  0.00            
ATOM    222  H28 CC6     2      18.860  15.020  10.190  1.00  0.00            
ATOM    223  H29 CC6     2      20.630  14.300   8.690  1.00  0.00            
ATOM    224  H30 CC6     2      21.040  15.590   6.610  1.00  0.00            
ATOM    225  H31 CC6     2      19.570  17.470   5.960  1.00  0.00            
ATOM    226  H32 CC6     2      17.810  18.170   7.390  1.00  0.00            
TER
ENDMDL
MODEL        1
ATOM      1  H1  GCD     1      12.520  24.050  18.780  1.00  0.00            
ATOM      2  O1  GCD     1      12.340  23.360  19.420  1.00  0.00            
ATOM      3  C1  GCD     1      13.570  23.020  20.070  1.00  0.00            
ATOM      4  H2  GCD     1      14.370  23.070  19.310  1.00  0.00            
ATOM      5  H3  GCD     1      13.800  23.720  20.880  1.00  0.00            
ATOM      6  C2  GCD     1      13.630  21.610  20.630  1.00  0.00            
ATOM      7  H4  GCD     1      14.600  21.320  21.050  1.00  0.00            
ATOM      8  C3  GCD     1      13.290  20.360  19.720  1.00  0.00            
ATOM      9  H5  GCD     1      12.260  20.480  19.390  1.00  0.00            
ATOM     10  C4  GCD     1      13.310  19.030  20.510  1.00  0.00            
ATOM     11  H6  GCD     1      14.350  18.890  20.820  1.00  0.00            
ATOM     12  O2  GCD     1      13.000  17.830  19.780  1.00  0.00            
ATOM     13  H7  GCD     1      13.360  17.970  18.900  1.00  0.00            
ATOM     14  C5  GCD     1      12.520  19.150  21.780  1.00  0.00            
ATOM     15  H8  GCD     1      11.470  19.330  21.520  1.00  0.00            
ATOM     16  O3  GCD     1      12.470  18.000  22.630  1.00  0.00            
ATOM     17  H9  GCD     1      13.280  17.970  23.150  1.00  0.00            
ATOM     18  C6  GCD     1      12.960  20.380  22.630  1.00  0.00            
ATOM     19  O4  GCD     1      12.680  21.530  21.740  1.00  0.00            
ATOM     20  H10 GCD     1      12.330  20.460  23.520  1.00  0.00            
ATOM     21  O5  GCD     1      14.320  20.220  23.090  1.00  0.00            
ATOM     22  C7  GCD     1      14.490  20.120  24.500  1.00  0.00            
ATOM     23  H11 GCD     1      13.540  19.900  24.990  1.00  0.00            
ATOM     24  C8  GCD     1      15.420  18.890  24.790  1.00  0.00            
ATOM     25  H12 GCD     1      16.310  18.950  24.150  1.00  0.00            
ATOM     26  O6  GCD     1      14.930  17.580  24.530  1.00  0.00            
ATOM     27  H13 GCD     1      14.960  17.100  25.360  1.00  0.00            
ATOM     28  C9  GCD     1      15.930  18.900  26.270  1.00  0.00            
ATOM     29  H14 GCD     1      15.050  18.760  26.910  1.00  0.00            
ATOM     30  O7  GCD     1      16.790  17.800  26.590  1.00  0.00            
ATOM     31  H15 GCD     1      17.670  18.130  26.790  1.00  0.00            
ATOM     32  C10 GCD     1      16.570  20.200  26.540  1.00  0.00            
ATOM     33  H16 GCD     1      16.770  20.350  27.600  1.00  0.00            
ATOM     34  O8  GCD     1      15.680  21.200  26.360  1.00  0.00            
ATOM     35  C11 GCD     1      15.100  21.400  25.030  1.00  0.00            
ATOM     36  H17 GCD     1      15.980  21.720  24.460  1.00  0.00            
ATOM     37  C12 GCD     1      14.220  22.630  24.990  1.00  0.00            
ATOM     38  H18 GCD     1      13.990  22.960  23.970  1.00  0.00            
ATOM     39  H19 GCD     1      14.820  23.470  25.360  1.00  0.00            
ATOM     40  O9  GCD     1      12.970  22.470  25.740  1.00  0.00            
ATOM     41  H20 GCD     1      13.230  22.590  26.660  1.00  0.00            
ATOM     42  O10 GCD     1      17.780  20.320  25.820  1.00  0.00            
ATOM     43  C13 GCD     1      19.050  20.410  26.470  1.00  0.00            
ATOM     44  H21 GCD     1      18.940  20.180  27.540  1.00  0.00            
ATOM     45  C14 GCD     1      20.040  19.400  25.830  1.00  0.00            
ATOM     46  H22 GCD     1      19.980  19.420  24.730  1.00  0.00            
ATOM     47  O11 GCD     1      19.740  18.110  26.290  1.00  0.00            
ATOM     48  H23 GCD     1      20.150  17.500  25.670  1.00  0.00            
ATOM     49  C15 GCD     1      21.450  19.620  26.300  1.00  0.00            
ATOM     50  H24 GCD     1      21.570  19.280  27.340  1.00  0.00            
ATOM     51  O12 GCD     1      22.360  18.820  25.610  1.00  0.00            
ATOM     52  H25 GCD     1      22.750  18.280  26.310  1.00  0.00            
ATOM     53  C16 GCD     1      21.880  21.080  26.140  1.00  0.00            
ATOM     54  H26 GCD     1      22.860  21.210  26.620  1.00  0.00            
ATOM     55  O13 GCD     1      20.940  21.800  26.900  1.00  0.00            
ATOM     56  C17 GCD     1      19.610  21.800  26.320  1.00  0.00            
ATOM     57  H27 GCD     1      19.640  22.090  25.260  1.00  0.00            
ATOM     58  C18 GCD     1      18.820  22.830  27.080  1.00  0.00            
ATOM     59  H28 GCD     1      17.790  22.920  26.710  1.00  0.00            
ATOM     60  H29 GCD     1      19.230  23.830  26.900  1.00  0.00            
ATOM     61  O14 GCD     1      18.650  22.510  28.520  1.00  0.00            
ATOM     62  H30 GCD     1      18.520  23.300  29.070  1.00  0.00            
ATOM     63  O15 GCD     1      22.020  21.610  24.790  1.00  0.00            
ATOM     64  C19 GCD     1      23.180  22.500  24.670  1.00  0.00            
ATOM     65  H31 GCD     1      23.660  22.550  25.660  1.00  0.00            
ATOM     66  C20 GCD     1      24.060  21.870  23.580  1.00  0.00            
ATOM     67  H32 GCD     1      23.450  21.980  22.680  1.00  0.00            
ATOM     68  O16 GCD     1      24.290  20.490  23.940  1.00  0.00            
ATOM     69  H33 GCD     1      23.510  20.090  24.330  1.00  0.00            
ATOM     70  C21 GCD     1      25.290  22.670  23.360  1.00  0.00            
ATOM     71  H34 GCD     1      25.900  22.630  24.270  1.00  0.00            
ATOM     72  O17 GCD     1      26.140  22.160  22.340  1.00  0.00            
ATOM     73  H35 GCD     1      26.270  22.890  21.730  1.00  0.00            
ATOM     74  C22 GCD     1      24.910  24.140  23.170  1.00  0.00            
ATOM     75  H36 GCD     1      25.800  24.760  23.300  1.00  0.00            
ATOM     76  O18 GCD     1      23.940  24.560  24.170  1.00  0.00            
ATOM     77  C23 GCD     1      22.740  23.870  24.190  1.00  0.00            
ATOM     78  H37 GCD     1      22.260  23.880  23.200  1.00  0.00            
ATOM     79  C24 GCD     1      21.690  24.480  25.130  1.00  0.00            
ATOM     80  H38 GCD     1      21.960  24.430  26.190  1.00  0.00            
ATOM     81  H39 GCD     1      20.760  23.900  25.080  1.00  0.00            
ATOM     82  O19 GCD     1      21.280  25.790  24.700  1.00  0.00            
ATOM     83  H40 GCD     1      22.040  26.390  24.680  1.00  0.00            
ATOM     84  O20 GCD     1      24.340  24.260  21.970  1.00  0.00            
ATOM     85  C25 GCD     1      24.660  25.420  21.190  1.00  0.00            
ATOM     86  H41 GCD     1      25.240  26.210  21.670  1.00  0.00            
ATOM     87  C26 GCD     1      25.550  24.980  20.050  1.00  0.00            
ATOM     88  H42 GCD     1      25.060  24.090  19.650  1.00  0.00            
ATOM     89  O21 GCD     1      26.880  24.660  20.490  1.00  0.00            
ATOM     90  H43 GCD     1      27.510  24.500  19.770  1.00  0.00            
ATOM     91  C27 GCD     1      25.650  26.060  18.920  1.00  0.00            
ATOM     92  H44 GCD     1      26.070  26.970  19.350  1.00  0.00            
ATOM     93  O22 GCD     1      26.380  25.610  17.840  1.00  0.00            
ATOM     94  H45 GCD     1      25.920  24.860  17.450  1.00  0.00            
ATOM     95  C28 GCD     1      24.220  26.520  18.500  1.00  0.00            
ATOM     96  H46 GCD     1      24.320  27.280  17.720  1.00  0.00            
ATOM     97  O23 GCD     1      23.440  26.980  19.580  1.00  0.00            
ATOM     98  C29 GCD     1      23.320  26.040  20.670  1.00  0.00            
ATOM     99  H47 GCD     1      22.670  25.230  20.310  1.00  0.00            
ATOM    100  C30 GCD     1      22.680  26.850  21.820  1.00  0.00            
ATOM    101  H48 GCD     1      23.180  27.810  21.970  1.00  0.00            
ATOM    102  H49 GCD     1      22.740  26.220  22.710  1.00  0.00            
ATOM    103  O24 GCD     1      21.360  27.170  21.460  1.00  0.00            
ATOM    104  H50 GCD     1      21.470  27.880  20.820  1.00  0.00            
ATOM    105  O25 GCD     1      23.520  25.410  17.930  1.00  0.00            
ATOM    106  C31 GCD     1      23.530  25.110  16.600  1.00  0.00            
ATOM    107  H51 GCD     1      24.270  25.810  16.180  1.00  0.00            
ATOM    108  C32 GCD     1      23.870  23.610  16.390  1.00  0.00            
ATOM    109  H52 GCD     1      23.210  22.900  16.910  1.00  0.00            
ATOM    110  O26 GCD     1      25.150  23.430  16.820  1.00  0.00            
ATOM    111  H53 GCD     1      25.430  22.530  16.600  1.00  0.00            
ATOM    112  C33 GCD     1      23.780  23.150  14.880  1.00  0.00            
ATOM    113  H54 GCD     1      24.640  23.650  14.400  1.00  0.00            
ATOM    114  O27 GCD     1      24.040  21.750  14.840  1.00  0.00            
ATOM    115  H55 GCD     1      24.400  21.500  13.990  1.00  0.00            
ATOM    116  C34 GCD     1      22.370  23.530  14.360  1.00  0.00            
ATOM    117  H56 GCD     1      22.240  23.330  13.290  1.00  0.00            
ATOM    118  O28 GCD     1      22.330  24.970  14.600  1.00  0.00            
ATOM    119  C35 GCD     1      22.210  25.420  15.930  1.00  0.00            
ATOM    120  H57 GCD     1      21.390  24.910  16.450  1.00  0.00            
ATOM    121  C36 GCD     1      21.940  26.940  16.080  1.00  0.00            
ATOM    122  H58 GCD     1      22.800  27.600  15.940  1.00  0.00            
ATOM    123  H59 GCD     1      21.580  27.090  17.110  1.00  0.00            
ATOM    124  O29 GCD     1      20.890  27.390  15.180  1.00  0.00            
ATOM    125  H60 GCD     1      21.080  27.110  14.270  1.00  0.00            
ATOM    126  O30 GCD     1      21.320  22.930  15.180  1.00  0.00            
ATOM    127  C37 GCD     1      20.390  22.140  14.420  1.00  0.00            
ATOM    128  H61 GCD     1      20.630  22.270  13.350  1.00  0.00            
ATOM    129  C38 GCD     1      20.440  20.590  14.760  1.00  0.00            
ATOM    130  H62 GCD     1      20.350  20.500  15.850  1.00  0.00            
ATOM    131  O31 GCD     1      21.640  20.030  14.450  1.00  0.00            
ATOM    132  H63 GCD     1      22.390  20.570  14.710  1.00  0.00            
ATOM    133  C39 GCD     1      19.280  19.890  14.070  1.00  0.00            
ATOM    134  H64 GCD     1      19.570  19.700  13.020  1.00  0.00            
ATOM    135  O32 GCD     1      19.170  18.560  14.650  1.00  0.00            
ATOM    136  H65 GCD     1      18.580  18.680  15.400  1.00  0.00            
ATOM    137  C40 GCD     1      17.900  20.620  14.170  1.00  0.00            
ATOM    138  H66 GCD     1      17.220  20.090  13.500  1.00  0.00            
ATOM    139  O33 GCD     1      18.060  21.990  13.780  1.00  0.00            
ATOM    140  C41 GCD     1      18.970  22.680  14.700  1.00  0.00            
ATOM    141  H67 GCD     1      18.620  22.380  15.700  1.00  0.00            
ATOM    142  C42 GCD     1      18.820  24.180  14.430  1.00  0.00            
ATOM    143  H68 GCD     1      19.630  24.660  14.990  1.00  0.00            
ATOM    144  H69 GCD     1      17.870  24.400  14.920  1.00  0.00            
ATOM    145  O34 GCD     1      18.790  24.660  13.090  1.00  0.00            
ATOM    146  H70 GCD     1      17.900  25.020  13.040  1.00  0.00            
ATOM    147  O35 GCD     1      17.230  20.520  15.470  1.00  0.00            
ATOM    148  C43 GCD     1      15.840  20.390  15.500  1.00  0.00            
ATOM    149  H71 GCD     1      15.370  20.270  14.520  1.00  0.00            
ATOM    150  C44 GCD     1      15.520  19.040  16.250  1.00  0.00            
ATOM    151  H72 GCD     1      16.060  19.040  17.210  1.00  0.00            
ATOM    152  O36 GCD     1      16.100  17.980  15.500  1.00  0.00            
ATOM    153  H73 GCD     1      15.740  17.940  14.610  1.00  0.00            
ATOM    154  C45 GCD     1      14.030  18.930  16.500  1.00  0.00            
ATOM    155  H74 GCD     1      13.510  18.810  15.540  1.00  0.00            
ATOM    156  O37 GCD     1      13.760  17.850  17.330  1.00  0.00            
ATOM    157  H75 GCD     1      13.780  17.000  16.880  1.00  0.00            
ATOM    158  C46 GCD     1      13.590  20.170  17.290  1.00  0.00            
ATOM    159  H76 GCD     1      12.510  20.070  17.450  1.00  0.00            
ATOM    160  O38 GCD     1      14.180  20.320  18.630  1.00  0.00            
ATOM    161  O39 GCD     1      13.880  21.310  16.470  1.00  0.00            
ATOM    162  C47 GCD     1      15.260  21.530  16.330  1.00  0.00            
ATOM    163  H77 GCD     1      15.760  21.570  17.310  1.00  0.00            
ATOM    164  C48 GCD     1      15.610  22.870  15.650  1.00  0.00            
ATOM    165  H78 GCD     1      15.500  22.700  14.570  1.00  0.00            
ATOM    166  H79 GCD     1      16.610  23.150  16.010  1.00  0.00            
ATOM    167  O40 GCD     1      14.750  23.880  16.080  1.00  0.00            
ATOM    168  H80 GCD     1      13.910  23.420  16.170  1.00  0.00            
ATOM    169  C1  CC6     2      17.330  19.770  21.490  1.00  0.00            
ATOM    170  C2  CC6     2      18.480  20.810  21.910  1.00  0.00            
ATOM    171  C3  CC6     2      19.950  20.500  21.450  1.00  0.00            
ATOM    172  C4  CC6     2      20.230  20.550  19.900  1.00  0.00            
ATOM    173  C5  CC6     2      19.520  19.490  19.110  1.00  0.00            
ATOM    174  O1  CC6     2      19.270  19.510  17.900  1.00  0.00            
ATOM    175  O2  CC6     2      19.500  18.310  19.830  1.00  0.00            
ATOM    176  C6  CC6     2      18.900  17.080  19.230  1.00  0.00            
ATOM    177  C7  CC6     2      18.290  16.260  20.430  1.00  0.00            
ATOM    178  N1  CC6     2      19.220  15.800  21.530  1.00  0.00            
ATOM    179  C8  CC6     2      18.370  15.270  22.660  1.00  0.00            
ATOM    180  C9  CC6     2      17.650  16.320  23.580  1.00  0.00            
ATOM    181  C10 CC6     2      19.990  14.750  20.870  1.00  0.00            
ATOM    182  C11 CC6     2      21.070  14.140  21.800  1.00  0.00            
ATOM    183  C12 CC6     2      19.800  21.930  19.400  1.00  0.00            
ATOM    184  C13 CC6     2      18.490  22.130  18.870  1.00  0.00            
ATOM    185  C14 CC6     2      18.020  23.400  18.510  1.00  0.00            
ATOM    186  C15 CC6     2      18.880  24.530  18.700  1.00  0.00            
ATOM    187  C16 CC6     2      20.180  24.300  19.220  1.00  0.00            
ATOM    188  C17 CC6     2      20.650  23.060  19.630  1.00  0.00            
ATOM    189  C18 CC6     2      21.730  20.330  19.540  1.00  0.00            
ATOM    190  C19 CC6     2      22.660  19.850  20.500  1.00  0.00            
ATOM    191  C20 CC6     2      24.010  19.620  20.170  1.00  0.00            
ATOM    192  C21 CC6     2      24.460  19.930  18.880  1.00  0.00            
ATOM    193  C22 CC6     2      23.590  20.440  17.960  1.00  0.00            
ATOM    194  C23 CC6     2      22.230  20.590  18.240  1.00  0.00            
ATOM    195  H1  CC6     2      16.380  20.180  21.860  1.00  0.00            
ATOM    196  H2  CC6     2      17.310  19.560  20.410  1.00  0.00            
ATOM    197  H3  CC6     2      17.530  18.790  21.950  1.00  0.00            
ATOM    198  H4  CC6     2      18.520  20.930  23.000  1.00  0.00            
ATOM    199  H5  CC6     2      18.280  21.830  21.580  1.00  0.00            
ATOM    200  H6  CC6     2      20.100  19.480  21.830  1.00  0.00            
ATOM    201  H7  CC6     2      20.580  21.220  21.970  1.00  0.00            
ATOM    202  H8  CC6     2      19.670  16.420  18.820  1.00  0.00            
ATOM    203  H9  CC6     2      18.200  17.330  18.430  1.00  0.00            
ATOM    204  H10 CC6     2      17.710  15.390  20.120  1.00  0.00            
ATOM    205  H11 CC6     2      17.540  16.920  20.870  1.00  0.00            
ATOM    206  H12 CC6     2      19.860  16.560  21.810  1.00  0.00            
ATOM    207  H13 CC6     2      18.950  14.530  23.200  1.00  0.00            
ATOM    208  H14 CC6     2      17.530  14.720  22.240  1.00  0.00            
ATOM    209  H15 CC6     2      17.180  17.080  22.950  1.00  0.00            
ATOM    210  H16 CC6     2      16.900  15.780  24.180  1.00  0.00            
ATOM    211  H17 CC6     2      18.360  16.720  24.320  1.00  0.00            
ATOM    212  H18 CC6     2      20.320  15.030  19.870  1.00  0.00            
ATOM    213  H19 CC6     2      19.320  13.910  20.690  1.00  0.00            
ATOM    214  H20 CC6     2      20.610  14.060  22.800  1.00  0.00            
ATOM    215  H21 CC6     2      21.310  13.100  21.570  1.00  0.00            
ATOM    216  H22 CC6     2      21.930  14.820  21.900  1.00  0.00            
ATOM    217  H23 CC6     2      17.810  21.310  18.660  1.00  0.00            
ATOM    218  H24 CC6     2      17.080  23.410  17.980  1.00  0.00            
ATOM    219  H25 CC6     2      18.580  25.570  18.580  1.00  0.00            
ATOM    220  H26 CC6     2      20.830  25.160  19.330  1.00  0.00            
ATOM    221  H27 CC6     2      21.620  22.920  20.100  1.00  0.00            
ATOM    222  H28 CC6     2      22.340  19.710  21.530  1.00  0.00            
ATOM    223  H29 CC6     2      24.720  19.150  20.850  1.00  0.00            
ATOM    224  H30 CC6     2      25.450  19.620  18.570  1.00  0.00            
ATOM    225  H31 CC6     2      23.920  20.630  16.940  1.00  0.00            
ATOM    226  H32 CC6     2      21.580  20.960  17.450  1.00  0.00            
TER
ENDMDL
MODEL        1
ATOM      1  H1  GCD     1      11.750  20.080  19.610  1.00  0.00            
ATOM      2  O1  GCD     1      12.560  20.040  19.100  1.00  0.00            
ATOM      3  C1  GCD     1      13.720  20.260  19.880  1.00  0.00            
ATOM      4  H2  GCD     1      14.590  20.220  19.220  1.00  0.00            
ATOM      5  H3  GCD     1      13.730  21.280  20.310  1.00  0.00            
ATOM      6  C2  GCD     1      13.800  19.250  21.050  1.00  0.00            
ATOM      7  H4  GCD     1      14.710  19.490  21.620  1.00  0.00            
ATOM      8  C3  GCD     1      13.960  17.820  20.470  1.00  0.00            
ATOM      9  H5  GCD     1      13.190  17.700  19.700  1.00  0.00            
ATOM     10  C4  GCD     1      13.760  16.730  21.480  1.00  0.00            
ATOM     11  H6  GCD     1      14.640  16.830  22.120  1.00  0.00            
ATOM     12  O2  GCD     1      13.720  15.520  20.890  1.00  0.00            
ATOM     13  H7  GCD     1      14.590  15.340  20.510  1.00  0.00            
ATOM     14  C5  GCD     1      12.510  17.020  22.370  1.00  0.00            
ATOM     15  H8  GCD     1      11.570  16.910  21.810  1.00  0.00            
ATOM     16  O3  GCD     1      12.480  16.010  23.400  1.00  0.00            
ATOM     17  H9  GCD     1      13.130  16.110  24.110  1.00  0.00            
ATOM     18  C6  GCD     1      12.550  18.430  23.000  1.00  0.00            
ATOM     19  O4  GCD     1      12.590  19.340  21.880  1.00  0.00            
ATOM     20  H10 GCD     1      11.720  18.660  23.670  1.00  0.00            
ATOM     21  O5  GCD     1      13.780  18.620  23.650  1.00  0.00            
ATOM     22  C7  GCD     1      13.690  18.540  25.040  1.00  0.00            
ATOM     23  H11 GCD     1      12.830  18.000  25.450  1.00  0.00            
ATOM     24  C8  GCD     1      14.980  17.760  25.460  1.00  0.00            
ATOM     25  H12 GCD     1      15.810  18.180  24.880  1.00  0.00            
ATOM     26  O6  GCD     1      14.780  16.410  25.090  1.00  0.00            
ATOM     27  H13 GCD     1      15.360  15.880  25.650  1.00  0.00            
ATOM     28  C9  GCD     1      15.170  17.810  26.950  1.00  0.00            
ATOM     29  H14 GCD     1      14.250  17.400  27.380  1.00  0.00            
ATOM     30  O7  GCD     1      16.390  17.080  27.260  1.00  0.00            
ATOM     31  H15 GCD     1      17.160  17.640  27.120  1.00  0.00            
ATOM     32  C10 GCD     1      15.180  19.280  27.400  1.00  0.00            
ATOM     33  H16 GCD     1      15.380  19.420  28.470  1.00  0.00            
ATOM     34  O8  GCD     1      13.900  19.800  27.070  1.00  0.00            
ATOM     35  C11 GCD     1      13.710  19.960  25.660  1.00  0.00            
ATOM     36  H17 GCD     1      14.500  20.540  25.180  1.00  0.00            
ATOM     37  C12 GCD     1      12.420  20.770  25.440  1.00  0.00            
ATOM     38  H18 GCD     1      12.430  21.160  24.410  1.00  0.00            
ATOM     39  H19 GCD     1      12.460  21.690  26.030  1.00  0.00            
ATOM     40  O9  GCD     1      11.110  20.140  25.630  1.00  0.00            
ATOM     41  H20 GCD     1      10.420  20.710  25.290  1.00  0.00            
ATOM     42  O10 GCD     1      16.250  20.030  26.780  1.00  0.00            
ATOM     43  C13 GCD     1      17.130  20.670  27.660  1.00  0.00            
ATOM     44  H21 GCD     1      16.890  20.470  28.720  1.00  0.00            
ATOM     45  C14 GCD     1      18.510  20.090  27.380  1.00  0.00            
ATOM     46  H22 GCD     1      18.690  20.070  26.290  1.00  0.00            
ATOM     47  O11 GCD     1      18.480  18.740  27.910  1.00  0.00            
ATOM     48  H23 GCD     1      18.780  18.730  28.820  1.00  0.00            
ATOM     49  C15 GCD     1      19.590  20.860  28.130  1.00  0.00            
ATOM     50  H24 GCD     1      19.410  20.710  29.200  1.00  0.00            
ATOM     51  O12 GCD     1      20.910  20.480  27.720  1.00  0.00            
ATOM     52  H25 GCD     1      21.090  21.070  26.980  1.00  0.00            
ATOM     53  C16 GCD     1      19.560  22.350  27.890  1.00  0.00            
ATOM     54  H26 GCD     1      20.120  22.950  28.610  1.00  0.00            
ATOM     55  O13 GCD     1      18.170  22.780  27.980  1.00  0.00            
ATOM     56  C17 GCD     1      17.130  22.200  27.340  1.00  0.00            
ATOM     57  H27 GCD     1      17.250  22.340  26.260  1.00  0.00            
ATOM     58  C18 GCD     1      15.920  22.830  27.870  1.00  0.00            
ATOM     59  H28 GCD     1      15.180  22.520  27.120  1.00  0.00            
ATOM     60  H29 GCD     1      16.070  23.920  27.900  1.00  0.00            
ATOM     61  O14 GCD     1      15.500  22.420  29.190  1.00  0.00            
ATOM     62  H30 GCD     1      14.650  22.880  29.190  1.00  0.00            
ATOM     63  O15 GCD     1      20.040  22.710  26.620  1.00  0.00            
ATOM     64  C19 GCD     1      20.740  23.890  26.400  1.00  0.00            
ATOM     65  H31 GCD     1      20.770  24.420  27.370  1.00  0.00            
ATOM     66  C20 GCD     1      22.130  23.590  26.040  1.00  0.00            
ATOM     67  H32 GCD     1      22.170  23.140  25.040  1.00  0.00            
ATOM     68  O16 GCD     1      22.690  22.620  26.950  1.00  0.00            
ATOM     69  H33 GCD     1      22.630  22.890  27.870  1.00  0.00            
ATOM     70  C21 GCD     1      23.030  24.860  25.990  1.00  0.00            
ATOM     71  H34 GCD     1      22.900  25.260  27.010  1.00  0.00            
ATOM     72  O17 GCD     1      24.460  24.720  25.700  1.00  0.00            
ATOM     73  H35 GCD     1      24.620  24.880  24.760  1.00  0.00            
ATOM     74  C22 GCD     1      22.290  25.860  25.060  1.00  0.00            
ATOM     75  H36 GCD     1      22.690  26.880  25.150  1.00  0.00            
ATOM     76  O18 GCD     1      20.930  26.000  25.380  1.00  0.00            
ATOM     77  C23 GCD     1      20.100  24.820  25.370  1.00  0.00            
ATOM     78  H37 GCD     1      20.190  24.360  24.380  1.00  0.00            
ATOM     79  C24 GCD     1      18.650  25.150  25.710  1.00  0.00            
ATOM     80  H38 GCD     1      18.690  25.570  26.730  1.00  0.00            
ATOM     81  H39 GCD     1      18.050  24.240  25.730  1.00  0.00            
ATOM     82  O19 GCD     1      17.980  26.130  24.870  1.00  0.00            
ATOM     83  H40 GCD     1      18.370  27.010  24.830  1.00  0.00            
ATOM     84  O20 GCD     1      22.470  25.300  23.750  1.00  0.00            
ATOM     85  C25 GCD     1      23.050  26.110  22.720  1.00  0.00            
ATOM     86  H41 GCD     1      23.300  27.090  23.150  1.00  0.00            
ATOM     87  C26 GCD     1      24.270  25.390  22.170  1.00  0.00            
ATOM     88  H42 GCD     1      23.910  24.420  21.800  1.00  0.00            
ATOM     89  O21 GCD     1      25.290  25.220  23.130  1.00  0.00            
ATOM     90  H43 GCD     1      25.880  24.490  22.920  1.00  0.00            
ATOM     91  C27 GCD     1      24.910  26.120  21.030  1.00  0.00            
ATOM     92  H44 GCD     1      25.250  27.110  21.330  1.00  0.00            
ATOM     93  O22 GCD     1      26.070  25.490  20.380  1.00  0.00            
ATOM     94  H45 GCD     1      25.720  24.810  19.790  1.00  0.00            
ATOM     95  C28 GCD     1      23.840  26.410  19.940  1.00  0.00            
ATOM     96  H46 GCD     1      24.270  27.080  19.190  1.00  0.00            
ATOM     97  O23 GCD     1      22.670  27.030  20.530  1.00  0.00            
ATOM     98  C29 GCD     1      22.040  26.380  21.610  1.00  0.00            
ATOM     99  H47 GCD     1      21.510  25.460  21.310  1.00  0.00            
ATOM    100  C30 GCD     1      20.910  27.310  22.210  1.00  0.00            
ATOM    101  H48 GCD     1      21.380  28.250  22.500  1.00  0.00            
ATOM    102  H49 GCD     1      20.540  26.770  23.090  1.00  0.00            
ATOM    103  O24 GCD     1      19.760  27.570  21.390  1.00  0.00            
ATOM    104  H50 GCD     1      20.080  27.820  20.520  1.00  0.00            
ATOM    105  O25 GCD     1      23.460  25.250  19.330  1.00  0.00            
ATOM    106  C31 GCD     1      23.430  25.070  17.930  1.00  0.00            
ATOM    107  H51 GCD     1      23.960  25.890  17.430  1.00  0.00            
ATOM    108  C32 GCD     1      24.100  23.650  17.760  1.00  0.00            
ATOM    109  H52 GCD     1      23.680  22.950  18.490  1.00  0.00            
ATOM    110  O26 GCD     1      25.420  23.680  18.050  1.00  0.00            
ATOM    111  H53 GCD     1      25.830  24.280  17.420  1.00  0.00            
ATOM    112  C33 GCD     1      23.900  23.020  16.360  1.00  0.00            
ATOM    113  H54 GCD     1      24.340  23.720  15.630  1.00  0.00            
ATOM    114  O27 GCD     1      24.530  21.740  16.210  1.00  0.00            
ATOM    115  H55 GCD     1      25.480  21.870  16.310  1.00  0.00            
ATOM    116  C34 GCD     1      22.440  23.130  15.970  1.00  0.00            
ATOM    117  H56 GCD     1      22.390  22.870  14.910  1.00  0.00            
ATOM    118  O28 GCD     1      22.030  24.460  16.110  1.00  0.00            
ATOM    119  C35 GCD     1      22.010  25.030  17.430  1.00  0.00            
ATOM    120  H57 GCD     1      21.390  24.380  18.060  1.00  0.00            
ATOM    121  C36 GCD     1      21.450  26.430  17.450  1.00  0.00            
ATOM    122  H58 GCD     1      21.980  27.060  16.730  1.00  0.00            
ATOM    123  H59 GCD     1      21.540  26.910  18.430  1.00  0.00            
ATOM    124  O29 GCD     1      20.030  26.310  17.200  1.00  0.00            
ATOM    125  H60 GCD     1      19.980  26.090  16.260  1.00  0.00            
ATOM    126  O30 GCD     1      21.590  22.310  16.830  1.00  0.00            
ATOM    127  C37 GCD     1      21.150  21.170  16.060  1.00  0.00            
ATOM    128  H61 GCD     1      21.620  21.150  15.060  1.00  0.00            
ATOM    129  C38 GCD     1      21.570  19.830  16.700  1.00  0.00            
ATOM    130  H62 GCD     1      21.390  19.980  17.770  1.00  0.00            
ATOM    131  O31 GCD     1      23.010  19.580  16.580  1.00  0.00            
ATOM    132  H63 GCD     1      23.430  20.440  16.620  1.00  0.00            
ATOM    133  C39 GCD     1      20.810  18.590  16.110  1.00  0.00            
ATOM    134  H64 GCD     1      21.200  18.370  15.110  1.00  0.00            
ATOM    135  O32 GCD     1      20.980  17.410  16.900  1.00  0.00            
ATOM    136  H65 GCD     1      21.640  17.650  17.570  1.00  0.00            
ATOM    137  C40 GCD     1      19.300  18.840  15.870  1.00  0.00            
ATOM    138  H66 GCD     1      18.950  18.220  15.040  1.00  0.00            
ATOM    139  O33 GCD     1      19.210  20.110  15.160  1.00  0.00            
ATOM    140  C41 GCD     1      19.660  21.250  15.970  1.00  0.00            
ATOM    141  H67 GCD     1      19.240  21.180  16.980  1.00  0.00            
ATOM    142  C42 GCD     1      19.230  22.500  15.230  1.00  0.00            
ATOM    143  H68 GCD     1      19.450  23.430  15.770  1.00  0.00            
ATOM    144  H69 GCD     1      18.140  22.480  15.130  1.00  0.00            
ATOM    145  O34 GCD     1      19.730  22.600  13.900  1.00  0.00            
ATOM    146  H70 GCD     1      19.970  21.740  13.540  1.00  0.00            
ATOM    147  O35 GCD     1      18.490  18.840  17.080  1.00  0.00            
ATOM    148  C43 GCD     1      17.400  17.940  17.050  1.00  0.00            
ATOM    149  H71 GCD     1      17.300  17.470  16.060  1.00  0.00            
ATOM    150  C44 GCD     1      17.680  16.940  18.140  1.00  0.00            
ATOM    151  H72 GCD     1      17.980  17.400  19.090  1.00  0.00            
ATOM    152  O36 GCD     1      18.790  16.170  17.750  1.00  0.00            
ATOM    153  H73 GCD     1      19.410  16.880  17.560  1.00  0.00            
ATOM    154  C45 GCD     1      16.450  16.050  18.440  1.00  0.00            
ATOM    155  H74 GCD     1      16.320  15.450  17.530  1.00  0.00            
ATOM    156  O37 GCD     1      16.650  15.080  19.460  1.00  0.00            
ATOM    157  H75 GCD     1      17.520  14.660  19.380  1.00  0.00            
ATOM    158  C46 GCD     1      15.260  16.900  18.580  1.00  0.00            
ATOM    159  H76 GCD     1      14.380  16.250  18.520  1.00  0.00            
ATOM    160  O38 GCD     1      15.280  17.560  19.870  1.00  0.00            
ATOM    161  O39 GCD     1      15.110  17.870  17.620  1.00  0.00            
ATOM    162  C47 GCD     1      16.200  18.810  17.430  1.00  0.00            
ATOM    163  H77 GCD     1      16.510  19.290  18.370  1.00  0.00            
ATOM    164  C48 GCD     1      15.830  19.810  16.400  1.00  0.00            
ATOM    165  H78 GCD     1      15.690  19.160  15.530  1.00  0.00            
ATOM    166  H79 GCD     1      16.720  20.420  16.210  1.00  0.00            
ATOM    167  O40 GCD     1      14.770  20.680  16.820  1.00  0.00            
ATOM    168  H80 GCD     1      14.000  20.290  16.410  1.00  0.00            
ATOM    169  C1  CC6     2      17.820  18.330  22.660  1.00  0.00            
ATOM    170  C2  CC6     2      18.110  19.780  23.030  1.00  0.00            
ATOM    171  C3  CC6     2      19.630  20.220  23.060  1.00  0.00            
ATOM    172  C4  CC6     2      20.420  20.270  21.740  1.00  0.00            
ATOM    173  C5  CC6     2      20.520  18.840  21.230  1.00  0.00            
ATOM    174  O1  CC6     2      20.370  18.570  20.070  1.00  0.00            
ATOM    175  O2  CC6     2      20.940  17.950  22.140  1.00  0.00            
ATOM    176  C6  CC6     2      21.150  16.570  21.720  1.00  0.00            
ATOM    177  C7  CC6     2      20.940  15.630  23.000  1.00  0.00            
ATOM    178  N1  CC6     2      21.820  15.970  24.220  1.00  0.00            
ATOM    179  C8  CC6     2      20.940  15.810  25.490  1.00  0.00            
ATOM    180  C9  CC6     2      19.610  16.610  25.640  1.00  0.00            
ATOM    181  C10 CC6     2      23.000  15.030  24.110  1.00  0.00            
ATOM    182  C11 CC6     2      24.290  15.530  24.710  1.00  0.00            
ATOM    183  C12 CC6     2      19.670  21.260  20.780  1.00  0.00            
ATOM    184  C13 CC6     2      18.560  20.830  20.040  1.00  0.00            
ATOM    185  C14 CC6     2      17.930  21.700  19.100  1.00  0.00            
ATOM    186  C15 CC6     2      18.450  23.010  18.960  1.00  0.00            
ATOM    187  C16 CC6     2      19.450  23.480  19.830  1.00  0.00            
ATOM    188  C17 CC6     2      20.040  22.670  20.750  1.00  0.00            
ATOM    189  C18 CC6     2      21.860  20.740  22.020  1.00  0.00            
ATOM    190  C19 CC6     2      22.370  21.110  23.260  1.00  0.00            
ATOM    191  C20 CC6     2      23.730  21.350  23.440  1.00  0.00            
ATOM    192  C21 CC6     2      24.600  21.360  22.350  1.00  0.00            
ATOM    193  C22 CC6     2      24.110  21.030  21.070  1.00  0.00            
ATOM    194  C23 CC6     2      22.750  20.750  20.940  1.00  0.00            
ATOM    195  H1  CC6     2      16.780  18.080  22.920  1.00  0.00            
ATOM    196  H2  CC6     2      17.960  18.080  21.600  1.00  0.00            
ATOM    197  H3  CC6     2      18.520  17.660  23.180  1.00  0.00            
ATOM    198  H4  CC6     2      17.720  19.920  24.050  1.00  0.00            
ATOM    199  H5  CC6     2      17.610  20.510  22.380  1.00  0.00            
ATOM    200  H6  CC6     2      20.180  19.660  23.820  1.00  0.00            
ATOM    201  H7  CC6     2      19.560  21.270  23.360  1.00  0.00            
ATOM    202  H8  CC6     2      22.150  16.310  21.350  1.00  0.00            
ATOM    203  H9  CC6     2      20.530  16.220  20.890  1.00  0.00            
ATOM    204  H10 CC6     2      21.120  14.590  22.730  1.00  0.00            
ATOM    205  H11 CC6     2      19.910  15.950  23.160  1.00  0.00            
ATOM    206  H12 CC6     2      22.090  16.960  24.110  1.00  0.00            
ATOM    207  H13 CC6     2      21.560  15.990  26.370  1.00  0.00            
ATOM    208  H14 CC6     2      20.590  14.780  25.540  1.00  0.00            
ATOM    209  H15 CC6     2      19.100  16.400  26.580  1.00  0.00            
ATOM    210  H16 CC6     2      19.760  17.690  25.800  1.00  0.00            
ATOM    211  H17 CC6     2      18.910  16.440  24.800  1.00  0.00            
ATOM    212  H18 CC6     2      23.160  14.570  23.140  1.00  0.00            
ATOM    213  H19 CC6     2      22.780  14.190  24.760  1.00  0.00            
ATOM    214  H20 CC6     2      24.950  14.650  24.660  1.00  0.00            
ATOM    215  H21 CC6     2      24.720  16.210  23.970  1.00  0.00            
ATOM    216  H22 CC6     2      24.220  15.950  25.720  1.00  0.00            
ATOM    217  H23 CC6     2      18.210  19.800  20.010  1.00  0.00            
ATOM    218  H24 CC6     2      17.100  21.420  18.450  1.00  0.00            
ATOM    219  H25 CC6     2      18.040  23.670  18.210  1.00  0.00            
ATOM    220  H26 CC6     2      19.830  24.490  19.730  1.00  0.00            
ATOM    221  H27 CC6     2      20.790  23.170  21.370  1.00  0.00            
ATOM    222  H28 CC6     2      21.770  21.000  24.160  1.00  0.00            
ATOM    223  H29 CC6     2      24.180  21.700  24.360  1.00  0.00            
ATOM    224  H30 CC6     2      25.660  21.500  22.550  1.00  0.00            
ATOM    225  H31 CC6     2      24.720  21.070  20.170  1.00  0.00            
ATOM    226  H32 CC6     2      22.260  20.480  20.010  1.00  0.00            
TER
ENDMDL
MODEL        1
ATOM      1  H1  GCD     1      28.650  26.430  13.980  1.00  0.00            
ATOM      2  O1  GCD     1      28.890  26.520  13.050  1.00  0.00            
ATOM      3  C1  GCD     1      30.080  25.760  12.800  1.00  0.00            
ATOM      4  H2  GCD     1      30.760  26.380  12.200  1.00  0.00            
ATOM      5  H3  GCD     1      30.520  25.430  13.750  1.00  0.00            
ATOM      6  C2  GCD     1      29.760  24.490  12.010  1.00  0.00            
ATOM      7  H4  GCD     1      28.780  24.100  12.310  1.00  0.00            
ATOM      8  C3  GCD     1      30.830  23.460  12.130  1.00  0.00            
ATOM      9  H5  GCD     1      31.750  23.930  11.780  1.00  0.00            
ATOM     10  C4  GCD     1      30.490  22.210  11.250  1.00  0.00            
ATOM     11  H6  GCD     1      29.550  21.780  11.620  1.00  0.00            
ATOM     12  O2  GCD     1      31.600  21.280  11.300  1.00  0.00            
ATOM     13  H7  GCD     1      31.510  20.850  12.160  1.00  0.00            
ATOM     14  C5  GCD     1      30.320  22.670   9.790  1.00  0.00            
ATOM     15  H8  GCD     1      31.250  23.050   9.360  1.00  0.00            
ATOM     16  O3  GCD     1      29.910  21.590   9.030  1.00  0.00            
ATOM     17  H9  GCD     1      29.140  21.260   9.500  1.00  0.00            
ATOM     18  C6  GCD     1      29.240  23.780   9.780  1.00  0.00            
ATOM     19  O4  GCD     1      29.800  24.880  10.630  1.00  0.00            
ATOM     20  H10 GCD     1      29.190  24.220   8.780  1.00  0.00            
ATOM     21  O5  GCD     1      27.930  23.370  10.190  1.00  0.00            
ATOM     22  C7  GCD     1      27.020  22.740   9.270  1.00  0.00            
ATOM     23  H11 GCD     1      27.470  22.610   8.280  1.00  0.00            
ATOM     24  C8  GCD     1      26.530  21.400   9.740  1.00  0.00            
ATOM     25  H12 GCD     1      26.010  21.540  10.700  1.00  0.00            
ATOM     26  O6  GCD     1      27.600  20.460   9.800  1.00  0.00            
ATOM     27  H13 GCD     1      27.220  19.590   9.980  1.00  0.00            
ATOM     28  C9  GCD     1      25.450  20.910   8.750  1.00  0.00            
ATOM     29  H14 GCD     1      26.040  20.800   7.820  1.00  0.00            
ATOM     30  O7  GCD     1      24.830  19.720   9.170  1.00  0.00            
ATOM     31  H15 GCD     1      24.140  19.990   9.790  1.00  0.00            
ATOM     32  C10 GCD     1      24.420  21.960   8.580  1.00  0.00            
ATOM     33  H16 GCD     1      23.720  21.870   7.750  1.00  0.00            
ATOM     34  O8  GCD     1      25.040  23.130   8.100  1.00  0.00            
ATOM     35  C11 GCD     1      25.940  23.690   9.030  1.00  0.00            
ATOM     36  H17 GCD     1      25.290  23.860   9.900  1.00  0.00            
ATOM     37  C12 GCD     1      26.400  25.020   8.460  1.00  0.00            
ATOM     38  H18 GCD     1      26.940  25.740   9.080  1.00  0.00            
ATOM     39  H19 GCD     1      25.470  25.590   8.320  1.00  0.00            
ATOM     40  O9  GCD     1      27.070  24.980   7.220  1.00  0.00            
ATOM     41  H20 GCD     1      26.510  25.170   6.460  1.00  0.00            
ATOM     42  O10 GCD     1      23.660  22.070   9.860  1.00  0.00            
ATOM     43  C13 GCD     1      22.290  22.030   9.730  1.00  0.00            
ATOM     44  H21 GCD     1      21.920  21.890   8.710  1.00  0.00            
ATOM     45  C14 GCD     1      21.690  20.950  10.640  1.00  0.00            
ATOM     46  H22 GCD     1      22.120  21.250  11.610  1.00  0.00            
ATOM     47  O11 GCD     1      22.190  19.640  10.270  1.00  0.00            
ATOM     48  H23 GCD     1      21.900  19.320   9.410  1.00  0.00            
ATOM     49  C15 GCD     1      20.170  20.960  10.550  1.00  0.00            
ATOM     50  H24 GCD     1      19.910  20.810   9.490  1.00  0.00            
ATOM     51  O12 GCD     1      19.670  20.000  11.430  1.00  0.00            
ATOM     52  H25 GCD     1      19.330  20.480  12.190  1.00  0.00            
ATOM     53  C16 GCD     1      19.670  22.330  11.000  1.00  0.00            
ATOM     54  H26 GCD     1      18.590  22.350  10.860  1.00  0.00            
ATOM     55  O13 GCD     1      20.270  23.350  10.230  1.00  0.00            
ATOM     56  C17 GCD     1      21.750  23.350  10.200  1.00  0.00            
ATOM     57  H27 GCD     1      22.030  23.550  11.240  1.00  0.00            
ATOM     58  C18 GCD     1      22.140  24.520   9.280  1.00  0.00            
ATOM     59  H28 GCD     1      23.210  24.700   9.460  1.00  0.00            
ATOM     60  H29 GCD     1      21.800  25.470   9.720  1.00  0.00            
ATOM     61  O14 GCD     1      21.820  24.460   7.910  1.00  0.00            
ATOM     62  H30 GCD     1      22.480  24.840   7.320  1.00  0.00            
ATOM     63  O15 GCD     1      19.920  22.480  12.440  1.00  0.00            
ATOM     64  C19 GCD     1      18.860  23.020  13.220  1.00  0.00            
ATOM     65  H31 GCD     1      17.890  23.080  12.710  1.00  0.00            
ATOM     66  C20 GCD     1      18.650  21.950  14.220  1.00  0.00            
ATOM     67  H32 GCD     1      19.560  21.630  14.750  1.00  0.00            
ATOM     68  O16 GCD     1      17.960  20.850  13.490  1.00  0.00            
ATOM     69  H33 GCD     1      17.780  20.070  14.030  1.00  0.00            
ATOM     70  C21 GCD     1      17.690  22.350  15.440  1.00  0.00            
ATOM     71  H34 GCD     1      16.690  22.510  15.020  1.00  0.00            
ATOM     72  O17 GCD     1      17.720  21.280  16.400  1.00  0.00            
ATOM     73  H35 GCD     1      17.690  20.400  16.000  1.00  0.00            
ATOM     74  C22 GCD     1      18.240  23.650  15.960  1.00  0.00            
ATOM     75  H36 GCD     1      17.630  24.060  16.770  1.00  0.00            
ATOM     76  O18 GCD     1      18.300  24.500  14.850  1.00  0.00            
ATOM     77  C23 GCD     1      19.300  24.290  13.940  1.00  0.00            
ATOM     78  H37 GCD     1      20.240  24.170  14.490  1.00  0.00            
ATOM     79  C24 GCD     1      19.450  25.430  12.940  1.00  0.00            
ATOM     80  H38 GCD     1      18.440  25.580  12.530  1.00  0.00            
ATOM     81  H39 GCD     1      20.020  25.260  12.020  1.00  0.00            
ATOM     82  O19 GCD     1      19.770  26.680  13.540  1.00  0.00            
ATOM     83  H40 GCD     1      19.070  26.800  14.190  1.00  0.00            
ATOM     84  O20 GCD     1      19.570  23.450  16.550  1.00  0.00            
ATOM     85  C25 GCD     1      19.670  24.140  17.830  1.00  0.00            
ATOM     86  H41 GCD     1      18.720  24.450  18.260  1.00  0.00            
ATOM     87  C26 GCD     1      20.120  23.060  18.800  1.00  0.00            
ATOM     88  H42 GCD     1      21.060  22.630  18.430  1.00  0.00            
ATOM     89  O21 GCD     1      19.130  22.050  18.870  1.00  0.00            
ATOM     90  H43 GCD     1      18.790  21.880  17.980  1.00  0.00            
ATOM     91  C27 GCD     1      20.340  23.590  20.180  1.00  0.00            
ATOM     92  H44 GCD     1      19.370  24.040  20.420  1.00  0.00            
ATOM     93  O22 GCD     1      20.660  22.600  21.180  1.00  0.00            
ATOM     94  H45 GCD     1      21.310  22.080  20.690  1.00  0.00            
ATOM     95  C28 GCD     1      21.460  24.650  20.040  1.00  0.00            
ATOM     96  H46 GCD     1      21.610  25.030  21.050  1.00  0.00            
ATOM     97  O23 GCD     1      21.000  25.700  19.180  1.00  0.00            
ATOM     98  C29 GCD     1      20.730  25.240  17.860  1.00  0.00            
ATOM     99  H47 GCD     1      21.670  24.900  17.410  1.00  0.00            
ATOM    100  C30 GCD     1      20.330  26.420  17.000  1.00  0.00            
ATOM    101  H48 GCD     1      20.150  26.070  15.970  1.00  0.00            
ATOM    102  H49 GCD     1      21.200  27.080  16.910  1.00  0.00            
ATOM    103  O24 GCD     1      19.160  27.150  17.420  1.00  0.00            
ATOM    104  H50 GCD     1      19.130  27.940  16.870  1.00  0.00            
ATOM    105  O25 GCD     1      22.640  24.110  19.530  1.00  0.00            
ATOM    106  C31 GCD     1      23.570  23.510  20.440  1.00  0.00            
ATOM    107  H51 GCD     1      23.290  23.550  21.500  1.00  0.00            
ATOM    108  C32 GCD     1      24.080  22.190  19.980  1.00  0.00            
ATOM    109  H52 GCD     1      24.500  22.380  18.980  1.00  0.00            
ATOM    110  O26 GCD     1      22.950  21.290  19.920  1.00  0.00            
ATOM    111  H53 GCD     1      23.280  20.420  19.660  1.00  0.00            
ATOM    112  C33 GCD     1      25.180  21.690  20.900  1.00  0.00            
ATOM    113  H54 GCD     1      24.760  21.710  21.910  1.00  0.00            
ATOM    114  O27 GCD     1      25.840  20.480  20.560  1.00  0.00            
ATOM    115  H55 GCD     1      26.560  20.320  21.180  1.00  0.00            
ATOM    116  C34 GCD     1      26.280  22.770  21.100  1.00  0.00            
ATOM    117  H56 GCD     1      27.010  22.540  21.890  1.00  0.00            
ATOM    118  O28 GCD     1      25.620  24.000  21.480  1.00  0.00            
ATOM    119  C35 GCD     1      24.680  24.430  20.450  1.00  0.00            
ATOM    120  H57 GCD     1      25.110  24.450  19.440  1.00  0.00            
ATOM    121  C36 GCD     1      24.240  25.940  20.780  1.00  0.00            
ATOM    122  H58 GCD     1      23.550  26.340  20.030  1.00  0.00            
ATOM    123  H59 GCD     1      25.120  26.600  20.780  1.00  0.00            
ATOM    124  O29 GCD     1      23.630  26.010  22.010  1.00  0.00            
ATOM    125  H60 GCD     1      24.170  25.540  22.660  1.00  0.00            
ATOM    126  O30 GCD     1      27.080  22.950  19.930  1.00  0.00            
ATOM    127  C37 GCD     1      28.390  23.250  20.220  1.00  0.00            
ATOM    128  H61 GCD     1      28.490  23.550  21.270  1.00  0.00            
ATOM    129  C38 GCD     1      29.250  21.950  20.050  1.00  0.00            
ATOM    130  H62 GCD     1      28.770  21.610  19.120  1.00  0.00            
ATOM    131  O31 GCD     1      29.030  20.960  21.020  1.00  0.00            
ATOM    132  H63 GCD     1      29.790  20.370  21.030  1.00  0.00            
ATOM    133  C39 GCD     1      30.730  22.260  20.020  1.00  0.00            
ATOM    134  H64 GCD     1      31.060  22.460  21.040  1.00  0.00            
ATOM    135  O32 GCD     1      31.420  21.130  19.570  1.00  0.00            
ATOM    136  H65 GCD     1      32.350  21.340  19.650  1.00  0.00            
ATOM    137  C40 GCD     1      31.140  23.410  19.100  1.00  0.00            
ATOM    138  H66 GCD     1      32.180  23.720  19.190  1.00  0.00            
ATOM    139  O33 GCD     1      30.240  24.490  19.340  1.00  0.00            
ATOM    140  C41 GCD     1      28.830  24.330  19.250  1.00  0.00            
ATOM    141  H67 GCD     1      28.630  23.910  18.260  1.00  0.00            
ATOM    142  C42 GCD     1      28.110  25.590  19.550  1.00  0.00            
ATOM    143  H68 GCD     1      28.430  25.860  20.570  1.00  0.00            
ATOM    144  H69 GCD     1      27.050  25.340  19.470  1.00  0.00            
ATOM    145  O34 GCD     1      28.390  26.580  18.600  1.00  0.00            
ATOM    146  H70 GCD     1      28.090  27.420  18.980  1.00  0.00            
ATOM    147  O35 GCD     1      30.910  22.850  17.810  1.00  0.00            
ATOM    148  C43 GCD     1      32.010  22.960  16.880  1.00  0.00            
ATOM    149  H71 GCD     1      32.970  23.140  17.380  1.00  0.00            
ATOM    150  C44 GCD     1      31.990  21.660  16.120  1.00  0.00            
ATOM    151  H72 GCD     1      30.920  21.530  15.920  1.00  0.00            
ATOM    152  O36 GCD     1      32.520  20.600  16.950  1.00  0.00            
ATOM    153  H73 GCD     1      31.840  20.340  17.590  1.00  0.00            
ATOM    154  C45 GCD     1      32.770  21.750  14.790  1.00  0.00            
ATOM    155  H74 GCD     1      33.840  21.720  15.030  1.00  0.00            
ATOM    156  O37 GCD     1      32.620  20.650  13.880  1.00  0.00            
ATOM    157  H75 GCD     1      32.770  19.920  14.490  1.00  0.00            
ATOM    158  C46 GCD     1      32.420  22.990  14.030  1.00  0.00            
ATOM    159  H76 GCD     1      33.170  23.020  13.230  1.00  0.00            
ATOM    160  O38 GCD     1      31.070  22.900  13.500  1.00  0.00            
ATOM    161  O39 GCD     1      32.440  24.130  14.770  1.00  0.00            
ATOM    162  C47 GCD     1      31.670  24.140  15.940  1.00  0.00            
ATOM    163  H77 GCD     1      30.590  24.110  15.710  1.00  0.00            
ATOM    164  C48 GCD     1      31.890  25.470  16.610  1.00  0.00            
ATOM    165  H78 GCD     1      31.260  25.570  17.500  1.00  0.00            
ATOM    166  H79 GCD     1      31.600  26.270  15.910  1.00  0.00            
ATOM    167  O40 GCD     1      33.280  25.630  16.920  1.00  0.00            
ATOM    168  H80 GCD     1      33.690  25.090  16.230  1.00  0.00            
ATOM    169  C1  CC6     2      25.200  27.140  17.330  1.00  0.00            
ATOM    170  C2  CC6     2      25.300  26.430  16.010  1.00  0.00            
ATOM    171  C3  CC6     2      24.430  25.170  15.980  1.00  0.00            
ATOM    172  C4  CC6     2      24.560  24.310  14.660  1.00  0.00            
ATOM    173  C5  CC6     2      23.490  23.260  14.760  1.00  0.00            
ATOM    174  O1  CC6     2      22.720  22.940  13.860  1.00  0.00            
ATOM    175  O2  CC6     2      23.520  22.560  16.000  1.00  0.00            
ATOM    176  C6  CC6     2      22.600  21.450  16.170  1.00  0.00            
ATOM    177  C7  CC6     2      23.370  20.300  15.500  1.00  0.00            
ATOM    178  N1  CC6     2      24.530  19.610  16.190  1.00  0.00            
ATOM    179  C8  CC6     2      24.940  18.500  15.230  1.00  0.00            
ATOM    180  C9  CC6     2      26.110  17.610  15.620  1.00  0.00            
ATOM    181  C10 CC6     2      25.680  20.530  16.310  1.00  0.00            
ATOM    182  C11 CC6     2      26.810  20.160  17.300  1.00  0.00            
ATOM    183  C12 CC6     2      24.470  25.210  13.440  1.00  0.00            
ATOM    184  C13 CC6     2      25.610  25.680  12.770  1.00  0.00            
ATOM    185  C14 CC6     2      25.450  26.460  11.560  1.00  0.00            
ATOM    186  C15 CC6     2      24.160  26.820  11.120  1.00  0.00            
ATOM    187  C16 CC6     2      23.060  26.490  11.930  1.00  0.00            
ATOM    188  C17 CC6     2      23.230  25.700  13.070  1.00  0.00            
ATOM    189  C18 CC6     2      25.850  23.420  14.580  1.00  0.00            
ATOM    190  C19 CC6     2      26.860  23.450  15.560  1.00  0.00            
ATOM    191  C20 CC6     2      28.040  22.650  15.500  1.00  0.00            
ATOM    192  C21 CC6     2      28.220  21.860  14.340  1.00  0.00            
ATOM    193  C22 CC6     2      27.270  21.880  13.370  1.00  0.00            
ATOM    194  C23 CC6     2      26.120  22.630  13.500  1.00  0.00            
ATOM    195  H1  CC6     2      25.670  26.560  18.130  1.00  0.00            
ATOM    196  H2  CC6     2      25.880  28.000  17.240  1.00  0.00            
ATOM    197  H3  CC6     2      24.160  27.330  17.610  1.00  0.00            
ATOM    198  H4  CC6     2      26.360  26.180  15.920  1.00  0.00            
ATOM    199  H5  CC6     2      25.060  27.060  15.140  1.00  0.00            
ATOM    200  H6  CC6     2      23.400  25.470  16.210  1.00  0.00            
ATOM    201  H7  CC6     2      24.660  24.590  16.880  1.00  0.00            
ATOM    202  H8  CC6     2      21.670  21.670  15.640  1.00  0.00            
ATOM    203  H9  CC6     2      22.420  21.200  17.220  1.00  0.00            
ATOM    204  H10 CC6     2      23.770  20.580  14.520  1.00  0.00            
ATOM    205  H11 CC6     2      22.630  19.500  15.410  1.00  0.00            
ATOM    206  H12 CC6     2      24.230  19.270  17.120  1.00  0.00            
ATOM    207  H13 CC6     2      25.030  18.860  14.210  1.00  0.00            
ATOM    208  H14 CC6     2      24.090  17.810  15.220  1.00  0.00            
ATOM    209  H15 CC6     2      26.220  16.740  14.960  1.00  0.00            
ATOM    210  H16 CC6     2      27.010  18.210  15.760  1.00  0.00            
ATOM    211  H17 CC6     2      25.850  17.150  16.580  1.00  0.00            
ATOM    212  H18 CC6     2      25.160  21.400  16.720  1.00  0.00            
ATOM    213  H19 CC6     2      26.230  20.690  15.380  1.00  0.00            
ATOM    214  H20 CC6     2      26.990  20.930  18.060  1.00  0.00            
ATOM    215  H21 CC6     2      26.630  19.180  17.760  1.00  0.00            
ATOM    216  H22 CC6     2      27.720  20.170  16.680  1.00  0.00            
ATOM    217  H23 CC6     2      26.620  25.330  12.970  1.00  0.00            
ATOM    218  H24 CC6     2      26.350  26.810  11.060  1.00  0.00            
ATOM    219  H25 CC6     2      24.020  27.560  10.340  1.00  0.00            
ATOM    220  H26 CC6     2      22.060  26.770  11.630  1.00  0.00            
ATOM    221  H27 CC6     2      22.380  25.270  13.590  1.00  0.00            
ATOM    222  H28 CC6     2      26.650  23.940  16.510  1.00  0.00            
ATOM    223  H29 CC6     2      28.750  22.510  16.300  1.00  0.00            
ATOM    224  H30 CC6     2      29.140  21.280  14.290  1.00  0.00            
ATOM    225  H31 CC6     2      27.290  21.240  12.500  1.00  0.00            
ATOM    226  H32 CC6     2      25.450  22.610  12.640  1.00  0.00            
TER
ENDMDL
MODEL        1
ATOM      1  H1  GCD     1      29.140  26.120  11.680  1.00  0.00            
ATOM      2  O1  GCD     1      28.810  25.440  11.080  1.00  0.00            
ATOM      3  C1  GCD     1      29.640  24.330  11.090  1.00  0.00            
ATOM      4  H2  GCD     1      30.560  24.410  10.500  1.00  0.00            
ATOM      5  H3  GCD     1      29.920  24.130  12.140  1.00  0.00            
ATOM      6  C2  GCD     1      28.860  23.070  10.600  1.00  0.00            
ATOM      7  H4  GCD     1      28.110  22.850  11.370  1.00  0.00            
ATOM      8  C3  GCD     1      29.850  21.930  10.510  1.00  0.00            
ATOM      9  H5  GCD     1      30.730  22.100   9.890  1.00  0.00            
ATOM     10  C4  GCD     1      29.160  20.630  10.000  1.00  0.00            
ATOM     11  H6  GCD     1      28.360  20.230  10.640  1.00  0.00            
ATOM     12  O2  GCD     1      30.100  19.580   9.790  1.00  0.00            
ATOM     13  H7  GCD     1      29.550  18.850   9.500  1.00  0.00            
ATOM     14  C5  GCD     1      28.440  20.960   8.690  1.00  0.00            
ATOM     15  H8  GCD     1      29.280  21.170   8.010  1.00  0.00            
ATOM     16  O3  GCD     1      27.580  19.860   8.250  1.00  0.00            
ATOM     17  H9  GCD     1      26.780  19.820   8.780  1.00  0.00            
ATOM     18  C6  GCD     1      27.610  22.290   8.770  1.00  0.00            
ATOM     19  O4  GCD     1      28.320  23.330   9.290  1.00  0.00            
ATOM     20  H10 GCD     1      27.260  22.520   7.760  1.00  0.00            
ATOM     21  O5  GCD     1      26.470  22.110   9.650  1.00  0.00            
ATOM     22  C7  GCD     1      25.210  21.970   8.970  1.00  0.00            
ATOM     23  H11 GCD     1      25.300  21.820   7.880  1.00  0.00            
ATOM     24  C8  GCD     1      24.430  20.850   9.460  1.00  0.00            
ATOM     25  H12 GCD     1      24.150  20.950  10.520  1.00  0.00            
ATOM     26  O6  GCD     1      25.150  19.670   9.320  1.00  0.00            
ATOM     27  H13 GCD     1      24.890  19.070  10.030  1.00  0.00            
ATOM     28  C9  GCD     1      22.990  20.820   8.930  1.00  0.00            
ATOM     29  H14 GCD     1      23.140  20.830   7.840  1.00  0.00            
ATOM     30  O7  GCD     1      22.210  19.670   9.240  1.00  0.00            
ATOM     31  H15 GCD     1      21.290  19.820   8.980  1.00  0.00            
ATOM     32  C10 GCD     1      22.290  22.110   9.270  1.00  0.00            
ATOM     33  H16 GCD     1      21.340  22.040   8.740  1.00  0.00            
ATOM     34  O8  GCD     1      23.130  23.170   8.670  1.00  0.00            
ATOM     35  C11 GCD     1      24.470  23.280   9.150  1.00  0.00            
ATOM     36  H17 GCD     1      24.330  23.540  10.210  1.00  0.00            
ATOM     37  C12 GCD     1      25.230  24.430   8.460  1.00  0.00            
ATOM     38  H18 GCD     1      26.220  24.690   8.860  1.00  0.00            
ATOM     39  H19 GCD     1      24.660  25.360   8.540  1.00  0.00            
ATOM     40  O9  GCD     1      25.500  24.110   7.090  1.00  0.00            
ATOM     41  H20 GCD     1      25.640  24.950   6.640  1.00  0.00            
ATOM     42  O10 GCD     1      22.200  22.340  10.600  1.00  0.00            
ATOM     43  C13 GCD     1      20.860  22.810  10.860  1.00  0.00            
ATOM     44  H21 GCD     1      20.140  22.880  10.040  1.00  0.00            
ATOM     45  C14 GCD     1      20.240  21.720  11.890  1.00  0.00            
ATOM     46  H22 GCD     1      20.870  21.790  12.780  1.00  0.00            
ATOM     47  O11 GCD     1      20.120  20.440  11.280  1.00  0.00            
ATOM     48  H23 GCD     1      20.980  20.330  10.860  1.00  0.00            
ATOM     49  C15 GCD     1      18.850  22.180  12.310  1.00  0.00            
ATOM     50  H24 GCD     1      18.210  22.240  11.420  1.00  0.00            
ATOM     51  O12 GCD     1      18.230  21.180  13.120  1.00  0.00            
ATOM     52  H25 GCD     1      17.920  20.530  12.470  1.00  0.00            
ATOM     53  C16 GCD     1      18.910  23.540  12.940  1.00  0.00            
ATOM     54  H26 GCD     1      17.870  23.810  13.110  1.00  0.00            
ATOM     55  O13 GCD     1      19.540  24.470  12.080  1.00  0.00            
ATOM     56  C17 GCD     1      20.840  24.110  11.570  1.00  0.00            
ATOM     57  H27 GCD     1      21.540  24.080  12.420  1.00  0.00            
ATOM     58  C18 GCD     1      21.240  25.240  10.640  1.00  0.00            
ATOM     59  H28 GCD     1      22.280  25.240  10.280  1.00  0.00            
ATOM     60  H29 GCD     1      21.270  26.150  11.260  1.00  0.00            
ATOM     61  O14 GCD     1      20.340  25.470   9.520  1.00  0.00            
ATOM     62  H30 GCD     1      20.310  26.430   9.410  1.00  0.00            
ATOM     63  O15 GCD     1      19.570  23.420  14.150  1.00  0.00            
ATOM     64  C19 GCD     1      18.970  23.860  15.290  1.00  0.00            
ATOM     65  H31 GCD     1      17.900  24.060  15.120  1.00  0.00            
ATOM     66  C20 GCD     1      19.060  22.580  16.240  1.00  0.00            
ATOM     67  H32 GCD     1      20.100  22.280  16.360  1.00  0.00            
ATOM     68  O16 GCD     1      18.170  21.490  15.780  1.00  0.00            
ATOM     69  H33 GCD     1      18.590  21.380  14.910  1.00  0.00            
ATOM     70  C21 GCD     1      18.610  23.100  17.690  1.00  0.00            
ATOM     71  H34 GCD     1      17.550  23.370  17.590  1.00  0.00            
ATOM     72  O17 GCD     1      18.840  22.060  18.690  1.00  0.00            
ATOM     73  H35 GCD     1      18.250  21.320  18.520  1.00  0.00            
ATOM     74  C22 GCD     1      19.420  24.360  18.100  1.00  0.00            
ATOM     75  H36 GCD     1      19.000  24.740  19.030  1.00  0.00            
ATOM     76  O18 GCD     1      19.190  25.390  17.110  1.00  0.00            
ATOM     77  C23 GCD     1      19.670  25.090  15.840  1.00  0.00            
ATOM     78  H37 GCD     1      20.740  24.880  15.960  1.00  0.00            
ATOM     79  C24 GCD     1      19.480  26.290  14.860  1.00  0.00            
ATOM     80  H38 GCD     1      18.410  26.510  14.710  1.00  0.00            
ATOM     81  H39 GCD     1      19.820  26.080  13.840  1.00  0.00            
ATOM     82  O19 GCD     1      20.180  27.490  15.230  1.00  0.00            
ATOM     83  H40 GCD     1      19.730  27.760  16.030  1.00  0.00            
ATOM     84  O20 GCD     1      20.800  24.070  18.350  1.00  0.00            
ATOM     85  C25 GCD     1      21.390  24.520  19.590  1.00  0.00            
ATOM     86  H41 GCD     1      20.670  25.130  20.150  1.00  0.00            
ATOM     87  C26 GCD     1      21.770  23.240  20.300  1.00  0.00            
ATOM     88  H42 GCD     1      22.280  22.480  19.690  1.00  0.00            
ATOM     89  O21 GCD     1      20.530  22.600  20.720  1.00  0.00            
ATOM     90  H43 GCD     1      19.860  22.730  20.040  1.00  0.00            
ATOM     91  C27 GCD     1      22.700  23.580  21.480  1.00  0.00            
ATOM     92  H44 GCD     1      22.050  24.250  22.070  1.00  0.00            
ATOM     93  O22 GCD     1      22.970  22.400  22.260  1.00  0.00            
ATOM     94  H45 GCD     1      23.700  22.000  21.770  1.00  0.00            
ATOM     95  C28 GCD     1      23.890  24.490  21.090  1.00  0.00            
ATOM     96  H46 GCD     1      24.480  24.780  21.960  1.00  0.00            
ATOM     97  O23 GCD     1      23.390  25.590  20.410  1.00  0.00            
ATOM     98  C29 GCD     1      22.660  25.290  19.190  1.00  0.00            
ATOM     99  H47 GCD     1      23.350  24.700  18.570  1.00  0.00            
ATOM    100  C30 GCD     1      22.330  26.560  18.350  1.00  0.00            
ATOM    101  H48 GCD     1      21.820  26.430  17.390  1.00  0.00            
ATOM    102  H49 GCD     1      23.220  27.130  18.060  1.00  0.00            
ATOM    103  O24 GCD     1      21.510  27.440  19.090  1.00  0.00            
ATOM    104  H50 GCD     1      20.620  27.430  18.710  1.00  0.00            
ATOM    105  O25 GCD     1      24.740  23.730  20.230  1.00  0.00            
ATOM    106  C31 GCD     1      25.930  23.430  20.880  1.00  0.00            
ATOM    107  H51 GCD     1      25.640  23.380  21.940  1.00  0.00            
ATOM    108  C32 GCD     1      26.280  21.940  20.680  1.00  0.00            
ATOM    109  H52 GCD     1      26.560  21.860  19.630  1.00  0.00            
ATOM    110  O26 GCD     1      25.060  21.150  20.880  1.00  0.00            
ATOM    111  H53 GCD     1      25.250  20.230  20.670  1.00  0.00            
ATOM    112  C33 GCD     1      27.530  21.500  21.400  1.00  0.00            
ATOM    113  H54 GCD     1      27.270  21.520  22.470  1.00  0.00            
ATOM    114  O27 GCD     1      27.980  20.120  21.090  1.00  0.00            
ATOM    115  H55 GCD     1      28.750  20.190  20.510  1.00  0.00            
ATOM    116  C34 GCD     1      28.640  22.520  21.140  1.00  0.00            
ATOM    117  H56 GCD     1      29.450  22.240  21.830  1.00  0.00            
ATOM    118  O28 GCD     1      28.200  23.820  21.480  1.00  0.00            
ATOM    119  C35 GCD     1      27.080  24.340  20.710  1.00  0.00            
ATOM    120  H57 GCD     1      27.480  24.360  19.690  1.00  0.00            
ATOM    121  C36 GCD     1      26.910  25.700  21.270  1.00  0.00            
ATOM    122  H58 GCD     1      26.180  26.230  20.650  1.00  0.00            
ATOM    123  H59 GCD     1      27.840  26.250  21.070  1.00  0.00            
ATOM    124  O29 GCD     1      26.470  25.730  22.680  1.00  0.00            
ATOM    125  H60 GCD     1      26.510  26.660  22.910  1.00  0.00            
ATOM    126  O30 GCD     1      29.030  22.500  19.790  1.00  0.00            
ATOM    127  C37 GCD     1      30.390  22.220  19.480  1.00  0.00            
ATOM    128  H61 GCD     1      30.980  22.480  20.370  1.00  0.00            
ATOM    129  C38 GCD     1      30.650  20.770  19.050  1.00  0.00            
ATOM    130  H62 GCD     1      29.890  20.530  18.300  1.00  0.00            
ATOM    131  O31 GCD     1      30.490  19.860  20.140  1.00  0.00            
ATOM    132  H63 GCD     1      31.140  20.130  20.800  1.00  0.00            
ATOM    133  C39 GCD     1      32.050  20.640  18.350  1.00  0.00            
ATOM    134  H64 GCD     1      32.720  20.800  19.210  1.00  0.00            
ATOM    135  O32 GCD     1      32.170  19.370  17.830  1.00  0.00            
ATOM    136  H65 GCD     1      31.450  19.190  17.210  1.00  0.00            
ATOM    137  C40 GCD     1      32.300  21.750  17.290  1.00  0.00            
ATOM    138  H66 GCD     1      33.340  21.660  16.950  1.00  0.00            
ATOM    139  O33 GCD     1      32.090  22.940  18.010  1.00  0.00            
ATOM    140  C41 GCD     1      30.730  23.230  18.380  1.00  0.00            
ATOM    141  H67 GCD     1      30.140  23.130  17.470  1.00  0.00            
ATOM    142  C42 GCD     1      30.600  24.610  18.950  1.00  0.00            
ATOM    143  H68 GCD     1      31.250  24.660  19.840  1.00  0.00            
ATOM    144  H69 GCD     1      29.630  24.800  19.430  1.00  0.00            
ATOM    145  O34 GCD     1      30.820  25.590  17.940  1.00  0.00            
ATOM    146  H70 GCD     1      30.500  26.400  18.340  1.00  0.00            
ATOM    147  O35 GCD     1      31.480  21.550  16.140  1.00  0.00            
ATOM    148  C43 GCD     1      32.140  21.670  14.870  1.00  0.00            
ATOM    149  H71 GCD     1      33.230  21.640  14.970  1.00  0.00            
ATOM    150  C44 GCD     1      31.740  20.420  14.040  1.00  0.00            
ATOM    151  H72 GCD     1      30.660  20.270  14.040  1.00  0.00            
ATOM    152  O36 GCD     1      32.380  19.260  14.550  1.00  0.00            
ATOM    153  H73 GCD     1      31.670  18.690  14.890  1.00  0.00            
ATOM    154  C45 GCD     1      32.150  20.590  12.600  1.00  0.00            
ATOM    155  H74 GCD     1      33.230  20.680  12.480  1.00  0.00            
ATOM    156  O37 GCD     1      31.730  19.350  11.850  1.00  0.00            
ATOM    157  H75 GCD     1      31.190  19.500  11.070  1.00  0.00            
ATOM    158  C46 GCD     1      31.650  21.840  12.080  1.00  0.00            
ATOM    159  H76 GCD     1      32.090  22.080  11.110  1.00  0.00            
ATOM    160  O38 GCD     1      30.260  21.730  11.890  1.00  0.00            
ATOM    161  O39 GCD     1      31.970  23.000  12.790  1.00  0.00            
ATOM    162  C47 GCD     1      31.740  23.020  14.160  1.00  0.00            
ATOM    163  H77 GCD     1      30.650  23.120  14.200  1.00  0.00            
ATOM    164  C48 GCD     1      32.230  24.290  14.750  1.00  0.00            
ATOM    165  H78 GCD     1      31.790  24.410  15.750  1.00  0.00            
ATOM    166  H79 GCD     1      31.860  25.070  14.080  1.00  0.00            
ATOM    167  O40 GCD     1      33.610  24.340  14.900  1.00  0.00            
ATOM    168  H80 GCD     1      33.950  24.260  14.000  1.00  0.00            
ATOM    169  C1  CC6     2      27.170  26.230  17.260  1.00  0.00            
ATOM    170  C2  CC6     2      26.780  25.600  15.880  1.00  0.00            
ATOM    171  C3  CC6     2      25.620  24.570  16.100  1.00  0.00            
ATOM    172  C4  CC6     2      25.240  23.740  14.840  1.00  0.00            
ATOM    173  C5  CC6     2      23.950  22.910  15.260  1.00  0.00            
ATOM    174  O1  CC6     2      22.910  22.850  14.610  1.00  0.00            
ATOM    175  O2  CC6     2      24.200  22.140  16.370  1.00  0.00            
ATOM    176  C6  CC6     2      23.250  21.180  16.730  1.00  0.00            
ATOM    177  C7  CC6     2      23.540  19.900  15.970  1.00  0.00            
ATOM    178  N1  CC6     2      24.580  19.030  16.480  1.00  0.00            
ATOM    179  C8  CC6     2      24.450  17.600  16.030  1.00  0.00            
ATOM    180  C9  CC6     2      23.420  16.790  16.810  1.00  0.00            
ATOM    181  C10 CC6     2      25.980  19.430  16.070  1.00  0.00            
ATOM    182  C11 CC6     2      27.200  18.870  16.790  1.00  0.00            
ATOM    183  C12 CC6     2      24.780  24.740  13.790  1.00  0.00            
ATOM    184  C13 CC6     2      25.490  24.930  12.600  1.00  0.00            
ATOM    185  C14 CC6     2      25.150  26.020  11.840  1.00  0.00            
ATOM    186  C15 CC6     2      24.130  26.850  12.180  1.00  0.00            
ATOM    187  C16 CC6     2      23.380  26.580  13.250  1.00  0.00            
ATOM    188  C17 CC6     2      23.610  25.460  14.090  1.00  0.00            
ATOM    189  C18 CC6     2      26.310  22.720  14.310  1.00  0.00            
ATOM    190  C19 CC6     2      27.420  22.370  15.080  1.00  0.00            
ATOM    191  C20 CC6     2      28.210  21.250  14.670  1.00  0.00            
ATOM    192  C21 CC6     2      27.960  20.490  13.540  1.00  0.00            
ATOM    193  C22 CC6     2      26.830  20.820  12.790  1.00  0.00            
ATOM    194  C23 CC6     2      25.990  21.890  13.210  1.00  0.00            
ATOM    195  H1  CC6     2      27.760  25.680  17.990  1.00  0.00            
ATOM    196  H2  CC6     2      27.660  27.170  16.960  1.00  0.00            
ATOM    197  H3  CC6     2      26.330  26.590  17.860  1.00  0.00            
ATOM    198  H4  CC6     2      27.660  25.110  15.430  1.00  0.00            
ATOM    199  H5  CC6     2      26.480  26.370  15.170  1.00  0.00            
ATOM    200  H6  CC6     2      24.770  25.100  16.550  1.00  0.00            
ATOM    201  H7  CC6     2      25.870  23.820  16.860  1.00  0.00            
ATOM    202  H8  CC6     2      22.240  21.580  16.580  1.00  0.00            
ATOM    203  H9  CC6     2      23.430  21.080  17.810  1.00  0.00            
ATOM    204  H10 CC6     2      23.800  20.250  14.970  1.00  0.00            
ATOM    205  H11 CC6     2      22.560  19.420  15.910  1.00  0.00            
ATOM    206  H12 CC6     2      24.540  19.060  17.510  1.00  0.00            
ATOM    207  H13 CC6     2      25.460  17.180  16.120  1.00  0.00            
ATOM    208  H14 CC6     2      24.150  17.660  14.980  1.00  0.00            
ATOM    209  H15 CC6     2      23.780  16.630  17.830  1.00  0.00            
ATOM    210  H16 CC6     2      22.440  17.280  16.880  1.00  0.00            
ATOM    211  H17 CC6     2      23.310  15.820  16.310  1.00  0.00            
ATOM    212  H18 CC6     2      26.070  20.520  16.170  1.00  0.00            
ATOM    213  H19 CC6     2      26.080  19.290  15.000  1.00  0.00            
ATOM    214  H20 CC6     2      27.200  17.780  16.890  1.00  0.00            
ATOM    215  H21 CC6     2      28.050  19.040  16.110  1.00  0.00            
ATOM    216  H22 CC6     2      27.330  19.440  17.720  1.00  0.00            
ATOM    217  H23 CC6     2      26.360  24.340  12.330  1.00  0.00            
ATOM    218  H24 CC6     2      25.800  26.180  10.980  1.00  0.00            
ATOM    219  H25 CC6     2      23.900  27.740  11.610  1.00  0.00            
ATOM    220  H26 CC6     2      22.650  27.310  13.580  1.00  0.00            
ATOM    221  H27 CC6     2      22.960  25.210  14.920  1.00  0.00            
ATOM    222  H28 CC6     2      27.500  22.760  16.090  1.00  0.00            
ATOM    223  H29 CC6     2      29.060  20.930  15.260  1.00  0.00            
ATOM    224  H30 CC6     2      28.520  19.590  13.300  1.00  0.00            
ATOM    225  H31 CC6     2      26.610  20.230  11.910  1.00  0.00            
ATOM    226  H32 CC6     2      25.030  22.030  12.720  1.00  0.00            
TER
ENDMDL
MODEL        1
ATOM      1  H1  GCD     1       2.340  17.230   9.850  1.00  0.00            
ATOM      2  O1  GCD     1       2.760  16.660  10.500  1.00  0.00            
ATOM      3  C1  GCD     1       3.810  17.490  11.020  1.00  0.00            
ATOM      4  H2  GCD     1       4.360  17.880  10.150  1.00  0.00            
ATOM      5  H3  GCD     1       3.340  18.300  11.590  1.00  0.00            
ATOM      6  C2  GCD     1       4.900  16.730  11.820  1.00  0.00            
ATOM      7  H4  GCD     1       5.640  17.500  12.060  1.00  0.00            
ATOM      8  C3  GCD     1       5.480  15.600  10.960  1.00  0.00            
ATOM      9  H5  GCD     1       4.590  15.000  10.700  1.00  0.00            
ATOM     10  C4  GCD     1       6.580  14.930  11.770  1.00  0.00            
ATOM     11  H6  GCD     1       7.370  15.680  11.830  1.00  0.00            
ATOM     12  O2  GCD     1       6.970  13.790  10.950  1.00  0.00            
ATOM     13  H7  GCD     1       6.890  12.990  11.470  1.00  0.00            
ATOM     14  C5  GCD     1       6.260  14.580  13.200  1.00  0.00            
ATOM     15  H8  GCD     1       5.590  13.710  13.180  1.00  0.00            
ATOM     16  O3  GCD     1       7.490  14.200  13.840  1.00  0.00            
ATOM     17  H9  GCD     1       8.120  14.920  13.720  1.00  0.00            
ATOM     18  C6  GCD     1       5.520  15.770  13.880  1.00  0.00            
ATOM     19  O4  GCD     1       4.420  16.180  13.110  1.00  0.00            
ATOM     20  H10 GCD     1       5.190  15.410  14.860  1.00  0.00            
ATOM     21  O5  GCD     1       6.430  16.790  14.160  1.00  0.00            
ATOM     22  C7  GCD     1       6.200  17.420  15.440  1.00  0.00            
ATOM     23  H11 GCD     1       5.420  16.890  16.010  1.00  0.00            
ATOM     24  C8  GCD     1       7.530  17.160  16.170  1.00  0.00            
ATOM     25  H12 GCD     1       8.400  17.430  15.570  1.00  0.00            
ATOM     26  O6  GCD     1       7.580  15.810  16.550  1.00  0.00            
ATOM     27  H13 GCD     1       7.330  15.320  15.760  1.00  0.00            
ATOM     28  C9  GCD     1       7.570  18.000  17.430  1.00  0.00            
ATOM     29  H14 GCD     1       6.780  17.600  18.080  1.00  0.00            
ATOM     30  O7  GCD     1       8.840  17.950  18.130  1.00  0.00            
ATOM     31  H15 GCD     1       8.970  17.080  18.510  1.00  0.00            
ATOM     32  C10 GCD     1       7.140  19.450  17.170  1.00  0.00            
ATOM     33  H16 GCD     1       6.980  19.900  18.160  1.00  0.00            
ATOM     34  O8  GCD     1       5.890  19.480  16.540  1.00  0.00            
ATOM     35  C11 GCD     1       5.810  18.890  15.290  1.00  0.00            
ATOM     36  H17 GCD     1       6.520  19.380  14.620  1.00  0.00            
ATOM     37  C12 GCD     1       4.380  19.030  14.780  1.00  0.00            
ATOM     38  H18 GCD     1       3.700  18.560  15.500  1.00  0.00            
ATOM     39  H19 GCD     1       4.060  18.510  13.870  1.00  0.00            
ATOM     40  O9  GCD     1       4.040  20.340  14.400  1.00  0.00            
ATOM     41  H20 GCD     1       4.790  20.640  13.870  1.00  0.00            
ATOM     42  O10 GCD     1       8.080  20.150  16.440  1.00  0.00            
ATOM     43  C13 GCD     1       8.280  21.430  16.870  1.00  0.00            
ATOM     44  H21 GCD     1       7.390  21.940  17.280  1.00  0.00            
ATOM     45  C14 GCD     1       9.410  21.570  17.910  1.00  0.00            
ATOM     46  H22 GCD     1      10.300  21.010  17.600  1.00  0.00            
ATOM     47  O11 GCD     1       9.010  20.920  19.130  1.00  0.00            
ATOM     48  H23 GCD     1       8.980  19.970  18.970  1.00  0.00            
ATOM     49  C15 GCD     1       9.720  23.040  18.170  1.00  0.00            
ATOM     50  H24 GCD     1       8.840  23.640  18.440  1.00  0.00            
ATOM     51  O12 GCD     1      10.640  23.250  19.330  1.00  0.00            
ATOM     52  H25 GCD     1      11.360  22.600  19.290  1.00  0.00            
ATOM     53  C16 GCD     1      10.230  23.570  16.870  1.00  0.00            
ATOM     54  H26 GCD     1      10.580  24.610  16.840  1.00  0.00            
ATOM     55  O13 GCD     1       9.140  23.480  15.910  1.00  0.00            
ATOM     56  C17 GCD     1       8.610  22.160  15.610  1.00  0.00            
ATOM     57  H27 GCD     1       9.390  21.640  15.030  1.00  0.00            
ATOM     58  C18 GCD     1       7.370  22.320  14.790  1.00  0.00            
ATOM     59  H28 GCD     1       6.790  23.240  14.960  1.00  0.00            
ATOM     60  H29 GCD     1       6.600  21.560  14.940  1.00  0.00            
ATOM     61  O14 GCD     1       7.750  22.130  13.470  1.00  0.00            
ATOM     62  H30 GCD     1       8.230  22.950  13.290  1.00  0.00            
ATOM     63  O15 GCD     1      11.280  22.820  16.340  1.00  0.00            
ATOM     64  C19 GCD     1      12.610  23.050  16.780  1.00  0.00            
ATOM     65  H31 GCD     1      12.670  23.660  17.690  1.00  0.00            
ATOM     66  C20 GCD     1      13.240  21.610  16.990  1.00  0.00            
ATOM     67  H32 GCD     1      13.050  20.940  16.140  1.00  0.00            
ATOM     68  O16 GCD     1      12.740  21.060  18.140  1.00  0.00            
ATOM     69  H33 GCD     1      12.750  20.110  17.960  1.00  0.00            
ATOM     70  C21 GCD     1      14.790  21.760  17.130  1.00  0.00            
ATOM     71  H34 GCD     1      14.920  22.360  18.050  1.00  0.00            
ATOM     72  O17 GCD     1      15.440  20.480  17.190  1.00  0.00            
ATOM     73  H35 GCD     1      16.380  20.670  17.180  1.00  0.00            
ATOM     74  C22 GCD     1      15.290  22.510  15.900  1.00  0.00            
ATOM     75  H36 GCD     1      16.380  22.550  15.940  1.00  0.00            
ATOM     76  O18 GCD     1      14.760  23.830  15.840  1.00  0.00            
ATOM     77  C23 GCD     1      13.320  23.830  15.630  1.00  0.00            
ATOM     78  H37 GCD     1      13.120  23.380  14.650  1.00  0.00            
ATOM     79  C24 GCD     1      12.820  25.300  15.550  1.00  0.00            
ATOM     80  H38 GCD     1      11.880  25.270  15.000  1.00  0.00            
ATOM     81  H39 GCD     1      13.440  25.810  14.810  1.00  0.00            
ATOM     82  O19 GCD     1      12.680  26.030  16.800  1.00  0.00            
ATOM     83  H40 GCD     1      13.540  26.030  17.240  1.00  0.00            
ATOM     84  O20 GCD     1      14.920  21.830  14.650  1.00  0.00            
ATOM     85  C25 GCD     1      15.920  21.470  13.690  1.00  0.00            
ATOM     86  H41 GCD     1      16.920  21.730  14.050  1.00  0.00            
ATOM     87  C26 GCD     1      15.820  20.030  13.340  1.00  0.00            
ATOM     88  H42 GCD     1      14.780  19.840  13.040  1.00  0.00            
ATOM     89  O21 GCD     1      16.110  19.360  14.600  1.00  0.00            
ATOM     90  H43 GCD     1      15.440  19.600  15.250  1.00  0.00            
ATOM     91  C27 GCD     1      16.730  19.640  12.210  1.00  0.00            
ATOM     92  H44 GCD     1      17.760  19.720  12.570  1.00  0.00            
ATOM     93  O22 GCD     1      16.570  18.340  11.710  1.00  0.00            
ATOM     94  H45 GCD     1      16.810  18.330  10.780  1.00  0.00            
ATOM     95  C28 GCD     1      16.480  20.680  11.050  1.00  0.00            
ATOM     96  H46 GCD     1      17.200  20.620  10.230  1.00  0.00            
ATOM     97  O23 GCD     1      16.660  22.060  11.440  1.00  0.00            
ATOM     98  C29 GCD     1      15.770  22.460  12.490  1.00  0.00            
ATOM     99  H47 GCD     1      14.760  22.520  12.070  1.00  0.00            
ATOM    100  C30 GCD     1      16.200  23.860  12.850  1.00  0.00            
ATOM    101  H48 GCD     1      17.220  23.880  13.250  1.00  0.00            
ATOM    102  H49 GCD     1      15.650  24.260  13.710  1.00  0.00            
ATOM    103  O24 GCD     1      16.020  24.730  11.680  1.00  0.00            
ATOM    104  H50 GCD     1      15.070  24.870  11.580  1.00  0.00            
ATOM    105  O25 GCD     1      15.170  20.530  10.460  1.00  0.00            
ATOM    106  C31 GCD     1      15.230  20.560   9.010  1.00  0.00            
ATOM    107  H51 GCD     1      16.030  21.250   8.710  1.00  0.00            
ATOM    108  C32 GCD     1      15.450  19.120   8.400  1.00  0.00            
ATOM    109  H52 GCD     1      14.590  18.470   8.640  1.00  0.00            
ATOM    110  O26 GCD     1      16.620  18.560   8.920  1.00  0.00            
ATOM    111  H53 GCD     1      16.760  17.750   8.430  1.00  0.00            
ATOM    112  C33 GCD     1      15.460  19.170   6.900  1.00  0.00            
ATOM    113  H54 GCD     1      16.250  19.830   6.540  1.00  0.00            
ATOM    114  O27 GCD     1      15.780  17.840   6.340  1.00  0.00            
ATOM    115  H55 GCD     1      15.790  17.930   5.380  1.00  0.00            
ATOM    116  C34 GCD     1      14.070  19.730   6.440  1.00  0.00            
ATOM    117  H56 GCD     1      13.940  19.790   5.360  1.00  0.00            
ATOM    118  O28 GCD     1      13.980  21.040   6.970  1.00  0.00            
ATOM    119  C35 GCD     1      13.930  21.080   8.410  1.00  0.00            
ATOM    120  H57 GCD     1      13.150  20.460   8.880  1.00  0.00            
ATOM    121  C36 GCD     1      13.680  22.500   8.810  1.00  0.00            
ATOM    122  H58 GCD     1      14.290  23.230   8.270  1.00  0.00            
ATOM    123  H59 GCD     1      13.800  22.740   9.880  1.00  0.00            
ATOM    124  O29 GCD     1      12.370  22.850   8.540  1.00  0.00            
ATOM    125  H60 GCD     1      12.300  23.100   7.610  1.00  0.00            
ATOM    126  O30 GCD     1      13.010  18.930   6.960  1.00  0.00            
ATOM    127  C37 GCD     1      12.050  18.430   6.010  1.00  0.00            
ATOM    128  H61 GCD     1      12.380  18.500   4.960  1.00  0.00            
ATOM    129  C38 GCD     1      12.020  16.890   6.250  1.00  0.00            
ATOM    130  H62 GCD     1      11.760  16.830   7.310  1.00  0.00            
ATOM    131  O31 GCD     1      13.240  16.310   5.980  1.00  0.00            
ATOM    132  H63 GCD     1      13.960  16.860   6.320  1.00  0.00            
ATOM    133  C39 GCD     1      10.950  16.200   5.380  1.00  0.00            
ATOM    134  H64 GCD     1      11.180  16.280   4.310  1.00  0.00            
ATOM    135  O32 GCD     1      10.760  14.830   5.640  1.00  0.00            
ATOM    136  H65 GCD     1      11.600  14.360   5.650  1.00  0.00            
ATOM    137  C40 GCD     1       9.630  16.940   5.500  1.00  0.00            
ATOM    138  H66 GCD     1       9.030  16.390   4.760  1.00  0.00            
ATOM    139  O33 GCD     1       9.850  18.320   5.190  1.00  0.00            
ATOM    140  C41 GCD     1      10.710  19.100   6.050  1.00  0.00            
ATOM    141  H67 GCD     1      10.410  19.120   7.110  1.00  0.00            
ATOM    142  C42 GCD     1      10.680  20.570   5.790  1.00  0.00            
ATOM    143  H68 GCD     1      10.980  20.870   4.780  1.00  0.00            
ATOM    144  H69 GCD     1      11.490  20.990   6.410  1.00  0.00            
ATOM    145  O34 GCD     1       9.440  21.070   6.140  1.00  0.00            
ATOM    146  H70 GCD     1       8.820  20.730   5.490  1.00  0.00            
ATOM    147  O35 GCD     1       9.110  16.830   6.780  1.00  0.00            
ATOM    148  C43 GCD     1       7.670  16.360   6.820  1.00  0.00            
ATOM    149  H71 GCD     1       7.320  16.220   5.790  1.00  0.00            
ATOM    150  C44 GCD     1       7.550  15.020   7.540  1.00  0.00            
ATOM    151  H72 GCD     1       8.020  15.020   8.530  1.00  0.00            
ATOM    152  O36 GCD     1       8.230  14.060   6.610  1.00  0.00            
ATOM    153  H73 GCD     1       9.170  14.250   6.740  1.00  0.00            
ATOM    154  C45 GCD     1       6.040  14.650   7.760  1.00  0.00            
ATOM    155  H74 GCD     1       5.650  14.580   6.730  1.00  0.00            
ATOM    156  O37 GCD     1       5.880  13.450   8.500  1.00  0.00            
ATOM    157  H75 GCD     1       6.400  13.510   9.310  1.00  0.00            
ATOM    158  C46 GCD     1       5.380  15.800   8.450  1.00  0.00            
ATOM    159  H76 GCD     1       4.310  15.660   8.630  1.00  0.00            
ATOM    160  O38 GCD     1       6.040  16.140   9.690  1.00  0.00            
ATOM    161  O39 GCD     1       5.400  16.890   7.610  1.00  0.00            
ATOM    162  C47 GCD     1       6.690  17.430   7.330  1.00  0.00            
ATOM    163  H77 GCD     1       7.280  17.660   8.230  1.00  0.00            
ATOM    164  C48 GCD     1       6.340  18.690   6.460  1.00  0.00            
ATOM    165  H78 GCD     1       6.100  18.530   5.400  1.00  0.00            
ATOM    166  H79 GCD     1       7.240  19.320   6.470  1.00  0.00            
ATOM    167  O40 GCD     1       5.280  19.410   7.180  1.00  0.00            
ATOM    168  H80 GCD     1       4.630  18.750   7.450  1.00  0.00            
ATOM    169  C1  CC6     2      11.210  19.360  14.650  1.00  0.00            
ATOM    170  C2  CC6     2      11.610  19.710  13.210  1.00  0.00            
ATOM    171  C3  CC6     2      12.050  18.440  12.400  1.00  0.00            
ATOM    172  C4  CC6     2      10.930  17.400  12.060  1.00  0.00            
ATOM    173  C5  CC6     2      10.570  16.670  13.340  1.00  0.00            
ATOM    174  O1  CC6     2       9.460  16.130  13.440  1.00  0.00            
ATOM    175  O2  CC6     2      11.640  16.090  13.860  1.00  0.00            
ATOM    176  C6  CC6     2      11.530  15.250  14.990  1.00  0.00            
ATOM    177  C7  CC6     2      12.830  14.430  14.920  1.00  0.00            
ATOM    178  N1  CC6     2      12.920  13.160  15.900  1.00  0.00            
ATOM    179  C8  CC6     2      12.880  11.880  14.990  1.00  0.00            
ATOM    180  C9  CC6     2      11.670  11.810  14.080  1.00  0.00            
ATOM    181  C10 CC6     2      14.220  13.130  16.700  1.00  0.00            
ATOM    182  C11 CC6     2      14.360  13.980  17.980  1.00  0.00            
ATOM    183  C12 CC6     2       9.760  18.220  11.520  1.00  0.00            
ATOM    184  C13 CC6     2       9.850  18.720  10.220  1.00  0.00            
ATOM    185  C14 CC6     2       8.850  19.540   9.610  1.00  0.00            
ATOM    186  C15 CC6     2       7.810  19.970  10.500  1.00  0.00            
ATOM    187  C16 CC6     2       7.670  19.500  11.810  1.00  0.00            
ATOM    188  C17 CC6     2       8.640  18.650  12.280  1.00  0.00            
ATOM    189  C18 CC6     2      11.400  16.300  11.060  1.00  0.00            
ATOM    190  C19 CC6     2      12.800  16.020  10.950  1.00  0.00            
ATOM    191  C20 CC6     2      13.260  14.960  10.170  1.00  0.00            
ATOM    192  C21 CC6     2      12.380  14.250   9.330  1.00  0.00            
ATOM    193  C22 CC6     2      11.020  14.560   9.350  1.00  0.00            
ATOM    194  C23 CC6     2      10.550  15.520  10.260  1.00  0.00            
ATOM    195  H1  CC6     2      10.270  18.790  14.680  1.00  0.00            
ATOM    196  H2  CC6     2      11.980  18.660  14.990  1.00  0.00            
ATOM    197  H3  CC6     2      10.900  20.200  15.280  1.00  0.00            
ATOM    198  H4  CC6     2      12.500  20.290  13.470  1.00  0.00            
ATOM    199  H5  CC6     2      10.800  20.330  12.810  1.00  0.00            
ATOM    200  H6  CC6     2      12.950  18.110  12.940  1.00  0.00            
ATOM    201  H7  CC6     2      12.450  18.860  11.470  1.00  0.00            
ATOM    202  H8  CC6     2      10.660  14.590  15.040  1.00  0.00            
ATOM    203  H9  CC6     2      11.550  15.800  15.940  1.00  0.00            
ATOM    204  H10 CC6     2      13.710  15.020  15.180  1.00  0.00            
ATOM    205  H11 CC6     2      12.890  14.030  13.910  1.00  0.00            
ATOM    206  H12 CC6     2      12.100  13.160  16.530  1.00  0.00            
ATOM    207  H13 CC6     2      12.870  11.010  15.660  1.00  0.00            
ATOM    208  H14 CC6     2      13.810  11.840  14.430  1.00  0.00            
ATOM    209  H15 CC6     2      10.780  12.130  14.640  1.00  0.00            
ATOM    210  H16 CC6     2      11.670  12.470  13.210  1.00  0.00            
ATOM    211  H17 CC6     2      11.430  10.840  13.630  1.00  0.00            
ATOM    212  H18 CC6     2      15.000  13.460  16.010  1.00  0.00            
ATOM    213  H19 CC6     2      14.350  12.070  16.920  1.00  0.00            
ATOM    214  H20 CC6     2      15.190  13.690  18.630  1.00  0.00            
ATOM    215  H21 CC6     2      14.360  15.060  17.810  1.00  0.00            
ATOM    216  H22 CC6     2      13.450  13.800  18.570  1.00  0.00            
ATOM    217  H23 CC6     2      10.720  18.610   9.570  1.00  0.00            
ATOM    218  H24 CC6     2       8.950  19.790   8.560  1.00  0.00            
ATOM    219  H25 CC6     2       7.020  20.600  10.110  1.00  0.00            
ATOM    220  H26 CC6     2       6.910  19.880  12.490  1.00  0.00            
ATOM    221  H27 CC6     2       8.590  18.340  13.320  1.00  0.00            
ATOM    222  H28 CC6     2      13.480  16.590  11.570  1.00  0.00            
ATOM    223  H29 CC6     2      14.350  14.950  10.110  1.00  0.00            
ATOM    224  H30 CC6     2      12.670  13.430   8.670  1.00  0.00            
ATOM    225  H31 CC6     2      10.320  14.070   8.670  1.00  0.00            
ATOM    226  H32 CC6     2       9.480  15.600  10.440  1.00  0.00            
TER
ENDMDL
MODEL        1
ATOM      1  H1  GCD     1      23.950  22.790  12.010  1.00  0.00            
ATOM      2  O1  GCD     1      23.960  22.090  12.670  1.00  0.00            
ATOM      3  C1  GCD     1      24.070  20.820  11.940  1.00  0.00            
ATOM      4  H2  GCD     1      24.690  20.990  11.060  1.00  0.00            
ATOM      5  H3  GCD     1      24.590  20.110  12.590  1.00  0.00            
ATOM      6  C2  GCD     1      22.640  20.340  11.410  1.00  0.00            
ATOM      7  H4  GCD     1      21.880  20.390  12.200  1.00  0.00            
ATOM      8  C3  GCD     1      22.760  19.030  10.680  1.00  0.00            
ATOM      9  H5  GCD     1      23.530  19.160   9.910  1.00  0.00            
ATOM     10  C4  GCD     1      21.560  18.570   9.960  1.00  0.00            
ATOM     11  H6  GCD     1      20.820  18.350  10.750  1.00  0.00            
ATOM     12  O2  GCD     1      21.830  17.480   9.100  1.00  0.00            
ATOM     13  H7  GCD     1      20.950  17.190   8.840  1.00  0.00            
ATOM     14  C5  GCD     1      20.980  19.740   9.080  1.00  0.00            
ATOM     15  H8  GCD     1      21.650  19.860   8.210  1.00  0.00            
ATOM     16  O3  GCD     1      19.720  19.360   8.450  1.00  0.00            
ATOM     17  H9  GCD     1      18.920  19.620   8.930  1.00  0.00            
ATOM     18  C6  GCD     1      21.020  21.060   9.760  1.00  0.00            
ATOM     19  O4  GCD     1      22.290  21.230  10.370  1.00  0.00            
ATOM     20  H10 GCD     1      20.830  21.880   9.070  1.00  0.00            
ATOM     21  O5  GCD     1      20.020  20.940  10.760  1.00  0.00            
ATOM     22  C7  GCD     1      18.910  21.730  10.580  1.00  0.00            
ATOM     23  H11 GCD     1      18.790  22.170   9.590  1.00  0.00            
ATOM     24  C8  GCD     1      17.740  20.880  11.000  1.00  0.00            
ATOM     25  H12 GCD     1      17.920  20.380  11.960  1.00  0.00            
ATOM     26  O6  GCD     1      17.540  19.940   9.980  1.00  0.00            
ATOM     27  H13 GCD     1      16.760  19.410  10.160  1.00  0.00            
ATOM     28  C9  GCD     1      16.450  21.720  11.180  1.00  0.00            
ATOM     29  H14 GCD     1      16.130  22.260  10.280  1.00  0.00            
ATOM     30  O7  GCD     1      15.330  20.900  11.500  1.00  0.00            
ATOM     31  H15 GCD     1      15.550  20.750  12.420  1.00  0.00            
ATOM     32  C10 GCD     1      16.720  22.800  12.190  1.00  0.00            
ATOM     33  H16 GCD     1      15.870  23.480  12.180  1.00  0.00            
ATOM     34  O8  GCD     1      17.770  23.620  11.720  1.00  0.00            
ATOM     35  C11 GCD     1      19.010  22.970  11.500  1.00  0.00            
ATOM     36  H17 GCD     1      19.350  22.580  12.470  1.00  0.00            
ATOM     37  C12 GCD     1      19.980  24.040  11.040  1.00  0.00            
ATOM     38  H18 GCD     1      21.000  23.650  11.010  1.00  0.00            
ATOM     39  H19 GCD     1      19.940  24.850  11.780  1.00  0.00            
ATOM     40  O9  GCD     1      19.710  24.590   9.770  1.00  0.00            
ATOM     41  H20 GCD     1      20.470  25.100   9.480  1.00  0.00            
ATOM     42  O10 GCD     1      17.000  22.260  13.450  1.00  0.00            
ATOM     43  C13 GCD     1      15.950  22.400  14.430  1.00  0.00            
ATOM     44  H21 GCD     1      14.950  22.580  14.010  1.00  0.00            
ATOM     45  C14 GCD     1      15.880  20.990  15.070  1.00  0.00            
ATOM     46  H22 GCD     1      16.890  20.680  15.390  1.00  0.00            
ATOM     47  O11 GCD     1      15.360  20.050  14.170  1.00  0.00            
ATOM     48  H23 GCD     1      14.410  20.130  14.080  1.00  0.00            
ATOM     49  C15 GCD     1      15.040  21.030  16.340  1.00  0.00            
ATOM     50  H24 GCD     1      14.010  21.260  16.030  1.00  0.00            
ATOM     51  O12 GCD     1      15.130  19.690  16.940  1.00  0.00            
ATOM     52  H25 GCD     1      14.290  19.220  16.860  1.00  0.00            
ATOM     53  C16 GCD     1      15.420  22.110  17.300  1.00  0.00            
ATOM     54  H26 GCD     1      14.660  21.970  18.080  1.00  0.00            
ATOM     55  O13 GCD     1      15.360  23.340  16.590  1.00  0.00            
ATOM     56  C17 GCD     1      16.240  23.550  15.450  1.00  0.00            
ATOM     57  H27 GCD     1      17.270  23.440  15.810  1.00  0.00            
ATOM     58  C18 GCD     1      16.010  24.890  14.790  1.00  0.00            
ATOM     59  H28 GCD     1      16.930  25.050  14.200  1.00  0.00            
ATOM     60  H29 GCD     1      15.950  25.690  15.530  1.00  0.00            
ATOM     61  O14 GCD     1      14.840  24.960  13.970  1.00  0.00            
ATOM     62  H30 GCD     1      14.080  24.830  14.560  1.00  0.00            
ATOM     63  O15 GCD     1      16.680  21.940  17.820  1.00  0.00            
ATOM     64  C19 GCD     1      16.820  22.110  19.260  1.00  0.00            
ATOM     65  H31 GCD     1      16.030  22.700  19.740  1.00  0.00            
ATOM     66  C20 GCD     1      16.880  20.670  19.890  1.00  0.00            
ATOM     67  H32 GCD     1      17.760  20.210  19.420  1.00  0.00            
ATOM     68  O16 GCD     1      15.720  19.850  19.540  1.00  0.00            
ATOM     69  H33 GCD     1      15.680  19.850  18.580  1.00  0.00            
ATOM     70  C21 GCD     1      17.150  20.780  21.400  1.00  0.00            
ATOM     71  H34 GCD     1      16.310  21.350  21.810  1.00  0.00            
ATOM     72  O17 GCD     1      17.130  19.490  22.120  1.00  0.00            
ATOM     73  H35 GCD     1      16.270  19.070  22.040  1.00  0.00            
ATOM     74  C22 GCD     1      18.370  21.680  21.700  1.00  0.00            
ATOM     75  H36 GCD     1      18.420  21.930  22.760  1.00  0.00            
ATOM     76  O18 GCD     1      18.230  22.900  21.020  1.00  0.00            
ATOM     77  C23 GCD     1      18.140  22.800  19.550  1.00  0.00            
ATOM     78  H37 GCD     1      18.940  22.140  19.200  1.00  0.00            
ATOM     79  C24 GCD     1      18.200  24.240  18.920  1.00  0.00            
ATOM     80  H38 GCD     1      18.280  24.170  17.830  1.00  0.00            
ATOM     81  H39 GCD     1      19.130  24.700  19.270  1.00  0.00            
ATOM     82  O19 GCD     1      17.120  25.040  19.350  1.00  0.00            
ATOM     83  H40 GCD     1      17.190  25.140  20.310  1.00  0.00            
ATOM     84  O20 GCD     1      19.490  21.000  21.240  1.00  0.00            
ATOM     85  C25 GCD     1      20.660  21.060  22.070  1.00  0.00            
ATOM     86  H41 GCD     1      20.600  21.910  22.750  1.00  0.00            
ATOM     87  C26 GCD     1      20.670  19.730  22.830  1.00  0.00            
ATOM     88  H42 GCD     1      20.660  18.910  22.100  1.00  0.00            
ATOM     89  O21 GCD     1      19.560  19.680  23.770  1.00  0.00            
ATOM     90  H43 GCD     1      18.730  19.840  23.320  1.00  0.00            
ATOM     91  C27 GCD     1      22.060  19.750  23.650  1.00  0.00            
ATOM     92  H44 GCD     1      22.000  20.610  24.320  1.00  0.00            
ATOM     93  O22 GCD     1      22.310  18.660  24.440  1.00  0.00            
ATOM     94  H45 GCD     1      21.500  18.520  24.950  1.00  0.00            
ATOM     95  C28 GCD     1      23.230  19.900  22.690  1.00  0.00            
ATOM     96  H46 GCD     1      24.170  19.900  23.250  1.00  0.00            
ATOM     97  O23 GCD     1      23.050  21.070  21.990  1.00  0.00            
ATOM     98  C29 GCD     1      21.920  21.170  21.180  1.00  0.00            
ATOM     99  H47 GCD     1      21.890  20.370  20.430  1.00  0.00            
ATOM    100  C30 GCD     1      21.920  22.560  20.500  1.00  0.00            
ATOM    101  H48 GCD     1      21.810  23.400  21.190  1.00  0.00            
ATOM    102  H49 GCD     1      21.070  22.690  19.820  1.00  0.00            
ATOM    103  O24 GCD     1      23.060  22.610  19.680  1.00  0.00            
ATOM    104  H50 GCD     1      22.900  23.300  19.030  1.00  0.00            
ATOM    105  O25 GCD     1      23.270  18.890  21.710  1.00  0.00            
ATOM    106  C31 GCD     1      23.990  17.660  21.980  1.00  0.00            
ATOM    107  H51 GCD     1      24.260  17.630  23.040  1.00  0.00            
ATOM    108  C32 GCD     1      22.970  16.570  21.670  1.00  0.00            
ATOM    109  H52 GCD     1      22.500  16.750  20.690  1.00  0.00            
ATOM    110  O26 GCD     1      21.930  16.550  22.660  1.00  0.00            
ATOM    111  H53 GCD     1      22.210  17.290  23.210  1.00  0.00            
ATOM    112  C33 GCD     1      23.620  15.220  21.590  1.00  0.00            
ATOM    113  H54 GCD     1      23.830  14.850  22.600  1.00  0.00            
ATOM    114  O27 GCD     1      22.690  14.230  21.120  1.00  0.00            
ATOM    115  H55 GCD     1      22.210  13.920  21.900  1.00  0.00            
ATOM    116  C34 GCD     1      24.850  15.280  20.700  1.00  0.00            
ATOM    117  H56 GCD     1      25.380  14.320  20.670  1.00  0.00            
ATOM    118  O28 GCD     1      25.660  16.320  21.200  1.00  0.00            
ATOM    119  C35 GCD     1      25.250  17.710  21.110  1.00  0.00            
ATOM    120  H57 GCD     1      24.990  17.920  20.060  1.00  0.00            
ATOM    121  C36 GCD     1      26.300  18.660  21.750  1.00  0.00            
ATOM    122  H58 GCD     1      26.450  18.470  22.820  1.00  0.00            
ATOM    123  H59 GCD     1      25.920  19.690  21.710  1.00  0.00            
ATOM    124  O29 GCD     1      27.560  18.520  21.110  1.00  0.00            
ATOM    125  H60 GCD     1      27.740  17.570  21.180  1.00  0.00            
ATOM    126  O30 GCD     1      24.580  15.600  19.400  1.00  0.00            
ATOM    127  C37 GCD     1      25.170  14.920  18.370  1.00  0.00            
ATOM    128  H61 GCD     1      25.970  14.230  18.690  1.00  0.00            
ATOM    129  C38 GCD     1      24.080  14.040  17.710  1.00  0.00            
ATOM    130  H62 GCD     1      23.350  14.750  17.290  1.00  0.00            
ATOM    131  O31 GCD     1      23.560  13.120  18.710  1.00  0.00            
ATOM    132  H63 GCD     1      23.160  13.670  19.390  1.00  0.00            
ATOM    133  C39 GCD     1      24.660  13.390  16.510  1.00  0.00            
ATOM    134  H64 GCD     1      25.380  12.610  16.780  1.00  0.00            
ATOM    135  O32 GCD     1      23.570  12.820  15.800  1.00  0.00            
ATOM    136  H65 GCD     1      23.260  12.020  16.240  1.00  0.00            
ATOM    137  C40 GCD     1      25.370  14.370  15.610  1.00  0.00            
ATOM    138  H66 GCD     1      25.970  13.910  14.810  1.00  0.00            
ATOM    139  O33 GCD     1      26.350  15.140  16.260  1.00  0.00            
ATOM    140  C41 GCD     1      25.740  15.910  17.310  1.00  0.00            
ATOM    141  H67 GCD     1      24.930  16.570  16.970  1.00  0.00            
ATOM    142  C42 GCD     1      26.820  16.820  17.830  1.00  0.00            
ATOM    143  H68 GCD     1      26.560  17.460  18.690  1.00  0.00            
ATOM    144  H69 GCD     1      27.230  17.540  17.110  1.00  0.00            
ATOM    145  O34 GCD     1      27.930  16.030  18.280  1.00  0.00            
ATOM    146  H70 GCD     1      28.570  16.600  18.730  1.00  0.00            
ATOM    147  O35 GCD     1      24.440  15.290  15.050  1.00  0.00            
ATOM    148  C43 GCD     1      24.730  15.650  13.690  1.00  0.00            
ATOM    149  H71 GCD     1      25.540  15.050  13.260  1.00  0.00            
ATOM    150  C44 GCD     1      23.500  15.210  12.950  1.00  0.00            
ATOM    151  H72 GCD     1      22.560  15.640  13.320  1.00  0.00            
ATOM    152  O36 GCD     1      23.430  13.800  13.110  1.00  0.00            
ATOM    153  H73 GCD     1      23.750  13.660  14.010  1.00  0.00            
ATOM    154  C45 GCD     1      23.600  15.570  11.470  1.00  0.00            
ATOM    155  H74 GCD     1      24.430  15.020  11.000  1.00  0.00            
ATOM    156  O37 GCD     1      22.410  15.260  10.810  1.00  0.00            
ATOM    157  H75 GCD     1      22.330  15.840  10.040  1.00  0.00            
ATOM    158  C46 GCD     1      24.030  17.050  11.360  1.00  0.00            
ATOM    159  H76 GCD     1      24.180  17.280  10.300  1.00  0.00            
ATOM    160  O38 GCD     1      22.980  17.930  11.650  1.00  0.00            
ATOM    161  O39 GCD     1      25.160  17.390  12.080  1.00  0.00            
ATOM    162  C47 GCD     1      25.070  17.110  13.460  1.00  0.00            
ATOM    163  H77 GCD     1      24.300  17.790  13.840  1.00  0.00            
ATOM    164  C48 GCD     1      26.330  17.590  14.080  1.00  0.00            
ATOM    165  H78 GCD     1      26.130  17.840  15.130  1.00  0.00            
ATOM    166  H79 GCD     1      26.640  18.500  13.560  1.00  0.00            
ATOM    167  O40 GCD     1      27.380  16.650  14.000  1.00  0.00            
ATOM    168  H80 GCD     1      27.330  16.150  14.820  1.00  0.00            
ATOM    169  C1  CC6     2      20.560  23.360  16.080  1.00  0.00            
ATOM    170  C2  CC6     2      21.420  22.090  15.770  1.00  0.00            
ATOM    171  C3  CC6     2      21.050  20.990  16.840  1.00  0.00            
ATOM    172  C4  CC6     2      21.590  19.530  16.540  1.00  0.00            
ATOM    173  C5  CC6     2      21.070  18.950  15.220  1.00  0.00            
ATOM    174  O1  CC6     2      21.830  18.380  14.440  1.00  0.00            
ATOM    175  O2  CC6     2      19.770  18.810  15.140  1.00  0.00            
ATOM    176  C6  CC6     2      19.250  18.120  13.990  1.00  0.00            
ATOM    177  C7  CC6     2      17.720  18.140  14.250  1.00  0.00            
ATOM    178  N1  CC6     2      17.170  17.140  15.340  1.00  0.00            
ATOM    179  C8  CC6     2      17.700  15.740  15.070  1.00  0.00            
ATOM    180  C9  CC6     2      16.970  14.950  13.990  1.00  0.00            
ATOM    181  C10 CC6     2      17.620  17.530  16.760  1.00  0.00            
ATOM    182  C11 CC6     2      17.040  16.640  17.910  1.00  0.00            
ATOM    183  C12 CC6     2      23.100  19.590  16.640  1.00  0.00            
ATOM    184  C13 CC6     2      23.920  20.060  15.540  1.00  0.00            
ATOM    185  C14 CC6     2      25.340  20.240  15.660  1.00  0.00            
ATOM    186  C15 CC6     2      25.950  20.090  16.920  1.00  0.00            
ATOM    187  C16 CC6     2      25.160  19.650  18.020  1.00  0.00            
ATOM    188  C17 CC6     2      23.790  19.400  17.890  1.00  0.00            
ATOM    189  C18 CC6     2      21.140  18.520  17.610  1.00  0.00            
ATOM    190  C19 CC6     2      20.280  19.010  18.610  1.00  0.00            
ATOM    191  C20 CC6     2      19.780  18.110  19.590  1.00  0.00            
ATOM    192  C21 CC6     2      20.150  16.750  19.510  1.00  0.00            
ATOM    193  C22 CC6     2      21.030  16.270  18.480  1.00  0.00            
ATOM    194  C23 CC6     2      21.540  17.190  17.600  1.00  0.00            
ATOM    195  H1  CC6     2      20.250  23.420  17.130  1.00  0.00            
ATOM    196  H2  CC6     2      21.190  24.250  15.970  1.00  0.00            
ATOM    197  H3  CC6     2      19.710  23.480  15.390  1.00  0.00            
ATOM    198  H4  CC6     2      22.490  22.290  15.920  1.00  0.00            
ATOM    199  H5  CC6     2      21.290  21.740  14.740  1.00  0.00            
ATOM    200  H6  CC6     2      19.950  20.960  16.830  1.00  0.00            
ATOM    201  H7  CC6     2      21.340  21.370  17.820  1.00  0.00            
ATOM    202  H8  CC6     2      19.680  17.140  13.770  1.00  0.00            
ATOM    203  H9  CC6     2      19.540  18.730  13.120  1.00  0.00            
ATOM    204  H10 CC6     2      17.180  17.830  13.360  1.00  0.00            
ATOM    205  H11 CC6     2      17.330  19.120  14.520  1.00  0.00            
ATOM    206  H12 CC6     2      16.150  17.030  15.310  1.00  0.00            
ATOM    207  H13 CC6     2      17.680  15.090  15.940  1.00  0.00            
ATOM    208  H14 CC6     2      18.740  15.950  14.800  1.00  0.00            
ATOM    209  H15 CC6     2      17.680  14.460  13.320  1.00  0.00            
ATOM    210  H16 CC6     2      16.360  14.110  14.350  1.00  0.00            
ATOM    211  H17 CC6     2      16.440  15.610  13.290  1.00  0.00            
ATOM    212  H18 CC6     2      17.390  18.580  16.950  1.00  0.00            
ATOM    213  H19 CC6     2      18.700  17.430  16.810  1.00  0.00            
ATOM    214  H20 CC6     2      17.400  15.600  17.840  1.00  0.00            
ATOM    215  H21 CC6     2      17.350  17.070  18.860  1.00  0.00            
ATOM    216  H22 CC6     2      15.940  16.650  17.840  1.00  0.00            
ATOM    217  H23 CC6     2      23.530  20.270  14.550  1.00  0.00            
ATOM    218  H24 CC6     2      25.970  20.590  14.850  1.00  0.00            
ATOM    219  H25 CC6     2      27.000  20.320  17.020  1.00  0.00            
ATOM    220  H26 CC6     2      25.510  19.740  19.040  1.00  0.00            
ATOM    221  H27 CC6     2      23.190  19.270  18.780  1.00  0.00            
ATOM    222  H28 CC6     2      19.980  20.050  18.690  1.00  0.00            
ATOM    223  H29 CC6     2      19.040  18.380  20.340  1.00  0.00            
ATOM    224  H30 CC6     2      19.700  16.090  20.250  1.00  0.00            
ATOM    225  H31 CC6     2      21.400  15.250  18.440  1.00  0.00            
ATOM    226  H32 CC6     2      22.120  16.900  16.730  1.00  0.00            
TER
ENDMDL
MODEL        1
ATOM      1  H1  GCD     1       9.590  23.140  13.980  1.00  0.00            
ATOM      2  O1  GCD     1      10.240  23.600  13.430  1.00  0.00            
ATOM      3  C1  GCD     1      11.230  22.570  13.120  1.00  0.00            
ATOM      4  H2  GCD     1      10.820  21.750  12.530  1.00  0.00            
ATOM      5  H3  GCD     1      12.150  23.030  12.720  1.00  0.00            
ATOM      6  C2  GCD     1      11.700  21.850  14.400  1.00  0.00            
ATOM      7  H4  GCD     1      12.270  22.540  15.050  1.00  0.00            
ATOM      8  C3  GCD     1      12.450  20.590  13.960  1.00  0.00            
ATOM      9  H5  GCD     1      11.760  19.940  13.400  1.00  0.00            
ATOM     10  C4  GCD     1      12.820  19.710  15.210  1.00  0.00            
ATOM     11  H6  GCD     1      13.560  20.270  15.800  1.00  0.00            
ATOM     12  O2  GCD     1      13.290  18.470  14.700  1.00  0.00            
ATOM     13  H7  GCD     1      13.990  18.650  14.070  1.00  0.00            
ATOM     14  C5  GCD     1      11.570  19.530  16.020  1.00  0.00            
ATOM     15  H8  GCD     1      11.030  18.770  15.450  1.00  0.00            
ATOM     16  O3  GCD     1      11.800  18.750  17.230  1.00  0.00            
ATOM     17  H9  GCD     1      11.190  19.120  17.880  1.00  0.00            
ATOM     18  C6  GCD     1      10.650  20.740  16.240  1.00  0.00            
ATOM     19  O4  GCD     1      10.510  21.380  14.990  1.00  0.00            
ATOM     20  H10 GCD     1       9.770  20.280  16.690  1.00  0.00            
ATOM     21  O5  GCD     1      11.340  21.630  17.100  1.00  0.00            
ATOM     22  C7  GCD     1      10.500  22.080  18.190  1.00  0.00            
ATOM     23  H11 GCD     1       9.440  22.110  17.900  1.00  0.00            
ATOM     24  C8  GCD     1      10.640  21.050  19.360  1.00  0.00            
ATOM     25  H12 GCD     1      11.690  20.850  19.630  1.00  0.00            
ATOM     26  O6  GCD     1       9.990  19.880  19.010  1.00  0.00            
ATOM     27  H13 GCD     1       9.430  19.630  19.750  1.00  0.00            
ATOM     28  C9  GCD     1      10.020  21.670  20.600  1.00  0.00            
ATOM     29  H14 GCD     1       8.950  21.820  20.380  1.00  0.00            
ATOM     30  O7  GCD     1       9.970  20.760  21.700  1.00  0.00            
ATOM     31  H15 GCD     1      10.910  20.760  21.910  1.00  0.00            
ATOM     32  C10 GCD     1      10.540  23.080  20.890  1.00  0.00            
ATOM     33  H16 GCD     1       9.960  23.590  21.670  1.00  0.00            
ATOM     34  O8  GCD     1      10.400  23.910  19.790  1.00  0.00            
ATOM     35  C11 GCD     1      11.030  23.480  18.570  1.00  0.00            
ATOM     36  H17 GCD     1      12.110  23.350  18.660  1.00  0.00            
ATOM     37  C12 GCD     1      10.740  24.540  17.560  1.00  0.00            
ATOM     38  H18 GCD     1       9.670  24.600  17.330  1.00  0.00            
ATOM     39  H19 GCD     1      11.140  24.230  16.590  1.00  0.00            
ATOM     40  O9  GCD     1      11.200  25.840  17.830  1.00  0.00            
ATOM     41  H20 GCD     1      10.840  26.010  18.710  1.00  0.00            
ATOM     42  O10 GCD     1      11.900  22.860  21.180  1.00  0.00            
ATOM     43  C13 GCD     1      12.340  23.080  22.520  1.00  0.00            
ATOM     44  H21 GCD     1      11.480  23.250  23.190  1.00  0.00            
ATOM     45  C14 GCD     1      13.140  21.880  22.970  1.00  0.00            
ATOM     46  H22 GCD     1      13.950  21.560  22.290  1.00  0.00            
ATOM     47  O11 GCD     1      12.230  20.870  23.260  1.00  0.00            
ATOM     48  H23 GCD     1      12.720  20.120  23.630  1.00  0.00            
ATOM     49  C15 GCD     1      13.890  22.190  24.270  1.00  0.00            
ATOM     50  H24 GCD     1      13.200  22.280  25.110  1.00  0.00            
ATOM     51  O12 GCD     1      14.700  21.080  24.640  1.00  0.00            
ATOM     52  H25 GCD     1      14.070  20.540  25.120  1.00  0.00            
ATOM     53  C16 GCD     1      14.690  23.450  24.170  1.00  0.00            
ATOM     54  H26 GCD     1      15.050  23.750  25.160  1.00  0.00            
ATOM     55  O13 GCD     1      13.850  24.520  23.700  1.00  0.00            
ATOM     56  C17 GCD     1      13.360  24.260  22.380  1.00  0.00            
ATOM     57  H27 GCD     1      14.220  24.010  21.750  1.00  0.00            
ATOM     58  C18 GCD     1      12.740  25.560  21.860  1.00  0.00            
ATOM     59  H28 GCD     1      12.610  25.580  20.770  1.00  0.00            
ATOM     60  H29 GCD     1      13.510  26.310  22.070  1.00  0.00            
ATOM     61  O14 GCD     1      11.550  25.880  22.580  1.00  0.00            
ATOM     62  H30 GCD     1      11.780  26.010  23.500  1.00  0.00            
ATOM     63  O15 GCD     1      15.800  23.230  23.290  1.00  0.00            
ATOM     64  C19 GCD     1      17.060  23.640  23.840  1.00  0.00            
ATOM     65  H31 GCD     1      17.020  23.590  24.940  1.00  0.00            
ATOM     66  C20 GCD     1      18.170  22.700  23.330  1.00  0.00            
ATOM     67  H32 GCD     1      18.140  22.710  22.230  1.00  0.00            
ATOM     68  O16 GCD     1      17.820  21.440  23.800  1.00  0.00            
ATOM     69  H33 GCD     1      16.860  21.450  23.880  1.00  0.00            
ATOM     70  C21 GCD     1      19.560  23.090  23.810  1.00  0.00            
ATOM     71  H34 GCD     1      19.550  22.970  24.910  1.00  0.00            
ATOM     72  O17 GCD     1      20.620  22.190  23.410  1.00  0.00            
ATOM     73  H35 GCD     1      21.440  22.630  23.670  1.00  0.00            
ATOM     74  C22 GCD     1      19.740  24.520  23.300  1.00  0.00            
ATOM     75  H36 GCD     1      20.630  24.970  23.740  1.00  0.00            
ATOM     76  O18 GCD     1      18.760  25.340  23.890  1.00  0.00            
ATOM     77  C23 GCD     1      17.390  25.080  23.500  1.00  0.00            
ATOM     78  H37 GCD     1      17.220  25.280  22.440  1.00  0.00            
ATOM     79  C24 GCD     1      16.500  26.120  24.250  1.00  0.00            
ATOM     80  H38 GCD     1      15.490  26.220  23.860  1.00  0.00            
ATOM     81  H39 GCD     1      16.920  27.090  23.950  1.00  0.00            
ATOM     82  O19 GCD     1      16.400  25.950  25.710  1.00  0.00            
ATOM     83  H40 GCD     1      17.320  25.910  25.990  1.00  0.00            
ATOM     84  O20 GCD     1      19.680  24.530  21.810  1.00  0.00            
ATOM     85  C25 GCD     1      20.770  25.170  21.110  1.00  0.00            
ATOM     86  H41 GCD     1      21.590  25.390  21.800  1.00  0.00            
ATOM     87  C26 GCD     1      21.240  24.100  20.130  1.00  0.00            
ATOM     88  H42 GCD     1      20.480  23.880  19.370  1.00  0.00            
ATOM     89  O21 GCD     1      21.770  23.010  20.880  1.00  0.00            
ATOM     90  H43 GCD     1      21.260  22.910  21.690  1.00  0.00            
ATOM     91  C27 GCD     1      22.300  24.630  19.200  1.00  0.00            
ATOM     92  H44 GCD     1      23.110  24.990  19.830  1.00  0.00            
ATOM     93  O22 GCD     1      22.820  23.780  18.230  1.00  0.00            
ATOM     94  H45 GCD     1      23.010  22.870  18.490  1.00  0.00            
ATOM     95  C28 GCD     1      21.910  26.000  18.510  1.00  0.00            
ATOM     96  H46 GCD     1      22.850  26.380  18.100  1.00  0.00            
ATOM     97  O23 GCD     1      21.400  26.900  19.510  1.00  0.00            
ATOM     98  C29 GCD     1      20.340  26.490  20.380  1.00  0.00            
ATOM     99  H47 GCD     1      19.470  26.130  19.810  1.00  0.00            
ATOM    100  C30 GCD     1      20.090  27.590  21.460  1.00  0.00            
ATOM    101  H48 GCD     1      21.100  27.980  21.620  1.00  0.00            
ATOM    102  H49 GCD     1      19.650  27.250  22.400  1.00  0.00            
ATOM    103  O24 GCD     1      19.310  28.690  20.980  1.00  0.00            
ATOM    104  H50 GCD     1      19.960  29.080  20.390  1.00  0.00            
ATOM    105  O25 GCD     1      21.010  25.750  17.360  1.00  0.00            
ATOM    106  C31 GCD     1      21.340  26.410  16.170  1.00  0.00            
ATOM    107  H51 GCD     1      21.940  27.320  16.270  1.00  0.00            
ATOM    108  C32 GCD     1      22.120  25.390  15.320  1.00  0.00            
ATOM    109  H52 GCD     1      21.590  24.440  15.190  1.00  0.00            
ATOM    110  O26 GCD     1      23.290  25.060  15.950  1.00  0.00            
ATOM    111  H53 GCD     1      22.960  24.550  16.700  1.00  0.00            
ATOM    112  C33 GCD     1      22.400  25.970  13.930  1.00  0.00            
ATOM    113  H54 GCD     1      23.090  26.820  14.010  1.00  0.00            
ATOM    114  O27 GCD     1      22.950  25.020  13.050  1.00  0.00            
ATOM    115  H55 GCD     1      23.630  24.640  13.610  1.00  0.00            
ATOM    116  C34 GCD     1      21.030  26.370  13.380  1.00  0.00            
ATOM    117  H56 GCD     1      21.100  26.800  12.380  1.00  0.00            
ATOM    118  O28 GCD     1      20.390  27.400  14.200  1.00  0.00            
ATOM    119  C35 GCD     1      20.090  26.830  15.480  1.00  0.00            
ATOM    120  H57 GCD     1      19.470  25.920  15.430  1.00  0.00            
ATOM    121  C36 GCD     1      19.450  28.000  16.290  1.00  0.00            
ATOM    122  H58 GCD     1      20.020  28.920  16.100  1.00  0.00            
ATOM    123  H59 GCD     1      19.500  27.740  17.360  1.00  0.00            
ATOM    124  O29 GCD     1      18.090  28.230  15.880  1.00  0.00            
ATOM    125  H60 GCD     1      17.730  28.810  16.570  1.00  0.00            
ATOM    126  O30 GCD     1      20.190  25.180  13.310  1.00  0.00            
ATOM    127  C37 GCD     1      20.020  24.730  11.990  1.00  0.00            
ATOM    128  H61 GCD     1      20.750  25.110  11.260  1.00  0.00            
ATOM    129  C38 GCD     1      20.010  23.230  11.980  1.00  0.00            
ATOM    130  H62 GCD     1      19.320  22.910  12.770  1.00  0.00            
ATOM    131  O31 GCD     1      21.300  22.650  12.380  1.00  0.00            
ATOM    132  H63 GCD     1      21.700  23.360  12.900  1.00  0.00            
ATOM    133  C39 GCD     1      19.650  22.720  10.610  1.00  0.00            
ATOM    134  H64 GCD     1      20.350  23.070   9.850  1.00  0.00            
ATOM    135  O32 GCD     1      19.670  21.270  10.520  1.00  0.00            
ATOM    136  H65 GCD     1      20.390  21.090  11.130  1.00  0.00            
ATOM    137  C40 GCD     1      18.260  23.190  10.240  1.00  0.00            
ATOM    138  H66 GCD     1      17.890  22.860   9.260  1.00  0.00            
ATOM    139  O33 GCD     1      18.320  24.620  10.280  1.00  0.00            
ATOM    140  C41 GCD     1      18.680  25.310  11.510  1.00  0.00            
ATOM    141  H67 GCD     1      17.840  25.250  12.210  1.00  0.00            
ATOM    142  C42 GCD     1      18.790  26.770  11.230  1.00  0.00            
ATOM    143  H68 GCD     1      18.890  27.470  12.080  1.00  0.00            
ATOM    144  H69 GCD     1      17.830  27.030  10.770  1.00  0.00            
ATOM    145  O34 GCD     1      19.830  26.990  10.240  1.00  0.00            
ATOM    146  H70 GCD     1      19.760  26.190   9.710  1.00  0.00            
ATOM    147  O35 GCD     1      17.360  22.850  11.250  1.00  0.00            
ATOM    148  C43 GCD     1      16.200  21.970  11.010  1.00  0.00            
ATOM    149  H71 GCD     1      16.190  21.780   9.930  1.00  0.00            
ATOM    150  C44 GCD     1      16.290  20.690  11.810  1.00  0.00            
ATOM    151  H72 GCD     1      16.300  20.940  12.880  1.00  0.00            
ATOM    152  O36 GCD     1      17.480  20.030  11.440  1.00  0.00            
ATOM    153  H73 GCD     1      18.240  20.620  11.390  1.00  0.00            
ATOM    154  C45 GCD     1      15.060  19.820  11.680  1.00  0.00            
ATOM    155  H74 GCD     1      15.240  19.440  10.670  1.00  0.00            
ATOM    156  O37 GCD     1      15.040  18.770  12.590  1.00  0.00            
ATOM    157  H75 GCD     1      15.720  18.080  12.520  1.00  0.00            
ATOM    158  C46 GCD     1      13.810  20.610  11.870  1.00  0.00            
ATOM    159  H76 GCD     1      12.970  19.950  11.630  1.00  0.00            
ATOM    160  O38 GCD     1      13.670  21.060  13.320  1.00  0.00            
ATOM    161  O39 GCD     1      13.880  21.770  11.040  1.00  0.00            
ATOM    162  C47 GCD     1      14.990  22.680  11.330  1.00  0.00            
ATOM    163  H77 GCD     1      15.050  22.910  12.400  1.00  0.00            
ATOM    164  C48 GCD     1      14.910  24.080  10.670  1.00  0.00            
ATOM    165  H78 GCD     1      15.680  24.770  11.050  1.00  0.00            
ATOM    166  H79 GCD     1      13.920  24.430  10.990  1.00  0.00            
ATOM    167  O40 GCD     1      14.950  24.150   9.250  1.00  0.00            
ATOM    168  H80 GCD     1      14.070  24.040   8.880  1.00  0.00            
ATOM    169  C1  CC6     2      15.690  26.880  20.040  1.00  0.00            
ATOM    170  C2  CC6     2      15.310  26.100  18.820  1.00  0.00            
ATOM    171  C3  CC6     2      16.450  25.240  18.190  1.00  0.00            
ATOM    172  C4  CC6     2      16.100  24.210  17.080  1.00  0.00            
ATOM    173  C5  CC6     2      15.230  23.040  17.520  1.00  0.00            
ATOM    174  O1  CC6     2      14.460  22.460  16.820  1.00  0.00            
ATOM    175  O2  CC6     2      15.530  22.680  18.820  1.00  0.00            
ATOM    176  C6  CC6     2      14.860  21.560  19.400  1.00  0.00            
ATOM    177  C7  CC6     2      15.300  20.250  18.740  1.00  0.00            
ATOM    178  N1  CC6     2      16.570  19.570  19.200  1.00  0.00            
ATOM    179  C8  CC6     2      16.800  18.330  18.290  1.00  0.00            
ATOM    180  C9  CC6     2      16.720  18.510  16.730  1.00  0.00            
ATOM    181  C10 CC6     2      17.680  20.570  19.080  1.00  0.00            
ATOM    182  C11 CC6     2      19.120  20.090  19.260  1.00  0.00            
ATOM    183  C12 CC6     2      15.480  25.000  15.870  1.00  0.00            
ATOM    184  C13 CC6     2      16.350  25.610  14.940  1.00  0.00            
ATOM    185  C14 CC6     2      15.820  26.260  13.800  1.00  0.00            
ATOM    186  C15 CC6     2      14.450  26.390  13.610  1.00  0.00            
ATOM    187  C16 CC6     2      13.570  25.760  14.500  1.00  0.00            
ATOM    188  C17 CC6     2      14.050  25.140  15.680  1.00  0.00            
ATOM    189  C18 CC6     2      17.310  23.460  16.530  1.00  0.00            
ATOM    190  C19 CC6     2      18.640  23.600  17.040  1.00  0.00            
ATOM    191  C20 CC6     2      19.610  22.740  16.560  1.00  0.00            
ATOM    192  C21 CC6     2      19.380  21.880  15.480  1.00  0.00            
ATOM    193  C22 CC6     2      18.110  21.860  14.940  1.00  0.00            
ATOM    194  C23 CC6     2      17.100  22.540  15.520  1.00  0.00            
ATOM    195  H1  CC6     2      16.310  26.300  20.730  1.00  0.00            
ATOM    196  H2  CC6     2      16.300  27.710  19.650  1.00  0.00            
ATOM    197  H3  CC6     2      14.810  27.380  20.450  1.00  0.00            
ATOM    198  H4  CC6     2      15.130  26.950  18.150  1.00  0.00            
ATOM    199  H5  CC6     2      14.460  25.430  18.960  1.00  0.00            
ATOM    200  H6  CC6     2      16.880  24.570  18.950  1.00  0.00            
ATOM    201  H7  CC6     2      17.250  25.920  17.870  1.00  0.00            
ATOM    202  H8  CC6     2      13.780  21.630  19.230  1.00  0.00            
ATOM    203  H9  CC6     2      15.030  21.340  20.470  1.00  0.00            
ATOM    204  H10 CC6     2      15.520  20.500  17.700  1.00  0.00            
ATOM    205  H11 CC6     2      14.500  19.520  18.830  1.00  0.00            
ATOM    206  H12 CC6     2      16.450  19.230  20.170  1.00  0.00            
ATOM    207  H13 CC6     2      16.090  17.550  18.580  1.00  0.00            
ATOM    208  H14 CC6     2      17.760  18.000  18.670  1.00  0.00            
ATOM    209  H15 CC6     2      15.690  18.790  16.460  1.00  0.00            
ATOM    210  H16 CC6     2      17.390  19.360  16.530  1.00  0.00            
ATOM    211  H17 CC6     2      17.220  17.760  16.110  1.00  0.00            
ATOM    212  H18 CC6     2      17.590  21.270  19.910  1.00  0.00            
ATOM    213  H19 CC6     2      17.610  21.000  18.080  1.00  0.00            
ATOM    214  H20 CC6     2      19.340  19.260  18.570  1.00  0.00            
ATOM    215  H21 CC6     2      19.790  20.890  18.900  1.00  0.00            
ATOM    216  H22 CC6     2      19.430  19.830  20.280  1.00  0.00            
ATOM    217  H23 CC6     2      17.430  25.610  15.080  1.00  0.00            
ATOM    218  H24 CC6     2      16.480  26.870  13.190  1.00  0.00            
ATOM    219  H25 CC6     2      14.000  27.010  12.840  1.00  0.00            
ATOM    220  H26 CC6     2      12.500  25.840  14.370  1.00  0.00            
ATOM    221  H27 CC6     2      13.330  24.680  16.350  1.00  0.00            
ATOM    222  H28 CC6     2      18.700  24.260  17.900  1.00  0.00            
ATOM    223  H29 CC6     2      20.620  22.690  16.940  1.00  0.00            
ATOM    224  H30 CC6     2      20.170  21.270  15.070  1.00  0.00            
ATOM    225  H31 CC6     2      17.920  21.240  14.070  1.00  0.00            
ATOM    226  H32 CC6     2      16.160  22.420  14.990  1.00  0.00            
TER
ENDMDL
MODEL        1
ATOM      1  H1  GCD     1      19.340  10.650   3.910  1.00  0.00            
ATOM      2  O1  GCD     1      19.170   9.950   4.550  1.00  0.00            
ATOM      3  C1  GCD     1      19.190  10.440   5.920  1.00  0.00            
ATOM      4  H2  GCD     1      20.170  10.110   6.300  1.00  0.00            
ATOM      5  H3  GCD     1      19.170  11.530   6.030  1.00  0.00            
ATOM      6  C2  GCD     1      18.170   9.720   6.780  1.00  0.00            
ATOM      7  H4  GCD     1      18.170  10.140   7.800  1.00  0.00            
ATOM      8  C3  GCD     1      18.430   8.230   6.800  1.00  0.00            
ATOM      9  H5  GCD     1      18.500   7.820   5.790  1.00  0.00            
ATOM     10  C4  GCD     1      17.270   7.460   7.470  1.00  0.00            
ATOM     11  H6  GCD     1      17.260   7.660   8.550  1.00  0.00            
ATOM     12  O2  GCD     1      17.520   6.070   7.240  1.00  0.00            
ATOM     13  H7  GCD     1      16.800   5.550   7.600  1.00  0.00            
ATOM     14  C5  GCD     1      15.930   7.870   6.880  1.00  0.00            
ATOM     15  H8  GCD     1      15.930   7.500   5.840  1.00  0.00            
ATOM     16  O3  GCD     1      14.870   7.280   7.610  1.00  0.00            
ATOM     17  H9  GCD     1      14.700   6.380   7.330  1.00  0.00            
ATOM     18  C6  GCD     1      15.810   9.390   6.950  1.00  0.00            
ATOM     19  O4  GCD     1      16.920  10.020   6.300  1.00  0.00            
ATOM     20  H10 GCD     1      14.870   9.650   6.460  1.00  0.00            
ATOM     21  O5  GCD     1      15.690   9.790   8.310  1.00  0.00            
ATOM     22  C7  GCD     1      14.380  10.280   8.750  1.00  0.00            
ATOM     23  H11 GCD     1      13.680   9.780   8.060  1.00  0.00            
ATOM     24  C8  GCD     1      14.190   9.780  10.220  1.00  0.00            
ATOM     25  H12 GCD     1      14.970  10.230  10.860  1.00  0.00            
ATOM     26  O6  GCD     1      14.190   8.310  10.200  1.00  0.00            
ATOM     27  H13 GCD     1      14.580   8.010   9.370  1.00  0.00            
ATOM     28  C9  GCD     1      12.860  10.250  10.840  1.00  0.00            
ATOM     29  H14 GCD     1      11.980   9.740  10.440  1.00  0.00            
ATOM     30  O7  GCD     1      12.860   9.830  12.200  1.00  0.00            
ATOM     31  H15 GCD     1      12.880   8.870  12.230  1.00  0.00            
ATOM     32  C10 GCD     1      12.650  11.730  10.620  1.00  0.00            
ATOM     33  H16 GCD     1      11.640  12.020  10.930  1.00  0.00            
ATOM     34  O8  GCD     1      12.880  12.140   9.210  1.00  0.00            
ATOM     35  C11 GCD     1      14.190  11.790   8.750  1.00  0.00            
ATOM     36  H17 GCD     1      14.940  12.280   9.380  1.00  0.00            
ATOM     37  C12 GCD     1      14.260  12.470   7.440  1.00  0.00            
ATOM     38  H18 GCD     1      13.280  12.340   6.970  1.00  0.00            
ATOM     39  H19 GCD     1      14.980  11.950   6.800  1.00  0.00            
ATOM     40  O9  GCD     1      14.580  13.930   7.590  1.00  0.00            
ATOM     41  H20 GCD     1      15.290  14.170   6.990  1.00  0.00            
ATOM     42  O10 GCD     1      13.540  12.460  11.410  1.00  0.00            
ATOM     43  C13 GCD     1      13.120  13.520  12.310  1.00  0.00            
ATOM     44  H21 GCD     1      12.140  13.980  12.130  1.00  0.00            
ATOM     45  C14 GCD     1      13.120  12.960  13.660  1.00  0.00            
ATOM     46  H22 GCD     1      14.130  12.560  13.810  1.00  0.00            
ATOM     47  O11 GCD     1      12.100  11.930  13.810  1.00  0.00            
ATOM     48  H23 GCD     1      12.230  11.210  13.180  1.00  0.00            
ATOM     49  C15 GCD     1      12.920  14.090  14.700  1.00  0.00            
ATOM     50  H24 GCD     1      11.990  14.620  14.500  1.00  0.00            
ATOM     51  O12 GCD     1      12.950  13.530  16.010  1.00  0.00            
ATOM     52  H25 GCD     1      12.100  13.160  16.260  1.00  0.00            
ATOM     53  C16 GCD     1      14.040  15.160  14.610  1.00  0.00            
ATOM     54  H26 GCD     1      13.730  16.050  15.170  1.00  0.00            
ATOM     55  O13 GCD     1      13.950  15.630  13.310  1.00  0.00            
ATOM     56  C17 GCD     1      14.110  14.700  12.260  1.00  0.00            
ATOM     57  H27 GCD     1      15.070  14.220  12.460  1.00  0.00            
ATOM     58  C18 GCD     1      14.370  15.440  10.940  1.00  0.00            
ATOM     59  H28 GCD     1      14.470  14.770  10.070  1.00  0.00            
ATOM     60  H29 GCD     1      15.360  15.920  10.990  1.00  0.00            
ATOM     61  O14 GCD     1      13.410  16.360  10.720  1.00  0.00            
ATOM     62  H30 GCD     1      12.640  15.940  10.330  1.00  0.00            
ATOM     63  O15 GCD     1      15.280  14.700  15.000  1.00  0.00            
ATOM     64  C19 GCD     1      16.050  15.620  15.770  1.00  0.00            
ATOM     65  H31 GCD     1      15.540  16.590  15.740  1.00  0.00            
ATOM     66  C20 GCD     1      16.140  15.030  17.170  1.00  0.00            
ATOM     67  H32 GCD     1      16.650  14.060  17.060  1.00  0.00            
ATOM     68  O16 GCD     1      14.840  14.870  17.750  1.00  0.00            
ATOM     69  H33 GCD     1      14.130  14.610  17.150  1.00  0.00            
ATOM     70  C21 GCD     1      16.910  15.980  18.020  1.00  0.00            
ATOM     71  H34 GCD     1      16.400  16.950  17.970  1.00  0.00            
ATOM     72  O17 GCD     1      16.970  15.510  19.330  1.00  0.00            
ATOM     73  H35 GCD     1      17.590  14.770  19.400  1.00  0.00            
ATOM     74  C22 GCD     1      18.280  16.090  17.350  1.00  0.00            
ATOM     75  H36 GCD     1      18.800  16.850  17.930  1.00  0.00            
ATOM     76  O18 GCD     1      18.260  16.500  16.000  1.00  0.00            
ATOM     77  C23 GCD     1      17.470  15.680  15.130  1.00  0.00            
ATOM     78  H37 GCD     1      17.960  14.690  15.190  1.00  0.00            
ATOM     79  C24 GCD     1      17.600  16.230  13.700  1.00  0.00            
ATOM     80  H38 GCD     1      17.140  15.500  13.020  1.00  0.00            
ATOM     81  H39 GCD     1      18.660  16.440  13.530  1.00  0.00            
ATOM     82  O19 GCD     1      16.880  17.530  13.620  1.00  0.00            
ATOM     83  H40 GCD     1      17.000  18.030  14.440  1.00  0.00            
ATOM     84  O20 GCD     1      19.030  14.860  17.370  1.00  0.00            
ATOM     85  C25 GCD     1      20.110  14.720  18.220  1.00  0.00            
ATOM     86  H41 GCD     1      20.230  15.580  18.890  1.00  0.00            
ATOM     87  C26 GCD     1      20.000  13.470  19.040  1.00  0.00            
ATOM     88  H42 GCD     1      19.700  12.720  18.290  1.00  0.00            
ATOM     89  O21 GCD     1      19.000  13.620  20.060  1.00  0.00            
ATOM     90  H43 GCD     1      19.250  13.090  20.830  1.00  0.00            
ATOM     91  C27 GCD     1      21.290  12.980  19.690  1.00  0.00            
ATOM     92  H44 GCD     1      21.590  13.710  20.450  1.00  0.00            
ATOM     93  O22 GCD     1      21.120  11.690  20.260  1.00  0.00            
ATOM     94  H45 GCD     1      21.110  11.010  19.580  1.00  0.00            
ATOM     95  C28 GCD     1      22.390  12.880  18.630  1.00  0.00            
ATOM     96  H46 GCD     1      23.300  12.710  19.210  1.00  0.00            
ATOM     97  O23 GCD     1      22.460  14.160  18.010  1.00  0.00            
ATOM     98  C29 GCD     1      21.310  14.570  17.280  1.00  0.00            
ATOM     99  H47 GCD     1      21.050  13.850  16.490  1.00  0.00            
ATOM    100  C30 GCD     1      21.700  15.920  16.600  1.00  0.00            
ATOM    101  H48 GCD     1      21.040  16.020  15.730  1.00  0.00            
ATOM    102  H49 GCD     1      22.720  15.950  16.210  1.00  0.00            
ATOM    103  O24 GCD     1      21.600  17.150  17.350  1.00  0.00            
ATOM    104  H50 GCD     1      22.520  17.240  17.620  1.00  0.00            
ATOM    105  O25 GCD     1      22.090  11.890  17.600  1.00  0.00            
ATOM    106  C31 GCD     1      22.710  10.540  17.700  1.00  0.00            
ATOM    107  H51 GCD     1      23.280  10.440  18.630  1.00  0.00            
ATOM    108  C32 GCD     1      21.590   9.450  17.640  1.00  0.00            
ATOM    109  H52 GCD     1      20.910   9.660  16.810  1.00  0.00            
ATOM    110  O26 GCD     1      20.770   9.500  18.810  1.00  0.00            
ATOM    111  H53 GCD     1      19.930   9.050  18.650  1.00  0.00            
ATOM    112  C33 GCD     1      22.180   8.070  17.520  1.00  0.00            
ATOM    113  H54 GCD     1      22.690   7.880  18.470  1.00  0.00            
ATOM    114  O27 GCD     1      21.190   6.990  17.320  1.00  0.00            
ATOM    115  H55 GCD     1      20.730   6.810  18.150  1.00  0.00            
ATOM    116  C34 GCD     1      23.240   8.040  16.400  1.00  0.00            
ATOM    117  H56 GCD     1      23.700   7.040  16.430  1.00  0.00            
ATOM    118  O28 GCD     1      24.170   9.080  16.650  1.00  0.00            
ATOM    119  C35 GCD     1      23.610  10.410  16.510  1.00  0.00            
ATOM    120  H57 GCD     1      23.070  10.420  15.560  1.00  0.00            
ATOM    121  C36 GCD     1      24.710  11.410  16.550  1.00  0.00            
ATOM    122  H58 GCD     1      24.240  12.380  16.330  1.00  0.00            
ATOM    123  H59 GCD     1      25.340  11.140  15.690  1.00  0.00            
ATOM    124  O29 GCD     1      25.380  11.560  17.840  1.00  0.00            
ATOM    125  H60 GCD     1      25.510  10.690  18.220  1.00  0.00            
ATOM    126  O30 GCD     1      22.760   8.210  15.110  1.00  0.00            
ATOM    127  C37 GCD     1      23.300   7.320  14.150  1.00  0.00            
ATOM    128  H61 GCD     1      24.220   6.780  14.400  1.00  0.00            
ATOM    129  C38 GCD     1      22.240   6.320  13.710  1.00  0.00            
ATOM    130  H62 GCD     1      21.350   6.820  13.290  1.00  0.00            
ATOM    131  O31 GCD     1      21.840   5.540  14.880  1.00  0.00            
ATOM    132  H63 GCD     1      21.330   6.110  15.470  1.00  0.00            
ATOM    133  C39 GCD     1      22.860   5.440  12.650  1.00  0.00            
ATOM    134  H64 GCD     1      23.620   4.820  13.150  1.00  0.00            
ATOM    135  O32 GCD     1      21.920   4.520  12.060  1.00  0.00            
ATOM    136  H65 GCD     1      21.680   4.900  11.200  1.00  0.00            
ATOM    137  C40 GCD     1      23.310   6.270  11.500  1.00  0.00            
ATOM    138  H66 GCD     1      23.830   5.680  10.740  1.00  0.00            
ATOM    139  O33 GCD     1      24.270   7.240  11.940  1.00  0.00            
ATOM    140  C41 GCD     1      23.700   8.130  12.930  1.00  0.00            
ATOM    141  H67 GCD     1      22.800   8.660  12.580  1.00  0.00            
ATOM    142  C42 GCD     1      24.740   9.220  13.260  1.00  0.00            
ATOM    143  H68 GCD     1      25.630   8.760  13.700  1.00  0.00            
ATOM    144  H69 GCD     1      24.400   9.870  14.080  1.00  0.00            
ATOM    145  O34 GCD     1      25.130  10.030  12.100  1.00  0.00            
ATOM    146  H70 GCD     1      24.710   9.630  11.320  1.00  0.00            
ATOM    147  O35 GCD     1      22.210   7.010  11.000  1.00  0.00            
ATOM    148  C43 GCD     1      22.180   7.000   9.520  1.00  0.00            
ATOM    149  H71 GCD     1      23.170   6.720   9.150  1.00  0.00            
ATOM    150  C44 GCD     1      21.140   6.030   9.030  1.00  0.00            
ATOM    151  H72 GCD     1      20.230   6.430   9.490  1.00  0.00            
ATOM    152  O36 GCD     1      21.470   4.670   9.490  1.00  0.00            
ATOM    153  H73 GCD     1      22.110   4.390   8.830  1.00  0.00            
ATOM    154  C45 GCD     1      21.010   6.180   7.480  1.00  0.00            
ATOM    155  H74 GCD     1      22.010   6.010   7.050  1.00  0.00            
ATOM    156  O37 GCD     1      20.070   5.300   6.890  1.00  0.00            
ATOM    157  H75 GCD     1      19.210   5.740   6.890  1.00  0.00            
ATOM    158  C46 GCD     1      20.770   7.630   7.140  1.00  0.00            
ATOM    159  H76 GCD     1      20.690   7.790   6.060  1.00  0.00            
ATOM    160  O38 GCD     1      19.510   8.010   7.630  1.00  0.00            
ATOM    161  O39 GCD     1      21.860   8.400   7.720  1.00  0.00            
ATOM    162  C47 GCD     1      21.870   8.430   9.110  1.00  0.00            
ATOM    163  H77 GCD     1      20.860   8.690   9.450  1.00  0.00            
ATOM    164  C48 GCD     1      22.910   9.500   9.560  1.00  0.00            
ATOM    165  H78 GCD     1      22.710   9.700  10.620  1.00  0.00            
ATOM    166  H79 GCD     1      22.780  10.470   9.060  1.00  0.00            
ATOM    167  O40 GCD     1      24.260   9.190   9.390  1.00  0.00            
ATOM    168  H80 GCD     1      24.320   8.790   8.520  1.00  0.00            
ATOM    169  C1  CC6     2      18.250  12.890   9.040  1.00  0.00            
ATOM    170  C2  CC6     2      19.150  12.430  10.200  1.00  0.00            
ATOM    171  C3  CC6     2      18.270  12.050  11.460  1.00  0.00            
ATOM    172  C4  CC6     2      19.020  11.380  12.740  1.00  0.00            
ATOM    173  C5  CC6     2      19.370  10.000  12.220  1.00  0.00            
ATOM    174  O1  CC6     2      20.350   9.840  11.490  1.00  0.00            
ATOM    175  O2  CC6     2      18.260   9.240  12.200  1.00  0.00            
ATOM    176  C6  CC6     2      18.410   8.030  11.490  1.00  0.00            
ATOM    177  C7  CC6     2      17.050   7.340  11.660  1.00  0.00            
ATOM    178  N1  CC6     2      16.920   6.610  12.950  1.00  0.00            
ATOM    179  C8  CC6     2      15.690   6.960  13.750  1.00  0.00            
ATOM    180  C9  CC6     2      15.540   8.500  14.040  1.00  0.00            
ATOM    181  C10 CC6     2      16.950   5.070  12.820  1.00  0.00            
ATOM    182  C11 CC6     2      18.380   4.540  12.540  1.00  0.00            
ATOM    183  C12 CC6     2      20.190  12.220  13.260  1.00  0.00            
ATOM    184  C13 CC6     2      21.490  11.720  13.450  1.00  0.00            
ATOM    185  C14 CC6     2      22.520  12.560  13.770  1.00  0.00            
ATOM    186  C15 CC6     2      22.340  13.940  13.870  1.00  0.00            
ATOM    187  C16 CC6     2      21.110  14.440  13.710  1.00  0.00            
ATOM    188  C17 CC6     2      19.970  13.620  13.420  1.00  0.00            
ATOM    189  C18 CC6     2      18.180  11.210  13.980  1.00  0.00            
ATOM    190  C19 CC6     2      16.880  11.760  14.170  1.00  0.00            
ATOM    191  C20 CC6     2      16.260  11.760  15.390  1.00  0.00            
ATOM    192  C21 CC6     2      16.780  11.030  16.380  1.00  0.00            
ATOM    193  C22 CC6     2      18.130  10.500  16.290  1.00  0.00            
ATOM    194  C23 CC6     2      18.790  10.510  15.060  1.00  0.00            
ATOM    195  H1  CC6     2      17.720  12.020   8.650  1.00  0.00            
ATOM    196  H2  CC6     2      17.560  13.700   9.330  1.00  0.00            
ATOM    197  H3  CC6     2      18.990  13.300   8.340  1.00  0.00            
ATOM    198  H4  CC6     2      19.850  13.260  10.360  1.00  0.00            
ATOM    199  H5  CC6     2      19.790  11.600   9.860  1.00  0.00            
ATOM    200  H6  CC6     2      17.410  11.400  11.280  1.00  0.00            
ATOM    201  H7  CC6     2      17.870  13.020  11.750  1.00  0.00            
ATOM    202  H8  CC6     2      19.200   7.370  11.870  1.00  0.00            
ATOM    203  H9  CC6     2      18.560   8.170  10.410  1.00  0.00            
ATOM    204  H10 CC6     2      16.810   6.730  10.780  1.00  0.00            
ATOM    205  H11 CC6     2      16.210   8.040  11.710  1.00  0.00            
ATOM    206  H12 CC6     2      17.710   6.790  13.580  1.00  0.00            
ATOM    207  H13 CC6     2      15.700   6.500  14.740  1.00  0.00            
ATOM    208  H14 CC6     2      14.800   6.590  13.250  1.00  0.00            
ATOM    209  H15 CC6     2      15.560   9.150  13.160  1.00  0.00            
ATOM    210  H16 CC6     2      14.580   8.610  14.560  1.00  0.00            
ATOM    211  H17 CC6     2      16.290   8.970  14.690  1.00  0.00            
ATOM    212  H18 CC6     2      16.200   4.750  12.090  1.00  0.00            
ATOM    213  H19 CC6     2      16.540   4.630  13.730  1.00  0.00            
ATOM    214  H20 CC6     2      19.150   4.910  13.230  1.00  0.00            
ATOM    215  H21 CC6     2      18.500   3.450  12.630  1.00  0.00            
ATOM    216  H22 CC6     2      18.660   4.880  11.540  1.00  0.00            
ATOM    217  H23 CC6     2      21.790  10.680  13.330  1.00  0.00            
ATOM    218  H24 CC6     2      23.510  12.120  13.830  1.00  0.00            
ATOM    219  H25 CC6     2      23.270  14.480  14.050  1.00  0.00            
ATOM    220  H26 CC6     2      20.950  15.510  13.780  1.00  0.00            
ATOM    221  H27 CC6     2      18.980  14.000  13.190  1.00  0.00            
ATOM    222  H28 CC6     2      16.380  12.270  13.360  1.00  0.00            
ATOM    223  H29 CC6     2      15.380  12.360  15.620  1.00  0.00            
ATOM    224  H30 CC6     2      16.290  11.050  17.340  1.00  0.00            
ATOM    225  H31 CC6     2      18.440   9.940  17.170  1.00  0.00            
ATOM    226  H32 CC6     2      19.760  10.010  14.980  1.00  0.00            
TER
ENDMDL
MODEL        1
ATOM      1  H1  GCD     1      22.300  20.150   7.810  1.00  0.00            
ATOM      2  O1  GCD     1      22.950  20.500   8.420  1.00  0.00            
ATOM      3  C1  GCD     1      24.240  20.430   7.890  1.00  0.00            
ATOM      4  H2  GCD     1      24.410  20.970   6.940  1.00  0.00            
ATOM      5  H3  GCD     1      24.920  21.010   8.530  1.00  0.00            
ATOM      6  C2  GCD     1      24.720  18.980   7.750  1.00  0.00            
ATOM      7  H4  GCD     1      24.600  18.450   8.710  1.00  0.00            
ATOM      8  C3  GCD     1      26.170  18.970   7.280  1.00  0.00            
ATOM      9  H5  GCD     1      26.230  19.480   6.310  1.00  0.00            
ATOM     10  C4  GCD     1      26.720  17.670   6.860  1.00  0.00            
ATOM     11  H6  GCD     1      26.880  16.930   7.650  1.00  0.00            
ATOM     12  O2  GCD     1      28.000  17.900   6.210  1.00  0.00            
ATOM     13  H7  GCD     1      28.540  18.330   6.870  1.00  0.00            
ATOM     14  C5  GCD     1      25.720  16.940   5.910  1.00  0.00            
ATOM     15  H8  GCD     1      25.880  17.340   4.900  1.00  0.00            
ATOM     16  O3  GCD     1      25.940  15.510   5.740  1.00  0.00            
ATOM     17  H9  GCD     1      25.390  15.170   5.030  1.00  0.00            
ATOM     18  C6  GCD     1      24.240  17.040   6.470  1.00  0.00            
ATOM     19  O4  GCD     1      23.860  18.350   6.820  1.00  0.00            
ATOM     20  H10 GCD     1      23.510  16.800   5.700  1.00  0.00            
ATOM     21  O5  GCD     1      24.220  16.170   7.610  1.00  0.00            
ATOM     22  C7  GCD     1      23.440  15.020   7.510  1.00  0.00            
ATOM     23  H11 GCD     1      23.440  14.750   6.450  1.00  0.00            
ATOM     24  C8  GCD     1      24.130  14.020   8.300  1.00  0.00            
ATOM     25  H12 GCD     1      24.270  14.420   9.320  1.00  0.00            
ATOM     26  O6  GCD     1      25.420  13.760   7.740  1.00  0.00            
ATOM     27  H13 GCD     1      25.850  14.510   7.310  1.00  0.00            
ATOM     28  C9  GCD     1      23.370  12.720   8.470  1.00  0.00            
ATOM     29  H14 GCD     1      23.220  12.190   7.520  1.00  0.00            
ATOM     30  O7  GCD     1      24.030  11.860   9.380  1.00  0.00            
ATOM     31  H15 GCD     1      23.960  12.310  10.230  1.00  0.00            
ATOM     32  C10 GCD     1      21.970  13.090   9.140  1.00  0.00            
ATOM     33  H16 GCD     1      21.370  12.180   9.290  1.00  0.00            
ATOM     34  O8  GCD     1      21.330  14.010   8.310  1.00  0.00            
ATOM     35  C11 GCD     1      21.950  15.250   8.010  1.00  0.00            
ATOM     36  H17 GCD     1      21.940  15.900   8.890  1.00  0.00            
ATOM     37  C12 GCD     1      21.100  15.860   6.980  1.00  0.00            
ATOM     38  H18 GCD     1      21.410  16.900   6.850  1.00  0.00            
ATOM     39  H19 GCD     1      20.060  15.820   7.330  1.00  0.00            
ATOM     40  O9  GCD     1      21.130  15.180   5.720  1.00  0.00            
ATOM     41  H20 GCD     1      20.960  14.240   5.890  1.00  0.00            
ATOM     42  O10 GCD     1      22.230  13.740  10.390  1.00  0.00            
ATOM     43  C13 GCD     1      22.050  12.920  11.570  1.00  0.00            
ATOM     44  H21 GCD     1      22.080  11.870  11.270  1.00  0.00            
ATOM     45  C14 GCD     1      23.130  13.100  12.620  1.00  0.00            
ATOM     46  H22 GCD     1      23.200  14.150  12.950  1.00  0.00            
ATOM     47  O11 GCD     1      24.320  12.700  12.010  1.00  0.00            
ATOM     48  H23 GCD     1      24.910  12.280  12.650  1.00  0.00            
ATOM     49  C15 GCD     1      22.860  12.270  13.850  1.00  0.00            
ATOM     50  H24 GCD     1      22.780  11.220  13.540  1.00  0.00            
ATOM     51  O12 GCD     1      23.910  12.240  14.820  1.00  0.00            
ATOM     52  H25 GCD     1      23.640  11.770  15.620  1.00  0.00            
ATOM     53  C16 GCD     1      21.460  12.630  14.390  1.00  0.00            
ATOM     54  H26 GCD     1      21.280  11.960  15.240  1.00  0.00            
ATOM     55  O13 GCD     1      20.520  12.390  13.370  1.00  0.00            
ATOM     56  C17 GCD     1      20.670  13.210  12.160  1.00  0.00            
ATOM     57  H27 GCD     1      20.760  14.260  12.460  1.00  0.00            
ATOM     58  C18 GCD     1      19.470  13.010  11.190  1.00  0.00            
ATOM     59  H28 GCD     1      19.580  13.710  10.350  1.00  0.00            
ATOM     60  H29 GCD     1      18.560  13.220  11.760  1.00  0.00            
ATOM     61  O14 GCD     1      19.300  11.700  10.600  1.00  0.00            
ATOM     62  H30 GCD     1      19.570  11.020  11.220  1.00  0.00            
ATOM     63  O15 GCD     1      21.480  14.020  14.850  1.00  0.00            
ATOM     64  C19 GCD     1      20.600  14.260  16.010  1.00  0.00            
ATOM     65  H31 GCD     1      19.690  13.670  15.850  1.00  0.00            
ATOM     66  C20 GCD     1      21.160  14.010  17.350  1.00  0.00            
ATOM     67  H32 GCD     1      22.160  14.450  17.480  1.00  0.00            
ATOM     68  O16 GCD     1      21.390  12.610  17.480  1.00  0.00            
ATOM     69  H33 GCD     1      21.840  12.430  18.310  1.00  0.00            
ATOM     70  C21 GCD     1      20.320  14.490  18.490  1.00  0.00            
ATOM     71  H34 GCD     1      19.360  13.970  18.410  1.00  0.00            
ATOM     72  O17 GCD     1      20.910  14.280  19.740  1.00  0.00            
ATOM     73  H35 GCD     1      21.350  15.110  19.970  1.00  0.00            
ATOM     74  C22 GCD     1      20.010  16.040  18.260  1.00  0.00            
ATOM     75  H36 GCD     1      19.310  16.400  19.020  1.00  0.00            
ATOM     76  O18 GCD     1      19.360  16.120  17.010  1.00  0.00            
ATOM     77  C23 GCD     1      20.160  15.690  15.910  1.00  0.00            
ATOM     78  H37 GCD     1      21.110  16.240  15.950  1.00  0.00            
ATOM     79  C24 GCD     1      19.620  16.280  14.620  1.00  0.00            
ATOM     80  H38 GCD     1      20.380  16.340  13.830  1.00  0.00            
ATOM     81  H39 GCD     1      19.370  17.330  14.840  1.00  0.00            
ATOM     82  O19 GCD     1      18.450  15.640  14.150  1.00  0.00            
ATOM     83  H40 GCD     1      17.670  15.950  14.620  1.00  0.00            
ATOM     84  O20 GCD     1      21.230  16.840  18.320  1.00  0.00            
ATOM     85  C25 GCD     1      21.220  17.970  19.110  1.00  0.00            
ATOM     86  H41 GCD     1      20.350  18.020  19.780  1.00  0.00            
ATOM     87  C26 GCD     1      22.550  17.830  19.930  1.00  0.00            
ATOM     88  H42 GCD     1      23.450  17.620  19.340  1.00  0.00            
ATOM     89  O21 GCD     1      22.510  16.790  20.870  1.00  0.00            
ATOM     90  H43 GCD     1      21.780  17.140  21.400  1.00  0.00            
ATOM     91  C27 GCD     1      22.770  19.180  20.680  1.00  0.00            
ATOM     92  H44 GCD     1      22.050  19.330  21.500  1.00  0.00            
ATOM     93  O22 GCD     1      24.000  19.160  21.360  1.00  0.00            
ATOM     94  H45 GCD     1      24.670  19.070  20.670  1.00  0.00            
ATOM     95  C28 GCD     1      22.780  20.350  19.660  1.00  0.00            
ATOM     96  H46 GCD     1      22.880  21.250  20.280  1.00  0.00            
ATOM     97  O23 GCD     1      21.480  20.340  19.040  1.00  0.00            
ATOM     98  C29 GCD     1      21.180  19.220  18.190  1.00  0.00            
ATOM     99  H47 GCD     1      21.920  18.950  17.430  1.00  0.00            
ATOM    100  C30 GCD     1      19.980  19.600  17.380  1.00  0.00            
ATOM    101  H48 GCD     1      19.230  19.720  18.170  1.00  0.00            
ATOM    102  H49 GCD     1      19.660  18.770  16.730  1.00  0.00            
ATOM    103  O24 GCD     1      20.210  20.760  16.630  1.00  0.00            
ATOM    104  H50 GCD     1      20.450  21.330  17.370  1.00  0.00            
ATOM    105  O25 GCD     1      23.790  20.330  18.720  1.00  0.00            
ATOM    106  C31 GCD     1      24.860  21.240  19.010  1.00  0.00            
ATOM    107  H51 GCD     1      24.790  21.670  20.010  1.00  0.00            
ATOM    108  C32 GCD     1      26.180  20.450  18.870  1.00  0.00            
ATOM    109  H52 GCD     1      26.040  19.900  17.920  1.00  0.00            
ATOM    110  O26 GCD     1      26.250  19.530  19.880  1.00  0.00            
ATOM    111  H53 GCD     1      27.040  19.040  19.630  1.00  0.00            
ATOM    112  C33 GCD     1      27.460  21.330  18.870  1.00  0.00            
ATOM    113  H54 GCD     1      27.540  21.850  19.830  1.00  0.00            
ATOM    114  O27 GCD     1      28.660  20.620  18.660  1.00  0.00            
ATOM    115  H55 GCD     1      28.640  19.780  19.140  1.00  0.00            
ATOM    116  C34 GCD     1      27.330  22.400  17.750  1.00  0.00            
ATOM    117  H56 GCD     1      28.170  23.090  17.730  1.00  0.00            
ATOM    118  O28 GCD     1      26.080  23.100  18.050  1.00  0.00            
ATOM    119  C35 GCD     1      24.890  22.340  17.930  1.00  0.00            
ATOM    120  H57 GCD     1      24.800  21.840  16.950  1.00  0.00            
ATOM    121  C36 GCD     1      23.670  23.250  18.080  1.00  0.00            
ATOM    122  H58 GCD     1      23.740  23.690  19.090  1.00  0.00            
ATOM    123  H59 GCD     1      22.700  22.750  18.060  1.00  0.00            
ATOM    124  O29 GCD     1      23.710  24.290  17.110  1.00  0.00            
ATOM    125  H60 GCD     1      24.470  24.890  17.180  1.00  0.00            
ATOM    126  O30 GCD     1      27.310  21.800  16.500  1.00  0.00            
ATOM    127  C37 GCD     1      28.290  22.250  15.480  1.00  0.00            
ATOM    128  H61 GCD     1      28.910  23.070  15.860  1.00  0.00            
ATOM    129  C38 GCD     1      29.230  21.210  15.040  1.00  0.00            
ATOM    130  H62 GCD     1      28.650  20.350  14.660  1.00  0.00            
ATOM    131  O31 GCD     1      30.050  20.780  16.090  1.00  0.00            
ATOM    132  H63 GCD     1      29.610  20.530  16.910  1.00  0.00            
ATOM    133  C39 GCD     1      30.160  21.670  13.900  1.00  0.00            
ATOM    134  H64 GCD     1      30.860  22.420  14.290  1.00  0.00            
ATOM    135  O32 GCD     1      30.940  20.660  13.260  1.00  0.00            
ATOM    136  H65 GCD     1      31.610  20.340  13.860  1.00  0.00            
ATOM    137  C40 GCD     1      29.360  22.430  12.770  1.00  0.00            
ATOM    138  H66 GCD     1      30.000  23.010  12.100  1.00  0.00            
ATOM    139  O33 GCD     1      28.450  23.390  13.440  1.00  0.00            
ATOM    140  C41 GCD     1      27.440  22.800  14.220  1.00  0.00            
ATOM    141  H67 GCD     1      26.960  21.930  13.760  1.00  0.00            
ATOM    142  C42 GCD     1      26.670  24.020  14.600  1.00  0.00            
ATOM    143  H68 GCD     1      25.670  23.810  15.000  1.00  0.00            
ATOM    144  H69 GCD     1      26.640  24.670  13.710  1.00  0.00            
ATOM    145  O34 GCD     1      27.320  24.850  15.550  1.00  0.00            
ATOM    146  H70 GCD     1      26.650  25.140  16.170  1.00  0.00            
ATOM    147  O35 GCD     1      28.680  21.430  12.010  1.00  0.00            
ATOM    148  C43 GCD     1      28.810  21.530  10.540  1.00  0.00            
ATOM    149  H71 GCD     1      29.640  22.190  10.270  1.00  0.00            
ATOM    150  C44 GCD     1      29.230  20.160  10.070  1.00  0.00            
ATOM    151  H72 GCD     1      28.460  19.510  10.490  1.00  0.00            
ATOM    152  O36 GCD     1      30.490  19.710  10.540  1.00  0.00            
ATOM    153  H73 GCD     1      30.790  20.210  11.310  1.00  0.00            
ATOM    154  C45 GCD     1      29.320  20.170   8.540  1.00  0.00            
ATOM    155  H74 GCD     1      30.010  20.930   8.160  1.00  0.00            
ATOM    156  O37 GCD     1      29.800  18.950   8.030  1.00  0.00            
ATOM    157  H75 GCD     1      30.630  18.700   8.450  1.00  0.00            
ATOM    158  C46 GCD     1      27.960  20.560   7.960  1.00  0.00            
ATOM    159  H76 GCD     1      27.960  20.580   6.870  1.00  0.00            
ATOM    160  O38 GCD     1      27.040  19.510   8.320  1.00  0.00            
ATOM    161  O39 GCD     1      27.530  21.820   8.520  1.00  0.00            
ATOM    162  C47 GCD     1      27.450  21.880   9.960  1.00  0.00            
ATOM    163  H77 GCD     1      26.720  21.240  10.490  1.00  0.00            
ATOM    164  C48 GCD     1      27.280  23.280  10.450  1.00  0.00            
ATOM    165  H78 GCD     1      28.150  23.900  10.210  1.00  0.00            
ATOM    166  H79 GCD     1      27.100  23.230  11.530  1.00  0.00            
ATOM    167  O40 GCD     1      26.140  23.870   9.830  1.00  0.00            
ATOM    168  H80 GCD     1      26.220  23.690   8.880  1.00  0.00            
ATOM    169  C1  CC6     2      20.960  17.310  11.090  1.00  0.00            
ATOM    170  C2  CC6     2      22.280  18.060  11.290  1.00  0.00            
ATOM    171  C3  CC6     2      22.870  17.700  12.710  1.00  0.00            
ATOM    172  C4  CC6     2      24.170  18.490  13.210  1.00  0.00            
ATOM    173  C5  CC6     2      25.250  18.370  12.080  1.00  0.00            
ATOM    174  O1  CC6     2      26.100  19.120  11.770  1.00  0.00            
ATOM    175  O2  CC6     2      25.270  17.020  11.800  1.00  0.00            
ATOM    176  C6  CC6     2      25.980  16.390  10.750  1.00  0.00            
ATOM    177  C7  CC6     2      26.380  14.950  11.160  1.00  0.00            
ATOM    178  N1  CC6     2      27.670  14.910  11.990  1.00  0.00            
ATOM    179  C8  CC6     2      27.370  15.350  13.390  1.00  0.00            
ATOM    180  C9  CC6     2      26.240  14.530  14.160  1.00  0.00            
ATOM    181  C10 CC6     2      28.060  13.380  11.930  1.00  0.00            
ATOM    182  C11 CC6     2      29.520  13.140  12.350  1.00  0.00            
ATOM    183  C12 CC6     2      23.820  19.970  13.350  1.00  0.00            
ATOM    184  C13 CC6     2      23.900  20.890  12.240  1.00  0.00            
ATOM    185  C14 CC6     2      23.590  22.230  12.430  1.00  0.00            
ATOM    186  C15 CC6     2      23.160  22.740  13.720  1.00  0.00            
ATOM    187  C16 CC6     2      23.030  21.810  14.760  1.00  0.00            
ATOM    188  C17 CC6     2      23.390  20.460  14.620  1.00  0.00            
ATOM    189  C18 CC6     2      24.800  18.060  14.540  1.00  0.00            
ATOM    190  C19 CC6     2      24.180  16.970  15.290  1.00  0.00            
ATOM    191  C20 CC6     2      24.790  16.530  16.500  1.00  0.00            
ATOM    192  C21 CC6     2      26.010  17.140  16.910  1.00  0.00            
ATOM    193  C22 CC6     2      26.630  18.090  16.100  1.00  0.00            
ATOM    194  C23 CC6     2      26.020  18.650  14.950  1.00  0.00            
ATOM    195  H1  CC6     2      20.230  17.690  11.810  1.00  0.00            
ATOM    196  H2  CC6     2      20.740  17.570  10.050  1.00  0.00            
ATOM    197  H3  CC6     2      21.110  16.230  11.250  1.00  0.00            
ATOM    198  H4  CC6     2      22.160  19.130  11.110  1.00  0.00            
ATOM    199  H5  CC6     2      22.930  17.810  10.440  1.00  0.00            
ATOM    200  H6  CC6     2      22.970  16.610  12.740  1.00  0.00            
ATOM    201  H7  CC6     2      22.090  18.040  13.410  1.00  0.00            
ATOM    202  H8  CC6     2      26.880  16.920  10.430  1.00  0.00            
ATOM    203  H9  CC6     2      25.280  16.340   9.910  1.00  0.00            
ATOM    204  H10 CC6     2      26.480  14.400  10.220  1.00  0.00            
ATOM    205  H11 CC6     2      25.590  14.500  11.750  1.00  0.00            
ATOM    206  H12 CC6     2      28.370  15.460  11.460  1.00  0.00            
ATOM    207  H13 CC6     2      27.320  16.440  13.440  1.00  0.00            
ATOM    208  H14 CC6     2      28.240  15.190  14.030  1.00  0.00            
ATOM    209  H15 CC6     2      26.190  14.880  15.200  1.00  0.00            
ATOM    210  H16 CC6     2      25.250  14.700  13.720  1.00  0.00            
ATOM    211  H17 CC6     2      26.540  13.480  14.250  1.00  0.00            
ATOM    212  H18 CC6     2      27.810  13.080  10.910  1.00  0.00            
ATOM    213  H19 CC6     2      27.440  12.820  12.630  1.00  0.00            
ATOM    214  H20 CC6     2      30.210  13.790  11.790  1.00  0.00            
ATOM    215  H21 CC6     2      29.690  13.370  13.410  1.00  0.00            
ATOM    216  H22 CC6     2      29.820  12.110  12.140  1.00  0.00            
ATOM    217  H23 CC6     2      24.140  20.550  11.240  1.00  0.00            
ATOM    218  H24 CC6     2      23.760  22.890  11.580  1.00  0.00            
ATOM    219  H25 CC6     2      22.990  23.800  13.880  1.00  0.00            
ATOM    220  H26 CC6     2      22.830  22.210  15.740  1.00  0.00            
ATOM    221  H27 CC6     2      23.350  19.820  15.490  1.00  0.00            
ATOM    222  H28 CC6     2      23.320  16.450  14.890  1.00  0.00            
ATOM    223  H29 CC6     2      24.230  15.750  17.000  1.00  0.00            
ATOM    224  H30 CC6     2      26.510  16.870  17.830  1.00  0.00            
ATOM    225  H31 CC6     2      27.610  18.530  16.280  1.00  0.00            
ATOM    226  H32 CC6     2      26.550  19.330  14.270  1.00  0.00            
TER
ENDMDL
MODEL        1
ATOM      1  H1  GCD     1       9.060  22.510  10.880  1.00  0.00            
ATOM      2  O1  GCD     1       9.810  23.100  10.710  1.00  0.00            
ATOM      3  C1  GCD     1      10.950  22.310  10.500  1.00  0.00            
ATOM      4  H2  GCD     1      10.730  21.400   9.930  1.00  0.00            
ATOM      5  H3  GCD     1      11.710  22.880   9.950  1.00  0.00            
ATOM      6  C2  GCD     1      11.610  21.920  11.850  1.00  0.00            
ATOM      7  H4  GCD     1      11.920  22.820  12.390  1.00  0.00            
ATOM      8  C3  GCD     1      12.780  21.040  11.570  1.00  0.00            
ATOM      9  H5  GCD     1      12.390  20.150  11.070  1.00  0.00            
ATOM     10  C4  GCD     1      13.530  20.660  12.870  1.00  0.00            
ATOM     11  H6  GCD     1      13.970  21.610  13.210  1.00  0.00            
ATOM     12  O2  GCD     1      14.540  19.680  12.570  1.00  0.00            
ATOM     13  H7  GCD     1      14.910  19.820  11.700  1.00  0.00            
ATOM     14  C5  GCD     1      12.560  20.150  13.890  1.00  0.00            
ATOM     15  H8  GCD     1      12.250  19.170  13.500  1.00  0.00            
ATOM     16  O3  GCD     1      13.050  19.980  15.240  1.00  0.00            
ATOM     17  H9  GCD     1      12.260  19.790  15.760  1.00  0.00            
ATOM     18  C6  GCD     1      11.310  21.040  14.040  1.00  0.00            
ATOM     19  O4  GCD     1      10.740  21.320  12.720  1.00  0.00            
ATOM     20  H10 GCD     1      10.450  20.620  14.560  1.00  0.00            
ATOM     21  O5  GCD     1      11.620  22.260  14.580  1.00  0.00            
ATOM     22  C7  GCD     1      10.610  22.880  15.370  1.00  0.00            
ATOM     23  H11 GCD     1       9.560  22.700  15.120  1.00  0.00            
ATOM     24  C8  GCD     1      11.030  22.490  16.770  1.00  0.00            
ATOM     25  H12 GCD     1      12.070  22.820  16.860  1.00  0.00            
ATOM     26  O6  GCD     1      10.860  21.110  16.880  1.00  0.00            
ATOM     27  H13 GCD     1      11.120  20.690  17.700  1.00  0.00            
ATOM     28  C9  GCD     1      10.240  23.320  17.870  1.00  0.00            
ATOM     29  H14 GCD     1       9.170  23.170  17.710  1.00  0.00            
ATOM     30  O7  GCD     1      10.510  23.000  19.280  1.00  0.00            
ATOM     31  H15 GCD     1      10.470  22.060  19.520  1.00  0.00            
ATOM     32  C10 GCD     1      10.430  24.790  17.620  1.00  0.00            
ATOM     33  H16 GCD     1       9.770  25.370  18.270  1.00  0.00            
ATOM     34  O8  GCD     1       9.950  25.090  16.300  1.00  0.00            
ATOM     35  C11 GCD     1      10.730  24.450  15.300  1.00  0.00            
ATOM     36  H17 GCD     1      11.790  24.730  15.330  1.00  0.00            
ATOM     37  C12 GCD     1      10.320  24.900  13.880  1.00  0.00            
ATOM     38  H18 GCD     1       9.300  24.650  13.550  1.00  0.00            
ATOM     39  H19 GCD     1      10.930  24.310  13.170  1.00  0.00            
ATOM     40  O9  GCD     1      10.740  26.270  13.670  1.00  0.00            
ATOM     41  H20 GCD     1      10.190  26.740  14.320  1.00  0.00            
ATOM     42  O10 GCD     1      11.750  25.120  17.680  1.00  0.00            
ATOM     43  C13 GCD     1      12.220  26.150  18.520  1.00  0.00            
ATOM     44  H21 GCD     1      11.330  26.640  18.930  1.00  0.00            
ATOM     45  C14 GCD     1      13.120  25.710  19.670  1.00  0.00            
ATOM     46  H22 GCD     1      13.880  25.050  19.230  1.00  0.00            
ATOM     47  O11 GCD     1      12.270  25.010  20.570  1.00  0.00            
ATOM     48  H23 GCD     1      11.960  24.260  20.050  1.00  0.00            
ATOM     49  C15 GCD     1      13.860  26.840  20.400  1.00  0.00            
ATOM     50  H24 GCD     1      13.020  27.410  20.830  1.00  0.00            
ATOM     51  O12 GCD     1      14.650  26.290  21.440  1.00  0.00            
ATOM     52  H25 GCD     1      14.020  26.140  22.160  1.00  0.00            
ATOM     53  C16 GCD     1      14.520  27.710  19.360  1.00  0.00            
ATOM     54  H26 GCD     1      14.870  28.590  19.920  1.00  0.00            
ATOM     55  O13 GCD     1      13.570  28.180  18.400  1.00  0.00            
ATOM     56  C17 GCD     1      13.020  27.160  17.610  1.00  0.00            
ATOM     57  H27 GCD     1      13.850  26.670  17.100  1.00  0.00            
ATOM     58  C18 GCD     1      12.240  27.860  16.520  1.00  0.00            
ATOM     59  H28 GCD     1      11.970  27.080  15.790  1.00  0.00            
ATOM     60  H29 GCD     1      12.820  28.660  16.040  1.00  0.00            
ATOM     61  O14 GCD     1      10.960  28.330  17.050  1.00  0.00            
ATOM     62  H30 GCD     1      10.380  28.640  16.340  1.00  0.00            
ATOM     63  O15 GCD     1      15.650  27.180  18.710  1.00  0.00            
ATOM     64  C19 GCD     1      16.910  27.260  19.420  1.00  0.00            
ATOM     65  H31 GCD     1      16.690  27.460  20.470  1.00  0.00            
ATOM     66  C20 GCD     1      17.580  25.900  19.380  1.00  0.00            
ATOM     67  H32 GCD     1      17.820  25.660  18.330  1.00  0.00            
ATOM     68  O16 GCD     1      16.650  24.990  19.890  1.00  0.00            
ATOM     69  H33 GCD     1      16.190  25.390  20.630  1.00  0.00            
ATOM     70  C21 GCD     1      18.900  25.940  20.200  1.00  0.00            
ATOM     71  H34 GCD     1      18.630  26.140  21.240  1.00  0.00            
ATOM     72  O17 GCD     1      19.540  24.670  19.960  1.00  0.00            
ATOM     73  H35 GCD     1      19.050  24.050  20.510  1.00  0.00            
ATOM     74  C22 GCD     1      19.740  27.070  19.580  1.00  0.00            
ATOM     75  H36 GCD     1      20.740  27.110  20.030  1.00  0.00            
ATOM     76  O18 GCD     1      19.080  28.310  19.750  1.00  0.00            
ATOM     77  C23 GCD     1      17.890  28.390  18.960  1.00  0.00            
ATOM     78  H37 GCD     1      18.190  28.210  17.920  1.00  0.00            
ATOM     79  C24 GCD     1      17.320  29.780  19.050  1.00  0.00            
ATOM     80  H38 GCD     1      16.460  29.870  18.370  1.00  0.00            
ATOM     81  H39 GCD     1      18.110  30.470  18.740  1.00  0.00            
ATOM     82  O19 GCD     1      16.810  30.120  20.310  1.00  0.00            
ATOM     83  H40 GCD     1      16.520  31.040  20.330  1.00  0.00            
ATOM     84  O20 GCD     1      19.970  26.900  18.220  1.00  0.00            
ATOM     85  C25 GCD     1      21.270  26.980  17.690  1.00  0.00            
ATOM     86  H41 GCD     1      22.020  27.200  18.460  1.00  0.00            
ATOM     87  C26 GCD     1      21.620  25.670  17.090  1.00  0.00            
ATOM     88  H42 GCD     1      20.870  25.400  16.340  1.00  0.00            
ATOM     89  O21 GCD     1      21.550  24.690  18.110  1.00  0.00            
ATOM     90  H43 GCD     1      20.680  24.760  18.510  1.00  0.00            
ATOM     91  C27 GCD     1      23.040  25.700  16.380  1.00  0.00            
ATOM     92  H44 GCD     1      23.820  25.930  17.120  1.00  0.00            
ATOM     93  O22 GCD     1      23.370  24.420  15.770  1.00  0.00            
ATOM     94  H45 GCD     1      23.520  23.780  16.480  1.00  0.00            
ATOM     95  C28 GCD     1      23.000  26.790  15.330  1.00  0.00            
ATOM     96  H46 GCD     1      23.990  26.860  14.870  1.00  0.00            
ATOM     97  O23 GCD     1      22.650  27.930  16.000  1.00  0.00            
ATOM     98  C29 GCD     1      21.360  28.070  16.600  1.00  0.00            
ATOM     99  H47 GCD     1      20.570  27.980  15.840  1.00  0.00            
ATOM    100  C30 GCD     1      21.160  29.500  17.040  1.00  0.00            
ATOM    101  H48 GCD     1      22.010  29.770  17.680  1.00  0.00            
ATOM    102  H49 GCD     1      20.260  29.560  17.660  1.00  0.00            
ATOM    103  O24 GCD     1      21.170  30.400  15.940  1.00  0.00            
ATOM    104  H50 GCD     1      20.910  31.230  16.350  1.00  0.00            
ATOM    105  O25 GCD     1      22.030  26.460  14.320  1.00  0.00            
ATOM    106  C31 GCD     1      22.300  26.680  12.920  1.00  0.00            
ATOM    107  H51 GCD     1      23.040  27.490  12.820  1.00  0.00            
ATOM    108  C32 GCD     1      22.830  25.410  12.340  1.00  0.00            
ATOM    109  H52 GCD     1      22.070  24.620  12.380  1.00  0.00            
ATOM    110  O26 GCD     1      23.960  24.920  12.980  1.00  0.00            
ATOM    111  H53 GCD     1      23.700  24.700  13.880  1.00  0.00            
ATOM    112  C33 GCD     1      23.160  25.430  10.880  1.00  0.00            
ATOM    113  H54 GCD     1      23.980  26.140  10.680  1.00  0.00            
ATOM    114  O27 GCD     1      23.450  24.070  10.350  1.00  0.00            
ATOM    115  H55 GCD     1      22.600  23.610  10.440  1.00  0.00            
ATOM    116  C34 GCD     1      21.900  25.980  10.170  1.00  0.00            
ATOM    117  H56 GCD     1      22.100  26.230   9.130  1.00  0.00            
ATOM    118  O28 GCD     1      21.410  27.260  10.820  1.00  0.00            
ATOM    119  C35 GCD     1      21.090  27.210  12.220  1.00  0.00            
ATOM    120  H57 GCD     1      20.200  26.610  12.450  1.00  0.00            
ATOM    121  C36 GCD     1      20.790  28.620  12.740  1.00  0.00            
ATOM    122  H58 GCD     1      21.530  29.280  12.260  1.00  0.00            
ATOM    123  H59 GCD     1      20.880  28.610  13.830  1.00  0.00            
ATOM    124  O29 GCD     1      19.450  29.060  12.370  1.00  0.00            
ATOM    125  H60 GCD     1      19.200  29.750  13.000  1.00  0.00            
ATOM    126  O30 GCD     1      20.840  25.000  10.250  1.00  0.00            
ATOM    127  C37 GCD     1      20.480  24.350   9.020  1.00  0.00            
ATOM    128  H61 GCD     1      21.270  24.470   8.260  1.00  0.00            
ATOM    129  C38 GCD     1      20.300  22.850   9.130  1.00  0.00            
ATOM    130  H62 GCD     1      19.770  22.600  10.050  1.00  0.00            
ATOM    131  O31 GCD     1      21.540  22.290   9.430  1.00  0.00            
ATOM    132  H63 GCD     1      21.500  21.340   9.560  1.00  0.00            
ATOM    133  C39 GCD     1      19.640  22.210   7.890  1.00  0.00            
ATOM    134  H64 GCD     1      20.190  22.360   6.950  1.00  0.00            
ATOM    135  O32 GCD     1      19.570  20.810   8.170  1.00  0.00            
ATOM    136  H65 GCD     1      18.700  20.620   8.530  1.00  0.00            
ATOM    137  C40 GCD     1      18.320  22.900   7.650  1.00  0.00            
ATOM    138  H66 GCD     1      17.740  22.460   6.840  1.00  0.00            
ATOM    139  O33 GCD     1      18.620  24.320   7.490  1.00  0.00            
ATOM    140  C41 GCD     1      19.190  25.040   8.590  1.00  0.00            
ATOM    141  H67 GCD     1      18.450  24.980   9.400  1.00  0.00            
ATOM    142  C42 GCD     1      19.340  26.470   8.230  1.00  0.00            
ATOM    143  H68 GCD     1      19.370  27.130   9.100  1.00  0.00            
ATOM    144  H69 GCD     1      18.350  26.760   7.830  1.00  0.00            
ATOM    145  O34 GCD     1      20.340  26.700   7.200  1.00  0.00            
ATOM    146  H70 GCD     1      20.030  26.300   6.380  1.00  0.00            
ATOM    147  O35 GCD     1      17.540  22.570   8.760  1.00  0.00            
ATOM    148  C43 GCD     1      16.200  22.040   8.440  1.00  0.00            
ATOM    149  H71 GCD     1      16.070  21.830   7.370  1.00  0.00            
ATOM    150  C44 GCD     1      16.080  20.780   9.290  1.00  0.00            
ATOM    151  H72 GCD     1      16.220  21.080  10.330  1.00  0.00            
ATOM    152  O36 GCD     1      17.050  19.840   8.810  1.00  0.00            
ATOM    153  H73 GCD     1      16.990  19.000   9.280  1.00  0.00            
ATOM    154  C45 GCD     1      14.650  20.260   9.080  1.00  0.00            
ATOM    155  H74 GCD     1      14.560  20.030   8.010  1.00  0.00            
ATOM    156  O37 GCD     1      14.260  19.080   9.770  1.00  0.00            
ATOM    157  H75 GCD     1      13.350  18.910   9.500  1.00  0.00            
ATOM    158  C46 GCD     1      13.690  21.330   9.370  1.00  0.00            
ATOM    159  H76 GCD     1      12.670  21.000   9.160  1.00  0.00            
ATOM    160  O38 GCD     1      13.750  21.730  10.740  1.00  0.00            
ATOM    161  O39 GCD     1      13.950  22.390   8.530  1.00  0.00            
ATOM    162  C47 GCD     1      15.110  23.080   8.830  1.00  0.00            
ATOM    163  H77 GCD     1      15.220  23.250   9.910  1.00  0.00            
ATOM    164  C48 GCD     1      15.160  24.370   8.010  1.00  0.00            
ATOM    165  H78 GCD     1      16.130  24.860   8.170  1.00  0.00            
ATOM    166  H79 GCD     1      14.350  25.040   8.300  1.00  0.00            
ATOM    167  O40 GCD     1      14.930  24.060   6.630  1.00  0.00            
ATOM    168  H80 GCD     1      14.090  23.590   6.590  1.00  0.00            
ATOM    169  C1  CC6     2      16.120  29.220  15.380  1.00  0.00            
ATOM    170  C2  CC6     2      15.560  27.880  14.760  1.00  0.00            
ATOM    171  C3  CC6     2      16.630  26.860  14.330  1.00  0.00            
ATOM    172  C4  CC6     2      16.150  25.620  13.440  1.00  0.00            
ATOM    173  C5  CC6     2      15.130  24.780  14.180  1.00  0.00            
ATOM    174  O1  CC6     2      14.510  23.890  13.590  1.00  0.00            
ATOM    175  O2  CC6     2      15.480  24.610  15.450  1.00  0.00            
ATOM    176  C6  CC6     2      14.640  23.810  16.270  1.00  0.00            
ATOM    177  C7  CC6     2      15.140  22.290  16.090  1.00  0.00            
ATOM    178  N1  CC6     2      16.450  21.850  16.780  1.00  0.00            
ATOM    179  C8  CC6     2      16.660  20.350  16.830  1.00  0.00            
ATOM    180  C9  CC6     2      16.560  19.570  15.490  1.00  0.00            
ATOM    181  C10 CC6     2      17.700  22.580  16.190  1.00  0.00            
ATOM    182  C11 CC6     2      19.010  22.660  17.100  1.00  0.00            
ATOM    183  C12 CC6     2      15.580  26.160  12.170  1.00  0.00            
ATOM    184  C13 CC6     2      16.500  26.840  11.270  1.00  0.00            
ATOM    185  C14 CC6     2      16.060  27.440  10.050  1.00  0.00            
ATOM    186  C15 CC6     2      14.710  27.350   9.690  1.00  0.00            
ATOM    187  C16 CC6     2      13.860  26.600  10.520  1.00  0.00            
ATOM    188  C17 CC6     2      14.260  26.100  11.750  1.00  0.00            
ATOM    189  C18 CC6     2      17.290  24.560  13.230  1.00  0.00            
ATOM    190  C19 CC6     2      18.570  24.600  13.850  1.00  0.00            
ATOM    191  C20 CC6     2      19.610  23.640  13.600  1.00  0.00            
ATOM    192  C21 CC6     2      19.360  22.720  12.620  1.00  0.00            
ATOM    193  C22 CC6     2      18.110  22.630  12.000  1.00  0.00            
ATOM    194  C23 CC6     2      17.120  23.580  12.240  1.00  0.00            
ATOM    195  H1  CC6     2      15.470  30.080  15.550  1.00  0.00            
ATOM    196  H2  CC6     2      16.570  29.050  16.370  1.00  0.00            
ATOM    197  H3  CC6     2      16.890  29.720  14.770  1.00  0.00            
ATOM    198  H4  CC6     2      15.040  28.140  13.830  1.00  0.00            
ATOM    199  H5  CC6     2      14.880  27.450  15.500  1.00  0.00            
ATOM    200  H6  CC6     2      17.120  26.440  15.210  1.00  0.00            
ATOM    201  H7  CC6     2      17.310  27.530  13.790  1.00  0.00            
ATOM    202  H8  CC6     2      13.580  23.850  15.980  1.00  0.00            
ATOM    203  H9  CC6     2      14.830  24.110  17.310  1.00  0.00            
ATOM    204  H10 CC6     2      15.360  22.010  15.060  1.00  0.00            
ATOM    205  H11 CC6     2      14.330  21.650  16.450  1.00  0.00            
ATOM    206  H12 CC6     2      16.530  22.190  17.750  1.00  0.00            
ATOM    207  H13 CC6     2      15.880  19.950  17.480  1.00  0.00            
ATOM    208  H14 CC6     2      17.630  20.160  17.280  1.00  0.00            
ATOM    209  H15 CC6     2      15.600  19.770  15.010  1.00  0.00            
ATOM    210  H16 CC6     2      17.300  19.960  14.780  1.00  0.00            
ATOM    211  H17 CC6     2      16.780  18.490  15.490  1.00  0.00            
ATOM    212  H18 CC6     2      17.370  23.610  16.040  1.00  0.00            
ATOM    213  H19 CC6     2      17.970  22.120  15.240  1.00  0.00            
ATOM    214  H20 CC6     2      19.130  21.640  17.480  1.00  0.00            
ATOM    215  H21 CC6     2      19.930  22.970  16.590  1.00  0.00            
ATOM    216  H22 CC6     2      18.910  23.200  18.050  1.00  0.00            
ATOM    217  H23 CC6     2      17.550  26.890  11.530  1.00  0.00            
ATOM    218  H24 CC6     2      16.770  27.910   9.370  1.00  0.00            
ATOM    219  H25 CC6     2      14.390  27.900   8.820  1.00  0.00            
ATOM    220  H26 CC6     2      12.800  26.550  10.290  1.00  0.00            
ATOM    221  H27 CC6     2      13.490  25.690  12.390  1.00  0.00            
ATOM    222  H28 CC6     2      18.850  25.410  14.510  1.00  0.00            
ATOM    223  H29 CC6     2      20.600  23.770  14.010  1.00  0.00            
ATOM    224  H30 CC6     2      20.110  21.980  12.340  1.00  0.00            
ATOM    225  H31 CC6     2      18.040  21.800  11.310  1.00  0.00            
ATOM    226  H32 CC6     2      16.160  23.490  11.730  1.00  0.00            
TER
ENDMDL
MODEL        1
ATOM      1  H1  GCD     1      23.270  15.510   7.360  1.00  0.00            
ATOM      2  O1  GCD     1      23.810  14.830   7.770  1.00  0.00            
ATOM      3  C1  GCD     1      23.430  14.270   9.010  1.00  0.00            
ATOM      4  H2  GCD     1      22.370  14.020   8.920  1.00  0.00            
ATOM      5  H3  GCD     1      23.970  13.350   9.260  1.00  0.00            
ATOM      6  C2  GCD     1      23.740  15.150  10.170  1.00  0.00            
ATOM      7  H4  GCD     1      24.810  15.260  10.370  1.00  0.00            
ATOM      8  C3  GCD     1      23.190  14.630  11.460  1.00  0.00            
ATOM      9  H5  GCD     1      22.110  14.570  11.280  1.00  0.00            
ATOM     10  C4  GCD     1      23.440  15.630  12.600  1.00  0.00            
ATOM     11  H6  GCD     1      24.510  15.690  12.830  1.00  0.00            
ATOM     12  O2  GCD     1      22.690  15.220  13.780  1.00  0.00            
ATOM     13  H7  GCD     1      23.120  14.410  14.090  1.00  0.00            
ATOM     14  C5  GCD     1      23.070  17.080  12.180  1.00  0.00            
ATOM     15  H8  GCD     1      22.000  17.300  12.080  1.00  0.00            
ATOM     16  O3  GCD     1      23.520  17.940  13.220  1.00  0.00            
ATOM     17  H9  GCD     1      23.550  17.410  14.020  1.00  0.00            
ATOM     18  C6  GCD     1      23.660  17.470  10.800  1.00  0.00            
ATOM     19  O4  GCD     1      23.290  16.480   9.860  1.00  0.00            
ATOM     20  H10 GCD     1      23.380  18.490  10.560  1.00  0.00            
ATOM     21  O5  GCD     1      25.100  17.500  10.870  1.00  0.00            
ATOM     22  C7  GCD     1      25.690  18.780  10.440  1.00  0.00            
ATOM     23  H11 GCD     1      24.900  19.520  10.610  1.00  0.00            
ATOM     24  C8  GCD     1      26.920  19.070  11.330  1.00  0.00            
ATOM     25  H12 GCD     1      27.720  18.320  11.320  1.00  0.00            
ATOM     26  O6  GCD     1      26.440  19.400  12.640  1.00  0.00            
ATOM     27  H13 GCD     1      26.240  18.600  13.130  1.00  0.00            
ATOM     28  C9  GCD     1      27.760  20.220  10.720  1.00  0.00            
ATOM     29  H14 GCD     1      27.100  21.090  10.700  1.00  0.00            
ATOM     30  O7  GCD     1      29.030  20.480  11.450  1.00  0.00            
ATOM     31  H15 GCD     1      28.790  20.500  12.380  1.00  0.00            
ATOM     32  C10 GCD     1      27.980  20.110   9.210  1.00  0.00            
ATOM     33  H16 GCD     1      28.340  21.090   8.870  1.00  0.00            
ATOM     34  O8  GCD     1      26.810  19.830   8.490  1.00  0.00            
ATOM     35  C11 GCD     1      26.070  18.640   8.910  1.00  0.00            
ATOM     36  H17 GCD     1      26.840  17.870   8.770  1.00  0.00            
ATOM     37  C12 GCD     1      24.900  18.400   7.960  1.00  0.00            
ATOM     38  H18 GCD     1      24.680  17.320   7.930  1.00  0.00            
ATOM     39  H19 GCD     1      25.330  18.620   6.980  1.00  0.00            
ATOM     40  O9  GCD     1      23.670  19.110   8.240  1.00  0.00            
ATOM     41  H20 GCD     1      23.750  19.850   7.620  1.00  0.00            
ATOM     42  O10 GCD     1      29.020  19.170   8.940  1.00  0.00            
ATOM     43  C13 GCD     1      30.090  19.640   8.170  1.00  0.00            
ATOM     44  H21 GCD     1      30.090  20.730   8.120  1.00  0.00            
ATOM     45  C14 GCD     1      31.390  19.170   8.860  1.00  0.00            
ATOM     46  H22 GCD     1      31.400  18.090   9.040  1.00  0.00            
ATOM     47  O11 GCD     1      31.430  19.970  10.060  1.00  0.00            
ATOM     48  H23 GCD     1      30.570  20.000  10.500  1.00  0.00            
ATOM     49  C15 GCD     1      32.660  19.490   8.050  1.00  0.00            
ATOM     50  H24 GCD     1      32.780  20.580   8.050  1.00  0.00            
ATOM     51  O12 GCD     1      33.870  18.930   8.570  1.00  0.00            
ATOM     52  H25 GCD     1      33.930  19.010   9.530  1.00  0.00            
ATOM     53  C16 GCD     1      32.500  19.070   6.620  1.00  0.00            
ATOM     54  H26 GCD     1      33.310  19.440   5.970  1.00  0.00            
ATOM     55  O13 GCD     1      31.270  19.540   6.090  1.00  0.00            
ATOM     56  C17 GCD     1      30.100  19.270   6.700  1.00  0.00            
ATOM     57  H27 GCD     1      30.010  18.180   6.800  1.00  0.00            
ATOM     58  C18 GCD     1      29.010  19.950   5.950  1.00  0.00            
ATOM     59  H28 GCD     1      28.060  19.650   6.400  1.00  0.00            
ATOM     60  H29 GCD     1      28.990  19.510   4.940  1.00  0.00            
ATOM     61  O14 GCD     1      29.020  21.390   5.790  1.00  0.00            
ATOM     62  H30 GCD     1      28.250  21.740   6.260  1.00  0.00            
ATOM     63  O15 GCD     1      32.430  17.670   6.570  1.00  0.00            
ATOM     64  C19 GCD     1      33.330  17.050   5.640  1.00  0.00            
ATOM     65  H31 GCD     1      33.660  17.760   4.880  1.00  0.00            
ATOM     66  C20 GCD     1      34.550  16.400   6.330  1.00  0.00            
ATOM     67  H32 GCD     1      34.190  15.750   7.140  1.00  0.00            
ATOM     68  O16 GCD     1      35.370  17.310   6.970  1.00  0.00            
ATOM     69  H33 GCD     1      34.840  17.900   7.520  1.00  0.00            
ATOM     70  C21 GCD     1      35.310  15.610   5.280  1.00  0.00            
ATOM     71  H34 GCD     1      35.660  16.230   4.450  1.00  0.00            
ATOM     72  O17 GCD     1      36.400  14.970   5.910  1.00  0.00            
ATOM     73  H35 GCD     1      36.030  14.200   6.360  1.00  0.00            
ATOM     74  C22 GCD     1      34.420  14.650   4.580  1.00  0.00            
ATOM     75  H36 GCD     1      34.860  14.140   3.720  1.00  0.00            
ATOM     76  O18 GCD     1      33.310  15.340   4.030  1.00  0.00            
ATOM     77  C23 GCD     1      32.460  16.050   4.910  1.00  0.00            
ATOM     78  H37 GCD     1      32.130  15.330   5.680  1.00  0.00            
ATOM     79  C24 GCD     1      31.350  16.610   4.140  1.00  0.00            
ATOM     80  H38 GCD     1      31.820  17.030   3.240  1.00  0.00            
ATOM     81  H39 GCD     1      30.770  17.410   4.630  1.00  0.00            
ATOM     82  O19 GCD     1      30.360  15.620   3.780  1.00  0.00            
ATOM     83  H40 GCD     1      29.630  16.080   3.350  1.00  0.00            
ATOM     84  O20 GCD     1      33.990  13.610   5.470  1.00  0.00            
ATOM     85  C25 GCD     1      34.390  12.270   5.190  1.00  0.00            
ATOM     86  H41 GCD     1      35.110  12.320   4.360  1.00  0.00            
ATOM     87  C26 GCD     1      34.870  11.570   6.510  1.00  0.00            
ATOM     88  H42 GCD     1      33.980  11.700   7.140  1.00  0.00            
ATOM     89  O21 GCD     1      35.940  12.320   7.020  1.00  0.00            
ATOM     90  H43 GCD     1      36.370  11.830   7.730  1.00  0.00            
ATOM     91  C27 GCD     1      35.190  10.080   6.360  1.00  0.00            
ATOM     92  H44 GCD     1      36.090   9.890   5.750  1.00  0.00            
ATOM     93  O22 GCD     1      35.470   9.460   7.670  1.00  0.00            
ATOM     94  H45 GCD     1      34.920   8.670   7.700  1.00  0.00            
ATOM     95  C28 GCD     1      33.950   9.480   5.710  1.00  0.00            
ATOM     96  H46 GCD     1      34.070   8.430   5.420  1.00  0.00            
ATOM     97  O23 GCD     1      33.630  10.200   4.540  1.00  0.00            
ATOM     98  C29 GCD     1      33.150  11.540   4.730  1.00  0.00            
ATOM     99  H47 GCD     1      32.330  11.610   5.440  1.00  0.00            
ATOM    100  C30 GCD     1      32.600  12.130   3.380  1.00  0.00            
ATOM    101  H48 GCD     1      33.360  12.080   2.590  1.00  0.00            
ATOM    102  H49 GCD     1      32.380  13.180   3.600  1.00  0.00            
ATOM    103  O24 GCD     1      31.430  11.400   2.930  1.00  0.00            
ATOM    104  H50 GCD     1      31.600  10.460   2.770  1.00  0.00            
ATOM    105  O25 GCD     1      32.910   9.450   6.700  1.00  0.00            
ATOM    106  C31 GCD     1      32.330   8.210   6.880  1.00  0.00            
ATOM    107  H51 GCD     1      32.850   7.450   6.280  1.00  0.00            
ATOM    108  C32 GCD     1      32.510   7.880   8.340  1.00  0.00            
ATOM    109  H52 GCD     1      32.300   8.690   9.050  1.00  0.00            
ATOM    110  O26 GCD     1      33.940   7.450   8.590  1.00  0.00            
ATOM    111  H53 GCD     1      33.870   7.160   9.510  1.00  0.00            
ATOM    112  C33 GCD     1      31.570   6.740   8.680  1.00  0.00            
ATOM    113  H54 GCD     1      31.810   5.850   8.100  1.00  0.00            
ATOM    114  O27 GCD     1      31.540   6.500  10.090  1.00  0.00            
ATOM    115  H55 GCD     1      31.060   7.250  10.480  1.00  0.00            
ATOM    116  C34 GCD     1      30.140   7.040   8.210  1.00  0.00            
ATOM    117  H56 GCD     1      29.560   6.130   8.340  1.00  0.00            
ATOM    118  O28 GCD     1      30.020   7.340   6.900  1.00  0.00            
ATOM    119  C35 GCD     1      30.800   8.420   6.420  1.00  0.00            
ATOM    120  H57 GCD     1      30.400   9.400   6.730  1.00  0.00            
ATOM    121  C36 GCD     1      30.680   8.520   4.900  1.00  0.00            
ATOM    122  H58 GCD     1      31.250   9.410   4.600  1.00  0.00            
ATOM    123  H59 GCD     1      29.620   8.610   4.650  1.00  0.00            
ATOM    124  O29 GCD     1      31.200   7.310   4.300  1.00  0.00            
ATOM    125  H60 GCD     1      30.700   6.540   4.600  1.00  0.00            
ATOM    126  O30 GCD     1      29.480   8.060   8.980  1.00  0.00            
ATOM    127  C37 GCD     1      28.440   7.620   9.920  1.00  0.00            
ATOM    128  H61 GCD     1      28.550   6.540  10.060  1.00  0.00            
ATOM    129  C38 GCD     1      28.670   8.340  11.170  1.00  0.00            
ATOM    130  H62 GCD     1      28.780   9.410  10.970  1.00  0.00            
ATOM    131  O31 GCD     1      29.990   8.060  11.720  1.00  0.00            
ATOM    132  H63 GCD     1      30.080   8.460  12.590  1.00  0.00            
ATOM    133  C39 GCD     1      27.600   8.150  12.260  1.00  0.00            
ATOM    134  H64 GCD     1      27.690   7.110  12.590  1.00  0.00            
ATOM    135  O32 GCD     1      27.840   9.080  13.430  1.00  0.00            
ATOM    136  H65 GCD     1      28.490   8.550  13.910  1.00  0.00            
ATOM    137  C40 GCD     1      26.200   8.350  11.710  1.00  0.00            
ATOM    138  H66 GCD     1      25.440   7.960  12.390  1.00  0.00            
ATOM    139  O33 GCD     1      26.080   7.610  10.480  1.00  0.00            
ATOM    140  C41 GCD     1      27.020   7.940   9.390  1.00  0.00            
ATOM    141  H67 GCD     1      27.050   9.010   9.140  1.00  0.00            
ATOM    142  C42 GCD     1      26.570   7.170   8.140  1.00  0.00            
ATOM    143  H68 GCD     1      26.580   6.110   8.410  1.00  0.00            
ATOM    144  H69 GCD     1      27.340   7.180   7.360  1.00  0.00            
ATOM    145  O34 GCD     1      25.250   7.510   7.710  1.00  0.00            
ATOM    146  H70 GCD     1      25.160   7.860   6.810  1.00  0.00            
ATOM    147  O35 GCD     1      25.860   9.670  11.530  1.00  0.00            
ATOM    148  C43 GCD     1      24.600  10.070  12.010  1.00  0.00            
ATOM    149  H71 GCD     1      24.020   9.170  12.250  1.00  0.00            
ATOM    150  C44 GCD     1      24.830  11.010  13.160  1.00  0.00            
ATOM    151  H72 GCD     1      25.550  11.800  12.910  1.00  0.00            
ATOM    152  O36 GCD     1      25.410  10.330  14.310  1.00  0.00            
ATOM    153  H73 GCD     1      26.280  10.120  13.960  1.00  0.00            
ATOM    154  C45 GCD     1      23.490  11.660  13.510  1.00  0.00            
ATOM    155  H74 GCD     1      22.790  10.910  13.890  1.00  0.00            
ATOM    156  O37 GCD     1      23.760  12.540  14.630  1.00  0.00            
ATOM    157  H75 GCD     1      24.180  11.980  15.290  1.00  0.00            
ATOM    158  C46 GCD     1      22.890  12.340  12.250  1.00  0.00            
ATOM    159  H76 GCD     1      21.930  12.840  12.420  1.00  0.00            
ATOM    160  O38 GCD     1      23.800  13.340  11.790  1.00  0.00            
ATOM    161  O39 GCD     1      22.720  11.400  11.220  1.00  0.00            
ATOM    162  C47 GCD     1      23.880  10.700  10.740  1.00  0.00            
ATOM    163  H77 GCD     1      24.560  11.410  10.260  1.00  0.00            
ATOM    164  C48 GCD     1      23.330   9.710   9.680  1.00  0.00            
ATOM    165  H78 GCD     1      22.440   9.230  10.090  1.00  0.00            
ATOM    166  H79 GCD     1      24.020   8.880   9.470  1.00  0.00            
ATOM    167  O40 GCD     1      23.030  10.300   8.430  1.00  0.00            
ATOM    168  H80 GCD     1      22.410  11.030   8.530  1.00  0.00            
ATOM    169  C1  CC6     2      27.390  16.760   5.590  1.00  0.00            
ATOM    170  C2  CC6     2      27.940  15.360   6.140  1.00  0.00            
ATOM    171  C3  CC6     2      27.330  14.890   7.500  1.00  0.00            
ATOM    172  C4  CC6     2      28.020  13.610   8.150  1.00  0.00            
ATOM    173  C5  CC6     2      27.540  13.310   9.580  1.00  0.00            
ATOM    174  O1  CC6     2      27.570  12.250  10.050  1.00  0.00            
ATOM    175  O2  CC6     2      27.510  14.400  10.320  1.00  0.00            
ATOM    176  C6  CC6     2      27.290  14.370  11.730  1.00  0.00            
ATOM    177  C7  CC6     2      28.480  13.660  12.440  1.00  0.00            
ATOM    178  N1  CC6     2      29.900  13.940  11.970  1.00  0.00            
ATOM    179  C8  CC6     2      30.280  15.330  12.510  1.00  0.00            
ATOM    180  C9  CC6     2      30.130  16.550  11.510  1.00  0.00            
ATOM    181  C10 CC6     2      30.880  12.980  12.560  1.00  0.00            
ATOM    182  C11 CC6     2      30.790  11.410  12.310  1.00  0.00            
ATOM    183  C12 CC6     2      27.640  12.410   7.220  1.00  0.00            
ATOM    184  C13 CC6     2      26.480  11.620   7.310  1.00  0.00            
ATOM    185  C14 CC6     2      26.080  10.760   6.250  1.00  0.00            
ATOM    186  C15 CC6     2      26.990  10.440   5.230  1.00  0.00            
ATOM    187  C16 CC6     2      28.210  11.090   5.270  1.00  0.00            
ATOM    188  C17 CC6     2      28.520  12.070   6.220  1.00  0.00            
ATOM    189  C18 CC6     2      29.600  13.790   8.350  1.00  0.00            
ATOM    190  C19 CC6     2      30.230  14.980   8.260  1.00  0.00            
ATOM    191  C20 CC6     2      31.640  15.090   8.470  1.00  0.00            
ATOM    192  C21 CC6     2      32.380  13.910   8.820  1.00  0.00            
ATOM    193  C22 CC6     2      31.720  12.650   8.890  1.00  0.00            
ATOM    194  C23 CC6     2      30.320  12.610   8.700  1.00  0.00            
ATOM    195  H1  CC6     2      27.700  16.850   4.550  1.00  0.00            
ATOM    196  H2  CC6     2      26.300  16.840   5.720  1.00  0.00            
ATOM    197  H3  CC6     2      27.750  17.580   6.220  1.00  0.00            
ATOM    198  H4  CC6     2      29.040  15.440   6.090  1.00  0.00            
ATOM    199  H5  CC6     2      27.610  14.690   5.340  1.00  0.00            
ATOM    200  H6  CC6     2      26.290  14.530   7.420  1.00  0.00            
ATOM    201  H7  CC6     2      27.260  15.670   8.270  1.00  0.00            
ATOM    202  H8  CC6     2      26.330  13.920  11.990  1.00  0.00            
ATOM    203  H9  CC6     2      27.230  15.410  12.070  1.00  0.00            
ATOM    204  H10 CC6     2      28.260  12.600  12.310  1.00  0.00            
ATOM    205  H11 CC6     2      28.440  13.900  13.510  1.00  0.00            
ATOM    206  H12 CC6     2      29.950  13.910  10.940  1.00  0.00            
ATOM    207  H13 CC6     2      31.330  15.280  12.820  1.00  0.00            
ATOM    208  H14 CC6     2      29.620  15.570  13.340  1.00  0.00            
ATOM    209  H15 CC6     2      30.330  17.420  12.160  1.00  0.00            
ATOM    210  H16 CC6     2      30.940  16.550  10.760  1.00  0.00            
ATOM    211  H17 CC6     2      29.140  16.670  11.050  1.00  0.00            
ATOM    212  H18 CC6     2      30.850  13.110  13.650  1.00  0.00            
ATOM    213  H19 CC6     2      31.870  13.340  12.280  1.00  0.00            
ATOM    214  H20 CC6     2      29.960  10.920  12.830  1.00  0.00            
ATOM    215  H21 CC6     2      30.800  11.060  11.270  1.00  0.00            
ATOM    216  H22 CC6     2      31.690  10.950  12.730  1.00  0.00            
ATOM    217  H23 CC6     2      25.820  11.770   8.170  1.00  0.00            
ATOM    218  H24 CC6     2      25.140  10.230   6.300  1.00  0.00            
ATOM    219  H25 CC6     2      26.700   9.670   4.510  1.00  0.00            
ATOM    220  H26 CC6     2      28.940  10.800   4.520  1.00  0.00            
ATOM    221  H27 CC6     2      29.470  12.590   6.160  1.00  0.00            
ATOM    222  H28 CC6     2      29.690  15.900   8.100  1.00  0.00            
ATOM    223  H29 CC6     2      32.200  16.010   8.350  1.00  0.00            
ATOM    224  H30 CC6     2      33.430  13.900   9.080  1.00  0.00            
ATOM    225  H31 CC6     2      32.270  11.730   9.050  1.00  0.00            
ATOM    226  H32 CC6     2      29.830  11.670   8.500  1.00  0.00            
TER
ENDMDL
MODEL        1
ATOM      1  H1  GCD     1      24.750  18.270   4.730  1.00  0.00            
ATOM      2  O1  GCD     1      24.010  17.830   4.290  1.00  0.00            
ATOM      3  C1  GCD     1      23.790  16.780   5.160  1.00  0.00            
ATOM      4  H2  GCD     1      24.580  16.020   5.240  1.00  0.00            
ATOM      5  H3  GCD     1      23.910  17.110   6.200  1.00  0.00            
ATOM      6  C2  GCD     1      22.370  16.190   5.100  1.00  0.00            
ATOM      7  H4  GCD     1      21.600  16.970   5.090  1.00  0.00            
ATOM      8  C3  GCD     1      21.920  15.210   6.270  1.00  0.00            
ATOM      9  H5  GCD     1      22.630  14.370   6.230  1.00  0.00            
ATOM     10  C4  GCD     1      20.480  14.870   6.060  1.00  0.00            
ATOM     11  H6  GCD     1      20.020  15.870   6.040  1.00  0.00            
ATOM     12  O2  GCD     1      20.020  14.040   7.160  1.00  0.00            
ATOM     13  H7  GCD     1      19.120  13.800   6.910  1.00  0.00            
ATOM     14  C5  GCD     1      20.320  14.220   4.750  1.00  0.00            
ATOM     15  H8  GCD     1      20.940  13.320   4.670  1.00  0.00            
ATOM     16  O3  GCD     1      18.960  13.690   4.580  1.00  0.00            
ATOM     17  H9  GCD     1      18.600  14.050   3.760  1.00  0.00            
ATOM     18  C6  GCD     1      20.850  15.150   3.590  1.00  0.00            
ATOM     19  O4  GCD     1      22.160  15.470   3.880  1.00  0.00            
ATOM     20  H10 GCD     1      20.880  14.570   2.670  1.00  0.00            
ATOM     21  O5  GCD     1      20.030  16.270   3.430  1.00  0.00            
ATOM     22  C7  GCD     1      19.610  16.570   2.080  1.00  0.00            
ATOM     23  H11 GCD     1      20.330  16.120   1.390  1.00  0.00            
ATOM     24  C8  GCD     1      18.190  16.040   1.950  1.00  0.00            
ATOM     25  H12 GCD     1      17.760  16.500   2.840  1.00  0.00            
ATOM     26  O6  GCD     1      18.210  14.610   2.110  1.00  0.00            
ATOM     27  H13 GCD     1      17.270  14.420   2.160  1.00  0.00            
ATOM     28  C9  GCD     1      17.480  16.440   0.700  1.00  0.00            
ATOM     29  H14 GCD     1      18.090  16.070  -0.140  1.00  0.00            
ATOM     30  O7  GCD     1      16.110  15.960   0.670  1.00  0.00            
ATOM     31  H15 GCD     1      15.750  16.590   1.310  1.00  0.00            
ATOM     32  C10 GCD     1      17.520  17.970   0.620  1.00  0.00            
ATOM     33  H16 GCD     1      17.220  18.280  -0.380  1.00  0.00            
ATOM     34  O8  GCD     1      18.850  18.500   0.760  1.00  0.00            
ATOM     35  C11 GCD     1      19.660  18.110   1.840  1.00  0.00            
ATOM     36  H17 GCD     1      19.260  18.630   2.720  1.00  0.00            
ATOM     37  C12 GCD     1      21.090  18.560   1.760  1.00  0.00            
ATOM     38  H18 GCD     1      21.580  18.260   2.700  1.00  0.00            
ATOM     39  H19 GCD     1      21.170  19.660   1.710  1.00  0.00            
ATOM     40  O9  GCD     1      21.810  17.990   0.680  1.00  0.00            
ATOM     41  H20 GCD     1      21.410  18.140  -0.180  1.00  0.00            
ATOM     42  O10 GCD     1      16.810  18.680   1.610  1.00  0.00            
ATOM     43  C13 GCD     1      15.940  19.660   1.140  1.00  0.00            
ATOM     44  H21 GCD     1      16.000  19.730   0.050  1.00  0.00            
ATOM     45  C14 GCD     1      14.530  19.380   1.520  1.00  0.00            
ATOM     46  H22 GCD     1      14.570  19.250   2.610  1.00  0.00            
ATOM     47  O11 GCD     1      14.080  18.140   0.950  1.00  0.00            
ATOM     48  H23 GCD     1      14.210  18.290   0.010  1.00  0.00            
ATOM     49  C15 GCD     1      13.490  20.410   1.150  1.00  0.00            
ATOM     50  H24 GCD     1      13.360  20.480   0.060  1.00  0.00            
ATOM     51  O12 GCD     1      12.230  20.060   1.700  1.00  0.00            
ATOM     52  H25 GCD     1      11.540  20.560   1.240  1.00  0.00            
ATOM     53  C16 GCD     1      13.970  21.770   1.750  1.00  0.00            
ATOM     54  H26 GCD     1      13.350  22.600   1.390  1.00  0.00            
ATOM     55  O13 GCD     1      15.350  22.010   1.340  1.00  0.00            
ATOM     56  C17 GCD     1      16.300  21.040   1.820  1.00  0.00            
ATOM     57  H27 GCD     1      16.250  20.860   2.900  1.00  0.00            
ATOM     58  C18 GCD     1      17.700  21.620   1.500  1.00  0.00            
ATOM     59  H28 GCD     1      17.830  21.700   0.410  1.00  0.00            
ATOM     60  H29 GCD     1      18.450  20.870   1.790  1.00  0.00            
ATOM     61  O14 GCD     1      17.980  22.890   2.130  1.00  0.00            
ATOM     62  H30 GCD     1      17.250  23.520   2.020  1.00  0.00            
ATOM     63  O15 GCD     1      13.930  21.800   3.190  1.00  0.00            
ATOM     64  C19 GCD     1      12.760  22.270   3.810  1.00  0.00            
ATOM     65  H31 GCD     1      11.870  22.220   3.160  1.00  0.00            
ATOM     66  C20 GCD     1      12.500  21.340   4.940  1.00  0.00            
ATOM     67  H32 GCD     1      13.470  21.360   5.460  1.00  0.00            
ATOM     68  O16 GCD     1      12.260  20.060   4.490  1.00  0.00            
ATOM     69  H33 GCD     1      12.250  20.020   3.530  1.00  0.00            
ATOM     70  C21 GCD     1      11.400  21.800   5.890  1.00  0.00            
ATOM     71  H34 GCD     1      10.530  21.740   5.220  1.00  0.00            
ATOM     72  O17 GCD     1      11.280  20.910   7.040  1.00  0.00            
ATOM     73  H35 GCD     1      10.610  20.280   6.730  1.00  0.00            
ATOM     74  C22 GCD     1      11.810  23.280   6.240  1.00  0.00            
ATOM     75  H36 GCD     1      11.010  23.690   6.850  1.00  0.00            
ATOM     76  O18 GCD     1      11.910  24.140   5.160  1.00  0.00            
ATOM     77  C23 GCD     1      12.960  23.740   4.250  1.00  0.00            
ATOM     78  H37 GCD     1      13.920  23.790   4.760  1.00  0.00            
ATOM     79  C24 GCD     1      13.140  24.720   3.090  1.00  0.00            
ATOM     80  H38 GCD     1      14.160  24.540   2.720  1.00  0.00            
ATOM     81  H39 GCD     1      13.150  25.730   3.530  1.00  0.00            
ATOM     82  O19 GCD     1      12.120  24.530   2.080  1.00  0.00            
ATOM     83  H40 GCD     1      11.260  24.800   2.430  1.00  0.00            
ATOM     84  O20 GCD     1      13.010  23.400   7.050  1.00  0.00            
ATOM     85  C25 GCD     1      12.880  24.050   8.310  1.00  0.00            
ATOM     86  H41 GCD     1      12.210  24.910   8.380  1.00  0.00            
ATOM     87  C26 GCD     1      12.520  23.080   9.400  1.00  0.00            
ATOM     88  H42 GCD     1      13.150  22.190   9.240  1.00  0.00            
ATOM     89  O21 GCD     1      11.210  22.580   9.250  1.00  0.00            
ATOM     90  H43 GCD     1      11.370  21.780   8.740  1.00  0.00            
ATOM     91  C27 GCD     1      12.800  23.700  10.770  1.00  0.00            
ATOM     92  H44 GCD     1      12.110  24.550  10.860  1.00  0.00            
ATOM     93  O22 GCD     1      12.600  22.730  11.750  1.00  0.00            
ATOM     94  H45 GCD     1      11.810  22.320  11.380  1.00  0.00            
ATOM     95  C28 GCD     1      14.140  24.340  11.030  1.00  0.00            
ATOM     96  H46 GCD     1      14.130  24.960  11.930  1.00  0.00            
ATOM     97  O23 GCD     1      14.390  25.230   9.980  1.00  0.00            
ATOM     98  C29 GCD     1      14.310  24.660   8.660  1.00  0.00            
ATOM     99  H47 GCD     1      15.030  23.850   8.490  1.00  0.00            
ATOM    100  C30 GCD     1      14.530  25.890   7.760  1.00  0.00            
ATOM    101  H48 GCD     1      13.710  26.600   7.920  1.00  0.00            
ATOM    102  H49 GCD     1      14.460  25.490   6.730  1.00  0.00            
ATOM    103  O24 GCD     1      15.820  26.460   8.030  1.00  0.00            
ATOM    104  H50 GCD     1      15.990  26.560   8.970  1.00  0.00            
ATOM    105  O25 GCD     1      15.210  23.380  11.010  1.00  0.00            
ATOM    106  C31 GCD     1      16.260  23.530  11.980  1.00  0.00            
ATOM    107  H51 GCD     1      16.100  24.480  12.500  1.00  0.00            
ATOM    108  C32 GCD     1      16.080  22.320  12.940  1.00  0.00            
ATOM    109  H52 GCD     1      16.220  21.380  12.390  1.00  0.00            
ATOM    110  O26 GCD     1      14.780  22.350  13.580  1.00  0.00            
ATOM    111  H53 GCD     1      14.140  22.740  12.970  1.00  0.00            
ATOM    112  C33 GCD     1      17.180  22.420  14.040  1.00  0.00            
ATOM    113  H54 GCD     1      17.110  23.370  14.580  1.00  0.00            
ATOM    114  O27 GCD     1      17.060  21.380  15.050  1.00  0.00            
ATOM    115  H55 GCD     1      16.220  21.470  15.500  1.00  0.00            
ATOM    116  C34 GCD     1      18.500  22.430  13.350  1.00  0.00            
ATOM    117  H56 GCD     1      19.300  22.520  14.090  1.00  0.00            
ATOM    118  O28 GCD     1      18.610  23.530  12.400  1.00  0.00            
ATOM    119  C35 GCD     1      17.650  23.640  11.390  1.00  0.00            
ATOM    120  H57 GCD     1      17.790  22.830  10.670  1.00  0.00            
ATOM    121  C36 GCD     1      17.870  24.950  10.720  1.00  0.00            
ATOM    122  H58 GCD     1      17.490  25.800  11.310  1.00  0.00            
ATOM    123  H59 GCD     1      17.150  24.920   9.890  1.00  0.00            
ATOM    124  O29 GCD     1      19.180  25.260  10.350  1.00  0.00            
ATOM    125  H60 GCD     1      19.710  25.010  11.120  1.00  0.00            
ATOM    126  O30 GCD     1      18.780  21.270  12.530  1.00  0.00            
ATOM    127  C37 GCD     1      19.510  20.160  13.130  1.00  0.00            
ATOM    128  H61 GCD     1      19.570  20.140  14.230  1.00  0.00            
ATOM    129  C38 GCD     1      18.800  18.940  12.770  1.00  0.00            
ATOM    130  H62 GCD     1      18.780  19.020  11.670  1.00  0.00            
ATOM    131  O31 GCD     1      17.440  19.070  13.390  1.00  0.00            
ATOM    132  H63 GCD     1      17.250  20.010  13.440  1.00  0.00            
ATOM    133  C39 GCD     1      19.550  17.700  13.270  1.00  0.00            
ATOM    134  H64 GCD     1      19.510  17.740  14.370  1.00  0.00            
ATOM    135  O32 GCD     1      18.910  16.510  12.760  1.00  0.00            
ATOM    136  H65 GCD     1      17.980  16.440  13.010  1.00  0.00            
ATOM    137  C40 GCD     1      20.960  17.730  12.800  1.00  0.00            
ATOM    138  H66 GCD     1      21.530  16.940  13.280  1.00  0.00            
ATOM    139  O33 GCD     1      21.680  18.990  13.010  1.00  0.00            
ATOM    140  C41 GCD     1      20.940  20.110  12.610  1.00  0.00            
ATOM    141  H67 GCD     1      20.920  20.140  11.510  1.00  0.00            
ATOM    142  C42 GCD     1      21.720  21.360  12.980  1.00  0.00            
ATOM    143  H68 GCD     1      21.220  22.180  12.440  1.00  0.00            
ATOM    144  H69 GCD     1      22.710  21.410  12.510  1.00  0.00            
ATOM    145  O34 GCD     1      21.800  21.700  14.370  1.00  0.00            
ATOM    146  H70 GCD     1      22.250  21.000  14.860  1.00  0.00            
ATOM    147  O35 GCD     1      20.930  17.540  11.340  1.00  0.00            
ATOM    148  C43 GCD     1      21.900  16.620  10.820  1.00  0.00            
ATOM    149  H71 GCD     1      22.640  16.240  11.540  1.00  0.00            
ATOM    150  C44 GCD     1      21.230  15.400  10.190  1.00  0.00            
ATOM    151  H72 GCD     1      20.480  15.680   9.440  1.00  0.00            
ATOM    152  O36 GCD     1      20.470  14.740  11.180  1.00  0.00            
ATOM    153  H73 GCD     1      19.930  15.410  11.610  1.00  0.00            
ATOM    154  C45 GCD     1      22.220  14.430   9.560  1.00  0.00            
ATOM    155  H74 GCD     1      22.920  14.080  10.330  1.00  0.00            
ATOM    156  O37 GCD     1      21.600  13.210   9.100  1.00  0.00            
ATOM    157  H75 GCD     1      20.830  13.410   8.550  1.00  0.00            
ATOM    158  C46 GCD     1      23.020  15.300   8.480  1.00  0.00            
ATOM    159  H76 GCD     1      23.700  14.680   7.900  1.00  0.00            
ATOM    160  O38 GCD     1      22.050  15.890   7.510  1.00  0.00            
ATOM    161  O39 GCD     1      23.580  16.290   9.200  1.00  0.00            
ATOM    162  C47 GCD     1      22.700  17.280   9.740  1.00  0.00            
ATOM    163  H77 GCD     1      22.020  17.590   8.940  1.00  0.00            
ATOM    164  C48 GCD     1      23.470  18.490  10.260  1.00  0.00            
ATOM    165  H78 GCD     1      24.250  18.040  10.900  1.00  0.00            
ATOM    166  H79 GCD     1      22.800  19.200  10.760  1.00  0.00            
ATOM    167  O40 GCD     1      24.200  19.160   9.290  1.00  0.00            
ATOM    168  H80 GCD     1      24.780  18.500   8.900  1.00  0.00            
ATOM    169  C1  CC6     2      17.090  23.880   5.650  1.00  0.00            
ATOM    170  C2  CC6     2      17.510  22.410   5.790  1.00  0.00            
ATOM    171  C3  CC6     2      16.770  21.660   6.950  1.00  0.00            
ATOM    172  C4  CC6     2      17.010  20.120   7.050  1.00  0.00            
ATOM    173  C5  CC6     2      16.310  19.370   5.890  1.00  0.00            
ATOM    174  O1  CC6     2      15.240  19.700   5.520  1.00  0.00            
ATOM    175  O2  CC6     2      16.740  18.080   5.720  1.00  0.00            
ATOM    176  C6  CC6     2      15.910  17.130   5.050  1.00  0.00            
ATOM    177  C7  CC6     2      14.750  16.710   5.920  1.00  0.00            
ATOM    178  N1  CC6     2      13.520  17.530   5.760  1.00  0.00            
ATOM    179  C8  CC6     2      12.880  17.160   4.430  1.00  0.00            
ATOM    180  C9  CC6     2      12.350  15.690   4.260  1.00  0.00            
ATOM    181  C10 CC6     2      12.670  17.180   6.850  1.00  0.00            
ATOM    182  C11 CC6     2      12.990  17.940   8.160  1.00  0.00            
ATOM    183  C12 CC6     2      18.540  19.880   7.000  1.00  0.00            
ATOM    184  C13 CC6     2      19.220  19.540   5.810  1.00  0.00            
ATOM    185  C14 CC6     2      20.620  19.380   5.910  1.00  0.00            
ATOM    186  C15 CC6     2      21.300  19.640   7.100  1.00  0.00            
ATOM    187  C16 CC6     2      20.640  20.050   8.240  1.00  0.00            
ATOM    188  C17 CC6     2      19.260  20.150   8.180  1.00  0.00            
ATOM    189  C18 CC6     2      16.360  19.550   8.360  1.00  0.00            
ATOM    190  C19 CC6     2      15.270  20.170   9.040  1.00  0.00            
ATOM    191  C20 CC6     2      14.750  19.670  10.240  1.00  0.00            
ATOM    192  C21 CC6     2      15.410  18.510  10.720  1.00  0.00            
ATOM    193  C22 CC6     2      16.280  17.750   9.980  1.00  0.00            
ATOM    194  C23 CC6     2      16.740  18.190   8.760  1.00  0.00            
ATOM    195  H1  CC6     2      17.500  24.420   6.510  1.00  0.00            
ATOM    196  H2  CC6     2      17.550  24.370   4.780  1.00  0.00            
ATOM    197  H3  CC6     2      15.990  23.840   5.560  1.00  0.00            
ATOM    198  H4  CC6     2      18.590  22.300   5.970  1.00  0.00            
ATOM    199  H5  CC6     2      17.270  21.850   4.880  1.00  0.00            
ATOM    200  H6  CC6     2      15.680  21.740   6.890  1.00  0.00            
ATOM    201  H7  CC6     2      17.040  22.120   7.920  1.00  0.00            
ATOM    202  H8  CC6     2      16.460  16.200   4.880  1.00  0.00            
ATOM    203  H9  CC6     2      15.580  17.490   4.060  1.00  0.00            
ATOM    204  H10 CC6     2      15.110  16.810   6.950  1.00  0.00            
ATOM    205  H11 CC6     2      14.530  15.650   5.760  1.00  0.00            
ATOM    206  H12 CC6     2      13.780  18.530   5.770  1.00  0.00            
ATOM    207  H13 CC6     2      13.630  17.380   3.670  1.00  0.00            
ATOM    208  H14 CC6     2      11.980  17.710   4.160  1.00  0.00            
ATOM    209  H15 CC6     2      13.010  14.910   4.650  1.00  0.00            
ATOM    210  H16 CC6     2      11.340  15.660   4.700  1.00  0.00            
ATOM    211  H17 CC6     2      12.160  15.540   3.190  1.00  0.00            
ATOM    212  H18 CC6     2      12.520  16.100   6.930  1.00  0.00            
ATOM    213  H19 CC6     2      11.740  17.640   6.500  1.00  0.00            
ATOM    214  H20 CC6     2      13.850  17.540   8.710  1.00  0.00            
ATOM    215  H21 CC6     2      13.280  18.950   7.870  1.00  0.00            
ATOM    216  H22 CC6     2      12.160  17.950   8.880  1.00  0.00            
ATOM    217  H23 CC6     2      18.730  19.360   4.860  1.00  0.00            
ATOM    218  H24 CC6     2      21.220  19.110   5.060  1.00  0.00            
ATOM    219  H25 CC6     2      22.380  19.500   7.090  1.00  0.00            
ATOM    220  H26 CC6     2      21.140  20.290   9.170  1.00  0.00            
ATOM    221  H27 CC6     2      18.750  20.450   9.090  1.00  0.00            
ATOM    222  H28 CC6     2      14.840  21.100   8.690  1.00  0.00            
ATOM    223  H29 CC6     2      13.970  20.210  10.770  1.00  0.00            
ATOM    224  H30 CC6     2      14.970  18.170  11.660  1.00  0.00            
ATOM    225  H31 CC6     2      16.720  16.870  10.440  1.00  0.00            
ATOM    226  H32 CC6     2      17.440  17.730   8.070  1.00  0.00            
TER
ENDMDL
MODEL        1
ATOM      1  H1  GCD     1       4.970  20.490   9.540  1.00  0.00            
ATOM      2  O1  GCD     1       5.150  21.430   9.460  1.00  0.00            
ATOM      3  C1  GCD     1       5.040  21.700   8.070  1.00  0.00            
ATOM      4  H2  GCD     1       4.010  21.450   7.780  1.00  0.00            
ATOM      5  H3  GCD     1       5.210  22.790   7.990  1.00  0.00            
ATOM      6  C2  GCD     1       5.940  20.740   7.380  1.00  0.00            
ATOM      7  H4  GCD     1       6.850  20.980   7.950  1.00  0.00            
ATOM      8  C3  GCD     1       6.070  20.970   5.850  1.00  0.00            
ATOM      9  H5  GCD     1       5.120  20.880   5.300  1.00  0.00            
ATOM     10  C4  GCD     1       7.000  19.920   5.210  1.00  0.00            
ATOM     11  H6  GCD     1       7.980  20.130   5.640  1.00  0.00            
ATOM     12  O2  GCD     1       6.830  20.090   3.790  1.00  0.00            
ATOM     13  H7  GCD     1       6.550  21.010   3.760  1.00  0.00            
ATOM     14  C5  GCD     1       6.780  18.440   5.690  1.00  0.00            
ATOM     15  H8  GCD     1       5.830  18.140   5.230  1.00  0.00            
ATOM     16  O3  GCD     1       7.850  17.610   5.120  1.00  0.00            
ATOM     17  H9  GCD     1       8.440  17.230   5.780  1.00  0.00            
ATOM     18  C6  GCD     1       6.660  18.480   7.240  1.00  0.00            
ATOM     19  O4  GCD     1       5.680  19.390   7.660  1.00  0.00            
ATOM     20  H10 GCD     1       6.320  17.560   7.720  1.00  0.00            
ATOM     21  O5  GCD     1       7.900  18.880   7.780  1.00  0.00            
ATOM     22  C7  GCD     1       8.460  17.930   8.680  1.00  0.00            
ATOM     23  H11 GCD     1       7.850  17.010   8.770  1.00  0.00            
ATOM     24  C8  GCD     1       9.860  17.460   8.210  1.00  0.00            
ATOM     25  H12 GCD     1      10.470  18.370   8.200  1.00  0.00            
ATOM     26  O6  GCD     1       9.710  16.980   6.930  1.00  0.00            
ATOM     27  H13 GCD     1       9.740  16.020   7.020  1.00  0.00            
ATOM     28  C9  GCD     1      10.470  16.410   9.170  1.00  0.00            
ATOM     29  H14 GCD     1       9.810  15.540   9.200  1.00  0.00            
ATOM     30  O7  GCD     1      11.750  16.020   8.820  1.00  0.00            
ATOM     31  H15 GCD     1      12.400  16.480   9.370  1.00  0.00            
ATOM     32  C10 GCD     1      10.360  16.960  10.600  1.00  0.00            
ATOM     33  H16 GCD     1      10.630  16.230  11.360  1.00  0.00            
ATOM     34  O8  GCD     1       9.070  17.350  10.880  1.00  0.00            
ATOM     35  C11 GCD     1       8.590  18.440  10.120  1.00  0.00            
ATOM     36  H17 GCD     1       9.260  19.310  10.220  1.00  0.00            
ATOM     37  C12 GCD     1       7.280  18.850  10.630  1.00  0.00            
ATOM     38  H18 GCD     1       6.530  18.080  10.440  1.00  0.00            
ATOM     39  H19 GCD     1       7.150  19.780  10.060  1.00  0.00            
ATOM     40  O9  GCD     1       7.230  19.070  12.060  1.00  0.00            
ATOM     41  H20 GCD     1       7.890  18.560  12.550  1.00  0.00            
ATOM     42  O10 GCD     1      11.350  18.050  10.680  1.00  0.00            
ATOM     43  C13 GCD     1      12.270  18.070  11.770  1.00  0.00            
ATOM     44  H21 GCD     1      12.190  17.140  12.350  1.00  0.00            
ATOM     45  C14 GCD     1      13.700  18.000  11.110  1.00  0.00            
ATOM     46  H22 GCD     1      13.780  18.860  10.440  1.00  0.00            
ATOM     47  O11 GCD     1      13.740  16.730  10.410  1.00  0.00            
ATOM     48  H23 GCD     1      14.500  16.650   9.820  1.00  0.00            
ATOM     49  C15 GCD     1      14.870  18.070  12.150  1.00  0.00            
ATOM     50  H24 GCD     1      14.710  17.240  12.840  1.00  0.00            
ATOM     51  O12 GCD     1      16.240  18.050  11.610  1.00  0.00            
ATOM     52  H25 GCD     1      16.790  18.800  11.880  1.00  0.00            
ATOM     53  C16 GCD     1      14.640  19.270  13.120  1.00  0.00            
ATOM     54  H26 GCD     1      15.280  19.380  13.990  1.00  0.00            
ATOM     55  O13 GCD     1      13.270  19.260  13.630  1.00  0.00            
ATOM     56  C17 GCD     1      12.180  19.320  12.590  1.00  0.00            
ATOM     57  H27 GCD     1      12.440  20.140  11.910  1.00  0.00            
ATOM     58  C18 GCD     1      10.820  19.420  13.330  1.00  0.00            
ATOM     59  H28 GCD     1      10.720  18.550  13.980  1.00  0.00            
ATOM     60  H29 GCD     1       9.960  19.460  12.650  1.00  0.00            
ATOM     61  O14 GCD     1      10.790  20.630  14.090  1.00  0.00            
ATOM     62  H30 GCD     1       9.910  21.000  14.010  1.00  0.00            
ATOM     63  O15 GCD     1      14.830  20.420  12.390  1.00  0.00            
ATOM     64  C19 GCD     1      15.650  21.380  13.010  1.00  0.00            
ATOM     65  H31 GCD     1      15.780  21.160  14.080  1.00  0.00            
ATOM     66  C20 GCD     1      17.000  21.500  12.230  1.00  0.00            
ATOM     67  H32 GCD     1      16.670  21.640  11.200  1.00  0.00            
ATOM     68  O16 GCD     1      17.740  20.260  12.280  1.00  0.00            
ATOM     69  H33 GCD     1      18.580  20.290  11.810  1.00  0.00            
ATOM     70  C21 GCD     1      17.760  22.740  12.790  1.00  0.00            
ATOM     71  H34 GCD     1      17.900  22.480  13.850  1.00  0.00            
ATOM     72  O17 GCD     1      19.040  22.960  12.220  1.00  0.00            
ATOM     73  H35 GCD     1      18.990  22.910  11.260  1.00  0.00            
ATOM     74  C22 GCD     1      16.830  23.960  12.720  1.00  0.00            
ATOM     75  H36 GCD     1      17.320  24.820  13.170  1.00  0.00            
ATOM     76  O18 GCD     1      15.660  23.740  13.430  1.00  0.00            
ATOM     77  C23 GCD     1      14.820  22.650  13.000  1.00  0.00            
ATOM     78  H37 GCD     1      14.460  22.820  11.980  1.00  0.00            
ATOM     79  C24 GCD     1      13.630  22.540  13.960  1.00  0.00            
ATOM     80  H38 GCD     1      12.860  21.900  13.520  1.00  0.00            
ATOM     81  H39 GCD     1      13.120  23.510  13.970  1.00  0.00            
ATOM     82  O19 GCD     1      13.970  22.240  15.340  1.00  0.00            
ATOM     83  H40 GCD     1      14.740  22.730  15.650  1.00  0.00            
ATOM     84  O20 GCD     1      16.410  24.190  11.320  1.00  0.00            
ATOM     85  C25 GCD     1      17.310  24.830  10.490  1.00  0.00            
ATOM     86  H41 GCD     1      18.310  24.960  10.920  1.00  0.00            
ATOM     87  C26 GCD     1      17.600  23.940   9.260  1.00  0.00            
ATOM     88  H42 GCD     1      16.640  23.640   8.810  1.00  0.00            
ATOM     89  O21 GCD     1      18.360  22.730   9.620  1.00  0.00            
ATOM     90  H43 GCD     1      18.160  22.070   8.950  1.00  0.00            
ATOM     91  C27 GCD     1      18.420  24.730   8.240  1.00  0.00            
ATOM     92  H44 GCD     1      19.470  24.680   8.580  1.00  0.00            
ATOM     93  O22 GCD     1      18.290  23.950   7.030  1.00  0.00            
ATOM     94  H45 GCD     1      18.930  24.070   6.320  1.00  0.00            
ATOM     95  C28 GCD     1      17.760  26.090   8.030  1.00  0.00            
ATOM     96  H46 GCD     1      18.280  26.740   7.320  1.00  0.00            
ATOM     97  O23 GCD     1      17.740  26.720   9.260  1.00  0.00            
ATOM     98  C29 GCD     1      16.780  26.210  10.150  1.00  0.00            
ATOM     99  H47 GCD     1      15.820  26.000   9.650  1.00  0.00            
ATOM    100  C30 GCD     1      16.530  27.090  11.330  1.00  0.00            
ATOM    101  H48 GCD     1      15.610  26.680  11.780  1.00  0.00            
ATOM    102  H49 GCD     1      16.280  28.070  10.910  1.00  0.00            
ATOM    103  O24 GCD     1      17.540  27.240  12.310  1.00  0.00            
ATOM    104  H50 GCD     1      18.370  27.460  11.890  1.00  0.00            
ATOM    105  O25 GCD     1      16.460  25.780   7.540  1.00  0.00            
ATOM    106  C31 GCD     1      16.180  26.220   6.220  1.00  0.00            
ATOM    107  H51 GCD     1      17.100  26.470   5.680  1.00  0.00            
ATOM    108  C32 GCD     1      15.470  25.190   5.420  1.00  0.00            
ATOM    109  H52 GCD     1      14.500  24.920   5.850  1.00  0.00            
ATOM    110  O26 GCD     1      16.310  24.030   5.280  1.00  0.00            
ATOM    111  H53 GCD     1      16.700  24.030   6.160  1.00  0.00            
ATOM    112  C33 GCD     1      15.150  25.700   3.990  1.00  0.00            
ATOM    113  H54 GCD     1      16.080  25.990   3.490  1.00  0.00            
ATOM    114  O27 GCD     1      14.470  24.780   3.110  1.00  0.00            
ATOM    115  H55 GCD     1      13.530  24.960   3.200  1.00  0.00            
ATOM    116  C34 GCD     1      14.340  27.020   4.120  1.00  0.00            
ATOM    117  H56 GCD     1      14.180  27.460   3.130  1.00  0.00            
ATOM    118  O28 GCD     1      15.090  27.950   4.900  1.00  0.00            
ATOM    119  C35 GCD     1      15.300  27.550   6.290  1.00  0.00            
ATOM    120  H57 GCD     1      14.350  27.300   6.780  1.00  0.00            
ATOM    121  C36 GCD     1      15.820  28.700   7.050  1.00  0.00            
ATOM    122  H58 GCD     1      15.930  28.220   8.040  1.00  0.00            
ATOM    123  H59 GCD     1      15.080  29.490   7.230  1.00  0.00            
ATOM    124  O29 GCD     1      17.090  29.100   6.500  1.00  0.00            
ATOM    125  H60 GCD     1      16.860  29.410   5.610  1.00  0.00            
ATOM    126  O30 GCD     1      13.040  26.730   4.720  1.00  0.00            
ATOM    127  C37 GCD     1      11.910  27.380   4.080  1.00  0.00            
ATOM    128  H61 GCD     1      12.210  28.390   3.780  1.00  0.00            
ATOM    129  C38 GCD     1      11.420  26.510   2.910  1.00  0.00            
ATOM    130  H62 GCD     1      11.230  25.500   3.290  1.00  0.00            
ATOM    131  O31 GCD     1      12.330  26.510   1.870  1.00  0.00            
ATOM    132  H63 GCD     1      11.880  26.280   1.040  1.00  0.00            
ATOM    133  C39 GCD     1       9.970  27.030   2.490  1.00  0.00            
ATOM    134  H64 GCD     1      10.060  28.050   2.080  1.00  0.00            
ATOM    135  O32 GCD     1       9.400  26.210   1.440  1.00  0.00            
ATOM    136  H65 GCD     1      10.090  26.230   0.760  1.00  0.00            
ATOM    137  C40 GCD     1       9.090  27.110   3.720  1.00  0.00            
ATOM    138  H66 GCD     1       8.160  27.560   3.360  1.00  0.00            
ATOM    139  O33 GCD     1       9.660  27.960   4.690  1.00  0.00            
ATOM    140  C41 GCD     1      10.870  27.430   5.210  1.00  0.00            
ATOM    141  H67 GCD     1      10.690  26.400   5.550  1.00  0.00            
ATOM    142  C42 GCD     1      11.300  28.340   6.300  1.00  0.00            
ATOM    143  H68 GCD     1      11.610  29.270   5.820  1.00  0.00            
ATOM    144  H69 GCD     1      12.160  27.980   6.890  1.00  0.00            
ATOM    145  O34 GCD     1      10.200  28.420   7.220  1.00  0.00            
ATOM    146  H70 GCD     1       9.490  28.620   6.590  1.00  0.00            
ATOM    147  O35 GCD     1       8.940  25.770   4.120  1.00  0.00            
ATOM    148  C43 GCD     1       7.600  25.310   4.340  1.00  0.00            
ATOM    149  H71 GCD     1       6.850  26.070   4.070  1.00  0.00            
ATOM    150  C44 GCD     1       7.350  24.140   3.370  1.00  0.00            
ATOM    151  H72 GCD     1       8.180  23.440   3.530  1.00  0.00            
ATOM    152  O36 GCD     1       7.400  24.490   1.980  1.00  0.00            
ATOM    153  H73 GCD     1       8.320  24.670   1.760  1.00  0.00            
ATOM    154  C45 GCD     1       5.980  23.570   3.700  1.00  0.00            
ATOM    155  H74 GCD     1       5.210  24.320   3.500  1.00  0.00            
ATOM    156  O37 GCD     1       5.720  22.570   2.790  1.00  0.00            
ATOM    157  H75 GCD     1       5.660  22.990   1.920  1.00  0.00            
ATOM    158  C46 GCD     1       5.770  23.350   5.150  1.00  0.00            
ATOM    159  H76 GCD     1       4.720  23.110   5.300  1.00  0.00            
ATOM    160  O38 GCD     1       6.600  22.330   5.660  1.00  0.00            
ATOM    161  O39 GCD     1       6.040  24.520   5.980  1.00  0.00            
ATOM    162  C47 GCD     1       7.380  24.990   5.840  1.00  0.00            
ATOM    163  H77 GCD     1       8.170  24.240   5.990  1.00  0.00            
ATOM    164  C48 GCD     1       7.500  26.150   6.720  1.00  0.00            
ATOM    165  H78 GCD     1       8.540  26.450   6.890  1.00  0.00            
ATOM    166  H79 GCD     1       7.130  25.840   7.710  1.00  0.00            
ATOM    167  O40 GCD     1       6.680  27.250   6.200  1.00  0.00            
ATOM    168  H80 GCD     1       5.760  27.100   6.450  1.00  0.00            
ATOM    169  C1  CC6     2      12.810  27.220  10.020  1.00  0.00            
ATOM    170  C2  CC6     2      12.330  25.630   9.990  1.00  0.00            
ATOM    171  C3  CC6     2      12.040  25.050   8.560  1.00  0.00            
ATOM    172  C4  CC6     2      11.600  23.550   8.600  1.00  0.00            
ATOM    173  C5  CC6     2      12.760  22.630   8.970  1.00  0.00            
ATOM    174  O1  CC6     2      12.670  21.610   9.680  1.00  0.00            
ATOM    175  O2  CC6     2      13.830  22.710   8.100  1.00  0.00            
ATOM    176  C6  CC6     2      14.960  21.810   8.290  1.00  0.00            
ATOM    177  C7  CC6     2      14.570  20.430   7.630  1.00  0.00            
ATOM    178  N1  CC6     2      13.970  20.410   6.140  1.00  0.00            
ATOM    179  C8  CC6     2      14.810  21.270   5.170  1.00  0.00            
ATOM    180  C9  CC6     2      14.500  21.320   3.630  1.00  0.00            
ATOM    181  C10 CC6     2      14.160  19.020   5.630  1.00  0.00            
ATOM    182  C11 CC6     2      13.320  17.970   6.390  1.00  0.00            
ATOM    183  C12 CC6     2      10.410  23.460   9.670  1.00  0.00            
ATOM    184  C13 CC6     2       9.100  23.700   9.180  1.00  0.00            
ATOM    185  C14 CC6     2       8.000  23.340   9.930  1.00  0.00            
ATOM    186  C15 CC6     2       8.220  22.910  11.260  1.00  0.00            
ATOM    187  C16 CC6     2       9.470  22.740  11.780  1.00  0.00            
ATOM    188  C17 CC6     2      10.580  22.940  11.000  1.00  0.00            
ATOM    189  C18 CC6     2      11.190  22.920   7.190  1.00  0.00            
ATOM    190  C19 CC6     2      11.560  23.530   5.980  1.00  0.00            
ATOM    191  C20 CC6     2      11.320  22.890   4.730  1.00  0.00            
ATOM    192  C21 CC6     2      10.770  21.630   4.720  1.00  0.00            
ATOM    193  C22 CC6     2      10.360  21.030   5.950  1.00  0.00            
ATOM    194  C23 CC6     2      10.580  21.650   7.150  1.00  0.00            
ATOM    195  H1  CC6     2      13.580  27.450   9.280  1.00  0.00            
ATOM    196  H2  CC6     2      11.980  27.890   9.760  1.00  0.00            
ATOM    197  H3  CC6     2      13.220  27.420  11.010  1.00  0.00            
ATOM    198  H4  CC6     2      11.560  25.550  10.760  1.00  0.00            
ATOM    199  H5  CC6     2      13.160  25.040  10.390  1.00  0.00            
ATOM    200  H6  CC6     2      12.970  25.170   8.000  1.00  0.00            
ATOM    201  H7  CC6     2      11.350  25.740   8.060  1.00  0.00            
ATOM    202  H8  CC6     2      15.290  21.670   9.320  1.00  0.00            
ATOM    203  H9  CC6     2      15.780  22.270   7.720  1.00  0.00            
ATOM    204  H10 CC6     2      13.760  20.130   8.290  1.00  0.00            
ATOM    205  H11 CC6     2      15.370  19.690   7.680  1.00  0.00            
ATOM    206  H12 CC6     2      13.000  20.730   6.140  1.00  0.00            
ATOM    207  H13 CC6     2      15.840  20.920   5.290  1.00  0.00            
ATOM    208  H14 CC6     2      14.700  22.250   5.640  1.00  0.00            
ATOM    209  H15 CC6     2      14.270  20.390   3.100  1.00  0.00            
ATOM    210  H16 CC6     2      13.660  22.010   3.490  1.00  0.00            
ATOM    211  H17 CC6     2      15.390  21.780   3.190  1.00  0.00            
ATOM    212  H18 CC6     2      15.220  18.730   5.670  1.00  0.00            
ATOM    213  H19 CC6     2      13.760  18.930   4.620  1.00  0.00            
ATOM    214  H20 CC6     2      13.260  16.960   5.990  1.00  0.00            
ATOM    215  H21 CC6     2      13.470  17.910   7.470  1.00  0.00            
ATOM    216  H22 CC6     2      12.260  18.250   6.320  1.00  0.00            
ATOM    217  H23 CC6     2       8.960  24.110   8.180  1.00  0.00            
ATOM    218  H24 CC6     2       6.960  23.390   9.600  1.00  0.00            
ATOM    219  H25 CC6     2       7.360  22.680  11.890  1.00  0.00            
ATOM    220  H26 CC6     2       9.520  22.400  12.810  1.00  0.00            
ATOM    221  H27 CC6     2      11.580  22.680  11.330  1.00  0.00            
ATOM    222  H28 CC6     2      12.120  24.460   5.900  1.00  0.00            
ATOM    223  H29 CC6     2      11.700  23.410   3.850  1.00  0.00            
ATOM    224  H30 CC6     2      10.690  21.150   3.750  1.00  0.00            
ATOM    225  H31 CC6     2      10.070  19.980   5.990  1.00  0.00            
ATOM    226  H32 CC6     2      10.340  21.170   8.100  1.00  0.00            
TER
ENDMDL
MODEL        1
ATOM      1  H1  GCD     1      26.480  11.150  10.080  1.00  0.00            
ATOM      2  O1  GCD     1      25.560  11.320  10.280  1.00  0.00            
ATOM      3  C1  GCD     1      25.180  10.310  11.180  1.00  0.00            
ATOM      4  H2  GCD     1      25.440   9.290  10.880  1.00  0.00            
ATOM      5  H3  GCD     1      25.710  10.500  12.120  1.00  0.00            
ATOM      6  C2  GCD     1      23.650  10.320  11.500  1.00  0.00            
ATOM      7  H4  GCD     1      23.400  11.290  11.960  1.00  0.00            
ATOM      8  C3  GCD     1      23.240   9.230  12.580  1.00  0.00            
ATOM      9  H5  GCD     1      23.470   8.250  12.130  1.00  0.00            
ATOM     10  C4  GCD     1      21.710   9.380  12.800  1.00  0.00            
ATOM     11  H6  GCD     1      21.580  10.400  13.180  1.00  0.00            
ATOM     12  O2  GCD     1      21.170   8.490  13.760  1.00  0.00            
ATOM     13  H7  GCD     1      20.230   8.670  13.860  1.00  0.00            
ATOM     14  C5  GCD     1      20.960   9.220  11.460  1.00  0.00            
ATOM     15  H8  GCD     1      21.040   8.160  11.180  1.00  0.00            
ATOM     16  O3  GCD     1      19.570   9.560  11.580  1.00  0.00            
ATOM     17  H9  GCD     1      19.330  10.420  11.230  1.00  0.00            
ATOM     18  C6  GCD     1      21.540  10.160  10.450  1.00  0.00            
ATOM     19  O4  GCD     1      22.900  10.150  10.320  1.00  0.00            
ATOM     20  H10 GCD     1      21.110   9.890   9.480  1.00  0.00            
ATOM     21  O5  GCD     1      21.170  11.490  10.800  1.00  0.00            
ATOM     22  C7  GCD     1      20.730  12.400   9.860  1.00  0.00            
ATOM     23  H11 GCD     1      20.860  11.950   8.870  1.00  0.00            
ATOM     24  C8  GCD     1      19.230  12.650  10.080  1.00  0.00            
ATOM     25  H12 GCD     1      18.930  13.060  11.050  1.00  0.00            
ATOM     26  O6  GCD     1      18.440  11.490   9.860  1.00  0.00            
ATOM     27  H13 GCD     1      17.530  11.560  10.150  1.00  0.00            
ATOM     28  C9  GCD     1      18.830  13.740   9.090  1.00  0.00            
ATOM     29  H14 GCD     1      18.920  13.320   8.080  1.00  0.00            
ATOM     30  O7  GCD     1      17.370  14.080   9.220  1.00  0.00            
ATOM     31  H15 GCD     1      16.880  13.370   8.780  1.00  0.00            
ATOM     32  C10 GCD     1      19.670  14.980   9.320  1.00  0.00            
ATOM     33  H16 GCD     1      19.450  15.820   8.650  1.00  0.00            
ATOM     34  O8  GCD     1      21.010  14.670   9.050  1.00  0.00            
ATOM     35  C11 GCD     1      21.590  13.660   9.930  1.00  0.00            
ATOM     36  H17 GCD     1      21.520  14.020  10.960  1.00  0.00            
ATOM     37  C12 GCD     1      23.040  13.430   9.580  1.00  0.00            
ATOM     38  H18 GCD     1      23.130  12.980   8.590  1.00  0.00            
ATOM     39  H19 GCD     1      23.320  12.650  10.310  1.00  0.00            
ATOM     40  O9  GCD     1      24.010  14.500   9.830  1.00  0.00            
ATOM     41  H20 GCD     1      23.810  15.290   9.320  1.00  0.00            
ATOM     42  O10 GCD     1      19.510  15.400  10.660  1.00  0.00            
ATOM     43  C13 GCD     1      19.080  16.680  10.960  1.00  0.00            
ATOM     44  H21 GCD     1      19.300  17.340  10.100  1.00  0.00            
ATOM     45  C14 GCD     1      17.570  16.790  11.140  1.00  0.00            
ATOM     46  H22 GCD     1      17.240  16.190  12.000  1.00  0.00            
ATOM     47  O11 GCD     1      16.850  16.570   9.890  1.00  0.00            
ATOM     48  H23 GCD     1      17.060  15.670   9.630  1.00  0.00            
ATOM     49  C15 GCD     1      17.190  18.140  11.690  1.00  0.00            
ATOM     50  H24 GCD     1      17.460  18.830  10.880  1.00  0.00            
ATOM     51  O12 GCD     1      15.750  18.280  11.810  1.00  0.00            
ATOM     52  H25 GCD     1      15.400  18.200  10.910  1.00  0.00            
ATOM     53  C16 GCD     1      17.990  18.590  12.920  1.00  0.00            
ATOM     54  H26 GCD     1      17.840  19.660  13.120  1.00  0.00            
ATOM     55  O13 GCD     1      19.340  18.390  12.570  1.00  0.00            
ATOM     56  C17 GCD     1      19.830  17.060  12.210  1.00  0.00            
ATOM     57  H27 GCD     1      19.660  16.310  13.000  1.00  0.00            
ATOM     58  C18 GCD     1      21.350  17.070  12.040  1.00  0.00            
ATOM     59  H28 GCD     1      21.610  17.900  11.370  1.00  0.00            
ATOM     60  H29 GCD     1      21.650  16.070  11.720  1.00  0.00            
ATOM     61  O14 GCD     1      22.030  17.160  13.280  1.00  0.00            
ATOM     62  H30 GCD     1      22.900  16.760  13.140  1.00  0.00            
ATOM     63  O15 GCD     1      17.680  17.820  13.960  1.00  0.00            
ATOM     64  C19 GCD     1      16.840  18.480  14.960  1.00  0.00            
ATOM     65  H31 GCD     1      16.530  19.500  14.700  1.00  0.00            
ATOM     66  C20 GCD     1      15.700  17.550  15.260  1.00  0.00            
ATOM     67  H32 GCD     1      16.230  16.610  15.490  1.00  0.00            
ATOM     68  O16 GCD     1      14.930  17.230  14.130  1.00  0.00            
ATOM     69  H33 GCD     1      15.270  17.680  13.350  1.00  0.00            
ATOM     70  C21 GCD     1      15.000  18.030  16.490  1.00  0.00            
ATOM     71  H34 GCD     1      14.540  18.990  16.200  1.00  0.00            
ATOM     72  O17 GCD     1      13.930  17.180  16.900  1.00  0.00            
ATOM     73  H35 GCD     1      14.400  16.390  17.190  1.00  0.00            
ATOM     74  C22 GCD     1      16.000  18.230  17.660  1.00  0.00            
ATOM     75  H36 GCD     1      15.340  18.660  18.410  1.00  0.00            
ATOM     76  O18 GCD     1      16.920  19.250  17.290  1.00  0.00            
ATOM     77  C23 GCD     1      17.730  18.850  16.200  1.00  0.00            
ATOM     78  H37 GCD     1      18.260  17.920  16.450  1.00  0.00            
ATOM     79  C24 GCD     1      18.770  19.960  15.940  1.00  0.00            
ATOM     80  H38 GCD     1      19.160  19.810  14.920  1.00  0.00            
ATOM     81  H39 GCD     1      19.640  19.740  16.580  1.00  0.00            
ATOM     82  O19 GCD     1      18.240  21.250  16.020  1.00  0.00            
ATOM     83  H40 GCD     1      17.630  21.290  16.770  1.00  0.00            
ATOM     84  O20 GCD     1      16.600  17.040  18.070  1.00  0.00            
ATOM     85  C25 GCD     1      16.040  16.380  19.270  1.00  0.00            
ATOM     86  H41 GCD     1      15.010  16.750  19.420  1.00  0.00            
ATOM     87  C26 GCD     1      15.810  14.870  19.020  1.00  0.00            
ATOM     88  H42 GCD     1      16.770  14.420  18.760  1.00  0.00            
ATOM     89  O21 GCD     1      14.850  14.770  18.010  1.00  0.00            
ATOM     90  H43 GCD     1      14.750  13.860  17.710  1.00  0.00            
ATOM     91  C27 GCD     1      15.330  14.150  20.330  1.00  0.00            
ATOM     92  H44 GCD     1      14.390  14.570  20.710  1.00  0.00            
ATOM     93  O22 GCD     1      15.030  12.690  20.090  1.00  0.00            
ATOM     94  H45 GCD     1      14.990  12.580  19.130  1.00  0.00            
ATOM     95  C28 GCD     1      16.430  14.340  21.360  1.00  0.00            
ATOM     96  H46 GCD     1      16.170  13.880  22.320  1.00  0.00            
ATOM     97  O23 GCD     1      16.440  15.770  21.590  1.00  0.00            
ATOM     98  C29 GCD     1      16.940  16.550  20.490  1.00  0.00            
ATOM     99  H47 GCD     1      17.920  16.060  20.390  1.00  0.00            
ATOM    100  C30 GCD     1      17.330  17.920  20.920  1.00  0.00            
ATOM    101  H48 GCD     1      17.910  18.430  20.130  1.00  0.00            
ATOM    102  H49 GCD     1      18.090  17.880  21.710  1.00  0.00            
ATOM    103  O24 GCD     1      16.290  18.750  21.360  1.00  0.00            
ATOM    104  H50 GCD     1      16.210  19.510  20.780  1.00  0.00            
ATOM    105  O25 GCD     1      17.720  13.760  21.000  1.00  0.00            
ATOM    106  C31 GCD     1      18.640  13.370  22.050  1.00  0.00            
ATOM    107  H51 GCD     1      18.240  13.830  22.970  1.00  0.00            
ATOM    108  C32 GCD     1      18.690  11.840  22.150  1.00  0.00            
ATOM    109  H52 GCD     1      18.950  11.480  21.150  1.00  0.00            
ATOM    110  O26 GCD     1      17.480  11.300  22.630  1.00  0.00            
ATOM    111  H53 GCD     1      17.580  10.340  22.690  1.00  0.00            
ATOM    112  C33 GCD     1      19.870  11.380  23.050  1.00  0.00            
ATOM    113  H54 GCD     1      19.810  11.750  24.080  1.00  0.00            
ATOM    114  O27 GCD     1      20.000   9.950  23.120  1.00  0.00            
ATOM    115  H55 GCD     1      20.590   9.830  22.360  1.00  0.00            
ATOM    116  C34 GCD     1      21.180  12.040  22.530  1.00  0.00            
ATOM    117  H56 GCD     1      21.960  11.690  23.210  1.00  0.00            
ATOM    118  O28 GCD     1      21.030  13.410  22.630  1.00  0.00            
ATOM    119  C35 GCD     1      20.060  13.980  21.790  1.00  0.00            
ATOM    120  H57 GCD     1      20.300  13.770  20.740  1.00  0.00            
ATOM    121  C36 GCD     1      20.130  15.480  22.160  1.00  0.00            
ATOM    122  H58 GCD     1      19.470  16.030  21.470  1.00  0.00            
ATOM    123  H59 GCD     1      21.140  15.840  21.910  1.00  0.00            
ATOM    124  O29 GCD     1      19.840  15.720  23.520  1.00  0.00            
ATOM    125  H60 GCD     1      20.370  15.120  24.070  1.00  0.00            
ATOM    126  O30 GCD     1      21.440  11.600  21.260  1.00  0.00            
ATOM    127  C37 GCD     1      22.830  11.170  21.090  1.00  0.00            
ATOM    128  H61 GCD     1      23.460  11.310  21.980  1.00  0.00            
ATOM    129  C38 GCD     1      22.770   9.680  20.710  1.00  0.00            
ATOM    130  H62 GCD     1      22.240   9.620  19.750  1.00  0.00            
ATOM    131  O31 GCD     1      22.100   8.860  21.740  1.00  0.00            
ATOM    132  H63 GCD     1      22.610   9.040  22.530  1.00  0.00            
ATOM    133  C39 GCD     1      24.150   9.120  20.390  1.00  0.00            
ATOM    134  H64 GCD     1      24.850   9.350  21.200  1.00  0.00            
ATOM    135  O32 GCD     1      24.140   7.730  20.060  1.00  0.00            
ATOM    136  H65 GCD     1      23.910   7.780  19.120  1.00  0.00            
ATOM    137  C40 GCD     1      24.660  10.030  19.250  1.00  0.00            
ATOM    138  H66 GCD     1      25.700   9.770  19.040  1.00  0.00            
ATOM    139  O33 GCD     1      24.690  11.370  19.600  1.00  0.00            
ATOM    140  C41 GCD     1      23.490  11.950  19.980  1.00  0.00            
ATOM    141  H67 GCD     1      22.840  11.960  19.090  1.00  0.00            
ATOM    142  C42 GCD     1      23.800  13.390  20.380  1.00  0.00            
ATOM    143  H68 GCD     1      24.710  13.320  20.990  1.00  0.00            
ATOM    144  H69 GCD     1      22.990  13.870  20.940  1.00  0.00            
ATOM    145  O34 GCD     1      23.960  14.110  19.170  1.00  0.00            
ATOM    146  H70 GCD     1      24.560  13.630  18.590  1.00  0.00            
ATOM    147  O35 GCD     1      23.940   9.840  18.060  1.00  0.00            
ATOM    148  C43 GCD     1      24.560   9.140  17.040  1.00  0.00            
ATOM    149  H71 GCD     1      25.310   8.450  17.460  1.00  0.00            
ATOM    150  C44 GCD     1      23.500   8.220  16.350  1.00  0.00            
ATOM    151  H72 GCD     1      22.710   8.920  16.040  1.00  0.00            
ATOM    152  O36 GCD     1      23.070   7.280  17.330  1.00  0.00            
ATOM    153  H73 GCD     1      22.310   6.760  17.030  1.00  0.00            
ATOM    154  C45 GCD     1      24.090   7.420  15.180  1.00  0.00            
ATOM    155  H74 GCD     1      24.920   6.800  15.540  1.00  0.00            
ATOM    156  O37 GCD     1      23.160   6.550  14.600  1.00  0.00            
ATOM    157  H75 GCD     1      22.330   7.030  14.480  1.00  0.00            
ATOM    158  C46 GCD     1      24.780   8.500  14.270  1.00  0.00            
ATOM    159  H76 GCD     1      25.150   7.990  13.380  1.00  0.00            
ATOM    160  O38 GCD     1      23.880   9.440  13.780  1.00  0.00            
ATOM    161  O39 GCD     1      25.790   9.260  14.960  1.00  0.00            
ATOM    162  C47 GCD     1      25.330  10.010  16.040  1.00  0.00            
ATOM    163  H77 GCD     1      24.790  10.870  15.630  1.00  0.00            
ATOM    164  C48 GCD     1      26.550  10.730  16.630  1.00  0.00            
ATOM    165  H78 GCD     1      27.180   9.970  17.110  1.00  0.00            
ATOM    166  H79 GCD     1      26.200  11.420  17.410  1.00  0.00            
ATOM    167  O40 GCD     1      27.340  11.560  15.710  1.00  0.00            
ATOM    168  H80 GCD     1      27.430  11.080  14.890  1.00  0.00            
ATOM    169  C1  CC6     2      20.230  16.140  16.860  1.00  0.00            
ATOM    170  C2  CC6     2      19.340  15.240  16.000  1.00  0.00            
ATOM    171  C3  CC6     2      19.080  13.820  16.560  1.00  0.00            
ATOM    172  C4  CC6     2      19.550  12.550  15.720  1.00  0.00            
ATOM    173  C5  CC6     2      18.680  12.300  14.500  1.00  0.00            
ATOM    174  O1  CC6     2      18.800  11.400  13.640  1.00  0.00            
ATOM    175  O2  CC6     2      17.690  13.270  14.360  1.00  0.00            
ATOM    176  C6  CC6     2      16.730  13.130  13.330  1.00  0.00            
ATOM    177  C7  CC6     2      15.530  13.870  13.800  1.00  0.00            
ATOM    178  N1  CC6     2      14.320  14.120  12.820  1.00  0.00            
ATOM    179  C8  CC6     2      13.120  14.750  13.560  1.00  0.00            
ATOM    180  C9  CC6     2      12.300  13.880  14.540  1.00  0.00            
ATOM    181  C10 CC6     2      14.750  14.780  11.540  1.00  0.00            
ATOM    182  C11 CC6     2      13.720  14.550  10.470  1.00  0.00            
ATOM    183  C12 CC6     2      20.970  12.780  15.290  1.00  0.00            
ATOM    184  C13 CC6     2      21.310  13.110  13.970  1.00  0.00            
ATOM    185  C14 CC6     2      22.700  13.280  13.530  1.00  0.00            
ATOM    186  C15 CC6     2      23.690  13.250  14.540  1.00  0.00            
ATOM    187  C16 CC6     2      23.310  13.010  15.840  1.00  0.00            
ATOM    188  C17 CC6     2      22.000  12.750  16.250  1.00  0.00            
ATOM    189  C18 CC6     2      19.410  11.290  16.600  1.00  0.00            
ATOM    190  C19 CC6     2      18.550  11.300  17.740  1.00  0.00            
ATOM    191  C20 CC6     2      18.430  10.220  18.590  1.00  0.00            
ATOM    192  C21 CC6     2      19.370   9.180  18.490  1.00  0.00            
ATOM    193  C22 CC6     2      20.200   9.120  17.350  1.00  0.00            
ATOM    194  C23 CC6     2      20.220  10.170  16.390  1.00  0.00            
ATOM    195  H1  CC6     2      19.740  16.370  17.810  1.00  0.00            
ATOM    196  H2  CC6     2      21.160  15.590  17.050  1.00  0.00            
ATOM    197  H3  CC6     2      20.380  17.090  16.320  1.00  0.00            
ATOM    198  H4  CC6     2      19.670  15.240  14.960  1.00  0.00            
ATOM    199  H5  CC6     2      18.370  15.740  15.860  1.00  0.00            
ATOM    200  H6  CC6     2      18.030  13.790  16.870  1.00  0.00            
ATOM    201  H7  CC6     2      19.740  13.830  17.440  1.00  0.00            
ATOM    202  H8  CC6     2      16.370  12.120  13.120  1.00  0.00            
ATOM    203  H9  CC6     2      17.140  13.550  12.400  1.00  0.00            
ATOM    204  H10 CC6     2      15.910  14.790  14.250  1.00  0.00            
ATOM    205  H11 CC6     2      15.160  13.190  14.580  1.00  0.00            
ATOM    206  H12 CC6     2      14.010  13.190  12.520  1.00  0.00            
ATOM    207  H13 CC6     2      12.490  15.100  12.740  1.00  0.00            
ATOM    208  H14 CC6     2      13.560  15.640  14.010  1.00  0.00            
ATOM    209  H15 CC6     2      11.990  12.930  14.090  1.00  0.00            
ATOM    210  H16 CC6     2      12.800  13.720  15.500  1.00  0.00            
ATOM    211  H17 CC6     2      11.440  14.490  14.840  1.00  0.00            
ATOM    212  H18 CC6     2      15.690  14.380  11.170  1.00  0.00            
ATOM    213  H19 CC6     2      14.830  15.860  11.560  1.00  0.00            
ATOM    214  H20 CC6     2      13.660  13.580   9.960  1.00  0.00            
ATOM    215  H21 CC6     2      12.710  14.780  10.840  1.00  0.00            
ATOM    216  H22 CC6     2      14.040  15.300   9.740  1.00  0.00            
ATOM    217  H23 CC6     2      20.650  13.220  13.110  1.00  0.00            
ATOM    218  H24 CC6     2      23.020  13.410  12.500  1.00  0.00            
ATOM    219  H25 CC6     2      24.750  13.150  14.310  1.00  0.00            
ATOM    220  H26 CC6     2      24.140  13.020  16.550  1.00  0.00            
ATOM    221  H27 CC6     2      21.770  12.640  17.310  1.00  0.00            
ATOM    222  H28 CC6     2      17.890  12.150  17.860  1.00  0.00            
ATOM    223  H29 CC6     2      17.780  10.300  19.450  1.00  0.00            
ATOM    224  H30 CC6     2      19.270   8.310  19.140  1.00  0.00            
ATOM    225  H31 CC6     2      20.850   8.260  17.200  1.00  0.00            
ATOM    226  H32 CC6     2      20.970  10.100  15.620  1.00  0.00            
TER
ENDMDL
MODEL        1
ATOM      1  H1  GCD     1      26.000  29.210   9.300  1.00  0.00            
ATOM      2  O1  GCD     1      25.950  29.600  10.180  1.00  0.00            
ATOM      3  C1  GCD     1      25.280  30.770   9.950  1.00  0.00            
ATOM      4  H2  GCD     1      25.070  31.200  10.940  1.00  0.00            
ATOM      5  H3  GCD     1      25.850  31.490   9.350  1.00  0.00            
ATOM      6  C2  GCD     1      23.930  30.560   9.250  1.00  0.00            
ATOM      7  H4  GCD     1      23.450  31.550   9.250  1.00  0.00            
ATOM      8  C3  GCD     1      23.010  29.560   9.980  1.00  0.00            
ATOM      9  H5  GCD     1      23.550  28.610  10.060  1.00  0.00            
ATOM     10  C4  GCD     1      21.690  29.400   9.250  1.00  0.00            
ATOM     11  H6  GCD     1      21.060  30.300   9.270  1.00  0.00            
ATOM     12  O2  GCD     1      20.980  28.280   9.960  1.00  0.00            
ATOM     13  H7  GCD     1      20.440  27.710   9.390  1.00  0.00            
ATOM     14  C5  GCD     1      21.990  28.910   7.860  1.00  0.00            
ATOM     15  H8  GCD     1      22.410  27.900   7.970  1.00  0.00            
ATOM     16  O3  GCD     1      20.850  28.800   6.980  1.00  0.00            
ATOM     17  H9  GCD     1      21.190  28.710   6.090  1.00  0.00            
ATOM     18  C6  GCD     1      22.940  29.890   7.160  1.00  0.00            
ATOM     19  O4  GCD     1      24.150  30.090   7.900  1.00  0.00            
ATOM     20  H10 GCD     1      23.190  29.520   6.170  1.00  0.00            
ATOM     21  O5  GCD     1      22.310  31.160   6.940  1.00  0.00            
ATOM     22  C7  GCD     1      22.650  31.770   5.700  1.00  0.00            
ATOM     23  H11 GCD     1      23.570  31.340   5.290  1.00  0.00            
ATOM     24  C8  GCD     1      21.570  31.450   4.650  1.00  0.00            
ATOM     25  H12 GCD     1      20.600  31.510   5.150  1.00  0.00            
ATOM     26  O6  GCD     1      21.720  30.090   4.420  1.00  0.00            
ATOM     27  H13 GCD     1      22.600  30.040   4.030  1.00  0.00            
ATOM     28  C9  GCD     1      21.630  32.380   3.450  1.00  0.00            
ATOM     29  H14 GCD     1      22.620  32.230   3.020  1.00  0.00            
ATOM     30  O7  GCD     1      20.710  31.990   2.420  1.00  0.00            
ATOM     31  H15 GCD     1      19.940  32.570   2.490  1.00  0.00            
ATOM     32  C10 GCD     1      21.570  33.830   3.890  1.00  0.00            
ATOM     33  H16 GCD     1      21.690  34.520   3.050  1.00  0.00            
ATOM     34  O8  GCD     1      22.730  33.850   4.640  1.00  0.00            
ATOM     35  C11 GCD     1      22.760  33.280   5.980  1.00  0.00            
ATOM     36  H17 GCD     1      21.950  33.620   6.640  1.00  0.00            
ATOM     37  C12 GCD     1      24.080  33.520   6.670  1.00  0.00            
ATOM     38  H18 GCD     1      24.900  33.220   6.000  1.00  0.00            
ATOM     39  H19 GCD     1      24.330  32.800   7.460  1.00  0.00            
ATOM     40  O9  GCD     1      24.220  34.840   7.150  1.00  0.00            
ATOM     41  H20 GCD     1      24.510  35.310   6.370  1.00  0.00            
ATOM     42  O10 GCD     1      20.380  34.160   4.600  1.00  0.00            
ATOM     43  C13 GCD     1      19.640  35.280   4.240  1.00  0.00            
ATOM     44  H21 GCD     1      20.190  35.950   3.570  1.00  0.00            
ATOM     45  C14 GCD     1      18.400  34.800   3.510  1.00  0.00            
ATOM     46  H22 GCD     1      17.770  34.180   4.160  1.00  0.00            
ATOM     47  O11 GCD     1      18.720  34.170   2.350  1.00  0.00            
ATOM     48  H23 GCD     1      18.060  34.460   1.720  1.00  0.00            
ATOM     49  C15 GCD     1      17.630  36.030   3.170  1.00  0.00            
ATOM     50  H24 GCD     1      18.320  36.650   2.570  1.00  0.00            
ATOM     51  O12 GCD     1      16.530  35.580   2.340  1.00  0.00            
ATOM     52  H25 GCD     1      16.500  36.170   1.570  1.00  0.00            
ATOM     53  C16 GCD     1      17.240  36.780   4.430  1.00  0.00            
ATOM     54  H26 GCD     1      16.780  37.720   4.120  1.00  0.00            
ATOM     55  O13 GCD     1      18.480  37.240   5.000  1.00  0.00            
ATOM     56  C17 GCD     1      19.310  36.140   5.450  1.00  0.00            
ATOM     57  H27 GCD     1      18.740  35.580   6.200  1.00  0.00            
ATOM     58  C18 GCD     1      20.530  36.710   6.100  1.00  0.00            
ATOM     59  H28 GCD     1      21.180  35.870   6.370  1.00  0.00            
ATOM     60  H29 GCD     1      20.280  37.240   7.030  1.00  0.00            
ATOM     61  O14 GCD     1      21.280  37.580   5.280  1.00  0.00            
ATOM     62  H30 GCD     1      21.550  38.340   5.810  1.00  0.00            
ATOM     63  O15 GCD     1      16.380  36.010   5.270  1.00  0.00            
ATOM     64  C19 GCD     1      15.010  36.290   5.370  1.00  0.00            
ATOM     65  H31 GCD     1      14.640  36.740   4.440  1.00  0.00            
ATOM     66  C20 GCD     1      14.320  34.930   5.630  1.00  0.00            
ATOM     67  H32 GCD     1      15.030  34.390   6.270  1.00  0.00            
ATOM     68  O16 GCD     1      14.430  34.310   4.300  1.00  0.00            
ATOM     69  H33 GCD     1      15.300  34.570   3.980  1.00  0.00            
ATOM     70  C21 GCD     1      12.880  35.090   6.060  1.00  0.00            
ATOM     71  H34 GCD     1      12.200  35.620   5.370  1.00  0.00            
ATOM     72  O17 GCD     1      12.330  33.790   6.250  1.00  0.00            
ATOM     73  H35 GCD     1      12.580  33.370   5.420  1.00  0.00            
ATOM     74  C22 GCD     1      12.750  35.910   7.310  1.00  0.00            
ATOM     75  H36 GCD     1      11.700  36.120   7.570  1.00  0.00            
ATOM     76  O18 GCD     1      13.380  37.170   6.990  1.00  0.00            
ATOM     77  C23 GCD     1      14.750  37.140   6.690  1.00  0.00            
ATOM     78  H37 GCD     1      15.310  36.630   7.480  1.00  0.00            
ATOM     79  C24 GCD     1      15.230  38.560   6.600  1.00  0.00            
ATOM     80  H38 GCD     1      16.300  38.640   6.830  1.00  0.00            
ATOM     81  H39 GCD     1      14.750  39.160   7.380  1.00  0.00            
ATOM     82  O19 GCD     1      14.790  39.120   5.350  1.00  0.00            
ATOM     83  H40 GCD     1      13.840  38.990   5.250  1.00  0.00            
ATOM     84  O20 GCD     1      13.410  35.400   8.390  1.00  0.00            
ATOM     85  C25 GCD     1      12.650  35.280   9.570  1.00  0.00            
ATOM     86  H41 GCD     1      11.600  35.590   9.430  1.00  0.00            
ATOM     87  C26 GCD     1      12.650  33.860  10.050  1.00  0.00            
ATOM     88  H42 GCD     1      13.670  33.470   9.990  1.00  0.00            
ATOM     89  O21 GCD     1      11.870  33.180   9.060  1.00  0.00            
ATOM     90  H43 GCD     1      11.970  33.600   8.200  1.00  0.00            
ATOM     91  C27 GCD     1      12.020  33.670  11.380  1.00  0.00            
ATOM     92  H44 GCD     1      10.940  33.880  11.330  1.00  0.00            
ATOM     93  O22 GCD     1      12.150  32.310  11.850  1.00  0.00            
ATOM     94  H45 GCD     1      11.350  31.840  11.610  1.00  0.00            
ATOM     95  C28 GCD     1      12.510  34.700  12.380  1.00  0.00            
ATOM     96  H46 GCD     1      11.700  34.820  13.110  1.00  0.00            
ATOM     97  O23 GCD     1      12.550  36.090  11.850  1.00  0.00            
ATOM     98  C29 GCD     1      13.170  36.330  10.620  1.00  0.00            
ATOM     99  H47 GCD     1      14.240  36.180  10.830  1.00  0.00            
ATOM    100  C30 GCD     1      12.930  37.810  10.120  1.00  0.00            
ATOM    101  H48 GCD     1      13.510  37.990   9.210  1.00  0.00            
ATOM    102  H49 GCD     1      13.370  38.570  10.790  1.00  0.00            
ATOM    103  O24 GCD     1      11.580  38.160   9.880  1.00  0.00            
ATOM    104  H50 GCD     1      11.120  37.780  10.630  1.00  0.00            
ATOM    105  O25 GCD     1      13.810  34.260  12.950  1.00  0.00            
ATOM    106  C31 GCD     1      14.220  34.780  14.250  1.00  0.00            
ATOM    107  H51 GCD     1      13.480  35.530  14.550  1.00  0.00            
ATOM    108  C32 GCD     1      14.120  33.550  15.210  1.00  0.00            
ATOM    109  H52 GCD     1      14.670  32.740  14.720  1.00  0.00            
ATOM    110  O26 GCD     1      12.750  33.060  15.420  1.00  0.00            
ATOM    111  H53 GCD     1      12.750  32.460  16.180  1.00  0.00            
ATOM    112  C33 GCD     1      14.760  33.820  16.530  1.00  0.00            
ATOM    113  H54 GCD     1      14.240  34.560  17.130  1.00  0.00            
ATOM    114  O27 GCD     1      14.830  32.690  17.330  1.00  0.00            
ATOM    115  H55 GCD     1      15.390  32.010  16.930  1.00  0.00            
ATOM    116  C34 GCD     1      16.220  34.230  16.300  1.00  0.00            
ATOM    117  H56 GCD     1      16.670  34.500  17.260  1.00  0.00            
ATOM    118  O28 GCD     1      16.170  35.510  15.670  1.00  0.00            
ATOM    119  C35 GCD     1      15.720  35.290  14.300  1.00  0.00            
ATOM    120  H57 GCD     1      16.370  34.540  13.840  1.00  0.00            
ATOM    121  C36 GCD     1      15.830  36.470  13.460  1.00  0.00            
ATOM    122  H58 GCD     1      15.140  37.210  13.890  1.00  0.00            
ATOM    123  H59 GCD     1      15.490  36.230  12.440  1.00  0.00            
ATOM    124  O29 GCD     1      17.150  36.960  13.330  1.00  0.00            
ATOM    125  H60 GCD     1      17.530  36.960  14.220  1.00  0.00            
ATOM    126  O30 GCD     1      17.000  33.320  15.550  1.00  0.00            
ATOM    127  C37 GCD     1      17.910  32.550  16.410  1.00  0.00            
ATOM    128  H61 GCD     1      17.810  32.690  17.490  1.00  0.00            
ATOM    129  C38 GCD     1      17.710  31.150  16.020  1.00  0.00            
ATOM    130  H62 GCD     1      17.760  31.140  14.920  1.00  0.00            
ATOM    131  O31 GCD     1      16.400  30.720  16.450  1.00  0.00            
ATOM    132  H63 GCD     1      16.300  29.780  16.300  1.00  0.00            
ATOM    133  C39 GCD     1      18.770  30.280  16.640  1.00  0.00            
ATOM    134  H64 GCD     1      18.720  30.410  17.730  1.00  0.00            
ATOM    135  O32 GCD     1      18.730  28.820  16.210  1.00  0.00            
ATOM    136  H65 GCD     1      19.260  28.650  15.420  1.00  0.00            
ATOM    137  C40 GCD     1      20.130  30.840  16.270  1.00  0.00            
ATOM    138  H66 GCD     1      20.880  30.330  16.870  1.00  0.00            
ATOM    139  O33 GCD     1      20.300  32.190  16.580  1.00  0.00            
ATOM    140  C41 GCD     1      19.310  33.030  16.000  1.00  0.00            
ATOM    141  H67 GCD     1      19.400  32.980  14.910  1.00  0.00            
ATOM    142  C42 GCD     1      19.490  34.430  16.560  1.00  0.00            
ATOM    143  H68 GCD     1      18.720  35.160  16.270  1.00  0.00            
ATOM    144  H69 GCD     1      20.430  34.860  16.200  1.00  0.00            
ATOM    145  O34 GCD     1      19.520  34.380  17.950  1.00  0.00            
ATOM    146  H70 GCD     1      20.040  33.590  18.090  1.00  0.00            
ATOM    147  O35 GCD     1      20.440  30.630  14.860  1.00  0.00            
ATOM    148  C43 GCD     1      21.700  30.040  14.610  1.00  0.00            
ATOM    149  H71 GCD     1      22.180  29.540  15.460  1.00  0.00            
ATOM    150  C44 GCD     1      21.410  28.870  13.690  1.00  0.00            
ATOM    151  H72 GCD     1      20.780  29.150  12.840  1.00  0.00            
ATOM    152  O36 GCD     1      20.700  27.860  14.460  1.00  0.00            
ATOM    153  H73 GCD     1      21.060  26.990  14.220  1.00  0.00            
ATOM    154  C45 GCD     1      22.690  28.350  13.000  1.00  0.00            
ATOM    155  H74 GCD     1      23.340  27.920  13.770  1.00  0.00            
ATOM    156  O37 GCD     1      22.370  27.290  12.040  1.00  0.00            
ATOM    157  H75 GCD     1      22.000  27.710  11.250  1.00  0.00            
ATOM    158  C46 GCD     1      23.420  29.530  12.380  1.00  0.00            
ATOM    159  H76 GCD     1      24.420  29.180  12.110  1.00  0.00            
ATOM    160  O38 GCD     1      22.670  30.040  11.260  1.00  0.00            
ATOM    161  O39 GCD     1      23.690  30.510  13.360  1.00  0.00            
ATOM    162  C47 GCD     1      22.550  31.120  13.920  1.00  0.00            
ATOM    163  H77 GCD     1      21.990  31.660  13.140  1.00  0.00            
ATOM    164  C48 GCD     1      23.000  32.250  14.970  1.00  0.00            
ATOM    165  H78 GCD     1      22.130  32.760  15.410  1.00  0.00            
ATOM    166  H79 GCD     1      23.560  32.910  14.300  1.00  0.00            
ATOM    167  O40 GCD     1      23.840  31.790  16.060  1.00  0.00            
ATOM    168  H80 GCD     1      23.400  31.320  16.780  1.00  0.00            
ATOM    169  C1  CC6     2      17.210  37.430   9.850  1.00  0.00            
ATOM    170  C2  CC6     2      18.220  36.330  10.010  1.00  0.00            
ATOM    171  C3  CC6     2      17.600  34.970  10.480  1.00  0.00            
ATOM    172  C4  CC6     2      18.560  33.670  10.570  1.00  0.00            
ATOM    173  C5  CC6     2      18.880  33.330   9.080  1.00  0.00            
ATOM    174  O1  CC6     2      19.130  34.060   8.130  1.00  0.00            
ATOM    175  O2  CC6     2      18.490  32.040   8.830  1.00  0.00            
ATOM    176  C6  CC6     2      18.580  31.600   7.440  1.00  0.00            
ATOM    177  C7  CC6     2      18.100  30.120   7.300  1.00  0.00            
ATOM    178  N1  CC6     2      16.730  29.640   7.720  1.00  0.00            
ATOM    179  C8  CC6     2      16.660  29.690   9.240  1.00  0.00            
ATOM    180  C9  CC6     2      15.710  28.630   9.880  1.00  0.00            
ATOM    181  C10 CC6     2      15.550  30.370   7.010  1.00  0.00            
ATOM    182  C11 CC6     2      15.220  31.850   7.440  1.00  0.00            
ATOM    183  C12 CC6     2      19.890  33.860  11.320  1.00  0.00            
ATOM    184  C13 CC6     2      19.930  34.500  12.540  1.00  0.00            
ATOM    185  C14 CC6     2      21.110  34.830  13.170  1.00  0.00            
ATOM    186  C15 CC6     2      22.330  34.560  12.550  1.00  0.00            
ATOM    187  C16 CC6     2      22.300  33.840  11.360  1.00  0.00            
ATOM    188  C17 CC6     2      21.110  33.480  10.750  1.00  0.00            
ATOM    189  C18 CC6     2      17.880  32.440  11.250  1.00  0.00            
ATOM    190  C19 CC6     2      16.490  32.450  11.540  1.00  0.00            
ATOM    191  C20 CC6     2      15.810  31.480  12.210  1.00  0.00            
ATOM    192  C21 CC6     2      16.500  30.440  12.780  1.00  0.00            
ATOM    193  C22 CC6     2      17.920  30.340  12.600  1.00  0.00            
ATOM    194  C23 CC6     2      18.590  31.330  11.870  1.00  0.00            
ATOM    195  H1  CC6     2      16.320  37.050   9.320  1.00  0.00            
ATOM    196  H2  CC6     2      16.850  37.670  10.860  1.00  0.00            
ATOM    197  H3  CC6     2      17.630  38.250   9.260  1.00  0.00            
ATOM    198  H4  CC6     2      19.060  36.630  10.660  1.00  0.00            
ATOM    199  H5  CC6     2      18.650  36.250   9.000  1.00  0.00            
ATOM    200  H6  CC6     2      16.710  34.800   9.860  1.00  0.00            
ATOM    201  H7  CC6     2      17.170  35.100  11.480  1.00  0.00            
ATOM    202  H8  CC6     2      19.620  31.720   7.100  1.00  0.00            
ATOM    203  H9  CC6     2      17.960  32.250   6.820  1.00  0.00            
ATOM    204  H10 CC6     2      18.760  29.460   7.860  1.00  0.00            
ATOM    205  H11 CC6     2      18.210  29.960   6.230  1.00  0.00            
ATOM    206  H12 CC6     2      16.670  28.670   7.380  1.00  0.00            
ATOM    207  H13 CC6     2      16.390  30.700   9.540  1.00  0.00            
ATOM    208  H14 CC6     2      17.670  29.480   9.600  1.00  0.00            
ATOM    209  H15 CC6     2      16.110  27.620   9.700  1.00  0.00            
ATOM    210  H16 CC6     2      15.420  28.720  10.930  1.00  0.00            
ATOM    211  H17 CC6     2      14.700  28.630   9.450  1.00  0.00            
ATOM    212  H18 CC6     2      14.720  29.780   7.410  1.00  0.00            
ATOM    213  H19 CC6     2      15.630  30.190   5.940  1.00  0.00            
ATOM    214  H20 CC6     2      16.010  32.550   7.160  1.00  0.00            
ATOM    215  H21 CC6     2      14.260  32.170   7.020  1.00  0.00            
ATOM    216  H22 CC6     2      15.110  31.880   8.530  1.00  0.00            
ATOM    217  H23 CC6     2      18.930  34.790  12.860  1.00  0.00            
ATOM    218  H24 CC6     2      21.170  35.270  14.160  1.00  0.00            
ATOM    219  H25 CC6     2      23.250  34.810  13.060  1.00  0.00            
ATOM    220  H26 CC6     2      23.200  33.590  10.820  1.00  0.00            
ATOM    221  H27 CC6     2      21.100  32.960   9.790  1.00  0.00            
ATOM    222  H28 CC6     2      15.890  33.270  11.140  1.00  0.00            
ATOM    223  H29 CC6     2      14.760  31.610  12.420  1.00  0.00            
ATOM    224  H30 CC6     2      15.900  29.780  13.390  1.00  0.00            
ATOM    225  H31 CC6     2      18.510  29.560  13.080  1.00  0.00            
ATOM    226  H32 CC6     2      19.650  31.200  11.710  1.00  0.00            
TER
ENDMDL
MODEL        1
ATOM      1  H1  GCD     1      20.650  14.560   9.880  1.00  0.00            
ATOM      2  O1  GCD     1      20.580  15.510   9.730  1.00  0.00            
ATOM      3  C1  GCD     1      20.660  16.280  10.910  1.00  0.00            
ATOM      4  H2  GCD     1      20.820  17.350  10.720  1.00  0.00            
ATOM      5  H3  GCD     1      19.700  16.120  11.420  1.00  0.00            
ATOM      6  C2  GCD     1      21.750  15.810  11.900  1.00  0.00            
ATOM      7  H4  GCD     1      21.880  16.420  12.800  1.00  0.00            
ATOM      8  C3  GCD     1      23.130  15.830  11.160  1.00  0.00            
ATOM      9  H5  GCD     1      22.990  15.390  10.170  1.00  0.00            
ATOM     10  C4  GCD     1      24.180  15.030  11.980  1.00  0.00            
ATOM     11  H6  GCD     1      24.330  15.470  12.980  1.00  0.00            
ATOM     12  O2  GCD     1      25.420  15.050  11.280  1.00  0.00            
ATOM     13  H7  GCD     1      25.570  15.970  11.040  1.00  0.00            
ATOM     14  C5  GCD     1      23.680  13.620  12.200  1.00  0.00            
ATOM     15  H8  GCD     1      23.440  13.230  11.200  1.00  0.00            
ATOM     16  O3  GCD     1      24.700  12.750  12.810  1.00  0.00            
ATOM     17  H9  GCD     1      24.950  13.100  13.670  1.00  0.00            
ATOM     18  C6  GCD     1      22.440  13.620  12.950  1.00  0.00            
ATOM     19  O4  GCD     1      21.530  14.400  12.210  1.00  0.00            
ATOM     20  H10 GCD     1      22.070  12.600  13.070  1.00  0.00            
ATOM     21  O5  GCD     1      22.510  14.140  14.270  1.00  0.00            
ATOM     22  C7  GCD     1      22.280  13.280  15.310  1.00  0.00            
ATOM     23  H11 GCD     1      22.250  12.230  15.000  1.00  0.00            
ATOM     24  C8  GCD     1      23.470  13.410  16.410  1.00  0.00            
ATOM     25  H12 GCD     1      23.350  14.440  16.770  1.00  0.00            
ATOM     26  O6  GCD     1      24.730  13.130  15.700  1.00  0.00            
ATOM     27  H13 GCD     1      25.400  12.900  16.350  1.00  0.00            
ATOM     28  C9  GCD     1      23.220  12.440  17.560  1.00  0.00            
ATOM     29  H14 GCD     1      23.170  11.410  17.180  1.00  0.00            
ATOM     30  O7  GCD     1      24.180  12.480  18.630  1.00  0.00            
ATOM     31  H15 GCD     1      24.880  11.830  18.520  1.00  0.00            
ATOM     32  C10 GCD     1      21.800  12.780  18.130  1.00  0.00            
ATOM     33  H16 GCD     1      21.490  12.020  18.860  1.00  0.00            
ATOM     34  O8  GCD     1      20.850  12.720  17.070  1.00  0.00            
ATOM     35  C11 GCD     1      20.970  13.660  15.970  1.00  0.00            
ATOM     36  H17 GCD     1      21.120  14.690  16.320  1.00  0.00            
ATOM     37  C12 GCD     1      19.800  13.590  15.080  1.00  0.00            
ATOM     38  H18 GCD     1      19.980  14.200  14.180  1.00  0.00            
ATOM     39  H19 GCD     1      18.900  13.900  15.620  1.00  0.00            
ATOM     40  O9  GCD     1      19.480  12.280  14.730  1.00  0.00            
ATOM     41  H20 GCD     1      19.020  12.340  13.880  1.00  0.00            
ATOM     42  O10 GCD     1      21.700  14.090  18.630  1.00  0.00            
ATOM     43  C13 GCD     1      21.120  14.110  19.950  1.00  0.00            
ATOM     44  H21 GCD     1      20.390  13.320  20.150  1.00  0.00            
ATOM     45  C14 GCD     1      22.190  14.110  21.030  1.00  0.00            
ATOM     46  H22 GCD     1      22.940  14.880  20.800  1.00  0.00            
ATOM     47  O11 GCD     1      22.770  12.790  21.190  1.00  0.00            
ATOM     48  H23 GCD     1      23.280  12.780  20.370  1.00  0.00            
ATOM     49  C15 GCD     1      21.560  14.490  22.430  1.00  0.00            
ATOM     50  H24 GCD     1      20.780  13.750  22.660  1.00  0.00            
ATOM     51  O12 GCD     1      22.530  14.460  23.540  1.00  0.00            
ATOM     52  H25 GCD     1      23.270  15.030  23.320  1.00  0.00            
ATOM     53  C16 GCD     1      20.830  15.810  22.250  1.00  0.00            
ATOM     54  H26 GCD     1      20.370  16.150  23.180  1.00  0.00            
ATOM     55  O13 GCD     1      19.810  15.630  21.240  1.00  0.00            
ATOM     56  C17 GCD     1      20.330  15.410  19.940  1.00  0.00            
ATOM     57  H27 GCD     1      20.840  16.280  19.500  1.00  0.00            
ATOM     58  C18 GCD     1      19.040  15.270  19.050  1.00  0.00            
ATOM     59  H28 GCD     1      18.280  14.780  19.680  1.00  0.00            
ATOM     60  H29 GCD     1      19.200  14.610  18.190  1.00  0.00            
ATOM     61  O14 GCD     1      18.470  16.490  18.660  1.00  0.00            
ATOM     62  H30 GCD     1      18.040  16.360  17.810  1.00  0.00            
ATOM     63  O15 GCD     1      21.760  16.710  21.790  1.00  0.00            
ATOM     64  C19 GCD     1      22.310  17.700  22.700  1.00  0.00            
ATOM     65  H31 GCD     1      22.080  17.300  23.690  1.00  0.00            
ATOM     66  C20 GCD     1      23.790  17.760  22.460  1.00  0.00            
ATOM     67  H32 GCD     1      23.940  18.080  21.430  1.00  0.00            
ATOM     68  O16 GCD     1      24.430  16.520  22.670  1.00  0.00            
ATOM     69  H33 GCD     1      25.280  16.570  22.210  1.00  0.00            
ATOM     70  C21 GCD     1      24.420  18.780  23.490  1.00  0.00            
ATOM     71  H34 GCD     1      24.180  18.360  24.480  1.00  0.00            
ATOM     72  O17 GCD     1      25.840  18.960  23.350  1.00  0.00            
ATOM     73  H35 GCD     1      26.160  19.470  24.100  1.00  0.00            
ATOM     74  C22 GCD     1      23.720  20.090  23.280  1.00  0.00            
ATOM     75  H36 GCD     1      23.960  20.740  24.130  1.00  0.00            
ATOM     76  O18 GCD     1      22.290  20.020  23.320  1.00  0.00            
ATOM     77  C23 GCD     1      21.660  19.060  22.440  1.00  0.00            
ATOM     78  H37 GCD     1      21.890  19.350  21.410  1.00  0.00            
ATOM     79  C24 GCD     1      20.150  19.180  22.680  1.00  0.00            
ATOM     80  H38 GCD     1      19.670  18.720  21.810  1.00  0.00            
ATOM     81  H39 GCD     1      19.950  20.260  22.740  1.00  0.00            
ATOM     82  O19 GCD     1      19.810  18.630  23.960  1.00  0.00            
ATOM     83  H40 GCD     1      18.890  18.420  23.780  1.00  0.00            
ATOM     84  O20 GCD     1      24.110  20.730  21.980  1.00  0.00            
ATOM     85  C25 GCD     1      25.060  21.770  22.070  1.00  0.00            
ATOM     86  H41 GCD     1      25.510  21.730  23.070  1.00  0.00            
ATOM     87  C26 GCD     1      26.190  21.550  21.010  1.00  0.00            
ATOM     88  H42 GCD     1      25.810  21.200  20.040  1.00  0.00            
ATOM     89  O21 GCD     1      27.020  20.480  21.530  1.00  0.00            
ATOM     90  H43 GCD     1      26.440  19.780  21.850  1.00  0.00            
ATOM     91  C27 GCD     1      26.960  22.890  20.840  1.00  0.00            
ATOM     92  H44 GCD     1      27.510  23.230  21.720  1.00  0.00            
ATOM     93  O22 GCD     1      27.920  22.730  19.830  1.00  0.00            
ATOM     94  H45 GCD     1      28.500  21.960  19.940  1.00  0.00            
ATOM     95  C28 GCD     1      25.960  24.020  20.490  1.00  0.00            
ATOM     96  H46 GCD     1      26.450  25.000  20.410  1.00  0.00            
ATOM     97  O23 GCD     1      25.150  24.100  21.650  1.00  0.00            
ATOM     98  C29 GCD     1      24.240  23.060  21.790  1.00  0.00            
ATOM     99  H47 GCD     1      23.570  22.880  20.940  1.00  0.00            
ATOM    100  C30 GCD     1      23.390  23.470  22.970  1.00  0.00            
ATOM    101  H48 GCD     1      22.600  22.730  23.150  1.00  0.00            
ATOM    102  H49 GCD     1      22.920  24.440  22.740  1.00  0.00            
ATOM    103  O24 GCD     1      24.140  23.570  24.190  1.00  0.00            
ATOM    104  H50 GCD     1      24.770  24.280  24.040  1.00  0.00            
ATOM    105  O25 GCD     1      25.290  23.710  19.270  1.00  0.00            
ATOM    106  C31 GCD     1      25.180  24.770  18.340  1.00  0.00            
ATOM    107  H51 GCD     1      25.180  25.740  18.850  1.00  0.00            
ATOM    108  C32 GCD     1      26.370  24.630  17.420  1.00  0.00            
ATOM    109  H52 GCD     1      26.280  23.630  16.980  1.00  0.00            
ATOM    110  O26 GCD     1      27.600  24.790  18.060  1.00  0.00            
ATOM    111  H53 GCD     1      27.550  24.200  18.830  1.00  0.00            
ATOM    112  C33 GCD     1      26.250  25.480  16.230  1.00  0.00            
ATOM    113  H54 GCD     1      26.440  26.510  16.550  1.00  0.00            
ATOM    114  O27 GCD     1      27.320  25.270  15.250  1.00  0.00            
ATOM    115  H55 GCD     1      28.130  25.000  15.690  1.00  0.00            
ATOM    116  C34 GCD     1      24.830  25.340  15.580  1.00  0.00            
ATOM    117  H56 GCD     1      24.720  26.160  14.870  1.00  0.00            
ATOM    118  O28 GCD     1      23.790  25.560  16.560  1.00  0.00            
ATOM    119  C35 GCD     1      23.820  24.600  17.630  1.00  0.00            
ATOM    120  H57 GCD     1      23.710  23.580  17.250  1.00  0.00            
ATOM    121  C36 GCD     1      22.620  24.870  18.420  1.00  0.00            
ATOM    122  H58 GCD     1      22.510  24.380  19.390  1.00  0.00            
ATOM    123  H59 GCD     1      21.750  24.580  17.830  1.00  0.00            
ATOM    124  O29 GCD     1      22.380  26.320  18.650  1.00  0.00            
ATOM    125  H60 GCD     1      21.580  26.310  19.190  1.00  0.00            
ATOM    126  O30 GCD     1      24.660  24.010  15.010  1.00  0.00            
ATOM    127  C37 GCD     1      24.160  24.110  13.650  1.00  0.00            
ATOM    128  H61 GCD     1      23.720  25.090  13.440  1.00  0.00            
ATOM    129  C38 GCD     1      25.230  23.810  12.600  1.00  0.00            
ATOM    130  H62 GCD     1      25.550  22.770  12.740  1.00  0.00            
ATOM    131  O31 GCD     1      26.310  24.750  12.700  1.00  0.00            
ATOM    132  H63 GCD     1      26.490  24.900  13.630  1.00  0.00            
ATOM    133  C39 GCD     1      24.560  23.720  11.230  1.00  0.00            
ATOM    134  H64 GCD     1      24.240  24.720  10.910  1.00  0.00            
ATOM    135  O32 GCD     1      25.470  23.270  10.240  1.00  0.00            
ATOM    136  H65 GCD     1      25.400  23.820   9.450  1.00  0.00            
ATOM    137  C40 GCD     1      23.390  22.780  11.240  1.00  0.00            
ATOM    138  H66 GCD     1      22.770  22.700  10.340  1.00  0.00            
ATOM    139  O33 GCD     1      22.450  23.130  12.220  1.00  0.00            
ATOM    140  C41 GCD     1      22.980  23.150  13.570  1.00  0.00            
ATOM    141  H67 GCD     1      23.310  22.160  13.910  1.00  0.00            
ATOM    142  C42 GCD     1      21.910  23.500  14.630  1.00  0.00            
ATOM    143  H68 GCD     1      21.450  24.460  14.370  1.00  0.00            
ATOM    144  H69 GCD     1      22.350  23.550  15.630  1.00  0.00            
ATOM    145  O34 GCD     1      20.950  22.360  14.660  1.00  0.00            
ATOM    146  H70 GCD     1      20.120  22.540  14.190  1.00  0.00            
ATOM    147  O35 GCD     1      24.010  21.450  11.450  1.00  0.00            
ATOM    148  C43 GCD     1      24.070  20.550  10.340  1.00  0.00            
ATOM    149  H71 GCD     1      24.210  21.120   9.410  1.00  0.00            
ATOM    150  C44 GCD     1      25.250  19.640  10.560  1.00  0.00            
ATOM    151  H72 GCD     1      25.140  19.350  11.610  1.00  0.00            
ATOM    152  O36 GCD     1      26.420  20.370  10.420  1.00  0.00            
ATOM    153  H73 GCD     1      26.390  21.200  10.910  1.00  0.00            
ATOM    154  C45 GCD     1      25.320  18.400   9.710  1.00  0.00            
ATOM    155  H74 GCD     1      25.440  18.570   8.630  1.00  0.00            
ATOM    156  O37 GCD     1      26.360  17.540  10.160  1.00  0.00            
ATOM    157  H75 GCD     1      27.150  18.080  10.210  1.00  0.00            
ATOM    158  C46 GCD     1      23.970  17.710   9.740  1.00  0.00            
ATOM    159  H76 GCD     1      23.980  16.850   9.070  1.00  0.00            
ATOM    160  O38 GCD     1      23.650  17.200  11.020  1.00  0.00            
ATOM    161  O39 GCD     1      22.980  18.610   9.310  1.00  0.00            
ATOM    162  C47 GCD     1      22.770  19.710  10.250  1.00  0.00            
ATOM    163  H77 GCD     1      22.650  19.220  11.220  1.00  0.00            
ATOM    164  C48 GCD     1      21.510  20.410   9.870  1.00  0.00            
ATOM    165  H78 GCD     1      21.280  21.010  10.760  1.00  0.00            
ATOM    166  H79 GCD     1      20.780  19.600   9.790  1.00  0.00            
ATOM    167  O40 GCD     1      21.590  21.220   8.730  1.00  0.00            
ATOM    168  H80 GCD     1      21.420  20.760   7.900  1.00  0.00            
ATOM    169  C1  CC6     2      20.610  21.560  18.570  1.00  0.00            
ATOM    170  C2  CC6     2      21.090  20.210  18.050  1.00  0.00            
ATOM    171  C3  CC6     2      22.490  20.410  17.370  1.00  0.00            
ATOM    172  C4  CC6     2      23.110  19.100  16.700  1.00  0.00            
ATOM    173  C5  CC6     2      23.680  18.170  17.850  1.00  0.00            
ATOM    174  O1  CC6     2      23.660  18.440  19.030  1.00  0.00            
ATOM    175  O2  CC6     2      24.500  17.150  17.360  1.00  0.00            
ATOM    176  C6  CC6     2      25.060  16.270  18.290  1.00  0.00            
ATOM    177  C7  CC6     2      26.380  15.690  17.700  1.00  0.00            
ATOM    178  N1  CC6     2      27.110  16.670  16.770  1.00  0.00            
ATOM    179  C8  CC6     2      27.950  17.490  17.700  1.00  0.00            
ATOM    180  C9  CC6     2      27.380  18.880  17.820  1.00  0.00            
ATOM    181  C10 CC6     2      28.040  15.940  15.810  1.00  0.00            
ATOM    182  C11 CC6     2      27.370  15.200  14.650  1.00  0.00            
ATOM    183  C12 CC6     2      22.010  18.430  15.900  1.00  0.00            
ATOM    184  C13 CC6     2      21.100  17.490  16.550  1.00  0.00            
ATOM    185  C14 CC6     2      20.020  17.030  15.750  1.00  0.00            
ATOM    186  C15 CC6     2      19.710  17.510  14.450  1.00  0.00            
ATOM    187  C16 CC6     2      20.550  18.490  13.880  1.00  0.00            
ATOM    188  C17 CC6     2      21.620  19.030  14.630  1.00  0.00            
ATOM    189  C18 CC6     2      24.350  19.390  15.720  1.00  0.00            
ATOM    190  C19 CC6     2      24.980  20.700  15.730  1.00  0.00            
ATOM    191  C20 CC6     2      26.060  21.000  14.900  1.00  0.00            
ATOM    192  C21 CC6     2      26.500  19.980  14.060  1.00  0.00            
ATOM    193  C22 CC6     2      25.920  18.700  13.950  1.00  0.00            
ATOM    194  C23 CC6     2      24.840  18.450  14.790  1.00  0.00            
ATOM    195  H1  CC6     2      21.370  22.080  19.160  1.00  0.00            
ATOM    196  H2  CC6     2      20.200  22.240  17.810  1.00  0.00            
ATOM    197  H3  CC6     2      19.770  21.340  19.230  1.00  0.00            
ATOM    198  H4  CC6     2      20.340  19.840  17.350  1.00  0.00            
ATOM    199  H5  CC6     2      21.100  19.480  18.870  1.00  0.00            
ATOM    200  H6  CC6     2      23.240  20.850  18.040  1.00  0.00            
ATOM    201  H7  CC6     2      22.220  21.160  16.620  1.00  0.00            
ATOM    202  H8  CC6     2      24.390  15.440  18.520  1.00  0.00            
ATOM    203  H9  CC6     2      25.350  16.770  19.230  1.00  0.00            
ATOM    204  H10 CC6     2      26.110  14.730  17.240  1.00  0.00            
ATOM    205  H11 CC6     2      26.970  15.490  18.600  1.00  0.00            
ATOM    206  H12 CC6     2      26.480  17.260  16.220  1.00  0.00            
ATOM    207  H13 CC6     2      28.940  17.550  17.260  1.00  0.00            
ATOM    208  H14 CC6     2      27.930  17.150  18.730  1.00  0.00            
ATOM    209  H15 CC6     2      27.510  19.350  16.840  1.00  0.00            
ATOM    210  H16 CC6     2      26.300  18.910  18.030  1.00  0.00            
ATOM    211  H17 CC6     2      27.820  19.550  18.570  1.00  0.00            
ATOM    212  H18 CC6     2      28.550  15.190  16.420  1.00  0.00            
ATOM    213  H19 CC6     2      28.770  16.690  15.470  1.00  0.00            
ATOM    214  H20 CC6     2      27.700  14.160  14.590  1.00  0.00            
ATOM    215  H21 CC6     2      26.300  15.100  14.890  1.00  0.00            
ATOM    216  H22 CC6     2      27.400  15.740  13.700  1.00  0.00            
ATOM    217  H23 CC6     2      21.360  17.030  17.500  1.00  0.00            
ATOM    218  H24 CC6     2      19.450  16.180  16.110  1.00  0.00            
ATOM    219  H25 CC6     2      19.030  16.940  13.820  1.00  0.00            
ATOM    220  H26 CC6     2      20.360  18.780  12.840  1.00  0.00            
ATOM    221  H27 CC6     2      22.230  19.790  14.150  1.00  0.00            
ATOM    222  H28 CC6     2      24.580  21.540  16.290  1.00  0.00            
ATOM    223  H29 CC6     2      26.550  21.960  14.910  1.00  0.00            
ATOM    224  H30 CC6     2      27.350  20.190  13.410  1.00  0.00            
ATOM    225  H31 CC6     2      26.310  17.990  13.240  1.00  0.00            
ATOM    226  H32 CC6     2      24.380  17.460  14.790  1.00  0.00            
TER
ENDMDL
MODEL        1
ATOM      1  H1  GCD     1      25.330  25.660  21.620  1.00  0.00            
ATOM      2  O1  GCD     1      26.290  25.600  21.650  1.00  0.00            
ATOM      3  C1  GCD     1      26.540  24.550  20.770  1.00  0.00            
ATOM      4  H2  GCD     1      26.220  24.830  19.760  1.00  0.00            
ATOM      5  H3  GCD     1      27.570  24.190  20.790  1.00  0.00            
ATOM      6  C2  GCD     1      25.770  23.360  21.180  1.00  0.00            
ATOM      7  H4  GCD     1      26.030  23.220  22.240  1.00  0.00            
ATOM      8  C3  GCD     1      26.080  22.120  20.410  1.00  0.00            
ATOM      9  H5  GCD     1      25.880  22.390  19.360  1.00  0.00            
ATOM     10  C4  GCD     1      25.120  20.980  20.770  1.00  0.00            
ATOM     11  H6  GCD     1      25.340  20.550  21.750  1.00  0.00            
ATOM     12  O2  GCD     1      25.350  20.020  19.680  1.00  0.00            
ATOM     13  H7  GCD     1      26.220  19.610  19.790  1.00  0.00            
ATOM     14  C5  GCD     1      23.630  21.470  20.740  1.00  0.00            
ATOM     15  H8  GCD     1      23.320  21.550  19.690  1.00  0.00            
ATOM     16  O3  GCD     1      22.840  20.390  21.200  1.00  0.00            
ATOM     17  H9  GCD     1      23.180  19.630  20.710  1.00  0.00            
ATOM     18  C6  GCD     1      23.480  22.740  21.590  1.00  0.00            
ATOM     19  O4  GCD     1      24.390  23.680  21.020  1.00  0.00            
ATOM     20  H10 GCD     1      22.410  22.990  21.640  1.00  0.00            
ATOM     21  O5  GCD     1      23.760  22.360  22.900  1.00  0.00            
ATOM     22  C7  GCD     1      22.630  22.090  23.750  1.00  0.00            
ATOM     23  H11 GCD     1      21.830  21.440  23.400  1.00  0.00            
ATOM     24  C8  GCD     1      23.240  21.210  24.880  1.00  0.00            
ATOM     25  H12 GCD     1      24.220  21.620  25.150  1.00  0.00            
ATOM     26  O6  GCD     1      23.500  19.870  24.370  1.00  0.00            
ATOM     27  H13 GCD     1      22.700  19.430  24.060  1.00  0.00            
ATOM     28  C9  GCD     1      22.220  21.130  26.040  1.00  0.00            
ATOM     29  H14 GCD     1      21.350  20.640  25.600  1.00  0.00            
ATOM     30  O7  GCD     1      22.720  20.230  27.110  1.00  0.00            
ATOM     31  H15 GCD     1      22.300  19.360  27.060  1.00  0.00            
ATOM     32  C10 GCD     1      21.800  22.540  26.510  1.00  0.00            
ATOM     33  H16 GCD     1      20.970  22.470  27.220  1.00  0.00            
ATOM     34  O8  GCD     1      21.280  23.270  25.440  1.00  0.00            
ATOM     35  C11 GCD     1      22.190  23.470  24.360  1.00  0.00            
ATOM     36  H17 GCD     1      23.060  23.920  24.860  1.00  0.00            
ATOM     37  C12 GCD     1      21.580  24.450  23.320  1.00  0.00            
ATOM     38  H18 GCD     1      22.320  24.790  22.590  1.00  0.00            
ATOM     39  H19 GCD     1      21.360  25.370  23.880  1.00  0.00            
ATOM     40  O9  GCD     1      20.450  24.010  22.620  1.00  0.00            
ATOM     41  H20 GCD     1      20.190  24.690  21.990  1.00  0.00            
ATOM     42  O10 GCD     1      22.920  23.210  27.050  1.00  0.00            
ATOM     43  C13 GCD     1      22.760  23.710  28.340  1.00  0.00            
ATOM     44  H21 GCD     1      21.700  23.810  28.600  1.00  0.00            
ATOM     45  C14 GCD     1      23.590  22.850  29.330  1.00  0.00            
ATOM     46  H22 GCD     1      24.600  22.740  28.900  1.00  0.00            
ATOM     47  O11 GCD     1      22.860  21.650  29.400  1.00  0.00            
ATOM     48  H23 GCD     1      22.950  21.150  28.580  1.00  0.00            
ATOM     49  C15 GCD     1      23.540  23.510  30.760  1.00  0.00            
ATOM     50  H24 GCD     1      22.500  23.490  31.110  1.00  0.00            
ATOM     51  O12 GCD     1      24.190  22.740  31.800  1.00  0.00            
ATOM     52  H25 GCD     1      23.880  21.830  31.850  1.00  0.00            
ATOM     53  C16 GCD     1      24.110  24.970  30.670  1.00  0.00            
ATOM     54  H26 GCD     1      24.040  25.480  31.630  1.00  0.00            
ATOM     55  O13 GCD     1      23.250  25.650  29.730  1.00  0.00            
ATOM     56  C17 GCD     1      23.300  25.120  28.410  1.00  0.00            
ATOM     57  H27 GCD     1      24.360  25.150  28.120  1.00  0.00            
ATOM     58  C18 GCD     1      22.580  26.060  27.370  1.00  0.00            
ATOM     59  H28 GCD     1      21.500  26.140  27.560  1.00  0.00            
ATOM     60  H29 GCD     1      22.510  25.660  26.350  1.00  0.00            
ATOM     61  O14 GCD     1      23.000  27.440  27.320  1.00  0.00            
ATOM     62  H30 GCD     1      22.470  27.950  26.700  1.00  0.00            
ATOM     63  O15 GCD     1      25.470  24.930  30.210  1.00  0.00            
ATOM     64  C19 GCD     1      26.300  25.850  30.840  1.00  0.00            
ATOM     65  H31 GCD     1      25.780  26.640  31.400  1.00  0.00            
ATOM     66  C20 GCD     1      27.250  25.140  31.780  1.00  0.00            
ATOM     67  H32 GCD     1      27.830  24.390  31.230  1.00  0.00            
ATOM     68  O16 GCD     1      26.540  24.460  32.780  1.00  0.00            
ATOM     69  H33 GCD     1      25.860  23.990  32.290  1.00  0.00            
ATOM     70  C21 GCD     1      28.240  26.120  32.410  1.00  0.00            
ATOM     71  H34 GCD     1      27.670  26.870  32.980  1.00  0.00            
ATOM     72  O17 GCD     1      29.150  25.610  33.380  1.00  0.00            
ATOM     73  H35 GCD     1      29.670  24.990  32.850  1.00  0.00            
ATOM     74  C22 GCD     1      29.020  26.860  31.320  1.00  0.00            
ATOM     75  H36 GCD     1      29.560  27.730  31.720  1.00  0.00            
ATOM     76  O18 GCD     1      28.070  27.470  30.480  1.00  0.00            
ATOM     77  C23 GCD     1      27.220  26.590  29.810  1.00  0.00            
ATOM     78  H37 GCD     1      27.820  25.870  29.240  1.00  0.00            
ATOM     79  C24 GCD     1      26.460  27.350  28.740  1.00  0.00            
ATOM     80  H38 GCD     1      25.720  28.050  29.160  1.00  0.00            
ATOM     81  H39 GCD     1      25.830  26.610  28.220  1.00  0.00            
ATOM     82  O19 GCD     1      27.370  28.100  27.940  1.00  0.00            
ATOM     83  H40 GCD     1      28.130  28.340  28.470  1.00  0.00
[truncated: 2,282,069 more chars]
