# Supplementary material for: Achieving Chemical Accuracy in Cyclodextrin Host–Guest Binding via Integrative Atomistic Modelling
Source: Adv Sci (Weinh). 2025 Dec 14;13(10):e19782. doi: 10.1002/advs.202519782 (PMC12915143; doi:10.1002/advs.202519782)
Supplement: Supplementary file 1 — Supporting Information [file ADVS-13-e19782-s003.zip › all_poses/GCD.CG5.pdb]

MODEL        1
ATOM      1  H1  GCD     1      17.110  27.770  17.340  1.00  0.00            
ATOM      2  O1  GCD     1      18.030  27.900  17.620  1.00  0.00            
ATOM      3  C1  GCD     1      18.490  29.150  17.140  1.00  0.00            
ATOM      4  H2  GCD     1      17.830  29.910  17.570  1.00  0.00            
ATOM      5  H3  GCD     1      19.520  29.270  17.490  1.00  0.00            
ATOM      6  C2  GCD     1      18.500  29.280  15.680  1.00  0.00            
ATOM      7  H4  GCD     1      19.290  28.630  15.290  1.00  0.00            
ATOM      8  C3  GCD     1      18.770  30.740  15.190  1.00  0.00            
ATOM      9  H5  GCD     1      18.080  31.390  15.750  1.00  0.00            
ATOM     10  C4  GCD     1      18.510  30.950  13.710  1.00  0.00            
ATOM     11  H6  GCD     1      19.320  30.470  13.140  1.00  0.00            
ATOM     12  O2  GCD     1      18.620  32.370  13.480  1.00  0.00            
ATOM     13  H7  GCD     1      19.540  32.510  13.730  1.00  0.00            
ATOM     14  C5  GCD     1      17.220  30.300  13.180  1.00  0.00            
ATOM     15  H8  GCD     1      16.340  30.760  13.650  1.00  0.00            
ATOM     16  O3  GCD     1      17.020  30.420  11.760  1.00  0.00            
ATOM     17  H9  GCD     1      17.620  29.750  11.390  1.00  0.00            
ATOM     18  C6  GCD     1      17.190  28.870  13.700  1.00  0.00            
ATOM     19  O4  GCD     1      17.250  28.890  15.140  1.00  0.00            
ATOM     20  H10 GCD     1      16.250  28.460  13.310  1.00  0.00            
ATOM     21  O5  GCD     1      18.250  28.090  13.120  1.00  0.00            
ATOM     22  C7  GCD     1      18.000  27.200  12.020  1.00  0.00            
ATOM     23  H11 GCD     1      16.960  27.320  11.690  1.00  0.00            
ATOM     24  C8  GCD     1      18.930  27.470  10.910  1.00  0.00            
ATOM     25  H12 GCD     1      19.950  27.640  11.280  1.00  0.00            
ATOM     26  O6  GCD     1      18.540  28.720  10.280  1.00  0.00            
ATOM     27  H13 GCD     1      17.600  28.730  10.070  1.00  0.00            
ATOM     28  C9  GCD     1      18.860  26.420   9.800  1.00  0.00            
ATOM     29  H14 GCD     1      17.910  26.430   9.250  1.00  0.00            
ATOM     30  O7  GCD     1      19.950  26.550   8.830  1.00  0.00            
ATOM     31  H15 GCD     1      19.980  27.480   8.570  1.00  0.00            
ATOM     32  C10 GCD     1      19.020  25.020  10.470  1.00  0.00            
ATOM     33  H16 GCD     1      18.900  24.260   9.690  1.00  0.00            
ATOM     34  O8  GCD     1      18.010  24.790  11.490  1.00  0.00            
ATOM     35  C11 GCD     1      18.020  25.760  12.570  1.00  0.00            
ATOM     36  H17 GCD     1      18.870  25.750  13.260  1.00  0.00            
ATOM     37  C12 GCD     1      16.800  25.550  13.510  1.00  0.00            
ATOM     38  H18 GCD     1      16.980  26.040  14.480  1.00  0.00            
ATOM     39  H19 GCD     1      16.760  24.500  13.810  1.00  0.00            
ATOM     40  O9  GCD     1      15.520  25.900  13.020  1.00  0.00            
ATOM     41  H20 GCD     1      15.010  25.110  12.770  1.00  0.00            
ATOM     42  O10 GCD     1      20.370  24.890  11.060  1.00  0.00            
ATOM     43  C13 GCD     1      21.020  23.670  10.740  1.00  0.00            
ATOM     44  H21 GCD     1      20.280  22.890  10.530  1.00  0.00            
ATOM     45  C14 GCD     1      21.960  23.910   9.570  1.00  0.00            
ATOM     46  H22 GCD     1      22.700  24.660   9.880  1.00  0.00            
ATOM     47  O11 GCD     1      21.390  24.430   8.370  1.00  0.00            
ATOM     48  H23 GCD     1      20.870  25.190   8.650  1.00  0.00            
ATOM     49  C15 GCD     1      22.750  22.670   9.240  1.00  0.00            
ATOM     50  H24 GCD     1      22.040  21.970   8.770  1.00  0.00            
ATOM     51  O12 GCD     1      23.810  23.040   8.410  1.00  0.00            
ATOM     52  H25 GCD     1      24.410  23.490   9.020  1.00  0.00            
ATOM     53  C16 GCD     1      23.350  21.970  10.460  1.00  0.00            
ATOM     54  H26 GCD     1      23.590  20.930  10.210  1.00  0.00            
ATOM     55  O13 GCD     1      22.330  21.830  11.500  1.00  0.00            
ATOM     56  C17 GCD     1      21.840  23.100  11.980  1.00  0.00            
ATOM     57  H27 GCD     1      22.620  23.840  12.210  1.00  0.00            
ATOM     58  C18 GCD     1      20.980  22.920  13.230  1.00  0.00            
ATOM     59  H28 GCD     1      20.320  22.050  13.130  1.00  0.00            
ATOM     60  H29 GCD     1      20.430  23.840  13.450  1.00  0.00            
ATOM     61  O14 GCD     1      21.670  22.520  14.420  1.00  0.00            
ATOM     62  H30 GCD     1      22.170  21.730  14.170  1.00  0.00            
ATOM     63  O15 GCD     1      24.490  22.650  10.940  1.00  0.00            
ATOM     64  C19 GCD     1      25.680  21.920  10.860  1.00  0.00            
ATOM     65  H31 GCD     1      25.560  21.080  10.160  1.00  0.00            
ATOM     66  C20 GCD     1      26.820  22.740  10.250  1.00  0.00            
ATOM     67  H32 GCD     1      26.840  23.710  10.770  1.00  0.00            
ATOM     68  O16 GCD     1      26.500  22.900   8.850  1.00  0.00            
ATOM     69  H33 GCD     1      26.460  22.060   8.390  1.00  0.00            
ATOM     70  C21 GCD     1      28.220  22.210  10.320  1.00  0.00            
ATOM     71  H34 GCD     1      28.200  21.410   9.570  1.00  0.00            
ATOM     72  O17 GCD     1      29.200  23.130   9.880  1.00  0.00            
ATOM     73  H35 GCD     1      28.780  23.820   9.360  1.00  0.00            
ATOM     74  C22 GCD     1      28.490  21.580  11.650  1.00  0.00            
ATOM     75  H36 GCD     1      29.420  21.010  11.530  1.00  0.00            
ATOM     76  O18 GCD     1      27.380  20.750  12.030  1.00  0.00            
ATOM     77  C23 GCD     1      26.070  21.400  12.190  1.00  0.00            
ATOM     78  H37 GCD     1      26.080  22.210  12.930  1.00  0.00            
ATOM     79  C24 GCD     1      25.180  20.400  12.790  1.00  0.00            
ATOM     80  H38 GCD     1      25.060  19.590  12.050  1.00  0.00            
ATOM     81  H39 GCD     1      24.220  20.930  12.870  1.00  0.00            
ATOM     82  O19 GCD     1      25.670  19.960  14.050  1.00  0.00            
ATOM     83  H40 GCD     1      26.460  19.460  13.800  1.00  0.00            
ATOM     84  O20 GCD     1      28.670  22.560  12.600  1.00  0.00            
ATOM     85  C25 GCD     1      29.910  22.550  13.360  1.00  0.00            
ATOM     86  H41 GCD     1      30.730  21.920  13.000  1.00  0.00            
ATOM     87  C26 GCD     1      30.450  23.960  13.290  1.00  0.00            
ATOM     88  H42 GCD     1      29.600  24.640  13.390  1.00  0.00            
ATOM     89  O21 GCD     1      31.030  24.120  12.010  1.00  0.00            
ATOM     90  H43 GCD     1      30.310  23.960  11.380  1.00  0.00            
ATOM     91  C27 GCD     1      31.530  24.280  14.330  1.00  0.00            
ATOM     92  H44 GCD     1      32.320  23.590  14.010  1.00  0.00            
ATOM     93  O22 GCD     1      32.100  25.650  14.270  1.00  0.00            
ATOM     94  H45 GCD     1      32.020  25.970  13.360  1.00  0.00            
ATOM     95  C28 GCD     1      30.980  23.890  15.700  1.00  0.00            
ATOM     96  H46 GCD     1      31.760  24.110  16.440  1.00  0.00            
ATOM     97  O23 GCD     1      30.620  22.580  15.680  1.00  0.00            
ATOM     98  C29 GCD     1      29.570  22.210  14.820  1.00  0.00            
ATOM     99  H47 GCD     1      28.680  22.820  15.010  1.00  0.00            
ATOM    100  C30 GCD     1      29.220  20.720  15.060  1.00  0.00            
ATOM    101  H48 GCD     1      29.940  20.170  14.450  1.00  0.00            
ATOM    102  H49 GCD     1      28.220  20.450  14.690  1.00  0.00            
ATOM    103  O24 GCD     1      29.300  20.220  16.400  1.00  0.00            
ATOM    104  H50 GCD     1      29.930  20.800  16.840  1.00  0.00            
ATOM    105  O25 GCD     1      29.820  24.760  15.980  1.00  0.00            
ATOM    106  C31 GCD     1      29.940  25.420  17.260  1.00  0.00            
ATOM    107  H51 GCD     1      30.790  25.160  17.910  1.00  0.00            
ATOM    108  C32 GCD     1      30.250  26.900  17.030  1.00  0.00            
ATOM    109  H52 GCD     1      29.490  27.200  16.300  1.00  0.00            
ATOM    110  O26 GCD     1      31.530  27.180  16.490  1.00  0.00            
ATOM    111  H53 GCD     1      31.740  26.610  15.750  1.00  0.00            
ATOM    112  C33 GCD     1      30.140  27.780  18.260  1.00  0.00            
ATOM    113  H54 GCD     1      30.960  27.440  18.910  1.00  0.00            
ATOM    114  O27 GCD     1      30.390  29.200  17.940  1.00  0.00            
ATOM    115  H55 GCD     1      29.620  29.500  17.450  1.00  0.00            
ATOM    116  C34 GCD     1      28.830  27.560  19.030  1.00  0.00            
ATOM    117  H56 GCD     1      28.740  27.920  20.060  1.00  0.00            
ATOM    118  O28 GCD     1      28.610  26.170  19.210  1.00  0.00            
ATOM    119  C35 GCD     1      28.600  25.420  18.010  1.00  0.00            
ATOM    120  H57 GCD     1      27.920  25.840  17.250  1.00  0.00            
ATOM    121  C36 GCD     1      28.140  23.950  18.300  1.00  0.00            
ATOM    122  H58 GCD     1      28.740  23.560  19.130  1.00  0.00            
ATOM    123  H59 GCD     1      28.360  23.350  17.400  1.00  0.00            
ATOM    124  O29 GCD     1      26.750  23.860  18.620  1.00  0.00            
ATOM    125  H60 GCD     1      26.740  23.000  19.050  1.00  0.00            
ATOM    126  O30 GCD     1      27.770  28.050  18.290  1.00  0.00            
ATOM    127  C37 GCD     1      27.410  29.460  18.300  1.00  0.00            
ATOM    128  H61 GCD     1      28.190  30.130  18.680  1.00  0.00            
ATOM    129  C38 GCD     1      27.060  29.870  16.840  1.00  0.00            
ATOM    130  H62 GCD     1      26.250  29.230  16.470  1.00  0.00            
ATOM    131  O31 GCD     1      28.310  29.680  16.130  1.00  0.00            
ATOM    132  H63 GCD     1      28.020  29.740  15.210  1.00  0.00            
ATOM    133  C39 GCD     1      26.710  31.270  16.780  1.00  0.00            
ATOM    134  H64 GCD     1      27.550  31.800  17.250  1.00  0.00            
ATOM    135  O32 GCD     1      26.430  31.720  15.400  1.00  0.00            
ATOM    136  H65 GCD     1      26.520  30.910  14.880  1.00  0.00            
ATOM    137  C40 GCD     1      25.510  31.510  17.650  1.00  0.00            
ATOM    138  H66 GCD     1      25.230  32.560  17.800  1.00  0.00            
ATOM    139  O33 GCD     1      25.790  31.080  18.920  1.00  0.00            
ATOM    140  C41 GCD     1      26.080  29.730  19.150  1.00  0.00            
ATOM    141  H67 GCD     1      25.280  29.180  18.640  1.00  0.00            
ATOM    142  C42 GCD     1      26.330  29.390  20.590  1.00  0.00            
ATOM    143  H68 GCD     1      26.730  28.370  20.680  1.00  0.00            
ATOM    144  H69 GCD     1      25.380  29.370  21.140  1.00  0.00            
ATOM    145  O34 GCD     1      27.310  30.310  21.120  1.00  0.00            
ATOM    146  H70 GCD     1      27.970  29.790  21.600  1.00  0.00            
ATOM    147  O35 GCD     1      24.350  30.760  17.130  1.00  0.00            
ATOM    148  C43 GCD     1      23.150  31.480  17.160  1.00  0.00            
ATOM    149  H71 GCD     1      23.160  32.280  17.910  1.00  0.00            
ATOM    150  C44 GCD     1      22.890  32.050  15.790  1.00  0.00            
ATOM    151  H72 GCD     1      22.760  31.250  15.040  1.00  0.00            
ATOM    152  O36 GCD     1      23.960  32.910  15.420  1.00  0.00            
ATOM    153  H73 GCD     1      24.770  32.390  15.460  1.00  0.00            
ATOM    154  C45 GCD     1      21.610  32.880  15.820  1.00  0.00            
ATOM    155  H74 GCD     1      21.810  33.650  16.570  1.00  0.00            
ATOM    156  O37 GCD     1      21.210  33.440  14.560  1.00  0.00            
ATOM    157  H75 GCD     1      21.960  33.680  14.010  1.00  0.00            
ATOM    158  C46 GCD     1      20.500  32.030  16.350  1.00  0.00            
ATOM    159  H76 GCD     1      19.630  32.690  16.450  1.00  0.00            
ATOM    160  O38 GCD     1      20.190  30.970  15.440  1.00  0.00            
ATOM    161  O39 GCD     1      20.830  31.500  17.660  1.00  0.00            
ATOM    162  C47 GCD     1      21.970  30.630  17.670  1.00  0.00            
ATOM    163  H77 GCD     1      21.730  29.780  17.020  1.00  0.00            
ATOM    164  C48 GCD     1      22.180  30.190  19.130  1.00  0.00            
ATOM    165  H78 GCD     1      22.400  31.090  19.720  1.00  0.00            
ATOM    166  H79 GCD     1      23.100  29.610  19.010  1.00  0.00            
ATOM    167  O40 GCD     1      21.100  29.360  19.600  1.00  0.00            
ATOM    168  H80 GCD     1      20.270  29.840  19.680  1.00  0.00            
ATOM    169  C1  CG5     2      23.670  27.950  10.200  1.00  0.00            
ATOM    170  C2  CG5     2      22.490  28.570  10.980  1.00  0.00            
ATOM    171  C3  CG5     2      22.850  30.020  11.370  1.00  0.00            
ATOM    172  C4  CG5     2      24.150  30.250  12.300  1.00  0.00            
ATOM    173  O1  CG5     2      23.760  29.750  13.610  1.00  0.00            
ATOM    174  C5  CG5     2      23.930  28.450  13.920  1.00  0.00            
ATOM    175  C6  CG5     2      22.870  27.840  14.580  1.00  0.00            
ATOM    176  C7  CG5     2      22.920  26.510  15.060  1.00  0.00            
ATOM    177  C8  CG5     2      21.790  25.850  15.840  1.00  0.00            
ATOM    178  N1  CG5     2      22.140  25.570  17.130  1.00  0.00            
ATOM    179  C9  CG5     2      21.380  24.910  18.230  1.00  0.00            
ATOM    180  C10 CG5     2      20.490  26.040  18.820  1.00  0.00            
ATOM    181  N2  CG5     2      20.380  25.890  20.320  1.00  0.00            
ATOM    182  C11 CG5     2      19.070  26.510  20.790  1.00  0.00            
ATOM    183  C12 CG5     2      17.780  25.730  20.470  1.00  0.00            
ATOM    184  C13 CG5     2      21.430  26.630  21.100  1.00  0.00            
ATOM    185  C14 CG5     2      22.940  26.270  20.820  1.00  0.00            
ATOM    186  O2  CG5     2      20.740  25.650  15.300  1.00  0.00            
ATOM    187  N3  CG5     2      25.050  27.810  13.680  1.00  0.00            
ATOM    188  C15 CG5     2      25.150  26.550  14.080  1.00  0.00            
ATOM    189  C16 CG5     2      24.170  25.840  14.820  1.00  0.00            
ATOM    190  C17 CG5     2      24.460  24.550  15.250  1.00  0.00            
ATOM    191  C18 CG5     2      25.670  23.900  14.900  1.00  0.00            
ATOM    192  C19 CG5     2      26.610  24.620  14.190  1.00  0.00            
ATOM    193  C20 CG5     2      26.360  25.910  13.810  1.00  0.00            
ATOM    194  H1  CG5     2      23.360  27.040   9.680  1.00  0.00            
ATOM    195  H2  CG5     2      24.120  28.500   9.360  1.00  0.00            
ATOM    196  H3  CG5     2      24.520  27.750  10.870  1.00  0.00            
ATOM    197  H4  CG5     2      22.260  27.980  11.880  1.00  0.00            
ATOM    198  H5  CG5     2      21.660  28.540  10.270  1.00  0.00            
ATOM    199  H6  CG5     2      22.010  30.520  11.860  1.00  0.00            
ATOM    200  H7  CG5     2      23.000  30.690  10.510  1.00  0.00            
ATOM    201  H8  CG5     2      24.390  31.320  12.290  1.00  0.00            
ATOM    202  H9  CG5     2      25.110  29.850  11.960  1.00  0.00            
ATOM    203  H10 CG5     2      21.960  28.420  14.720  1.00  0.00            
ATOM    204  H11 CG5     2      23.110  25.850  17.250  1.00  0.00            
ATOM    205  H12 CG5     2      22.160  24.560  18.920  1.00  0.00            
ATOM    206  H13 CG5     2      20.750  24.070  17.910  1.00  0.00            
ATOM    207  H14 CG5     2      19.490  26.000  18.370  1.00  0.00            
ATOM    208  H15 CG5     2      20.780  27.070  18.610  1.00  0.00            
ATOM    209  H16 CG5     2      20.400  24.890  20.580  1.00  0.00            
ATOM    210  H17 CG5     2      19.020  27.580  20.600  1.00  0.00            
ATOM    211  H18 CG5     2      19.150  26.420  21.870  1.00  0.00            
ATOM    212  H19 CG5     2      16.870  26.350  20.540  1.00  0.00            
ATOM    213  H20 CG5     2      17.840  25.470  19.410  1.00  0.00            
ATOM    214  H21 CG5     2      17.690  24.820  21.070  1.00  0.00            
ATOM    215  H22 CG5     2      21.290  26.410  22.160  1.00  0.00            
ATOM    216  H23 CG5     2      21.360  27.710  21.050  1.00  0.00            
ATOM    217  H24 CG5     2      23.210  26.540  19.790  1.00  0.00            
ATOM    218  H25 CG5     2      23.590  26.830  21.490  1.00  0.00            
ATOM    219  H26 CG5     2      23.220  25.210  20.880  1.00  0.00            
ATOM    220  H27 CG5     2      23.790  23.930  15.840  1.00  0.00            
ATOM    221  H28 CG5     2      25.830  22.880  15.240  1.00  0.00            
ATOM    222  H29 CG5     2      27.580  24.250  13.880  1.00  0.00            
ATOM    223  H30 CG5     2      27.180  26.460  13.350  1.00  0.00            
TER
ENDMDL
MODEL        1
ATOM      1  H1  GCD     1      19.510  30.610  18.200  1.00  0.00            
ATOM      2  O1  GCD     1      20.350  30.740  18.650  1.00  0.00            
ATOM      3  C1  GCD     1      21.100  31.750  18.120  1.00  0.00            
ATOM      4  H2  GCD     1      20.750  32.690  18.560  1.00  0.00            
ATOM      5  H3  GCD     1      22.120  31.620  18.530  1.00  0.00            
ATOM      6  C2  GCD     1      21.290  31.710  16.600  1.00  0.00            
ATOM      7  H4  GCD     1      21.550  30.730  16.180  1.00  0.00            
ATOM      8  C3  GCD     1      22.270  32.820  15.990  1.00  0.00            
ATOM      9  H5  GCD     1      22.040  33.800  16.420  1.00  0.00            
ATOM     10  C4  GCD     1      22.180  32.900  14.440  1.00  0.00            
ATOM     11  H6  GCD     1      22.600  31.980  13.990  1.00  0.00            
ATOM     12  O2  GCD     1      22.930  34.070  14.140  1.00  0.00            
ATOM     13  H7  GCD     1      23.690  34.020  14.730  1.00  0.00            
ATOM     14  C5  GCD     1      20.660  32.970  13.930  1.00  0.00            
ATOM     15  H8  GCD     1      20.260  33.950  14.240  1.00  0.00            
ATOM     16  O3  GCD     1      20.540  32.890  12.470  1.00  0.00            
ATOM     17  H9  GCD     1      20.830  33.740  12.120  1.00  0.00            
ATOM     18  C6  GCD     1      19.880  31.830  14.600  1.00  0.00            
ATOM     19  O4  GCD     1      20.000  32.020  16.020  1.00  0.00            
ATOM     20  H10 GCD     1      18.800  31.810  14.440  1.00  0.00            
ATOM     21  O5  GCD     1      20.360  30.540  14.180  1.00  0.00            
ATOM     22  C7  GCD     1      19.530  29.620  13.360  1.00  0.00            
ATOM     23  H11 GCD     1      18.530  30.040  13.190  1.00  0.00            
ATOM     24  C8  GCD     1      20.280  29.400  12.050  1.00  0.00            
ATOM     25  H12 GCD     1      21.350  29.240  12.250  1.00  0.00            
ATOM     26  O6  GCD     1      20.240  30.540  11.160  1.00  0.00            
ATOM     27  H13 GCD     1      20.550  31.320  11.630  1.00  0.00            
ATOM     28  C9  GCD     1      19.590  28.270  11.290  1.00  0.00            
ATOM     29  H14 GCD     1      18.560  28.570  11.070  1.00  0.00            
ATOM     30  O7  GCD     1      20.260  27.950  10.070  1.00  0.00            
ATOM     31  H15 GCD     1      20.030  28.680   9.480  1.00  0.00            
ATOM     32  C10 GCD     1      19.510  27.080  12.220  1.00  0.00            
ATOM     33  H16 GCD     1      18.970  26.210  11.840  1.00  0.00            
ATOM     34  O8  GCD     1      18.760  27.340  13.400  1.00  0.00            
ATOM     35  C11 GCD     1      19.370  28.340  14.200  1.00  0.00            
ATOM     36  H17 GCD     1      20.390  28.010  14.430  1.00  0.00            
ATOM     37  C12 GCD     1      18.630  28.600  15.460  1.00  0.00            
ATOM     38  H18 GCD     1      19.310  29.180  16.100  1.00  0.00            
ATOM     39  H19 GCD     1      18.490  27.600  15.880  1.00  0.00            
ATOM     40  O9  GCD     1      17.310  29.120  15.300  1.00  0.00            
ATOM     41  H20 GCD     1      16.750  28.980  16.070  1.00  0.00            
ATOM     42  O10 GCD     1      20.830  26.670  12.520  1.00  0.00            
ATOM     43  C13 GCD     1      21.200  25.270  12.540  1.00  0.00            
ATOM     44  H21 GCD     1      20.350  24.660  12.210  1.00  0.00            
ATOM     45  C14 GCD     1      22.390  25.120  11.570  1.00  0.00            
ATOM     46  H22 GCD     1      23.220  25.750  11.910  1.00  0.00            
ATOM     47  O11 GCD     1      21.970  25.560  10.300  1.00  0.00            
ATOM     48  H23 GCD     1      21.400  26.330  10.370  1.00  0.00            
ATOM     49  C15 GCD     1      22.920  23.670  11.540  1.00  0.00            
ATOM     50  H24 GCD     1      22.190  23.140  10.910  1.00  0.00            
ATOM     51  O12 GCD     1      24.200  23.570  10.950  1.00  0.00            
ATOM     52  H25 GCD     1      24.590  22.710  11.150  1.00  0.00            
ATOM     53  C16 GCD     1      22.920  23.020  12.930  1.00  0.00            
ATOM     54  H26 GCD     1      22.910  21.930  12.930  1.00  0.00            
ATOM     55  O13 GCD     1      21.760  23.350  13.710  1.00  0.00            
ATOM     56  C17 GCD     1      21.580  24.710  13.880  1.00  0.00            
ATOM     57  H27 GCD     1      22.490  25.200  14.240  1.00  0.00            
ATOM     58  C18 GCD     1      20.410  24.840  14.830  1.00  0.00            
ATOM     59  H28 GCD     1      19.600  24.120  14.630  1.00  0.00            
ATOM     60  H29 GCD     1      19.950  25.820  14.670  1.00  0.00            
ATOM     61  O14 GCD     1      20.810  24.680  16.180  1.00  0.00            
ATOM     62  H30 GCD     1      21.310  25.490  16.320  1.00  0.00            
ATOM     63  O15 GCD     1      24.040  23.420  13.620  1.00  0.00            
ATOM     64  C19 GCD     1      24.600  22.330  14.310  1.00  0.00            
ATOM     65  H31 GCD     1      23.900  21.590  14.710  1.00  0.00            
ATOM     66  C20 GCD     1      25.790  21.790  13.440  1.00  0.00            
ATOM     67  H32 GCD     1      26.430  22.650  13.200  1.00  0.00            
ATOM     68  O16 GCD     1      25.200  21.120  12.310  1.00  0.00            
ATOM     69  H33 GCD     1      25.920  20.970  11.690  1.00  0.00            
ATOM     70  C21 GCD     1      26.570  20.790  14.290  1.00  0.00            
ATOM     71  H34 GCD     1      25.900  19.980  14.610  1.00  0.00            
ATOM     72  O17 GCD     1      27.680  20.330  13.490  1.00  0.00            
ATOM     73  H35 GCD     1      28.310  21.040  13.330  1.00  0.00            
ATOM     74  C22 GCD     1      27.030  21.530  15.500  1.00  0.00            
ATOM     75  H36 GCD     1      27.580  20.780  16.070  1.00  0.00            
ATOM     76  O18 GCD     1      25.930  22.000  16.270  1.00  0.00            
ATOM     77  C23 GCD     1      25.220  23.040  15.580  1.00  0.00            
ATOM     78  H37 GCD     1      25.840  23.880  15.250  1.00  0.00            
ATOM     79  C24 GCD     1      24.120  23.500  16.500  1.00  0.00            
ATOM     80  H38 GCD     1      23.380  22.710  16.680  1.00  0.00            
ATOM     81  H39 GCD     1      23.650  24.280  15.880  1.00  0.00            
ATOM     82  O19 GCD     1      24.620  24.070  17.740  1.00  0.00            
ATOM     83  H40 GCD     1      24.950  23.310  18.240  1.00  0.00            
ATOM     84  O20 GCD     1      27.900  22.630  15.120  1.00  0.00            
ATOM     85  C25 GCD     1      29.320  22.470  15.300  1.00  0.00            
ATOM     86  H41 GCD     1      29.550  21.390  15.300  1.00  0.00            
ATOM     87  C26 GCD     1      30.030  23.130  14.060  1.00  0.00            
ATOM     88  H42 GCD     1      29.740  24.180  14.150  1.00  0.00            
ATOM     89  O21 GCD     1      29.550  22.630  12.800  1.00  0.00            
ATOM     90  H43 GCD     1      30.210  22.780  12.110  1.00  0.00            
ATOM     91  C27 GCD     1      31.520  22.940  14.210  1.00  0.00            
ATOM     92  H44 GCD     1      31.600  21.850  14.260  1.00  0.00            
ATOM     93  O22 GCD     1      32.220  23.490  13.140  1.00  0.00            
ATOM     94  H45 GCD     1      32.110  24.450  13.150  1.00  0.00            
ATOM     95  C28 GCD     1      31.860  23.590  15.570  1.00  0.00            
ATOM     96  H46 GCD     1      32.920  23.360  15.680  1.00  0.00            
ATOM     97  O23 GCD     1      31.170  23.000  16.630  1.00  0.00            
ATOM     98  C29 GCD     1      29.750  23.120  16.570  1.00  0.00            
ATOM     99  H47 GCD     1      29.550  24.190  16.480  1.00  0.00            
ATOM    100  C30 GCD     1      29.090  22.720  17.890  1.00  0.00            
ATOM    101  H48 GCD     1      29.060  21.620  17.960  1.00  0.00            
ATOM    102  H49 GCD     1      28.040  23.040  17.780  1.00  0.00            
ATOM    103  O24 GCD     1      29.670  23.350  19.000  1.00  0.00            
ATOM    104  H50 GCD     1      30.610  23.200  19.200  1.00  0.00            
ATOM    105  O25 GCD     1      31.560  25.000  15.460  1.00  0.00            
ATOM    106  C31 GCD     1      32.610  25.940  15.230  1.00  0.00            
ATOM    107  H51 GCD     1      33.560  25.400  15.160  1.00  0.00            
ATOM    108  C32 GCD     1      32.230  26.820  14.050  1.00  0.00            
ATOM    109  H52 GCD     1      31.180  27.130  14.160  1.00  0.00            
ATOM    110  O26 GCD     1      32.230  26.100  12.810  1.00  0.00            
ATOM    111  H53 GCD     1      31.470  26.440  12.320  1.00  0.00            
ATOM    112  C33 GCD     1      33.030  28.110  14.160  1.00  0.00            
ATOM    113  H54 GCD     1      34.060  27.780  13.970  1.00  0.00            
ATOM    114  O27 GCD     1      32.600  29.050  13.140  1.00  0.00            
ATOM    115  H55 GCD     1      31.750  29.410  13.420  1.00  0.00            
ATOM    116  C34 GCD     1      32.750  28.720  15.490  1.00  0.00            
ATOM    117  H56 GCD     1      33.340  29.640  15.510  1.00  0.00            
ATOM    118  O28 GCD     1      33.210  27.910  16.550  1.00  0.00            
ATOM    119  C35 GCD     1      32.500  26.680  16.610  1.00  0.00            
ATOM    120  H57 GCD     1      31.430  26.870  16.780  1.00  0.00            
ATOM    121  C36 GCD     1      32.960  25.900  17.850  1.00  0.00            
ATOM    122  H58 GCD     1      33.900  25.350  17.730  1.00  0.00            
ATOM    123  H59 GCD     1      32.250  25.070  17.970  1.00  0.00            
ATOM    124  O29 GCD     1      32.790  26.660  19.070  1.00  0.00            
ATOM    125  H60 GCD     1      32.570  27.570  18.820  1.00  0.00            
ATOM    126  O30 GCD     1      31.370  29.050  15.630  1.00  0.00            
ATOM    127  C37 GCD     1      31.120  30.250  16.300  1.00  0.00            
ATOM    128  H61 GCD     1      32.020  30.550  16.870  1.00  0.00            
ATOM    129  C38 GCD     1      30.630  31.350  15.320  1.00  0.00            
ATOM    130  H62 GCD     1      29.690  30.970  14.880  1.00  0.00            
ATOM    131  O31 GCD     1      31.520  31.510  14.250  1.00  0.00            
ATOM    132  H63 GCD     1      31.120  32.290  13.860  1.00  0.00            
ATOM    133  C39 GCD     1      30.450  32.680  16.160  1.00  0.00            
ATOM    134  H64 GCD     1      31.360  33.040  16.660  1.00  0.00            
ATOM    135  O32 GCD     1      30.110  33.700  15.240  1.00  0.00            
ATOM    136  H65 GCD     1      29.170  33.870  15.400  1.00  0.00            
ATOM    137  C40 GCD     1      29.460  32.360  17.310  1.00  0.00            
ATOM    138  H66 GCD     1      29.390  33.190  18.010  1.00  0.00            
ATOM    139  O33 GCD     1      29.990  31.320  18.010  1.00  0.00            
ATOM    140  C41 GCD     1      30.070  30.040  17.350  1.00  0.00            
ATOM    141  H67 GCD     1      29.120  29.960  16.810  1.00  0.00            
ATOM    142  C42 GCD     1      30.240  29.030  18.500  1.00  0.00            
ATOM    143  H68 GCD     1      30.340  28.020  18.090  1.00  0.00            
ATOM    144  H69 GCD     1      29.390  28.960  19.190  1.00  0.00            
ATOM    145  O34 GCD     1      31.490  29.310  19.150  1.00  0.00            
ATOM    146  H70 GCD     1      31.480  30.270  19.250  1.00  0.00            
ATOM    147  O35 GCD     1      28.160  32.030  16.800  1.00  0.00            
ATOM    148  C43 GCD     1      27.070  32.600  17.490  1.00  0.00            
ATOM    149  H71 GCD     1      27.290  33.170  18.400  1.00  0.00            
ATOM    150  C44 GCD     1      26.520  33.720  16.570  1.00  0.00            
ATOM    151  H72 GCD     1      26.340  33.210  15.610  1.00  0.00            
ATOM    152  O36 GCD     1      27.470  34.750  16.430  1.00  0.00            
ATOM    153  H73 GCD     1      27.320  35.330  15.680  1.00  0.00            
ATOM    154  C45 GCD     1      25.150  34.150  16.980  1.00  0.00            
ATOM    155  H74 GCD     1      25.360  34.630  17.940  1.00  0.00            
ATOM    156  O37 GCD     1      24.640  35.120  16.050  1.00  0.00            
ATOM    157  H75 GCD     1      24.110  35.790  16.500  1.00  0.00            
ATOM    158  C46 GCD     1      24.190  33.080  17.390  1.00  0.00            
ATOM    159  H76 GCD     1      23.490  33.630  18.020  1.00  0.00            
ATOM    160  O38 GCD     1      23.620  32.380  16.370  1.00  0.00            
ATOM    161  O39 GCD     1      24.900  32.170  18.230  1.00  0.00            
ATOM    162  C47 GCD     1      26.050  31.560  17.640  1.00  0.00            
ATOM    163  H77 GCD     1      25.840  31.200  16.630  1.00  0.00            
ATOM    164  C48 GCD     1      26.540  30.410  18.510  1.00  0.00            
ATOM    165  H78 GCD     1      27.010  30.840  19.400  1.00  0.00            
ATOM    166  H79 GCD     1      27.390  29.900  18.050  1.00  0.00            
ATOM    167  O40 GCD     1      25.560  29.330  18.770  1.00  0.00            
ATOM    168  H80 GCD     1      25.940  28.630  19.310  1.00  0.00            
ATOM    169  C1  CG5     2      22.450  32.960  10.050  1.00  0.00            
ATOM    170  C2  CG5     2      23.450  31.890  10.570  1.00  0.00            
ATOM    171  C3  CG5     2      24.600  32.410  11.410  1.00  0.00            
ATOM    172  C4  CG5     2      25.430  31.330  12.140  1.00  0.00            
ATOM    173  O1  CG5     2      24.540  30.830  13.110  1.00  0.00            
ATOM    174  C5  CG5     2      24.980  29.850  13.950  1.00  0.00            
ATOM    175  C6  CG5     2      24.010  29.290  14.710  1.00  0.00            
ATOM    176  C7  CG5     2      24.210  28.310  15.700  1.00  0.00            
ATOM    177  C8  CG5     2      23.140  27.710  16.540  1.00  0.00            
ATOM    178  N1  CG5     2      23.050  28.130  17.850  1.00  0.00            
ATOM    179  C9  CG5     2      22.070  27.600  18.750  1.00  0.00            
ATOM    180  C10 CG5     2      22.290  28.230  20.010  1.00  0.00            
ATOM    181  N2  CG5     2      21.350  27.820  21.220  1.00  0.00            
ATOM    182  C11 CG5     2      19.850  28.050  20.930  1.00  0.00            
ATOM    183  C12 CG5     2      18.780  27.410  21.940  1.00  0.00            
ATOM    184  C13 CG5     2      21.610  28.600  22.470  1.00  0.00            
ATOM    185  C14 CG5     2      23.090  28.740  22.850  1.00  0.00            
ATOM    186  O2  CG5     2      22.300  26.940  16.060  1.00  0.00            
ATOM    187  N3  CG5     2      26.270  29.570  14.100  1.00  0.00            
ATOM    188  C15 CG5     2      26.580  28.530  14.910  1.00  0.00            
ATOM    189  C16 CG5     2      25.590  27.870  15.730  1.00  0.00            
ATOM    190  C17 CG5     2      26.040  26.990  16.720  1.00  0.00            
ATOM    191  C18 CG5     2      27.370  26.550  16.710  1.00  0.00            
ATOM    192  C19 CG5     2      28.350  27.090  15.850  1.00  0.00            
ATOM    193  C20 CG5     2      27.960  28.120  14.950  1.00  0.00            
ATOM    194  H1  CG5     2      22.900  33.520   9.220  1.00  0.00            
ATOM    195  H2  CG5     2      21.500  32.530   9.700  1.00  0.00            
ATOM    196  H3  CG5     2      22.250  33.700  10.830  1.00  0.00            
ATOM    197  H4  CG5     2      23.890  31.400   9.700  1.00  0.00            
ATOM    198  H5  CG5     2      22.840  31.230  11.200  1.00  0.00            
ATOM    199  H6  CG5     2      24.180  33.060  12.190  1.00  0.00            
ATOM    200  H7  CG5     2      25.200  33.120  10.830  1.00  0.00            
ATOM    201  H8  CG5     2      26.300  31.860  12.560  1.00  0.00            
ATOM    202  H9  CG5     2      25.630  30.480  11.480  1.00  0.00            
ATOM    203  H10 CG5     2      23.020  29.700  14.510  1.00  0.00            
ATOM    204  H11 CG5     2      23.690  28.860  18.150  1.00  0.00            
ATOM    205  H12 CG5     2      22.140  26.510  18.800  1.00  0.00            
ATOM    206  H13 CG5     2      21.020  27.750  18.470  1.00  0.00            
ATOM    207  H14 CG5     2      22.260  29.320  19.900  1.00  0.00            
ATOM    208  H15 CG5     2      23.280  27.930  20.350  1.00  0.00            
ATOM    209  H16 CG5     2      21.510  26.840  21.480  1.00  0.00            
ATOM    210  H17 CG5     2      19.630  27.630  19.950  1.00  0.00            
ATOM    211  H18 CG5     2      19.660  29.130  20.970  1.00  0.00            
ATOM    212  H19 CG5     2      17.780  27.290  21.490  1.00  0.00            
ATOM    213  H20 CG5     2      19.100  26.420  22.280  1.00  0.00            
ATOM    214  H21 CG5     2      18.640  28.020  22.840  1.00  0.00            
ATOM    215  H22 CG5     2      21.070  28.160  23.310  1.00  0.00            
ATOM    216  H23 CG5     2      21.210  29.610  22.360  1.00  0.00            
ATOM    217  H24 CG5     2      23.650  29.100  21.970  1.00  0.00            
ATOM    218  H25 CG5     2      23.250  29.500  23.620  1.00  0.00            
ATOM    219  H26 CG5     2      23.430  27.840  23.390  1.00  0.00            
ATOM    220  H27 CG5     2      25.280  26.580  17.380  1.00  0.00            
ATOM    221  H28 CG5     2      27.650  25.880  17.520  1.00  0.00            
ATOM    222  H29 CG5     2      29.350  26.670  15.960  1.00  0.00            
ATOM    223  H30 CG5     2      28.740  28.550  14.320  1.00  0.00            
TER
ENDMDL
MODEL        1
ATOM      1  H1  GCD     1      17.590  32.540  10.790  1.00  0.00            
ATOM      2  O1  GCD     1      18.130  32.740  11.570  1.00  0.00            
ATOM      3  C1  GCD     1      19.160  33.430  11.000  1.00  0.00            
ATOM      4  H2  GCD     1      18.770  33.880  10.070  1.00  0.00            
ATOM      5  H3  GCD     1      19.480  34.200  11.700  1.00  0.00            
ATOM      6  C2  GCD     1      20.260  32.480  10.640  1.00  0.00            
ATOM      7  H4  GCD     1      20.550  31.990  11.580  1.00  0.00            
ATOM      8  C3  GCD     1      21.520  33.180  10.140  1.00  0.00            
ATOM      9  H5  GCD     1      21.260  34.010   9.470  1.00  0.00            
ATOM     10  C4  GCD     1      22.550  32.220   9.460  1.00  0.00            
ATOM     11  H6  GCD     1      23.060  31.540  10.150  1.00  0.00            
ATOM     12  O2  GCD     1      23.550  32.990   8.790  1.00  0.00            
ATOM     13  H7  GCD     1      23.710  33.730   9.390  1.00  0.00            
ATOM     14  C5  GCD     1      21.840  31.230   8.570  1.00  0.00            
ATOM     15  H8  GCD     1      21.380  31.790   7.750  1.00  0.00            
ATOM     16  O3  GCD     1      22.820  30.360   7.910  1.00  0.00            
ATOM     17  H9  GCD     1      23.270  29.790   8.540  1.00  0.00            
ATOM     18  C6  GCD     1      20.670  30.510   9.280  1.00  0.00            
ATOM     19  O4  GCD     1      19.750  31.530   9.680  1.00  0.00            
ATOM     20  H10 GCD     1      20.210  29.740   8.650  1.00  0.00            
ATOM     21  O5  GCD     1      21.160  29.900  10.440  1.00  0.00            
ATOM     22  C7  GCD     1      21.430  28.550  10.260  1.00  0.00            
ATOM     23  H11 GCD     1      21.540  28.240   9.210  1.00  0.00            
ATOM     24  C8  GCD     1      22.770  28.230  10.940  1.00  0.00            
ATOM     25  H12 GCD     1      22.710  28.690  11.930  1.00  0.00            
ATOM     26  O6  GCD     1      23.830  28.800  10.170  1.00  0.00            
ATOM     27  H13 GCD     1      24.630  28.700  10.700  1.00  0.00            
ATOM     28  C9  GCD     1      23.070  26.750  11.040  1.00  0.00            
ATOM     29  H14 GCD     1      22.990  26.300  10.040  1.00  0.00            
ATOM     30  O7  GCD     1      24.310  26.490  11.560  1.00  0.00            
ATOM     31  H15 GCD     1      24.940  26.650  10.850  1.00  0.00            
ATOM     32  C10 GCD     1      21.930  25.960  11.670  1.00  0.00            
ATOM     33  H16 GCD     1      22.050  24.880  11.580  1.00  0.00            
ATOM     34  O8  GCD     1      20.720  26.320  11.000  1.00  0.00            
ATOM     35  C11 GCD     1      20.340  27.700  10.900  1.00  0.00            
ATOM     36  H17 GCD     1      20.330  28.090  11.930  1.00  0.00            
ATOM     37  C12 GCD     1      18.960  27.840  10.320  1.00  0.00            
ATOM     38  H18 GCD     1      18.690  28.890  10.460  1.00  0.00            
ATOM     39  H19 GCD     1      18.250  27.210  10.860  1.00  0.00            
ATOM     40  O9  GCD     1      18.800  27.270   9.010  1.00  0.00            
ATOM     41  H20 GCD     1      17.870  27.180   8.790  1.00  0.00            
ATOM     42  O10 GCD     1      21.910  26.360  12.990  1.00  0.00            
ATOM     43  C13 GCD     1      21.760  25.340  13.890  1.00  0.00            
ATOM     44  H21 GCD     1      21.080  24.600  13.430  1.00  0.00            
ATOM     45  C14 GCD     1      23.090  24.660  14.250  1.00  0.00            
ATOM     46  H22 GCD     1      23.710  25.460  14.670  1.00  0.00            
ATOM     47  O11 GCD     1      23.830  24.150  13.090  1.00  0.00            
ATOM     48  H23 GCD     1      24.200  24.880  12.590  1.00  0.00            
ATOM     49  C15 GCD     1      22.830  23.580  15.320  1.00  0.00            
ATOM     50  H24 GCD     1      22.300  22.770  14.810  1.00  0.00            
ATOM     51  O12 GCD     1      24.010  23.030  15.810  1.00  0.00            
ATOM     52  H25 GCD     1      24.590  23.780  16.000  1.00  0.00            
ATOM     53  C16 GCD     1      22.020  24.090  16.490  1.00  0.00            
ATOM     54  H26 GCD     1      21.750  23.280  17.170  1.00  0.00            
ATOM     55  O13 GCD     1      20.850  24.630  15.990  1.00  0.00            
ATOM     56  C17 GCD     1      21.070  25.780  15.130  1.00  0.00            
ATOM     57  H27 GCD     1      21.770  26.500  15.550  1.00  0.00            
ATOM     58  C18 GCD     1      19.660  26.380  14.860  1.00  0.00            
ATOM     59  H28 GCD     1      19.030  25.690  14.280  1.00  0.00            
ATOM     60  H29 GCD     1      19.880  27.200  14.170  1.00  0.00            
ATOM     61  O14 GCD     1      19.080  26.880  16.090  1.00  0.00            
ATOM     62  H30 GCD     1      18.850  26.060  16.540  1.00  0.00            
ATOM     63  O15 GCD     1      22.720  25.080  17.310  1.00  0.00            
ATOM     64  C19 GCD     1      22.680  24.910  18.740  1.00  0.00            
ATOM     65  H31 GCD     1      21.820  24.250  18.960  1.00  0.00            
ATOM     66  C20 GCD     1      24.010  24.270  19.240  1.00  0.00            
ATOM     67  H32 GCD     1      24.860  24.810  18.800  1.00  0.00            
ATOM     68  O16 GCD     1      24.140  22.830  18.860  1.00  0.00            
ATOM     69  H33 GCD     1      23.250  22.500  18.720  1.00  0.00            
ATOM     70  C21 GCD     1      24.110  24.360  20.690  1.00  0.00            
ATOM     71  H34 GCD     1      23.360  23.750  21.210  1.00  0.00            
ATOM     72  O17 GCD     1      25.390  23.960  21.230  1.00  0.00            
ATOM     73  H35 GCD     1      26.050  24.490  20.770  1.00  0.00            
ATOM     74  C22 GCD     1      23.730  25.770  21.240  1.00  0.00            
ATOM     75  H36 GCD     1      23.770  25.780  22.330  1.00  0.00            
ATOM     76  O18 GCD     1      22.510  26.140  20.850  1.00  0.00            
ATOM     77  C23 GCD     1      22.360  26.270  19.420  1.00  0.00            
ATOM     78  H37 GCD     1      23.030  27.090  19.170  1.00  0.00            
ATOM     79  C24 GCD     1      21.010  26.730  19.080  1.00  0.00            
ATOM     80  H38 GCD     1      20.160  26.130  19.450  1.00  0.00            
ATOM     81  H39 GCD     1      21.000  26.560  17.990  1.00  0.00            
ATOM     82  O19 GCD     1      20.850  28.070  19.320  1.00  0.00            
ATOM     83  H40 GCD     1      20.740  28.230  20.270  1.00  0.00            
ATOM     84  O20 GCD     1      24.720  26.650  20.740  1.00  0.00            
ATOM     85  C25 GCD     1      25.660  27.290  21.580  1.00  0.00            
ATOM     86  H41 GCD     1      25.680  26.740  22.530  1.00  0.00            
ATOM     87  C26 GCD     1      27.050  27.200  20.950  1.00  0.00            
ATOM     88  H42 GCD     1      26.930  27.550  19.910  1.00  0.00            
ATOM     89  O21 GCD     1      27.580  25.810  20.910  1.00  0.00            
ATOM     90  H43 GCD     1      28.430  25.900  21.370  1.00  0.00            
ATOM     91  C27 GCD     1      28.050  28.000  21.770  1.00  0.00            
ATOM     92  H44 GCD     1      28.120  27.470  22.730  1.00  0.00            
ATOM     93  O22 GCD     1      29.330  28.010  21.150  1.00  0.00            
ATOM     94  H45 GCD     1      29.180  28.340  20.250  1.00  0.00            
ATOM     95  C28 GCD     1      27.540  29.400  22.010  1.00  0.00            
ATOM     96  H46 GCD     1      28.230  29.860  22.710  1.00  0.00            
ATOM     97  O23 GCD     1      26.190  29.330  22.630  1.00  0.00            
ATOM     98  C29 GCD     1      25.180  28.710  21.810  1.00  0.00            
ATOM     99  H47 GCD     1      25.090  29.200  20.840  1.00  0.00            
ATOM    100  C30 GCD     1      23.960  28.850  22.580  1.00  0.00            
ATOM    101  H48 GCD     1      24.180  28.480  23.590  1.00  0.00            
ATOM    102  H49 GCD     1      23.120  28.300  22.130  1.00  0.00            
ATOM    103  O24 GCD     1      23.630  30.150  22.700  1.00  0.00            
ATOM    104  H50 GCD     1      24.210  30.430  23.420  1.00  0.00            
ATOM    105  O25 GCD     1      27.420  29.940  20.710  1.00  0.00            
ATOM    106  C31 GCD     1      28.380  30.830  20.320  1.00  0.00            
ATOM    107  H51 GCD     1      29.280  30.870  20.940  1.00  0.00            
ATOM    108  C32 GCD     1      28.760  30.450  18.880  1.00  0.00            
ATOM    109  H52 GCD     1      27.870  30.410  18.250  1.00  0.00            
ATOM    110  O26 GCD     1      29.320  29.110  18.690  1.00  0.00            
ATOM    111  H53 GCD     1      29.420  28.970  17.740  1.00  0.00            
ATOM    112  C33 GCD     1      29.700  31.490  18.350  1.00  0.00            
ATOM    113  H54 GCD     1      30.640  31.320  18.890  1.00  0.00            
ATOM    114  O27 GCD     1      30.090  31.250  16.980  1.00  0.00            
ATOM    115  H55 GCD     1      29.270  31.280  16.470  1.00  0.00            
ATOM    116  C34 GCD     1      29.080  32.920  18.400  1.00  0.00            
ATOM    117  H56 GCD     1      29.890  33.600  18.150  1.00  0.00            
ATOM    118  O28 GCD     1      28.730  33.120  19.760  1.00  0.00            
ATOM    119  C35 GCD     1      27.810  32.220  20.340  1.00  0.00            
ATOM    120  H57 GCD     1      26.790  32.200  19.930  1.00  0.00            
ATOM    121  C36 GCD     1      27.510  32.600  21.790  1.00  0.00            
ATOM    122  H58 GCD     1      28.430  32.680  22.380  1.00  0.00            
ATOM    123  H59 GCD     1      26.930  31.830  22.320  1.00  0.00            
ATOM    124  O29 GCD     1      26.750  33.750  21.980  1.00  0.00            
ATOM    125  H60 GCD     1      26.850  34.350  21.240  1.00  0.00            
ATOM    126  O30 GCD     1      28.000  33.100  17.530  1.00  0.00            
ATOM    127  C37 GCD     1      27.780  34.400  16.940  1.00  0.00            
ATOM    128  H61 GCD     1      28.440  35.130  17.430  1.00  0.00            
ATOM    129  C38 GCD     1      28.220  34.320  15.480  1.00  0.00            
ATOM    130  H62 GCD     1      27.870  33.380  15.030  1.00  0.00            
ATOM    131  O31 GCD     1      29.600  34.380  15.490  1.00  0.00            
ATOM    132  H63 GCD     1      29.930  33.530  15.810  1.00  0.00            
ATOM    133  C39 GCD     1      27.680  35.410  14.660  1.00  0.00            
ATOM    134  H64 GCD     1      28.260  36.250  15.070  1.00  0.00            
ATOM    135  O32 GCD     1      28.000  35.320  13.240  1.00  0.00            
ATOM    136  H65 GCD     1      28.880  34.960  13.120  1.00  0.00            
ATOM    137  C40 GCD     1      26.270  35.860  14.900  1.00  0.00            
ATOM    138  H66 GCD     1      26.130  36.830  14.430  1.00  0.00            
ATOM    139  O33 GCD     1      26.020  36.000  16.290  1.00  0.00            
ATOM    140  C41 GCD     1      26.260  34.820  17.080  1.00  0.00            
ATOM    141  H67 GCD     1      25.680  33.960  16.700  1.00  0.00            
ATOM    142  C42 GCD     1      25.850  35.010  18.530  1.00  0.00            
ATOM    143  H68 GCD     1      25.790  33.960  18.840  1.00  0.00            
ATOM    144  H69 GCD     1      24.830  35.410  18.530  1.00  0.00            
ATOM    145  O34 GCD     1      26.750  35.720  19.330  1.00  0.00            
ATOM    146  H70 GCD     1      26.300  36.330  19.930  1.00  0.00            
ATOM    147  O35 GCD     1      25.350  34.920  14.290  1.00  0.00            
ATOM    148  C43 GCD     1      24.260  35.550  13.660  1.00  0.00            
ATOM    149  H71 GCD     1      24.060  36.550  14.070  1.00  0.00            
ATOM    150  C44 GCD     1      24.600  35.510  12.170  1.00  0.00            
ATOM    151  H72 GCD     1      24.980  34.510  11.940  1.00  0.00            
ATOM    152  O36 GCD     1      25.720  36.450  11.870  1.00  0.00            
ATOM    153  H73 GCD     1      26.540  36.000  12.110  1.00  0.00            
ATOM    154  C45 GCD     1      23.430  35.900  11.300  1.00  0.00            
ATOM    155  H74 GCD     1      23.210  36.970  11.380  1.00  0.00            
ATOM    156  O37 GCD     1      23.700  35.660   9.870  1.00  0.00            
ATOM    157  H75 GCD     1      24.440  36.220   9.600  1.00  0.00            
ATOM    158  C46 GCD     1      22.130  35.090  11.650  1.00  0.00            
ATOM    159  H76 GCD     1      21.290  35.460  11.050  1.00  0.00            
ATOM    160  O38 GCD     1      22.220  33.720  11.280  1.00  0.00            
ATOM    161  O39 GCD     1      21.910  35.180  13.040  1.00  0.00            
ATOM    162  C47 GCD     1      22.900  34.730  13.930  1.00  0.00            
ATOM    163  H77 GCD     1      23.160  33.670  13.800  1.00  0.00            
ATOM    164  C48 GCD     1      22.430  34.980  15.380  1.00  0.00            
ATOM    165  H78 GCD     1      22.200  36.030  15.610  1.00  0.00            
ATOM    166  H79 GCD     1      23.330  34.690  15.930  1.00  0.00            
ATOM    167  O40 GCD     1      21.300  34.180  15.710  1.00  0.00            
ATOM    168  H80 GCD     1      21.380  34.180  16.680  1.00  0.00            
ATOM    169  C1  CG5     2      26.860  30.620   8.780  1.00  0.00            
ATOM    170  C2  CG5     2      26.690  30.490  10.280  1.00  0.00            
ATOM    171  C3  CG5     2      26.960  31.850  10.930  1.00  0.00            
ATOM    172  C4  CG5     2      26.570  31.910  12.410  1.00  0.00            
ATOM    173  O1  CG5     2      25.180  31.680  12.460  1.00  0.00            
ATOM    174  C5  CG5     2      24.480  31.360  13.540  1.00  0.00            
ATOM    175  C6  CG5     2      23.170  31.060  13.330  1.00  0.00            
ATOM    176  C7  CG5     2      22.280  30.840  14.440  1.00  0.00            
ATOM    177  C8  CG5     2      20.780  30.740  14.210  1.00  0.00            
ATOM    178  N1  CG5     2      19.910  31.580  14.890  1.00  0.00            
ATOM    179  C9  CG5     2      18.450  31.640  14.690  1.00  0.00            
ATOM    180  C10 CG5     2      18.060  33.060  15.010  1.00  0.00            
ATOM    181  N2  CG5     2      16.540  33.270  15.230  1.00  0.00            
ATOM    182  C11 CG5     2      15.770  33.060  13.960  1.00  0.00            
ATOM    183  C12 CG5     2      14.630  32.040  13.990  1.00  0.00            
ATOM    184  C13 CG5     2      16.390  34.730  15.730  1.00  0.00            
ATOM    185  C14 CG5     2      16.730  34.740  17.210  1.00  0.00            
ATOM    186  O2  CG5     2      20.290  29.920  13.450  1.00  0.00            
ATOM    187  N3  CG5     2      24.990  31.450  14.750  1.00  0.00            
ATOM    188  C15 CG5     2      24.270  31.190  15.810  1.00  0.00            
ATOM    189  C16 CG5     2      22.920  30.890  15.720  1.00  0.00            
ATOM    190  C17 CG5     2      22.100  30.710  16.830  1.00  0.00            
ATOM    191  C18 CG5     2      22.680  30.840  18.090  1.00  0.00            
ATOM    192  C19 CG5     2      24.050  30.960  18.240  1.00  0.00            
ATOM    193  C20 CG5     2      24.840  31.280  17.090  1.00  0.00            
ATOM    194  H1  CG5     2      25.960  30.980   8.270  1.00  0.00            
ATOM    195  H2  CG5     2      27.710  31.260   8.530  1.00  0.00            
ATOM    196  H3  CG5     2      27.070  29.630   8.360  1.00  0.00            
ATOM    197  H4  CG5     2      27.430  29.810  10.700  1.00  0.00            
ATOM    198  H5  CG5     2      25.750  30.020  10.630  1.00  0.00            
ATOM    199  H6  CG5     2      26.580  32.750  10.430  1.00  0.00            
ATOM    200  H7  CG5     2      28.030  32.080  10.950  1.00  0.00            
ATOM    201  H8  CG5     2      26.830  32.870  12.880  1.00  0.00            
ATOM    202  H9  CG5     2      27.220  31.150  12.880  1.00  0.00            
ATOM    203  H10 CG5     2      22.670  31.070  12.360  1.00  0.00            
ATOM    204  H11 CG5     2      20.400  32.410  15.200  1.00  0.00            
ATOM    205  H12 CG5     2      18.010  30.860  15.330  1.00  0.00            
ATOM    206  H13 CG5     2      18.250  31.470  13.620  1.00  0.00            
ATOM    207  H14 CG5     2      18.330  33.730  14.190  1.00  0.00            
ATOM    208  H15 CG5     2      18.550  33.250  15.960  1.00  0.00            
ATOM    209  H16 CG5     2      16.120  32.630  15.930  1.00  0.00            
ATOM    210  H17 CG5     2      16.510  32.910  13.170  1.00  0.00            
ATOM    211  H18 CG5     2      15.310  34.030  13.800  1.00  0.00            
ATOM    212  H19 CG5     2      14.090  32.010  13.040  1.00  0.00            
ATOM    213  H20 CG5     2      15.070  31.030  14.040  1.00  0.00            
ATOM    214  H21 CG5     2      13.810  32.120  14.710  1.00  0.00            
ATOM    215  H22 CG5     2      15.360  35.070  15.610  1.00  0.00            
ATOM    216  H23 CG5     2      16.930  35.400  15.070  1.00  0.00            
ATOM    217  H24 CG5     2      16.300  33.790  17.550  1.00  0.00            
ATOM    218  H25 CG5     2      17.740  34.700  17.620  1.00  0.00            
ATOM    219  H26 CG5     2      16.230  35.520  17.790  1.00  0.00            
ATOM    220  H27 CG5     2      21.060  30.420  16.760  1.00  0.00            
ATOM    221  H28 CG5     2      22.090  30.610  18.970  1.00  0.00            
ATOM    222  H29 CG5     2      24.540  31.060  19.210  1.00  0.00            
ATOM    223  H30 CG5     2      25.870  31.610  17.160  1.00  0.00            
TER
ENDMDL
MODEL        1
ATOM      1  H1  GCD     1      16.800  23.320  17.250  1.00  0.00            
ATOM      2  O1  GCD     1      17.670  23.710  17.430  1.00  0.00            
ATOM      3  C1  GCD     1      17.660  25.050  16.880  1.00  0.00            
ATOM      4  H2  GCD     1      16.630  25.420  16.820  1.00  0.00            
ATOM      5  H3  GCD     1      18.280  25.640  17.560  1.00  0.00            
ATOM      6  C2  GCD     1      18.290  25.010  15.500  1.00  0.00            
ATOM      7  H4  GCD     1      19.320  24.630  15.590  1.00  0.00            
ATOM      8  C3  GCD     1      18.320  26.320  14.790  1.00  0.00            
ATOM      9  H5  GCD     1      17.320  26.740  14.670  1.00  0.00            
ATOM     10  C4  GCD     1      19.060  26.190  13.520  1.00  0.00            
ATOM     11  H6  GCD     1      20.110  25.910  13.700  1.00  0.00            
ATOM     12  O2  GCD     1      19.040  27.450  12.870  1.00  0.00            
ATOM     13  H7  GCD     1      18.700  28.040  13.550  1.00  0.00            
ATOM     14  C5  GCD     1      18.460  25.110  12.690  1.00  0.00            
ATOM     15  H8  GCD     1      17.450  25.420  12.370  1.00  0.00            
ATOM     16  O3  GCD     1      19.340  24.900  11.560  1.00  0.00            
ATOM     17  H9  GCD     1      19.680  25.650  11.050  1.00  0.00            
ATOM     18  C6  GCD     1      18.250  23.800  13.510  1.00  0.00            
ATOM     19  O4  GCD     1      17.570  24.110  14.720  1.00  0.00            
ATOM     20  H10 GCD     1      17.680  23.050  12.960  1.00  0.00            
ATOM     21  O5  GCD     1      19.540  23.140  13.790  1.00  0.00            
ATOM     22  C7  GCD     1      19.640  21.720  13.560  1.00  0.00            
ATOM     23  H11 GCD     1      18.690  21.340  13.160  1.00  0.00            
ATOM     24  C8  GCD     1      20.690  21.500  12.450  1.00  0.00            
ATOM     25  H12 GCD     1      21.650  22.010  12.630  1.00  0.00            
ATOM     26  O6  GCD     1      20.230  21.930  11.210  1.00  0.00            
ATOM     27  H13 GCD     1      19.980  22.850  11.330  1.00  0.00            
ATOM     28  C9  GCD     1      20.970  20.060  12.340  1.00  0.00            
ATOM     29  H14 GCD     1      19.980  19.640  12.130  1.00  0.00            
ATOM     30  O7  GCD     1      21.790  19.750  11.220  1.00  0.00            
ATOM     31  H15 GCD     1      22.500  20.370  11.420  1.00  0.00            
ATOM     32  C10 GCD     1      21.280  19.340  13.660  1.00  0.00            
ATOM     33  H16 GCD     1      21.200  18.260  13.500  1.00  0.00            
ATOM     34  O8  GCD     1      20.240  19.560  14.570  1.00  0.00            
ATOM     35  C11 GCD     1      20.080  20.920  14.900  1.00  0.00            
ATOM     36  H17 GCD     1      21.020  21.330  15.290  1.00  0.00            
ATOM     37  C12 GCD     1      18.980  21.060  15.920  1.00  0.00            
ATOM     38  H18 GCD     1      19.010  22.050  16.390  1.00  0.00            
ATOM     39  H19 GCD     1      19.300  20.320  16.670  1.00  0.00            
ATOM     40  O9  GCD     1      17.660  20.690  15.410  1.00  0.00            
ATOM     41  H20 GCD     1      17.000  21.210  15.870  1.00  0.00            
ATOM     42  O10 GCD     1      22.590  19.720  14.160  1.00  0.00            
ATOM     43  C13 GCD     1      23.800  19.410  13.410  1.00  0.00            
ATOM     44  H21 GCD     1      23.590  18.790  12.530  1.00  0.00            
ATOM     45  C14 GCD     1      24.680  20.650  13.060  1.00  0.00            
ATOM     46  H22 GCD     1      24.770  21.200  14.010  1.00  0.00            
ATOM     47  O11 GCD     1      24.040  21.450  12.060  1.00  0.00            
ATOM     48  H23 GCD     1      24.640  22.030  11.580  1.00  0.00            
ATOM     49  C15 GCD     1      26.090  20.220  12.590  1.00  0.00            
ATOM     50  H24 GCD     1      26.070  19.470  11.780  1.00  0.00            
ATOM     51  O12 GCD     1      26.910  21.300  12.050  1.00  0.00            
ATOM     52  H25 GCD     1      27.380  20.970  11.270  1.00  0.00            
ATOM     53  C16 GCD     1      26.770  19.510  13.760  1.00  0.00            
ATOM     54  H26 GCD     1      27.760  19.120  13.550  1.00  0.00            
ATOM     55  O13 GCD     1      25.990  18.410  14.030  1.00  0.00            
ATOM     56  C17 GCD     1      24.620  18.580  14.450  1.00  0.00            
ATOM     57  H27 GCD     1      24.700  19.210  15.350  1.00  0.00            
ATOM     58  C18 GCD     1      23.960  17.250  14.780  1.00  0.00            
ATOM     59  H28 GCD     1      24.150  16.590  13.920  1.00  0.00            
ATOM     60  H29 GCD     1      22.870  17.350  14.890  1.00  0.00            
ATOM     61  O14 GCD     1      24.500  16.690  15.980  1.00  0.00            
ATOM     62  H30 GCD     1      23.920  15.950  16.210  1.00  0.00            
ATOM     63  O15 GCD     1      26.910  20.300  14.920  1.00  0.00            
ATOM     64  C19 GCD     1      28.110  20.550  15.590  1.00  0.00            
ATOM     65  H31 GCD     1      28.880  20.050  14.980  1.00  0.00            
ATOM     66  C20 GCD     1      28.460  21.970  15.580  1.00  0.00            
ATOM     67  H32 GCD     1      27.660  22.670  15.840  1.00  0.00            
ATOM     68  O16 GCD     1      28.780  22.230  14.180  1.00  0.00            
ATOM     69  H33 GCD     1      27.990  22.070  13.660  1.00  0.00            
ATOM     70  C21 GCD     1      29.690  22.190  16.450  1.00  0.00            
ATOM     71  H34 GCD     1      30.500  21.520  16.140  1.00  0.00            
ATOM     72  O17 GCD     1      30.180  23.550  16.470  1.00  0.00            
ATOM     73  H35 GCD     1      30.490  23.880  15.620  1.00  0.00            
ATOM     74  C22 GCD     1      29.370  21.650  17.860  1.00  0.00            
ATOM     75  H36 GCD     1      30.280  21.720  18.460  1.00  0.00            
ATOM     76  O18 GCD     1      29.190  20.280  17.710  1.00  0.00            
ATOM     77  C23 GCD     1      28.000  19.940  16.980  1.00  0.00            
ATOM     78  H37 GCD     1      27.130  20.210  17.600  1.00  0.00            
ATOM     79  C24 GCD     1      27.880  18.400  16.870  1.00  0.00            
ATOM     80  H38 GCD     1      28.810  17.970  16.470  1.00  0.00            
ATOM     81  H39 GCD     1      26.970  18.160  16.310  1.00  0.00            
ATOM     82  O19 GCD     1      27.680  17.820  18.160  1.00  0.00            
ATOM     83  H40 GCD     1      28.420  18.040  18.740  1.00  0.00            
ATOM     84  O20 GCD     1      28.390  22.400  18.510  1.00  0.00            
ATOM     85  C25 GCD     1      28.550  22.590  19.910  1.00  0.00            
ATOM     86  H41 GCD     1      28.950  21.650  20.320  1.00  0.00            
ATOM     87  C26 GCD     1      29.520  23.800  20.160  1.00  0.00            
ATOM     88  H42 GCD     1      29.090  24.660  19.630  1.00  0.00            
ATOM     89  O21 GCD     1      30.880  23.550  19.720  1.00  0.00            
ATOM     90  H43 GCD     1      31.400  24.290  20.080  1.00  0.00            
ATOM     91  C27 GCD     1      29.630  24.170  21.760  1.00  0.00            
ATOM     92  H44 GCD     1      30.020  23.290  22.280  1.00  0.00            
ATOM     93  O22 GCD     1      30.450  25.340  22.020  1.00  0.00            
ATOM     94  H45 GCD     1      29.910  26.060  21.690  1.00  0.00            
ATOM     95  C28 GCD     1      28.200  24.380  22.240  1.00  0.00            
ATOM     96  H46 GCD     1      28.260  24.610  23.310  1.00  0.00            
ATOM     97  O23 GCD     1      27.400  23.300  21.930  1.00  0.00            
ATOM     98  C29 GCD     1      27.170  23.020  20.540  1.00  0.00            
ATOM     99  H47 GCD     1      26.830  23.960  20.090  1.00  0.00            
ATOM    100  C30 GCD     1      26.170  21.960  20.250  1.00  0.00            
ATOM    101  H48 GCD     1      26.440  21.090  20.880  1.00  0.00            
ATOM    102  H49 GCD     1      26.150  21.770  19.170  1.00  0.00            
ATOM    103  O24 GCD     1      24.810  22.370  20.660  1.00  0.00            
ATOM    104  H50 GCD     1      24.690  23.120  20.080  1.00  0.00            
ATOM    105  O25 GCD     1      27.700  25.530  21.590  1.00  0.00            
ATOM    106  C31 GCD     1      27.450  26.790  22.330  1.00  0.00            
ATOM    107  H51 GCD     1      28.000  26.930  23.270  1.00  0.00            
ATOM    108  C32 GCD     1      27.890  27.950  21.370  1.00  0.00            
ATOM    109  H52 GCD     1      27.380  27.770  20.410  1.00  0.00            
ATOM    110  O26 GCD     1      29.310  28.040  21.130  1.00  0.00            
ATOM    111  H53 GCD     1      29.350  28.440  20.260  1.00  0.00            
ATOM    112  C33 GCD     1      27.400  29.310  21.790  1.00  0.00            
ATOM    113  H54 GCD     1      28.040  29.570  22.650  1.00  0.00            
ATOM    114  O27 GCD     1      27.620  30.290  20.740  1.00  0.00            
ATOM    115  H55 GCD     1      28.500  30.650  20.920  1.00  0.00            
ATOM    116  C34 GCD     1      25.980  29.360  22.080  1.00  0.00            
ATOM    117  H56 GCD     1      25.680  30.310  22.530  1.00  0.00            
ATOM    118  O28 GCD     1      25.650  28.360  23.010  1.00  0.00            
ATOM    119  C35 GCD     1      25.940  27.000  22.630  1.00  0.00            
ATOM    120  H57 GCD     1      25.400  26.820  21.690  1.00  0.00            
ATOM    121  C36 GCD     1      25.470  26.120  23.740  1.00  0.00            
ATOM    122  H58 GCD     1      25.970  26.380  24.680  1.00  0.00            
ATOM    123  H59 GCD     1      25.800  25.100  23.540  1.00  0.00            
ATOM    124  O29 GCD     1      24.100  26.090  23.880  1.00  0.00            
ATOM    125  H60 GCD     1      23.790  26.070  24.790  1.00  0.00            
ATOM    126  O30 GCD     1      25.220  29.140  20.890  1.00  0.00            
ATOM    127  C37 GCD     1      24.400  30.300  20.440  1.00  0.00            
ATOM    128  H61 GCD     1      24.620  31.200  21.030  1.00  0.00            
ATOM    129  C38 GCD     1      24.500  30.440  18.980  1.00  0.00            
ATOM    130  H62 GCD     1      24.210  29.500  18.490  1.00  0.00            
ATOM    131  O31 GCD     1      25.830  30.880  18.660  1.00  0.00            
ATOM    132  H63 GCD     1      26.350  30.530  19.400  1.00  0.00            
ATOM    133  C39 GCD     1      23.470  31.530  18.550  1.00  0.00            
ATOM    134  H64 GCD     1      23.630  32.450  19.110  1.00  0.00            
ATOM    135  O32 GCD     1      23.560  31.770  17.110  1.00  0.00            
ATOM    136  H65 GCD     1      24.520  31.740  17.040  1.00  0.00            
ATOM    137  C40 GCD     1      22.060  31.000  18.940  1.00  0.00            
ATOM    138  H66 GCD     1      21.380  31.850  18.860  1.00  0.00            
ATOM    139  O33 GCD     1      21.980  30.720  20.320  1.00  0.00            
ATOM    140  C41 GCD     1      22.990  29.830  20.900  1.00  0.00            
ATOM    141  H67 GCD     1      22.890  28.840  20.440  1.00  0.00            
ATOM    142  C42 GCD     1      22.710  29.810  22.360  1.00  0.00            
ATOM    143  H68 GCD     1      23.340  29.100  22.920  1.00  0.00            
ATOM    144  H69 GCD     1      21.660  29.570  22.510  1.00  0.00            
ATOM    145  O34 GCD     1      22.930  31.070  22.900  1.00  0.00            
ATOM    146  H70 GCD     1      22.620  31.750  22.290  1.00  0.00            
ATOM    147  O35 GCD     1      21.690  29.880  18.200  1.00  0.00            
ATOM    148  C43 GCD     1      20.380  29.890  17.610  1.00  0.00            
ATOM    149  H71 GCD     1      19.780  30.760  17.900  1.00  0.00            
ATOM    150  C44 GCD     1      20.500  29.930  16.100  1.00  0.00            
ATOM    151  H72 GCD     1      20.950  29.010  15.710  1.00  0.00            
ATOM    152  O36 GCD     1      21.160  31.100  15.650  1.00  0.00            
ATOM    153  H73 GCD     1      22.050  31.020  16.000  1.00  0.00            
ATOM    154  C45 GCD     1      19.100  29.820  15.560  1.00  0.00            
ATOM    155  H74 GCD     1      18.430  30.590  15.950  1.00  0.00            
ATOM    156  O37 GCD     1      19.170  29.810  14.110  1.00  0.00            
ATOM    157  H75 GCD     1      19.780  30.450  13.740  1.00  0.00            
ATOM    158  C46 GCD     1      18.450  28.550  16.100  1.00  0.00            
ATOM    159  H76 GCD     1      17.450  28.550  15.660  1.00  0.00            
ATOM    160  O38 GCD     1      19.040  27.250  15.650  1.00  0.00            
ATOM    161  O39 GCD     1      18.400  28.580  17.510  1.00  0.00            
ATOM    162  C47 GCD     1      19.730  28.550  18.060  1.00  0.00            
ATOM    163  H77 GCD     1      20.400  27.720  17.760  1.00  0.00            
ATOM    164  C48 GCD     1      19.730  28.500  19.570  1.00  0.00            
ATOM    165  H78 GCD     1      19.030  29.280  19.920  1.00  0.00            
ATOM    166  H79 GCD     1      20.760  28.580  19.940  1.00  0.00            
ATOM    167  O40 GCD     1      19.280  27.190  20.050  1.00  0.00            
ATOM    168  H80 GCD     1      18.390  27.020  19.720  1.00  0.00            
ATOM    169  C1  CG5     2      23.840  28.800  14.790  1.00  0.00            
ATOM    170  C2  CG5     2      23.800  27.500  15.670  1.00  0.00            
ATOM    171  C3  CG5     2      23.200  26.360  14.840  1.00  0.00            
ATOM    172  C4  CG5     2      23.520  24.990  15.520  1.00  0.00            
ATOM    173  O1  CG5     2      22.530  24.860  16.470  1.00  0.00            
ATOM    174  C5  CG5     2      22.220  23.670  17.040  1.00  0.00            
ATOM    175  C6  CG5     2      21.260  23.590  18.040  1.00  0.00            
ATOM    176  C7  CG5     2      21.160  22.410  18.880  1.00  0.00            
ATOM    177  C8  CG5     2      20.120  22.290  19.990  1.00  0.00            
ATOM    178  N1  CG5     2      19.640  23.400  20.520  1.00  0.00            
ATOM    179  C9  CG5     2      18.640  23.570  21.540  1.00  0.00            
ATOM    180  C10 CG5     2      19.110  24.510  22.660  1.00  0.00            
ATOM    181  N2  CG5     2      20.460  24.220  23.320  1.00  0.00            
ATOM    182  C11 CG5     2      20.360  22.890  24.010  1.00  0.00            
ATOM    183  C12 CG5     2      21.770  22.330  24.340  1.00  0.00            
ATOM    184  C13 CG5     2      20.790  25.320  24.320  1.00  0.00            
ATOM    185  C14 CG5     2      20.790  26.760  23.810  1.00  0.00            
ATOM    186  O2  CG5     2      19.650  21.250  20.270  1.00  0.00            
ATOM    187  N3  CG5     2      23.050  22.640  16.780  1.00  0.00            
ATOM    188  C15 CG5     2      23.020  21.540  17.530  1.00  0.00            
ATOM    189  C16 CG5     2      22.100  21.360  18.570  1.00  0.00            
ATOM    190  C17 CG5     2      22.160  20.160  19.320  1.00  0.00            
ATOM    191  C18 CG5     2      23.210  19.230  19.170  1.00  0.00            
ATOM    192  C19 CG5     2      24.240  19.470  18.170  1.00  0.00            
ATOM    193  C20 CG5     2      23.990  20.610  17.360  1.00  0.00            
ATOM    194  H1  CG5     2      22.900  28.980  14.240  1.00  0.00            
ATOM    195  H2  CG5     2      23.970  29.580  15.560  1.00  0.00            
ATOM    196  H3  CG5     2      24.640  28.810  14.050  1.00  0.00            
ATOM    197  H4  CG5     2      23.070  27.710  16.470  1.00  0.00            
ATOM    198  H5  CG5     2      24.790  27.210  16.060  1.00  0.00            
ATOM    199  H6  CG5     2      23.610  26.310  13.830  1.00  0.00            
ATOM    200  H7  CG5     2      22.120  26.460  14.690  1.00  0.00            
ATOM    201  H8  CG5     2      24.540  24.880  15.890  1.00  0.00            
ATOM    202  H9  CG5     2      23.370  24.250  14.730  1.00  0.00            
ATOM    203  H10 CG5     2      20.690  24.490  18.230  1.00  0.00            
ATOM    204  H11 CG5     2      20.290  24.100  20.160  1.00  0.00            
ATOM    205  H12 CG5     2      18.370  22.610  21.990  1.00  0.00            
ATOM    206  H13 CG5     2      17.740  23.940  21.030  1.00  0.00            
ATOM    207  H14 CG5     2      18.360  24.510  23.450  1.00  0.00            
ATOM    208  H15 CG5     2      19.060  25.530  22.260  1.00  0.00            
ATOM    209  H16 CG5     2      21.110  24.280  22.530  1.00  0.00            
ATOM    210  H17 CG5     2      19.830  22.220  23.330  1.00  0.00            
ATOM    211  H18 CG5     2      19.720  23.060  24.870  1.00  0.00            
ATOM    212  H19 CG5     2      22.410  22.940  24.990  1.00  0.00            
ATOM    213  H20 CG5     2      21.780  21.340  24.820  1.00  0.00            
ATOM    214  H21 CG5     2      22.370  22.190  23.430  1.00  0.00            
ATOM    215  H22 CG5     2      21.750  25.150  24.800  1.00  0.00            
ATOM    216  H23 CG5     2      20.040  25.360  25.120  1.00  0.00            
ATOM    217  H24 CG5     2      19.900  27.170  23.310  1.00  0.00            
ATOM    218  H25 CG5     2      21.080  27.370  24.670  1.00  0.00            
ATOM    219  H26 CG5     2      21.650  26.910  23.140  1.00  0.00            
ATOM    220  H27 CG5     2      21.450  19.970  20.120  1.00  0.00            
ATOM    221  H28 CG5     2      23.200  18.280  19.700  1.00  0.00            
ATOM    222  H29 CG5     2      25.060  18.760  18.040  1.00  0.00            
ATOM    223  H30 CG5     2      24.750  20.860  16.620  1.00  0.00            
TER
ENDMDL
MODEL        1
ATOM      1  H1  GCD     1      18.120  34.370  13.390  1.00  0.00            
ATOM      2  O1  GCD     1      17.870  33.970  14.230  1.00  0.00            
ATOM      3  C1  GCD     1      18.200  34.730  15.370  1.00  0.00            
ATOM      4  H2  GCD     1      17.480  35.520  15.600  1.00  0.00            
ATOM      5  H3  GCD     1      18.450  34.130  16.260  1.00  0.00            
ATOM      6  C2  GCD     1      19.530  35.340  14.860  1.00  0.00            
ATOM      7  H4  GCD     1      20.200  34.540  14.550  1.00  0.00            
ATOM      8  C3  GCD     1      20.200  36.170  15.990  1.00  0.00            
ATOM      9  H5  GCD     1      19.540  36.990  16.320  1.00  0.00            
ATOM     10  C4  GCD     1      21.470  36.870  15.410  1.00  0.00            
ATOM     11  H6  GCD     1      22.200  36.110  15.110  1.00  0.00            
ATOM     12  O2  GCD     1      21.990  37.760  16.400  1.00  0.00            
ATOM     13  H7  GCD     1      21.970  37.250  17.220  1.00  0.00            
ATOM     14  C5  GCD     1      21.140  37.650  14.160  1.00  0.00            
ATOM     15  H8  GCD     1      20.490  38.500  14.400  1.00  0.00            
ATOM     16  O3  GCD     1      22.330  38.190  13.520  1.00  0.00            
ATOM     17  H9  GCD     1      22.760  37.460  13.060  1.00  0.00            
ATOM     18  C6  GCD     1      20.320  36.830  13.190  1.00  0.00            
ATOM     19  O4  GCD     1      19.220  36.250  13.880  1.00  0.00            
ATOM     20  H10 GCD     1      19.910  37.470  12.400  1.00  0.00            
ATOM     21  O5  GCD     1      20.940  35.720  12.610  1.00  0.00            
ATOM     22  C7  GCD     1      21.550  35.950  11.370  1.00  0.00            
ATOM     23  H11 GCD     1      21.720  37.020  11.190  1.00  0.00            
ATOM     24  C8  GCD     1      22.960  35.380  11.510  1.00  0.00            
ATOM     25  H12 GCD     1      22.850  34.410  12.010  1.00  0.00            
ATOM     26  O6  GCD     1      23.760  36.240  12.380  1.00  0.00            
ATOM     27  H13 GCD     1      24.420  35.680  12.820  1.00  0.00            
ATOM     28  C9  GCD     1      23.580  35.240  10.130  1.00  0.00            
ATOM     29  H14 GCD     1      23.710  36.260   9.750  1.00  0.00            
ATOM     30  O7  GCD     1      24.850  34.560  10.120  1.00  0.00            
ATOM     31  H15 GCD     1      24.930  34.090  10.960  1.00  0.00            
ATOM     32  C10 GCD     1      22.650  34.520   9.140  1.00  0.00            
ATOM     33  H16 GCD     1      23.130  34.420   8.160  1.00  0.00            
ATOM     34  O8  GCD     1      21.410  35.290   9.050  1.00  0.00            
ATOM     35  C11 GCD     1      20.700  35.380  10.260  1.00  0.00            
ATOM     36  H17 GCD     1      20.380  34.380  10.570  1.00  0.00            
ATOM     37  C12 GCD     1      19.410  36.180  10.070  1.00  0.00            
ATOM     38  H18 GCD     1      18.780  35.980  10.950  1.00  0.00            
ATOM     39  H19 GCD     1      18.920  35.840   9.150  1.00  0.00            
ATOM     40  O9  GCD     1      19.600  37.590   9.910  1.00  0.00            
ATOM     41  H20 GCD     1      18.780  37.870   9.490  1.00  0.00            
ATOM     42  O10 GCD     1      22.490  33.130   9.520  1.00  0.00            
ATOM     43  C13 GCD     1      22.680  32.190   8.520  1.00  0.00            
ATOM     44  H21 GCD     1      23.050  32.690   7.610  1.00  0.00            
ATOM     45  C14 GCD     1      23.700  31.180   9.020  1.00  0.00            
ATOM     46  H22 GCD     1      23.390  30.730   9.980  1.00  0.00            
ATOM     47  O11 GCD     1      24.920  31.830   9.230  1.00  0.00            
ATOM     48  H23 GCD     1      24.890  32.270  10.090  1.00  0.00            
ATOM     49  C15 GCD     1      23.980  30.100   7.910  1.00  0.00            
ATOM     50  H24 GCD     1      24.380  30.550   6.990  1.00  0.00            
ATOM     51  O12 GCD     1      24.950  29.140   8.380  1.00  0.00            
ATOM     52  H25 GCD     1      25.630  29.650   8.840  1.00  0.00            
ATOM     53  C16 GCD     1      22.620  29.500   7.670  1.00  0.00            
ATOM     54  H26 GCD     1      22.670  28.720   6.900  1.00  0.00            
ATOM     55  O13 GCD     1      21.770  30.470   7.160  1.00  0.00            
ATOM     56  C17 GCD     1      21.400  31.490   8.080  1.00  0.00            
ATOM     57  H27 GCD     1      20.940  31.050   8.980  1.00  0.00            
ATOM     58  C18 GCD     1      20.410  32.420   7.340  1.00  0.00            
ATOM     59  H28 GCD     1      20.830  32.790   6.400  1.00  0.00            
ATOM     60  H29 GCD     1      20.260  33.230   8.060  1.00  0.00            
ATOM     61  O14 GCD     1      19.150  31.730   7.170  1.00  0.00            
ATOM     62  H30 GCD     1      18.910  31.630   8.090  1.00  0.00            
ATOM     63  O15 GCD     1      22.030  28.870   8.810  1.00  0.00            
ATOM     64  C19 GCD     1      21.580  27.550   8.670  1.00  0.00            
ATOM     65  H31 GCD     1      21.330  27.310   7.620  1.00  0.00            
ATOM     66  C20 GCD     1      22.740  26.620   8.990  1.00  0.00            
ATOM     67  H32 GCD     1      23.190  26.930   9.940  1.00  0.00            
ATOM     68  O16 GCD     1      23.760  26.700   7.950  1.00  0.00            
ATOM     69  H33 GCD     1      24.220  27.540   8.090  1.00  0.00            
ATOM     70  C21 GCD     1      22.310  25.250   9.170  1.00  0.00            
ATOM     71  H34 GCD     1      21.990  24.940   8.170  1.00  0.00            
ATOM     72  O17 GCD     1      23.400  24.400   9.640  1.00  0.00            
ATOM     73  H35 GCD     1      23.990  24.230   8.900  1.00  0.00            
ATOM     74  C22 GCD     1      21.000  25.140  10.070  1.00  0.00            
ATOM     75  H36 GCD     1      20.730  24.090   9.990  1.00  0.00            
ATOM     76  O18 GCD     1      19.980  25.980   9.580  1.00  0.00            
ATOM     77  C23 GCD     1      20.360  27.340   9.580  1.00  0.00            
ATOM     78  H37 GCD     1      20.420  27.700  10.620  1.00  0.00            
ATOM     79  C24 GCD     1      19.240  28.180   8.980  1.00  0.00            
ATOM     80  H38 GCD     1      19.040  27.870   7.950  1.00  0.00            
ATOM     81  H39 GCD     1      19.550  29.220   8.830  1.00  0.00            
ATOM     82  O19 GCD     1      18.010  27.950   9.710  1.00  0.00            
ATOM     83  H40 GCD     1      17.330  28.170   9.070  1.00  0.00            
ATOM     84  O20 GCD     1      21.360  25.420  11.470  1.00  0.00            
ATOM     85  C25 GCD     1      20.940  24.400  12.450  1.00  0.00            
ATOM     86  H41 GCD     1      20.330  23.570  12.080  1.00  0.00            
ATOM     87  C26 GCD     1      22.220  23.820  13.140  1.00  0.00            
ATOM     88  H42 GCD     1      22.840  24.700  13.370  1.00  0.00            
ATOM     89  O21 GCD     1      22.920  23.050  12.210  1.00  0.00            
ATOM     90  H43 GCD     1      22.990  23.630  11.440  1.00  0.00            
ATOM     91  C27 GCD     1      21.890  23.100  14.430  1.00  0.00            
ATOM     92  H44 GCD     1      21.390  22.150  14.190  1.00  0.00            
ATOM     93  O22 GCD     1      23.150  22.870  15.070  1.00  0.00            
ATOM     94  H45 GCD     1      23.680  23.670  15.150  1.00  0.00            
ATOM     95  C28 GCD     1      21.090  23.930  15.410  1.00  0.00            
ATOM     96  H46 GCD     1      20.720  23.380  16.280  1.00  0.00            
ATOM     97  O23 GCD     1      19.910  24.260  14.630  1.00  0.00            
ATOM     98  C29 GCD     1      20.140  25.120  13.510  1.00  0.00            
ATOM     99  H47 GCD     1      20.640  26.060  13.790  1.00  0.00            
ATOM    100  C30 GCD     1      18.840  25.590  12.990  1.00  0.00            
ATOM    101  H48 GCD     1      18.210  24.800  12.560  1.00  0.00            
ATOM    102  H49 GCD     1      19.110  26.390  12.280  1.00  0.00            
ATOM    103  O24 GCD     1      18.200  26.150  14.100  1.00  0.00            
ATOM    104  H50 GCD     1      17.270  25.890  14.160  1.00  0.00            
ATOM    105  O25 GCD     1      21.700  25.140  15.810  1.00  0.00            
ATOM    106  C31 GCD     1      22.510  25.130  17.020  1.00  0.00            
ATOM    107  H51 GCD     1      22.650  24.070  17.240  1.00  0.00            
ATOM    108  C32 GCD     1      23.850  25.820  16.740  1.00  0.00            
ATOM    109  H52 GCD     1      23.690  26.830  16.350  1.00  0.00            
ATOM    110  O26 GCD     1      24.580  24.930  15.810  1.00  0.00            
ATOM    111  H53 GCD     1      25.480  25.260  15.800  1.00  0.00            
ATOM    112  C33 GCD     1      24.730  25.930  18.010  1.00  0.00            
ATOM    113  H54 GCD     1      24.870  24.880  18.300  1.00  0.00            
ATOM    114  O27 GCD     1      25.920  26.570  17.750  1.00  0.00            
ATOM    115  H55 GCD     1      25.810  27.520  17.870  1.00  0.00            
ATOM    116  C34 GCD     1      23.850  26.540  19.160  1.00  0.00            
ATOM    117  H56 GCD     1      24.420  26.470  20.080  1.00  0.00            
ATOM    118  O28 GCD     1      22.630  25.790  19.230  1.00  0.00            
ATOM    119  C35 GCD     1      21.760  25.760  18.190  1.00  0.00            
ATOM    120  H57 GCD     1      21.450  26.790  18.000  1.00  0.00            
ATOM    121  C36 GCD     1      20.460  24.970  18.400  1.00  0.00            
ATOM    122  H58 GCD     1      20.630  23.880  18.440  1.00  0.00            
ATOM    123  H59 GCD     1      19.920  25.060  17.450  1.00  0.00            
ATOM    124  O29 GCD     1      19.680  25.400  19.490  1.00  0.00            
ATOM    125  H60 GCD     1      20.310  25.390  20.220  1.00  0.00            
ATOM    126  O30 GCD     1      23.520  27.900  18.900  1.00  0.00            
ATOM    127  C37 GCD     1      24.080  28.940  19.750  1.00  0.00            
ATOM    128  H61 GCD     1      24.780  28.520  20.480  1.00  0.00            
ATOM    129  C38 GCD     1      24.780  29.910  18.760  1.00  0.00            
ATOM    130  H62 GCD     1      24.140  30.070  17.880  1.00  0.00            
ATOM    131  O31 GCD     1      25.990  29.330  18.200  1.00  0.00            
ATOM    132  H63 GCD     1      26.670  29.130  18.860  1.00  0.00            
ATOM    133  C39 GCD     1      25.100  31.210  19.570  1.00  0.00            
ATOM    134  H64 GCD     1      25.710  30.920  20.440  1.00  0.00            
ATOM    135  O32 GCD     1      25.690  32.170  18.740  1.00  0.00            
ATOM    136  H65 GCD     1      24.970  32.630  18.290  1.00  0.00            
ATOM    137  C40 GCD     1      23.830  31.770  20.190  1.00  0.00            
ATOM    138  H66 GCD     1      24.110  32.670  20.740  1.00  0.00            
ATOM    139  O33 GCD     1      23.260  30.800  21.080  1.00  0.00            
ATOM    140  C41 GCD     1      22.850  29.650  20.320  1.00  0.00            
ATOM    141  H67 GCD     1      22.260  30.000  19.460  1.00  0.00            
ATOM    142  C42 GCD     1      22.010  28.680  21.210  1.00  0.00            
ATOM    143  H68 GCD     1      21.500  27.860  20.680  1.00  0.00            
ATOM    144  H69 GCD     1      21.270  29.310  21.720  1.00  0.00            
ATOM    145  O34 GCD     1      22.720  28.020  22.230  1.00  0.00            
ATOM    146  H70 GCD     1      22.200  28.260  23.000  1.00  0.00            
ATOM    147  O35 GCD     1      22.860  32.190  19.170  1.00  0.00            
ATOM    148  C43 GCD     1      21.850  33.120  19.550  1.00  0.00            
ATOM    149  H71 GCD     1      21.670  33.060  20.630  1.00  0.00            
ATOM    150  C44 GCD     1      22.440  34.540  19.170  1.00  0.00            
ATOM    151  H72 GCD     1      22.770  34.490  18.130  1.00  0.00            
ATOM    152  O36 GCD     1      23.580  34.890  20.030  1.00  0.00            
ATOM    153  H73 GCD     1      23.300  35.130  20.920  1.00  0.00            
ATOM    154  C45 GCD     1      21.460  35.630  19.180  1.00  0.00            
ATOM    155  H74 GCD     1      21.090  35.680  20.220  1.00  0.00            
ATOM    156  O37 GCD     1      22.060  36.900  18.880  1.00  0.00            
ATOM    157  H75 GCD     1      22.830  37.030  19.450  1.00  0.00            
ATOM    158  C46 GCD     1      20.210  35.230  18.260  1.00  0.00            
ATOM    159  H76 GCD     1      19.450  36.000  18.430  1.00  0.00            
ATOM    160  O38 GCD     1      20.690  35.250  16.920  1.00  0.00            
ATOM    161  O39 GCD     1      19.730  33.990  18.710  1.00  0.00            
ATOM    162  C47 GCD     1      20.590  32.890  18.640  1.00  0.00            
ATOM    163  H77 GCD     1      21.020  32.760  17.640  1.00  0.00            
ATOM    164  C48 GCD     1      19.890  31.580  18.870  1.00  0.00            
ATOM    165  H78 GCD     1      20.510  30.700  18.690  1.00  0.00            
ATOM    166  H79 GCD     1      18.960  31.650  18.280  1.00  0.00            
ATOM    167  O40 GCD     1      19.500  31.500  20.260  1.00  0.00            
ATOM    168  H80 GCD     1      19.010  32.330  20.260  1.00  0.00            
ATOM    169  C1  CG5     2      26.890  25.980  10.610  1.00  0.00            
ATOM    170  C2  CG5     2      25.660  25.500  11.300  1.00  0.00            
ATOM    171  C3  CG5     2      25.780  25.480  12.840  1.00  0.00            
ATOM    172  C4  CG5     2      25.400  26.880  13.450  1.00  0.00            
ATOM    173  O1  CG5     2      24.040  27.190  13.120  1.00  0.00            
ATOM    174  C5  CG5     2      23.480  28.370  13.540  1.00  0.00            
ATOM    175  C6  CG5     2      22.280  28.670  12.920  1.00  0.00            
ATOM    176  C7  CG5     2      21.700  29.950  13.050  1.00  0.00            
ATOM    177  C8  CG5     2      20.290  30.320  12.530  1.00  0.00            
ATOM    178  N1  CG5     2      19.310  29.540  13.210  1.00  0.00            
ATOM    179  C9  CG5     2      17.880  29.930  13.110  1.00  0.00            
ATOM    180  C10 CG5     2      16.930  28.700  13.150  1.00  0.00            
ATOM    181  N2  CG5     2      15.540  29.170  13.290  1.00  0.00            
ATOM    182  C11 CG5     2      14.810  28.370  14.380  1.00  0.00            
ATOM    183  C12 CG5     2      15.390  28.480  15.780  1.00  0.00            
ATOM    184  C13 CG5     2      14.780  28.760  12.030  1.00  0.00            
ATOM    185  C14 CG5     2      15.110  29.580  10.760  1.00  0.00            
ATOM    186  O2  CG5     2      20.080  31.190  11.650  1.00  0.00            
ATOM    187  N3  CG5     2      24.170  29.240  14.280  1.00  0.00            
ATOM    188  C15 CG5     2      23.730  30.500  14.340  1.00  0.00            
ATOM    189  C16 CG5     2      22.460  30.940  13.740  1.00  0.00            
ATOM    190  C17 CG5     2      22.020  32.270  13.850  1.00  0.00            
ATOM    191  C18 CG5     2      22.950  33.250  14.420  1.00  0.00            
ATOM    192  C19 CG5     2      24.240  32.830  14.910  1.00  0.00            
ATOM    193  C20 CG5     2      24.560  31.490  14.920  1.00  0.00            
ATOM    194  H1  CG5     2      26.770  25.800   9.530  1.00  0.00            
ATOM    195  H2  CG5     2      27.010  27.070  10.630  1.00  0.00            
ATOM    196  H3  CG5     2      27.740  25.400  11.000  1.00  0.00            
ATOM    197  H4  CG5     2      25.480  24.470  10.950  1.00  0.00            
ATOM    198  H5  CG5     2      24.740  26.080  11.190  1.00  0.00            
ATOM    199  H6  CG5     2      26.810  25.180  13.100  1.00  0.00            
ATOM    200  H7  CG5     2      25.230  24.650  13.310  1.00  0.00            
ATOM    201  H8  CG5     2      26.120  27.580  13.030  1.00  0.00            
ATOM    202  H9  CG5     2      25.600  26.860  14.530  1.00  0.00            
ATOM    203  H10 CG5     2      21.780  27.900  12.340  1.00  0.00            
ATOM    204  H11 CG5     2      19.610  28.900  13.930  1.00  0.00            
ATOM    205  H12 CG5     2      17.670  30.410  12.140  1.00  0.00            
ATOM    206  H13 CG5     2      17.620  30.610  13.930  1.00  0.00            
ATOM    207  H14 CG5     2      17.250  28.110  14.010  1.00  0.00            
ATOM    208  H15 CG5     2      17.060  28.100  12.250  1.00  0.00            
ATOM    209  H16 CG5     2      15.480  30.190  13.440  1.00  0.00            
ATOM    210  H17 CG5     2      14.830  27.290  14.200  1.00  0.00            
ATOM    211  H18 CG5     2      13.790  28.770  14.400  1.00  0.00            
ATOM    212  H19 CG5     2      16.300  27.890  15.970  1.00  0.00            
ATOM    213  H20 CG5     2      15.600  29.540  15.970  1.00  0.00            
ATOM    214  H21 CG5     2      14.660  28.240  16.560  1.00  0.00            
ATOM    215  H22 CG5     2      13.770  29.020  12.350  1.00  0.00            
ATOM    216  H23 CG5     2      15.000  27.710  11.860  1.00  0.00            
ATOM    217  H24 CG5     2      16.200  29.520  10.600  1.00  0.00            
ATOM    218  H25 CG5     2      14.720  28.970   9.940  1.00  0.00            
ATOM    219  H26 CG5     2      14.680  30.580  10.820  1.00  0.00            
ATOM    220  H27 CG5     2      21.100  32.550  13.340  1.00  0.00            
ATOM    221  H28 CG5     2      22.640  34.290  14.350  1.00  0.00            
ATOM    222  H29 CG5     2      24.960  33.550  15.300  1.00  0.00            
ATOM    223  H30 CG5     2      25.580  31.150  15.110  1.00  0.00            
TER
ENDMDL
MODEL        1
ATOM      1  H1  GCD     1      19.040  24.590  12.720  1.00  0.00            
ATOM      2  O1  GCD     1      19.900  24.960  12.930  1.00  0.00            
ATOM      3  C1  GCD     1      20.410  25.790  11.810  1.00  0.00            
ATOM      4  H2  GCD     1      20.040  25.210  10.950  1.00  0.00            
ATOM      5  H3  GCD     1      20.080  26.830  11.920  1.00  0.00            
ATOM      6  C2  GCD     1      21.980  25.670  11.720  1.00  0.00            
ATOM      7  H4  GCD     1      22.380  25.890  12.720  1.00  0.00            
ATOM      8  C3  GCD     1      22.480  26.660  10.620  1.00  0.00            
ATOM      9  H5  GCD     1      21.900  26.680   9.690  1.00  0.00            
ATOM     10  C4  GCD     1      23.960  26.350  10.250  1.00  0.00            
ATOM     11  H6  GCD     1      24.610  26.710  11.060  1.00  0.00            
ATOM     12  O2  GCD     1      24.200  27.090   9.070  1.00  0.00            
ATOM     13  H7  GCD     1      23.810  27.950   9.250  1.00  0.00            
ATOM     14  C5  GCD     1      24.200  24.830  10.070  1.00  0.00            
ATOM     15  H8  GCD     1      23.670  24.410   9.200  1.00  0.00            
ATOM     16  O3  GCD     1      25.670  24.530   9.820  1.00  0.00            
ATOM     17  H9  GCD     1      26.050  24.850  10.640  1.00  0.00            
ATOM     18  C6  GCD     1      23.700  24.110  11.360  1.00  0.00            
ATOM     19  O4  GCD     1      22.310  24.310  11.450  1.00  0.00            
ATOM     20  H10 GCD     1      23.900  23.040  11.410  1.00  0.00            
ATOM     21  O5  GCD     1      24.430  24.550  12.520  1.00  0.00            
ATOM     22  C7  GCD     1      25.470  23.810  13.130  1.00  0.00            
ATOM     23  H11 GCD     1      25.770  22.990  12.470  1.00  0.00            
ATOM     24  C8  GCD     1      26.700  24.770  13.250  1.00  0.00            
ATOM     25  H12 GCD     1      26.420  25.700  13.770  1.00  0.00            
ATOM     26  O6  GCD     1      27.120  25.150  11.950  1.00  0.00            
ATOM     27  H13 GCD     1      27.670  25.930  12.060  1.00  0.00            
ATOM     28  C9  GCD     1      27.750  24.010  14.080  1.00  0.00            
ATOM     29  H14 GCD     1      28.080  23.150  13.480  1.00  0.00            
ATOM     30  O7  GCD     1      28.920  24.780  14.250  1.00  0.00            
ATOM     31  H15 GCD     1      29.500  24.330  14.870  1.00  0.00            
ATOM     32  C10 GCD     1      27.190  23.470  15.410  1.00  0.00            
ATOM     33  H16 GCD     1      27.850  22.750  15.910  1.00  0.00            
ATOM     34  O8  GCD     1      26.040  22.700  15.150  1.00  0.00            
ATOM     35  C11 GCD     1      24.960  23.370  14.490  1.00  0.00            
ATOM     36  H17 GCD     1      24.750  24.320  15.000  1.00  0.00            
ATOM     37  C12 GCD     1      23.750  22.490  14.410  1.00  0.00            
ATOM     38  H18 GCD     1      22.880  22.980  13.940  1.00  0.00            
ATOM     39  H19 GCD     1      23.430  22.190  15.410  1.00  0.00            
ATOM     40  O9  GCD     1      23.980  21.320  13.540  1.00  0.00            
ATOM     41  H20 GCD     1      23.410  20.580  13.800  1.00  0.00            
ATOM     42  O10 GCD     1      26.870  24.630  16.300  1.00  0.00            
ATOM     43  C13 GCD     1      27.170  24.430  17.680  1.00  0.00            
ATOM     44  H21 GCD     1      27.010  23.360  17.860  1.00  0.00            
ATOM     45  C14 GCD     1      28.620  24.810  17.940  1.00  0.00            
ATOM     46  H22 GCD     1      28.840  25.800  17.510  1.00  0.00            
ATOM     47  O11 GCD     1      29.510  23.910  17.250  1.00  0.00            
ATOM     48  H23 GCD     1      29.340  23.010  17.570  1.00  0.00            
ATOM     49  C15 GCD     1      28.950  24.810  19.440  1.00  0.00            
ATOM     50  H24 GCD     1      28.960  23.770  19.810  1.00  0.00            
ATOM     51  O12 GCD     1      30.310  25.330  19.680  1.00  0.00            
ATOM     52  H25 GCD     1      30.900  24.690  19.270  1.00  0.00            
ATOM     53  C16 GCD     1      27.840  25.630  20.190  1.00  0.00            
ATOM     54  H26 GCD     1      28.090  25.530  21.250  1.00  0.00            
ATOM     55  O13 GCD     1      26.540  25.110  19.890  1.00  0.00            
ATOM     56  C17 GCD     1      26.230  25.280  18.510  1.00  0.00            
ATOM     57  H27 GCD     1      26.320  26.350  18.310  1.00  0.00            
ATOM     58  C18 GCD     1      24.740  24.880  18.270  1.00  0.00            
ATOM     59  H28 GCD     1      24.480  23.870  18.620  1.00  0.00            
ATOM     60  H29 GCD     1      24.490  24.960  17.210  1.00  0.00            
ATOM     61  O14 GCD     1      23.950  25.830  18.890  1.00  0.00            
ATOM     62  H30 GCD     1      23.850  26.680  18.450  1.00  0.00            
ATOM     63  O15 GCD     1      27.890  27.060  19.930  1.00  0.00            
ATOM     64  C19 GCD     1      27.830  28.050  20.970  1.00  0.00            
ATOM     65  H31 GCD     1      27.480  27.520  21.870  1.00  0.00            
ATOM     66  C20 GCD     1      29.200  28.610  21.150  1.00  0.00            
ATOM     67  H32 GCD     1      29.330  29.210  20.240  1.00  0.00            
ATOM     68  O16 GCD     1      30.190  27.570  21.400  1.00  0.00            
ATOM     69  H33 GCD     1      30.030  26.940  20.680  1.00  0.00            
ATOM     70  C21 GCD     1      29.050  29.590  22.330  1.00  0.00            
ATOM     71  H34 GCD     1      28.600  29.090  23.200  1.00  0.00            
ATOM     72  O17 GCD     1      30.310  30.200  22.600  1.00  0.00            
ATOM     73  H35 GCD     1      30.680  30.580  21.790  1.00  0.00            
ATOM     74  C22 GCD     1      28.050  30.650  21.980  1.00  0.00            
ATOM     75  H36 GCD     1      28.030  31.330  22.840  1.00  0.00            
ATOM     76  O18 GCD     1      26.840  29.990  21.730  1.00  0.00            
ATOM     77  C23 GCD     1      26.780  29.100  20.650  1.00  0.00            
ATOM     78  H37 GCD     1      27.000  29.650  19.730  1.00  0.00            
ATOM     79  C24 GCD     1      25.370  28.560  20.590  1.00  0.00            
ATOM     80  H38 GCD     1      25.080  27.860  21.390  1.00  0.00            
ATOM     81  H39 GCD     1      25.210  27.920  19.710  1.00  0.00            
ATOM     82  O19 GCD     1      24.370  29.590  20.510  1.00  0.00            
ATOM     83  H40 GCD     1      23.490  29.400  20.860  1.00  0.00            
ATOM     84  O20 GCD     1      28.420  31.470  20.840  1.00  0.00            
ATOM     85  C25 GCD     1      29.370  32.510  20.950  1.00  0.00            
ATOM     86  H41 GCD     1      29.770  32.590  21.960  1.00  0.00            
ATOM     87  C26 GCD     1      30.440  32.270  19.870  1.00  0.00            
ATOM     88  H42 GCD     1      29.820  32.020  19.000  1.00  0.00            
ATOM     89  O21 GCD     1      31.220  31.120  20.110  1.00  0.00            
ATOM     90  H43 GCD     1      32.020  31.080  19.560  1.00  0.00            
ATOM     91  C27 GCD     1      31.220  33.520  19.570  1.00  0.00            
ATOM     92  H44 GCD     1      31.660  33.880  20.500  1.00  0.00            
ATOM     93  O22 GCD     1      32.260  33.270  18.570  1.00  0.00            
ATOM     94  H45 GCD     1      31.890  32.690  17.900  1.00  0.00            
ATOM     95  C28 GCD     1      30.230  34.610  19.140  1.00  0.00            
ATOM     96  H46 GCD     1      30.730  35.560  18.920  1.00  0.00            
ATOM     97  O23 GCD     1      29.380  34.880  20.230  1.00  0.00            
ATOM     98  C29 GCD     1      28.560  33.780  20.680  1.00  0.00            
ATOM     99  H47 GCD     1      27.880  33.440  19.880  1.00  0.00            
ATOM    100  C30 GCD     1      27.560  34.220  21.740  1.00  0.00            
ATOM    101  H48 GCD     1      28.090  34.460  22.670  1.00  0.00            
ATOM    102  H49 GCD     1      26.900  33.360  21.920  1.00  0.00            
ATOM    103  O24 GCD     1      26.690  35.300  21.370  1.00  0.00            
ATOM    104  H50 GCD     1      26.150  35.100  20.600  1.00  0.00            
ATOM    105  O25 GCD     1      29.590  34.180  17.940  1.00  0.00            
ATOM    106  C31 GCD     1      29.550  35.030  16.730  1.00  0.00            
ATOM    107  H51 GCD     1      30.170  35.920  16.840  1.00  0.00            
ATOM    108  C32 GCD     1      30.100  34.290  15.520  1.00  0.00            
ATOM    109  H52 GCD     1      29.600  33.310  15.470  1.00  0.00            
ATOM    110  O26 GCD     1      31.470  34.070  15.750  1.00  0.00            
ATOM    111  H53 GCD     1      31.860  34.950  15.790  1.00  0.00            
ATOM    112  C33 GCD     1      29.850  35.130  14.230  1.00  0.00            
ATOM    113  H54 GCD     1      30.320  36.120  14.230  1.00  0.00            
ATOM    114  O27 GCD     1      30.390  34.440  13.120  1.00  0.00            
ATOM    115  H55 GCD     1      31.290  34.110  13.280  1.00  0.00            
ATOM    116  C34 GCD     1      28.370  35.400  14.140  1.00  0.00            
ATOM    117  H56 GCD     1      28.230  36.150  13.360  1.00  0.00            
ATOM    118  O28 GCD     1      28.110  36.080  15.390  1.00  0.00            
ATOM    119  C35 GCD     1      28.140  35.290  16.590  1.00  0.00            
ATOM    120  H57 GCD     1      27.540  34.400  16.370  1.00  0.00            
ATOM    121  C36 GCD     1      27.470  36.050  17.730  1.00  0.00            
ATOM    122  H58 GCD     1      28.000  36.960  18.020  1.00  0.00            
ATOM    123  H59 GCD     1      27.350  35.380  18.590  1.00  0.00            
ATOM    124  O29 GCD     1      26.150  36.450  17.400  1.00  0.00            
ATOM    125  H60 GCD     1      25.720  35.690  17.000  1.00  0.00            
ATOM    126  O30 GCD     1      27.640  34.200  13.910  1.00  0.00            
ATOM    127  C37 GCD     1      26.710  34.290  12.850  1.00  0.00            
ATOM    128  H61 GCD     1      26.540  35.320  12.520  1.00  0.00            
ATOM    129  C38 GCD     1      27.050  33.370  11.630  1.00  0.00            
ATOM    130  H62 GCD     1      27.110  32.310  11.910  1.00  0.00            
ATOM    131  O31 GCD     1      28.270  33.790  11.020  1.00  0.00            
ATOM    132  H63 GCD     1      28.900  33.820  11.760  1.00  0.00            
ATOM    133  C39 GCD     1      26.000  33.640  10.560  1.00  0.00            
ATOM    134  H64 GCD     1      26.010  34.710  10.320  1.00  0.00            
ATOM    135  O32 GCD     1      26.180  32.840   9.340  1.00  0.00            
ATOM    136  H65 GCD     1      27.060  33.050   9.020  1.00  0.00            
ATOM    137  C40 GCD     1      24.580  33.270  11.100  1.00  0.00            
ATOM    138  H66 GCD     1      23.860  33.610  10.360  1.00  0.00            
ATOM    139  O33 GCD     1      24.390  33.900  12.360  1.00  0.00            
ATOM    140  C41 GCD     1      25.370  33.700  13.320  1.00  0.00            
ATOM    141  H67 GCD     1      25.510  32.620  13.470  1.00  0.00            
ATOM    142  C42 GCD     1      24.880  34.300  14.590  1.00  0.00            
ATOM    143  H68 GCD     1      25.470  34.010  15.460  1.00  0.00            
ATOM    144  H69 GCD     1      23.870  33.900  14.740  1.00  0.00            
ATOM    145  O34 GCD     1      24.810  35.740  14.600  1.00  0.00            
ATOM    146  H70 GCD     1      25.700  36.070  14.440  1.00  0.00            
ATOM    147  O35 GCD     1      24.490  31.880  11.300  1.00  0.00            
ATOM    148  C43 GCD     1      23.270  31.300  10.920  1.00  0.00            
ATOM    149  H71 GCD     1      22.580  32.100  10.630  1.00  0.00            
ATOM    150  C44 GCD     1      23.560  30.450   9.690  1.00  0.00            
ATOM    151  H72 GCD     1      24.350  29.750   9.970  1.00  0.00            
ATOM    152  O36 GCD     1      24.030  31.320   8.650  1.00  0.00            
ATOM    153  H73 GCD     1      24.740  31.840   9.050  1.00  0.00            
ATOM    154  C45 GCD     1      22.300  29.680   9.350  1.00  0.00            
ATOM    155  H74 GCD     1      21.580  30.470   9.100  1.00  0.00            
ATOM    156  O37 GCD     1      22.340  28.830   8.230  1.00  0.00            
ATOM    157  H75 GCD     1      22.160  29.330   7.430  1.00  0.00            
ATOM    158  C46 GCD     1      21.710  28.960  10.610  1.00  0.00            
ATOM    159  H76 GCD     1      20.780  28.460  10.300  1.00  0.00            
ATOM    160  O38 GCD     1      22.560  27.980  11.150  1.00  0.00            
ATOM    161  O39 GCD     1      21.420  29.960  11.530  1.00  0.00            
ATOM    162  C47 GCD     1      22.580  30.540  12.100  1.00  0.00            
ATOM    163  H77 GCD     1      23.190  29.840  12.680  1.00  0.00            
ATOM    164  C48 GCD     1      22.110  31.580  13.060  1.00  0.00            
ATOM    165  H78 GCD     1      21.550  32.340  12.490  1.00  0.00            
ATOM    166  H79 GCD     1      22.910  32.110  13.600  1.00  0.00            
ATOM    167  O40 GCD     1      21.240  30.970  14.050  1.00  0.00            
ATOM    168  H80 GCD     1      20.520  30.590  13.540  1.00  0.00            
ATOM    169  C1  CG5     2      28.380  29.180   6.890  1.00  0.00            
ATOM    170  C2  CG5     2      28.380  29.560   8.400  1.00  0.00            
ATOM    171  C3  CG5     2      27.200  28.930   9.200  1.00  0.00            
ATOM    172  C4  CG5     2      27.150  29.540  10.590  1.00  0.00            
ATOM    173  O1  CG5     2      26.540  28.650  11.470  1.00  0.00            
ATOM    174  C5  CG5     2      26.400  28.940  12.790  1.00  0.00            
ATOM    175  C6  CG5     2      25.340  28.310  13.480  1.00  0.00            
ATOM    176  C7  CG5     2      25.080  28.570  14.870  1.00  0.00            
ATOM    177  C8  CG5     2      24.070  27.830  15.620  1.00  0.00            
ATOM    178  N1  CG5     2      22.980  27.280  14.920  1.00  0.00            
ATOM    179  C9  CG5     2      21.880  26.500  15.500  1.00  0.00            
ATOM    180  C10 CG5     2      20.620  27.430  15.620  1.00  0.00            
ATOM    181  N2  CG5     2      19.300  26.860  16.180  1.00  0.00            
ATOM    182  C11 CG5     2      18.910  25.520  15.590  1.00  0.00            
ATOM    183  C12 CG5     2      18.130  24.520  16.490  1.00  0.00            
ATOM    184  C13 CG5     2      18.260  27.920  15.950  1.00  0.00            
ATOM    185  C14 CG5     2      18.340  29.240  16.750  1.00  0.00            
ATOM    186  O2  CG5     2      24.270  27.420  16.740  1.00  0.00            
ATOM    187  N3  CG5     2      27.130  29.820  13.320  1.00  0.00            
ATOM    188  C15 CG5     2      26.910  30.230  14.600  1.00  0.00            
ATOM    189  C16 CG5     2      25.960  29.550  15.440  1.00  0.00            
ATOM    190  C17 CG5     2      25.860  29.990  16.810  1.00  0.00            
ATOM    191  C18 CG5     2      26.790  30.960  17.300  1.00  0.00            
ATOM    192  C19 CG5     2      27.780  31.510  16.440  1.00  0.00            
ATOM    193  C20 CG5     2      27.900  31.070  15.100  1.00  0.00            
ATOM    194  H1  CG5     2      28.710  28.150   6.700  1.00  0.00            
ATOM    195  H2  CG5     2      27.390  29.340   6.450  1.00  0.00            
ATOM    196  H3  CG5     2      29.090  29.850   6.380  1.00  0.00            
ATOM    197  H4  CG5     2      28.260  30.640   8.520  1.00  0.00            
ATOM    198  H5  CG5     2      29.340  29.340   8.880  1.00  0.00            
ATOM    199  H6  CG5     2      27.190  27.830   9.290  1.00  0.00            
ATOM    200  H7  CG5     2      26.230  29.020   8.690  1.00  0.00            
ATOM    201  H8  CG5     2      26.640  30.510  10.570  1.00  0.00            
ATOM    202  H9  CG5     2      28.200  29.670  10.870  1.00  0.00            
ATOM    203  H10 CG5     2      24.830  27.520  12.930  1.00  0.00            
ATOM    204  H11 CG5     2      23.040  27.450  13.920  1.00  0.00            
ATOM    205  H12 CG5     2      21.990  26.270  16.570  1.00  0.00            
ATOM    206  H13 CG5     2      21.640  25.590  14.940  1.00  0.00            
ATOM    207  H14 CG5     2      20.290  27.820  14.660  1.00  0.00            
ATOM    208  H15 CG5     2      20.920  28.160  16.370  1.00  0.00            
ATOM    209  H16 CG5     2      19.460  26.810  17.190  1.00  0.00            
ATOM    210  H17 CG5     2      19.870  25.040  15.370  1.00  0.00            
ATOM    211  H18 CG5     2      18.330  25.740  14.690  1.00  0.00            
ATOM    212  H19 CG5     2      18.130  23.510  16.060  1.00  0.00            
ATOM    213  H20 CG5     2      18.430  24.460  17.550  1.00  0.00            
ATOM    214  H21 CG5     2      17.100  24.910  16.520  1.00  0.00            
ATOM    215  H22 CG5     2      17.390  27.340  16.260  1.00  0.00            
ATOM    216  H23 CG5     2      18.190  28.110  14.870  1.00  0.00            
ATOM    217  H24 CG5     2      17.410  29.790  16.610  1.00  0.00            
ATOM    218  H25 CG5     2      18.340  29.050  17.830  1.00  0.00            
ATOM    219  H26 CG5     2      19.160  29.880  16.390  1.00  0.00            
ATOM    220  H27 CG5     2      25.090  29.640  17.480  1.00  0.00            
ATOM    221  H28 CG5     2      26.780  31.240  18.350  1.00  0.00            
ATOM    222  H29 CG5     2      28.440  32.270  16.830  1.00  0.00            
ATOM    223  H30 CG5     2      28.590  31.510  14.390  1.00  0.00            
TER
ENDMDL
MODEL        1
ATOM      1  H1  GCD     1      25.620  28.280  11.750  1.00  0.00            
ATOM      2  O1  GCD     1      25.630  27.320  11.680  1.00  0.00            
ATOM      3  C1  GCD     1      25.020  26.730  12.860  1.00  0.00            
ATOM      4  H2  GCD     1      25.400  25.710  12.980  1.00  0.00            
ATOM      5  H3  GCD     1      25.320  27.320  13.730  1.00  0.00            
ATOM      6  C2  GCD     1      23.510  26.600  12.760  1.00  0.00            
ATOM      7  H4  GCD     1      23.210  27.110  11.830  1.00  0.00            
ATOM      8  C3  GCD     1      22.720  27.250  13.890  1.00  0.00            
ATOM      9  H5  GCD     1      22.970  26.900  14.890  1.00  0.00            
ATOM     10  C4  GCD     1      21.200  27.060  13.770  1.00  0.00            
ATOM     11  H6  GCD     1      20.720  27.600  12.940  1.00  0.00            
ATOM     12  O2  GCD     1      20.560  27.530  14.920  1.00  0.00            
ATOM     13  H7  GCD     1      19.610  27.320  14.890  1.00  0.00            
ATOM     14  C5  GCD     1      20.920  25.530  13.590  1.00  0.00            
ATOM     15  H8  GCD     1      21.240  24.970  14.470  1.00  0.00            
ATOM     16  O3  GCD     1      19.480  25.290  13.360  1.00  0.00            
ATOM     17  H9  GCD     1      19.340  25.670  12.480  1.00  0.00            
ATOM     18  C6  GCD     1      21.780  24.960  12.530  1.00  0.00            
ATOM     19  O4  GCD     1      23.170  25.210  12.590  1.00  0.00            
ATOM     20  H10 GCD     1      21.670  23.880  12.480  1.00  0.00            
ATOM     21  O5  GCD     1      21.290  25.430  11.320  1.00  0.00            
ATOM     22  C7  GCD     1      20.680  24.500  10.410  1.00  0.00            
ATOM     23  H11 GCD     1      20.180  23.680  10.930  1.00  0.00            
ATOM     24  C8  GCD     1      19.770  25.400   9.560  1.00  0.00            
ATOM     25  H12 GCD     1      20.330  26.290   9.250  1.00  0.00            
ATOM     26  O6  GCD     1      18.670  25.720  10.280  1.00  0.00            
ATOM     27  H13 GCD     1      18.040  26.090   9.660  1.00  0.00            
ATOM     28  C9  GCD     1      19.290  24.690   8.260  1.00  0.00            
ATOM     29  H14 GCD     1      18.670  23.840   8.590  1.00  0.00            
ATOM     30  O7  GCD     1      18.560  25.560   7.400  1.00  0.00            
ATOM     31  H15 GCD     1      17.860  25.070   6.960  1.00  0.00            
ATOM     32  C10 GCD     1      20.520  24.110   7.630  1.00  0.00            
ATOM     33  H16 GCD     1      20.200  23.580   6.720  1.00  0.00            
ATOM     34  O8  GCD     1      21.160  23.280   8.420  1.00  0.00            
ATOM     35  C11 GCD     1      21.740  23.800   9.640  1.00  0.00            
ATOM     36  H17 GCD     1      22.490  24.560   9.380  1.00  0.00            
ATOM     37  C12 GCD     1      22.530  22.750  10.420  1.00  0.00            
ATOM     38  H18 GCD     1      23.200  23.180  11.180  1.00  0.00            
ATOM     39  H19 GCD     1      23.210  22.190   9.760  1.00  0.00            
ATOM     40  O9  GCD     1      21.710  21.730  11.040  1.00  0.00            
ATOM     41  H20 GCD     1      22.270  21.250  11.660  1.00  0.00            
ATOM     42  O10 GCD     1      21.450  25.160   7.160  1.00  0.00            
ATOM     43  C13 GCD     1      21.360  25.770   5.870  1.00  0.00            
ATOM     44  H21 GCD     1      20.500  25.350   5.330  1.00  0.00            
ATOM     45  C14 GCD     1      21.260  27.290   6.030  1.00  0.00            
ATOM     46  H22 GCD     1      22.090  27.660   6.650  1.00  0.00            
ATOM     47  O11 GCD     1      20.010  27.670   6.740  1.00  0.00            
ATOM     48  H23 GCD     1      19.430  26.920   6.930  1.00  0.00            
ATOM     49  C15 GCD     1      21.220  28.010   4.710  1.00  0.00            
ATOM     50  H24 GCD     1      20.270  27.870   4.200  1.00  0.00            
ATOM     51  O12 GCD     1      21.360  29.450   4.860  1.00  0.00            
ATOM     52  H25 GCD     1      21.900  29.850   4.180  1.00  0.00            
ATOM     53  C16 GCD     1      22.480  27.590   3.930  1.00  0.00            
ATOM     54  H26 GCD     1      22.360  27.910   2.890  1.00  0.00            
ATOM     55  O13 GCD     1      22.690  26.210   3.870  1.00  0.00            
ATOM     56  C17 GCD     1      22.630  25.500   5.130  1.00  0.00            
ATOM     57  H27 GCD     1      23.530  25.780   5.700  1.00  0.00            
ATOM     58  C18 GCD     1      22.840  23.980   4.840  1.00  0.00            
ATOM     59  H28 GCD     1      22.940  23.480   5.820  1.00  0.00            
ATOM     60  H29 GCD     1      23.750  23.820   4.260  1.00  0.00            
ATOM     61  O14 GCD     1      21.740  23.440   4.180  1.00  0.00            
ATOM     62  H30 GCD     1      21.550  23.950   3.390  1.00  0.00            
ATOM     63  O15 GCD     1      23.630  28.180   4.540  1.00  0.00            
ATOM     64  C19 GCD     1      24.580  28.770   3.590  1.00  0.00            
ATOM     65  H31 GCD     1      24.360  28.300   2.620  1.00  0.00            
ATOM     66  C20 GCD     1      24.310  30.290   3.410  1.00  0.00            
ATOM     67  H32 GCD     1      24.170  30.800   4.380  1.00  0.00            
ATOM     68  O16 GCD     1      23.020  30.340   2.820  1.00  0.00            
ATOM     69  H33 GCD     1      22.720  31.250   2.720  1.00  0.00            
ATOM     70  C21 GCD     1      25.430  30.960   2.640  1.00  0.00            
ATOM     71  H34 GCD     1      25.310  30.650   1.590  1.00  0.00            
ATOM     72  O17 GCD     1      25.330  32.430   2.630  1.00  0.00            
ATOM     73  H35 GCD     1      24.480  32.570   2.210  1.00  0.00            
ATOM     74  C22 GCD     1      26.740  30.470   3.200  1.00  0.00            
ATOM     75  H36 GCD     1      27.520  30.860   2.530  1.00  0.00            
ATOM     76  O18 GCD     1      26.900  29.100   3.200  1.00  0.00            
ATOM     77  C23 GCD     1      25.990  28.410   4.050  1.00  0.00            
ATOM     78  H37 GCD     1      26.190  28.710   5.080  1.00  0.00            
ATOM     79  C24 GCD     1      26.160  26.840   3.870  1.00  0.00            
ATOM     80  H38 GCD     1      26.090  26.530   2.820  1.00  0.00            
ATOM     81  H39 GCD     1      25.350  26.440   4.490  1.00  0.00            
ATOM     82  O19 GCD     1      27.260  26.210   4.640  1.00  0.00            
ATOM     83  H40 GCD     1      26.880  25.400   4.990  1.00  0.00            
ATOM     84  O20 GCD     1      26.860  30.940   4.530  1.00  0.00            
ATOM     85  C25 GCD     1      28.140  31.580   4.790  1.00  0.00            
ATOM     86  H41 GCD     1      28.970  31.240   4.150  1.00  0.00            
ATOM     87  C26 GCD     1      27.990  33.110   4.470  1.00  0.00            
ATOM     88  H42 GCD     1      27.120  33.530   4.990  1.00  0.00            
ATOM     89  O21 GCD     1      27.900  33.320   3.090  1.00  0.00            
ATOM     90  H43 GCD     1      27.010  33.040   2.830  1.00  0.00            
ATOM     91  C27 GCD     1      29.190  33.820   5.100  1.00  0.00            
ATOM     92  H44 GCD     1      30.110  33.590   4.550  1.00  0.00            
ATOM     93  O22 GCD     1      29.060  35.240   5.080  1.00  0.00            
ATOM     94  H45 GCD     1      28.270  35.400   5.600  1.00  0.00            
ATOM     95  C28 GCD     1      29.480  33.370   6.540  1.00  0.00            
ATOM     96  H46 GCD     1      30.360  33.870   6.940  1.00  0.00            
ATOM     97  O23 GCD     1      29.790  31.990   6.490  1.00  0.00            
ATOM     98  C29 GCD     1      28.640  31.210   6.160  1.00  0.00            
ATOM     99  H47 GCD     1      27.850  31.280   6.920  1.00  0.00            
ATOM    100  C30 GCD     1      29.140  29.760   6.240  1.00  0.00            
ATOM    101  H48 GCD     1      30.100  29.650   5.710  1.00  0.00            
ATOM    102  H49 GCD     1      28.350  29.150   5.760  1.00  0.00            
ATOM    103  O24 GCD     1      29.250  29.370   7.580  1.00  0.00            
ATOM    104  H50 GCD     1      30.020  29.850   7.900  1.00  0.00            
ATOM    105  O25 GCD     1      28.390  33.650   7.520  1.00  0.00            
ATOM    106  C31 GCD     1      28.520  34.730   8.430  1.00  0.00            
ATOM    107  H51 GCD     1      29.310  35.470   8.210  1.00  0.00            
ATOM    108  C32 GCD     1      27.230  35.570   8.380  1.00  0.00            
ATOM    109  H52 GCD     1      26.390  34.900   8.590  1.00  0.00            
ATOM    110  O26 GCD     1      27.070  36.060   7.060  1.00  0.00            
ATOM    111  H53 GCD     1      26.120  36.140   6.950  1.00  0.00            
ATOM    112  C33 GCD     1      27.410  36.730   9.400  1.00  0.00            
ATOM    113  H54 GCD     1      28.290  37.330   9.140  1.00  0.00            
ATOM    114  O27 GCD     1      26.230  37.550   9.430  1.00  0.00            
ATOM    115  H55 GCD     1      25.580  36.920   9.760  1.00  0.00            
ATOM    116  C34 GCD     1      27.630  36.110  10.790  1.00  0.00            
ATOM    117  H56 GCD     1      27.670  36.900  11.550  1.00  0.00            
ATOM    118  O28 GCD     1      28.890  35.370  10.720  1.00  0.00            
ATOM    119  C35 GCD     1      28.820  34.170   9.830  1.00  0.00            
ATOM    120  H57 GCD     1      28.040  33.450  10.120  1.00  0.00            
ATOM    121  C36 GCD     1      30.120  33.440   9.810  1.00  0.00            
ATOM    122  H58 GCD     1      30.960  34.110   9.560  1.00  0.00            
ATOM    123  H59 GCD     1      30.050  32.670   9.030  1.00  0.00            
ATOM    124  O29 GCD     1      30.310  32.870  11.060  1.00  0.00            
ATOM    125  H60 GCD     1      31.140  32.410  11.170  1.00  0.00            
ATOM    126  O30 GCD     1      26.510  35.210  11.010  1.00  0.00            
ATOM    127  C37 GCD     1      25.420  35.540  11.870  1.00  0.00            
ATOM    128  H61 GCD     1      25.360  36.600  12.150  1.00  0.00            
ATOM    129  C38 GCD     1      24.100  35.180  11.090  1.00  0.00            
ATOM    130  H62 GCD     1      24.180  34.180  10.650  1.00  0.00            
ATOM    131  O31 GCD     1      23.960  36.090  10.020  1.00  0.00            
ATOM    132  H63 GCD     1      23.090  35.900   9.680  1.00  0.00            
ATOM    133  C39 GCD     1      22.810  35.290  11.910  1.00  0.00            
ATOM    134  H64 GCD     1      22.850  36.270  12.400  1.00  0.00            
ATOM    135  O32 GCD     1      21.560  35.050  11.230  1.00  0.00            
ATOM    136  H65 GCD     1      21.260  34.140  11.350  1.00  0.00            
ATOM    137  C40 GCD     1      22.930  34.330  13.090  1.00  0.00            
ATOM    138  H66 GCD     1      22.070  34.380  13.770  1.00  0.00            
ATOM    139  O33 GCD     1      24.120  34.710  13.760  1.00  0.00            
ATOM    140  C41 GCD     1      25.370  34.580  13.110  1.00  0.00            
ATOM    141  H67 GCD     1      25.510  33.560  12.730  1.00  0.00            
ATOM    142  C42 GCD     1      26.540  34.770  13.940  1.00  0.00            
ATOM    143  H68 GCD     1      26.350  35.770  14.340  1.00  0.00            
ATOM    144  H69 GCD     1      27.420  34.940  13.310  1.00  0.00            
ATOM    145  O34 GCD     1      26.670  33.730  14.910  1.00  0.00            
ATOM    146  H70 GCD     1      27.520  33.290  14.790  1.00  0.00            
ATOM    147  O35 GCD     1      23.040  32.920  12.700  1.00  0.00            
ATOM    148  C43 GCD     1      23.430  31.930  13.630  1.00  0.00            
ATOM    149  H71 GCD     1      24.170  32.380  14.300  1.00  0.00            
ATOM    150  C44 GCD     1      22.200  31.470  14.440  1.00  0.00            
ATOM    151  H72 GCD     1      21.400  31.080  13.800  1.00  0.00            
ATOM    152  O36 GCD     1      21.550  32.510  15.210  1.00  0.00            
ATOM    153  H73 GCD     1      20.720  32.080  15.450  1.00  0.00            
ATOM    154  C45 GCD     1      22.630  30.390  15.400  1.00  0.00            
ATOM    155  H74 GCD     1      23.170  30.870  16.230  1.00  0.00            
ATOM    156  O37 GCD     1      21.480  29.760  16.030  1.00  0.00            
ATOM    157  H75 GCD     1      21.300  29.010  15.450  1.00  0.00            
ATOM    158  C46 GCD     1      23.490  29.370  14.730  1.00  0.00            
ATOM    159  H76 GCD     1      23.960  28.740  15.500  1.00  0.00            
ATOM    160  O38 GCD     1      22.810  28.620  13.780  1.00  0.00            
ATOM    161  O39 GCD     1      24.490  30.000  14.060  1.00  0.00            
ATOM    162  C47 GCD     1      24.120  30.770  12.910  1.00  0.00            
ATOM    163  H77 GCD     1      23.380  30.260  12.290  1.00  0.00            
ATOM    164  C48 GCD     1      25.340  31.150  12.060  1.00  0.00            
ATOM    165  H78 GCD     1      26.200  31.460  12.670  1.00  0.00            
ATOM    166  H79 GCD     1      25.150  31.980  11.370  1.00  0.00            
ATOM    167  O40 GCD     1      25.750  30.100  11.180  1.00  0.00            
ATOM    168  H80 GCD     1      26.300  30.450  10.460  1.00  0.00            
ATOM    169  C1  CG5     2      16.940  29.980  13.200  1.00  0.00            
ATOM    170  C2  CG5     2      17.530  30.000  11.780  1.00  0.00            
ATOM    171  C3  CG5     2      18.810  29.030  11.660  1.00  0.00            
ATOM    172  C4  CG5     2      19.610  29.180  10.340  1.00  0.00            
ATOM    173  O1  CG5     2      20.860  28.630  10.660  1.00  0.00            
ATOM    174  C5  CG5     2      21.890  29.080   9.960  1.00  0.00            
ATOM    175  C6  CG5     2      22.770  28.200   9.530  1.00  0.00            
ATOM    176  C7  CG5     2      23.970  28.650   8.840  1.00  0.00            
ATOM    177  C8  CG5     2      24.950  27.570   8.440  1.00  0.00            
ATOM    178  N1  CG5     2      26.320  27.850   8.640  1.00  0.00            
ATOM    179  C9  CG5     2      27.340  27.050   8.130  1.00  0.00            
ATOM    180  C10 CG5     2      28.300  26.500   9.220  1.00  0.00            
ATOM    181  N2  CG5     2      27.670  25.700  10.340  1.00  0.00            
ATOM    182  C11 CG5     2      28.710  25.480  11.510  1.00  0.00            
ATOM    183  C12 CG5     2      29.070  26.800  12.190  1.00  0.00            
ATOM    184  C13 CG5     2      27.110  24.410   9.860  1.00  0.00            
ATOM    185  C14 CG5     2      26.210  23.730  11.030  1.00  0.00            
ATOM    186  O2  CG5     2      24.540  26.540   7.930  1.00  0.00            
ATOM    187  N3  CG5     2      22.090  30.420   9.840  1.00  0.00            
ATOM    188  C15 CG5     2      23.100  30.900   9.120  1.00  0.00            
ATOM    189  C16 CG5     2      24.140  30.050   8.610  1.00  0.00            
ATOM    190  C17 CG5     2      25.130  30.690   7.780  1.00  0.00            
ATOM    191  C18 CG5     2      25.170  32.100   7.540  1.00  0.00            
ATOM    192  C19 CG5     2      24.220  32.900   8.150  1.00  0.00            
ATOM    193  C20 CG5     2      23.140  32.320   8.930  1.00  0.00            
ATOM    194  H1  CG5     2      17.590  30.480  13.930  1.00  0.00            
ATOM    195  H2  CG5     2      15.940  30.430  13.180  1.00  0.00            
ATOM    196  H3  CG5     2      16.800  28.930  13.470  1.00  0.00            
ATOM    197  H4  CG5     2      17.780  31.050  11.570  1.00  0.00            
ATOM    198  H5  CG5     2      16.750  29.660  11.080  1.00  0.00            
ATOM    199  H6  CG5     2      18.580  27.960  11.710  1.00  0.00            
ATOM    200  H7  CG5     2      19.460  29.260  12.510  1.00  0.00            
ATOM    201  H8  CG5     2      19.700  30.210   9.980  1.00  0.00            
ATOM    202  H9  CG5     2      19.160  28.500   9.610  1.00  0.00            
ATOM    203  H10 CG5     2      22.680  27.140   9.770  1.00  0.00            
ATOM    204  H11 CG5     2      26.590  28.790   8.920  1.00  0.00            
ATOM    205  H12 CG5     2      27.860  27.590   7.320  1.00  0.00            
ATOM    206  H13 CG5     2      26.880  26.120   7.760  1.00  0.00            
ATOM    207  H14 CG5     2      28.660  27.410   9.700  1.00  0.00            
ATOM    208  H15 CG5     2      29.080  25.890   8.760  1.00  0.00            
ATOM    209  H16 CG5     2      26.860  26.310  10.540  1.00  0.00            
ATOM    210  H17 CG5     2      29.620  25.020  11.140  1.00  0.00            
ATOM    211  H18 CG5     2      28.230  24.910  12.310  1.00  0.00            
ATOM    212  H19 CG5     2      29.720  26.710  13.060  1.00  0.00            
ATOM    213  H20 CG5     2      29.580  27.610  11.640  1.00  0.00            
ATOM    214  H21 CG5     2      28.100  27.210  12.490  1.00  0.00            
ATOM    215  H22 CG5     2      27.860  23.760   9.410  1.00  0.00            
ATOM    216  H23 CG5     2      26.410  24.660   9.060  1.00  0.00            
ATOM    217  H24 CG5     2      25.450  24.440  11.370  1.00  0.00            
ATOM    218  H25 CG5     2      25.620  22.870  10.690  1.00  0.00            
ATOM    219  H26 CG5     2      26.780  23.380  11.900  1.00  0.00            
ATOM    220  H27 CG5     2      25.960  30.130   7.370  1.00  0.00            
ATOM    221  H28 CG5     2      25.910  32.540   6.880  1.00  0.00            
ATOM    222  H29 CG5     2      24.240  33.980   8.000  1.00  0.00            
ATOM    223  H30 CG5     2      22.450  32.990   9.440  1.00  0.00            
TER
ENDMDL
MODEL        1
ATOM      1  H1  GCD     1      25.490  23.090  14.590  1.00  0.00            
ATOM      2  O1  GCD     1      25.390  23.340  15.510  1.00  0.00            
ATOM      3  C1  GCD     1      24.070  23.950  15.700  1.00  0.00            
ATOM      4  H2  GCD     1      23.280  23.190  15.760  1.00  0.00            
ATOM      5  H3  GCD     1      24.150  24.440  16.690  1.00  0.00            
ATOM      6  C2  GCD     1      23.760  24.870  14.550  1.00  0.00            
ATOM      7  H4  GCD     1      24.550  25.630  14.490  1.00  0.00            
ATOM      8  C3  GCD     1      22.440  25.630  14.670  1.00  0.00            
ATOM      9  H5  GCD     1      21.630  24.950  14.990  1.00  0.00            
ATOM     10  C4  GCD     1      22.120  26.420  13.420  1.00  0.00            
ATOM     11  H6  GCD     1      22.910  27.160  13.270  1.00  0.00            
ATOM     12  O2  GCD     1      20.870  27.090  13.600  1.00  0.00            
ATOM     13  H7  GCD     1      20.890  27.610  14.420  1.00  0.00            
ATOM     14  C5  GCD     1      22.210  25.540  12.190  1.00  0.00            
ATOM     15  H8  GCD     1      21.480  24.740  12.350  1.00  0.00            
ATOM     16  O3  GCD     1      21.840  26.230  11.000  1.00  0.00            
ATOM     17  H9  GCD     1      22.360  27.040  10.890  1.00  0.00            
ATOM     18  C6  GCD     1      23.560  24.890  12.130  1.00  0.00            
ATOM     19  O4  GCD     1      23.640  24.160  13.340  1.00  0.00            
ATOM     20  H10 GCD     1      23.710  24.200  11.300  1.00  0.00            
ATOM     21  O5  GCD     1      24.670  25.790  12.060  1.00  0.00            
ATOM     22  C7  GCD     1      24.940  26.230  10.790  1.00  0.00            
ATOM     23  H11 GCD     1      24.290  25.770  10.030  1.00  0.00            
ATOM     24  C8  GCD     1      24.820  27.780  10.800  1.00  0.00            
ATOM     25  H12 GCD     1      25.490  28.190  11.560  1.00  0.00            
ATOM     26  O6  GCD     1      23.480  28.290  11.050  1.00  0.00            
ATOM     27  H13 GCD     1      23.540  29.210  10.800  1.00  0.00            
ATOM     28  C9  GCD     1      25.270  28.330   9.450  1.00  0.00            
ATOM     29  H14 GCD     1      24.620  27.970   8.640  1.00  0.00            
ATOM     30  O7  GCD     1      25.180  29.760   9.490  1.00  0.00            
ATOM     31  H15 GCD     1      26.090  29.920   9.780  1.00  0.00            
ATOM     32  C10 GCD     1      26.670  27.790   9.170  1.00  0.00            
ATOM     33  H16 GCD     1      26.950  28.170   8.190  1.00  0.00            
ATOM     34  O8  GCD     1      26.710  26.300   9.140  1.00  0.00            
ATOM     35  C11 GCD     1      26.360  25.800  10.440  1.00  0.00            
ATOM     36  H17 GCD     1      27.070  26.200  11.170  1.00  0.00            
ATOM     37  C12 GCD     1      26.540  24.280  10.390  1.00  0.00            
ATOM     38  H18 GCD     1      26.480  24.070  11.460  1.00  0.00            
ATOM     39  H19 GCD     1      27.520  24.000   9.980  1.00  0.00            
ATOM     40  O9  GCD     1      25.670  23.480   9.700  1.00  0.00            
ATOM     41  H20 GCD     1      25.660  23.790   8.790  1.00  0.00            
ATOM     42  O10 GCD     1      27.510  28.300  10.190  1.00  0.00            
ATOM     43  C13 GCD     1      28.570  29.120   9.930  1.00  0.00            
ATOM     44  H21 GCD     1      28.570  29.500   8.900  1.00  0.00            
ATOM     45  C14 GCD     1      28.580  30.250  10.880  1.00  0.00            
ATOM     46  H22 GCD     1      28.520  29.740  11.850  1.00  0.00            
ATOM     47  O11 GCD     1      27.310  30.990  10.910  1.00  0.00            
ATOM     48  H23 GCD     1      27.330  31.570  10.140  1.00  0.00            
ATOM     49  C15 GCD     1      29.740  31.140  10.770  1.00  0.00            
ATOM     50  H24 GCD     1      29.810  31.740   9.860  1.00  0.00            
ATOM     51  O12 GCD     1      29.890  32.180  11.770  1.00  0.00            
ATOM     52  H25 GCD     1      30.330  31.680  12.470  1.00  0.00            
ATOM     53  C16 GCD     1      31.020  30.280  10.810  1.00  0.00            
ATOM     54  H26 GCD     1      31.840  30.980  10.610  1.00  0.00            
ATOM     55  O13 GCD     1      30.980  29.260   9.910  1.00  0.00            
ATOM     56  C17 GCD     1      29.860  28.370  10.090  1.00  0.00            
ATOM     57  H27 GCD     1      29.830  27.790  11.020  1.00  0.00            
ATOM     58  C18 GCD     1      29.960  27.360   8.940  1.00  0.00            
ATOM     59  H28 GCD     1      29.380  26.440   9.050  1.00  0.00            
ATOM     60  H29 GCD     1      30.980  26.970   8.940  1.00  0.00            
ATOM     61  O14 GCD     1      29.720  27.910   7.620  1.00  0.00            
ATOM     62  H30 GCD     1      30.520  28.410   7.430  1.00  0.00            
ATOM     63  O15 GCD     1      31.180  29.730  12.160  1.00  0.00            
ATOM     64  C19 GCD     1      32.540  29.740  12.630  1.00  0.00            
ATOM     65  H31 GCD     1      33.270  30.040  11.860  1.00  0.00            
ATOM     66  C20 GCD     1      32.530  30.750  13.800  1.00  0.00            
ATOM     67  H32 GCD     1      31.920  30.350  14.610  1.00  0.00            
ATOM     68  O16 GCD     1      32.220  32.080  13.410  1.00  0.00            
ATOM     69  H33 GCD     1      32.350  32.670  14.160  1.00  0.00            
ATOM     70  C21 GCD     1      33.950  30.740  14.400  1.00  0.00            
ATOM     71  H34 GCD     1      34.770  31.070  13.760  1.00  0.00            
ATOM     72  O17 GCD     1      34.010  31.600  15.580  1.00  0.00            
ATOM     73  H35 GCD     1      33.930  32.520  15.320  1.00  0.00            
ATOM     74  C22 GCD     1      34.330  29.260  14.790  1.00  0.00            
ATOM     75  H36 GCD     1      35.300  29.350  15.280  1.00  0.00            
ATOM     76  O18 GCD     1      34.270  28.440  13.640  1.00  0.00            
ATOM     77  C23 GCD     1      32.930  28.330  13.120  1.00  0.00            
ATOM     78  H37 GCD     1      32.300  27.880  13.910  1.00  0.00            
ATOM     79  C24 GCD     1      32.940  27.320  11.970  1.00  0.00            
ATOM     80  H38 GCD     1      33.320  27.690  11.010  1.00  0.00            
ATOM     81  H39 GCD     1      31.900  27.050  11.760  1.00  0.00            
ATOM     82  O19 GCD     1      33.590  26.100  12.240  1.00  0.00            
ATOM     83  H40 GCD     1      34.430  26.280  12.670  1.00  0.00            
ATOM     84  O20 GCD     1      33.390  28.800  15.800  1.00  0.00            
ATOM     85  C25 GCD     1      33.840  28.300  16.980  1.00  0.00            
ATOM     86  H41 GCD     1      34.870  27.950  16.850  1.00  0.00            
ATOM     87  C26 GCD     1      33.930  29.320  18.040  1.00  0.00            
ATOM     88  H42 GCD     1      32.980  29.870  18.020  1.00  0.00            
ATOM     89  O21 GCD     1      34.980  30.330  17.730  1.00  0.00            
ATOM     90  H43 GCD     1      34.560  30.770  16.990  1.00  0.00            
ATOM     91  C27 GCD     1      34.220  28.620  19.400  1.00  0.00            
ATOM     92  H44 GCD     1      35.150  28.040  19.420  1.00  0.00            
ATOM     93  O22 GCD     1      34.280  29.610  20.380  1.00  0.00            
ATOM     94  H45 GCD     1      33.420  30.010  20.510  1.00  0.00            
ATOM     95  C28 GCD     1      33.100  27.580  19.610  1.00  0.00            
ATOM     96  H46 GCD     1      33.210  27.060  20.570  1.00  0.00            
ATOM     97  O23 GCD     1      33.100  26.610  18.590  1.00  0.00            
ATOM     98  C29 GCD     1      32.880  27.140  17.290  1.00  0.00            
ATOM     99  H47 GCD     1      31.890  27.620  17.240  1.00  0.00            
ATOM    100  C30 GCD     1      33.010  25.910  16.330  1.00  0.00            
ATOM    101  H48 GCD     1      33.990  25.490  16.600  1.00  0.00            
ATOM    102  H49 GCD     1      33.180  26.320  15.330  1.00  0.00            
ATOM    103  O24 GCD     1      31.940  24.940  16.450  1.00  0.00            
ATOM    104  H50 GCD     1      31.910  24.440  17.270  1.00  0.00            
ATOM    105  O25 GCD     1      31.870  28.240  19.630  1.00  0.00            
ATOM    106  C31 GCD     1      31.360  28.410  20.920  1.00  0.00            
ATOM    107  H51 GCD     1      32.070  28.280  21.740  1.00  0.00            
ATOM    108  C32 GCD     1      30.830  29.880  20.880  1.00  0.00            
ATOM    109  H52 GCD     1      30.140  29.990  20.030  1.00  0.00            
ATOM    110  O26 GCD     1      32.030  30.800  20.800  1.00  0.00            
ATOM    111  H53 GCD     1      32.070  31.380  21.570  1.00  0.00            
ATOM    112  C33 GCD     1      29.980  30.140  22.150  1.00  0.00            
ATOM    113  H54 GCD     1      30.580  29.970  23.060  1.00  0.00            
ATOM    114  O27 GCD     1      29.510  31.460  22.080  1.00  0.00            
ATOM    115  H55 GCD     1      29.120  31.550  21.200  1.00  0.00            
ATOM    116  C34 GCD     1      28.880  29.080  22.180  1.00  0.00            
ATOM    117  H56 GCD     1      28.330  29.260  23.110  1.00  0.00            
ATOM    118  O28 GCD     1      29.500  27.760  22.310  1.00  0.00            
ATOM    119  C35 GCD     1      30.210  27.430  21.080  1.00  0.00            
ATOM    120  H57 GCD     1      29.520  27.530  20.230  1.00  0.00            
ATOM    121  C36 GCD     1      30.690  26.000  21.150  1.00  0.00            
ATOM    122  H58 GCD     1      31.320  25.980  22.050  1.00  0.00            
ATOM    123  H59 GCD     1      31.230  25.740  20.230  1.00  0.00            
ATOM    124  O29 GCD     1      29.580  25.130  21.330  1.00  0.00            
ATOM    125  H60 GCD     1      29.070  25.330  22.120  1.00  0.00            
ATOM    126  O30 GCD     1      28.000  29.240  21.050  1.00  0.00            
ATOM    127  C37 GCD     1      26.680  29.760  21.300  1.00  0.00            
ATOM    128  H61 GCD     1      26.700  30.480  22.140  1.00  0.00            
ATOM    129  C38 GCD     1      26.200  30.590  20.120  1.00  0.00            
ATOM    130  H62 GCD     1      26.430  29.980  19.240  1.00  0.00            
ATOM    131  O31 GCD     1      27.060  31.720  20.180  1.00  0.00            
ATOM    132  H63 GCD     1      26.690  32.460  19.690  1.00  0.00            
ATOM    133  C39 GCD     1      24.740  30.990  20.200  1.00  0.00            
ATOM    134  H64 GCD     1      24.670  31.680  21.050  1.00  0.00            
ATOM    135  O32 GCD     1      24.250  31.600  19.000  1.00  0.00            
ATOM    136  H65 GCD     1      24.680  32.460  18.980  1.00  0.00            
ATOM    137  C40 GCD     1      23.940  29.730  20.440  1.00  0.00            
ATOM    138  H66 GCD     1      22.930  30.100  20.600  1.00  0.00            
ATOM    139  O33 GCD     1      24.370  28.990  21.520  1.00  0.00            
ATOM    140  C41 GCD     1      25.720  28.530  21.490  1.00  0.00            
ATOM    141  H67 GCD     1      25.830  27.880  20.620  1.00  0.00            
ATOM    142  C42 GCD     1      26.030  27.630  22.640  1.00  0.00            
ATOM    143  H68 GCD     1      26.860  26.970  22.360  1.00  0.00            
ATOM    144  H69 GCD     1      25.140  27.020  22.840  1.00  0.00            
ATOM    145  O34 GCD     1      26.290  28.330  23.830  1.00  0.00            
ATOM    146  H70 GCD     1      26.010  27.670  24.490  1.00  0.00            
ATOM    147  O35 GCD     1      23.970  28.870  19.270  1.00  0.00            
ATOM    148  C43 GCD     1      22.800  28.200  18.950  1.00  0.00            
ATOM    149  H71 GCD     1      22.060  28.080  19.760  1.00  0.00            
ATOM    150  C44 GCD     1      22.220  28.930  17.770  1.00  0.00            
ATOM    151  H72 GCD     1      23.050  29.050  17.070  1.00  0.00            
ATOM    152  O36 GCD     1      21.650  30.180  18.190  1.00  0.00            
ATOM    153  H73 GCD     1      22.370  30.810  18.300  1.00  0.00            
ATOM    154  C45 GCD     1      21.110  28.040  17.030  1.00  0.00            
ATOM    155  H74 GCD     1      20.370  27.890  17.820  1.00  0.00            
ATOM    156  O37 GCD     1      20.580  28.710  15.920  1.00  0.00            
ATOM    157  H75 GCD     1      20.120  29.500  16.240  1.00  0.00            
ATOM    158  C46 GCD     1      21.710  26.670  16.840  1.00  0.00            
ATOM    159  H76 GCD     1      20.820  26.060  16.610  1.00  0.00            
ATOM    160  O38 GCD     1      22.690  26.540  15.760  1.00  0.00            
ATOM    161  O39 GCD     1      22.210  26.030  18.000  1.00  0.00            
ATOM    162  C47 GCD     1      23.330  26.780  18.550  1.00  0.00            
ATOM    163  H77 GCD     1      24.110  27.010  17.820  1.00  0.00            
ATOM    164  C48 GCD     1      23.850  25.940  19.740  1.00  0.00            
ATOM    165  H78 GCD     1      22.990  25.380  20.130  1.00  0.00            
ATOM    166  H79 GCD     1      24.120  26.580  20.590  1.00  0.00            
ATOM    167  O40 GCD     1      24.870  25.110  19.300  1.00  0.00            
ATOM    168  H80 GCD     1      25.480  25.690  18.830  1.00  0.00            
ATOM    169  C1  CG5     2      20.370  31.880  13.290  1.00  0.00            
ATOM    170  C2  CG5     2      21.780  31.640  13.880  1.00  0.00            
ATOM    171  C3  CG5     2      22.740  30.980  12.860  1.00  0.00            
ATOM    172  C4  CG5     2      24.210  30.980  13.350  1.00  0.00            
ATOM    173  O1  CG5     2      24.290  30.010  14.440  1.00  0.00            
ATOM    174  C5  CG5     2      25.520  29.750  15.000  1.00  0.00            
ATOM    175  C6  CG5     2      25.710  28.610  15.750  1.00  0.00            
ATOM    176  C7  CG5     2      26.940  28.470  16.440  1.00  0.00            
ATOM    177  C8  CG5     2      27.220  27.220  17.230  1.00  0.00            
ATOM    178  N1  CG5     2      28.410  26.550  17.110  1.00  0.00            
ATOM    179  C9  CG5     2      28.790  25.290  17.800  1.00  0.00            
ATOM    180  C10 CG5     2      28.340  23.920  17.270  1.00  0.00            
ATOM    181  N2  CG5     2      28.470  22.730  18.210  1.00  0.00            
ATOM    182  C11 CG5     2      28.010  21.540  17.410  1.00  0.00            
ATOM    183  C12 CG5     2      28.900  21.260  16.170  1.00  0.00            
ATOM    184  C13 CG5     2      27.610  22.950  19.440  1.00  0.00            
ATOM    185  C14 CG5     2      27.690  21.970  20.600  1.00  0.00            
ATOM    186  O2  CG5     2      26.350  26.700  17.870  1.00  0.00            
ATOM    187  N3  CG5     2      26.430  30.670  14.780  1.00  0.00            
ATOM    188  C15 CG5     2      27.520  30.620  15.470  1.00  0.00            
ATOM    189  C16 CG5     2      27.840  29.570  16.320  1.00  0.00            
ATOM    190  C17 CG5     2      28.910  29.730  17.190  1.00  0.00            
ATOM    191  C18 CG5     2      29.670  30.920  17.210  1.00  0.00            
ATOM    192  C19 CG5     2      29.450  31.940  16.250  1.00  0.00            
ATOM    193  C20 CG5     2      28.340  31.760  15.380  1.00  0.00            
ATOM    194  H1  CG5     2      19.760  32.290  14.110  1.00  0.00            
ATOM    195  H2  CG5     2      20.430  32.540  12.420  1.00  0.00            
ATOM    196  H3  CG5     2      19.900  30.940  12.970  1.00  0.00            
ATOM    197  H4  CG5     2      21.800  31.110  14.840  1.00  0.00            
ATOM    198  H5  CG5     2      22.190  32.610  14.170  1.00  0.00            
ATOM    199  H6  CG5     2      22.660  31.350  11.820  1.00  0.00            
ATOM    200  H7  CG5     2      22.440  29.930  12.790  1.00  0.00            
ATOM    201  H8  CG5     2      24.450  32.000  13.690  1.00  0.00            
ATOM    202  H9  CG5     2      24.910  30.770  12.530  1.00  0.00            
ATOM    203  H10 CG5     2      24.900  27.900  15.850  1.00  0.00            
ATOM    204  H11 CG5     2      28.990  26.770  16.310  1.00  0.00            
ATOM    205  H12 CG5     2      28.560  25.480  18.860  1.00  0.00            
ATOM    206  H13 CG5     2      29.880  25.290  17.690  1.00  0.00            
ATOM    207  H14 CG5     2      28.930  23.760  16.370  1.00  0.00            
ATOM    208  H15 CG5     2      27.290  23.940  16.970  1.00  0.00            
ATOM    209  H16 CG5     2      29.400  22.550  18.610  1.00  0.00            
ATOM    210  H17 CG5     2      26.970  21.730  17.140  1.00  0.00            
ATOM    211  H18 CG5     2      28.040  20.680  18.070  1.00  0.00            
ATOM    212  H19 CG5     2      28.760  21.970  15.340  1.00  0.00            
ATOM    213  H20 CG5     2      29.930  21.060  16.470  1.00  0.00            
ATOM    214  H21 CG5     2      28.390  20.400  15.720  1.00  0.00            
ATOM    215  H22 CG5     2      26.570  23.050  19.130  1.00  0.00            
ATOM    216  H23 CG5     2      27.730  24.000  19.720  1.00  0.00            
ATOM    217  H24 CG5     2      26.880  22.250  21.280  1.00  0.00            
ATOM    218  H25 CG5     2      27.580  20.950  20.210  1.00  0.00            
ATOM    219  H26 CG5     2      28.610  22.160  21.180  1.00  0.00            
ATOM    220  H27 CG5     2      29.160  29.020  17.980  1.00  0.00            
ATOM    221  H28 CG5     2      30.630  30.860  17.710  1.00  0.00            
ATOM    222  H29 CG5     2      30.080  32.830  16.300  1.00  0.00            
ATOM    223  H30 CG5     2      27.970  32.510  14.700  1.00  0.00            
TER
ENDMDL
MODEL        1
ATOM      1  H1  GCD     1      16.920  29.940  13.370  1.00  0.00            
ATOM      2  O1  GCD     1      17.050  30.120  14.300  1.00  0.00            
ATOM      3  C1  GCD     1      17.970  31.220  14.350  1.00  0.00            
ATOM      4  H2  GCD     1      17.450  32.040  13.840  1.00  0.00            
ATOM      5  H3  GCD     1      18.250  31.450  15.390  1.00  0.00            
ATOM      6  C2  GCD     1      19.190  31.010  13.480  1.00  0.00            
ATOM      7  H4  GCD     1      19.690  30.120  13.880  1.00  0.00            
ATOM      8  C3  GCD     1      20.070  32.260  13.390  1.00  0.00            
ATOM      9  H5  GCD     1      19.640  33.170  12.940  1.00  0.00            
ATOM     10  C4  GCD     1      21.310  31.890  12.570  1.00  0.00            
ATOM     11  H6  GCD     1      21.790  31.080  13.150  1.00  0.00            
ATOM     12  O2  GCD     1      22.200  32.980  12.450  1.00  0.00            
ATOM     13  H7  GCD     1      22.870  32.910  11.760  1.00  0.00            
ATOM     14  C5  GCD     1      20.910  31.230  11.270  1.00  0.00            
ATOM     15  H8  GCD     1      20.320  31.930  10.660  1.00  0.00            
ATOM     16  O3  GCD     1      22.040  30.890  10.520  1.00  0.00            
ATOM     17  H9  GCD     1      21.830  30.620   9.620  1.00  0.00            
ATOM     18  C6  GCD     1      19.920  30.050  11.360  1.00  0.00            
ATOM     19  O4  GCD     1      18.830  30.620  12.140  1.00  0.00            
ATOM     20  H10 GCD     1      19.650  29.810  10.330  1.00  0.00            
ATOM     21  O5  GCD     1      20.480  28.940  12.050  1.00  0.00            
ATOM     22  C7  GCD     1      20.300  27.620  11.440  1.00  0.00            
ATOM     23  H11 GCD     1      19.700  27.670  10.520  1.00  0.00            
ATOM     24  C8  GCD     1      21.710  26.990  11.190  1.00  0.00            
ATOM     25  H12 GCD     1      22.280  26.970  12.130  1.00  0.00            
ATOM     26  O6  GCD     1      22.430  27.820  10.300  1.00  0.00            
ATOM     27  H13 GCD     1      22.590  28.650  10.760  1.00  0.00            
ATOM     28  C9  GCD     1      21.480  25.570  10.710  1.00  0.00            
ATOM     29  H14 GCD     1      20.790  25.650   9.860  1.00  0.00            
ATOM     30  O7  GCD     1      22.620  24.770  10.320  1.00  0.00            
ATOM     31  H15 GCD     1      23.050  24.660  11.180  1.00  0.00            
ATOM     32  C10 GCD     1      20.690  24.830  11.780  1.00  0.00            
ATOM     33  H16 GCD     1      20.280  23.910  11.350  1.00  0.00            
ATOM     34  O8  GCD     1      19.520  25.560  12.140  1.00  0.00            
ATOM     35  C11 GCD     1      19.650  26.910  12.620  1.00  0.00            
ATOM     36  H17 GCD     1      20.350  27.070  13.440  1.00  0.00            
ATOM     37  C12 GCD     1      18.240  27.430  12.990  1.00  0.00            
ATOM     38  H18 GCD     1      18.300  28.470  13.350  1.00  0.00            
ATOM     39  H19 GCD     1      17.770  26.800  13.750  1.00  0.00            
ATOM     40  O9  GCD     1      17.420  27.240  11.830  1.00  0.00            
ATOM     41  H20 GCD     1      17.860  26.510  11.380  1.00  0.00            
ATOM     42  O10 GCD     1      21.560  24.540  12.880  1.00  0.00            
ATOM     43  C13 GCD     1      21.460  23.190  13.440  1.00  0.00            
ATOM     44  H21 GCD     1      20.730  22.670  12.800  1.00  0.00            
ATOM     45  C14 GCD     1      22.770  22.380  13.160  1.00  0.00            
ATOM     46  H22 GCD     1      23.660  22.870  13.580  1.00  0.00            
ATOM     47  O11 GCD     1      22.910  22.100  11.750  1.00  0.00            
ATOM     48  H23 GCD     1      22.150  21.630  11.400  1.00  0.00            
ATOM     49  C15 GCD     1      22.690  21.050  13.920  1.00  0.00            
ATOM     50  H24 GCD     1      21.840  20.560  13.420  1.00  0.00            
ATOM     51  O12 GCD     1      23.890  20.290  13.730  1.00  0.00            
ATOM     52  H25 GCD     1      24.210  20.370  12.830  1.00  0.00            
ATOM     53  C16 GCD     1      22.440  21.370  15.480  1.00  0.00            
ATOM     54  H26 GCD     1      22.460  20.430  16.030  1.00  0.00            
ATOM     55  O13 GCD     1      21.190  22.000  15.560  1.00  0.00            
ATOM     56  C17 GCD     1      21.100  23.270  14.950  1.00  0.00            
ATOM     57  H27 GCD     1      21.840  23.930  15.400  1.00  0.00            
ATOM     58  C18 GCD     1      19.630  23.770  15.220  1.00  0.00            
ATOM     59  H28 GCD     1      18.890  22.960  15.160  1.00  0.00            
ATOM     60  H29 GCD     1      19.490  24.520  14.420  1.00  0.00            
ATOM     61  O14 GCD     1      19.490  24.440  16.420  1.00  0.00            
ATOM     62  H30 GCD     1      20.180  25.110  16.470  1.00  0.00            
ATOM     63  O15 GCD     1      23.460  22.190  15.920  1.00  0.00            
ATOM     64  C19 GCD     1      24.270  21.700  17.050  1.00  0.00            
ATOM     65  H31 GCD     1      24.050  20.690  17.400  1.00  0.00            
ATOM     66  C20 GCD     1      25.700  21.630  16.550  1.00  0.00            
ATOM     67  H32 GCD     1      25.980  22.640  16.240  1.00  0.00            
ATOM     68  O16 GCD     1      25.830  20.730  15.470  1.00  0.00            
ATOM     69  H33 GCD     1      25.110  20.890  14.850  1.00  0.00            
ATOM     70  C21 GCD     1      26.560  21.180  17.730  1.00  0.00            
ATOM     71  H34 GCD     1      26.270  20.130  17.880  1.00  0.00            
ATOM     72  O17 GCD     1      27.960  21.150  17.400  1.00  0.00            
ATOM     73  H35 GCD     1      28.410  21.910  17.020  1.00  0.00            
ATOM     74  C22 GCD     1      26.310  21.980  18.990  1.00  0.00            
ATOM     75  H36 GCD     1      26.740  21.520  19.880  1.00  0.00            
ATOM     76  O18 GCD     1      24.980  22.070  19.310  1.00  0.00            
ATOM     77  C23 GCD     1      24.150  22.610  18.220  1.00  0.00            
ATOM     78  H37 GCD     1      24.460  23.600  17.860  1.00  0.00            
ATOM     79  C24 GCD     1      22.680  22.650  18.790  1.00  0.00            
ATOM     80  H38 GCD     1      22.280  21.650  19.020  1.00  0.00            
ATOM     81  H39 GCD     1      21.970  22.980  18.030  1.00  0.00            
ATOM     82  O19 GCD     1      22.600  23.600  19.850  1.00  0.00            
ATOM     83  H40 GCD     1      23.080  23.160  20.560  1.00  0.00            
ATOM     84  O20 GCD     1      26.880  23.320  18.820  1.00  0.00            
ATOM     85  C25 GCD     1      27.830  23.720  19.850  1.00  0.00            
ATOM     86  H41 GCD     1      28.360  22.840  20.240  1.00  0.00            
ATOM     87  C26 GCD     1      28.880  24.580  19.130  1.00  0.00            
ATOM     88  H42 GCD     1      28.370  25.350  18.520  1.00  0.00            
ATOM     89  O21 GCD     1      29.670  23.860  18.170  1.00  0.00            
ATOM     90  H43 GCD     1      30.100  24.490  17.580  1.00  0.00            
ATOM     91  C27 GCD     1      29.810  25.290  20.130  1.00  0.00            
ATOM     92  H44 GCD     1      30.260  24.440  20.660  1.00  0.00            
ATOM     93  O22 GCD     1      30.800  26.090  19.460  1.00  0.00            
ATOM     94  H45 GCD     1      30.370  26.670  18.820  1.00  0.00            
ATOM     95  C28 GCD     1      28.990  26.160  21.080  1.00  0.00            
ATOM     96  H46 GCD     1      29.650  26.670  21.790  1.00  0.00            
ATOM     97  O23 GCD     1      28.020  25.320  21.830  1.00  0.00            
ATOM     98  C29 GCD     1      27.120  24.590  20.950  1.00  0.00            
ATOM     99  H47 GCD     1      26.530  25.290  20.340  1.00  0.00            
ATOM    100  C30 GCD     1      26.170  23.780  21.920  1.00  0.00            
ATOM    101  H48 GCD     1      26.720  22.940  22.360  1.00  0.00            
ATOM    102  H49 GCD     1      25.280  23.400  21.410  1.00  0.00            
ATOM    103  O24 GCD     1      25.610  24.590  22.960  1.00  0.00            
ATOM    104  H50 GCD     1      26.350  24.660  23.570  1.00  0.00            
ATOM    105  O25 GCD     1      28.350  27.220  20.330  1.00  0.00            
ATOM    106  C31 GCD     1      28.780  28.530  20.400  1.00  0.00            
ATOM    107  H51 GCD     1      29.830  28.580  20.730  1.00  0.00            
ATOM    108  C32 GCD     1      28.830  29.250  19.010  1.00  0.00            
ATOM    109  H52 GCD     1      27.850  29.140  18.540  1.00  0.00            
ATOM    110  O26 GCD     1      29.840  28.600  18.150  1.00  0.00            
ATOM    111  H53 GCD     1      30.070  29.300  17.530  1.00  0.00            
ATOM    112  C33 GCD     1      29.100  30.810  19.120  1.00  0.00            
ATOM    113  H54 GCD     1      30.040  30.990  19.660  1.00  0.00            
ATOM    114  O27 GCD     1      29.030  31.480  17.860  1.00  0.00            
ATOM    115  H55 GCD     1      29.800  31.240  17.340  1.00  0.00            
ATOM    116  C34 GCD     1      28.130  31.420  20.280  1.00  0.00            
ATOM    117  H56 GCD     1      28.390  32.410  20.650  1.00  0.00            
ATOM    118  O28 GCD     1      28.310  30.630  21.510  1.00  0.00            
ATOM    119  C35 GCD     1      27.850  29.350  21.400  1.00  0.00            
ATOM    120  H57 GCD     1      26.810  29.440  21.050  1.00  0.00            
ATOM    121  C36 GCD     1      27.810  28.770  22.800  1.00  0.00            
ATOM    122  H58 GCD     1      28.790  28.700  23.280  1.00  0.00            
ATOM    123  H59 GCD     1      27.510  27.730  22.670  1.00  0.00            
ATOM    124  O29 GCD     1      26.910  29.480  23.570  1.00  0.00            
ATOM    125  H60 GCD     1      26.030  29.100  23.450  1.00  0.00            
ATOM    126  O30 GCD     1      26.750  31.470  19.780  1.00  0.00            
ATOM    127  C37 GCD     1      26.040  32.760  19.890  1.00  0.00            
ATOM    128  H61 GCD     1      26.420  33.280  20.770  1.00  0.00            
ATOM    129  C38 GCD     1      26.270  33.580  18.700  1.00  0.00            
ATOM    130  H62 GCD     1      25.930  32.960  17.860  1.00  0.00            
ATOM    131  O31 GCD     1      27.620  34.130  18.650  1.00  0.00            
ATOM    132  H63 GCD     1      28.160  33.350  18.490  1.00  0.00            
ATOM    133  C39 GCD     1      25.310  34.840  18.750  1.00  0.00            
ATOM    134  H64 GCD     1      25.580  35.550  19.550  1.00  0.00            
ATOM    135  O32 GCD     1      25.460  35.560  17.500  1.00  0.00            
ATOM    136  H65 GCD     1      26.390  35.830  17.440  1.00  0.00            
ATOM    137  C40 GCD     1      23.830  34.530  18.950  1.00  0.00            
ATOM    138  H66 GCD     1      23.260  35.440  19.160  1.00  0.00            
ATOM    139  O33 GCD     1      23.850  33.710  20.100  1.00  0.00            
ATOM    140  C41 GCD     1      24.550  32.520  20.090  1.00  0.00            
ATOM    141  H67 GCD     1      24.210  31.870  19.280  1.00  0.00            
ATOM    142  C42 GCD     1      24.230  31.830  21.410  1.00  0.00            
ATOM    143  H68 GCD     1      24.520  32.500  22.230  1.00  0.00            
ATOM    144  H69 GCD     1      24.840  30.930  21.550  1.00  0.00            
ATOM    145  O34 GCD     1      22.840  31.450  21.700  1.00  0.00            
ATOM    146  H70 GCD     1      22.850  30.970  22.540  1.00  0.00            
ATOM    147  O35 GCD     1      23.220  33.800  17.880  1.00  0.00            
ATOM    148  C43 GCD     1      21.980  34.240  17.370  1.00  0.00            
ATOM    149  H71 GCD     1      21.530  35.070  17.930  1.00  0.00            
ATOM    150  C44 GCD     1      22.210  34.750  16.040  1.00  0.00            
ATOM    151  H72 GCD     1      22.760  34.020  15.440  1.00  0.00            
ATOM    152  O36 GCD     1      23.050  35.880  16.120  1.00  0.00            
ATOM    153  H73 GCD     1      23.850  35.600  16.600  1.00  0.00            
ATOM    154  C45 GCD     1      20.920  35.010  15.210  1.00  0.00            
ATOM    155  H74 GCD     1      20.520  35.900  15.710  1.00  0.00            
ATOM    156  O37 GCD     1      21.200  35.350  13.840  1.00  0.00            
ATOM    157  H75 GCD     1      21.630  34.610  13.390  1.00  0.00            
ATOM    158  C46 GCD     1      20.000  33.790  15.350  1.00  0.00            
ATOM    159  H76 GCD     1      19.010  34.130  15.030  1.00  0.00            
ATOM    160  O38 GCD     1      20.540  32.560  14.690  1.00  0.00            
ATOM    161  O39 GCD     1      19.810  33.460  16.700  1.00  0.00            
ATOM    162  C47 GCD     1      20.990  33.120  17.370  1.00  0.00            
ATOM    163  H77 GCD     1      21.430  32.280  16.810  1.00  0.00            
ATOM    164  C48 GCD     1      20.580  32.750  18.860  1.00  0.00            
ATOM    165  H78 GCD     1      21.490  32.390  19.370  1.00  0.00            
ATOM    166  H79 GCD     1      19.910  31.890  18.820  1.00  0.00            
ATOM    167  O40 GCD     1      19.980  33.790  19.640  1.00  0.00            
ATOM    168  H80 GCD     1      20.590  34.370  20.110  1.00  0.00            
ATOM    169  C1  CG5     2      27.350  35.230  14.150  1.00  0.00            
ATOM    170  C2  CG5     2      26.090  34.630  13.370  1.00  0.00            
ATOM    171  C3  CG5     2      25.260  33.660  14.130  1.00  0.00            
ATOM    172  C4  CG5     2      25.970  32.440  14.620  1.00  0.00            
ATOM    173  O1  CG5     2      25.060  31.720  15.540  1.00  0.00            
ATOM    174  C5  CG5     2      25.450  30.490  15.970  1.00  0.00            
ATOM    175  C6  CG5     2      24.810  30.090  17.150  1.00  0.00            
ATOM    176  C7  CG5     2      25.100  28.750  17.690  1.00  0.00            
ATOM    177  C8  CG5     2      24.330  28.280  18.940  1.00  0.00            
ATOM    178  N1  CG5     2      23.020  28.810  19.020  1.00  0.00            
ATOM    179  C9  CG5     2      22.080  28.640  20.110  1.00  0.00            
ATOM    180  C10 CG5     2      20.940  27.660  19.800  1.00  0.00            
ATOM    181  N2  CG5     2      20.260  27.220  21.090  1.00  0.00            
ATOM    182  C11 CG5     2      20.210  25.670  21.100  1.00  0.00            
ATOM    183  C12 CG5     2      19.250  25.080  20.040  1.00  0.00            
ATOM    184  C13 CG5     2      19.000  27.940  21.250  1.00  0.00            
ATOM    185  C14 CG5     2      19.130  29.500  21.620  1.00  0.00            
ATOM    186  O2  CG5     2      24.820  27.620  19.830  1.00  0.00            
ATOM    187  N3  CG5     2      26.370  29.800  15.280  1.00  0.00            
ATOM    188  C15 CG5     2      26.620  28.610  15.780  1.00  0.00            
ATOM    189  C16 CG5     2      26.030  27.970  16.940  1.00  0.00            
ATOM    190  C17 CG5     2      26.400  26.670  17.250  1.00  0.00            
ATOM    191  C18 CG5     2      27.230  25.910  16.400  1.00  0.00            
ATOM    192  C19 CG5     2      27.890  26.490  15.350  1.00  0.00            
ATOM    193  C20 CG5     2      27.650  27.860  15.100  1.00  0.00            
ATOM    194  H1  CG5     2      27.930  34.440  14.630  1.00  0.00            
ATOM    195  H2  CG5     2      28.010  35.610  13.350  1.00  0.00            
ATOM    196  H3  CG5     2      27.040  36.000  14.860  1.00  0.00            
ATOM    197  H4  CG5     2      26.590  34.120  12.540  1.00  0.00            
ATOM    198  H5  CG5     2      25.430  35.420  13.010  1.00  0.00            
ATOM    199  H6  CG5     2      24.390  33.350  13.540  1.00  0.00            
ATOM    200  H7  CG5     2      24.880  34.220  14.990  1.00  0.00            
ATOM    201  H8  CG5     2      26.880  32.640  15.190  1.00  0.00            
ATOM    202  H9  CG5     2      26.140  31.730  13.800  1.00  0.00            
ATOM    203  H10 CG5     2      23.940  30.640  17.510  1.00  0.00            
ATOM    204  H11 CG5     2      22.700  29.260  18.170  1.00  0.00            
ATOM    205  H12 CG5     2      21.620  29.600  20.390  1.00  0.00            
ATOM    206  H13 CG5     2      22.560  28.190  20.990  1.00  0.00            
ATOM    207  H14 CG5     2      21.470  26.790  19.410  1.00  0.00            
ATOM    208  H15 CG5     2      20.250  27.990  19.030  1.00  0.00            
ATOM    209  H16 CG5     2      20.920  27.580  21.790  1.00  0.00            
ATOM    210  H17 CG5     2      19.840  25.410  22.090  1.00  0.00            
ATOM    211  H18 CG5     2      21.180  25.210  20.940  1.00  0.00            
ATOM    212  H19 CG5     2      19.350  23.990  20.040  1.00  0.00            
ATOM    213  H20 CG5     2      18.200  25.150  20.340  1.00  0.00            
ATOM    214  H21 CG5     2      19.380  25.540  19.050  1.00  0.00            
ATOM    215  H22 CG5     2      18.470  27.450  22.070  1.00  0.00            
ATOM    216  H23 CG5     2      18.450  27.870  20.310  1.00  0.00            
ATOM    217  H24 CG5     2      18.120  29.900  21.820  1.00  0.00            
ATOM    218  H25 CG5     2      19.760  29.620  22.500  1.00  0.00            
ATOM    219  H26 CG5     2      19.500  30.060  20.760  1.00  0.00            
ATOM    220  H27 CG5     2      26.090  26.140  18.150  1.00  0.00            
ATOM    221  H28 CG5     2      27.340  24.850  16.580  1.00  0.00            
ATOM    222  H29 CG5     2      28.580  25.950  14.700  1.00  0.00            
ATOM    223  H30 CG5     2      28.140  28.330  14.260  1.00  0.00            
TER
ENDMDL
MODEL        1
ATOM      1  H1  GCD     1      20.700  24.560  21.000  1.00  0.00            
ATOM      2  O1  GCD     1      21.590  24.210  20.960  1.00  0.00            
ATOM      3  C1  GCD     1      22.230  24.660  19.780  1.00  0.00            
ATOM      4  H2  GCD     1      21.580  24.540  18.910  1.00  0.00            
ATOM      5  H3  GCD     1      22.420  25.740  19.880  1.00  0.00            
ATOM      6  C2  GCD     1      23.470  23.900  19.440  1.00  0.00            
ATOM      7  H4  GCD     1      24.100  23.950  20.340  1.00  0.00            
ATOM      8  C3  GCD     1      24.210  24.520  18.260  1.00  0.00            
ATOM      9  H5  GCD     1      23.620  24.480  17.340  1.00  0.00            
ATOM     10  C4  GCD     1      25.440  23.690  17.960  1.00  0.00            
ATOM     11  H6  GCD     1      26.210  23.790  18.730  1.00  0.00            
ATOM     12  O2  GCD     1      26.050  24.220  16.750  1.00  0.00            
ATOM     13  H7  GCD     1      25.890  25.170  16.720  1.00  0.00            
ATOM     14  C5  GCD     1      25.170  22.250  17.740  1.00  0.00            
ATOM     15  H8  GCD     1      24.610  22.130  16.800  1.00  0.00            
ATOM     16  O3  GCD     1      26.340  21.500  17.520  1.00  0.00            
ATOM     17  H9  GCD     1      27.000  22.040  17.080  1.00  0.00            
ATOM     18  C6  GCD     1      24.270  21.710  18.930  1.00  0.00            
ATOM     19  O4  GCD     1      23.130  22.520  19.120  1.00  0.00            
ATOM     20  H10 GCD     1      23.990  20.710  18.600  1.00  0.00            
ATOM     21  O5  GCD     1      24.960  21.630  20.190  1.00  0.00            
ATOM     22  C7  GCD     1      24.490  20.450  20.930  1.00  0.00            
ATOM     23  H11 GCD     1      23.480  20.180  20.600  1.00  0.00            
ATOM     24  C8  GCD     1      25.500  19.340  20.690  1.00  0.00            
ATOM     25  H12 GCD     1      26.500  19.730  20.900  1.00  0.00            
ATOM     26  O6  GCD     1      25.410  18.890  19.300  1.00  0.00            
ATOM     27  H13 GCD     1      26.310  18.730  18.960  1.00  0.00            
ATOM     28  C9  GCD     1      25.360  18.190  21.680  1.00  0.00            
ATOM     29  H14 GCD     1      24.390  17.700  21.490  1.00  0.00            
ATOM     30  O7  GCD     1      26.310  17.100  21.480  1.00  0.00            
ATOM     31  H15 GCD     1      27.210  17.410  21.630  1.00  0.00            
ATOM     32  C10 GCD     1      25.190  18.700  23.070  1.00  0.00            
ATOM     33  H16 GCD     1      24.890  17.860  23.710  1.00  0.00            
ATOM     34  O8  GCD     1      24.160  19.620  23.120  1.00  0.00            
ATOM     35  C11 GCD     1      24.400  20.790  22.400  1.00  0.00            
ATOM     36  H17 GCD     1      25.350  21.200  22.760  1.00  0.00            
ATOM     37  C12 GCD     1      23.340  21.860  22.610  1.00  0.00            
ATOM     38  H18 GCD     1      23.710  22.760  22.100  1.00  0.00            
ATOM     39  H19 GCD     1      23.150  22.070  23.670  1.00  0.00            
ATOM     40  O9  GCD     1      22.050  21.710  22.000  1.00  0.00            
ATOM     41  H20 GCD     1      21.830  22.510  21.500  1.00  0.00            
ATOM     42  O10 GCD     1      26.510  19.280  23.510  1.00  0.00            
ATOM     43  C13 GCD     1      27.540  18.520  24.170  1.00  0.00            
ATOM     44  H21 GCD     1      27.280  17.450  24.090  1.00  0.00            
ATOM     45  C14 GCD     1      28.850  18.670  23.400  1.00  0.00            
ATOM     46  H22 GCD     1      29.090  19.720  23.190  1.00  0.00            
ATOM     47  O11 GCD     1      28.710  18.050  22.170  1.00  0.00            
ATOM     48  H23 GCD     1      29.580  17.820  21.830  1.00  0.00            
ATOM     49  C15 GCD     1      30.030  18.090  24.130  1.00  0.00            
ATOM     50  H24 GCD     1      29.940  17.010  24.260  1.00  0.00            
ATOM     51  O12 GCD     1      31.250  18.350  23.360  1.00  0.00            
ATOM     52  H25 GCD     1      31.390  19.300  23.330  1.00  0.00            
ATOM     53  C16 GCD     1      30.100  18.720  25.500  1.00  0.00            
ATOM     54  H26 GCD     1      30.860  18.210  26.100  1.00  0.00            
ATOM     55  O13 GCD     1      28.860  18.390  26.130  1.00  0.00            
ATOM     56  C17 GCD     1      27.670  19.020  25.600  1.00  0.00            
ATOM     57  H27 GCD     1      27.850  20.090  25.440  1.00  0.00            
ATOM     58  C18 GCD     1      26.460  19.040  26.490  1.00  0.00            
ATOM     59  H28 GCD     1      26.040  18.040  26.630  1.00  0.00            
ATOM     60  H29 GCD     1      25.620  19.650  26.140  1.00  0.00            
ATOM     61  O14 GCD     1      26.910  19.550  27.770  1.00  0.00            
ATOM     62  H30 GCD     1      27.620  18.970  28.070  1.00  0.00            
ATOM     63  O15 GCD     1      30.280  20.120  25.540  1.00  0.00            
ATOM     64  C19 GCD     1      31.430  20.720  26.060  1.00  0.00            
ATOM     65  H31 GCD     1      32.060  19.980  26.580  1.00  0.00            
ATOM     66  C20 GCD     1      32.260  21.500  25.000  1.00  0.00            
ATOM     67  H32 GCD     1      31.670  22.290  24.530  1.00  0.00            
ATOM     68  O16 GCD     1      32.850  20.640  24.070  1.00  0.00            
ATOM     69  H33 GCD     1      33.350  21.190  23.450  1.00  0.00            
ATOM     70  C21 GCD     1      33.370  22.190  25.630  1.00  0.00            
ATOM     71  H34 GCD     1      33.990  21.460  26.170  1.00  0.00            
ATOM     72  O17 GCD     1      34.140  23.040  24.800  1.00  0.00            
ATOM     73  H35 GCD     1      34.940  23.340  25.240  1.00  0.00            
ATOM     74  C22 GCD     1      32.850  23.110  26.710  1.00  0.00            
ATOM     75  H36 GCD     1      33.570  23.650  27.340  1.00  0.00            
ATOM     76  O18 GCD     1      32.000  22.360  27.600  1.00  0.00            
ATOM     77  C23 GCD     1      30.910  21.690  27.040  1.00  0.00            
ATOM     78  H37 GCD     1      30.310  22.470  26.560  1.00  0.00            
ATOM     79  C24 GCD     1      30.150  21.030  28.180  1.00  0.00            
ATOM     80  H38 GCD     1      30.890  20.620  28.890  1.00  0.00            
ATOM     81  H39 GCD     1      29.550  20.140  27.960  1.00  0.00            
ATOM     82  O19 GCD     1      29.410  21.950  28.950  1.00  0.00            
ATOM     83  H40 GCD     1      30.010  22.380  29.570  1.00  0.00            
ATOM     84  O20 GCD     1      32.070  24.170  26.070  1.00  0.00            
ATOM     85  C25 GCD     1      32.220  25.420  26.770  1.00  0.00            
ATOM     86  H41 GCD     1      32.480  25.320  27.830  1.00  0.00            
ATOM     87  C26 GCD     1      33.380  26.250  26.150  1.00  0.00            
ATOM     88  H42 GCD     1      33.130  26.370  25.090  1.00  0.00            
ATOM     89  O21 GCD     1      34.580  25.590  26.420  1.00  0.00            
ATOM     90  H43 GCD     1      35.150  25.760  25.660  1.00  0.00            
ATOM     91  C27 GCD     1      33.380  27.690  26.820  1.00  0.00            
ATOM     92  H44 GCD     1      33.580  27.580  27.890  1.00  0.00            
ATOM     93  O22 GCD     1      34.390  28.620  26.290  1.00  0.00            
ATOM     94  H45 GCD     1      34.410  29.490  26.710  1.00  0.00            
ATOM     95  C28 GCD     1      32.010  28.290  26.820  1.00  0.00            
ATOM     96  H46 GCD     1      31.970  29.200  27.430  1.00  0.00            
ATOM     97  O23 GCD     1      31.120  27.360  27.410  1.00  0.00            
ATOM     98  C29 GCD     1      30.940  26.190  26.610  1.00  0.00            
ATOM     99  H47 GCD     1      30.880  26.430  25.540  1.00  0.00            
ATOM    100  C30 GCD     1      29.810  25.340  27.160  1.00  0.00            
ATOM    101  H48 GCD     1      30.180  24.880  28.080  1.00  0.00            
ATOM    102  H49 GCD     1      29.490  24.540  26.470  1.00  0.00            
ATOM    103  O24 GCD     1      28.650  26.100  27.400  1.00  0.00            
ATOM    104  H50 GCD     1      28.560  26.690  26.640  1.00  0.00            
ATOM    105  O25 GCD     1      31.640  28.590  25.470  1.00  0.00            
ATOM    106  C31 GCD     1      31.360  29.990  25.210  1.00  0.00            
ATOM    107  H51 GCD     1      31.830  30.680  25.930  1.00  0.00            
ATOM    108  C32 GCD     1      31.980  30.340  23.880  1.00  0.00            
ATOM    109  H52 GCD     1      31.670  29.610  23.130  1.00  0.00            
ATOM    110  O26 GCD     1      33.430  30.300  23.980  1.00  0.00            
ATOM    111  H53 GCD     1      33.680  29.570  24.550  1.00  0.00            
ATOM    112  C33 GCD     1      31.620  31.670  23.310  1.00  0.00            
ATOM    113  H54 GCD     1      32.000  32.350  24.090  1.00  0.00            
ATOM    114  O27 GCD     1      32.130  32.070  22.020  1.00  0.00            
ATOM    115  H55 GCD     1      33.090  31.960  21.970  1.00  0.00            
ATOM    116  C34 GCD     1      30.090  31.760  23.250  1.00  0.00            
ATOM    117  H56 GCD     1      29.740  32.790  23.140  1.00  0.00            
ATOM    118  O28 GCD     1      29.500  31.390  24.500  1.00  0.00            
ATOM    119  C35 GCD     1      29.820  30.110  25.100  1.00  0.00            
ATOM    120  H57 GCD     1      29.390  29.350  24.440  1.00  0.00            
ATOM    121  C36 GCD     1      29.060  29.870  26.440  1.00  0.00            
ATOM    122  H58 GCD     1      29.290  30.670  27.150  1.00  0.00            
ATOM    123  H59 GCD     1      29.370  28.920  26.890  1.00  0.00            
ATOM    124  O29 GCD     1      27.670  29.820  26.240  1.00  0.00            
ATOM    125  H60 GCD     1      27.330  30.720  26.340  1.00  0.00            
ATOM    126  O30 GCD     1      29.480  30.760  22.400  1.00  0.00            
ATOM    127  C37 GCD     1      28.860  31.280  21.190  1.00  0.00            
ATOM    128  H61 GCD     1      29.290  32.260  20.940  1.00  0.00            
ATOM    129  C38 GCD     1      29.200  30.360  20.050  1.00  0.00            
ATOM    130  H62 GCD     1      28.960  29.340  20.380  1.00  0.00            
ATOM    131  O31 GCD     1      30.610  30.450  19.900  1.00  0.00            
ATOM    132  H63 GCD     1      31.040  30.190  20.730  1.00  0.00            
ATOM    133  C39 GCD     1      28.530  30.790  18.780  1.00  0.00            
ATOM    134  H64 GCD     1      28.920  31.810  18.610  1.00  0.00            
ATOM    135  O32 GCD     1      28.770  29.970  17.600  1.00  0.00            
ATOM    136  H65 GCD     1      28.790  30.480  16.780  1.00  0.00            
ATOM    137  C40 GCD     1      27.050  30.890  19.070  1.00  0.00            
ATOM    138  H66 GCD     1      26.550  31.300  18.190  1.00  0.00            
ATOM    139  O33 GCD     1      26.760  31.690  20.210  1.00  0.00            
ATOM    140  C41 GCD     1      27.320  31.260  21.410  1.00  0.00            
ATOM    141  H67 GCD     1      27.010  30.230  21.640  1.00  0.00            
ATOM    142  C42 GCD     1      26.810  32.240  22.490  1.00  0.00            
ATOM    143  H68 GCD     1      27.060  31.920  23.510  1.00  0.00            
ATOM    144  H69 GCD     1      25.730  32.140  22.370  1.00  0.00            
ATOM    145  O34 GCD     1      27.110  33.650  22.220  1.00  0.00            
ATOM    146  H70 GCD     1      27.960  33.970  22.560  1.00  0.00            
ATOM    147  O35 GCD     1      26.550  29.550  19.330  1.00  0.00            
ATOM    148  C43 GCD     1      25.260  29.290  18.710  1.00  0.00            
ATOM    149  H71 GCD     1      24.770  30.250  18.530  1.00  0.00            
ATOM    150  C44 GCD     1      25.540  28.500  17.370  1.00  0.00            
ATOM    151  H72 GCD     1      26.300  27.760  17.630  1.00  0.00            
ATOM    152  O36 GCD     1      26.030  29.320  16.280  1.00  0.00            
ATOM    153  H73 GCD     1      26.980  29.460  16.380  1.00  0.00            
ATOM    154  C45 GCD     1      24.310  27.730  16.960  1.00  0.00            
ATOM    155  H74 GCD     1      23.610  28.440  16.490  1.00  0.00            
ATOM    156  O37 GCD     1      24.620  26.910  15.820  1.00  0.00            
ATOM    157  H75 GCD     1      25.060  27.460  15.150  1.00  0.00            
ATOM    158  C46 GCD     1      23.620  26.890  17.940  1.00  0.00            
ATOM    159  H76 GCD     1      22.730  26.520  17.430  1.00  0.00            
ATOM    160  O38 GCD     1      24.560  25.860  18.420  1.00  0.00            
ATOM    161  O39 GCD     1      23.320  27.840  18.980  1.00  0.00            
ATOM    162  C47 GCD     1      24.420  28.390  19.690  1.00  0.00            
ATOM    163  H77 GCD     1      25.060  27.570  20.040  1.00  0.00            
ATOM    164  C48 GCD     1      23.920  29.220  20.870  1.00  0.00            
ATOM    165  H78 GCD     1      23.490  30.160  20.510  1.00  0.00            
ATOM    166  H79 GCD     1      24.710  29.430  21.600  1.00  0.00            
ATOM    167  O40 GCD     1      22.930  28.480  21.530  1.00  0.00            
ATOM    168  H80 GCD     1      22.460  28.270  20.720  1.00  0.00            
ATOM    169  C1  CG5     2      29.760  26.150  17.330  1.00  0.00            
ATOM    170  C2  CG5     2      29.520  26.380  18.810  1.00  0.00            
ATOM    171  C3  CG5     2      28.220  25.870  19.290  1.00  0.00            
ATOM    172  C4  CG5     2      28.080  25.920  20.800  1.00  0.00            
ATOM    173  O1  CG5     2      26.650  25.680  21.050  1.00  0.00            
ATOM    174  C5  CG5     2      26.180  25.390  22.280  1.00  0.00            
ATOM    175  C6  CG5     2      24.860  25.680  22.640  1.00  0.00            
ATOM    176  C7  CG5     2      24.260  25.090  23.790  1.00  0.00            
ATOM    177  C8  CG5     2      22.780  25.400  23.960  1.00  0.00            
ATOM    178  N1  CG5     2      22.280  26.630  23.720  1.00  0.00            
ATOM    179  C9  CG5     2      20.880  26.930  23.990  1.00  0.00            
ATOM    180  C10 CG5     2      20.670  28.470  23.900  1.00  0.00            
ATOM    181  N2  CG5     2      21.410  29.330  24.830  1.00  0.00            
ATOM    182  C11 CG5     2      21.260  28.870  26.300  1.00  0.00            
ATOM    183  C12 CG5     2      22.180  29.510  27.350  1.00  0.00            
ATOM    184  C13 CG5     2      21.030  30.770  24.760  1.00  0.00            
ATOM    185  C14 CG5     2      21.090  31.440  23.310  1.00  0.00            
ATOM    186  O2  CG5     2      22.040  24.560  24.490  1.00  0.00            
ATOM    187  N3  CG5     2      26.900  24.400  22.910  1.00  0.00            
ATOM    188  C15 CG5     2      26.340  23.850  24.020  1.00  0.00            
ATOM    189  C16 CG5     2      25.040  24.190  24.500  1.00  0.00            
ATOM    190  C17 CG5     2      24.530  23.470  25.620  1.00  0.00            
ATOM    191  C18 CG5     2      25.350  22.580  26.420  1.00  0.00            
ATOM    192  C19 CG5     2      26.700  22.380  25.990  1.00  0.00            
ATOM    193  C20 CG5     2      27.100  22.990  24.780  1.00  0.00            
ATOM    194  H1  CG5     2      30.740  26.590  17.090  1.00  0.00            
ATOM    195  H2  CG5     2      29.830  25.100  17.010  1.00  0.00            
ATOM    196  H3  CG5     2      29.010  26.630  16.690  1.00  0.00            
ATOM    197  H4  CG5     2      29.610  27.470  18.920  1.00  0.00            
ATOM    198  H5  CG5     2      30.330  25.860  19.330  1.00  0.00            
ATOM    199  H6  CG5     2      28.210  24.810  19.010  1.00  0.00            
ATOM    200  H7  CG5     2      27.420  26.370  18.740  1.00  0.00            
ATOM    201  H8  CG5     2      28.310  26.900  21.230  1.00  0.00            
ATOM    202  H9  CG5     2      28.790  25.210  21.230  1.00  0.00            
ATOM    203  H10 CG5     2      24.240  26.310  22.010  1.00  0.00            
ATOM    204  H11 CG5     2      22.910  27.350  23.390  1.00  0.00            
ATOM    205  H12 CG5     2      20.570  26.660  25.010  1.00  0.00            
ATOM    206  H13 CG5     2      20.200  26.430  23.300  1.00  0.00            
ATOM    207  H14 CG5     2      19.610  28.580  24.130  1.00  0.00            
ATOM    208  H15 CG5     2      20.810  28.760  22.850  1.00  0.00            
ATOM    209  H16 CG5     2      22.420  29.270  24.610  1.00  0.00            
ATOM    210  H17 CG5     2      21.580  27.820  26.330  1.00  0.00            
ATOM    211  H18 CG5     2      20.180  28.890  26.470  1.00  0.00            
ATOM    212  H19 CG5     2      22.460  28.810  28.140  1.00  0.00            
ATOM    213  H20 CG5     2      23.120  29.810  26.860  1.00  0.00            
ATOM    214  H21 CG5     2      21.610  30.340  27.780  1.00  0.00            
ATOM    215  H22 CG5     2      21.770  31.300  25.360  1.00  0.00            
ATOM    216  H23 CG5     2      20.060  30.870  25.230  1.00  0.00            
ATOM    217  H24 CG5     2      21.390  32.480  23.210  1.00  0.00            
ATOM    218  H25 CG5     2      21.840  30.900  22.720  1.00  0.00            
ATOM    219  H26 CG5     2      20.130  31.320  22.790  1.00  0.00            
ATOM    220  H27 CG5     2      23.500  23.610  25.950  1.00  0.00            
ATOM    221  H28 CG5     2      24.860  22.140  27.280  1.00  0.00            
ATOM    222  H29 CG5     2      27.420  21.830  26.580  1.00  0.00            
ATOM    223  H30 CG5     2      28.140  22.820  24.490  1.00  0.00            
TER
ENDMDL
MODEL        1
ATOM      1  H1  GCD     1      30.340  30.110  10.540  1.00  0.00            
ATOM      2  O1  GCD     1      31.300  30.060  10.490  1.00  0.00            
ATOM      3  C1  GCD     1      31.810  30.590   9.200  1.00  0.00            
ATOM      4  H2  GCD     1      31.740  31.680   9.210  1.00  0.00            
ATOM      5  H3  GCD     1      32.890  30.400   9.190  1.00  0.00            
ATOM      6  C2  GCD     1      31.200  29.840   8.020  1.00  0.00            
ATOM      7  H4  GCD     1      31.410  28.770   8.190  1.00  0.00            
ATOM      8  C3  GCD     1      31.770  30.280   6.620  1.00  0.00            
ATOM      9  H5  GCD     1      31.540  31.330   6.390  1.00  0.00            
ATOM     10  C4  GCD     1      30.890  29.630   5.550  1.00  0.00            
ATOM     11  H6  GCD     1      31.060  28.540   5.550  1.00  0.00            
ATOM     12  O2  GCD     1      31.230  30.090   4.270  1.00  0.00            
ATOM     13  H7  GCD     1      32.180  30.040   4.140  1.00  0.00            
ATOM     14  C5  GCD     1      29.400  29.840   5.780  1.00  0.00            
ATOM     15  H8  GCD     1      29.220  30.920   5.660  1.00  0.00            
ATOM     16  O3  GCD     1      28.700  29.030   4.750  1.00  0.00            
ATOM     17  H9  GCD     1      29.130  29.310   3.940  1.00  0.00            
ATOM     18  C6  GCD     1      29.000  29.360   7.170  1.00  0.00            
ATOM     19  O4  GCD     1      29.770  30.110   8.100  1.00  0.00            
ATOM     20  H10 GCD     1      27.930  29.500   7.310  1.00  0.00            
ATOM     21  O5  GCD     1      29.220  27.960   7.340  1.00  0.00            
ATOM     22  C7  GCD     1      28.000  27.450   7.900  1.00  0.00            
ATOM     23  H11 GCD     1      27.430  28.110   8.570  1.00  0.00            
ATOM     24  C8  GCD     1      27.050  26.900   6.820  1.00  0.00            
ATOM     25  H12 GCD     1      27.580  26.180   6.180  1.00  0.00            
ATOM     26  O6  GCD     1      26.530  27.930   5.980  1.00  0.00            
ATOM     27  H13 GCD     1      27.320  28.450   5.800  1.00  0.00            
ATOM     28  C9  GCD     1      25.910  26.070   7.510  1.00  0.00            
ATOM     29  H14 GCD     1      25.540  26.710   8.320  1.00  0.00            
ATOM     30  O7  GCD     1      24.940  25.510   6.580  1.00  0.00            
ATOM     31  H15 GCD     1      24.320  26.190   6.320  1.00  0.00            
ATOM     32  C10 GCD     1      26.480  24.930   8.340  1.00  0.00            
ATOM     33  H16 GCD     1      25.790  24.260   8.850  1.00  0.00            
ATOM     34  O8  GCD     1      27.220  25.640   9.310  1.00  0.00            
ATOM     35  C11 GCD     1      28.420  26.310   8.840  1.00  0.00            
ATOM     36  H17 GCD     1      29.050  25.550   8.370  1.00  0.00            
ATOM     37  C12 GCD     1      29.240  26.760  10.040  1.00  0.00            
ATOM     38  H18 GCD     1      28.590  27.300  10.730  1.00  0.00            
ATOM     39  H19 GCD     1      30.110  27.350   9.720  1.00  0.00            
ATOM     40  O9  GCD     1      29.750  25.680  10.840  1.00  0.00            
ATOM     41  H20 GCD     1      30.310  26.080  11.520  1.00  0.00            
ATOM     42  O10 GCD     1      27.370  24.070   7.560  1.00  0.00            
ATOM     43  C13 GCD     1      26.800  22.860   7.090  1.00  0.00            
ATOM     44  H21 GCD     1      25.700  22.900   7.090  1.00  0.00            
ATOM     45  C14 GCD     1      27.190  22.800   5.600  1.00  0.00            
ATOM     46  H22 GCD     1      28.250  23.050   5.490  1.00  0.00            
ATOM     47  O11 GCD     1      26.430  23.830   4.910  1.00  0.00            
ATOM     48  H23 GCD     1      26.180  24.480   5.570  1.00  0.00            
ATOM     49  C15 GCD     1      26.960  21.450   4.930  1.00  0.00            
ATOM     50  H24 GCD     1      25.870  21.350   4.840  1.00  0.00            
ATOM     51  O12 GCD     1      27.540  21.320   3.610  1.00  0.00            
ATOM     52  H25 GCD     1      28.500  21.220   3.690  1.00  0.00            
ATOM     53  C16 GCD     1      27.380  20.330   5.890  1.00  0.00            
ATOM     54  H26 GCD     1      26.980  19.390   5.500  1.00  0.00            
ATOM     55  O13 GCD     1      26.840  20.520   7.190  1.00  0.00            
ATOM     56  C17 GCD     1      27.310  21.640   7.940  1.00  0.00            
ATOM     57  H27 GCD     1      28.400  21.720   7.910  1.00  0.00            
ATOM     58  C18 GCD     1      26.720  21.670   9.290  1.00  0.00            
ATOM     59  H28 GCD     1      25.660  21.420   9.200  1.00  0.00            
ATOM     60  H29 GCD     1      26.950  22.610   9.810  1.00  0.00            
ATOM     61  O14 GCD     1      27.290  20.700  10.150  1.00  0.00            
ATOM     62  H30 GCD     1      27.250  19.890   9.630  1.00  0.00            
ATOM     63  O15 GCD     1      28.780  20.250   5.990  1.00  0.00            
ATOM     64  C19 GCD     1      29.420  18.950   6.060  1.00  0.00            
ATOM     65  H31 GCD     1      28.720  18.110   6.070  1.00  0.00            
ATOM     66  C20 GCD     1      30.240  18.720   4.750  1.00  0.00            
ATOM     67  H32 GCD     1      30.950  19.560   4.680  1.00  0.00            
ATOM     68  O16 GCD     1      29.360  18.840   3.670  1.00  0.00            
ATOM     69  H33 GCD     1      29.910  18.780   2.880  1.00  0.00            
ATOM     70  C21 GCD     1      31.020  17.450   4.830  1.00  0.00            
ATOM     71  H34 GCD     1      30.320  16.630   5.020  1.00  0.00            
ATOM     72  O17 GCD     1      31.740  17.310   3.580  1.00  0.00            
ATOM     73  H35 GCD     1      32.570  17.790   3.690  1.00  0.00            
ATOM     74  C22 GCD     1      31.880  17.530   6.100  1.00  0.00            
ATOM     75  H36 GCD     1      32.470  16.610   6.160  1.00  0.00            
ATOM     76  O18 GCD     1      30.980  17.630   7.220  1.00  0.00            
ATOM     77  C23 GCD     1      30.280  18.850   7.310  1.00  0.00            
ATOM     78  H37 GCD     1      31.010  19.670   7.320  1.00  0.00            
ATOM     79  C24 GCD     1      29.610  18.830   8.630  1.00  0.00            
ATOM     80  H38 GCD     1      29.040  19.760   8.760  1.00  0.00            
ATOM     81  H39 GCD     1      30.320  18.560   9.410  1.00  0.00            
ATOM     82  O19 GCD     1      28.560  17.870   8.750  1.00  0.00            
ATOM     83  H40 GCD     1      28.700  17.110   8.180  1.00  0.00            
ATOM     84  O20 GCD     1      32.730  18.620   6.030  1.00  0.00            
ATOM     85  C25 GCD     1      34.150  18.370   6.000  1.00  0.00            
ATOM     86  H41 GCD     1      34.380  17.300   5.890  1.00  0.00            
ATOM     87  C26 GCD     1      34.780  19.180   4.870  1.00  0.00            
ATOM     88  H42 GCD     1      34.640  20.240   5.130  1.00  0.00            
ATOM     89  O21 GCD     1      34.220  18.660   3.640  1.00  0.00            
ATOM     90  H43 GCD     1      34.750  18.960   2.890  1.00  0.00            
ATOM     91  C27 GCD     1      36.250  19.010   4.800  1.00  0.00            
ATOM     92  H44 GCD     1      36.510  18.050   4.350  1.00  0.00            
ATOM     93  O22 GCD     1      36.920  20.030   3.950  1.00  0.00            
ATOM     94  H45 GCD     1      37.850  20.080   4.200  1.00  0.00            
ATOM     95  C28 GCD     1      36.900  19.190   6.180  1.00  0.00            
ATOM     96  H46 GCD     1      37.890  18.730   6.170  1.00  0.00            
ATOM     97  O23 GCD     1      36.230  18.580   7.310  1.00  0.00            
ATOM     98  C29 GCD     1      34.850  18.760   7.300  1.00  0.00            
ATOM     99  H47 GCD     1      34.640  19.810   7.550  1.00  0.00            
ATOM    100  C30 GCD     1      34.380  18.040   8.560  1.00  0.00            
ATOM    101  H48 GCD     1      33.290  18.130   8.620  1.00  0.00            
ATOM    102  H49 GCD     1      34.970  18.460   9.390  1.00  0.00            
ATOM    103  O24 GCD     1      34.480  16.600   8.470  1.00  0.00            
ATOM    104  H50 GCD     1      35.410  16.360   8.580  1.00  0.00            
ATOM    105  O25 GCD     1      37.100  20.530   6.470  1.00  0.00            
ATOM    106  C31 GCD     1      38.440  20.960   6.930  1.00  0.00            
ATOM    107  H51 GCD     1      39.080  20.130   7.230  1.00  0.00            
ATOM    108  C32 GCD     1      39.130  21.620   5.800  1.00  0.00            
ATOM    109  H52 GCD     1      38.340  22.220   5.330  1.00  0.00            
ATOM    110  O26 GCD     1      39.490  20.630   4.780  1.00  0.00            
ATOM    111  H53 GCD     1      39.800  21.080   3.990  1.00  0.00            
ATOM    112  C33 GCD     1      40.240  22.560   6.180  1.00  0.00            
ATOM    113  H54 GCD     1      41.020  21.920   6.620  1.00  0.00            
ATOM    114  O27 GCD     1      40.670  23.340   5.110  1.00  0.00            
ATOM    115  H55 GCD     1      40.560  24.280   5.290  1.00  0.00            
ATOM    116  C34 GCD     1      39.840  23.440   7.370  1.00  0.00            
ATOM    117  H56 GCD     1      40.630  23.970   7.910  1.00  0.00            
ATOM    118  O28 GCD     1      39.330  22.630   8.360  1.00  0.00            
ATOM    119  C35 GCD     1      38.140  21.930   8.000  1.00  0.00            
ATOM    120  H57 GCD     1      37.330  22.620   7.730  1.00  0.00            
ATOM    121  C36 GCD     1      37.610  21.230   9.230  1.00  0.00            
ATOM    122  H58 GCD     1      36.650  20.800   8.930  1.00  0.00            
ATOM    123  H59 GCD     1      37.470  21.980  10.020  1.00  0.00            
ATOM    124  O29 GCD     1      38.400  20.170   9.670  1.00  0.00            
ATOM    125  H60 GCD     1      39.290  20.390   9.980  1.00  0.00            
ATOM    126  O30 GCD     1      38.860  24.410   6.890  1.00  0.00            
ATOM    127  C37 GCD     1      39.160  25.730   7.250  1.00  0.00            
ATOM    128  H61 GCD     1      40.160  25.770   7.700  1.00  0.00            
ATOM    129  C38 GCD     1      39.050  26.600   6.000  1.00  0.00            
ATOM    130  H62 GCD     1      38.070  26.410   5.550  1.00  0.00            
ATOM    131  O31 GCD     1      40.000  26.040   5.060  1.00  0.00            
ATOM    132  H63 GCD     1      40.250  26.690   4.400  1.00  0.00            
ATOM    133  C39 GCD     1      39.240  28.070   6.290  1.00  0.00            
ATOM    134  H64 GCD     1      40.250  28.200   6.710  1.00  0.00            
ATOM    135  O32 GCD     1      39.020  28.900   5.150  1.00  0.00            
ATOM    136  H65 GCD     1      38.130  28.750   4.810  1.00  0.00            
ATOM    137  C40 GCD     1      38.290  28.450   7.390  1.00  0.00            
ATOM    138  H66 GCD     1      38.560  29.490   7.600  1.00  0.00            
ATOM    139  O33 GCD     1      38.450  27.610   8.490  1.00  0.00            
ATOM    140  C41 GCD     1      38.080  26.220   8.240  1.00  0.00            
ATOM    141  H67 GCD     1      37.030  26.240   7.950  1.00  0.00            
ATOM    142  C42 GCD     1      38.240  25.450   9.530  1.00  0.00            
ATOM    143  H68 GCD     1      39.220  25.740   9.910  1.00  0.00            
ATOM    144  H69 GCD     1      38.240  24.360   9.360  1.00  0.00            
ATOM    145  O34 GCD     1      37.240  25.880  10.500  1.00  0.00            
ATOM    146  H70 GCD     1      36.530  25.230  10.560  1.00  0.00            
ATOM    147  O35 GCD     1      36.970  28.470   7.030  1.00  0.00            
ATOM    148  C43 GCD     1      36.440  29.670   6.500  1.00  0.00            
ATOM    149  H71 GCD     1      37.340  30.240   6.240  1.00  0.00            
ATOM    150  C44 GCD     1      35.570  29.220   5.260  1.00  0.00            
ATOM    151  H72 GCD     1      34.800  28.510   5.600  1.00  0.00            
ATOM    152  O36 GCD     1      36.490  28.720   4.320  1.00  0.00            
ATOM    153  H73 GCD     1      36.050  27.980   3.900  1.00  0.00            
ATOM    154  C45 GCD     1      34.800  30.450   4.740  1.00  0.00            
ATOM    155  H74 GCD     1      35.480  31.270   4.450  1.00  0.00            
ATOM    156  O37 GCD     1      33.870  30.280   3.630  1.00  0.00            
ATOM    157  H75 GCD     1      34.210  29.580   3.070  1.00  0.00            
ATOM    158  C46 GCD     1      33.920  30.960   5.890  1.00  0.00            
ATOM    159  H76 GCD     1      33.320  31.830   5.630  1.00  0.00            
ATOM    160  O38 GCD     1      33.060  29.900   6.410  1.00  0.00            
ATOM    161  O39 GCD     1      34.790  31.390   6.940  1.00  0.00            
ATOM    162  C47 GCD     1      35.640  30.370   7.550  1.00  0.00            
ATOM    163  H77 GCD     1      34.980  29.650   8.040  1.00  0.00            
ATOM    164  C48 GCD     1      36.450  31.040   8.580  1.00  0.00            
ATOM    165  H78 GCD     1      36.800  30.250   9.250  1.00  0.00            
ATOM    166  H79 GCD     1      35.720  31.620   9.170  1.00  0.00            
ATOM    167  O40 GCD     1      37.410  31.950   8.130  1.00  0.00            
ATOM    168  H80 GCD     1      36.920  32.670   7.720  1.00  0.00            
ATOM    169  C1  CG5     2      32.030  25.580   6.540  1.00  0.00            
ATOM    170  C2  CG5     2      30.890  24.670   5.920  1.00  0.00            
ATOM    171  C3  CG5     2      31.300  23.240   5.390  1.00  0.00            
ATOM    172  C4  CG5     2      31.780  22.370   6.550  1.00  0.00            
ATOM    173  O1  CG5     2      30.980  22.640   7.690  1.00  0.00            
ATOM    174  C5  CG5     2      31.230  22.060   8.900  1.00  0.00            
ATOM    175  C6  CG5     2      30.280  22.170   9.910  1.00  0.00            
ATOM    176  C7  CG5     2      30.470  21.560  11.190  1.00  0.00            
ATOM    177  C8  CG5     2      29.410  21.790  12.270  1.00  0.00            
ATOM    178  N1  CG5     2      28.670  22.960  12.130  1.00  0.00            
ATOM    179  C9  CG5     2      27.590  23.480  12.890  1.00  0.00            
ATOM    180  C10 CG5     2      27.190  24.920  12.600  1.00  0.00            
ATOM    181  N2  CG5     2      25.780  25.360  13.000  1.00  0.00            
ATOM    182  C11 CG5     2      25.580  26.810  12.530  1.00  0.00            
ATOM    183  C12 CG5     2      24.180  27.410  12.680  1.00  0.00            
ATOM    184  C13 CG5     2      25.610  25.230  14.550  1.00  0.00            
ATOM    185  C14 CG5     2      26.700  26.050  15.330  1.00  0.00            
ATOM    186  O2  CG5     2      29.130  21.090  13.210  1.00  0.00            
ATOM    187  N3  CG5     2      32.420  21.450   9.080  1.00  0.00            
ATOM    188  C15 CG5     2      32.650  20.980  10.320  1.00  0.00            
ATOM    189  C16 CG5     2      31.700  20.960  11.380  1.00  0.00            
ATOM    190  C17 CG5     2      31.970  20.340  12.560  1.00  0.00            
ATOM    191  C18 CG5     2      33.280  19.860  12.790  1.00  0.00            
ATOM    192  C19 CG5     2      34.340  19.970  11.810  1.00  0.00            
ATOM    193  C20 CG5     2      33.940  20.560  10.570  1.00  0.00            
ATOM    194  H1  CG5     2      32.280  25.130   7.510  1.00  0.00            
ATOM    195  H2  CG5     2      32.940  25.590   5.930  1.00  0.00            
ATOM    196  H3  CG5     2      31.760  26.610   6.770  1.00  0.00            
ATOM    197  H4  CG5     2      30.490  25.270   5.090  1.00  0.00            
ATOM    198  H5  CG5     2      30.030  24.610   6.600  1.00  0.00            
ATOM    199  H6  CG5     2      32.090  23.280   4.640  1.00  0.00            
ATOM    200  H7  CG5     2      30.400  22.770   4.980  1.00  0.00            
ATOM    201  H8  CG5     2      32.860  22.540   6.690  1.00  0.00            
ATOM    202  H9  CG5     2      31.710  21.300   6.310  1.00  0.00            
ATOM    203  H10 CG5     2      29.430  22.780   9.650  1.00  0.00            
ATOM    204  H11 CG5     2      29.050  23.460  11.330  1.00  0.00            
ATOM    205  H12 CG5     2      27.980  23.480  13.920  1.00  0.00            
ATOM    206  H13 CG5     2      26.660  22.930  12.720  1.00  0.00            
ATOM    207  H14 CG5     2      27.140  25.080  11.530  1.00  0.00            
ATOM    208  H15 CG5     2      27.970  25.570  13.000  1.00  0.00            
ATOM    209  H16 CG5     2      25.010  24.830  12.560  1.00  0.00            
ATOM    210  H17 CG5     2      25.890  26.830  11.490  1.00  0.00            
ATOM    211  H18 CG5     2      26.310  27.460  13.000  1.00  0.00            
ATOM    212  H19 CG5     2      23.480  26.770  12.130  1.00  0.00            
ATOM    213  H20 CG5     2      23.840  27.610  13.710  1.00  0.00            
ATOM    214  H21 CG5     2      24.020  28.380  12.190  1.00  0.00            
ATOM    215  H22 CG5     2      25.720  24.170  14.790  1.00  0.00            
ATOM    216  H23 CG5     2      24.610  25.530  14.860  1.00  0.00            
ATOM    217  H24 CG5     2      26.550  26.010  16.410  1.00  0.00            
ATOM    218  H25 CG5     2      27.690  25.690  15.030  1.00  0.00            
ATOM    219  H26 CG5     2      26.730  27.140  15.220  1.00  0.00            
ATOM    220  H27 CG5     2      31.280  20.230  13.400  1.00  0.00            
ATOM    221  H28 CG5     2      33.500  19.260  13.670  1.00  0.00            
ATOM    222  H29 CG5     2      35.350  19.570  11.880  1.00  0.00            
ATOM    223  H30 CG5     2      34.740  20.620   9.830  1.00  0.00            
TER
ENDMDL
MODEL        1
ATOM      1  H1  GCD     1      13.190  37.020  12.950  1.00  0.00            
ATOM      2  O1  GCD     1      13.550  37.380  13.760  1.00  0.00            
ATOM      3  C1  GCD     1      14.330  38.540  13.490  1.00  0.00            
ATOM      4  H2  GCD     1      13.730  39.420  13.210  1.00  0.00            
ATOM      5  H3  GCD     1      14.860  38.790  14.430  1.00  0.00            
ATOM      6  C2  GCD     1      15.320  38.300  12.330  1.00  0.00            
ATOM      7  H4  GCD     1      15.950  37.420  12.520  1.00  0.00            
ATOM      8  C3  GCD     1      16.190  39.590  12.170  1.00  0.00            
ATOM      9  H5  GCD     1      15.410  40.340  11.970  1.00  0.00            
ATOM     10  C4  GCD     1      17.080  39.330  10.920  1.00  0.00            
ATOM     11  H6  GCD     1      17.800  38.540  11.130  1.00  0.00            
ATOM     12  O2  GCD     1      17.930  40.430  10.550  1.00  0.00            
ATOM     13  H7  GCD     1      18.090  40.420   9.600  1.00  0.00            
ATOM     14  C5  GCD     1      16.230  38.880   9.670  1.00  0.00            
ATOM     15  H8  GCD     1      15.560  39.730   9.490  1.00  0.00            
ATOM     16  O3  GCD     1      16.970  38.540   8.510  1.00  0.00            
ATOM     17  H9  GCD     1      17.290  37.650   8.660  1.00  0.00            
ATOM     18  C6  GCD     1      15.300  37.670  10.070  1.00  0.00            
ATOM     19  O4  GCD     1      14.520  38.100  11.180  1.00  0.00            
ATOM     20  H10 GCD     1      14.530  37.540   9.310  1.00  0.00            
ATOM     21  O5  GCD     1      15.900  36.380  10.360  1.00  0.00            
ATOM     22  C7  GCD     1      15.550  35.230   9.480  1.00  0.00            
ATOM     23  H11 GCD     1      15.040  35.560   8.570  1.00  0.00            
ATOM     24  C8  GCD     1      16.890  34.730   9.020  1.00  0.00            
ATOM     25  H12 GCD     1      17.450  34.560   9.940  1.00  0.00            
ATOM     26  O6  GCD     1      17.660  35.670   8.280  1.00  0.00            
ATOM     27  H13 GCD     1      18.580  35.370   8.330  1.00  0.00            
ATOM     28  C9  GCD     1      16.760  33.410   8.280  1.00  0.00            
ATOM     29  H14 GCD     1      16.070  33.460   7.430  1.00  0.00            
ATOM     30  O7  GCD     1      18.060  32.830   7.940  1.00  0.00            
ATOM     31  H15 GCD     1      18.340  32.280   8.670  1.00  0.00            
ATOM     32  C10 GCD     1      16.010  32.390   9.130  1.00  0.00            
ATOM     33  H16 GCD     1      15.860  31.440   8.610  1.00  0.00            
ATOM     34  O8  GCD     1      14.770  33.000   9.440  1.00  0.00            
ATOM     35  C11 GCD     1      14.890  34.160  10.270  1.00  0.00            
ATOM     36  H17 GCD     1      15.480  33.910  11.160  1.00  0.00            
ATOM     37  C12 GCD     1      13.520  34.530  10.780  1.00  0.00            
ATOM     38  H18 GCD     1      13.690  35.300  11.540  1.00  0.00            
ATOM     39  H19 GCD     1      13.050  33.700  11.340  1.00  0.00            
ATOM     40  O9  GCD     1      12.550  35.070   9.830  1.00  0.00            
ATOM     41  H20 GCD     1      11.950  34.410   9.450  1.00  0.00            
ATOM     42  O10 GCD     1      16.810  32.190  10.380  1.00  0.00            
ATOM     43  C13 GCD     1      17.100  30.830  10.780  1.00  0.00            
ATOM     44  H21 GCD     1      16.630  30.150  10.050  1.00  0.00            
ATOM     45  C14 GCD     1      18.650  30.670  10.760  1.00  0.00            
ATOM     46  H22 GCD     1      19.030  31.410  11.480  1.00  0.00            
ATOM     47  O11 GCD     1      19.180  30.840   9.460  1.00  0.00            
ATOM     48  H23 GCD     1      19.530  29.990   9.150  1.00  0.00            
ATOM     49  C15 GCD     1      19.040  29.320  11.370  1.00  0.00            
ATOM     50  H24 GCD     1      18.800  28.440  10.760  1.00  0.00            
ATOM     51  O12 GCD     1      20.510  29.310  11.570  1.00  0.00            
ATOM     52  H25 GCD     1      20.650  28.610  12.210  1.00  0.00            
ATOM     53  C16 GCD     1      18.320  29.120  12.690  1.00  0.00            
ATOM     54  H26 GCD     1      18.540  28.130  13.100  1.00  0.00            
ATOM     55  O13 GCD     1      16.930  29.280  12.570  1.00  0.00            
ATOM     56  C17 GCD     1      16.530  30.630  12.170  1.00  0.00            
ATOM     57  H27 GCD     1      16.930  31.380  12.870  1.00  0.00            
ATOM     58  C18 GCD     1      15.010  30.760  12.130  1.00  0.00            
ATOM     59  H28 GCD     1      14.650  30.040  11.380  1.00  0.00            
ATOM     60  H29 GCD     1      14.760  31.750  11.740  1.00  0.00            
ATOM     61  O14 GCD     1      14.390  30.450  13.410  1.00  0.00            
ATOM     62  H30 GCD     1      14.710  29.590  13.720  1.00  0.00            
ATOM     63  O15 GCD     1      18.850  29.930  13.710  1.00  0.00            
ATOM     64  C19 GCD     1      19.090  29.370  14.990  1.00  0.00            
ATOM     65  H31 GCD     1      18.540  28.420  15.030  1.00  0.00            
ATOM     66  C20 GCD     1      20.540  28.870  15.040  1.00  0.00            
ATOM     67  H32 GCD     1      21.120  29.780  14.860  1.00  0.00            
ATOM     68  O16 GCD     1      20.780  27.870  14.130  1.00  0.00            
ATOM     69  H33 GCD     1      21.720  27.680  14.280  1.00  0.00            
ATOM     70  C21 GCD     1      20.920  28.480  16.510  1.00  0.00            
ATOM     71  H34 GCD     1      20.300  27.660  16.890  1.00  0.00            
ATOM     72  O17 GCD     1      22.290  28.060  16.540  1.00  0.00            
ATOM     73  H35 GCD     1      22.920  28.750  16.290  1.00  0.00            
ATOM     74  C22 GCD     1      20.570  29.600  17.420  1.00  0.00            
ATOM     75  H36 GCD     1      20.820  29.220  18.420  1.00  0.00            
ATOM     76  O18 GCD     1      19.180  29.960  17.390  1.00  0.00            
ATOM     77  C23 GCD     1      18.720  30.380  16.080  1.00  0.00            
ATOM     78  H37 GCD     1      19.320  31.250  15.760  1.00  0.00            
ATOM     79  C24 GCD     1      17.190  30.690  16.250  1.00  0.00            
ATOM     80  H38 GCD     1      16.580  29.880  16.670  1.00  0.00            
ATOM     81  H39 GCD     1      16.830  30.900  15.230  1.00  0.00            
ATOM     82  O19 GCD     1      16.960  31.920  17.030  1.00  0.00            
ATOM     83  H40 GCD     1      17.140  31.780  17.960  1.00  0.00            
ATOM     84  O20 GCD     1      21.390  30.750  17.190  1.00  0.00            
ATOM     85  C25 GCD     1      22.300  31.040  18.170  1.00  0.00            
ATOM     86  H41 GCD     1      22.550  30.190  18.820  1.00  0.00            
ATOM     87  C26 GCD     1      23.540  31.370  17.400  1.00  0.00            
ATOM     88  H42 GCD     1      23.270  32.250  16.800  1.00  0.00            
ATOM     89  O21 GCD     1      23.960  30.340  16.470  1.00  0.00            
ATOM     90  H43 GCD     1      24.750  30.570  15.960  1.00  0.00            
ATOM     91  C27 GCD     1      24.630  31.800  18.400  1.00  0.00            
ATOM     92  H44 GCD     1      24.910  30.900  18.960  1.00  0.00            
ATOM     93  O22 GCD     1      25.850  32.300  17.770  1.00  0.00            
ATOM     94  H45 GCD     1      26.390  31.540  17.520  1.00  0.00            
ATOM     95  C28 GCD     1      24.140  32.820  19.360  1.00  0.00            
ATOM     96  H46 GCD     1      24.960  32.910  20.080  1.00  0.00            
ATOM     97  O23 GCD     1      23.000  32.370  19.930  1.00  0.00            
ATOM     98  C29 GCD     1      21.910  32.210  19.010  1.00  0.00            
ATOM     99  H47 GCD     1      21.770  33.150  18.460  1.00  0.00            
ATOM    100  C30 GCD     1      20.790  32.000  19.940  1.00  0.00            
ATOM    101  H48 GCD     1      20.970  31.200  20.660  1.00  0.00            
ATOM    102  H49 GCD     1      19.950  31.650  19.320  1.00  0.00            
ATOM    103  O24 GCD     1      20.450  33.130  20.700  1.00  0.00            
ATOM    104  H50 GCD     1      21.080  33.080  21.440  1.00  0.00            
ATOM    105  O25 GCD     1      23.970  34.020  18.690  1.00  0.00            
ATOM    106  C31 GCD     1      24.590  35.150  19.250  1.00  0.00            
ATOM    107  H51 GCD     1      25.230  34.780  20.060  1.00  0.00            
ATOM    108  C32 GCD     1      25.420  35.770  18.180  1.00  0.00            
ATOM    109  H52 GCD     1      24.810  35.920  17.280  1.00  0.00            
ATOM    110  O26 GCD     1      26.510  34.880  17.940  1.00  0.00            
ATOM    111  H53 GCD     1      26.130  34.010  17.810  1.00  0.00            
ATOM    112  C33 GCD     1      26.050  37.140  18.560  1.00  0.00            
ATOM    113  H54 GCD     1      26.810  36.930  19.330  1.00  0.00            
ATOM    114  O27 GCD     1      26.720  37.690  17.460  1.00  0.00            
ATOM    115  H55 GCD     1      26.060  38.150  16.920  1.00  0.00            
ATOM    116  C34 GCD     1      24.950  38.030  19.150  1.00  0.00            
ATOM    117  H56 GCD     1      25.290  38.950  19.630  1.00  0.00            
ATOM    118  O28 GCD     1      24.280  37.280  20.230  1.00  0.00            
ATOM    119  C35 GCD     1      23.600  36.120  19.790  1.00  0.00            
ATOM    120  H57 GCD     1      22.930  36.280  18.930  1.00  0.00            
ATOM    121  C36 GCD     1      22.780  35.580  20.960  1.00  0.00            
ATOM    122  H58 GCD     1      23.390  35.330  21.830  1.00  0.00            
ATOM    123  H59 GCD     1      22.210  34.760  20.510  1.00  0.00            
ATOM    124  O29 GCD     1      21.900  36.610  21.310  1.00  0.00            
ATOM    125  H60 GCD     1      22.290  37.180  21.990  1.00  0.00            
ATOM    126  O30 GCD     1      24.010  38.320  18.080  1.00  0.00            
ATOM    127  C37 GCD     1      23.550  39.650  18.050  1.00  0.00            
ATOM    128  H61 GCD     1      24.150  40.270  18.720  1.00  0.00            
ATOM    129  C38 GCD     1      23.790  40.010  16.610  1.00  0.00            
ATOM    130  H62 GCD     1      23.350  39.240  15.960  1.00  0.00            
ATOM    131  O31 GCD     1      25.160  40.000  16.300  1.00  0.00            
ATOM    132  H63 GCD     1      25.690  40.520  16.920  1.00  0.00            
ATOM    133  C39 GCD     1      23.200  41.300  16.260  1.00  0.00            
ATOM    134  H64 GCD     1      23.730  42.110  16.770  1.00  0.00            
ATOM    135  O32 GCD     1      23.290  41.510  14.830  1.00  0.00            
ATOM    136  H65 GCD     1      24.220  41.330  14.640  1.00  0.00            
ATOM    137  C40 GCD     1      21.790  41.400  16.570  1.00  0.00            
ATOM    138  H66 GCD     1      21.430  42.430  16.430  1.00  0.00            
ATOM    139  O33 GCD     1      21.510  41.020  17.910  1.00  0.00            
ATOM    140  C41 GCD     1      22.100  39.810  18.450  1.00  0.00            
ATOM    141  H67 GCD     1      21.510  38.960  18.070  1.00  0.00            
ATOM    142  C42 GCD     1      21.950  39.960  19.950  1.00  0.00            
ATOM    143  H68 GCD     1      22.560  39.250  20.530  1.00  0.00            
ATOM    144  H69 GCD     1      20.870  39.900  20.110  1.00  0.00            
ATOM    145  O34 GCD     1      22.380  41.220  20.340  1.00  0.00            
ATOM    146  H70 GCD     1      21.840  41.850  19.850  1.00  0.00            
ATOM    147  O35 GCD     1      20.940  40.610  15.770  1.00  0.00            
ATOM    148  C43 GCD     1      19.730  41.200  15.410  1.00  0.00            
ATOM    149  H71 GCD     1      19.610  42.130  15.980  1.00  0.00            
ATOM    150  C44 GCD     1      19.690  41.540  13.910  1.00  0.00            
ATOM    151  H72 GCD     1      19.710  40.570  13.400  1.00  0.00            
ATOM    152  O36 GCD     1      20.810  42.370  13.550  1.00  0.00            
ATOM    153  H73 GCD     1      21.580  41.960  13.950  1.00  0.00            
ATOM    154  C45 GCD     1      18.320  42.060  13.540  1.00  0.00            
ATOM    155  H74 GCD     1      18.140  42.990  14.100  1.00  0.00            
ATOM    156  O37 GCD     1      18.190  42.510  12.140  1.00  0.00            
ATOM    157  H75 GCD     1      18.240  41.800  11.500  1.00  0.00            
ATOM    158  C46 GCD     1      17.150  41.100  13.960  1.00  0.00            
ATOM    159  H76 GCD     1      16.210  41.640  13.820  1.00  0.00            
ATOM    160  O38 GCD     1      17.110  39.820  13.290  1.00  0.00            
ATOM    161  O39 GCD     1      17.360  40.900  15.350  1.00  0.00            
ATOM    162  C47 GCD     1      18.560  40.310  15.770  1.00  0.00            
ATOM    163  H77 GCD     1      18.580  39.320  15.290  1.00  0.00            
ATOM    164  C48 GCD     1      18.470  40.010  17.230  1.00  0.00            
ATOM    165  H78 GCD     1      18.280  40.970  17.730  1.00  0.00            
ATOM    166  H79 GCD     1      19.410  39.560  17.580  1.00  0.00            
ATOM    167  O40 GCD     1      17.300  39.270  17.480  1.00  0.00            
ATOM    168  H80 GCD     1      16.550  39.870  17.420  1.00  0.00            
ATOM    169  C1  CG5     2      23.680  41.110  11.320  1.00  0.00            
ATOM    170  C2  CG5     2      23.020  40.060  10.430  1.00  0.00            
ATOM    171  C3  CG5     2      21.550  39.760  10.820  1.00  0.00            
ATOM    172  C4  CG5     2      21.320  38.930  12.180  1.00  0.00            
ATOM    173  O1  CG5     2      20.070  38.250  12.050  1.00  0.00            
ATOM    174  C5  CG5     2      19.690  37.520  13.210  1.00  0.00            
ATOM    175  C6  CG5     2      18.590  36.620  12.980  1.00  0.00            
ATOM    176  C7  CG5     2      18.130  35.750  14.030  1.00  0.00            
ATOM    177  C8  CG5     2      16.980  34.860  13.750  1.00  0.00            
ATOM    178  N1  CG5     2      15.830  34.920  14.620  1.00  0.00            
ATOM    179  C9  CG5     2      14.680  34.100  14.520  1.00  0.00            
ATOM    180  C10 CG5     2      13.800  34.320  15.750  1.00  0.00            
ATOM    181  N2  CG5     2      12.710  33.260  15.930  1.00  0.00            
ATOM    182  C11 CG5     2      13.360  31.930  16.360  1.00  0.00            
ATOM    183  C12 CG5     2      12.450  30.840  16.780  1.00  0.00            
ATOM    184  C13 CG5     2      11.880  32.940  14.700  1.00  0.00            
ATOM    185  C14 CG5     2      11.150  34.240  14.300  1.00  0.00            
ATOM    186  O2  CG5     2      16.940  34.090  12.780  1.00  0.00            
ATOM    187  N3  CG5     2      20.320  37.550  14.380  1.00  0.00            
ATOM    188  C15 CG5     2      19.940  36.750  15.380  1.00  0.00            
ATOM    189  C16 CG5     2      18.860  35.870  15.290  1.00  0.00            
ATOM    190  C17 CG5     2      18.470  35.130  16.440  1.00  0.00            
ATOM    191  C18 CG5     2      19.200  35.150  17.630  1.00  0.00            
ATOM    192  C19 CG5     2      20.290  36.140  17.690  1.00  0.00            
ATOM    193  C20 CG5     2      20.690  36.860  16.600  1.00  0.00            
ATOM    194  H1  CG5     2      23.820  40.770  12.350  1.00  0.00            
ATOM    195  H2  CG5     2      24.610  41.530  10.900  1.00  0.00            
ATOM    196  H3  CG5     2      23.050  42.000  11.360  1.00  0.00            
ATOM    197  H4  CG5     2      23.600  39.140  10.280  1.00  0.00            
ATOM    198  H5  CG5     2      22.960  40.500   9.420  1.00  0.00            
ATOM    199  H6  CG5     2      21.050  39.170  10.040  1.00  0.00            
ATOM    200  H7  CG5     2      21.090  40.750  10.930  1.00  0.00            
ATOM    201  H8  CG5     2      21.420  39.550  13.080  1.00  0.00            
ATOM    202  H9  CG5     2      22.130  38.190  12.180  1.00  0.00            
ATOM    203  H10 CG5     2      18.080  36.720  12.030  1.00  0.00            
ATOM    204  H11 CG5     2      16.010  35.400  15.500  1.00  0.00            
ATOM    205  H12 CG5     2      15.070  33.080  14.470  1.00  0.00            
ATOM    206  H13 CG5     2      14.140  34.350  13.590  1.00  0.00            
ATOM    207  H14 CG5     2      13.420  35.340  15.650  1.00  0.00            
ATOM    208  H15 CG5     2      14.390  34.310  16.670  1.00  0.00            
ATOM    209  H16 CG5     2      12.180  33.560  16.760  1.00  0.00            
ATOM    210  H17 CG5     2      14.030  32.190  17.180  1.00  0.00            
ATOM    211  H18 CG5     2      14.050  31.460  15.660  1.00  0.00            
ATOM    212  H19 CG5     2      11.900  31.150  17.670  1.00  0.00            
ATOM    213  H20 CG5     2      11.710  30.540  16.020  1.00  0.00            
ATOM    214  H21 CG5     2      13.050  29.960  17.040  1.00  0.00            
ATOM    215  H22 CG5     2      11.110  32.240  15.030  1.00  0.00            
ATOM    216  H23 CG5     2      12.450  32.550  13.860  1.00  0.00            
ATOM    217  H24 CG5     2      10.690  34.680  15.180  1.00  0.00            
ATOM    218  H25 CG5     2      11.840  34.920  13.780  1.00  0.00            
ATOM    219  H26 CG5     2      10.350  34.080  13.570  1.00  0.00            
ATOM    220  H27 CG5     2      17.640  34.440  16.330  1.00  0.00            
ATOM    221  H28 CG5     2      18.850  34.610  18.500  1.00  0.00            
ATOM    222  H29 CG5     2      20.700  36.340  18.680  1.00  0.00            
ATOM    223  H30 CG5     2      21.610  37.430  16.600  1.00  0.00            
TER
ENDMDL
MODEL        1
ATOM      1  H1  GCD     1      13.510  23.320  19.420  1.00  0.00            
ATOM      2  O1  GCD     1      14.290  23.670  18.980  1.00  0.00            
ATOM      3  C1  GCD     1      14.080  25.030  18.770  1.00  0.00            
ATOM      4  H2  GCD     1      13.000  25.230  18.770  1.00  0.00            
ATOM      5  H3  GCD     1      14.470  25.650  19.590  1.00  0.00            
ATOM      6  C2  GCD     1      14.560  25.510  17.450  1.00  0.00            
ATOM      7  H4  GCD     1      15.620  25.270  17.310  1.00  0.00            
ATOM      8  C3  GCD     1      14.480  26.990  17.260  1.00  0.00            
ATOM      9  H5  GCD     1      13.470  27.290  17.570  1.00  0.00            
ATOM     10  C4  GCD     1      14.820  27.480  15.820  1.00  0.00            
ATOM     11  H6  GCD     1      15.890  27.260  15.710  1.00  0.00            
ATOM     12  O2  GCD     1      14.550  28.860  15.780  1.00  0.00            
ATOM     13  H7  GCD     1      13.610  28.890  15.990  1.00  0.00            
ATOM     14  C5  GCD     1      14.070  26.700  14.810  1.00  0.00            
ATOM     15  H8  GCD     1      12.990  26.870  14.790  1.00  0.00            
ATOM     16  O3  GCD     1      14.310  27.250  13.470  1.00  0.00            
ATOM     17  H9  GCD     1      15.220  27.160  13.160  1.00  0.00            
ATOM     18  C6  GCD     1      14.270  25.190  15.020  1.00  0.00            
ATOM     19  O4  GCD     1      13.860  24.890  16.350  1.00  0.00            
ATOM     20  H10 GCD     1      13.670  24.630  14.300  1.00  0.00            
ATOM     21  O5  GCD     1      15.690  24.900  14.820  1.00  0.00            
ATOM     22  C7  GCD     1      15.990  24.410  13.490  1.00  0.00            
ATOM     23  H11 GCD     1      15.170  24.610  12.790  1.00  0.00            
ATOM     24  C8  GCD     1      17.190  25.130  12.860  1.00  0.00            
ATOM     25  H12 GCD     1      17.970  25.140  13.630  1.00  0.00            
ATOM     26  O6  GCD     1      16.860  26.480  12.630  1.00  0.00            
ATOM     27  H13 GCD     1      17.510  26.990  12.130  1.00  0.00            
ATOM     28  C9  GCD     1      17.530  24.400  11.540  1.00  0.00            
ATOM     29  H14 GCD     1      16.720  24.530  10.820  1.00  0.00            
ATOM     30  O7  GCD     1      18.750  24.960  10.960  1.00  0.00            
ATOM     31  H15 GCD     1      19.460  24.410  11.300  1.00  0.00            
ATOM     32  C10 GCD     1      17.620  22.880  11.670  1.00  0.00            
ATOM     33  H16 GCD     1      17.710  22.340  10.720  1.00  0.00            
ATOM     34  O8  GCD     1      16.430  22.390  12.280  1.00  0.00            
ATOM     35  C11 GCD     1      16.150  22.850  13.510  1.00  0.00            
ATOM     36  H17 GCD     1      17.000  22.590  14.170  1.00  0.00            
ATOM     37  C12 GCD     1      14.880  22.090  13.960  1.00  0.00            
ATOM     38  H18 GCD     1      14.380  22.370  14.910  1.00  0.00            
ATOM     39  H19 GCD     1      15.080  21.010  14.050  1.00  0.00            
ATOM     40  O9  GCD     1      13.910  22.360  12.980  1.00  0.00            
ATOM     41  H20 GCD     1      14.410  22.260  12.170  1.00  0.00            
ATOM     42  O10 GCD     1      18.710  22.540  12.560  1.00  0.00            
ATOM     43  C13 GCD     1      19.590  21.500  12.050  1.00  0.00            
ATOM     44  H21 GCD     1      19.260  21.240  11.040  1.00  0.00            
ATOM     45  C14 GCD     1      20.930  22.290  11.800  1.00  0.00            
ATOM     46  H22 GCD     1      21.280  22.770  12.720  1.00  0.00            
ATOM     47  O11 GCD     1      20.830  23.250  10.760  1.00  0.00            
ATOM     48  H23 GCD     1      21.680  23.720  10.740  1.00  0.00            
ATOM     49  C15 GCD     1      22.000  21.230  11.440  1.00  0.00            
ATOM     50  H24 GCD     1      21.710  20.730  10.500  1.00  0.00            
ATOM     51  O12 GCD     1      23.360  21.800  11.310  1.00  0.00            
ATOM     52  H25 GCD     1      23.850  21.480  12.080  1.00  0.00            
ATOM     53  C16 GCD     1      22.070  20.130  12.510  1.00  0.00            
ATOM     54  H26 GCD     1      22.810  19.360  12.240  1.00  0.00            
ATOM     55  O13 GCD     1      20.810  19.510  12.540  1.00  0.00            
ATOM     56  C17 GCD     1      19.700  20.350  13.030  1.00  0.00            
ATOM     57  H27 GCD     1      19.890  20.670  14.060  1.00  0.00            
ATOM     58  C18 GCD     1      18.400  19.550  13.000  1.00  0.00            
ATOM     59  H28 GCD     1      18.160  19.300  11.960  1.00  0.00            
ATOM     60  H29 GCD     1      17.580  20.140  13.420  1.00  0.00            
ATOM     61  O14 GCD     1      18.690  18.240  13.670  1.00  0.00            
ATOM     62  H30 GCD     1      19.520  17.850  13.370  1.00  0.00            
ATOM     63  O15 GCD     1      22.340  20.590  13.780  1.00  0.00            
ATOM     64  C19 GCD     1      23.250  19.760  14.450  1.00  0.00            
ATOM     65  H31 GCD     1      23.410  18.830  13.900  1.00  0.00            
ATOM     66  C20 GCD     1      24.610  20.530  14.480  1.00  0.00            
ATOM     67  H32 GCD     1      24.490  21.540  14.880  1.00  0.00            
ATOM     68  O16 GCD     1      25.090  20.680  13.100  1.00  0.00            
ATOM     69  H33 GCD     1      25.990  21.010  13.230  1.00  0.00            
ATOM     70  C21 GCD     1      25.690  19.870  15.230  1.00  0.00            
ATOM     71  H34 GCD     1      25.860  18.970  14.620  1.00  0.00            
ATOM     72  O17 GCD     1      26.880  20.620  15.320  1.00  0.00            
ATOM     73  H35 GCD     1      27.270  20.690  14.450  1.00  0.00            
ATOM     74  C22 GCD     1      25.160  19.530  16.620  1.00  0.00            
ATOM     75  H36 GCD     1      25.820  18.870  17.190  1.00  0.00            
ATOM     76  O18 GCD     1      24.000  18.740  16.500  1.00  0.00            
ATOM     77  C23 GCD     1      22.900  19.430  15.840  1.00  0.00            
ATOM     78  H37 GCD     1      22.690  20.330  16.430  1.00  0.00            
ATOM     79  C24 GCD     1      21.760  18.450  15.950  1.00  0.00            
ATOM     80  H38 GCD     1      22.030  17.510  15.450  1.00  0.00            
ATOM     81  H39 GCD     1      20.890  18.920  15.460  1.00  0.00            
ATOM     82  O19 GCD     1      21.470  18.200  17.340  1.00  0.00            
ATOM     83  H40 GCD     1      22.170  17.630  17.690  1.00  0.00            
ATOM     84  O20 GCD     1      24.840  20.700  17.390  1.00  0.00            
ATOM     85  C25 GCD     1      25.540  20.730  18.680  1.00  0.00            
ATOM     86  H41 GCD     1      26.090  19.820  18.930  1.00  0.00            
ATOM     87  C26 GCD     1      26.610  21.870  18.710  1.00  0.00            
ATOM     88  H42 GCD     1      26.140  22.740  18.230  1.00  0.00            
ATOM     89  O21 GCD     1      27.700  21.420  17.830  1.00  0.00            
ATOM     90  H43 GCD     1      27.300  21.580  16.970  1.00  0.00            
ATOM     91  C27 GCD     1      27.080  22.230  20.060  1.00  0.00            
ATOM     92  H44 GCD     1      27.660  21.370  20.440  1.00  0.00            
ATOM     93  O22 GCD     1      27.890  23.370  20.090  1.00  0.00            
ATOM     94  H45 GCD     1      27.360  24.050  19.660  1.00  0.00            
ATOM     95  C28 GCD     1      25.930  22.390  21.040  1.00  0.00            
ATOM     96  H46 GCD     1      26.210  22.530  22.090  1.00  0.00            
ATOM     97  O23 GCD     1      25.150  21.220  20.950  1.00  0.00            
ATOM     98  C29 GCD     1      24.460  20.900  19.700  1.00  0.00            
ATOM     99  H47 GCD     1      23.760  21.690  19.410  1.00  0.00            
ATOM    100  C30 GCD     1      23.550  19.690  19.930  1.00  0.00            
ATOM    101  H48 GCD     1      24.160  18.790  20.130  1.00  0.00            
ATOM    102  H49 GCD     1      23.050  19.510  18.970  1.00  0.00            
ATOM    103  O24 GCD     1      22.610  20.030  20.880  1.00  0.00            
ATOM    104  H50 GCD     1      23.240  20.190  21.590  1.00  0.00            
ATOM    105  O25 GCD     1      25.040  23.500  20.710  1.00  0.00            
ATOM    106  C31 GCD     1      25.410  24.860  21.240  1.00  0.00            
ATOM    107  H51 GCD     1      26.390  24.860  21.730  1.00  0.00            
ATOM    108  C32 GCD     1      25.420  25.810  20.070  1.00  0.00            
ATOM    109  H52 GCD     1      24.450  25.710  19.580  1.00  0.00            
ATOM    110  O26 GCD     1      26.520  25.450  19.200  1.00  0.00            
ATOM    111  H53 GCD     1      26.430  26.060  18.460  1.00  0.00            
ATOM    112  C33 GCD     1      25.530  27.220  20.490  1.00  0.00            
ATOM    113  H54 GCD     1      26.470  27.300  21.050  1.00  0.00            
ATOM    114  O27 GCD     1      25.620  28.160  19.380  1.00  0.00            
ATOM    115  H55 GCD     1      26.560  28.230  19.190  1.00  0.00            
ATOM    116  C34 GCD     1      24.390  27.490  21.370  1.00  0.00            
ATOM    117  H56 GCD     1      24.510  28.540  21.620  1.00  0.00            
ATOM    118  O28 GCD     1      24.410  26.710  22.530  1.00  0.00            
ATOM    119  C35 GCD     1      24.300  25.290  22.270  1.00  0.00            
ATOM    120  H57 GCD     1      23.270  25.160  21.890  1.00  0.00            
ATOM    121  C36 GCD     1      24.400  24.520  23.590  1.00  0.00            
ATOM    122  H58 GCD     1      25.340  24.750  24.110  1.00  0.00            
ATOM    123  H59 GCD     1      24.570  23.480  23.310  1.00  0.00            
ATOM    124  O29 GCD     1      23.260  24.620  24.400  1.00  0.00            
ATOM    125  H60 GCD     1      22.480  24.320  23.910  1.00  0.00            
ATOM    126  O30 GCD     1      23.200  27.390  20.670  1.00  0.00            
ATOM    127  C37 GCD     1      22.490  28.650  20.600  1.00  0.00            
ATOM    128  H61 GCD     1      23.080  29.560  20.770  1.00  0.00            
ATOM    129  C38 GCD     1      21.940  28.770  19.110  1.00  0.00            
ATOM    130  H62 GCD     1      21.450  27.830  18.850  1.00  0.00            
ATOM    131  O31 GCD     1      23.070  28.970  18.210  1.00  0.00            
ATOM    132  H63 GCD     1      23.860  28.560  18.600  1.00  0.00            
ATOM    133  C39 GCD     1      20.950  29.980  19.200  1.00  0.00            
ATOM    134  H64 GCD     1      21.550  30.870  19.430  1.00  0.00            
ATOM    135  O32 GCD     1      20.330  30.120  18.010  1.00  0.00            
ATOM    136  H65 GCD     1      19.680  29.410  17.900  1.00  0.00            
ATOM    137  C40 GCD     1      19.910  29.830  20.330  1.00  0.00            
ATOM    138  H66 GCD     1      19.300  30.730  20.460  1.00  0.00            
ATOM    139  O33 GCD     1      20.590  29.720  21.600  1.00  0.00            
ATOM    140  C41 GCD     1      21.300  28.490  21.650  1.00  0.00            
ATOM    141  H67 GCD     1      20.760  27.580  21.360  1.00  0.00            
ATOM    142  C42 GCD     1      21.730  28.250  23.040  1.00  0.00            
ATOM    143  H68 GCD     1      22.620  28.790  23.370  1.00  0.00            
ATOM    144  H69 GCD     1      22.060  27.200  23.080  1.00  0.00            
ATOM    145  O34 GCD     1      20.630  28.520  23.930  1.00  0.00            
ATOM    146  H70 GCD     1      20.110  29.300  23.720  1.00  0.00            
ATOM    147  O35 GCD     1      19.010  28.710  20.070  1.00  0.00            
ATOM    148  C43 GCD     1      17.570  28.980  20.260  1.00  0.00            
ATOM    149  H71 GCD     1      17.440  29.720  21.060  1.00  0.00            
ATOM    150  C44 GCD     1      17.040  29.600  19.010  1.00  0.00            
ATOM    151  H72 GCD     1      17.320  29.000  18.130  1.00  0.00            
ATOM    152  O36 GCD     1      17.440  30.900  19.040  1.00  0.00            
ATOM    153  H73 GCD     1      17.010  31.330  18.290  1.00  0.00            
ATOM    154  C45 GCD     1      15.520  29.750  19.020  1.00  0.00            
ATOM    155  H74 GCD     1      15.220  30.380  19.870  1.00  0.00            
ATOM    156  O37 GCD     1      15.000  30.420  17.920  1.00  0.00            
ATOM    157  H75 GCD     1      14.970  29.760  17.210  1.00  0.00            
ATOM    158  C46 GCD     1      14.930  28.390  19.190  1.00  0.00            
ATOM    159  H76 GCD     1      13.830  28.440  19.190  1.00  0.00            
ATOM    160  O38 GCD     1      15.420  27.490  18.190  1.00  0.00            
ATOM    161  O39 GCD     1      15.410  27.890  20.490  1.00  0.00            
ATOM    162  C47 GCD     1      16.820  27.660  20.560  1.00  0.00            
ATOM    163  H77 GCD     1      16.920  26.870  19.810  1.00  0.00            
ATOM    164  C48 GCD     1      17.070  27.140  21.950  1.00  0.00            
ATOM    165  H78 GCD     1      18.130  26.870  21.890  1.00  0.00            
ATOM    166  H79 GCD     1      16.590  26.180  22.170  1.00  0.00            
ATOM    167  O40 GCD     1      16.810  27.990  23.050  1.00  0.00            
ATOM    168  H80 GCD     1      15.910  28.310  22.930  1.00  0.00            
ATOM    169  C1  CG5     2      19.170  31.860  14.840  1.00  0.00            
ATOM    170  C2  CG5     2      18.010  30.770  15.010  1.00  0.00            
ATOM    171  C3  CG5     2      18.080  29.580  14.050  1.00  0.00            
ATOM    172  C4  CG5     2      19.200  28.590  14.400  1.00  0.00            
ATOM    173  O1  CG5     2      18.940  27.990  15.670  1.00  0.00            
ATOM    174  C5  CG5     2      19.800  27.100  16.250  1.00  0.00            
ATOM    175  C6  CG5     2      19.390  26.560  17.440  1.00  0.00            
ATOM    176  C7  CG5     2      20.180  25.580  18.070  1.00  0.00            
ATOM    177  C8  CG5     2      19.600  24.950  19.270  1.00  0.00            
ATOM    178  N1  CG5     2      18.390  24.450  19.120  1.00  0.00            
ATOM    179  C9  CG5     2      17.620  23.700  20.100  1.00  0.00            
ATOM    180  C10 CG5     2      17.400  22.280  19.600  1.00  0.00            
ATOM    181  N2  CG5     2      18.320  21.180  20.100  1.00  0.00            
ATOM    182  C11 CG5     2      19.850  21.400  19.810  1.00  0.00            
ATOM    183  C12 CG5     2      20.280  21.500  18.310  1.00  0.00            
ATOM    184  C13 CG5     2      17.780  19.790  19.750  1.00  0.00            
ATOM    185  C14 CG5     2      16.280  19.460  20.000  1.00  0.00            
ATOM    186  O2  CG5     2      20.190  24.940  20.320  1.00  0.00            
ATOM    187  N3  CG5     2      20.940  26.780  15.590  1.00  0.00            
ATOM    188  C15 CG5     2      21.780  26.000  16.300  1.00  0.00            
ATOM    189  C16 CG5     2      21.390  25.310  17.450  1.00  0.00            
ATOM    190  C17 CG5     2      22.350  24.470  18.140  1.00  0.00            
ATOM    191  C18 CG5     2      23.630  24.240  17.570  1.00  0.00            
ATOM    192  C19 CG5     2      23.990  24.900  16.310  1.00  0.00            
ATOM    193  C20 CG5     2      23.070  25.790  15.750  1.00  0.00            
ATOM    194  H1  CG5     2      18.950  32.700  15.500  1.00  0.00            
ATOM    195  H2  CG5     2      20.140  31.440  15.130  1.00  0.00            
ATOM    196  H3  CG5     2      19.300  32.090  13.770  1.00  0.00            
ATOM    197  H4  CG5     2      17.050  31.230  14.760  1.00  0.00            
ATOM    198  H5  CG5     2      17.960  30.480  16.060  1.00  0.00            
ATOM    199  H6  CG5     2      18.150  29.960  13.020  1.00  0.00            
ATOM    200  H7  CG5     2      17.180  28.970  14.190  1.00  0.00            
ATOM    201  H8  CG5     2      20.190  29.050  14.450  1.00  0.00            
ATOM    202  H9  CG5     2      19.110  27.890  13.560  1.00  0.00            
ATOM    203  H10 CG5     2      18.510  26.920  17.970  1.00  0.00            
ATOM    204  H11 CG5     2      18.110  24.440  18.140  1.00  0.00            
ATOM    205  H12 CG5     2      16.640  24.210  20.140  1.00  0.00            
ATOM    206  H13 CG5     2      18.150  23.740  21.050  1.00  0.00            
ATOM    207  H14 CG5     2      17.610  22.340  18.530  1.00  0.00            
ATOM    208  H15 CG5     2      16.400  21.910  19.830  1.00  0.00            
ATOM    209  H16 CG5     2      18.310  21.220  21.130  1.00  0.00            
ATOM    210  H17 CG5     2      20.500  20.740  20.380  1.00  0.00            
ATOM    211  H18 CG5     2      20.130  22.330  20.290  1.00  0.00            
ATOM    212  H19 CG5     2      21.350  21.460  18.100  1.00  0.00            
ATOM    213  H20 CG5     2      19.940  20.660  17.710  1.00  0.00            
ATOM    214  H21 CG5     2      19.940  22.450  17.880  1.00  0.00            
ATOM    215  H22 CG5     2      18.320  19.070  20.370  1.00  0.00            
ATOM    216  H23 CG5     2      18.030  19.550  18.720  1.00  0.00            
ATOM    217  H24 CG5     2      16.050  19.630  21.060  1.00  0.00            
ATOM    218  H25 CG5     2      15.590  20.100  19.430  1.00  0.00            
ATOM    219  H26 CG5     2      16.120  18.410  19.730  1.00  0.00            
ATOM    220  H27 CG5     2      22.130  24.080  19.120  1.00  0.00            
ATOM    221  H28 CG5     2      24.280  23.560  18.100  1.00  0.00            
ATOM    222  H29 CG5     2      24.980  24.810  15.880  1.00  0.00            
ATOM    223  H30 CG5     2      23.380  26.360  14.880  1.00  0.00            
TER
ENDMDL
MODEL        1
ATOM      1  H1  GCD     1      16.960  25.670  17.180  1.00  0.00            
ATOM      2  O1  GCD     1      17.810  25.230  17.260  1.00  0.00            
ATOM      3  C1  GCD     1      18.550  26.300  17.800  1.00  0.00            
ATOM      4  H2  GCD     1      17.950  26.670  18.640  1.00  0.00            
ATOM      5  H3  GCD     1      19.470  25.790  18.120  1.00  0.00            
ATOM      6  C2  GCD     1      18.870  27.300  16.680  1.00  0.00            
ATOM      7  H4  GCD     1      19.510  26.890  15.890  1.00  0.00            
ATOM      8  C3  GCD     1      19.680  28.410  17.200  1.00  0.00            
ATOM      9  H5  GCD     1      19.230  28.980  18.020  1.00  0.00            
ATOM     10  C4  GCD     1      20.050  29.520  16.210  1.00  0.00            
ATOM     11  H6  GCD     1      20.890  29.210  15.580  1.00  0.00            
ATOM     12  O2  GCD     1      20.530  30.680  16.960  1.00  0.00            
ATOM     13  H7  GCD     1      21.450  30.470  17.160  1.00  0.00            
ATOM     14  C5  GCD     1      18.770  29.990  15.460  1.00  0.00            
ATOM     15  H8  GCD     1      18.120  30.400  16.240  1.00  0.00            
ATOM     16  O3  GCD     1      19.060  30.840  14.330  1.00  0.00            
ATOM     17  H9  GCD     1      19.300  30.260  13.600  1.00  0.00            
ATOM     18  C6  GCD     1      18.030  28.720  14.960  1.00  0.00            
ATOM     19  O4  GCD     1      17.730  27.790  16.020  1.00  0.00            
ATOM     20  H10 GCD     1      17.060  29.050  14.580  1.00  0.00            
ATOM     21  O5  GCD     1      18.890  28.190  13.950  1.00  0.00            
ATOM     22  C7  GCD     1      18.350  28.010  12.660  1.00  0.00            
ATOM     23  H11 GCD     1      17.580  28.790  12.570  1.00  0.00            
ATOM     24  C8  GCD     1      19.540  28.350  11.810  1.00  0.00            
ATOM     25  H12 GCD     1      20.370  27.740  12.180  1.00  0.00            
ATOM     26  O6  GCD     1      19.860  29.770  11.840  1.00  0.00            
ATOM     27  H13 GCD     1      20.650  29.900  11.320  1.00  0.00            
ATOM     28  C9  GCD     1      19.330  28.000  10.350  1.00  0.00            
ATOM     29  H14 GCD     1      18.590  28.710   9.970  1.00  0.00            
ATOM     30  O7  GCD     1      20.520  28.100   9.720  1.00  0.00            
ATOM     31  H15 GCD     1      21.000  27.280   9.880  1.00  0.00            
ATOM     32  C10 GCD     1      18.750  26.610  10.170  1.00  0.00            
ATOM     33  H16 GCD     1      18.430  26.440   9.130  1.00  0.00            
ATOM     34  O8  GCD     1      17.630  26.450  10.920  1.00  0.00            
ATOM     35  C11 GCD     1      17.910  26.580  12.330  1.00  0.00            
ATOM     36  H17 GCD     1      18.640  25.810  12.640  1.00  0.00            
ATOM     37  C12 GCD     1      16.590  26.430  13.180  1.00  0.00            
ATOM     38  H18 GCD     1      15.890  27.240  12.940  1.00  0.00            
ATOM     39  H19 GCD     1      16.890  26.530  14.230  1.00  0.00            
ATOM     40  O9  GCD     1      15.920  25.220  12.960  1.00  0.00            
ATOM     41  H20 GCD     1      15.860  24.860  12.070  1.00  0.00            
ATOM     42  O10 GCD     1      19.770  25.670  10.580  1.00  0.00            
ATOM     43  C13 GCD     1      20.250  24.750   9.570  1.00  0.00            
ATOM     44  H21 GCD     1      20.210  25.170   8.560  1.00  0.00            
ATOM     45  C14 GCD     1      21.720  24.580   9.930  1.00  0.00            
ATOM     46  H22 GCD     1      21.700  24.120  10.930  1.00  0.00            
ATOM     47  O11 GCD     1      22.400  25.840   9.900  1.00  0.00            
ATOM     48  H23 GCD     1      23.280  25.740   9.520  1.00  0.00            
ATOM     49  C15 GCD     1      22.370  23.550   8.970  1.00  0.00            
ATOM     50  H24 GCD     1      22.420  23.970   7.960  1.00  0.00            
ATOM     51  O12 GCD     1      23.660  23.120   9.330  1.00  0.00            
ATOM     52  H25 GCD     1      23.650  22.190   9.560  1.00  0.00            
ATOM     53  C16 GCD     1      21.520  22.290   8.890  1.00  0.00            
ATOM     54  H26 GCD     1      21.920  21.660   8.100  1.00  0.00            
ATOM     55  O13 GCD     1      20.160  22.590   8.650  1.00  0.00            
ATOM     56  C17 GCD     1      19.490  23.400   9.640  1.00  0.00            
ATOM     57  H27 GCD     1      19.540  23.030  10.670  1.00  0.00            
ATOM     58  C18 GCD     1      17.990  23.440   9.280  1.00  0.00            
ATOM     59  H28 GCD     1      17.420  23.970  10.060  1.00  0.00            
ATOM     60  H29 GCD     1      17.610  22.420   9.360  1.00  0.00            
ATOM     61  O14 GCD     1      17.760  24.000   7.980  1.00  0.00            
ATOM     62  H30 GCD     1      17.910  23.320   7.320  1.00  0.00            
ATOM     63  O15 GCD     1      21.630  21.500  10.080  1.00  0.00            
ATOM     64  C19 GCD     1      21.430  20.120   9.940  1.00  0.00            
ATOM     65  H31 GCD     1      21.090  19.770   8.960  1.00  0.00            
ATOM     66  C20 GCD     1      22.810  19.460  10.090  1.00  0.00            
ATOM     67  H32 GCD     1      23.270  19.680  11.060  1.00  0.00            
ATOM     68  O16 GCD     1      23.780  19.850   9.090  1.00  0.00            
ATOM     69  H33 GCD     1      24.680  19.630   9.360  1.00  0.00            
ATOM     70  C21 GCD     1      22.680  17.920  10.130  1.00  0.00            
ATOM     71  H34 GCD     1      22.380  17.590   9.130  1.00  0.00            
ATOM     72  O17 GCD     1      23.920  17.320  10.420  1.00  0.00            
ATOM     73  H35 GCD     1      24.670  17.430   9.820  1.00  0.00            
ATOM     74  C22 GCD     1      21.580  17.430  11.070  1.00  0.00            
ATOM     75  H36 GCD     1      21.430  16.350  11.050  1.00  0.00            
ATOM     76  O18 GCD     1      20.410  18.200  10.930  1.00  0.00            
ATOM     77  C23 GCD     1      20.540  19.600  11.050  1.00  0.00            
ATOM     78  H37 GCD     1      21.100  19.690  11.990  1.00  0.00            
ATOM     79  C24 GCD     1      19.130  20.210  11.140  1.00  0.00            
ATOM     80  H38 GCD     1      19.320  21.300  11.130  1.00  0.00            
ATOM     81  H39 GCD     1      18.730  19.950  12.130  1.00  0.00            
ATOM     82  O19 GCD     1      18.320  19.850  10.050  1.00  0.00            
ATOM     83  H40 GCD     1      18.200  18.890  10.110  1.00  0.00            
ATOM     84  O20 GCD     1      22.090  17.760  12.450  1.00  0.00            
ATOM     85  C25 GCD     1      22.110  16.670  13.370  1.00  0.00            
ATOM     86  H41 GCD     1      21.580  15.780  13.000  1.00  0.00            
ATOM     87  C26 GCD     1      23.570  16.290  13.600  1.00  0.00            
ATOM     88  H42 GCD     1      24.130  17.230  13.720  1.00  0.00            
ATOM     89  O21 GCD     1      24.090  15.380  12.620  1.00  0.00            
ATOM     90  H43 GCD     1      24.520  15.810  11.870  1.00  0.00            
ATOM     91  C27 GCD     1      23.750  15.550  14.920  1.00  0.00            
ATOM     92  H44 GCD     1      23.220  14.600  14.760  1.00  0.00            
ATOM     93  O22 GCD     1      25.110  15.300  15.190  1.00  0.00            
ATOM     94  H45 GCD     1      25.510  16.160  15.370  1.00  0.00            
ATOM     95  C28 GCD     1      23.120  16.330  16.080  1.00  0.00            
ATOM     96  H46 GCD     1      23.300  15.760  16.990  1.00  0.00            
ATOM     97  O23 GCD     1      21.740  16.440  15.760  1.00  0.00            
ATOM     98  C29 GCD     1      21.430  17.220  14.620  1.00  0.00            
ATOM     99  H47 GCD     1      21.820  18.250  14.650  1.00  0.00            
ATOM    100  C30 GCD     1      19.910  17.300  14.470  1.00  0.00            
ATOM    101  H48 GCD     1      19.540  16.330  14.130  1.00  0.00            
ATOM    102  H49 GCD     1      19.720  18.010  13.660  1.00  0.00            
ATOM    103  O24 GCD     1      19.190  17.750  15.670  1.00  0.00            
ATOM    104  H50 GCD     1      18.240  17.710  15.540  1.00  0.00            
ATOM    105  O25 GCD     1      23.750  17.620  16.210  1.00  0.00            
ATOM    106  C31 GCD     1      24.850  17.780  17.140  1.00  0.00            
ATOM    107  H51 GCD     1      25.290  16.820  17.460  1.00  0.00            
ATOM    108  C32 GCD     1      25.860  18.740  16.490  1.00  0.00            
ATOM    109  H52 GCD     1      25.470  19.710  16.160  1.00  0.00            
ATOM    110  O26 GCD     1      26.330  18.060  15.340  1.00  0.00            
ATOM    111  H53 GCD     1      27.080  18.540  14.970  1.00  0.00            
ATOM    112  C33 GCD     1      26.960  19.040  17.470  1.00  0.00            
ATOM    113  H54 GCD     1      27.340  18.070  17.800  1.00  0.00            
ATOM    114  O27 GCD     1      28.100  19.710  16.970  1.00  0.00            
ATOM    115  H55 GCD     1      28.780  19.080  16.700  1.00  0.00            
ATOM    116  C34 GCD     1      26.420  19.710  18.650  1.00  0.00            
ATOM    117  H56 GCD     1      27.120  19.840  19.480  1.00  0.00            
ATOM    118  O28 GCD     1      25.460  18.850  19.220  1.00  0.00            
ATOM    119  C35 GCD     1      24.280  18.490  18.450  1.00  0.00            
ATOM    120  H57 GCD     1      23.820  19.420  18.090  1.00  0.00            
ATOM    121  C36 GCD     1      23.320  17.610  19.200  1.00  0.00            
ATOM    122  H58 GCD     1      23.680  16.620  19.500  1.00  0.00            
ATOM    123  H59 GCD     1      22.500  17.330  18.520  1.00  0.00            
ATOM    124  O29 GCD     1      22.560  18.290  20.220  1.00  0.00            
ATOM    125  H60 GCD     1      23.130  18.320  21.000  1.00  0.00            
ATOM    126  O30 GCD     1      25.750  20.890  18.280  1.00  0.00            
ATOM    127  C37 GCD     1      26.100  22.030  19.050  1.00  0.00            
ATOM    128  H61 GCD     1      26.980  21.870  19.680  1.00  0.00            
ATOM    129  C38 GCD     1      26.480  23.150  18.060  1.00  0.00            
ATOM    130  H62 GCD     1      25.640  23.240  17.360  1.00  0.00            
ATOM    131  O31 GCD     1      27.570  22.750  17.290  1.00  0.00            
ATOM    132  H63 GCD     1      27.320  21.850  17.050  1.00  0.00            
ATOM    133  C39 GCD     1      26.640  24.500  18.750  1.00  0.00            
ATOM    134  H64 GCD     1      27.590  24.380  19.280  1.00  0.00            
ATOM    135  O32 GCD     1      26.830  25.500  17.770  1.00  0.00            
ATOM    136  H65 GCD     1      27.220  25.150  16.970  1.00  0.00            
ATOM    137  C40 GCD     1      25.420  24.770  19.640  1.00  0.00            
ATOM    138  H66 GCD     1      25.520  25.630  20.310  1.00  0.00            
ATOM    139  O33 GCD     1      25.220  23.690  20.470  1.00  0.00            
ATOM    140  C41 GCD     1      24.910  22.450  19.880  1.00  0.00            
ATOM    141  H67 GCD     1      24.180  22.680  19.100  1.00  0.00            
ATOM    142  C42 GCD     1      24.380  21.370  20.920  1.00  0.00            
ATOM    143  H68 GCD     1      25.100  21.240  21.740  1.00  0.00            
ATOM    144  H69 GCD     1      24.250  20.370  20.480  1.00  0.00            
ATOM    145  O34 GCD     1      23.100  21.750  21.490  1.00  0.00            
ATOM    146  H70 GCD     1      23.220  22.700  21.640  1.00  0.00            
ATOM    147  O35 GCD     1      24.350  25.110  18.770  1.00  0.00            
ATOM    148  C43 GCD     1      23.560  26.210  19.210  1.00  0.00            
ATOM    149  H71 GCD     1      23.800  26.420  20.270  1.00  0.00            
ATOM    150  C44 GCD     1      23.710  27.410  18.350  1.00  0.00            
ATOM    151  H72 GCD     1      23.440  26.940  17.400  1.00  0.00            
ATOM    152  O36 GCD     1      25.090  27.800  18.520  1.00  0.00            
ATOM    153  H73 GCD     1      25.560  26.980  18.330  1.00  0.00            
ATOM    154  C45 GCD     1      22.850  28.550  18.870  1.00  0.00            
ATOM    155  H74 GCD     1      23.030  28.660  19.950  1.00  0.00            
ATOM    156  O37 GCD     1      22.980  29.800  18.210  1.00  0.00            
ATOM    157  H75 GCD     1      23.920  30.010  18.330  1.00  0.00            
ATOM    158  C46 GCD     1      21.430  28.080  18.880  1.00  0.00            
ATOM    159  H76 GCD     1      20.750  28.800  19.340  1.00  0.00            
ATOM    160  O38 GCD     1      20.950  27.870  17.580  1.00  0.00            
ATOM    161  O39 GCD     1      21.390  26.890  19.650  1.00  0.00            
ATOM    162  C47 GCD     1      22.110  25.780  19.160  1.00  0.00            
ATOM    163  H77 GCD     1      21.720  25.450  18.190  1.00  0.00            
ATOM    164  C48 GCD     1      21.850  24.580  20.110  1.00  0.00            
ATOM    165  H78 GCD     1      22.310  23.700  19.640  1.00  0.00            
ATOM    166  H79 GCD     1      20.780  24.340  20.210  1.00  0.00            
ATOM    167  O40 GCD     1      22.260  24.880  21.440  1.00  0.00            
ATOM    168  H80 GCD     1      21.530  25.340  21.880  1.00  0.00            
ATOM    169  C1  CG5     2      22.450  30.930  13.870  1.00  0.00            
ATOM    170  C2  CG5     2      22.730  29.460  13.450  1.00  0.00            
ATOM    171  C3  CG5     2      24.040  28.890  14.020  1.00  0.00            
ATOM    172  C4  CG5     2      24.160  27.350  13.760  1.00  0.00            
ATOM    173  O1  CG5     2      23.180  26.650  14.560  1.00  0.00            
ATOM    174  C5  CG5     2      23.160  25.260  14.450  1.00  0.00            
ATOM    175  C6  CG5     2      21.910  24.670  14.700  1.00  0.00            
ATOM    176  C7  CG5     2      21.680  23.270  14.430  1.00  0.00            
ATOM    177  C8  CG5     2      20.320  22.580  14.270  1.00  0.00            
ATOM    178  N1  CG5     2      19.370  23.050  15.090  1.00  0.00            
ATOM    179  C9  CG5     2      17.950  22.770  14.740  1.00  0.00            
ATOM    180  C10 CG5     2      17.400  21.590  15.540  1.00  0.00            
ATOM    181  N2  CG5     2      16.910  21.830  17.000  1.00  0.00            
ATOM    182  C11 CG5     2      16.610  20.510  17.740  1.00  0.00            
ATOM    183  C12 CG5     2      15.510  19.540  17.180  1.00  0.00            
ATOM    184  C13 CG5     2      15.620  22.670  16.920  1.00  0.00            
ATOM    185  C14 CG5     2      15.000  22.920  18.350  1.00  0.00            
ATOM    186  O2  CG5     2      20.160  21.620  13.550  1.00  0.00            
ATOM    187  N3  CG5     2      24.250  24.520  14.120  1.00  0.00            
ATOM    188  C15 CG5     2      24.100  23.190  13.970  1.00  0.00            
ATOM    189  C16 CG5     2      22.850  22.480  14.230  1.00  0.00            
ATOM    190  C17 CG5     2      22.840  21.120  14.230  1.00  0.00            
ATOM    191  C18 CG5     2      23.940  20.420  13.740  1.00  0.00            
ATOM    192  C19 CG5     2      25.160  21.060  13.500  1.00  0.00            
ATOM    193  C20 CG5     2      25.250  22.460  13.640  1.00  0.00            
ATOM    194  H1  CG5     2      21.440  31.200  13.520  1.00  0.00            
ATOM    195  H2  CG5     2      22.540  31.000  14.960  1.00  0.00            
ATOM    196  H3  CG5     2      23.160  31.680  13.500  1.00  0.00            
ATOM    197  H4  CG5     2      22.670  29.330  12.360  1.00  0.00            
ATOM    198  H5  CG5     2      21.820  28.940  13.800  1.00  0.00            
ATOM    199  H6  CG5     2      24.100  29.160  15.080  1.00  0.00            
ATOM    200  H7  CG5     2      24.930  29.410  13.630  1.00  0.00            
ATOM    201  H8  CG5     2      25.210  27.090  13.960  1.00  0.00            
ATOM    202  H9  CG5     2      23.930  27.220  12.700  1.00  0.00            
ATOM    203  H10 CG5     2      21.060  25.330  14.800  1.00  0.00            
ATOM    204  H11 CG5     2      19.710  23.760  15.730  1.00  0.00            
ATOM    205  H12 CG5     2      17.860  22.580  13.670  1.00  0.00            
ATOM    206  H13 CG5     2      17.330  23.660  14.910  1.00  0.00            
ATOM    207  H14 CG5     2      18.230  20.890  15.650  1.00  0.00            
ATOM    208  H15 CG5     2      16.500  21.210  15.060  1.00  0.00            
ATOM    209  H16 CG5     2      17.620  22.380  17.500  1.00  0.00            
ATOM    210  H17 CG5     2      16.460  20.850  18.760  1.00  0.00            
ATOM    211  H18 CG5     2      17.530  19.930  17.740  1.00  0.00            
ATOM    212  H19 CG5     2      15.920  18.540  17.360  1.00  0.00            
ATOM    213  H20 CG5     2      14.520  19.800  17.590  1.00  0.00            
ATOM    214  H21 CG5     2      15.490  19.690  16.100  1.00  0.00            
ATOM    215  H22 CG5     2      14.870  22.270  16.240  1.00  0.00            
ATOM    216  H23 CG5     2      15.880  23.650  16.510  1.00  0.00            
ATOM    217  H24 CG5     2      15.790  23.360  18.970  1.00  0.00            
ATOM    218  H25 CG5     2      14.190  23.660  18.250  1.00  0.00            
ATOM    219  H26 CG5     2      14.520  21.990  18.700  1.00  0.00            
ATOM    220  H27 CG5     2      22.000  20.460  14.450  1.00  0.00            
ATOM    221  H28 CG5     2      23.830  19.350  13.550  1.00  0.00            
ATOM    222  H29 CG5     2      25.970  20.400  13.210  1.00  0.00            
ATOM    223  H30 CG5     2      26.190  22.970  13.430  1.00  0.00            
TER
ENDMDL
MODEL        1
ATOM      1  H1  GCD     1      36.770  27.760  18.310  1.00  0.00            
ATOM      2  O1  GCD     1      36.570  28.060  17.420  1.00  0.00            
ATOM      3  C1  GCD     1      35.150  28.160  17.290  1.00  0.00            
ATOM      4  H2  GCD     1      34.890  28.780  16.420  1.00  0.00            
ATOM      5  H3  GCD     1      34.720  27.240  16.890  1.00  0.00            
ATOM      6  C2  GCD     1      34.450  28.640  18.550  1.00  0.00            
ATOM      7  H4  GCD     1      33.360  28.600  18.440  1.00  0.00            
ATOM      8  C3  GCD     1      34.770  30.050  18.920  1.00  0.00            
ATOM      9  H5  GCD     1      35.800  30.310  19.200  1.00  0.00            
ATOM     10  C4  GCD     1      33.950  30.250  20.240  1.00  0.00            
ATOM     11  H6  GCD     1      32.890  30.200  19.970  1.00  0.00            
ATOM     12  O2  GCD     1      34.140  31.610  20.730  1.00  0.00            
ATOM     13  H7  GCD     1      33.370  31.820  21.270  1.00  0.00            
ATOM     14  C5  GCD     1      34.180  29.290  21.420  1.00  0.00            
ATOM     15  H8  GCD     1      35.180  29.350  21.850  1.00  0.00            
ATOM     16  O3  GCD     1      33.280  29.550  22.520  1.00  0.00            
ATOM     17  H9  GCD     1      32.370  29.480  22.220  1.00  0.00            
ATOM     18  C6  GCD     1      34.010  27.860  20.810  1.00  0.00            
ATOM     19  O4  GCD     1      34.790  27.770  19.620  1.00  0.00            
ATOM     20  H10 GCD     1      34.530  27.180  21.490  1.00  0.00            
ATOM     21  O5  GCD     1      32.670  27.520  20.550  1.00  0.00            
ATOM     22  C7  GCD     1      31.840  26.850  21.510  1.00  0.00            
ATOM     23  H11 GCD     1      32.260  26.950  22.520  1.00  0.00            
ATOM     24  C8  GCD     1      30.470  27.560  21.310  1.00  0.00            
ATOM     25  H12 GCD     1      30.420  27.440  20.220  1.00  0.00            
ATOM     26  O6  GCD     1      30.610  28.960  21.560  1.00  0.00            
ATOM     27  H13 GCD     1      30.330  29.130  22.470  1.00  0.00            
ATOM     28  C9  GCD     1      29.280  26.750  21.840  1.00  0.00            
ATOM     29  H14 GCD     1      29.390  26.670  22.930  1.00  0.00            
ATOM     30  O7  GCD     1      28.060  27.340  21.420  1.00  0.00            
ATOM     31  H15 GCD     1      27.950  27.430  20.470  1.00  0.00            
ATOM     32  C10 GCD     1      29.330  25.380  21.310  1.00  0.00            
ATOM     33  H16 GCD     1      28.620  24.750  21.850  1.00  0.00            
ATOM     34  O8  GCD     1      30.660  24.810  21.690  1.00  0.00            
ATOM     35  C11 GCD     1      31.830  25.380  21.180  1.00  0.00            
ATOM     36  H17 GCD     1      31.810  25.210  20.090  1.00  0.00            
ATOM     37  C12 GCD     1      33.080  24.810  21.810  1.00  0.00            
ATOM     38  H18 GCD     1      33.210  25.180  22.840  1.00  0.00            
ATOM     39  H19 GCD     1      33.970  25.060  21.220  1.00  0.00            
ATOM     40  O9  GCD     1      33.180  23.410  21.860  1.00  0.00            
ATOM     41  H20 GCD     1      33.240  23.110  20.950  1.00  0.00            
ATOM     42  O10 GCD     1      29.210  25.400  19.880  1.00  0.00            
ATOM     43  C13 GCD     1      28.480  24.330  19.400  1.00  0.00            
ATOM     44  H21 GCD     1      28.220  23.680  20.240  1.00  0.00            
ATOM     45  C14 GCD     1      27.120  24.790  18.790  1.00  0.00            
ATOM     46  H22 GCD     1      27.310  25.590  18.060  1.00  0.00            
ATOM     47  O11 GCD     1      26.370  25.220  19.890  1.00  0.00            
ATOM     48  H23 GCD     1      26.870  25.820  20.440  1.00  0.00            
ATOM     49  C15 GCD     1      26.320  23.630  18.100  1.00  0.00            
ATOM     50  H24 GCD     1      26.110  22.880  18.880  1.00  0.00            
ATOM     51  O12 GCD     1      25.130  24.080  17.470  1.00  0.00            
ATOM     52  H25 GCD     1      24.810  24.810  18.010  1.00  0.00            
ATOM     53  C16 GCD     1      27.290  22.970  17.090  1.00  0.00            
ATOM     54  H26 GCD     1      26.790  22.080  16.710  1.00  0.00            
ATOM     55  O13 GCD     1      28.480  22.580  17.700  1.00  0.00            
ATOM     56  C17 GCD     1      29.300  23.560  18.320  1.00  0.00            
ATOM     57  H27 GCD     1      29.680  24.340  17.650  1.00  0.00            
ATOM     58  C18 GCD     1      30.550  22.880  18.850  1.00  0.00            
ATOM     59  H28 GCD     1      31.110  23.630  19.420  1.00  0.00            
ATOM     60  H29 GCD     1      31.260  22.550  18.080  1.00  0.00            
ATOM     61  O14 GCD     1      30.250  21.700  19.570  1.00  0.00            
ATOM     62  H30 GCD     1      29.950  21.000  18.980  1.00  0.00            
ATOM     63  O15 GCD     1      27.540  23.900  16.070  1.00  0.00            
ATOM     64  C19 GCD     1      27.450  23.330  14.780  1.00  0.00            
ATOM     65  H31 GCD     1      27.280  22.250  14.870  1.00  0.00            
ATOM     66  C20 GCD     1      26.190  23.840  14.120  1.00  0.00            
ATOM     67  H32 GCD     1      26.220  24.930  14.030  1.00  0.00            
ATOM     68  O16 GCD     1      24.980  23.450  14.760  1.00  0.00            
ATOM     69  H33 GCD     1      25.000  23.770  15.670  1.00  0.00            
ATOM     70  C21 GCD     1      26.210  23.270  12.710  1.00  0.00            
ATOM     71  H34 GCD     1      26.120  22.190  12.880  1.00  0.00            
ATOM     72  O17 GCD     1      25.000  23.630  12.110  1.00  0.00            
ATOM     73  H35 GCD     1      25.060  24.590  11.970  1.00  0.00            
ATOM     74  C22 GCD     1      27.460  23.620  11.950  1.00  0.00            
ATOM     75  H36 GCD     1      27.470  23.160  10.960  1.00  0.00            
ATOM     76  O18 GCD     1      28.510  23.110  12.630  1.00  0.00            
ATOM     77  C23 GCD     1      28.720  23.630  13.980  1.00  0.00            
ATOM     78  H37 GCD     1      29.020  24.680  13.930  1.00  0.00            
ATOM     79  C24 GCD     1      29.970  22.970  14.520  1.00  0.00            
ATOM     80  H38 GCD     1      30.130  23.300  15.550  1.00  0.00            
ATOM     81  H39 GCD     1      30.850  23.280  13.950  1.00  0.00            
ATOM     82  O19 GCD     1      29.950  21.600  14.610  1.00  0.00            
ATOM     83  H40 GCD     1      30.790  21.380  15.020  1.00  0.00            
ATOM     84  O20 GCD     1      27.590  25.060  11.770  1.00  0.00            
ATOM     85  C25 GCD     1      26.980  25.570  10.550  1.00  0.00            
ATOM     86  H41 GCD     1      26.350  24.780  10.120  1.00  0.00            
ATOM     87  C26 GCD     1      26.060  26.740  10.930  1.00  0.00            
ATOM     88  H42 GCD     1      26.610  27.450  11.560  1.00  0.00            
ATOM     89  O21 GCD     1      24.980  26.140  11.530  1.00  0.00            
ATOM     90  H43 GCD     1      24.220  26.720  11.510  1.00  0.00            
ATOM     91  C27 GCD     1      25.640  27.450   9.670  1.00  0.00            
ATOM     92  H44 GCD     1      25.110  26.870   8.910  1.00  0.00            
ATOM     93  O22 GCD     1      24.810  28.530  10.160  1.00  0.00            
ATOM     94  H45 GCD     1      23.910  28.440   9.850  1.00  0.00            
ATOM     95  C28 GCD     1      26.880  27.970   8.930  1.00  0.00            
ATOM     96  H46 GCD     1      26.530  28.460   8.020  1.00  0.00            
ATOM     97  O23 GCD     1      27.590  26.850   8.450  1.00  0.00            
ATOM     98  C29 GCD     1      28.110  26.020   9.490  1.00  0.00            
ATOM     99  H47 GCD     1      28.860  26.570  10.080  1.00  0.00            
ATOM    100  C30 GCD     1      28.890  24.870   8.870  1.00  0.00            
ATOM    101  H48 GCD     1      28.260  24.310   8.160  1.00  0.00            
ATOM    102  H49 GCD     1      28.940  24.080   9.630  1.00  0.00            
ATOM    103  O24 GCD     1      30.100  25.310   8.360  1.00  0.00            
ATOM    104  H50 GCD     1      29.870  25.920   7.650  1.00  0.00            
ATOM    105  O25 GCD     1      27.740  28.790   9.770  1.00  0.00            
ATOM    106  C31 GCD     1      28.040  30.120   9.260  1.00  0.00            
ATOM    107  H51 GCD     1      27.600  30.270   8.270  1.00  0.00            
ATOM    108  C32 GCD     1      27.610  31.220  10.200  1.00  0.00            
ATOM    109  H52 GCD     1      27.980  30.920  11.190  1.00  0.00            
ATOM    110  O26 GCD     1      26.180  31.090  10.210  1.00  0.00            
ATOM    111  H53 GCD     1      25.990  30.190  10.490  1.00  0.00            
ATOM    112  C33 GCD     1      28.220  32.610   9.930  1.00  0.00            
ATOM    113  H54 GCD     1      27.690  33.080   9.090  1.00  0.00            
ATOM    114  O27 GCD     1      28.040  33.410  11.100  1.00  0.00            
ATOM    115  H55 GCD     1      27.120  33.340  11.400  1.00  0.00            
ATOM    116  C34 GCD     1      29.670  32.580   9.580  1.00  0.00            
ATOM    117  H56 GCD     1      30.000  33.530   9.160  1.00  0.00            
ATOM    118  O28 GCD     1      29.800  31.580   8.520  1.00  0.00            
ATOM    119  C35 GCD     1      29.560  30.210   8.990  1.00  0.00            
ATOM    120  H57 GCD     1      30.170  29.940   9.860  1.00  0.00            
ATOM    121  C36 GCD     1      29.940  29.310   7.880  1.00  0.00            
ATOM    122  H58 GCD     1      29.530  29.590   6.900  1.00  0.00            
ATOM    123  H59 GCD     1      29.640  28.270   8.100  1.00  0.00            
ATOM    124  O29 GCD     1      31.320  29.300   7.770  1.00  0.00            
ATOM    125  H60 GCD     1      31.540  30.230   7.700  1.00  0.00            
ATOM    126  O30 GCD     1      30.430  32.210  10.740  1.00  0.00            
ATOM    127  C37 GCD     1      31.550  32.970  11.020  1.00  0.00            
ATOM    128  H61 GCD     1      31.820  33.560  10.140  1.00  0.00            
ATOM    129  C38 GCD     1      31.260  33.940  12.210  1.00  0.00            
ATOM    130  H62 GCD     1      30.870  33.230  12.950  1.00  0.00            
ATOM    131  O31 GCD     1      30.210  34.900  11.830  1.00  0.00            
ATOM    132  H63 GCD     1      29.410  34.390  11.640  1.00  0.00            
ATOM    133  C39 GCD     1      32.540  34.670  12.670  1.00  0.00            
ATOM    134  H64 GCD     1      32.920  35.330  11.880  1.00  0.00            
ATOM    135  O32 GCD     1      32.400  35.540  13.820  1.00  0.00            
ATOM    136  H65 GCD     1      32.570  35.040  14.620  1.00  0.00            
ATOM    137  C40 GCD     1      33.680  33.730  12.870  1.00  0.00            
ATOM    138  H66 GCD     1      34.610  34.270  13.070  1.00  0.00            
ATOM    139  O33 GCD     1      33.770  32.960  11.680  1.00  0.00            
ATOM    140  C41 GCD     1      32.700  32.080  11.400  1.00  0.00            
ATOM    141  H67 GCD     1      32.410  31.440  12.230  1.00  0.00            
ATOM    142  C42 GCD     1      33.110  31.220  10.190  1.00  0.00            
ATOM    143  H68 GCD     1      33.500  31.870   9.400  1.00  0.00            
ATOM    144  H69 GCD     1      32.230  30.670   9.810  1.00  0.00            
ATOM    145  O34 GCD     1      34.200  30.410  10.560  1.00  0.00            
ATOM    146  H70 GCD     1      34.900  31.000  10.860  1.00  0.00            
ATOM    147  O35 GCD     1      33.310  32.880  13.960  1.00  0.00            
ATOM    148  C43 GCD     1      34.310  32.910  15.030  1.00  0.00            
ATOM    149  H71 GCD     1      34.990  33.760  14.880  1.00  0.00            
ATOM    150  C44 GCD     1      33.690  33.370  16.340  1.00  0.00            
ATOM    151  H72 GCD     1      32.810  32.770  16.610  1.00  0.00            
ATOM    152  O36 GCD     1      33.220  34.740  16.160  1.00  0.00            
ATOM    153  H73 GCD     1      32.950  35.060  17.030  1.00  0.00            
ATOM    154  C45 GCD     1      34.660  33.280  17.530  1.00  0.00            
ATOM    155  H74 GCD     1      35.410  34.060  17.310  1.00  0.00            
ATOM    156  O37 GCD     1      34.120  33.560  18.810  1.00  0.00            
ATOM    157  H75 GCD     1      33.860  32.700  19.160  1.00  0.00            
ATOM    158  C46 GCD     1      35.350  31.910  17.580  1.00  0.00            
ATOM    159  H76 GCD     1      36.140  31.980  18.330  1.00  0.00            
ATOM    160  O38 GCD     1      34.290  30.970  17.970  1.00  0.00            
ATOM    161  O39 GCD     1      35.900  31.710  16.330  1.00  0.00            
ATOM    162  C47 GCD     1      35.050  31.580  15.200  1.00  0.00            
ATOM    163  H77 GCD     1      34.340  30.780  15.420  1.00  0.00            
ATOM    164  C48 GCD     1      35.830  31.340  13.920  1.00  0.00            
ATOM    165  H78 GCD     1      36.430  32.230  13.710  1.00  0.00            
ATOM    166  H79 GCD     1      35.140  31.190  13.080  1.00  0.00            
ATOM    167  O40 GCD     1      36.500  30.050  13.890  1.00  0.00            
ATOM    168  H80 GCD     1      37.020  30.120  14.700  1.00  0.00            
ATOM    169  C1  CG5     2      23.820  29.920  13.690  1.00  0.00            
ATOM    170  C2  CG5     2      25.230  29.410  13.890  1.00  0.00            
ATOM    171  C3  CG5     2      25.230  28.760  15.250  1.00  0.00            
ATOM    172  C4  CG5     2      26.420  27.720  15.570  1.00  0.00            
ATOM    173  O1  CG5     2      27.690  28.340  15.190  1.00  0.00            
ATOM    174  C5  CG5     2      28.810  27.600  15.080  1.00  0.00            
ATOM    175  C6  CG5     2      29.320  27.280  13.820  1.00  0.00            
ATOM    176  C7  CG5     2      30.590  26.600  13.680  1.00  0.00            
ATOM    177  C8  CG5     2      31.140  26.220  12.350  1.00  0.00            
ATOM    178  N1  CG5     2      31.640  27.270  11.610  1.00  0.00            
ATOM    179  C9  CG5     2      32.130  27.220  10.300  1.00  0.00            
ATOM    180  C10 CG5     2      33.560  26.890  10.230  1.00  0.00            
ATOM    181  N2  CG5     2      34.170  27.440   8.930  1.00  0.00            
ATOM    182  C11 CG5     2      33.590  26.830   7.640  1.00  0.00            
ATOM    183  C12 CG5     2      33.780  25.350   7.400  1.00  0.00            
ATOM    184  C13 CG5     2      35.620  27.290   8.840  1.00  0.00            
ATOM    185  C14 CG5     2      36.340  28.560   9.360  1.00  0.00            
ATOM    186  O2  CG5     2      31.200  25.080  11.920  1.00  0.00            
ATOM    187  N3  CG5     2      29.340  27.290  16.260  1.00  0.00            
ATOM    188  C15 CG5     2      30.540  26.700  16.150  1.00  0.00            
ATOM    189  C16 CG5     2      31.180  26.270  14.910  1.00  0.00            
ATOM    190  C17 CG5     2      32.390  25.480  14.970  1.00  0.00            
ATOM    191  C18 CG5     2      32.990  25.200  16.210  1.00  0.00            
ATOM    192  C19 CG5     2      32.520  25.770  17.390  1.00  0.00            
ATOM    193  C20 CG5     2      31.310  26.540  17.340  1.00  0.00            
ATOM    194  H1  CG5     2      23.460  30.640  14.440  1.00  0.00            
ATOM    195  H2  CG5     2      23.750  30.490  12.750  1.00  0.00            
ATOM    196  H3  CG5     2      23.190  29.020  13.700  1.00  0.00            
ATOM    197  H4  CG5     2      26.010  30.180  13.800  1.00  0.00            
ATOM    198  H5  CG5     2      25.580  28.680  13.140  1.00  0.00            
ATOM    199  H6  CG5     2      24.260  28.260  15.420  1.00  0.00            
ATOM    200  H7  CG5     2      25.350  29.600  15.960  1.00  0.00            
ATOM    201  H8  CG5     2      26.230  26.990  14.760  1.00  0.00            
ATOM    202  H9  CG5     2      26.370  27.220  16.540  1.00  0.00            
ATOM    203  H10 CG5     2      28.850  27.650  12.910  1.00  0.00            
ATOM    204  H11 CG5     2      31.560  28.160  12.100  1.00  0.00            
ATOM    205  H12 CG5     2      32.020  28.270   9.990  1.00  0.00            
ATOM    206  H13 CG5     2      31.470  26.650   9.640  1.00  0.00            
ATOM    207  H14 CG5     2      33.700  25.810  10.250  1.00  0.00            
ATOM    208  H15 CG5     2      34.010  27.360  11.110  1.00  0.00            
ATOM    209  H16 CG5     2      33.910  28.440   8.990  1.00  0.00            
ATOM    210  H17 CG5     2      34.090  27.420   6.870  1.00  0.00            
ATOM    211  H18 CG5     2      32.520  27.020   7.660  1.00  0.00            
ATOM    212  H19 CG5     2      34.830  25.030   7.390  1.00  0.00            
ATOM    213  H20 CG5     2      33.250  24.760   8.160  1.00  0.00            
ATOM    214  H21 CG5     2      33.450  25.080   6.390  1.00  0.00            
ATOM    215  H22 CG5     2      35.830  27.270   7.770  1.00  0.00            
ATOM    216  H23 CG5     2      35.960  26.350   9.300  1.00  0.00            
ATOM    217  H24 CG5     2      37.400  28.510   9.100  1.00  0.00            
ATOM    218  H25 CG5     2      35.880  29.390   8.830  1.00  0.00            
ATOM    219  H26 CG5     2      36.280  28.770  10.440  1.00  0.00            
ATOM    220  H27 CG5     2      33.000  25.160  14.130  1.00  0.00            
ATOM    221  H28 CG5     2      33.940  24.670  16.270  1.00  0.00            
ATOM    222  H29 CG5     2      33.040  25.740  18.340  1.00  0.00            
ATOM    223  H30 CG5     2      30.880  27.070  18.190  1.00  0.00            
TER
ENDMDL
MODEL        1
ATOM      1  H1  GCD     1      14.980  31.160  12.560  1.00  0.00            
ATOM      2  O1  GCD     1      14.150  30.850  12.940  1.00  0.00            
ATOM      3  C1  GCD     1      13.940  31.730  14.020  1.00  0.00            
ATOM      4  H2  GCD     1      13.850  32.760  13.650  1.00  0.00            
ATOM      5  H3  GCD     1      12.990  31.420  14.480  1.00  0.00            
ATOM      6  C2  GCD     1      15.070  31.680  15.090  1.00  0.00            
ATOM      7  H4  GCD     1      15.030  30.660  15.490  1.00  0.00            
ATOM      8  C3  GCD     1      14.880  32.820  16.140  1.00  0.00            
ATOM      9  H5  GCD     1      15.020  33.760  15.590  1.00  0.00            
ATOM     10  C4  GCD     1      16.080  32.730  17.100  1.00  0.00            
ATOM     11  H6  GCD     1      16.160  31.710  17.510  1.00  0.00            
ATOM     12  O2  GCD     1      15.920  33.690  18.150  1.00  0.00            
ATOM     13  H7  GCD     1      16.680  33.880  18.710  1.00  0.00            
ATOM     14  C5  GCD     1      17.370  32.910  16.260  1.00  0.00            
ATOM     15  H8  GCD     1      17.290  33.890  15.770  1.00  0.00            
ATOM     16  O3  GCD     1      18.530  33.000  17.010  1.00  0.00            
ATOM     17  H9  GCD     1      18.640  32.170  17.490  1.00  0.00            
ATOM     18  C6  GCD     1      17.500  31.930  15.150  1.00  0.00            
ATOM     19  O4  GCD     1      16.310  31.950  14.410  1.00  0.00            
ATOM     20  H10 GCD     1      18.340  32.300  14.560  1.00  0.00            
ATOM     21  O5  GCD     1      17.740  30.610  15.620  1.00  0.00            
ATOM     22  C7  GCD     1      18.250  29.720  14.590  1.00  0.00            
ATOM     23  H11 GCD     1      18.100  30.100  13.570  1.00  0.00            
ATOM     24  C8  GCD     1      19.750  29.570  14.880  1.00  0.00            
ATOM     25  H12 GCD     1      19.810  29.010  15.830  1.00  0.00            
ATOM     26  O6  GCD     1      20.340  30.830  15.050  1.00  0.00            
ATOM     27  H13 GCD     1      19.810  31.330  15.670  1.00  0.00            
ATOM     28  C9  GCD     1      20.470  28.810  13.810  1.00  0.00            
ATOM     29  H14 GCD     1      20.350  29.350  12.870  1.00  0.00            
ATOM     30  O7  GCD     1      21.750  28.560  14.190  1.00  0.00            
ATOM     31  H15 GCD     1      21.690  28.120  15.040  1.00  0.00            
ATOM     32  C10 GCD     1      19.780  27.430  13.750  1.00  0.00            
ATOM     33  H16 GCD     1      20.190  26.840  12.920  1.00  0.00            
ATOM     34  O8  GCD     1      18.390  27.650  13.520  1.00  0.00            
ATOM     35  C11 GCD     1      17.730  28.250  14.570  1.00  0.00            
ATOM     36  H17 GCD     1      18.040  27.810  15.530  1.00  0.00            
ATOM     37  C12 GCD     1      16.260  28.070  14.420  1.00  0.00            
ATOM     38  H18 GCD     1      15.880  28.800  13.690  1.00  0.00            
ATOM     39  H19 GCD     1      15.800  28.350  15.380  1.00  0.00            
ATOM     40  O9  GCD     1      16.010  26.730  14.060  1.00  0.00            
ATOM     41  H20 GCD     1      16.650  26.530  13.380  1.00  0.00            
ATOM     42  O10 GCD     1      19.950  26.670  14.930  1.00  0.00            
ATOM     43  C13 GCD     1      20.670  25.460  14.700  1.00  0.00            
ATOM     44  H21 GCD     1      21.260  25.540  13.780  1.00  0.00            
ATOM     45  C14 GCD     1      21.690  25.360  15.850  1.00  0.00            
ATOM     46  H22 GCD     1      21.180  25.750  16.740  1.00  0.00            
ATOM     47  O11 GCD     1      22.730  26.290  15.660  1.00  0.00            
ATOM     48  H23 GCD     1      23.580  26.030  16.040  1.00  0.00            
ATOM     49  C15 GCD     1      22.250  23.980  15.860  1.00  0.00            
ATOM     50  H24 GCD     1      22.620  23.830  14.840  1.00  0.00            
ATOM     51  O12 GCD     1      23.270  23.740  16.780  1.00  0.00            
ATOM     52  H25 GCD     1      22.840  23.920  17.630  1.00  0.00            
ATOM     53  C16 GCD     1      21.180  23.010  16.040  1.00  0.00            
ATOM     54  H26 GCD     1      21.410  21.940  16.030  1.00  0.00            
ATOM     55  O13 GCD     1      20.270  23.100  14.930  1.00  0.00            
ATOM     56  C17 GCD     1      19.600  24.310  14.650  1.00  0.00            
ATOM     57  H27 GCD     1      18.860  24.440  15.450  1.00  0.00            
ATOM     58  C18 GCD     1      19.080  24.120  13.250  1.00  0.00            
ATOM     59  H28 GCD     1      19.870  24.000  12.490  1.00  0.00            
ATOM     60  H29 GCD     1      18.540  25.020  12.910  1.00  0.00            
ATOM     61  O14 GCD     1      18.250  22.970  13.210  1.00  0.00            
ATOM     62  H30 GCD     1      18.790  22.170  13.310  1.00  0.00            
ATOM     63  O15 GCD     1      20.490  23.390  17.230  1.00  0.00            
ATOM     64  C19 GCD     1      20.420  22.520  18.290  1.00  0.00            
ATOM     65  H31 GCD     1      21.180  21.740  18.130  1.00  0.00            
ATOM     66  C20 GCD     1      20.940  23.300  19.500  1.00  0.00            
ATOM     67  H32 GCD     1      20.520  24.310  19.400  1.00  0.00            
ATOM     68  O16 GCD     1      22.350  23.430  19.360  1.00  0.00            
ATOM     69  H33 GCD     1      22.750  22.750  19.920  1.00  0.00            
ATOM     70  C21 GCD     1      20.580  22.590  20.820  1.00  0.00            
ATOM     71  H34 GCD     1      21.240  21.710  20.820  1.00  0.00            
ATOM     72  O17 GCD     1      20.860  23.310  21.970  1.00  0.00            
ATOM     73  H35 GCD     1      20.300  24.090  21.920  1.00  0.00            
ATOM     74  C22 GCD     1      19.160  22.090  20.830  1.00  0.00            
ATOM     75  H36 GCD     1      18.950  21.480  21.710  1.00  0.00            
ATOM     76  O18 GCD     1      18.930  21.280  19.640  1.00  0.00            
ATOM     77  C23 GCD     1      19.020  22.060  18.420  1.00  0.00            
ATOM     78  H37 GCD     1      18.310  22.890  18.450  1.00  0.00            
ATOM     79  C24 GCD     1      18.620  21.210  17.280  1.00  0.00            
ATOM     80  H38 GCD     1      19.030  20.190  17.240  1.00  0.00            
ATOM     81  H39 GCD     1      18.950  21.740  16.380  1.00  0.00            
ATOM     82  O19 GCD     1      17.190  20.970  17.200  1.00  0.00            
ATOM     83  H40 GCD     1      17.000  20.630  16.320  1.00  0.00            
ATOM     84  O20 GCD     1      18.230  23.210  20.870  1.00  0.00            
ATOM     85  C25 GCD     1      17.700  23.490  22.160  1.00  0.00            
ATOM     86  H41 GCD     1      18.270  23.020  22.980  1.00  0.00            
ATOM     87  C26 GCD     1      17.760  24.980  22.380  1.00  0.00            
ATOM     88  H42 GCD     1      17.190  25.500  21.600  1.00  0.00            
ATOM     89  O21 GCD     1      19.150  25.460  22.320  1.00  0.00            
ATOM     90  H43 GCD     1      19.110  26.420  22.440  1.00  0.00            
ATOM     91  C27 GCD     1      17.030  25.440  23.670  1.00  0.00            
ATOM     92  H44 GCD     1      17.500  24.930  24.520  1.00  0.00            
ATOM     93  O22 GCD     1      17.050  26.830  23.860  1.00  0.00            
ATOM     94  H45 GCD     1      17.940  27.120  24.050  1.00  0.00            
ATOM     95  C28 GCD     1      15.650  24.880  23.700  1.00  0.00            
ATOM     96  H46 GCD     1      15.250  25.020  24.710  1.00  0.00            
ATOM     97  O23 GCD     1      15.730  23.480  23.550  1.00  0.00            
ATOM     98  C29 GCD     1      16.270  23.060  22.310  1.00  0.00            
ATOM     99  H47 GCD     1      15.620  23.470  21.530  1.00  0.00            
ATOM    100  C30 GCD     1      16.090  21.560  22.080  1.00  0.00            
ATOM    101  H48 GCD     1      16.500  21.440  21.070  1.00  0.00            
ATOM    102  H49 GCD     1      15.000  21.460  22.220  1.00  0.00            
ATOM    103  O24 GCD     1      16.820  20.760  22.960  1.00  0.00            
ATOM    104  H50 GCD     1      16.550  21.000  23.850  1.00  0.00            
ATOM    105  O25 GCD     1      14.840  25.550  22.670  1.00  0.00            
ATOM    106  C31 GCD     1      13.420  25.450  22.530  1.00  0.00            
ATOM    107  H51 GCD     1      13.080  24.440  22.750  1.00  0.00            
ATOM    108  C32 GCD     1      12.700  26.370  23.490  1.00  0.00            
ATOM    109  H52 GCD     1      13.040  27.400  23.310  1.00  0.00            
ATOM    110  O26 GCD     1      12.900  26.030  24.850  1.00  0.00            
ATOM    111  H53 GCD     1      12.450  26.800  25.210  1.00  0.00            
ATOM    112  C33 GCD     1      11.150  26.420  23.230  1.00  0.00            
ATOM    113  H54 GCD     1      10.750  25.470  23.600  1.00  0.00            
ATOM    114  O27 GCD     1      10.620  27.480  23.970  1.00  0.00            
ATOM    115  H55 GCD     1      10.410  28.150  23.320  1.00  0.00            
ATOM    116  C34 GCD     1      10.770  26.490  21.770  1.00  0.00            
ATOM    117  H56 GCD     1       9.750  26.100  21.700  1.00  0.00            
ATOM    118  O28 GCD     1      11.590  25.520  21.030  1.00  0.00            
ATOM    119  C35 GCD     1      12.970  25.670  21.110  1.00  0.00            
ATOM    120  H57 GCD     1      13.180  26.720  20.850  1.00  0.00            
ATOM    121  C36 GCD     1      13.620  24.840  20.010  1.00  0.00            
ATOM    122  H58 GCD     1      14.680  25.090  19.920  1.00  0.00            
ATOM    123  H59 GCD     1      13.150  25.310  19.140  1.00  0.00            
ATOM    124  O29 GCD     1      13.390  23.440  20.110  1.00  0.00            
ATOM    125  H60 GCD     1      14.080  23.080  19.530  1.00  0.00            
ATOM    126  O30 GCD     1      10.940  27.750  21.190  1.00  0.00            
ATOM    127  C37 GCD     1       9.770  28.290  20.520  1.00  0.00            
ATOM    128  H61 GCD     1       8.920  27.640  20.730  1.00  0.00            
ATOM    129  C38 GCD     1       9.550  29.700  21.140  1.00  0.00            
ATOM    130  H62 GCD     1      10.560  30.110  21.030  1.00  0.00            
ATOM    131  O31 GCD     1       9.030  29.580  22.470  1.00  0.00            
ATOM    132  H63 GCD     1       8.930  30.430  22.910  1.00  0.00            
ATOM    133  C39 GCD     1       8.580  30.510  20.210  1.00  0.00            
ATOM    134  H64 GCD     1       7.600  30.030  20.290  1.00  0.00            
ATOM    135  O32 GCD     1       8.450  31.880  20.520  1.00  0.00            
ATOM    136  H65 GCD     1       9.190  32.060  21.110  1.00  0.00            
ATOM    137  C40 GCD     1       9.070  30.470  18.790  1.00  0.00            
ATOM    138  H66 GCD     1       8.340  30.970  18.150  1.00  0.00            
ATOM    139  O33 GCD     1       9.120  29.110  18.450  1.00  0.00            
ATOM    140  C41 GCD     1      10.130  28.370  19.020  1.00  0.00            
ATOM    141  H67 GCD     1      11.110  28.800  18.790  1.00  0.00            
ATOM    142  C42 GCD     1       9.940  26.980  18.370  1.00  0.00            
ATOM    143  H68 GCD     1       8.880  26.720  18.520  1.00  0.00            
ATOM    144  H69 GCD     1      10.430  26.240  19.010  1.00  0.00            
ATOM    145  O34 GCD     1      10.350  26.900  17.000  1.00  0.00            
ATOM    146  H70 GCD     1       9.790  26.220  16.610  1.00  0.00            
ATOM    147  O35 GCD     1      10.390  31.020  18.750  1.00  0.00            
ATOM    148  C43 GCD     1      10.540  32.220  17.980  1.00  0.00            
ATOM    149  H71 GCD     1       9.600  32.760  17.860  1.00  0.00            
ATOM    150  C44 GCD     1      11.530  33.160  18.700  1.00  0.00            
ATOM    151  H72 GCD     1      12.380  32.490  18.910  1.00  0.00            
ATOM    152  O36 GCD     1      10.940  33.700  19.940  1.00  0.00            
ATOM    153  H73 GCD     1      10.990  32.990  20.590  1.00  0.00            
ATOM    154  C45 GCD     1      12.060  34.240  17.800  1.00  0.00            
ATOM    155  H74 GCD     1      11.230  34.930  17.600  1.00  0.00            
ATOM    156  O37 GCD     1      13.100  35.020  18.460  1.00  0.00            
ATOM    157  H75 GCD     1      13.910  34.490  18.400  1.00  0.00            
ATOM    158  C46 GCD     1      12.610  33.740  16.500  1.00  0.00            
ATOM    159  H76 GCD     1      12.960  34.550  15.850  1.00  0.00            
ATOM    160  O38 GCD     1      13.690  32.800  16.860  1.00  0.00            
ATOM    161  O39 GCD     1      11.550  33.070  15.840  1.00  0.00            
ATOM    162  C47 GCD     1      11.000  31.930  16.560  1.00  0.00            
ATOM    163  H77 GCD     1      11.770  31.150  16.540  1.00  0.00            
ATOM    164  C48 GCD     1       9.860  31.380  15.730  1.00  0.00            
ATOM    165  H78 GCD     1       9.190  32.180  15.400  1.00  0.00            
ATOM    166  H79 GCD     1       9.240  30.670  16.300  1.00  0.00            
ATOM    167  O40 GCD     1      10.310  30.700  14.630  1.00  0.00            
ATOM    168  H80 GCD     1       9.800  30.990  13.860  1.00  0.00            
ATOM    169  C1  CG5     2      23.240  26.850  21.030  1.00  0.00            
ATOM    170  C2  CG5     2      21.770  26.910  20.630  1.00  0.00            
ATOM    171  C3  CG5     2      21.600  27.520  19.280  1.00  0.00            
ATOM    172  C4  CG5     2      20.190  27.720  18.760  1.00  0.00            
ATOM    173  O1  CG5     2      19.280  26.590  18.850  1.00  0.00            
ATOM    174  C5  CG5     2      17.970  26.680  18.570  1.00  0.00            
ATOM    175  C6  CG5     2      17.310  25.620  17.950  1.00  0.00            
ATOM    176  C7  CG5     2      15.970  25.730  17.510  1.00  0.00            
ATOM    177  C8  CG5     2      15.210  24.640  16.720  1.00  0.00            
ATOM    178  N1  CG5     2      15.890  24.240  15.630  1.00  0.00            
ATOM    179  C9  CG5     2      15.540  23.060  14.910  1.00  0.00            
ATOM    180  C10 CG5     2      14.670  23.160  13.610  1.00  0.00            
ATOM    181  N2  CG5     2      13.320  23.900  13.650  1.00  0.00            
ATOM    182  C11 CG5     2      12.300  23.190  14.550  1.00  0.00            
ATOM    183  C12 CG5     2      11.310  24.050  15.300  1.00  0.00            
ATOM    184  C13 CG5     2      12.510  24.070  12.330  1.00  0.00            
ATOM    185  C14 CG5     2      13.350  24.930  11.330  1.00  0.00            
ATOM    186  O2  CG5     2      14.180  24.150  17.050  1.00  0.00            
ATOM    187  N3  CG5     2      17.400  27.890  18.720  1.00  0.00            
ATOM    188  C15 CG5     2      16.110  28.010  18.370  1.00  0.00            
ATOM    189  C16 CG5     2      15.380  27.000  17.730  1.00  0.00            
ATOM    190  C17 CG5     2      14.030  27.300  17.350  1.00  0.00            
ATOM    191  C18 CG5     2      13.460  28.590  17.540  1.00  0.00            
ATOM    192  C19 CG5     2      14.220  29.630  18.140  1.00  0.00            
ATOM    193  C20 CG5     2      15.510  29.290  18.490  1.00  0.00            
ATOM    194  H1  CG5     2      23.880  26.390  20.260  1.00  0.00            
ATOM    195  H2  CG5     2      23.840  27.760  21.160  1.00  0.00            
ATOM    196  H3  CG5     2      23.290  26.320  21.990  1.00  0.00            
ATOM    197  H4  CG5     2      21.180  27.450  21.380  1.00  0.00            
ATOM    198  H5  CG5     2      21.370  25.890  20.600  1.00  0.00            
ATOM    199  H6  CG5     2      22.020  26.800  18.570  1.00  0.00            
ATOM    200  H7  CG5     2      22.060  28.510  19.170  1.00  0.00            
ATOM    201  H8  CG5     2      20.180  28.190  17.770  1.00  0.00            
ATOM    202  H9  CG5     2      19.800  28.490  19.450  1.00  0.00            
ATOM    203  H10 CG5     2      17.870  24.700  17.900  1.00  0.00            
ATOM    204  H11 CG5     2      16.460  24.950  15.200  1.00  0.00            
ATOM    205  H12 CG5     2      14.960  22.410  15.580  1.00  0.00            
ATOM    206  H13 CG5     2      16.500  22.530  14.850  1.00  0.00            
ATOM    207  H14 CG5     2      14.530  22.150  13.240  1.00  0.00            
ATOM    208  H15 CG5     2      15.360  23.560  12.870  1.00  0.00            
ATOM    209  H16 CG5     2      13.490  24.840  14.030  1.00  0.00            
ATOM    210  H17 CG5     2      12.910  22.670  15.300  1.00  0.00            
ATOM    211  H18 CG5     2      11.720  22.540  13.900  1.00  0.00            
ATOM    212  H19 CG5     2      11.850  24.720  15.970  1.00  0.00            
ATOM    213  H20 CG5     2      10.770  24.630  14.540  1.00  0.00            
ATOM    214  H21 CG5     2      10.610  23.410  15.840  1.00  0.00            
ATOM    215  H22 CG5     2      11.580  24.560  12.610  1.00  0.00            
ATOM    216  H23 CG5     2      12.260  23.080  11.940  1.00  0.00            
ATOM    217  H24 CG5     2      14.310  24.450  11.110  1.00  0.00            
ATOM    218  H25 CG5     2      12.880  24.900  10.330  1.00  0.00            
ATOM    219  H26 CG5     2      13.470  25.990  11.560  1.00  0.00            
ATOM    220  H27 CG5     2      13.370  26.530  16.970  1.00  0.00            
ATOM    221  H28 CG5     2      12.470  28.780  17.130  1.00  0.00            
ATOM    222  H29 CG5     2      13.840  30.640  18.210  1.00  0.00            
ATOM    223  H30 CG5     2      16.210  30.030  18.880  1.00  0.00            
TER
ENDMDL
MODEL        1
ATOM      1  H1  GCD     1      15.780  20.440  13.800  1.00  0.00            
ATOM      2  O1  GCD     1      16.530  20.510  14.390  1.00  0.00            
ATOM      3  C1  GCD     1      16.640  21.870  14.700  1.00  0.00            
ATOM      4  H2  GCD     1      15.670  22.230  15.050  1.00  0.00            
ATOM      5  H3  GCD     1      17.390  21.960  15.490  1.00  0.00            
ATOM      6  C2  GCD     1      16.950  22.750  13.470  1.00  0.00            
ATOM      7  H4  GCD     1      17.880  22.430  12.980  1.00  0.00            
ATOM      8  C3  GCD     1      17.190  24.270  13.740  1.00  0.00            
ATOM      9  H5  GCD     1      16.450  24.640  14.460  1.00  0.00            
ATOM     10  C4  GCD     1      17.270  25.080  12.430  1.00  0.00            
ATOM     11  H6  GCD     1      18.210  24.820  11.930  1.00  0.00            
ATOM     12  O2  GCD     1      17.440  26.490  12.810  1.00  0.00            
ATOM     13  H7  GCD     1      18.400  26.620  12.830  1.00  0.00            
ATOM     14  C5  GCD     1      16.100  24.760  11.500  1.00  0.00            
ATOM     15  H8  GCD     1      15.170  24.950  12.060  1.00  0.00            
ATOM     16  O3  GCD     1      16.120  25.570  10.330  1.00  0.00            
ATOM     17  H9  GCD     1      16.870  25.260   9.810  1.00  0.00            
ATOM     18  C6  GCD     1      16.250  23.280  11.190  1.00  0.00            
ATOM     19  O4  GCD     1      15.980  22.560  12.440  1.00  0.00            
ATOM     20  H10 GCD     1      15.470  22.880  10.540  1.00  0.00            
ATOM     21  O5  GCD     1      17.490  22.930  10.610  1.00  0.00            
ATOM     22  C7  GCD     1      17.390  22.610   9.180  1.00  0.00            
ATOM     23  H11 GCD     1      16.420  22.870   8.740  1.00  0.00            
ATOM     24  C8  GCD     1      18.390  23.410   8.400  1.00  0.00            
ATOM     25  H12 GCD     1      19.380  23.250   8.830  1.00  0.00            
ATOM     26  O6  GCD     1      17.930  24.740   8.410  1.00  0.00            
ATOM     27  H13 GCD     1      18.490  25.170   7.750  1.00  0.00            
ATOM     28  C9  GCD     1      18.490  22.890   6.970  1.00  0.00            
ATOM     29  H14 GCD     1      17.520  23.010   6.480  1.00  0.00            
ATOM     30  O7  GCD     1      19.400  23.660   6.180  1.00  0.00            
ATOM     31  H15 GCD     1      20.290  23.440   6.470  1.00  0.00            
ATOM     32  C10 GCD     1      18.810  21.370   6.960  1.00  0.00            
ATOM     33  H16 GCD     1      18.750  20.810   6.030  1.00  0.00            
ATOM     34  O8  GCD     1      17.720  20.800   7.650  1.00  0.00            
ATOM     35  C11 GCD     1      17.620  21.120   9.040  1.00  0.00            
ATOM     36  H17 GCD     1      18.500  20.720   9.560  1.00  0.00            
ATOM     37  C12 GCD     1      16.460  20.300   9.550  1.00  0.00            
ATOM     38  H18 GCD     1      15.600  20.360   8.860  1.00  0.00            
ATOM     39  H19 GCD     1      16.190  20.680  10.540  1.00  0.00            
ATOM     40  O9  GCD     1      16.790  18.920   9.740  1.00  0.00            
ATOM     41  H20 GCD     1      17.260  18.460   9.040  1.00  0.00            
ATOM     42  O10 GCD     1      20.010  21.050   7.700  1.00  0.00            
ATOM     43  C13 GCD     1      21.170  20.860   6.890  1.00  0.00            
ATOM     44  H21 GCD     1      20.980  21.070   5.830  1.00  0.00            
ATOM     45  C14 GCD     1      22.350  21.780   7.320  1.00  0.00            
ATOM     46  H22 GCD     1      22.680  21.610   8.360  1.00  0.00            
ATOM     47  O11 GCD     1      21.950  23.170   7.170  1.00  0.00            
ATOM     48  H23 GCD     1      22.730  23.670   7.420  1.00  0.00            
ATOM     49  C15 GCD     1      23.580  21.410   6.460  1.00  0.00            
ATOM     50  H24 GCD     1      23.430  21.760   5.430  1.00  0.00            
ATOM     51  O12 GCD     1      24.740  22.140   6.930  1.00  0.00            
ATOM     52  H25 GCD     1      25.120  21.620   7.640  1.00  0.00            
ATOM     53  C16 GCD     1      23.870  19.920   6.590  1.00  0.00            
ATOM     54  H26 GCD     1      24.640  19.710   5.840  1.00  0.00            
ATOM     55  O13 GCD     1      22.700  19.140   6.170  1.00  0.00            
ATOM     56  C17 GCD     1      21.520  19.360   6.930  1.00  0.00            
ATOM     57  H27 GCD     1      21.750  19.070   7.970  1.00  0.00            
ATOM     58  C18 GCD     1      20.440  18.500   6.290  1.00  0.00            
ATOM     59  H28 GCD     1      19.530  18.690   6.880  1.00  0.00            
ATOM     60  H29 GCD     1      20.690  17.430   6.300  1.00  0.00            
ATOM     61  O14 GCD     1      20.310  18.850   4.950  1.00  0.00            
ATOM     62  H30 GCD     1      21.210  19.150   4.800  1.00  0.00            
ATOM     63  O15 GCD     1      24.350  19.560   7.850  1.00  0.00            
ATOM     64  C19 GCD     1      25.660  18.960   8.000  1.00  0.00            
ATOM     65  H31 GCD     1      26.270  19.110   7.100  1.00  0.00            
ATOM     66  C20 GCD     1      26.370  19.660   9.140  1.00  0.00            
ATOM     67  H32 GCD     1      25.680  19.630  10.000  1.00  0.00            
ATOM     68  O16 GCD     1      26.610  21.060   8.790  1.00  0.00            
ATOM     69  H33 GCD     1      27.000  21.400   9.600  1.00  0.00            
ATOM     70  C21 GCD     1      27.690  18.950   9.490  1.00  0.00            
ATOM     71  H34 GCD     1      28.290  19.000   8.580  1.00  0.00            
ATOM     72  O17 GCD     1      28.460  19.640  10.490  1.00  0.00            
ATOM     73  H35 GCD     1      28.020  19.530  11.340  1.00  0.00            
ATOM     74  C22 GCD     1      27.450  17.540   9.860  1.00  0.00            
ATOM     75  H36 GCD     1      28.380  16.990  10.030  1.00  0.00            
ATOM     76  O18 GCD     1      26.810  16.910   8.720  1.00  0.00            
ATOM     77  C23 GCD     1      25.510  17.450   8.270  1.00  0.00            
ATOM     78  H37 GCD     1      24.860  17.310   9.140  1.00  0.00            
ATOM     79  C24 GCD     1      24.970  16.600   7.100  1.00  0.00            
ATOM     80  H38 GCD     1      23.970  17.030   6.930  1.00  0.00            
ATOM     81  H39 GCD     1      25.040  15.550   7.400  1.00  0.00            
ATOM     82  O19 GCD     1      25.750  16.830   5.940  1.00  0.00            
ATOM     83  H40 GCD     1      26.680  16.750   6.210  1.00  0.00            
ATOM     84  O20 GCD     1      26.680  17.410  11.010  1.00  0.00            
ATOM     85  C25 GCD     1      26.920  16.290  11.890  1.00  0.00            
ATOM     86  H41 GCD     1      27.350  15.500  11.270  1.00  0.00            
ATOM     87  C26 GCD     1      28.010  16.770  12.890  1.00  0.00            
ATOM     88  H42 GCD     1      27.600  17.700  13.300  1.00  0.00            
ATOM     89  O21 GCD     1      29.240  16.990  12.330  1.00  0.00            
ATOM     90  H43 GCD     1      29.640  17.540  13.010  1.00  0.00            
ATOM     91  C27 GCD     1      28.210  15.850  14.050  1.00  0.00            
ATOM     92  H44 GCD     1      28.520  14.900  13.590  1.00  0.00            
ATOM     93  O22 GCD     1      29.210  16.330  14.980  1.00  0.00            
ATOM     94  H45 GCD     1      28.890  17.140  15.400  1.00  0.00            
ATOM     95  C28 GCD     1      26.840  15.630  14.700  1.00  0.00            
ATOM     96  H46 GCD     1      27.090  15.020  15.570  1.00  0.00            
ATOM     97  O23 GCD     1      26.080  14.980  13.720  1.00  0.00            
ATOM     98  C29 GCD     1      25.720  15.810  12.600  1.00  0.00            
ATOM     99  H47 GCD     1      25.150  16.700  12.890  1.00  0.00            
ATOM    100  C30 GCD     1      24.670  15.180  11.670  1.00  0.00            
ATOM    101  H48 GCD     1      24.950  14.190  11.300  1.00  0.00            
ATOM    102  H49 GCD     1      24.480  15.910  10.870  1.00  0.00            
ATOM    103  O24 GCD     1      23.400  14.970  12.310  1.00  0.00            
ATOM    104  H50 GCD     1      23.040  15.740  12.760  1.00  0.00            
ATOM    105  O25 GCD     1      26.360  16.900  15.070  1.00  0.00            
ATOM    106  C31 GCD     1      26.300  17.080  16.480  1.00  0.00            
ATOM    107  H51 GCD     1      26.850  16.290  17.000  1.00  0.00            
ATOM    108  C32 GCD     1      26.970  18.390  16.860  1.00  0.00            
ATOM    109  H52 GCD     1      26.660  19.240  16.240  1.00  0.00            
ATOM    110  O26 GCD     1      28.400  18.250  16.810  1.00  0.00            
ATOM    111  H53 GCD     1      28.900  18.940  17.260  1.00  0.00            
ATOM    112  C33 GCD     1      26.660  18.780  18.310  1.00  0.00            
ATOM    113  H54 GCD     1      26.940  17.960  18.990  1.00  0.00            
ATOM    114  O27 GCD     1      27.330  19.990  18.740  1.00  0.00            
ATOM    115  H55 GCD     1      28.290  19.920  18.740  1.00  0.00            
ATOM    116  C34 GCD     1      25.190  18.760  18.520  1.00  0.00            
ATOM    117  H56 GCD     1      24.940  18.980  19.560  1.00  0.00            
ATOM    118  O28 GCD     1      24.690  17.450  18.180  1.00  0.00            
ATOM    119  C35 GCD     1      24.770  17.040  16.800  1.00  0.00            
ATOM    120  H57 GCD     1      24.160  17.760  16.230  1.00  0.00            
ATOM    121  C36 GCD     1      24.120  15.670  16.730  1.00  0.00            
ATOM    122  H58 GCD     1      24.740  15.030  17.380  1.00  0.00            
ATOM    123  H59 GCD     1      24.180  15.290  15.700  1.00  0.00            
ATOM    124  O29 GCD     1      22.890  15.450  17.350  1.00  0.00            
ATOM    125  H60 GCD     1      22.660  14.520  17.240  1.00  0.00            
ATOM    126  O30 GCD     1      24.530  19.700  17.600  1.00  0.00            
ATOM    127  C37 GCD     1      24.250  21.000  18.200  1.00  0.00            
ATOM    128  H61 GCD     1      24.800  21.230  19.120  1.00  0.00            
ATOM    129  C38 GCD     1      24.610  22.120  17.260  1.00  0.00            
ATOM    130  H62 GCD     1      24.170  21.860  16.290  1.00  0.00            
ATOM    131  O31 GCD     1      26.030  22.150  17.140  1.00  0.00            
ATOM    132  H63 GCD     1      26.340  21.320  17.520  1.00  0.00            
ATOM    133  C39 GCD     1      24.050  23.470  17.620  1.00  0.00            
ATOM    134  H64 GCD     1      24.540  23.780  18.550  1.00  0.00            
ATOM    135  O32 GCD     1      24.350  24.370  16.570  1.00  0.00            
ATOM    136  H65 GCD     1      25.310  24.480  16.560  1.00  0.00            
ATOM    137  C40 GCD     1      22.620  23.390  18.000  1.00  0.00            
ATOM    138  H66 GCD     1      22.490  24.340  18.530  1.00  0.00            
ATOM    139  O33 GCD     1      22.480  22.340  18.920  1.00  0.00            
ATOM    140  C41 GCD     1      22.790  21.110  18.460  1.00  0.00            
ATOM    141  H67 GCD     1      22.260  20.830  17.540  1.00  0.00            
ATOM    142  C42 GCD     1      22.240  19.960  19.430  1.00  0.00            
ATOM    143  H68 GCD     1      22.770  20.140  20.380  1.00  0.00            
ATOM    144  H69 GCD     1      22.450  18.940  19.080  1.00  0.00            
ATOM    145  O34 GCD     1      20.800  20.040  19.680  1.00  0.00            
ATOM    146  H70 GCD     1      20.620  20.740  20.320  1.00  0.00            
ATOM    147  O35 GCD     1      21.720  23.330  16.910  1.00  0.00            
ATOM    148  C43 GCD     1      20.800  24.370  16.840  1.00  0.00            
ATOM    149  H71 GCD     1      20.990  25.040  17.690  1.00  0.00            
ATOM    150  C44 GCD     1      21.020  25.170  15.490  1.00  0.00            
ATOM    151  H72 GCD     1      21.000  24.420  14.690  1.00  0.00            
ATOM    152  O36 GCD     1      22.330  25.810  15.550  1.00  0.00            
ATOM    153  H73 GCD     1      22.980  25.150  15.830  1.00  0.00            
ATOM    154  C45 GCD     1      19.790  26.120  15.380  1.00  0.00            
ATOM    155  H74 GCD     1      19.820  26.830  16.220  1.00  0.00            
ATOM    156  O37 GCD     1      19.940  26.900  14.190  1.00  0.00            
ATOM    157  H75 GCD     1      20.740  27.440  14.240  1.00  0.00            
ATOM    158  C46 GCD     1      18.540  25.340  15.420  1.00  0.00            
ATOM    159  H76 GCD     1      17.710  26.040  15.410  1.00  0.00            
ATOM    160  O38 GCD     1      18.470  24.370  14.350  1.00  0.00            
ATOM    161  O39 GCD     1      18.360  24.640  16.620  1.00  0.00            
ATOM    162  C47 GCD     1      19.390  23.780  16.920  1.00  0.00            
ATOM    163  H77 GCD     1      19.410  22.910  16.250  1.00  0.00            
ATOM    164  C48 GCD     1      19.120  23.240  18.330  1.00  0.00            
ATOM    165  H78 GCD     1      19.910  22.530  18.600  1.00  0.00            
ATOM    166  H79 GCD     1      18.190  22.660  18.270  1.00  0.00            
ATOM    167  O40 GCD     1      19.010  24.240  19.390  1.00  0.00            
ATOM    168  H80 GCD     1      18.760  25.060  18.960  1.00  0.00            
ATOM    169  C1  CG5     2      19.830  28.660  10.030  1.00  0.00            
ATOM    170  C2  CG5     2      20.590  27.610  10.780  1.00  0.00            
ATOM    171  C3  CG5     2      20.270  26.130  10.440  1.00  0.00            
ATOM    172  C4  CG5     2      21.070  25.200  11.340  1.00  0.00            
ATOM    173  O1  CG5     2      20.800  23.910  10.840  1.00  0.00            
ATOM    174  C5  CG5     2      21.580  22.900  11.300  1.00  0.00            
ATOM    175  C6  CG5     2      21.390  21.570  10.870  1.00  0.00            
ATOM    176  C7  CG5     2      22.330  20.550  11.120  1.00  0.00            
ATOM    177  C8  CG5     2      22.110  19.100  10.700  1.00  0.00            
ATOM    178  N1  CG5     2      20.810  18.800  10.380  1.00  0.00            
ATOM    179  C9  CG5     2      20.420  17.460   9.990  1.00  0.00            
ATOM    180  C10 CG5     2      20.410  16.330  11.110  1.00  0.00            
ATOM    181  N2  CG5     2      19.330  16.650  12.190  1.00  0.00            
ATOM    182  C11 CG5     2      19.480  15.690  13.410  1.00  0.00            
ATOM    183  C12 CG5     2      19.450  14.150  13.120  1.00  0.00            
ATOM    184  C13 CG5     2      17.910  16.460  11.620  1.00  0.00            
ATOM    185  C14 CG5     2      16.720  16.800  12.610  1.00  0.00            
ATOM    186  O2  CG5     2      22.960  18.220  10.510  1.00  0.00            
ATOM    187  N3  CG5     2      22.640  23.200  12.100  1.00  0.00            
ATOM    188  C15 CG5     2      23.520  22.330  12.360  1.00  0.00            
ATOM    189  C16 CG5     2      23.440  20.940  11.930  1.00  0.00            
ATOM    190  C17 CG5     2      24.420  20.010  12.320  1.00  0.00            
ATOM    191  C18 CG5     2      25.450  20.420  13.190  1.00  0.00            
ATOM    192  C19 CG5     2      25.430  21.710  13.750  1.00  0.00            
ATOM    193  C20 CG5     2      24.500  22.660  13.280  1.00  0.00            
ATOM    194  H1  CG5     2      18.750  28.560  10.170  1.00  0.00            
ATOM    195  H2  CG5     2      20.060  29.650  10.460  1.00  0.00            
ATOM    196  H3  CG5     2      20.080  28.650   8.960  1.00  0.00            
ATOM    197  H4  CG5     2      20.350  27.810  11.830  1.00  0.00            
ATOM    198  H5  CG5     2      21.670  27.800  10.740  1.00  0.00            
ATOM    199  H6  CG5     2      20.520  25.980   9.390  1.00  0.00            
ATOM    200  H7  CG5     2      19.210  25.900  10.580  1.00  0.00            
ATOM    201  H8  CG5     2      20.810  25.310  12.400  1.00  0.00            
ATOM    202  H9  CG5     2      22.140  25.460  11.250  1.00  0.00            
ATOM    203  H10 CG5     2      20.620  21.300  10.160  1.00  0.00            
ATOM    204  H11 CG5     2      20.130  19.470  10.700  1.00  0.00            
ATOM    205  H12 CG5     2      21.080  17.020   9.230  1.00  0.00            
ATOM    206  H13 CG5     2      19.400  17.520   9.600  1.00  0.00            
ATOM    207  H14 CG5     2      21.390  16.210  11.580  1.00  0.00            
ATOM    208  H15 CG5     2      20.250  15.360  10.640  1.00  0.00            
ATOM    209  H16 CG5     2      19.560  17.630  12.400  1.00  0.00            
ATOM    210  H17 CG5     2      18.680  15.960  14.090  1.00  0.00            
ATOM    211  H18 CG5     2      20.480  15.850  13.810  1.00  0.00            
ATOM    212  H19 CG5     2      19.540  13.600  14.070  1.00  0.00            
ATOM    213  H20 CG5     2      18.580  13.800  12.550  1.00  0.00            
ATOM    214  H21 CG5     2      20.340  13.870  12.550  1.00  0.00            
ATOM    215  H22 CG5     2      17.810  15.510  11.080  1.00  0.00            
ATOM    216  H23 CG5     2      17.820  17.260  10.880  1.00  0.00            
ATOM    217  H24 CG5     2      16.880  16.190  13.500  1.00  0.00            
ATOM    218  H25 CG5     2      16.750  17.870  12.860  1.00  0.00            
ATOM    219  H26 CG5     2      15.730  16.570  12.210  1.00  0.00            
ATOM    220  H27 CG5     2      24.480  18.990  11.940  1.00  0.00            
ATOM    221  H28 CG5     2      26.140  19.710  13.640  1.00  0.00            
ATOM    222  H29 CG5     2      26.130  21.940  14.550  1.00  0.00            
ATOM    223  H30 CG5     2      24.450  23.670  13.670  1.00  0.00            
TER
ENDMDL
MODEL        1
ATOM      1  H1  GCD     1      21.840  28.640  11.600  1.00  0.00            
ATOM      2  O1  GCD     1      22.570  28.900  11.020  1.00  0.00            
ATOM      3  C1  GCD     1      22.490  28.160   9.830  1.00  0.00            
ATOM      4  H2  GCD     1      23.370  28.420   9.230  1.00  0.00            
ATOM      5  H3  GCD     1      22.440  27.090  10.090  1.00  0.00            
ATOM      6  C2  GCD     1      21.270  28.470   9.020  1.00  0.00            
ATOM      7  H4  GCD     1      21.330  27.950   8.050  1.00  0.00            
ATOM      8  C3  GCD     1      21.060  30.060   8.780  1.00  0.00            
ATOM      9  H5  GCD     1      21.090  30.620   9.720  1.00  0.00            
ATOM     10  C4  GCD     1      19.690  30.270   8.150  1.00  0.00            
ATOM     11  H6  GCD     1      19.760  29.770   7.170  1.00  0.00            
ATOM     12  O2  GCD     1      19.330  31.630   7.970  1.00  0.00            
ATOM     13  H7  GCD     1      19.530  31.800   7.040  1.00  0.00            
ATOM     14  C5  GCD     1      18.580  29.600   8.920  1.00  0.00            
ATOM     15  H8  GCD     1      18.550  30.040   9.930  1.00  0.00            
ATOM     16  O3  GCD     1      17.260  29.840   8.330  1.00  0.00            
ATOM     17  H9  GCD     1      17.060  29.010   7.870  1.00  0.00            
ATOM     18  C6  GCD     1      18.880  28.100   9.120  1.00  0.00            
ATOM     19  O4  GCD     1      20.170  27.870   9.710  1.00  0.00            
ATOM     20  H10 GCD     1      18.180  27.840   9.920  1.00  0.00            
ATOM     21  O5  GCD     1      18.660  27.380   7.900  1.00  0.00            
ATOM     22  C7  GCD     1      18.000  26.140   8.000  1.00  0.00            
ATOM     23  H11 GCD     1      18.220  25.760   9.010  1.00  0.00            
ATOM     24  C8  GCD     1      16.530  26.220   7.650  1.00  0.00            
ATOM     25  H12 GCD     1      16.250  26.760   6.740  1.00  0.00            
ATOM     26  O6  GCD     1      15.890  27.080   8.700  1.00  0.00            
ATOM     27  H13 GCD     1      15.820  26.560   9.510  1.00  0.00            
ATOM     28  C9  GCD     1      15.920  24.850   7.610  1.00  0.00            
ATOM     29  H14 GCD     1      16.200  24.370   8.560  1.00  0.00            
ATOM     30  O7  GCD     1      14.550  24.840   7.370  1.00  0.00            
ATOM     31  H15 GCD     1      14.400  24.590   6.450  1.00  0.00            
ATOM     32  C10 GCD     1      16.690  23.990   6.520  1.00  0.00            
ATOM     33  H16 GCD     1      16.260  23.000   6.680  1.00  0.00            
ATOM     34  O8  GCD     1      18.090  24.010   6.860  1.00  0.00            
ATOM     35  C11 GCD     1      18.740  25.310   7.000  1.00  0.00            
ATOM     36  H17 GCD     1      18.700  25.780   6.000  1.00  0.00            
ATOM     37  C12 GCD     1      20.170  25.210   7.450  1.00  0.00            
ATOM     38  H18 GCD     1      20.180  24.830   8.480  1.00  0.00            
ATOM     39  H19 GCD     1      20.660  26.160   7.670  1.00  0.00            
ATOM     40  O9  GCD     1      20.890  24.390   6.510  1.00  0.00            
ATOM     41  H20 GCD     1      20.210  23.740   6.280  1.00  0.00            
ATOM     42  O10 GCD     1      16.480  24.590   5.230  1.00  0.00            
ATOM     43  C13 GCD     1      15.940  23.780   4.140  1.00  0.00            
ATOM     44  H21 GCD     1      15.730  22.740   4.410  1.00  0.00            
ATOM     45  C14 GCD     1      14.540  24.300   3.780  1.00  0.00            
ATOM     46  H22 GCD     1      14.650  25.390   3.700  1.00  0.00            
ATOM     47  O11 GCD     1      13.610  23.950   4.820  1.00  0.00            
ATOM     48  H23 GCD     1      12.720  24.200   4.550  1.00  0.00            
ATOM     49  C15 GCD     1      13.990  23.820   2.430  1.00  0.00            
ATOM     50  H24 GCD     1      13.760  22.750   2.510  1.00  0.00            
ATOM     51  O12 GCD     1      12.750  24.470   2.070  1.00  0.00            
ATOM     52  H25 GCD     1      12.830  25.390   1.810  1.00  0.00            
ATOM     53  C16 GCD     1      15.030  23.980   1.330  1.00  0.00            
ATOM     54  H26 GCD     1      14.580  23.500   0.450  1.00  0.00            
ATOM     55  O13 GCD     1      16.270  23.420   1.730  1.00  0.00            
ATOM     56  C17 GCD     1      16.910  23.920   2.910  1.00  0.00            
ATOM     57  H27 GCD     1      17.110  24.990   2.760  1.00  0.00            
ATOM     58  C18 GCD     1      18.290  23.230   3.180  1.00  0.00            
ATOM     59  H28 GCD     1      18.790  23.800   3.980  1.00  0.00            
ATOM     60  H29 GCD     1      19.000  23.460   2.380  1.00  0.00            
ATOM     61  O14 GCD     1      18.220  21.770   3.460  1.00  0.00            
ATOM     62  H30 GCD     1      17.750  21.530   2.660  1.00  0.00            
ATOM     63  O15 GCD     1      15.200  25.360   1.120  1.00  0.00            
ATOM     64  C19 GCD     1      14.690  25.930  -0.060  1.00  0.00            
ATOM     65  H31 GCD     1      13.930  25.310  -0.550  1.00  0.00            
ATOM     66  C20 GCD     1      14.040  27.330   0.160  1.00  0.00            
ATOM     67  H32 GCD     1      14.630  27.940   0.850  1.00  0.00            
ATOM     68  O16 GCD     1      12.830  27.040   0.820  1.00  0.00            
ATOM     69  H33 GCD     1      12.260  27.780   0.590  1.00  0.00            
ATOM     70  C21 GCD     1      13.810  28.080  -1.120  1.00  0.00            
ATOM     71  H34 GCD     1      13.090  27.430  -1.620  1.00  0.00            
ATOM     72  O17 GCD     1      13.180  29.410  -1.000  1.00  0.00            
ATOM     73  H35 GCD     1      13.820  29.940  -0.500  1.00  0.00            
ATOM     74  C22 GCD     1      15.100  28.150  -1.940  1.00  0.00            
ATOM     75  H36 GCD     1      14.950  28.560  -2.950  1.00  0.00            
ATOM     76  O18 GCD     1      15.520  26.810  -2.230  1.00  0.00            
ATOM     77  C23 GCD     1      15.880  26.070  -1.050  1.00  0.00            
ATOM     78  H37 GCD     1      16.740  26.670  -0.720  1.00  0.00            
ATOM     79  C24 GCD     1      16.440  24.750  -1.570  1.00  0.00            
ATOM     80  H38 GCD     1      16.870  24.110  -0.790  1.00  0.00            
ATOM     81  H39 GCD     1      17.350  25.030  -2.120  1.00  0.00            
ATOM     82  O19 GCD     1      15.560  24.030  -2.430  1.00  0.00            
ATOM     83  H40 GCD     1      15.220  24.630  -3.100  1.00  0.00            
ATOM     84  O20 GCD     1      16.140  28.830  -1.300  1.00  0.00            
ATOM     85  C25 GCD     1      16.210  30.200  -1.530  1.00  0.00            
ATOM     86  H41 GCD     1      15.260  30.370  -2.050  1.00  0.00            
ATOM     87  C26 GCD     1      16.340  30.880  -0.180  1.00  0.00            
ATOM     88  H42 GCD     1      17.250  30.550   0.340  1.00  0.00            
ATOM     89  O21 GCD     1      15.270  30.560   0.770  1.00  0.00            
ATOM     90  H43 GCD     1      15.090  31.340   1.320  1.00  0.00            
ATOM     91  C27 GCD     1      16.310  32.370  -0.370  1.00  0.00            
ATOM     92  H44 GCD     1      15.310  32.650  -0.730  1.00  0.00            
ATOM     93  O22 GCD     1      16.430  33.100   0.850  1.00  0.00            
ATOM     94  H45 GCD     1      17.060  32.680   1.430  1.00  0.00            
ATOM     95  C28 GCD     1      17.430  32.820  -1.360  1.00  0.00            
ATOM     96  H46 GCD     1      17.320  33.840  -1.720  1.00  0.00            
ATOM     97  O23 GCD     1      17.360  32.040  -2.540  1.00  0.00            
ATOM     98  C29 GCD     1      17.370  30.580  -2.470  1.00  0.00            
ATOM     99  H47 GCD     1      18.350  30.260  -2.120  1.00  0.00            
ATOM    100  C30 GCD     1      17.080  30.020  -3.860  1.00  0.00            
ATOM    101  H48 GCD     1      16.260  30.570  -4.330  1.00  0.00            
ATOM    102  H49 GCD     1      16.820  28.950  -3.850  1.00  0.00            
ATOM    103  O24 GCD     1      18.270  30.260  -4.640  1.00  0.00            
ATOM    104  H50 GCD     1      18.160  31.110  -5.070  1.00  0.00            
ATOM    105  O25 GCD     1      18.690  32.590  -0.700  1.00  0.00            
ATOM    106  C31 GCD     1      19.890  33.380  -1.070  1.00  0.00            
ATOM    107  H51 GCD     1      19.730  33.820  -2.060  1.00  0.00            
ATOM    108  C32 GCD     1      20.100  34.630  -0.230  1.00  0.00            
ATOM    109  H52 GCD     1      20.090  34.330   0.820  1.00  0.00            
ATOM    110  O26 GCD     1      19.120  35.610  -0.410  1.00  0.00            
ATOM    111  H53 GCD     1      18.370  35.320   0.120  1.00  0.00            
ATOM    112  C33 GCD     1      21.540  35.220  -0.470  1.00  0.00            
ATOM    113  H54 GCD     1      21.530  35.580  -1.500  1.00  0.00            
ATOM    114  O27 GCD     1      21.760  36.300   0.360  1.00  0.00            
ATOM    115  H55 GCD     1      21.170  36.990   0.030  1.00  0.00            
ATOM    116  C34 GCD     1      22.650  34.200  -0.420  1.00  0.00            
ATOM    117  H56 GCD     1      23.640  34.560  -0.720  1.00  0.00            
ATOM    118  O28 GCD     1      22.290  33.180  -1.360  1.00  0.00            
ATOM    119  C35 GCD     1      21.120  32.430  -1.090  1.00  0.00            
ATOM    120  H57 GCD     1      21.290  31.960  -0.120  1.00  0.00            
ATOM    121  C36 GCD     1      21.000  31.260  -2.150  1.00  0.00            
ATOM    122  H58 GCD     1      20.690  31.610  -3.140  1.00  0.00            
ATOM    123  H59 GCD     1      20.120  30.770  -1.720  1.00  0.00            
ATOM    124  O29 GCD     1      22.110  30.330  -2.110  1.00  0.00            
ATOM    125  H60 GCD     1      22.940  30.790  -2.290  1.00  0.00            
ATOM    126  O30 GCD     1      22.690  33.670   0.910  1.00  0.00            
ATOM    127  C37 GCD     1      23.980  33.540   1.520  1.00  0.00            
ATOM    128  H61 GCD     1      24.660  33.960   0.770  1.00  0.00            
ATOM    129  C38 GCD     1      24.030  34.430   2.830  1.00  0.00            
ATOM    130  H62 GCD     1      23.310  34.070   3.570  1.00  0.00            
ATOM    131  O31 GCD     1      23.930  35.850   2.490  1.00  0.00            
ATOM    132  H63 GCD     1      23.320  35.950   1.750  1.00  0.00            
ATOM    133  C39 GCD     1      25.330  34.150   3.550  1.00  0.00            
ATOM    134  H64 GCD     1      26.180  34.290   2.860  1.00  0.00            
ATOM    135  O32 GCD     1      25.360  34.920   4.750  1.00  0.00            
ATOM    136  H65 GCD     1      24.530  34.720   5.200  1.00  0.00            
ATOM    137  C40 GCD     1      25.430  32.670   3.890  1.00  0.00            
ATOM    138  H66 GCD     1      26.370  32.450   4.420  1.00  0.00            
ATOM    139  O33 GCD     1      25.570  31.980   2.650  1.00  0.00            
ATOM    140  C41 GCD     1      24.400  32.070   1.850  1.00  0.00            
ATOM    141  H67 GCD     1      23.660  31.530   2.450  1.00  0.00            
ATOM    142  C42 GCD     1      24.760  31.320   0.550  1.00  0.00            
ATOM    143  H68 GCD     1      25.560  31.860   0.040  1.00  0.00            
ATOM    144  H69 GCD     1      23.940  31.270  -0.170  1.00  0.00            
ATOM    145  O34 GCD     1      25.190  29.960   0.670  1.00  0.00            
ATOM    146  H70 GCD     1      26.140  29.950   0.810  1.00  0.00            
ATOM    147  O35 GCD     1      24.300  32.190   4.690  1.00  0.00            
ATOM    148  C43 GCD     1      24.510  32.120   6.120  1.00  0.00            
ATOM    149  H71 GCD     1      25.500  32.500   6.410  1.00  0.00            
ATOM    150  C44 GCD     1      23.390  32.940   6.770  1.00  0.00            
ATOM    151  H72 GCD     1      22.470  32.720   6.200  1.00  0.00            
ATOM    152  O36 GCD     1      23.660  34.340   6.550  1.00  0.00            
ATOM    153  H73 GCD     1      22.850  34.770   6.830  1.00  0.00            
ATOM    154  C45 GCD     1      23.230  32.640   8.290  1.00  0.00            
ATOM    155  H74 GCD     1      24.090  33.220   8.650  1.00  0.00            
ATOM    156  O37 GCD     1      21.980  33.140   8.820  1.00  0.00            
ATOM    157  H75 GCD     1      21.290  32.710   8.310  1.00  0.00            
ATOM    158  C46 GCD     1      23.260  31.130   8.540  1.00  0.00            
ATOM    159  H76 GCD     1      23.240  30.880   9.600  1.00  0.00            
ATOM    160  O38 GCD     1      22.070  30.620   7.920  1.00  0.00            
ATOM    161  O39 GCD     1      24.460  30.610   7.900  1.00  0.00            
ATOM    162  C47 GCD     1      24.350  30.620   6.440  1.00  0.00            
ATOM    163  H77 GCD     1      23.510  30.070   6.000  1.00  0.00            
ATOM    164  C48 GCD     1      25.580  29.840   6.000  1.00  0.00            
ATOM    165  H78 GCD     1      26.530  30.240   6.390  1.00  0.00            
ATOM    166  H79 GCD     1      25.620  29.930   4.910  1.00  0.00            
ATOM    167  O40 GCD     1      25.350  28.460   6.370  1.00  0.00            
ATOM    168  H80 GCD     1      25.580  28.080   5.510  1.00  0.00            
ATOM    169  C1  CG5     2      13.620  28.810   3.560  1.00  0.00            
ATOM    170  C2  CG5     2      15.020  29.210   3.930  1.00  0.00            
ATOM    171  C3  CG5     2      16.060  28.080   3.540  1.00  0.00            
ATOM    172  C4  CG5     2      17.460  28.500   4.030  1.00  0.00            
ATOM    173  O1  CG5     2      18.400  27.420   3.990  1.00  0.00            
ATOM    174  C5  CG5     2      19.120  27.100   2.850  1.00  0.00            
ATOM    175  C6  CG5     2      20.210  26.270   3.040  1.00  0.00            
ATOM    176  C7  CG5     2      21.030  25.870   1.910  1.00  0.00            
ATOM    177  C8  CG5     2      22.160  24.840   2.140  1.00  0.00            
ATOM    178  N1  CG5     2      22.890  25.070   3.290  1.00  0.00            
ATOM    179  C9  CG5     2      23.980  24.260   3.940  1.00  0.00            
ATOM    180  C10 CG5     2      24.130  24.750   5.380  1.00  0.00            
ATOM    181  N2  CG5     2      25.440  24.340   6.050  1.00  0.00            
ATOM    182  C11 CG5     2      25.150  22.840   6.420  1.00  0.00            
ATOM    183  C12 CG5     2      26.330  22.200   7.200  1.00  0.00            
ATOM    184  C13 CG5     2      25.710  25.290   7.220  1.00  0.00            
ATOM    185  C14 CG5     2      24.600  25.520   8.230  1.00  0.00            
ATOM    186  O2  CG5     2      22.420  24.000   1.330  1.00  0.00            
ATOM    187  N3  CG5     2      18.870  27.680   1.700  1.00  0.00            
ATOM    188  C15 CG5     2      19.580  27.340   0.610  1.00  0.00            
ATOM    189  C16 CG5     2      20.610  26.440   0.660  1.00  0.00            
ATOM    190  C17 CG5     2      21.280  26.150  -0.550  1.00  0.00            
ATOM    191  C18 CG5     2      20.850  26.740  -1.750  1.00  0.00            
ATOM    192  C19 CG5     2      19.890  27.680  -1.810  1.00  0.00            
ATOM    193  C20 CG5     2      19.210  27.950  -0.570  1.00  0.00            
ATOM    194  H1  CG5     2      12.940  29.310   4.260  1.00  0.00            
ATOM    195  H2  CG5     2      13.270  29.150   2.580  1.00  0.00            
ATOM    196  H3  CG5     2      13.320  27.760   3.710  1.00  0.00            
ATOM    197  H4  CG5     2      15.130  29.420   5.000  1.00  0.00            
ATOM    198  H5  CG5     2      15.340  30.090   3.360  1.00  0.00            
ATOM    199  H6  CG5     2      16.130  28.080   2.450  1.00  0.00            
ATOM    200  H7  CG5     2      15.720  27.140   3.990  1.00  0.00            
ATOM    201  H8  CG5     2      17.270  28.860   5.050  1.00  0.00            
ATOM    202  H9  CG5     2      17.690  29.370   3.400  1.00  0.00            
ATOM    203  H10 CG5     2      20.460  25.970   4.050  1.00  0.00            
ATOM    204  H11 CG5     2      22.570  25.900   3.780  1.00  0.00            
ATOM    205  H12 CG5     2      24.910  24.610   3.480  1.00  0.00            
ATOM    206  H13 CG5     2      23.690  23.200   3.860  1.00  0.00            
ATOM    207  H14 CG5     2      23.310  24.390   6.000  1.00  0.00            
ATOM    208  H15 CG5     2      24.050  25.840   5.350  1.00  0.00            
ATOM    209  H16 CG5     2      26.270  24.400   5.440  1.00  0.00            
ATOM    210  H17 CG5     2      24.860  22.230   5.570  1.00  0.00            
ATOM    211  H18 CG5     2      24.230  22.830   7.020  1.00  0.00            
ATOM    212  H19 CG5     2      26.750  23.030   7.780  1.00  0.00            
ATOM    213  H20 CG5     2      26.030  21.450   7.940  1.00  0.00            
ATOM    214  H21 CG5     2      27.160  21.850   6.580  1.00  0.00            
ATOM    215  H22 CG5     2      25.860  26.240   6.700  1.00  0.00            
ATOM    216  H23 CG5     2      26.680  24.960   7.580  1.00  0.00            
ATOM    217  H24 CG5     2      24.410  24.660   8.880  1.00  0.00            
ATOM    218  H25 CG5     2      24.770  26.410   8.840  1.00  0.00            
ATOM    219  H26 CG5     2      23.680  25.920   7.790  1.00  0.00            
ATOM    220  H27 CG5     2      22.090  25.430  -0.610  1.00  0.00            
ATOM    221  H28 CG5     2      21.380  26.480  -2.660  1.00  0.00            
ATOM    222  H29 CG5     2      19.520  28.080  -2.750  1.00  0.00            
ATOM    223  H30 CG5     2      18.380  28.650  -0.510  1.00  0.00            
TER
ENDMDL
MODEL        1
ATOM      1  H1  GCD     1      24.980  25.700  10.580  1.00  0.00            
ATOM      2  O1  GCD     1      25.190  26.330   9.880  1.00  0.00            
ATOM      3  C1  GCD     1      24.530  26.080   8.700  1.00  0.00            
ATOM      4  H2  GCD     1      25.080  26.590   7.900  1.00  0.00            
ATOM      5  H3  GCD     1      24.770  25.030   8.470  1.00  0.00            
ATOM      6  C2  GCD     1      23.030  26.280   8.650  1.00  0.00            
ATOM      7  H4  GCD     1      22.660  26.290   7.620  1.00  0.00            
ATOM      8  C3  GCD     1      22.710  27.630   9.160  1.00  0.00            
ATOM      9  H5  GCD     1      23.010  27.600  10.210  1.00  0.00            
ATOM     10  C4  GCD     1      21.160  27.790   9.200  1.00  0.00            
ATOM     11  H6  GCD     1      20.820  27.630   8.170  1.00  0.00            
ATOM     12  O2  GCD     1      20.750  29.030   9.760  1.00  0.00            
ATOM     13  H7  GCD     1      19.830  28.880  10.000  1.00  0.00            
ATOM     14  C5  GCD     1      20.590  26.660  10.110  1.00  0.00            
ATOM     15  H8  GCD     1      21.140  26.630  11.070  1.00  0.00            
ATOM     16  O3  GCD     1      19.200  26.780  10.260  1.00  0.00            
ATOM     17  H9  GCD     1      18.820  26.050  10.780  1.00  0.00            
ATOM     18  C6  GCD     1      20.960  25.310   9.470  1.00  0.00            
ATOM     19  O4  GCD     1      22.380  25.260   9.430  1.00  0.00            
ATOM     20  H10 GCD     1      20.580  24.480  10.070  1.00  0.00            
ATOM     21  O5  GCD     1      20.500  25.190   8.130  1.00  0.00            
ATOM     22  C7  GCD     1      19.730  24.020   7.860  1.00  0.00            
ATOM     23  H11 GCD     1      19.680  23.360   8.730  1.00  0.00            
ATOM     24  C8  GCD     1      18.350  24.450   7.490  1.00  0.00            
ATOM     25  H12 GCD     1      18.420  25.160   6.660  1.00  0.00            
ATOM     26  O6  GCD     1      17.720  25.140   8.580  1.00  0.00            
ATOM     27  H13 GCD     1      18.370  25.840   8.650  1.00  0.00            
ATOM     28  C9  GCD     1      17.480  23.270   7.070  1.00  0.00            
ATOM     29  H14 GCD     1      17.490  22.570   7.920  1.00  0.00            
ATOM     30  O7  GCD     1      16.140  23.660   6.590  1.00  0.00            
ATOM     31  H15 GCD     1      15.580  22.950   6.260  1.00  0.00            
ATOM     32  C10 GCD     1      18.230  22.440   6.040  1.00  0.00            
ATOM     33  H16 GCD     1      17.690  21.490   5.990  1.00  0.00            
ATOM     34  O8  GCD     1      19.610  22.160   6.260  1.00  0.00            
ATOM     35  C11 GCD     1      20.330  23.300   6.680  1.00  0.00            
ATOM     36  H17 GCD     1      20.460  24.030   5.870  1.00  0.00            
ATOM     37  C12 GCD     1      21.750  22.730   7.010  1.00  0.00            
ATOM     38  H18 GCD     1      21.750  22.130   7.930  1.00  0.00            
ATOM     39  H19 GCD     1      22.400  23.550   7.370  1.00  0.00            
ATOM     40  O9  GCD     1      22.360  22.160   5.870  1.00  0.00            
ATOM     41  H20 GCD     1      21.740  21.460   5.640  1.00  0.00            
ATOM     42  O10 GCD     1      18.160  23.060   4.780  1.00  0.00            
ATOM     43  C13 GCD     1      17.710  22.200   3.760  1.00  0.00            
ATOM     44  H21 GCD     1      17.920  21.140   3.960  1.00  0.00            
ATOM     45  C14 GCD     1      16.240  22.430   3.410  1.00  0.00            
ATOM     46  H22 GCD     1      16.140  23.520   3.310  1.00  0.00            
ATOM     47  O11 GCD     1      15.440  21.970   4.450  1.00  0.00            
ATOM     48  H23 GCD     1      14.580  21.840   4.040  1.00  0.00            
ATOM     49  C15 GCD     1      15.810  21.830   2.080  1.00  0.00            
ATOM     50  H24 GCD     1      15.890  20.740   2.210  1.00  0.00            
ATOM     51  O12 GCD     1      14.440  22.140   1.700  1.00  0.00            
ATOM     52  H25 GCD     1      14.550  22.990   1.260  1.00  0.00            
ATOM     53  C16 GCD     1      16.700  22.260   0.980  1.00  0.00            
ATOM     54  H26 GCD     1      16.580  21.630   0.090  1.00  0.00            
ATOM     55  O13 GCD     1      18.070  21.940   1.260  1.00  0.00            
ATOM     56  C17 GCD     1      18.580  22.520   2.490  1.00  0.00            
ATOM     57  H27 GCD     1      18.660  23.610   2.400  1.00  0.00            
ATOM     58  C18 GCD     1      19.970  22.000   2.700  1.00  0.00            
ATOM     59  H28 GCD     1      20.530  22.690   3.340  1.00  0.00            
ATOM     60  H29 GCD     1      20.370  22.060   1.680  1.00  0.00            
ATOM     61  O14 GCD     1      20.130  20.670   3.250  1.00  0.00            
ATOM     62  H30 GCD     1      21.040  20.530   3.540  1.00  0.00            
ATOM     63  O15 GCD     1      16.650  23.620   0.770  1.00  0.00            
ATOM     64  C19 GCD     1      16.110  24.030  -0.500  1.00  0.00            
ATOM     65  H31 GCD     1      15.490  23.270  -0.990  1.00  0.00            
ATOM     66  C20 GCD     1      15.190  25.220  -0.210  1.00  0.00            
ATOM     67  H32 GCD     1      15.690  25.990   0.400  1.00  0.00            
ATOM     68  O16 GCD     1      14.090  24.740   0.550  1.00  0.00            
ATOM     69  H33 GCD     1      13.840  25.430   1.180  1.00  0.00            
ATOM     70  C21 GCD     1      14.780  25.840  -1.510  1.00  0.00            
ATOM     71  H34 GCD     1      14.270  25.050  -2.070  1.00  0.00            
ATOM     72  O17 GCD     1      13.890  26.870  -1.270  1.00  0.00            
ATOM     73  H35 GCD     1      14.250  27.390  -0.540  1.00  0.00            
ATOM     74  C22 GCD     1      16.050  26.360  -2.260  1.00  0.00            
ATOM     75  H36 GCD     1      15.810  26.920  -3.160  1.00  0.00            
ATOM     76  O18 GCD     1      16.790  25.210  -2.470  1.00  0.00            
ATOM     77  C23 GCD     1      17.280  24.410  -1.360  1.00  0.00            
ATOM     78  H37 GCD     1      18.030  24.940  -0.760  1.00  0.00            
ATOM     79  C24 GCD     1      17.920  23.190  -1.990  1.00  0.00            
ATOM     80  H38 GCD     1      18.510  22.610  -1.260  1.00  0.00            
ATOM     81  H39 GCD     1      18.520  23.610  -2.810  1.00  0.00            
ATOM     82  O19 GCD     1      17.030  22.160  -2.440  1.00  0.00            
ATOM     83  H40 GCD     1      16.510  22.580  -3.140  1.00  0.00            
ATOM     84  O20 GCD     1      16.800  27.230  -1.430  1.00  0.00            
ATOM     85  C25 GCD     1      16.560  28.660  -1.440  1.00  0.00            
ATOM     86  H41 GCD     1      15.670  28.870  -2.050  1.00  0.00            
ATOM     87  C26 GCD     1      16.500  29.110   0.030  1.00  0.00            
ATOM     88  H42 GCD     1      17.400  28.790   0.570  1.00  0.00            
ATOM     89  O21 GCD     1      15.320  28.550   0.690  1.00  0.00            
ATOM     90  H43 GCD     1      15.270  29.040   1.520  1.00  0.00            
ATOM     91  C27 GCD     1      16.300  30.700   0.060  1.00  0.00            
ATOM     92  H44 GCD     1      15.440  30.940  -0.580  1.00  0.00            
ATOM     93  O22 GCD     1      16.130  31.240   1.390  1.00  0.00            
ATOM     94  H45 GCD     1      15.670  32.080   1.250  1.00  0.00            
ATOM     95  C28 GCD     1      17.490  31.390  -0.640  1.00  0.00            
ATOM     96  H46 GCD     1      17.270  32.460  -0.710  1.00  0.00            
ATOM     97  O23 GCD     1      17.690  30.710  -1.940  1.00  0.00            
ATOM     98  C29 GCD     1      17.830  29.340  -1.970  1.00  0.00            
ATOM     99  H47 GCD     1      18.730  29.080  -1.400  1.00  0.00            
ATOM    100  C30 GCD     1      18.070  28.860  -3.370  1.00  0.00            
ATOM    101  H48 GCD     1      17.380  29.200  -4.150  1.00  0.00            
ATOM    102  H49 GCD     1      18.010  27.770  -3.430  1.00  0.00            
ATOM    103  O24 GCD     1      19.330  29.250  -3.840  1.00  0.00            
ATOM    104  H50 GCD     1      19.350  30.180  -3.600  1.00  0.00            
ATOM    105  O25 GCD     1      18.740  31.280   0.150  1.00  0.00            
ATOM    106  C31 GCD     1      19.400  32.490   0.190  1.00  0.00            
ATOM    107  H51 GCD     1      19.100  33.180  -0.600  1.00  0.00            
ATOM    108  C32 GCD     1      19.220  33.090   1.550  1.00  0.00            
ATOM    109  H52 GCD     1      19.480  32.250   2.210  1.00  0.00            
ATOM    110  O26 GCD     1      17.900  33.490   1.720  1.00  0.00            
ATOM    111  H53 GCD     1      17.450  32.640   1.830  1.00  0.00            
ATOM    112  C33 GCD     1      20.140  34.280   1.700  1.00  0.00            
ATOM    113  H54 GCD     1      19.670  35.030   1.050  1.00  0.00            
ATOM    114  O27 GCD     1      20.200  34.740   3.080  1.00  0.00            
ATOM    115  H55 GCD     1      19.350  35.100   3.330  1.00  0.00            
ATOM    116  C34 GCD     1      21.560  33.930   1.350  1.00  0.00            
ATOM    117  H56 GCD     1      22.200  34.820   1.330  1.00  0.00            
ATOM    118  O28 GCD     1      21.540  33.400   0.060  1.00  0.00            
ATOM    119  C35 GCD     1      20.840  32.220  -0.030  1.00  0.00            
ATOM    120  H57 GCD     1      21.090  31.460   0.720  1.00  0.00            
ATOM    121  C36 GCD     1      21.250  31.680  -1.410  1.00  0.00            
ATOM    122  H58 GCD     1      21.150  32.440  -2.200  1.00  0.00            
ATOM    123  H59 GCD     1      20.630  30.770  -1.520  1.00  0.00            
ATOM    124  O29 GCD     1      22.570  31.060  -1.470  1.00  0.00            
ATOM    125  H60 GCD     1      23.240  31.740  -1.620  1.00  0.00            
ATOM    126  O30 GCD     1      22.130  33.010   2.290  1.00  0.00            
ATOM    127  C37 GCD     1      23.520  33.290   2.650  1.00  0.00            
ATOM    128  H61 GCD     1      23.940  33.910   1.840  1.00  0.00            
ATOM    129  C38 GCD     1      23.460  34.030   4.020  1.00  0.00            
ATOM    130  H62 GCD     1      22.730  33.450   4.600  1.00  0.00            
ATOM    131  O31 GCD     1      22.950  35.330   3.960  1.00  0.00            
ATOM    132  H63 GCD     1      22.040  35.300   3.650  1.00  0.00            
ATOM    133  C39 GCD     1      24.750  33.910   4.800  1.00  0.00            
ATOM    134  H64 GCD     1      25.490  34.530   4.280  1.00  0.00            
ATOM    135  O32 GCD     1      24.650  34.480   6.080  1.00  0.00            
ATOM    136  H65 GCD     1      23.990  33.940   6.540  1.00  0.00            
ATOM    137  C40 GCD     1      25.350  32.490   4.820  1.00  0.00            
ATOM    138  H66 GCD     1      26.370  32.430   5.220  1.00  0.00            
ATOM    139  O33 GCD     1      25.490  32.040   3.410  1.00  0.00            
ATOM    140  C41 GCD     1      24.260  31.930   2.790  1.00  0.00            
ATOM    141  H67 GCD     1      23.660  31.240   3.400  1.00  0.00            
ATOM    142  C42 GCD     1      24.440  31.320   1.430  1.00  0.00            
ATOM    143  H68 GCD     1      25.020  32.050   0.860  1.00  0.00            
ATOM    144  H69 GCD     1      23.420  31.250   1.020  1.00  0.00            
ATOM    145  O34 GCD     1      25.110  30.050   1.450  1.00  0.00            
ATOM    146  H70 GCD     1      26.050  30.180   1.610  1.00  0.00            
ATOM    147  O35 GCD     1      24.420  31.710   5.530  1.00  0.00            
ATOM    148  C43 GCD     1      24.890  31.290   6.810  1.00  0.00            
ATOM    149  H71 GCD     1      25.710  31.900   7.210  1.00  0.00            
ATOM    150  C44 GCD     1      23.650  31.510   7.830  1.00  0.00            
ATOM    151  H72 GCD     1      22.820  30.970   7.350  1.00  0.00            
ATOM    152  O36 GCD     1      23.370  32.920   7.970  1.00  0.00            
ATOM    153  H73 GCD     1      22.540  32.880   8.460  1.00  0.00            
ATOM    154  C45 GCD     1      23.990  30.810   9.190  1.00  0.00            
ATOM    155  H74 GCD     1      24.820  31.320   9.690  1.00  0.00            
ATOM    156  O37 GCD     1      22.860  30.920  10.040  1.00  0.00            
ATOM    157  H75 GCD     1      22.290  30.220   9.700  1.00  0.00            
ATOM    158  C46 GCD     1      24.420  29.350   8.880  1.00  0.00            
ATOM    159  H76 GCD     1      24.730  28.820   9.780  1.00  0.00            
ATOM    160  O38 GCD     1      23.200  28.690   8.360  1.00  0.00            
ATOM    161  O39 GCD     1      25.510  29.450   8.020  1.00  0.00            
ATOM    162  C47 GCD     1      25.220  29.830   6.690  1.00  0.00            
ATOM    163  H77 GCD     1      24.420  29.150   6.370  1.00  0.00            
ATOM    164  C48 GCD     1      26.410  29.600   5.780  1.00  0.00            
ATOM    165  H78 GCD     1      27.280  30.110   6.210  1.00  0.00            
ATOM    166  H79 GCD     1      26.030  29.940   4.800  1.00  0.00            
ATOM    167  O40 GCD     1      26.790  28.230   5.620  1.00  0.00            
ATOM    168  H80 GCD     1      27.450  28.350   4.930  1.00  0.00            
ATOM    169  C1  CG5     2      15.570  26.960   4.220  1.00  0.00            
ATOM    170  C2  CG5     2      17.040  26.680   4.270  1.00  0.00            
ATOM    171  C3  CG5     2      17.750  27.580   5.320  1.00  0.00            
ATOM    172  C4  CG5     2      19.310  27.710   5.130  1.00  0.00            
ATOM    173  O1  CG5     2      19.950  26.420   4.930  1.00  0.00            
ATOM    174  C5  CG5     2      20.580  26.030   3.770  1.00  0.00            
ATOM    175  C6  CG5     2      21.760  25.300   3.830  1.00  0.00            
ATOM    176  C7  CG5     2      22.280  24.670   2.660  1.00  0.00            
ATOM    177  C8  CG5     2      23.500  23.790   2.660  1.00  0.00            
ATOM    178  N1  CG5     2      24.610  24.230   3.340  1.00  0.00            
ATOM    179  C9  CG5     2      25.960  23.760   3.040  1.00  0.00            
ATOM    180  C10 CG5     2      27.060  24.420   4.010  1.00  0.00            
ATOM    181  N2  CG5     2      27.280  23.620   5.320  1.00  0.00            
ATOM    182  C11 CG5     2      26.180  23.850   6.290  1.00  0.00            
ATOM    183  C12 CG5     2      26.120  22.940   7.530  1.00  0.00            
ATOM    184  C13 CG5     2      28.660  23.970   5.950  1.00  0.00            
ATOM    185  C14 CG5     2      29.000  25.380   6.220  1.00  0.00            
ATOM    186  O2  CG5     2      23.580  22.690   2.110  1.00  0.00            
ATOM    187  N3  CG5     2      19.940  26.310   2.670  1.00  0.00            
ATOM    188  C15 CG5     2      20.480  25.930   1.510  1.00  0.00            
ATOM    189  C16 CG5     2      21.640  25.050   1.450  1.00  0.00            
ATOM    190  C17 CG5     2      22.070  24.660   0.190  1.00  0.00            
ATOM    191  C18 CG5     2      21.410  25.070  -0.960  1.00  0.00            
ATOM    192  C19 CG5     2      20.320  25.940  -0.890  1.00  0.00            
ATOM    193  C20 CG5     2      19.850  26.370   0.340  1.00  0.00            
ATOM    194  H1  CG5     2      15.420  28.030   4.020  1.00  0.00            
ATOM    195  H2  CG5     2      15.150  26.270   3.470  1.00  0.00            
ATOM    196  H3  CG5     2      15.240  26.590   5.200  1.00  0.00            
ATOM    197  H4  CG5     2      17.340  27.010   3.260  1.00  0.00            
ATOM    198  H5  CG5     2      17.360  25.650   4.440  1.00  0.00            
ATOM    199  H6  CG5     2      17.700  27.000   6.250  1.00  0.00            
ATOM    200  H7  CG5     2      17.220  28.540   5.420  1.00  0.00            
ATOM    201  H8  CG5     2      19.750  28.120   6.050  1.00  0.00            
ATOM    202  H9  CG5     2      19.550  28.300   4.240  1.00  0.00            
ATOM    203  H10 CG5     2      22.190  25.070   4.800  1.00  0.00            
ATOM    204  H11 CG5     2      24.580  25.170   3.740  1.00  0.00            
ATOM    205  H12 CG5     2      26.200  24.190   2.060  1.00  0.00            
ATOM    206  H13 CG5     2      26.020  22.670   3.080  1.00  0.00            
ATOM    207  H14 CG5     2      26.690  25.390   4.350  1.00  0.00            
ATOM    208  H15 CG5     2      28.010  24.440   3.480  1.00  0.00            
ATOM    209  H16 CG5     2      27.220  22.630   5.060  1.00  0.00            
ATOM    210  H17 CG5     2      25.270  23.860   5.700  1.00  0.00            
ATOM    211  H18 CG5     2      26.210  24.920   6.540  1.00  0.00            
ATOM    212  H19 CG5     2      25.090  22.810   7.880  1.00  0.00            
ATOM    213  H20 CG5     2      26.440  21.930   7.260  1.00  0.00            
ATOM    214  H21 CG5     2      26.810  23.310   8.300  1.00  0.00            
ATOM    215  H22 CG5     2      29.400  23.570   5.250  1.00  0.00            
ATOM    216  H23 CG5     2      28.820  23.450   6.890  1.00  0.00            
ATOM    217  H24 CG5     2      28.900  25.960   5.300  1.00  0.00            
ATOM    218  H25 CG5     2      28.370  25.730   7.050  1.00  0.00            
ATOM    219  H26 CG5     2      30.030  25.420   6.610  1.00  0.00            
ATOM    220  H27 CG5     2      22.850  23.900   0.110  1.00  0.00            
ATOM    221  H28 CG5     2      21.640  24.630  -1.930  1.00  0.00            
ATOM    222  H29 CG5     2      19.770  26.180  -1.790  1.00  0.00            
ATOM    223  H30 CG5     2      18.920  26.910   0.470  1.00  0.00            
TER
ENDMDL
MODEL        1
ATOM      1  H1  GCD     1      23.670  25.890  11.230  1.00  0.00            
ATOM      2  O1  GCD     1      24.360  26.040  10.570  1.00  0.00            
ATOM      3  C1  GCD     1      23.970  25.590   9.360  1.00  0.00            
ATOM      4  H2  GCD     1      24.760  25.760   8.610  1.00  0.00            
ATOM      5  H3  GCD     1      23.830  24.500   9.380  1.00  0.00            
ATOM      6  C2  GCD     1      22.740  26.270   8.820  1.00  0.00            
ATOM      7  H4  GCD     1      22.600  25.960   7.780  1.00  0.00            
ATOM      8  C3  GCD     1      22.780  27.800   9.010  1.00  0.00            
ATOM      9  H5  GCD     1      22.930  28.040  10.070  1.00  0.00            
ATOM     10  C4  GCD     1      21.450  28.470   8.550  1.00  0.00            
ATOM     11  H6  GCD     1      21.400  28.280   7.470  1.00  0.00            
ATOM     12  O2  GCD     1      21.460  29.900   8.740  1.00  0.00            
ATOM     13  H7  GCD     1      21.470  30.440   7.940  1.00  0.00            
ATOM     14  C5  GCD     1      20.290  27.770   9.190  1.00  0.00            
ATOM     15  H8  GCD     1      20.310  28.020  10.250  1.00  0.00            
ATOM     16  O3  GCD     1      19.050  28.200   8.540  1.00  0.00            
ATOM     17  H9  GCD     1      19.240  29.110   8.290  1.00  0.00            
ATOM     18  C6  GCD     1      20.320  26.190   9.110  1.00  0.00            
ATOM     19  O4  GCD     1      21.620  25.710   9.600  1.00  0.00            
ATOM     20  H10 GCD     1      19.560  25.710   9.730  1.00  0.00            
ATOM     21  O5  GCD     1      20.220  25.790   7.790  1.00  0.00            
ATOM     22  C7  GCD     1      19.510  24.580   7.530  1.00  0.00            
ATOM     23  H11 GCD     1      19.240  24.130   8.500  1.00  0.00            
ATOM     24  C8  GCD     1      18.110  24.900   6.820  1.00  0.00            
ATOM     25  H12 GCD     1      18.230  25.550   5.950  1.00  0.00            
ATOM     26  O6  GCD     1      17.230  25.480   7.810  1.00  0.00            
ATOM     27  H13 GCD     1      17.580  26.340   8.060  1.00  0.00            
ATOM     28  C9  GCD     1      17.460  23.600   6.320  1.00  0.00            
ATOM     29  H14 GCD     1      17.370  22.970   7.210  1.00  0.00            
ATOM     30  O7  GCD     1      16.230  23.690   5.590  1.00  0.00            
ATOM     31  H15 GCD     1      15.650  24.340   5.990  1.00  0.00            
ATOM     32  C10 GCD     1      18.500  22.830   5.460  1.00  0.00            
ATOM     33  H16 GCD     1      18.140  21.830   5.230  1.00  0.00            
ATOM     34  O8  GCD     1      19.590  22.540   6.250  1.00  0.00            
ATOM     35  C11 GCD     1      20.310  23.640   6.660  1.00  0.00            
ATOM     36  H17 GCD     1      20.840  24.210   5.890  1.00  0.00            
ATOM     37  C12 GCD     1      21.390  23.090   7.580  1.00  0.00            
ATOM     38  H18 GCD     1      20.990  22.650   8.500  1.00  0.00            
ATOM     39  H19 GCD     1      22.000  23.920   7.960  1.00  0.00            
ATOM     40  O9  GCD     1      22.320  22.190   6.960  1.00  0.00            
ATOM     41  H20 GCD     1      22.870  22.000   7.730  1.00  0.00            
ATOM     42  O10 GCD     1      18.910  23.590   4.270  1.00  0.00            
ATOM     43  C13 GCD     1      18.910  22.800   3.080  1.00  0.00            
ATOM     44  H21 GCD     1      18.760  21.730   3.260  1.00  0.00            
ATOM     45  C14 GCD     1      17.780  23.420   2.230  1.00  0.00            
ATOM     46  H22 GCD     1      17.830  24.520   2.290  1.00  0.00            
ATOM     47  O11 GCD     1      16.500  23.010   2.860  1.00  0.00            
ATOM     48  H23 GCD     1      16.560  23.340   3.760  1.00  0.00            
ATOM     49  C15 GCD     1      17.960  22.760   0.810  1.00  0.00            
ATOM     50  H24 GCD     1      17.890  21.700   1.080  1.00  0.00            
ATOM     51  O12 GCD     1      16.960  23.160  -0.130  1.00  0.00            
ATOM     52  H25 GCD     1      16.890  24.120  -0.240  1.00  0.00            
ATOM     53  C16 GCD     1      19.320  23.070   0.150  1.00  0.00            
ATOM     54  H26 GCD     1      19.270  22.590  -0.830  1.00  0.00            
ATOM     55  O13 GCD     1      20.110  22.380   1.030  1.00  0.00            
ATOM     56  C17 GCD     1      20.220  22.940   2.360  1.00  0.00            
ATOM     57  H27 GCD     1      20.520  23.990   2.320  1.00  0.00            
ATOM     58  C18 GCD     1      21.310  22.070   3.090  1.00  0.00            
ATOM     59  H28 GCD     1      21.500  22.440   4.100  1.00  0.00            
ATOM     60  H29 GCD     1      22.250  22.150   2.540  1.00  0.00            
ATOM     61  O14 GCD     1      20.940  20.670   3.070  1.00  0.00            
ATOM     62  H30 GCD     1      21.690  20.120   3.310  1.00  0.00            
ATOM     63  O15 GCD     1      19.560  24.530   0.120  1.00  0.00            
ATOM     64  C19 GCD     1      19.170  25.220  -1.090  1.00  0.00            
ATOM     65  H31 GCD     1      18.630  24.560  -1.780  1.00  0.00            
ATOM     66  C20 GCD     1      18.160  26.330  -0.740  1.00  0.00            
ATOM     67  H32 GCD     1      18.540  27.040   0.000  1.00  0.00            
ATOM     68  O16 GCD     1      16.920  25.790  -0.250  1.00  0.00            
ATOM     69  H33 GCD     1      16.470  26.530   0.170  1.00  0.00            
ATOM     70  C21 GCD     1      17.880  27.120  -1.990  1.00  0.00            
ATOM     71  H34 GCD     1      17.400  26.380  -2.650  1.00  0.00            
ATOM     72  O17 GCD     1      16.950  28.150  -1.690  1.00  0.00            
ATOM     73  H35 GCD     1      17.450  28.850  -1.250  1.00  0.00            
ATOM     74  C22 GCD     1      19.110  27.630  -2.660  1.00  0.00            
ATOM     75  H36 GCD     1      18.970  28.030  -3.670  1.00  0.00            
ATOM     76  O18 GCD     1      20.000  26.530  -2.850  1.00  0.00            
ATOM     77  C23 GCD     1      20.410  25.840  -1.740  1.00  0.00            
ATOM     78  H37 GCD     1      20.970  26.560  -1.130  1.00  0.00            
ATOM     79  C24 GCD     1      21.360  24.750  -2.190  1.00  0.00            
ATOM     80  H38 GCD     1      21.630  24.120  -1.340  1.00  0.00            
ATOM     81  H39 GCD     1      22.220  25.260  -2.640  1.00  0.00            
ATOM     82  O19 GCD     1      20.820  23.890  -3.190  1.00  0.00            
ATOM     83  H40 GCD     1      21.470  23.220  -3.410  1.00  0.00            
ATOM     84  O20 GCD     1      19.770  28.550  -1.860  1.00  0.00            
ATOM     85  C25 GCD     1      19.560  29.990  -2.090  1.00  0.00            
ATOM     86  H41 GCD     1      18.870  30.170  -2.930  1.00  0.00            
ATOM     87  C26 GCD     1      19.160  30.720  -0.720  1.00  0.00            
ATOM     88  H42 GCD     1      19.870  30.430   0.060  1.00  0.00            
ATOM     89  O21 GCD     1      17.880  30.300  -0.280  1.00  0.00            
ATOM     90  H43 GCD     1      17.740  30.780   0.550  1.00  0.00            
ATOM     91  C27 GCD     1      19.150  32.220  -0.900  1.00  0.00            
ATOM     92  H44 GCD     1      18.490  32.440  -1.750  1.00  0.00            
ATOM     93  O22 GCD     1      18.720  32.910   0.260  1.00  0.00            
ATOM     94  H45 GCD     1      19.410  33.350   0.760  1.00  0.00            
ATOM     95  C28 GCD     1      20.490  32.740  -1.410  1.00  0.00            
ATOM     96  H46 GCD     1      20.420  33.820  -1.540  1.00  0.00            
ATOM     97  O23 GCD     1      20.740  32.060  -2.660  1.00  0.00            
ATOM     98  C29 GCD     1      20.900  30.610  -2.500  1.00  0.00            
ATOM     99  H47 GCD     1      21.720  30.290  -1.850  1.00  0.00            
ATOM    100  C30 GCD     1      21.360  30.150  -3.930  1.00  0.00            
ATOM    101  H48 GCD     1      20.620  30.430  -4.690  1.00  0.00            
ATOM    102  H49 GCD     1      21.560  29.080  -4.060  1.00  0.00            
ATOM    103  O24 GCD     1      22.560  30.790  -4.420  1.00  0.00            
ATOM    104  H50 GCD     1      23.220  30.090  -4.440  1.00  0.00            
ATOM    105  O25 GCD     1      21.480  32.520  -0.440  1.00  0.00            
ATOM    106  C31 GCD     1      22.440  33.610  -0.240  1.00  0.00            
ATOM    107  H51 GCD     1      22.400  34.260  -1.120  1.00  0.00            
ATOM    108  C32 GCD     1      22.070  34.230   1.080  1.00  0.00            
ATOM    109  H52 GCD     1      22.190  33.400   1.780  1.00  0.00            
ATOM    110  O26 GCD     1      20.730  34.670   1.110  1.00  0.00            
ATOM    111  H53 GCD     1      20.760  35.160   1.940  1.00  0.00            
ATOM    112  C33 GCD     1      23.070  35.270   1.490  1.00  0.00            
ATOM    113  H54 GCD     1      23.060  36.070   0.740  1.00  0.00            
ATOM    114  O27 GCD     1      22.780  35.790   2.780  1.00  0.00            
ATOM    115  H55 GCD     1      22.940  35.080   3.410  1.00  0.00            
ATOM    116  C34 GCD     1      24.430  34.720   1.470  1.00  0.00            
ATOM    117  H56 GCD     1      25.190  35.470   1.690  1.00  0.00            
ATOM    118  O28 GCD     1      24.750  34.250   0.100  1.00  0.00            
ATOM    119  C35 GCD     1      23.900  33.090  -0.170  1.00  0.00            
ATOM    120  H57 GCD     1      24.050  32.300   0.580  1.00  0.00            
ATOM    121  C36 GCD     1      24.270  32.500  -1.520  1.00  0.00            
ATOM    122  H58 GCD     1      24.290  33.340  -2.230  1.00  0.00            
ATOM    123  H59 GCD     1      23.560  31.730  -1.840  1.00  0.00            
ATOM    124  O29 GCD     1      25.680  32.060  -1.560  1.00  0.00            
ATOM    125  H60 GCD     1      26.170  32.800  -1.190  1.00  0.00            
ATOM    126  O30 GCD     1      24.500  33.740   2.530  1.00  0.00            
ATOM    127  C37 GCD     1      25.740  33.660   3.310  1.00  0.00            
ATOM    128  H61 GCD     1      26.500  34.260   2.780  1.00  0.00            
ATOM    129  C38 GCD     1      25.510  34.240   4.700  1.00  0.00            
ATOM    130  H62 GCD     1      24.690  33.630   5.090  1.00  0.00            
ATOM    131  O31 GCD     1      25.230  35.610   4.730  1.00  0.00            
ATOM    132  H63 GCD     1      24.980  35.740   5.650  1.00  0.00            
ATOM    133  C39 GCD     1      26.750  33.920   5.480  1.00  0.00            
ATOM    134  H64 GCD     1      27.620  34.440   5.070  1.00  0.00            
ATOM    135  O32 GCD     1      26.670  34.530   6.780  1.00  0.00            
ATOM    136  H65 GCD     1      27.550  34.630   7.150  1.00  0.00            
ATOM    137  C40 GCD     1      27.020  32.400   5.540  1.00  0.00            
ATOM    138  H66 GCD     1      27.930  32.200   6.120  1.00  0.00            
ATOM    139  O33 GCD     1      27.350  32.080   4.150  1.00  0.00            
ATOM    140  C41 GCD     1      26.270  32.220   3.240  1.00  0.00            
ATOM    141  H67 GCD     1      25.420  31.620   3.570  1.00  0.00            
ATOM    142  C42 GCD     1      26.780  31.780   1.840  1.00  0.00            
ATOM    143  H68 GCD     1      27.820  32.090   1.740  1.00  0.00            
ATOM    144  H69 GCD     1      26.130  32.360   1.180  1.00  0.00            
ATOM    145  O34 GCD     1      26.700  30.390   1.590  1.00  0.00            
ATOM    146  H70 GCD     1      26.900  30.190   0.670  1.00  0.00            
ATOM    147  O35 GCD     1      25.910  31.620   6.010  1.00  0.00            
ATOM    148  C43 GCD     1      26.010  30.970   7.260  1.00  0.00            
ATOM    149  H71 GCD     1      26.910  31.290   7.810  1.00  0.00            
ATOM    150  C44 GCD     1      24.870  31.250   8.170  1.00  0.00            
ATOM    151  H72 GCD     1      23.990  31.110   7.520  1.00  0.00            
ATOM    152  O36 GCD     1      24.850  32.630   8.440  1.00  0.00            
ATOM    153  H73 GCD     1      25.280  33.090   7.700  1.00  0.00            
ATOM    154  C45 GCD     1      24.770  30.380   9.440  1.00  0.00            
ATOM    155  H74 GCD     1      25.540  30.630  10.180  1.00  0.00            
ATOM    156  O37 GCD     1      23.510  30.630  10.170  1.00  0.00            
ATOM    157  H75 GCD     1      22.820  30.280   9.600  1.00  0.00            
ATOM    158  C46 GCD     1      24.960  28.920   9.050  1.00  0.00            
ATOM    159  H76 GCD     1      25.140  28.320   9.940  1.00  0.00            
ATOM    160  O38 GCD     1      23.840  28.380   8.250  1.00  0.00            
ATOM    161  O39 GCD     1      26.100  28.800   8.280  1.00  0.00            
ATOM    162  C47 GCD     1      26.020  29.460   7.060  1.00  0.00            
ATOM    163  H77 GCD     1      25.200  29.000   6.490  1.00  0.00            
ATOM    164  C48 GCD     1      27.250  28.960   6.290  1.00  0.00            
ATOM    165  H78 GCD     1      28.140  28.970   6.940  1.00  0.00            
ATOM    166  H79 GCD     1      27.420  29.620   5.430  1.00  0.00            
ATOM    167  O40 GCD     1      27.080  27.610   5.980  1.00  0.00            
ATOM    168  H80 GCD     1      26.230  27.540   5.540  1.00  0.00            
ATOM    169  C1  CG5     2      16.890  29.200   5.880  1.00  0.00            
ATOM    170  C2  CG5     2      17.580  29.290   4.500  1.00  0.00            
ATOM    171  C3  CG5     2      18.950  28.610   4.580  1.00  0.00            
ATOM    172  C4  CG5     2      19.670  28.360   3.230  1.00  0.00            
ATOM    173  O1  CG5     2      20.910  27.780   3.700  1.00  0.00            
ATOM    174  C5  CG5     2      21.870  27.410   2.720  1.00  0.00            
ATOM    175  C6  CG5     2      22.340  26.100   2.700  1.00  0.00            
ATOM    176  C7  CG5     2      23.240  25.760   1.630  1.00  0.00            
ATOM    177  C8  CG5     2      23.790  24.370   1.470  1.00  0.00            
ATOM    178  N1  CG5     2      24.530  23.940   2.520  1.00  0.00            
ATOM    179  C9  CG5     2      25.220  22.660   2.690  1.00  0.00            
ATOM    180  C10 CG5     2      26.020  22.530   4.020  1.00  0.00            
ATOM    181  N2  CG5     2      27.140  21.520   4.000  1.00  0.00            
ATOM    182  C11 CG5     2      26.610  20.150   3.840  1.00  0.00            
ATOM    183  C12 CG5     2      27.590  19.170   3.190  1.00  0.00            
ATOM    184  C13 CG5     2      27.870  21.670   5.360  1.00  0.00            
ATOM    185  C14 CG5     2      27.130  21.320   6.700  1.00  0.00            
ATOM    186  O2  CG5     2      23.720  23.740   0.430  1.00  0.00            
ATOM    187  N3  CG5     2      22.180  28.350   1.820  1.00  0.00            
ATOM    188  C15 CG5     2      23.080  28.070   0.860  1.00  0.00            
ATOM    189  C16 CG5     2      23.630  26.820   0.750  1.00  0.00            
ATOM    190  C17 CG5     2      24.450  26.470  -0.360  1.00  0.00            
ATOM    191  C18 CG5     2      24.690  27.460  -1.340  1.00  0.00            
ATOM    192  C19 CG5     2      24.190  28.740  -1.210  1.00  0.00            
ATOM    193  C20 CG5     2      23.370  29.040  -0.120  1.00  0.00            
ATOM    194  H1  CG5     2      16.320  30.130   5.970  1.00  0.00            
ATOM    195  H2  CG5     2      16.270  28.300   6.050  1.00  0.00            
ATOM    196  H3  CG5     2      17.560  29.280   6.740  1.00  0.00            
ATOM    197  H4  CG5     2      17.780  30.330   4.220  1.00  0.00            
ATOM    198  H5  CG5     2      17.000  28.920   3.640  1.00  0.00            
ATOM    199  H6  CG5     2      18.920  27.690   5.190  1.00  0.00            
ATOM    200  H7  CG5     2      19.570  29.290   5.170  1.00  0.00            
ATOM    201  H8  CG5     2      19.850  29.270   2.650  1.00  0.00            
ATOM    202  H9  CG5     2      19.090  27.630   2.660  1.00  0.00            
ATOM    203  H10 CG5     2      21.960  25.470   3.500  1.00  0.00            
ATOM    204  H11 CG5     2      24.550  24.600   3.290  1.00  0.00            
ATOM    205  H12 CG5     2      26.010  22.620   1.930  1.00  0.00            
ATOM    206  H13 CG5     2      24.480  21.870   2.570  1.00  0.00            
ATOM    207  H14 CG5     2      25.320  22.330   4.840  1.00  0.00            
ATOM    208  H15 CG5     2      26.460  23.520   4.150  1.00  0.00            
ATOM    209  H16 CG5     2      27.690  21.710   3.150  1.00  0.00            
ATOM    210  H17 CG5     2      25.740  20.290   3.190  1.00  0.00            
ATOM    211  H18 CG5     2      26.200  19.810   4.790  1.00  0.00            
ATOM    212  H19 CG5     2      28.080  19.500   2.270  1.00  0.00            
ATOM    213  H20 CG5     2      28.450  18.920   3.830  1.00  0.00            
ATOM    214  H21 CG5     2      27.010  18.270   2.940  1.00  0.00            
ATOM    215  H22 CG5     2      28.400  22.620   5.330  1.00  0.00            
ATOM    216  H23 CG5     2      28.690  20.940   5.350  1.00  0.00            
ATOM    217  H24 CG5     2      26.300  22.010   6.900  1.00  0.00            
ATOM    218  H25 CG5     2      26.740  20.310   6.520  1.00  0.00            
ATOM    219  H26 CG5     2      27.680  21.240   7.640  1.00  0.00            
ATOM    220  H27 CG5     2      24.950  25.520  -0.520  1.00  0.00            
ATOM    221  H28 CG5     2      25.310  27.250  -2.200  1.00  0.00            
ATOM    222  H29 CG5     2      24.300  29.410  -2.050  1.00  0.00            
ATOM    223  H30 CG5     2      22.810  29.970  -0.200  1.00  0.00            
TER
ENDMDL
MODEL        1
ATOM      1  H1  GCD     1      18.770  32.710  20.690  1.00  0.00            
ATOM      2  O1  GCD     1      19.070  31.810  20.500  1.00  0.00            
ATOM      3  C1  GCD     1      20.530  31.750  20.440  1.00  0.00            
ATOM      4  H2  GCD     1      20.880  30.740  20.680  1.00  0.00            
ATOM      5  H3  GCD     1      20.960  32.020  19.470  1.00  0.00            
ATOM      6  C2  GCD     1      21.150  32.860  21.370  1.00  0.00            
ATOM      7  H4  GCD     1      22.240  32.770  21.270  1.00  0.00            
ATOM      8  C3  GCD     1      20.600  32.830  22.730  1.00  0.00            
ATOM      9  H5  GCD     1      19.530  32.620  22.770  1.00  0.00            
ATOM     10  C4  GCD     1      21.010  34.100  23.540  1.00  0.00            
ATOM     11  H6  GCD     1      22.110  33.980  23.570  1.00  0.00            
ATOM     12  O2  GCD     1      20.530  34.060  24.850  1.00  0.00            
ATOM     13  H7  GCD     1      20.130  33.200  25.050  1.00  0.00            
ATOM     14  C5  GCD     1      20.560  35.360  22.730  1.00  0.00            
ATOM     15  H8  GCD     1      19.460  35.290  22.700  1.00  0.00            
ATOM     16  O3  GCD     1      21.000  36.560  23.300  1.00  0.00            
ATOM     17  H9  GCD     1      21.950  36.590  23.480  1.00  0.00            
ATOM     18  C6  GCD     1      21.110  35.240  21.330  1.00  0.00            
ATOM     19  O4  GCD     1      20.760  34.060  20.720  1.00  0.00            
ATOM     20  H10 GCD     1      20.730  35.970  20.600  1.00  0.00            
ATOM     21  O5  GCD     1      22.530  35.150  21.390  1.00  0.00            
ATOM     22  C7  GCD     1      23.110  36.320  20.710  1.00  0.00            
ATOM     23  H11 GCD     1      22.290  37.050  20.640  1.00  0.00            
ATOM     24  C8  GCD     1      24.180  36.850  21.620  1.00  0.00            
ATOM     25  H12 GCD     1      24.880  36.020  21.780  1.00  0.00            
ATOM     26  O6  GCD     1      23.550  37.240  22.810  1.00  0.00            
ATOM     27  H13 GCD     1      24.210  37.560  23.450  1.00  0.00            
ATOM     28  C9  GCD     1      24.980  37.980  20.930  1.00  0.00            
ATOM     29  H14 GCD     1      24.250  38.760  20.660  1.00  0.00            
ATOM     30  O7  GCD     1      26.110  38.560  21.600  1.00  0.00            
ATOM     31  H15 GCD     1      26.900  38.480  21.070  1.00  0.00            
ATOM     32  C10 GCD     1      25.490  37.350  19.640  1.00  0.00            
ATOM     33  H16 GCD     1      26.130  38.110  19.180  1.00  0.00            
ATOM     34  O8  GCD     1      24.470  36.960  18.780  1.00  0.00            
ATOM     35  C11 GCD     1      23.690  35.900  19.340  1.00  0.00            
ATOM     36  H17 GCD     1      24.370  35.070  19.540  1.00  0.00            
ATOM     37  C12 GCD     1      22.670  35.360  18.300  1.00  0.00            
ATOM     38  H18 GCD     1      22.370  34.330  18.570  1.00  0.00            
ATOM     39  H19 GCD     1      23.240  35.360  17.370  1.00  0.00            
ATOM     40  O9  GCD     1      21.480  36.170  18.160  1.00  0.00            
ATOM     41  H20 GCD     1      20.760  35.550  18.010  1.00  0.00            
ATOM     42  O10 GCD     1      26.460  36.280  19.930  1.00  0.00            
ATOM     43  C13 GCD     1      27.560  36.280  18.970  1.00  0.00            
ATOM     44  H21 GCD     1      27.440  37.110  18.270  1.00  0.00            
ATOM     45  C14 GCD     1      28.830  36.450  19.930  1.00  0.00            
ATOM     46  H22 GCD     1      28.740  35.750  20.770  1.00  0.00            
ATOM     47  O11 GCD     1      28.820  37.780  20.380  1.00  0.00            
ATOM     48  H23 GCD     1      29.600  37.840  20.930  1.00  0.00            
ATOM     49  C15 GCD     1      30.150  36.050  19.300  1.00  0.00            
ATOM     50  H24 GCD     1      30.380  36.890  18.630  1.00  0.00            
ATOM     51  O12 GCD     1      31.070  36.000  20.300  1.00  0.00            
ATOM     52  H25 GCD     1      31.090  35.100  20.630  1.00  0.00            
ATOM     53  C16 GCD     1      30.060  34.830  18.430  1.00  0.00            
ATOM     54  H26 GCD     1      30.930  34.800  17.770  1.00  0.00            
ATOM     55  O13 GCD     1      28.920  34.870  17.530  1.00  0.00            
ATOM     56  C17 GCD     1      27.700  34.960  18.170  1.00  0.00            
ATOM     57  H27 GCD     1      27.590  34.120  18.870  1.00  0.00            
ATOM     58  C18 GCD     1      26.560  34.790  17.140  1.00  0.00            
ATOM     59  H28 GCD     1      26.700  35.510  16.320  1.00  0.00            
ATOM     60  H29 GCD     1      25.550  35.010  17.520  1.00  0.00            
ATOM     61  O14 GCD     1      26.340  33.470  16.760  1.00  0.00            
ATOM     62  H30 GCD     1      26.190  32.900  17.520  1.00  0.00            
ATOM     63  O15 GCD     1      30.090  33.680  19.320  1.00  0.00            
ATOM     64  C19 GCD     1      30.900  32.500  19.100  1.00  0.00            
ATOM     65  H31 GCD     1      31.330  32.560  18.090  1.00  0.00            
ATOM     66  C20 GCD     1      32.130  32.480  19.990  1.00  0.00            
ATOM     67  H32 GCD     1      31.830  32.500  21.040  1.00  0.00            
ATOM     68  O16 GCD     1      32.900  33.630  19.700  1.00  0.00            
ATOM     69  H33 GCD     1      33.530  33.780  20.410  1.00  0.00            
ATOM     70  C21 GCD     1      32.960  31.210  19.750  1.00  0.00            
ATOM     71  H34 GCD     1      33.200  31.140  18.680  1.00  0.00            
ATOM     72  O17 GCD     1      34.160  31.120  20.530  1.00  0.00            
ATOM     73  H35 GCD     1      33.940  31.040  21.460  1.00  0.00            
ATOM     74  C22 GCD     1      32.060  29.910  19.910  1.00  0.00            
ATOM     75  H36 GCD     1      32.640  29.080  19.490  1.00  0.00            
ATOM     76  O18 GCD     1      30.910  30.090  19.090  1.00  0.00            
ATOM     77  C23 GCD     1      30.070  31.240  19.320  1.00  0.00            
ATOM     78  H37 GCD     1      29.670  31.150  20.330  1.00  0.00            
ATOM     79  C24 GCD     1      28.920  31.120  18.310  1.00  0.00            
ATOM     80  H38 GCD     1      29.210  31.300  17.260  1.00  0.00            
ATOM     81  H39 GCD     1      28.230  31.900  18.670  1.00  0.00            
ATOM     82  O19 GCD     1      28.380  29.830  18.290  1.00  0.00            
ATOM     83  H40 GCD     1      29.170  29.280  18.290  1.00  0.00            
ATOM     84  O20 GCD     1      31.650  29.620  21.230  1.00  0.00            
ATOM     85  C25 GCD     1      32.620  29.000  22.100  1.00  0.00            
ATOM     86  H41 GCD     1      33.610  28.910  21.630  1.00  0.00            
ATOM     87  C26 GCD     1      32.750  29.770  23.460  1.00  0.00            
ATOM     88  H42 GCD     1      31.760  29.940  23.890  1.00  0.00            
ATOM     89  O21 GCD     1      33.360  31.010  23.090  1.00  0.00            
ATOM     90  H43 GCD     1      33.160  31.710  23.720  1.00  0.00            
ATOM     91  C27 GCD     1      33.590  29.000  24.530  1.00  0.00            
ATOM     92  H44 GCD     1      34.590  28.800  24.110  1.00  0.00            
ATOM     93  O22 GCD     1      33.670  29.630  25.830  1.00  0.00            
ATOM     94  H45 GCD     1      32.810  29.530  26.260  1.00  0.00            
ATOM     95  C28 GCD     1      32.880  27.560  24.710  1.00  0.00            
ATOM     96  H46 GCD     1      33.480  27.070  25.480  1.00  0.00            
ATOM     97  O23 GCD     1      32.880  27.000  23.450  1.00  0.00            
ATOM     98  C29 GCD     1      32.040  27.680  22.420  1.00  0.00            
ATOM     99  H47 GCD     1      31.020  27.820  22.820  1.00  0.00            
ATOM    100  C30 GCD     1      32.000  26.710  21.180  1.00  0.00            
ATOM    101  H48 GCD     1      31.240  26.960  20.440  1.00  0.00            
ATOM    102  H49 GCD     1      31.740  25.760  21.670  1.00  0.00            
ATOM    103  O24 GCD     1      33.250  26.580  20.540  1.00  0.00            
ATOM    104  H50 GCD     1      33.970  26.630  21.180  1.00  0.00            
ATOM    105  O25 GCD     1      31.550  27.710  25.110  1.00  0.00            
ATOM    106  C31 GCD     1      31.160  27.400  26.450  1.00  0.00            
ATOM    107  H51 GCD     1      32.030  27.180  27.080  1.00  0.00            
ATOM    108  C32 GCD     1      30.480  28.620  27.080  1.00  0.00            
ATOM    109  H52 GCD     1      29.700  28.950  26.390  1.00  0.00            
ATOM    110  O26 GCD     1      31.420  29.640  27.140  1.00  0.00            
ATOM    111  H53 GCD     1      31.060  30.400  27.610  1.00  0.00            
ATOM    112  C33 GCD     1      29.890  28.300  28.440  1.00  0.00            
ATOM    113  H54 GCD     1      30.700  27.930  29.090  1.00  0.00            
ATOM    114  O27 GCD     1      29.390  29.560  28.910  1.00  0.00            
ATOM    115  H55 GCD     1      28.500  29.650  28.570  1.00  0.00            
ATOM    116  C34 GCD     1      28.790  27.280  28.190  1.00  0.00            
ATOM    117  H56 GCD     1      28.300  27.020  29.130  1.00  0.00            
ATOM    118  O28 GCD     1      29.400  26.150  27.650  1.00  0.00            
ATOM    119  C35 GCD     1      30.160  26.260  26.480  1.00  0.00            
ATOM    120  H57 GCD     1      29.480  26.410  25.630  1.00  0.00            
ATOM    121  C36 GCD     1      30.750  24.920  26.260  1.00  0.00            
ATOM    122  H58 GCD     1      31.210  24.860  25.260  1.00  0.00            
ATOM    123  H59 GCD     1      29.960  24.160  26.300  1.00  0.00            
ATOM    124  O29 GCD     1      31.780  24.690  27.270  1.00  0.00            
ATOM    125  H60 GCD     1      31.400  24.860  28.140  1.00  0.00            
ATOM    126  O30 GCD     1      27.810  27.760  27.250  1.00  0.00            
ATOM    127  C37 GCD     1      26.440  27.390  27.510  1.00  0.00            
ATOM    128  H61 GCD     1      26.430  26.570  28.240  1.00  0.00            
ATOM    129  C38 GCD     1      25.730  28.650  28.170  1.00  0.00            
ATOM    130  H62 GCD     1      25.640  29.460  27.430  1.00  0.00            
ATOM    131  O31 GCD     1      26.380  28.900  29.450  1.00  0.00            
ATOM    132  H63 GCD     1      26.250  28.150  30.030  1.00  0.00            
ATOM    133  C39 GCD     1      24.200  28.380  28.430  1.00  0.00            
ATOM    134  H64 GCD     1      24.110  27.510  29.100  1.00  0.00            
ATOM    135  O32 GCD     1      23.510  29.540  28.960  1.00  0.00            
ATOM    136  H65 GCD     1      22.940  29.880  28.270  1.00  0.00            
ATOM    137  C40 GCD     1      23.560  28.000  27.080  1.00  0.00            
ATOM    138  H66 GCD     1      22.520  27.690  27.180  1.00  0.00            
ATOM    139  O33 GCD     1      24.250  26.840  26.510  1.00  0.00            
ATOM    140  C41 GCD     1      25.690  27.070  26.250  1.00  0.00            
ATOM    141  H67 GCD     1      25.910  27.900  25.570  1.00  0.00            
ATOM    142  C42 GCD     1      26.210  25.840  25.530  1.00  0.00            
ATOM    143  H68 GCD     1      27.250  26.060  25.250  1.00  0.00            
ATOM    144  H69 GCD     1      25.620  25.650  24.620  1.00  0.00            
ATOM    145  O34 GCD     1      26.240  24.600  26.320  1.00  0.00            
ATOM    146  H70 GCD     1      26.270  23.920  25.640  1.00  0.00            
ATOM    147  O35 GCD     1      23.550  29.080  26.090  1.00  0.00            
ATOM    148  C43 GCD     1      22.320  29.110  25.360  1.00  0.00            
ATOM    149  H71 GCD     1      21.770  28.180  25.580  1.00  0.00            
ATOM    150  C44 GCD     1      21.380  30.210  25.920  1.00  0.00            
ATOM    151  H72 GCD     1      21.930  31.150  25.910  1.00  0.00            
ATOM    152  O36 GCD     1      21.160  29.980  27.350  1.00  0.00            
ATOM    153  H73 GCD     1      20.720  29.130  27.460  1.00  0.00            
ATOM    154  C45 GCD     1      20.120  30.320  25.030  1.00  0.00            
ATOM    155  H74 GCD     1      19.560  29.380  25.000  1.00  0.00            
ATOM    156  O37 GCD     1      19.210  31.340  25.460  1.00  0.00            
ATOM    157  H75 GCD     1      18.920  31.160  26.360  1.00  0.00            
ATOM    158  C46 GCD     1      20.570  30.560  23.590  1.00  0.00            
ATOM    159  H76 GCD     1      19.650  30.520  22.990  1.00  0.00            
ATOM    160  O38 GCD     1      21.290  31.800  23.310  1.00  0.00            
ATOM    161  O39 GCD     1      21.350  29.390  23.260  1.00  0.00            
ATOM    162  C47 GCD     1      22.590  29.300  23.920  1.00  0.00            
ATOM    163  H77 GCD     1      23.170  30.220  23.770  1.00  0.00            
ATOM    164  C48 GCD     1      23.410  28.090  23.300  1.00  0.00            
ATOM    165  H78 GCD     1      22.870  27.160  23.530  1.00  0.00            
ATOM    166  H79 GCD     1      24.340  28.130  23.880  1.00  0.00            
ATOM    167  O40 GCD     1      23.620  28.280  21.950  1.00  0.00            
ATOM    168  H80 GCD     1      22.770  28.260  21.490  1.00  0.00            
ATOM    169  C1  CG5     2      23.740  33.930  28.620  1.00  0.00            
ATOM    170  C2  CG5     2      24.170  32.660  27.920  1.00  0.00            
ATOM    171  C3  CG5     2      24.290  32.780  26.400  1.00  0.00            
ATOM    172  C4  CG5     2      25.290  33.810  25.910  1.00  0.00            
ATOM    173  O1  CG5     2      25.250  33.800  24.510  1.00  0.00            
ATOM    174  C5  CG5     2      25.750  32.760  23.770  1.00  0.00            
ATOM    175  C6  CG5     2      25.280  32.630  22.430  1.00  0.00            
ATOM    176  C7  CG5     2      25.730  31.480  21.630  1.00  0.00            
ATOM    177  C8  CG5     2      25.440  31.330  20.140  1.00  0.00            
ATOM    178  N1  CG5     2      24.690  30.210  19.820  1.00  0.00            
ATOM    179  C9  CG5     2      24.300  29.780  18.410  1.00  0.00            
ATOM    180  C10 CG5     2      23.940  28.300  18.300  1.00  0.00            
ATOM    181  N2  CG5     2      24.020  27.630  16.950  1.00  0.00            
ATOM    182  C11 CG5     2      22.870  28.040  16.120  1.00  0.00            
ATOM    183  C12 CG5     2      23.260  29.130  15.170  1.00  0.00            
ATOM    184  C13 CG5     2      24.130  26.160  17.070  1.00  0.00            
ATOM    185  C14 CG5     2      22.970  25.520  17.830  1.00  0.00            
ATOM    186  O2  CG5     2      25.800  32.110  19.290  1.00  0.00            
ATOM    187  N3  CG5     2      26.580  31.850  24.330  1.00  0.00            
ATOM    188  C15 CG5     2      26.910  30.770  23.580  1.00  0.00            
ATOM    189  C16 CG5     2      26.570  30.550  22.200  1.00  0.00            
ATOM    190  C17 CG5     2      27.140  29.420  21.590  1.00  0.00            
ATOM    191  C18 CG5     2      28.100  28.550  22.260  1.00  0.00            
ATOM    192  C19 CG5     2      28.470  28.860  23.590  1.00  0.00            
ATOM    193  C20 CG5     2      27.920  29.990  24.180  1.00  0.00            
ATOM    194  H1  CG5     2      23.340  33.600  29.590  1.00  0.00            
ATOM    195  H2  CG5     2      24.560  34.620  28.830  1.00  0.00            
ATOM    196  H3  CG5     2      22.940  34.480  28.100  1.00  0.00            
ATOM    197  H4  CG5     2      23.330  31.960  28.030  1.00  0.00            
ATOM    198  H5  CG5     2      25.110  32.230  28.290  1.00  0.00            
ATOM    199  H6  CG5     2      23.290  33.050  26.040  1.00  0.00            
ATOM    200  H7  CG5     2      24.570  31.790  26.030  1.00  0.00            
ATOM    201  H8  CG5     2      26.300  33.540  26.250  1.00  0.00            
ATOM    202  H9  CG5     2      25.120  34.800  26.370  1.00  0.00            
ATOM    203  H10 CG5     2      24.690  33.430  22.000  1.00  0.00            
ATOM    204  H11 CG5     2      24.400  29.570  20.550  1.00  0.00            
ATOM    205  H12 CG5     2      25.110  29.990  17.710  1.00  0.00            
ATOM    206  H13 CG5     2      23.400  30.320  18.100  1.00  0.00            
ATOM    207  H14 CG5     2      22.980  28.170  18.790  1.00  0.00            
ATOM    208  H15 CG5     2      24.700  27.810  18.900  1.00  0.00            
ATOM    209  H16 CG5     2      24.880  27.930  16.460  1.00  0.00            
ATOM    210  H17 CG5     2      22.030  28.430  16.690  1.00  0.00            
ATOM    211  H18 CG5     2      22.420  27.190  15.600  1.00  0.00            
ATOM    212  H19 CG5     2      22.420  29.490  14.570  1.00  0.00            
ATOM    213  H20 CG5     2      23.510  30.020  15.770  1.00  0.00            
ATOM    214  H21 CG5     2      24.100  28.800  14.550  1.00  0.00            
ATOM    215  H22 CG5     2      25.000  25.960  17.690  1.00  0.00            
ATOM    216  H23 CG5     2      24.240  25.750  16.060  1.00  0.00            
ATOM    217  H24 CG5     2      23.060  24.430  17.840  1.00  0.00            
ATOM    218  H25 CG5     2      22.880  25.950  18.840  1.00  0.00            
ATOM    219  H26 CG5     2      21.970  25.730  17.440  1.00  0.00            
ATOM    220  H27 CG5     2      26.920  29.150  20.560  1.00  0.00            
ATOM    221  H28 CG5     2      28.590  27.780  21.670  1.00  0.00            
ATOM    222  H29 CG5     2      29.190  28.200  24.060  1.00  0.00            
ATOM    223  H30 CG5     2      28.230  30.210  25.200  1.00  0.00            
TER
ENDMDL
MODEL        1
ATOM      1  H1  GCD     1      22.610  24.390  52.000  1.00  0.00            
ATOM      2  O1  GCD     1      23.260  24.430  51.290  1.00  0.00            
ATOM      3  C1  GCD     1      22.600  24.010  50.020  1.00  0.00            
ATOM      4  H2  GCD     1      23.200  24.360  49.170  1.00  0.00            
ATOM      5  H3  GCD     1      22.390  22.950  49.880  1.00  0.00            
ATOM      6  C2  GCD     1      21.210  24.710  49.970  1.00  0.00            
ATOM      7  H4  GCD     1      20.840  24.610  48.950  1.00  0.00            
ATOM      8  C3  GCD     1      21.180  26.130  50.370  1.00  0.00            
ATOM      9  H5  GCD     1      21.500  26.110  51.420  1.00  0.00            
ATOM     10  C4  GCD     1      19.750  26.680  50.320  1.00  0.00            
ATOM     11  H6  GCD     1      19.500  26.860  49.260  1.00  0.00            
ATOM     12  O2  GCD     1      19.760  27.980  50.940  1.00  0.00            
ATOM     13  H7  GCD     1      18.950  28.430  50.670  1.00  0.00            
ATOM     14  C5  GCD     1      18.770  25.780  51.060  1.00  0.00            
ATOM     15  H8  GCD     1      18.890  25.930  52.140  1.00  0.00            
ATOM     16  O3  GCD     1      17.350  26.080  50.810  1.00  0.00            
ATOM     17  H9  GCD     1      17.040  26.950  51.090  1.00  0.00            
ATOM     18  C6  GCD     1      19.030  24.300  50.730  1.00  0.00            
ATOM     19  O4  GCD     1      20.370  24.070  50.910  1.00  0.00            
ATOM     20  H10 GCD     1      18.500  23.590  51.360  1.00  0.00            
ATOM     21  O5  GCD     1      18.690  23.990  49.470  1.00  0.00            
ATOM     22  C7  GCD     1      17.860  22.830  49.230  1.00  0.00            
ATOM     23  H11 GCD     1      17.690  22.280  50.170  1.00  0.00            
ATOM     24  C8  GCD     1      16.520  23.320  48.730  1.00  0.00            
ATOM     25  H12 GCD     1      16.720  24.020  47.910  1.00  0.00            
ATOM     26  O6  GCD     1      15.840  23.970  49.720  1.00  0.00            
ATOM     27  H13 GCD     1      16.530  24.610  49.950  1.00  0.00            
ATOM     28  C9  GCD     1      15.660  22.140  48.270  1.00  0.00            
ATOM     29  H14 GCD     1      15.410  21.610  49.200  1.00  0.00            
ATOM     30  O7  GCD     1      14.390  22.600  47.760  1.00  0.00            
ATOM     31  H15 GCD     1      14.240  23.520  48.000  1.00  0.00            
ATOM     32  C10 GCD     1      16.400  21.230  47.340  1.00  0.00            
ATOM     33  H16 GCD     1      15.860  20.320  47.070  1.00  0.00            
ATOM     34  O8  GCD     1      17.640  20.810  47.830  1.00  0.00            
ATOM     35  C11 GCD     1      18.520  21.860  48.200  1.00  0.00            
ATOM     36  H17 GCD     1      18.870  22.420  47.320  1.00  0.00            
ATOM     37  C12 GCD     1      19.810  21.220  48.750  1.00  0.00            
ATOM     38  H18 GCD     1      19.520  20.520  49.550  1.00  0.00            
ATOM     39  H19 GCD     1      20.480  22.050  49.020  1.00  0.00            
ATOM     40  O9  GCD     1      20.450  20.400  47.780  1.00  0.00            
ATOM     41  H20 GCD     1      19.690  19.900  47.440  1.00  0.00            
ATOM     42  O10 GCD     1      16.630  22.050  46.160  1.00  0.00            
ATOM     43  C13 GCD     1      16.500  21.320  44.930  1.00  0.00            
ATOM     44  H21 GCD     1      16.400  20.230  44.990  1.00  0.00            
ATOM     45  C14 GCD     1      15.200  21.930  44.360  1.00  0.00            
ATOM     46  H22 GCD     1      15.260  23.020  44.330  1.00  0.00            
ATOM     47  O11 GCD     1      14.170  21.650  45.180  1.00  0.00            
ATOM     48  H23 GCD     1      14.460  21.930  46.050  1.00  0.00            
ATOM     49  C15 GCD     1      15.080  21.430  42.970  1.00  0.00            
ATOM     50  H24 GCD     1      15.060  20.330  43.010  1.00  0.00            
ATOM     51  O12 GCD     1      13.880  22.100  42.400  1.00  0.00            
ATOM     52  H25 GCD     1      14.100  23.040  42.350  1.00  0.00            
ATOM     53  C16 GCD     1      16.340  21.840  42.190  1.00  0.00            
ATOM     54  H26 GCD     1      16.400  21.380  41.200  1.00  0.00            
ATOM     55  O13 GCD     1      17.480  21.290  42.850  1.00  0.00            
ATOM     56  C17 GCD     1      17.660  21.800  44.120  1.00  0.00            
ATOM     57  H27 GCD     1      17.630  22.890  44.070  1.00  0.00            
ATOM     58  C18 GCD     1      19.050  21.300  44.630  1.00  0.00            
ATOM     59  H28 GCD     1      19.160  21.540  45.690  1.00  0.00            
ATOM     60  H29 GCD     1      19.880  21.820  44.140  1.00  0.00            
ATOM     61  O14 GCD     1      19.140  19.930  44.460  1.00  0.00            
ATOM     62  H30 GCD     1      18.550  19.820  43.700  1.00  0.00            
ATOM     63  O15 GCD     1      16.440  23.310  42.090  1.00  0.00            
ATOM     64  C19 GCD     1      16.490  23.830  40.800  1.00  0.00            
ATOM     65  H31 GCD     1      16.180  23.110  40.040  1.00  0.00            
ATOM     66  C20 GCD     1      15.510  25.030  40.830  1.00  0.00            
ATOM     67  H32 GCD     1      15.870  25.750  41.580  1.00  0.00            
ATOM     68  O16 GCD     1      14.180  24.650  41.120  1.00  0.00            
ATOM     69  H33 GCD     1      13.640  25.130  40.480  1.00  0.00            
ATOM     70  C21 GCD     1      15.510  25.680  39.440  1.00  0.00            
ATOM     71  H34 GCD     1      15.120  24.910  38.770  1.00  0.00            
ATOM     72  O17 GCD     1      14.690  26.850  39.420  1.00  0.00            
ATOM     73  H35 GCD     1      15.350  27.550  39.490  1.00  0.00            
ATOM     74  C22 GCD     1      16.930  26.090  39.000  1.00  0.00            
ATOM     75  H36 GCD     1      16.900  26.270  37.920  1.00  0.00            
ATOM     76  O18 GCD     1      17.800  25.020  39.120  1.00  0.00            
ATOM     77  C23 GCD     1      17.860  24.400  40.460  1.00  0.00            
ATOM     78  H37 GCD     1      18.220  25.210  41.100  1.00  0.00            
ATOM     79  C24 GCD     1      18.870  23.250  40.320  1.00  0.00            
ATOM     80  H38 GCD     1      18.820  22.790  41.320  1.00  0.00            
ATOM     81  H39 GCD     1      19.910  23.580  40.380  1.00  0.00            
ATOM     82  O19 GCD     1      18.570  22.370  39.170  1.00  0.00            
ATOM     83  H40 GCD     1      18.880  22.950  38.460  1.00  0.00            
ATOM     84  O20 GCD     1      17.500  27.190  39.700  1.00  0.00            
ATOM     85  C25 GCD     1      17.970  28.300  38.900  1.00  0.00            
ATOM     86  H41 GCD     1      17.510  28.370  37.900  1.00  0.00            
ATOM     87  C26 GCD     1      17.480  29.570  39.590  1.00  0.00            
ATOM     88  H42 GCD     1      18.000  29.670  40.560  1.00  0.00            
ATOM     89  O21 GCD     1      16.070  29.580  39.800  1.00  0.00            
ATOM     90  H43 GCD     1      16.000  30.520  40.010  1.00  0.00            
ATOM     91  C27 GCD     1      17.780  30.810  38.790  1.00  0.00            
ATOM     92  H44 GCD     1      17.270  30.730  37.820  1.00  0.00            
ATOM     93  O22 GCD     1      17.360  31.940  39.600  1.00  0.00            
ATOM     94  H45 GCD     1      18.140  32.210  40.110  1.00  0.00            
ATOM     95  C28 GCD     1      19.300  30.820  38.580  1.00  0.00            
ATOM     96  H46 GCD     1      19.650  31.720  38.060  1.00  0.00            
ATOM     97  O23 GCD     1      19.700  29.620  37.880  1.00  0.00            
ATOM     98  C29 GCD     1      19.500  28.420  38.690  1.00  0.00            
ATOM     99  H47 GCD     1      20.030  28.430  39.650  1.00  0.00            
ATOM    100  C30 GCD     1      19.990  27.240  37.890  1.00  0.00            
ATOM    101  H48 GCD     1      19.460  27.180  36.930  1.00  0.00            
ATOM    102  H49 GCD     1      19.850  26.390  38.580  1.00  0.00            
ATOM    103  O24 GCD     1      21.430  27.300  37.680  1.00  0.00            
ATOM    104  H50 GCD     1      21.560  27.840  36.890  1.00  0.00            
ATOM    105  O25 GCD     1      19.970  30.940  39.820  1.00  0.00            
ATOM    106  C31 GCD     1      20.970  31.910  40.050  1.00  0.00            
ATOM    107  H51 GCD     1      21.080  32.560  39.170  1.00  0.00            
ATOM    108  C32 GCD     1      20.630  32.830  41.180  1.00  0.00            
ATOM    109  H52 GCD     1      20.380  32.240  42.080  1.00  0.00            
ATOM    110  O26 GCD     1      19.420  33.560  40.910  1.00  0.00            
ATOM    111  H53 GCD     1      19.530  34.030  40.080  1.00  0.00            
ATOM    112  C33 GCD     1      21.850  33.730  41.410  1.00  0.00            
ATOM    113  H54 GCD     1      22.000  34.280  40.480  1.00  0.00            
ATOM    114  O27 GCD     1      21.440  34.640  42.460  1.00  0.00            
ATOM    115  H55 GCD     1      21.230  34.010  43.160  1.00  0.00            
ATOM    116  C34 GCD     1      22.990  32.860  41.840  1.00  0.00            
ATOM    117  H56 GCD     1      23.880  33.460  42.060  1.00  0.00            
ATOM    118  O28 GCD     1      23.380  32.020  40.680  1.00  0.00            
ATOM    119  C35 GCD     1      22.330  31.170  40.100  1.00  0.00            
ATOM    120  H57 GCD     1      22.250  30.270  40.720  1.00  0.00            
ATOM    121  C36 GCD     1      22.840  30.680  38.740  1.00  0.00            
ATOM    122  H58 GCD     1      23.110  31.560  38.130  1.00  0.00            
ATOM    123  H59 GCD     1      22.010  30.130  38.290  1.00  0.00            
ATOM    124  O29 GCD     1      23.950  29.820  38.760  1.00  0.00            
ATOM    125  H60 GCD     1      24.600  30.320  39.250  1.00  0.00            
ATOM    126  O30 GCD     1      22.570  32.010  42.860  1.00  0.00            
ATOM    127  C37 GCD     1      22.880  32.470  44.140  1.00  0.00            
ATOM    128  H61 GCD     1      23.050  33.550  44.120  1.00  0.00            
ATOM    129  C38 GCD     1      21.590  32.270  44.990  1.00  0.00            
ATOM    130  H62 GCD     1      21.270  31.230  44.870  1.00  0.00            
ATOM    131  O31 GCD     1      20.610  33.280  44.560  1.00  0.00            
ATOM    132  H63 GCD     1      19.780  32.930  44.910  1.00  0.00            
ATOM    133  C39 GCD     1      21.890  32.560  46.510  1.00  0.00            
ATOM    134  H64 GCD     1      22.170  33.620  46.550  1.00  0.00            
ATOM    135  O32 GCD     1      20.800  32.290  47.360  1.00  0.00            
ATOM    136  H65 GCD     1      21.080  32.620  48.220  1.00  0.00            
ATOM    137  C40 GCD     1      23.140  31.790  46.990  1.00  0.00            
ATOM    138  H66 GCD     1      23.530  32.210  47.920  1.00  0.00            
ATOM    139  O33 GCD     1      24.240  31.870  46.100  1.00  0.00            
ATOM    140  C41 GCD     1      24.000  31.580  44.690  1.00  0.00            
ATOM    141  H67 GCD     1      23.750  30.510  44.620  1.00  0.00            
ATOM    142  C42 GCD     1      25.350  31.740  43.980  1.00  0.00            
ATOM    143  H68 GCD     1      25.670  32.790  43.970  1.00  0.00            
ATOM    144  H69 GCD     1      25.300  31.470  42.910  1.00  0.00            
ATOM    145  O34 GCD     1      26.360  30.890  44.560  1.00  0.00            
ATOM    146  H70 GCD     1      26.600  31.300  45.400  1.00  0.00            
ATOM    147  O35 GCD     1      22.870  30.450  47.110  1.00  0.00            
ATOM    148  C43 GCD     1      23.470  29.740  48.180  1.00  0.00            
ATOM    149  H71 GCD     1      24.480  30.060  48.440  1.00  0.00            
ATOM    150  C44 GCD     1      22.540  29.900  49.380  1.00  0.00            
ATOM    151  H72 GCD     1      21.540  29.560  49.090  1.00  0.00            
ATOM    152  O36 GCD     1      22.490  31.230  49.910  1.00  0.00            
ATOM    153  H73 GCD     1      21.650  31.130  50.370  1.00  0.00            
ATOM    154  C45 GCD     1      23.080  28.940  50.460  1.00  0.00            
ATOM    155  H74 GCD     1      24.080  29.280  50.740  1.00  0.00            
ATOM    156  O37 GCD     1      22.230  28.880  51.620  1.00  0.00            
ATOM    157  H75 GCD     1      21.360  28.500  51.440  1.00  0.00            
ATOM    158  C46 GCD     1      23.210  27.490  49.990  1.00  0.00            
ATOM    159  H76 GCD     1      23.610  26.880  50.800  1.00  0.00            
ATOM    160  O38 GCD     1      22.020  26.900  49.510  1.00  0.00            
ATOM    161  O39 GCD     1      24.080  27.560  48.870  1.00  0.00            
ATOM    162  C47 GCD     1      23.510  28.260  47.790  1.00  0.00            
ATOM    163  H77 GCD     1      22.470  27.960  47.600  1.00  0.00            
ATOM    164  C48 GCD     1      24.450  28.070  46.560  1.00  0.00            
ATOM    165  H78 GCD     1      25.410  28.550  46.760  1.00  0.00            
ATOM    166  H79 GCD     1      24.020  28.590  45.690  1.00  0.00            
ATOM    167  O40 GCD     1      24.650  26.720  46.110  1.00  0.00            
ATOM    168  H80 GCD     1      25.430  26.850  45.560  1.00  0.00            
ATOM    169  C1  CG5     2      17.080  27.430  46.990  1.00  0.00            
ATOM    170  C2  CG5     2      16.810  26.310  45.960  1.00  0.00            
ATOM    171  C3  CG5     2      16.750  26.730  44.460  1.00  0.00            
ATOM    172  C4  CG5     2      18.080  27.240  43.880  1.00  0.00            
ATOM    173  O1  CG5     2      18.870  26.100  43.550  1.00  0.00            
ATOM    174  C5  CG5     2      20.220  26.080  43.440  1.00  0.00            
ATOM    175  C6  CG5     2      20.770  24.850  43.240  1.00  0.00            
ATOM    176  C7  CG5     2      22.120  24.750  42.870  1.00  0.00            
ATOM    177  C8  CG5     2      22.710  23.330  42.730  1.00  0.00            
ATOM    178  N1  CG5     2      22.450  22.490  43.740  1.00  0.00            
ATOM    179  C9  CG5     2      23.210  21.280  43.950  1.00  0.00            
ATOM    180  C10 CG5     2      22.550  20.590  45.160  1.00  0.00            
ATOM    181  N2  CG5     2      23.300  19.350  45.690  1.00  0.00            
ATOM    182  C11 CG5     2      22.240  18.290  46.210  1.00  0.00            
ATOM    183  C12 CG5     2      22.850  16.960  46.430  1.00  0.00            
ATOM    184  C13 CG5     2      24.210  19.740  46.830  1.00  0.00            
ATOM    185  C14 CG5     2      23.610  20.470  48.090  1.00  0.00            
ATOM    186  O2  CG5     2      23.330  22.950  41.740  1.00  0.00            
ATOM    187  N3  CG5     2      20.980  27.250  43.320  1.00  0.00            
ATOM    188  C15 CG5     2      22.250  27.160  42.960  1.00  0.00            
ATOM    189  C16 CG5     2      22.860  25.920  42.640  1.00  0.00            
ATOM    190  C17 CG5     2      24.250  25.880  42.320  1.00  0.00            
ATOM    191  C18 CG5     2      24.950  27.060  42.290  1.00  0.00            
ATOM    192  C19 CG5     2      24.360  28.310  42.550  1.00  0.00            
ATOM    193  C20 CG5     2      22.970  28.320  42.810  1.00  0.00            
ATOM    194  H1  CG5     2      16.170  28.020  47.160  1.00  0.00            
ATOM    195  H2  CG5     2      17.410  26.980  47.930  1.00  0.00            
ATOM    196  H3  CG5     2      17.870  28.080  46.590  1.00  0.00            
ATOM    197  H4  CG5     2      15.900  25.780  46.260  1.00  0.00            
ATOM    198  H5  CG5     2      17.550  25.510  46.020  1.00  0.00            
ATOM    199  H6  CG5     2      16.080  27.600  44.390  1.00  0.00            
ATOM    200  H7  CG5     2      16.380  25.920  43.830  1.00  0.00            
ATOM    201  H8  CG5     2      18.640  27.730  44.680  1.00  0.00            
ATOM    202  H9  CG5     2      17.950  27.970  43.070  1.00  0.00            
ATOM    203  H10 CG5     2      20.170  23.950  43.330  1.00  0.00            
ATOM    204  H11 CG5     2      21.980  22.920  44.520  1.00  0.00            
ATOM    205  H12 CG5     2      24.260  21.510  44.150  1.00  0.00            
ATOM    206  H13 CG5     2      23.110  20.640  43.060  1.00  0.00            
ATOM    207  H14 CG5     2      21.540  20.250  44.930  1.00  0.00            
ATOM    208  H15 CG5     2      22.510  21.330  45.960  1.00  0.00            
ATOM    209  H16 CG5     2      23.810  18.930  44.910  1.00  0.00            
ATOM    210  H17 CG5     2      21.440  18.290  45.470  1.00  0.00            
ATOM    211  H18 CG5     2      21.860  18.750  47.120  1.00  0.00            
ATOM    212  H19 CG5     2      22.160  16.110  46.370  1.00  0.00            
ATOM    213  H20 CG5     2      23.640  16.800  45.690  1.00  0.00            
ATOM    214  H21 CG5     2      23.370  16.940  47.400  1.00  0.00            
ATOM    215  H22 CG5     2      25.080  20.270  46.440  1.00  0.00            
ATOM    216  H23 CG5     2      24.630  18.750  47.010  1.00  0.00            
ATOM    217  H24 CG5     2      22.970  21.290  47.760  1.00  0.00            
ATOM    218  H25 CG5     2      23.000  19.820  48.730  1.00  0.00            
ATOM    219  H26 CG5     2      24.400  20.970  48.670  1.00  0.00            
ATOM    220  H27 CG5     2      24.730  24.980  41.970  1.00  0.00            
ATOM    221  H28 CG5     2      26.030  27.060  42.220  1.00  0.00            
ATOM    222  H29 CG5     2      24.950  29.220  42.520  1.00  0.00            
ATOM    223  H30 CG5     2      22.480  29.280  42.930  1.00  0.00            
TER
ENDMDL
MODEL        1
ATOM      1  H1  GCD     1      20.500  12.950  13.880  1.00  0.00            
ATOM      2  O1  GCD     1      20.510  13.850  14.230  1.00  0.00            
ATOM      3  C1  GCD     1      21.670  13.890  15.180  1.00  0.00            
ATOM      4  H2  GCD     1      22.140  14.870  15.040  1.00  0.00            
ATOM      5  H3  GCD     1      21.340  13.920  16.220  1.00  0.00            
ATOM      6  C2  GCD     1      22.580  12.730  14.980  1.00  0.00            
ATOM      7  H4  GCD     1      23.450  12.840  15.650  1.00  0.00            
ATOM      8  C3  GCD     1      23.100  12.570  13.530  1.00  0.00            
ATOM      9  H5  GCD     1      22.280  12.420  12.820  1.00  0.00            
ATOM     10  C4  GCD     1      23.970  11.270  13.370  1.00  0.00            
ATOM     11  H6  GCD     1      24.790  11.360  14.090  1.00  0.00            
ATOM     12  O2  GCD     1      24.440  11.100  12.070  1.00  0.00            
ATOM     13  H7  GCD     1      24.910  10.270  11.990  1.00  0.00            
ATOM     14  C5  GCD     1      23.140  10.090  13.850  1.00  0.00            
ATOM     15  H8  GCD     1      22.290   9.920  13.180  1.00  0.00            
ATOM     16  O3  GCD     1      23.910   8.880  13.880  1.00  0.00            
ATOM     17  H9  GCD     1      24.640   9.020  14.500  1.00  0.00            
ATOM     18  C6  GCD     1      22.570  10.300  15.290  1.00  0.00            
ATOM     19  O4  GCD     1      21.880  11.540  15.290  1.00  0.00            
ATOM     20  H10 GCD     1      21.910   9.470  15.550  1.00  0.00            
ATOM     21  O5  GCD     1      23.690  10.370  16.190  1.00  0.00            
ATOM     22  C7  GCD     1      23.540   9.840  17.500  1.00  0.00            
ATOM     23  H11 GCD     1      22.570   9.370  17.730  1.00  0.00            
ATOM     24  C8  GCD     1      24.570   8.700  17.700  1.00  0.00            
ATOM     25  H12 GCD     1      25.570   9.080  17.450  1.00  0.00            
ATOM     26  O6  GCD     1      24.220   7.600  16.770  1.00  0.00            
ATOM     27  H13 GCD     1      23.510   7.150  17.240  1.00  0.00            
ATOM     28  C9  GCD     1      24.580   8.270  19.140  1.00  0.00            
ATOM     29  H14 GCD     1      23.580   7.980  19.480  1.00  0.00            
ATOM     30  O7  GCD     1      25.540   7.290  19.320  1.00  0.00            
ATOM     31  H15 GCD     1      26.280   7.490  18.730  1.00  0.00            
ATOM     32  C10 GCD     1      24.840   9.460  20.070  1.00  0.00            
ATOM     33  H16 GCD     1      24.950   9.180  21.130  1.00  0.00            
ATOM     34  O8  GCD     1      23.850  10.460  19.870  1.00  0.00            
ATOM     35  C11 GCD     1      23.780  10.990  18.560  1.00  0.00            
ATOM     36  H17 GCD     1      24.730  11.450  18.250  1.00  0.00            
ATOM     37  C12 GCD     1      22.610  11.930  18.600  1.00  0.00            
ATOM     38  H18 GCD     1      21.720  11.450  19.030  1.00  0.00            
ATOM     39  H19 GCD     1      22.320  12.320  17.610  1.00  0.00            
ATOM     40  O9  GCD     1      22.980  13.120  19.330  1.00  0.00            
ATOM     41  H20 GCD     1      23.130  12.870  20.250  1.00  0.00            
ATOM     42  O10 GCD     1      26.130  10.060  19.650  1.00  0.00            
ATOM     43  C13 GCD     1      27.070  10.440  20.690  1.00  0.00            
ATOM     44  H21 GCD     1      26.530  10.370  21.650  1.00  0.00            
ATOM     45  C14 GCD     1      28.150   9.320  20.660  1.00  0.00            
ATOM     46  H22 GCD     1      28.470   9.100  19.630  1.00  0.00            
ATOM     47  O11 GCD     1      27.710   8.050  21.220  1.00  0.00            
ATOM     48  H23 GCD     1      28.090   7.410  20.610  1.00  0.00            
ATOM     49  C15 GCD     1      29.430   9.790  21.430  1.00  0.00            
ATOM     50  H24 GCD     1      29.100   9.900  22.470  1.00  0.00            
ATOM     51  O12 GCD     1      30.510   8.840  21.420  1.00  0.00            
ATOM     52  H25 GCD     1      30.900   8.750  20.540  1.00  0.00            
ATOM     53  C16 GCD     1      29.860  11.170  20.910  1.00  0.00            
ATOM     54  H26 GCD     1      30.580  11.560  21.640  1.00  0.00            
ATOM     55  O13 GCD     1      28.800  12.120  21.060  1.00  0.00            
ATOM     56  C17 GCD     1      27.600  11.820  20.350  1.00  0.00            
ATOM     57  H27 GCD     1      27.870  11.790  19.290  1.00  0.00            
ATOM     58  C18 GCD     1      26.540  12.860  20.610  1.00  0.00            
ATOM     59  H28 GCD     1      25.650  12.780  19.970  1.00  0.00            
ATOM     60  H29 GCD     1      26.990  13.850  20.440  1.00  0.00            
ATOM     61  O14 GCD     1      26.040  12.860  21.930  1.00  0.00            
ATOM     62  H30 GCD     1      25.100  13.060  21.920  1.00  0.00            
ATOM     63  O15 GCD     1      30.260  11.110  19.540  1.00  0.00            
ATOM     64  C19 GCD     1      31.660  11.170  19.300  1.00  0.00            
ATOM     65  H31 GCD     1      32.190  11.130  20.260  1.00  0.00            
ATOM     66  C20 GCD     1      32.070   9.980  18.410  1.00  0.00            
ATOM     67  H32 GCD     1      31.530  10.100  17.460  1.00  0.00            
ATOM     68  O16 GCD     1      31.780   8.700  18.950  1.00  0.00            
ATOM     69  H33 GCD     1      32.060   8.060  18.280  1.00  0.00            
ATOM     70  C21 GCD     1      33.600  10.050  18.200  1.00  0.00            
ATOM     71  H34 GCD     1      33.980   9.950  19.230  1.00  0.00            
ATOM     72  O17 GCD     1      34.080   8.990  17.490  1.00  0.00            
ATOM     73  H35 GCD     1      33.800   9.100  16.580  1.00  0.00            
ATOM     74  C22 GCD     1      33.920  11.460  17.570  1.00  0.00            
ATOM     75  H36 GCD     1      35.000  11.650  17.660  1.00  0.00            
ATOM     76  O18 GCD     1      33.410  12.520  18.310  1.00  0.00            
ATOM     77  C23 GCD     1      31.960  12.410  18.580  1.00  0.00            
ATOM     78  H37 GCD     1      31.470  12.380  17.600  1.00  0.00            
ATOM     79  C24 GCD     1      31.550  13.650  19.350  1.00  0.00            
ATOM     80  H38 GCD     1      30.480  13.670  19.560  1.00  0.00            
ATOM     81  H39 GCD     1      31.680  14.460  18.620  1.00  0.00            
ATOM     82  O19 GCD     1      32.250  13.750  20.610  1.00  0.00            
ATOM     83  H40 GCD     1      33.160  13.470  20.450  1.00  0.00            
ATOM     84  O20 GCD     1      33.390  11.500  16.240  1.00  0.00            
ATOM     85  C25 GCD     1      34.370  11.180  15.210  1.00  0.00            
ATOM     86  H41 GCD     1      35.110  10.550  15.710  1.00  0.00            
ATOM     87  C26 GCD     1      33.600  10.410  14.150  1.00  0.00            
ATOM     88  H42 GCD     1      32.690  10.960  13.880  1.00  0.00            
ATOM     89  O21 GCD     1      33.300   9.110  14.650  1.00  0.00            
ATOM     90  H43 GCD     1      33.120   8.540  13.890  1.00  0.00            
ATOM     91  C27 GCD     1      34.530  10.270  12.870  1.00  0.00            
ATOM     92  H44 GCD     1      35.410   9.700  13.200  1.00  0.00            
ATOM     93  O22 GCD     1      33.890   9.620  11.760  1.00  0.00            
ATOM     94  H45 GCD     1      34.580   9.200  11.240  1.00  0.00            
ATOM     95  C28 GCD     1      34.950  11.650  12.430  1.00  0.00            
ATOM     96  H46 GCD     1      35.600  11.550  11.550  1.00  0.00            
ATOM     97  O23 GCD     1      35.710  12.170  13.450  1.00  0.00            
ATOM     98  C29 GCD     1      34.950  12.510  14.600  1.00  0.00            
ATOM     99  H47 GCD     1      34.100  13.170  14.400  1.00  0.00            
ATOM    100  C30 GCD     1      35.960  13.180  15.510  1.00  0.00            
ATOM    101  H48 GCD     1      35.430  13.560  16.390  1.00  0.00            
ATOM    102  H49 GCD     1      36.270  14.100  15.000  1.00  0.00            
ATOM    103  O24 GCD     1      37.050  12.290  15.800  1.00  0.00            
ATOM    104  H50 GCD     1      37.560  12.210  14.990  1.00  0.00            
ATOM    105  O25 GCD     1      33.840  12.480  12.110  1.00  0.00            
ATOM    106  C31 GCD     1      33.980  13.270  10.900  1.00  0.00            
ATOM    107  H51 GCD     1      34.980  13.220  10.440  1.00  0.00            
ATOM    108  C32 GCD     1      32.920  12.790   9.930  1.00  0.00            
ATOM    109  H52 GCD     1      31.920  12.670  10.370  1.00  0.00            
ATOM    110  O26 GCD     1      33.320  11.500   9.560  1.00  0.00            
ATOM    111  H53 GCD     1      33.590  10.930  10.290  1.00  0.00            
ATOM    112  C33 GCD     1      32.750  13.750   8.760  1.00  0.00            
ATOM    113  H54 GCD     1      33.650  13.930   8.160  1.00  0.00            
ATOM    114  O27 GCD     1      31.830  13.280   7.850  1.00  0.00            
ATOM    115  H55 GCD     1      31.940  12.360   7.590  1.00  0.00            
ATOM    116  C34 GCD     1      32.390  15.120   9.420  1.00  0.00            
ATOM    117  H56 GCD     1      32.300  15.850   8.610  1.00  0.00            
ATOM    118  O28 GCD     1      33.410  15.540  10.350  1.00  0.00            
ATOM    119  C35 GCD     1      33.610  14.640  11.370  1.00  0.00            
ATOM    120  H57 GCD     1      32.710  14.640  12.000  1.00  0.00            
ATOM    121  C36 GCD     1      34.860  15.200  12.160  1.00  0.00            
ATOM    122  H58 GCD     1      35.130  14.520  12.980  1.00  0.00            
ATOM    123  H59 GCD     1      34.500  16.130  12.630  1.00  0.00            
ATOM    124  O29 GCD     1      35.940  15.440  11.240  1.00  0.00            
ATOM    125  H60 GCD     1      35.630  15.700  10.370  1.00  0.00            
ATOM    126  O30 GCD     1      31.160  15.080  10.150  1.00  0.00            
ATOM    127  C37 GCD     1      30.280  16.140   9.810  1.00  0.00            
ATOM    128  H61 GCD     1      30.870  16.970   9.380  1.00  0.00            
ATOM    129  C38 GCD     1      29.300  15.710   8.740  1.00  0.00            
ATOM    130  H62 GCD     1      29.050  14.660   8.970  1.00  0.00            
ATOM    131  O31 GCD     1      29.980  15.720   7.420  1.00  0.00            
ATOM    132  H63 GCD     1      30.380  16.580   7.260  1.00  0.00            
ATOM    133  C39 GCD     1      28.070  16.560   8.740  1.00  0.00            
ATOM    134  H64 GCD     1      28.390  17.540   8.350  1.00  0.00            
ATOM    135  O32 GCD     1      27.150  15.970   7.910  1.00  0.00            
ATOM    136  H65 GCD     1      27.500  16.000   7.010  1.00  0.00            
ATOM    137  C40 GCD     1      27.440  16.790  10.070  1.00  0.00            
ATOM    138  H66 GCD     1      26.700  17.570   9.880  1.00  0.00            
ATOM    139  O33 GCD     1      28.460  17.370  10.860  1.00  0.00            
ATOM    140  C41 GCD     1      29.530  16.470  11.150  1.00  0.00            
ATOM    141  H67 GCD     1      29.130  15.510  11.480  1.00  0.00            
ATOM    142  C42 GCD     1      30.400  17.150  12.250  1.00  0.00            
ATOM    143  H68 GCD     1      31.260  16.510  12.470  1.00  0.00            
ATOM    144  H69 GCD     1      29.770  17.150  13.140  1.00  0.00            
ATOM    145  O34 GCD     1      30.880  18.390  11.880  1.00  0.00            
ATOM    146  H70 GCD     1      30.150  18.940  11.590  1.00  0.00            
ATOM    147  O35 GCD     1      26.850  15.600  10.660  1.00  0.00            
ATOM    148  C43 GCD     1      25.450  15.620  10.840  1.00  0.00            
ATOM    149  H71 GCD     1      25.060  16.310  10.080  1.00  0.00
[truncated: 2,246,519 more chars]
