# Supplementary material for: Achieving Chemical Accuracy in Cyclodextrin Host–Guest Binding via Integrative Atomistic Modelling
Source: Adv Sci (Weinh). 2025 Dec 14;13(10):e19782. doi: 10.1002/advs.202519782 (PMC12915143; doi:10.1002/advs.202519782)
Supplement: Supplementary file 1 — Supporting Information [file ADVS-13-e19782-s003.zip › all_poses/GCD.CG7.pdb]

MODEL        1
ATOM      1  H1  GCD     1      22.370  21.110  33.400  1.00  0.00            
ATOM      2  O1  GCD     1      21.570  20.700  33.740  1.00  0.00            
ATOM      3  C1  GCD     1      20.610  20.780  32.690  1.00  0.00            
ATOM      4  H2  GCD     1      19.940  19.930  32.860  1.00  0.00            
ATOM      5  H3  GCD     1      20.090  21.730  32.890  1.00  0.00            
ATOM      6  C2  GCD     1      21.190  20.630  31.310  1.00  0.00            
ATOM      7  H4  GCD     1      22.010  21.340  31.160  1.00  0.00            
ATOM      8  C3  GCD     1      20.040  20.640  30.340  1.00  0.00            
ATOM      9  H5  GCD     1      19.250  19.950  30.660  1.00  0.00            
ATOM     10  C4  GCD     1      20.580  20.210  28.950  1.00  0.00            
ATOM     11  H6  GCD     1      21.360  20.900  28.600  1.00  0.00            
ATOM     12  O2  GCD     1      19.550  20.110  27.970  1.00  0.00            
ATOM     13  H7  GCD     1      19.140  20.980  28.000  1.00  0.00            
ATOM     14  C5  GCD     1      21.350  18.880  28.990  1.00  0.00            
ATOM     15  H8  GCD     1      20.610  18.090  29.200  1.00  0.00            
ATOM     16  O3  GCD     1      21.950  18.580  27.710  1.00  0.00            
ATOM     17  H9  GCD     1      22.910  18.520  27.700  1.00  0.00            
ATOM     18  C6  GCD     1      22.320  18.810  30.120  1.00  0.00            
ATOM     19  O4  GCD     1      21.710  19.310  31.290  1.00  0.00            
ATOM     20  H10 GCD     1      22.570  17.760  30.280  1.00  0.00            
ATOM     21  O5  GCD     1      23.390  19.680  29.770  1.00  0.00            
ATOM     22  C7  GCD     1      24.680  19.180  30.000  1.00  0.00            
ATOM     23  H11 GCD     1      24.710  18.170  30.410  1.00  0.00            
ATOM     24  C8  GCD     1      25.210  19.200  28.540  1.00  0.00            
ATOM     25  H12 GCD     1      25.010  20.200  28.120  1.00  0.00            
ATOM     26  O6  GCD     1      24.600  18.140  27.870  1.00  0.00            
ATOM     27  H13 GCD     1      24.900  17.300  28.230  1.00  0.00            
ATOM     28  C9  GCD     1      26.690  19.080  28.570  1.00  0.00            
ATOM     29  H14 GCD     1      27.070  18.120  28.940  1.00  0.00            
ATOM     30  O7  GCD     1      27.200  19.160  27.260  1.00  0.00            
ATOM     31  H15 GCD     1      27.950  18.570  27.120  1.00  0.00            
ATOM     32  C10 GCD     1      27.310  20.110  29.490  1.00  0.00            
ATOM     33  H16 GCD     1      28.400  20.130  29.570  1.00  0.00            
ATOM     34  O8  GCD     1      26.800  19.970  30.810  1.00  0.00            
ATOM     35  C11 GCD     1      25.400  20.050  31.020  1.00  0.00            
ATOM     36  H17 GCD     1      25.210  21.120  30.820  1.00  0.00            
ATOM     37  C12 GCD     1      24.970  19.760  32.430  1.00  0.00            
ATOM     38  H18 GCD     1      23.970  20.150  32.620  1.00  0.00            
ATOM     39  H19 GCD     1      25.670  20.340  33.060  1.00  0.00            
ATOM     40  O9  GCD     1      25.010  18.410  32.820  1.00  0.00            
ATOM     41  H20 GCD     1      25.870  18.140  32.470  1.00  0.00            
ATOM     42  O10 GCD     1      26.910  21.450  29.120  1.00  0.00            
ATOM     43  C13 GCD     1      28.020  22.170  28.540  1.00  0.00            
ATOM     44  H21 GCD     1      28.800  21.560  28.050  1.00  0.00            
ATOM     45  C14 GCD     1      27.520  23.040  27.440  1.00  0.00            
ATOM     46  H22 GCD     1      26.660  23.660  27.720  1.00  0.00            
ATOM     47  O11 GCD     1      27.160  22.160  26.370  1.00  0.00            
ATOM     48  H23 GCD     1      26.780  21.440  26.890  1.00  0.00            
ATOM     49  C15 GCD     1      28.600  23.940  26.880  1.00  0.00            
ATOM     50  H24 GCD     1      29.360  23.280  26.470  1.00  0.00            
ATOM     51  O12 GCD     1      28.230  24.710  25.780  1.00  0.00            
ATOM     52  H25 GCD     1      28.410  24.200  24.990  1.00  0.00            
ATOM     53  C16 GCD     1      29.180  24.730  28.040  1.00  0.00            
ATOM     54  H26 GCD     1      30.010  25.350  27.690  1.00  0.00            
ATOM     55  O13 GCD     1      29.610  23.860  28.980  1.00  0.00            
ATOM     56  C17 GCD     1      28.620  23.110  29.590  1.00  0.00            
ATOM     57  H27 GCD     1      27.820  23.700  30.040  1.00  0.00            
ATOM     58  C18 GCD     1      29.460  22.320  30.710  1.00  0.00            
ATOM     59  H28 GCD     1      30.460  21.920  30.490  1.00  0.00            
ATOM     60  H29 GCD     1      28.830  21.470  30.980  1.00  0.00            
ATOM     61  O14 GCD     1      29.610  23.150  31.860  1.00  0.00            
ATOM     62  H30 GCD     1      30.410  23.670  31.760  1.00  0.00            
ATOM     63  O15 GCD     1      28.140  25.600  28.560  1.00  0.00            
ATOM     64  C19 GCD     1      28.460  27.000  28.810  1.00  0.00            
ATOM     65  H31 GCD     1      29.470  27.140  28.400  1.00  0.00            
ATOM     66  C20 GCD     1      27.540  27.750  27.910  1.00  0.00            
ATOM     67  H32 GCD     1      26.510  27.430  28.100  1.00  0.00            
ATOM     68  O16 GCD     1      27.910  27.550  26.530  1.00  0.00            
ATOM     69  H33 GCD     1      28.060  26.600  26.430  1.00  0.00            
ATOM     70  C21 GCD     1      27.660  29.220  28.180  1.00  0.00            
ATOM     71  H34 GCD     1      28.580  29.360  27.610  1.00  0.00            
ATOM     72  O17 GCD     1      26.660  30.010  27.520  1.00  0.00            
ATOM     73  H35 GCD     1      26.220  29.440  26.880  1.00  0.00            
ATOM     74  C22 GCD     1      27.780  29.550  29.660  1.00  0.00            
ATOM     75  H36 GCD     1      28.110  30.580  29.770  1.00  0.00            
ATOM     76  O18 GCD     1      28.770  28.730  30.300  1.00  0.00            
ATOM     77  C23 GCD     1      28.470  27.330  30.280  1.00  0.00            
ATOM     78  H37 GCD     1      27.430  27.220  30.620  1.00  0.00            
ATOM     79  C24 GCD     1      29.530  26.610  31.150  1.00  0.00            
ATOM     80  H38 GCD     1      30.490  26.640  30.630  1.00  0.00            
ATOM     81  H39 GCD     1      29.360  25.530  31.190  1.00  0.00            
ATOM     82  O19 GCD     1      29.620  27.110  32.460  1.00  0.00            
ATOM     83  H40 GCD     1      30.010  27.980  32.310  1.00  0.00            
ATOM     84  O20 GCD     1      26.540  29.420  30.250  1.00  0.00            
ATOM     85  C25 GCD     1      26.180  30.480  31.150  1.00  0.00            
ATOM     86  H41 GCD     1      27.050  30.880  31.690  1.00  0.00            
ATOM     87  C26 GCD     1      25.460  31.580  30.420  1.00  0.00            
ATOM     88  H42 GCD     1      24.600  31.040  30.000  1.00  0.00            
ATOM     89  O21 GCD     1      26.180  32.140  29.280  1.00  0.00            
ATOM     90  H43 GCD     1      26.280  31.430  28.630  1.00  0.00            
ATOM     91  C27 GCD     1      25.040  32.760  31.410  1.00  0.00            
ATOM     92  H44 GCD     1      26.000  33.130  31.800  1.00  0.00            
ATOM     93  O22 GCD     1      24.160  33.820  31.030  1.00  0.00            
ATOM     94  H45 GCD     1      23.310  33.390  30.870  1.00  0.00            
ATOM     95  C28 GCD     1      24.290  32.070  32.560  1.00  0.00            
ATOM     96  H46 GCD     1      24.080  32.820  33.320  1.00  0.00            
ATOM     97  O23 GCD     1      25.020  30.970  33.110  1.00  0.00            
ATOM     98  C29 GCD     1      25.320  29.880  32.250  1.00  0.00            
ATOM     99  H47 GCD     1      24.430  29.390  31.840  1.00  0.00            
ATOM    100  C30 GCD     1      26.070  28.770  33.030  1.00  0.00            
ATOM    101  H48 GCD     1      26.950  29.160  33.560  1.00  0.00            
ATOM    102  H49 GCD     1      26.430  28.020  32.320  1.00  0.00            
ATOM    103  O24 GCD     1      25.270  28.230  33.980  1.00  0.00            
ATOM    104  H50 GCD     1      25.060  29.050  34.450  1.00  0.00            
ATOM    105  O25 GCD     1      23.080  31.490  32.090  1.00  0.00            
ATOM    106  C31 GCD     1      21.910  31.850  32.830  1.00  0.00            
ATOM    107  H51 GCD     1      22.050  32.790  33.390  1.00  0.00            
ATOM    108  C32 GCD     1      20.860  32.190  31.750  1.00  0.00            
ATOM    109  H52 GCD     1      20.820  31.360  31.040  1.00  0.00            
ATOM    110  O26 GCD     1      21.220  33.400  30.970  1.00  0.00            
ATOM    111  H53 GCD     1      20.490  33.570  30.360  1.00  0.00            
ATOM    112  C33 GCD     1      19.450  32.410  32.360  1.00  0.00            
ATOM    113  H54 GCD     1      19.450  33.280  33.020  1.00  0.00            
ATOM    114  O27 GCD     1      18.470  32.560  31.400  1.00  0.00            
ATOM    115  H55 GCD     1      18.550  31.730  30.920  1.00  0.00            
ATOM    116  C34 GCD     1      19.140  31.200  33.150  1.00  0.00            
ATOM    117  H56 GCD     1      18.170  31.340  33.630  1.00  0.00            
ATOM    118  O28 GCD     1      20.150  30.980  34.170  1.00  0.00            
ATOM    119  C35 GCD     1      21.480  30.720  33.750  1.00  0.00            
ATOM    120  H57 GCD     1      21.540  29.790  33.180  1.00  0.00            
ATOM    121  C36 GCD     1      22.320  30.720  35.080  1.00  0.00            
ATOM    122  H58 GCD     1      21.950  31.550  35.690  1.00  0.00            
ATOM    123  H59 GCD     1      23.340  30.890  34.720  1.00  0.00            
ATOM    124  O29 GCD     1      22.120  29.480  35.760  1.00  0.00            
ATOM    125  H60 GCD     1      22.690  29.560  36.530  1.00  0.00            
ATOM    126  O30 GCD     1      19.100  30.040  32.350  1.00  0.00            
ATOM    127  C37 GCD     1      17.810  29.470  32.150  1.00  0.00            
ATOM    128  H61 GCD     1      16.940  30.130  32.250  1.00  0.00            
ATOM    129  C38 GCD     1      17.820  29.060  30.670  1.00  0.00            
ATOM    130  H62 GCD     1      18.760  28.540  30.490  1.00  0.00            
ATOM    131  O31 GCD     1      17.820  30.290  29.880  1.00  0.00            
ATOM    132  H63 GCD     1      17.800  30.000  28.960  1.00  0.00            
ATOM    133  C39 GCD     1      16.640  28.230  30.250  1.00  0.00            
ATOM    134  H64 GCD     1      15.710  28.780  30.460  1.00  0.00            
ATOM    135  O32 GCD     1      16.830  27.780  28.850  1.00  0.00            
ATOM    136  H65 GCD     1      17.000  26.830  28.880  1.00  0.00            
ATOM    137  C40 GCD     1      16.440  27.090  31.230  1.00  0.00            
ATOM    138  H66 GCD     1      15.500  26.570  31.060  1.00  0.00            
ATOM    139  O33 GCD     1      16.510  27.520  32.560  1.00  0.00            
ATOM    140  C41 GCD     1      17.710  28.230  32.980  1.00  0.00            
ATOM    141  H67 GCD     1      18.550  27.650  32.590  1.00  0.00            
ATOM    142  C42 GCD     1      17.730  28.320  34.490  1.00  0.00            
ATOM    143  H68 GCD     1      18.700  28.720  34.820  1.00  0.00            
ATOM    144  H69 GCD     1      17.650  27.330  34.960  1.00  0.00            
ATOM    145  O34 GCD     1      16.740  29.180  34.960  1.00  0.00            
ATOM    146  H70 GCD     1      15.920  28.670  34.920  1.00  0.00            
ATOM    147  O35 GCD     1      17.490  26.170  31.080  1.00  0.00            
ATOM    148  C43 GCD     1      17.190  24.790  30.880  1.00  0.00            
ATOM    149  H71 GCD     1      16.130  24.600  31.080  1.00  0.00            
ATOM    150  C44 GCD     1      17.510  24.430  29.410  1.00  0.00            
ATOM    151  H72 GCD     1      18.500  24.880  29.270  1.00  0.00            
ATOM    152  O36 GCD     1      16.580  25.080  28.570  1.00  0.00            
ATOM    153  H73 GCD     1      16.800  24.790  27.680  1.00  0.00            
ATOM    154  C45 GCD     1      17.450  22.930  29.130  1.00  0.00            
ATOM    155  H74 GCD     1      16.380  22.690  29.110  1.00  0.00            
ATOM    156  O37 GCD     1      17.970  22.430  27.870  1.00  0.00            
ATOM    157  H75 GCD     1      17.540  22.960  27.200  1.00  0.00            
ATOM    158  C46 GCD     1      18.050  22.080  30.270  1.00  0.00            
ATOM    159  H76 GCD     1      17.600  21.080  30.300  1.00  0.00            
ATOM    160  O38 GCD     1      19.450  22.030  30.140  1.00  0.00            
ATOM    161  O39 GCD     1      17.770  22.610  31.590  1.00  0.00            
ATOM    162  C47 GCD     1      18.000  24.020  31.900  1.00  0.00            
ATOM    163  H77 GCD     1      19.050  24.270  31.690  1.00  0.00            
ATOM    164  C48 GCD     1      17.790  24.350  33.320  1.00  0.00            
ATOM    165  H78 GCD     1      16.720  24.370  33.530  1.00  0.00            
ATOM    166  H79 GCD     1      18.180  25.360  33.470  1.00  0.00            
ATOM    167  O40 GCD     1      18.470  23.450  34.240  1.00  0.00            
ATOM    168  H80 GCD     1      17.930  23.210  35.000  1.00  0.00            
ATOM    169  C1  CG7     2      22.490  32.890  27.700  1.00  0.00            
ATOM    170  C2  CG7     2      22.610  31.810  26.910  1.00  0.00            
ATOM    171  C3  CG7     2      21.550  30.770  26.710  1.00  0.00            
ATOM    172  C4  CG7     2      20.370  31.280  25.770  1.00  0.00            
ATOM    173  O1  CG7     2      22.080  29.700  25.970  1.00  0.00            
ATOM    174  C5  CG7     2      21.110  30.140  27.970  1.00  0.00            
ATOM    175  C6  CG7     2      22.280  29.590  28.880  1.00  0.00            
ATOM    176  C7  CG7     2      21.860  28.600  29.950  1.00  0.00            
ATOM    177  C8  CG7     2      21.160  27.500  29.800  1.00  0.00            
ATOM    178  C9  CG7     2      20.660  26.920  28.500  1.00  0.00            
ATOM    179  C10 CG7     2      20.810  26.730  31.060  1.00  0.00            
ATOM    180  C11 CG7     2      21.840  25.620  31.450  1.00  0.00            
ATOM    181  C12 CG7     2      22.360  24.870  30.310  1.00  0.00            
ATOM    182  C13 CG7     2      23.630  24.780  29.960  1.00  0.00            
ATOM    183  C14 CG7     2      24.790  25.520  30.540  1.00  0.00            
ATOM    184  C15 CG7     2      24.010  23.750  28.940  1.00  0.00            
ATOM    185  H1  CG7     2      23.290  33.580  27.940  1.00  0.00            
ATOM    186  H2  CG7     2      21.470  33.040  28.030  1.00  0.00            
ATOM    187  H3  CG7     2      23.560  31.700  26.400  1.00  0.00            
ATOM    188  H4  CG7     2      19.430  30.730  25.790  1.00  0.00            
ATOM    189  H5  CG7     2      20.240  32.350  25.960  1.00  0.00            
ATOM    190  H6  CG7     2      20.640  31.200  24.710  1.00  0.00            
ATOM    191  H7  CG7     2      21.270  29.200  25.760  1.00  0.00            
ATOM    192  H8  CG7     2      20.380  29.370  27.700  1.00  0.00            
ATOM    193  H9  CG7     2      20.380  30.800  28.450  1.00  0.00            
ATOM    194  H10 CG7     2      22.790  30.380  29.450  1.00  0.00            
ATOM    195  H11 CG7     2      23.080  29.250  28.200  1.00  0.00            
ATOM    196  H12 CG7     2      22.190  28.830  30.960  1.00  0.00            
ATOM    197  H13 CG7     2      21.280  27.190  27.630  1.00  0.00            
ATOM    198  H14 CG7     2      20.530  25.840  28.450  1.00  0.00            
ATOM    199  H15 CG7     2      19.730  27.500  28.400  1.00  0.00            
ATOM    200  H16 CG7     2      19.830  26.250  30.960  1.00  0.00            
ATOM    201  H17 CG7     2      20.690  27.360  31.950  1.00  0.00            
ATOM    202  H18 CG7     2      21.230  25.010  32.120  1.00  0.00            
ATOM    203  H19 CG7     2      22.610  26.150  32.020  1.00  0.00            
ATOM    204  H20 CG7     2      21.610  24.340  29.720  1.00  0.00            
ATOM    205  H21 CG7     2      25.610  24.810  30.680  1.00  0.00            
ATOM    206  H22 CG7     2      25.110  26.290  29.820  1.00  0.00            
ATOM    207  H23 CG7     2      24.570  26.000  31.510  1.00  0.00            
ATOM    208  H24 CG7     2      24.060  24.090  27.900  1.00  0.00            
ATOM    209  H25 CG7     2      24.880  23.240  29.370  1.00  0.00            
ATOM    210  H26 CG7     2      23.210  23.000  28.920  1.00  0.00            
TER
ENDMDL
MODEL        1
ATOM      1  H1  GCD     1      22.660  20.900  23.800  1.00  0.00            
ATOM      2  O1  GCD     1      22.380  21.600  24.410  1.00  0.00            
ATOM      3  C1  GCD     1      21.910  22.710  23.600  1.00  0.00            
ATOM      4  H2  GCD     1      21.090  22.380  22.950  1.00  0.00            
ATOM      5  H3  GCD     1      21.520  23.390  24.370  1.00  0.00            
ATOM      6  C2  GCD     1      23.050  23.450  22.920  1.00  0.00            
ATOM      7  H4  GCD     1      23.850  23.730  23.610  1.00  0.00            
ATOM      8  C3  GCD     1      22.530  24.770  22.380  1.00  0.00            
ATOM      9  H5  GCD     1      21.730  24.590  21.650  1.00  0.00            
ATOM     10  C4  GCD     1      23.670  25.460  21.600  1.00  0.00            
ATOM     11  H6  GCD     1      24.480  25.820  22.230  1.00  0.00            
ATOM     12  O2  GCD     1      23.110  26.520  20.910  1.00  0.00            
ATOM     13  H7  GCD     1      22.500  26.970  21.500  1.00  0.00            
ATOM     14  C5  GCD     1      24.110  24.470  20.460  1.00  0.00            
ATOM     15  H8  GCD     1      23.240  24.330  19.800  1.00  0.00            
ATOM     16  O3  GCD     1      25.240  25.000  19.690  1.00  0.00            
ATOM     17  H9  GCD     1      25.150  25.940  19.520  1.00  0.00            
ATOM     18  C6  GCD     1      24.540  23.120  21.090  1.00  0.00            
ATOM     19  O4  GCD     1      23.500  22.620  21.890  1.00  0.00            
ATOM     20  H10 GCD     1      24.780  22.320  20.380  1.00  0.00            
ATOM     21  O5  GCD     1      25.680  23.270  21.890  1.00  0.00            
ATOM     22  C7  GCD     1      26.680  22.180  21.800  1.00  0.00            
ATOM     23  H11 GCD     1      26.200  21.240  21.510  1.00  0.00            
ATOM     24  C8  GCD     1      27.700  22.510  20.770  1.00  0.00            
ATOM     25  H12 GCD     1      28.140  23.520  20.800  1.00  0.00            
ATOM     26  O6  GCD     1      27.070  22.430  19.460  1.00  0.00            
ATOM     27  H13 GCD     1      26.630  23.280  19.360  1.00  0.00            
ATOM     28  C9  GCD     1      28.810  21.380  20.870  1.00  0.00            
ATOM     29  H14 GCD     1      28.330  20.420  20.650  1.00  0.00            
ATOM     30  O7  GCD     1      29.910  21.390  19.910  1.00  0.00            
ATOM     31  H15 GCD     1      30.320  22.250  19.930  1.00  0.00            
ATOM     32  C10 GCD     1      29.430  21.260  22.300  1.00  0.00            
ATOM     33  H16 GCD     1      30.150  20.430  22.350  1.00  0.00            
ATOM     34  O8  GCD     1      28.350  20.980  23.210  1.00  0.00            
ATOM     35  C11 GCD     1      27.300  21.920  23.180  1.00  0.00            
ATOM     36  H17 GCD     1      27.620  22.920  23.500  1.00  0.00            
ATOM     37  C12 GCD     1      26.220  21.370  24.100  1.00  0.00            
ATOM     38  H18 GCD     1      25.360  22.060  24.040  1.00  0.00            
ATOM     39  H19 GCD     1      26.620  21.320  25.110  1.00  0.00            
ATOM     40  O9  GCD     1      25.890  20.100  23.610  1.00  0.00            
ATOM     41  H20 GCD     1      26.740  19.640  23.680  1.00  0.00            
ATOM     42  O10 GCD     1      30.090  22.450  22.790  1.00  0.00            
ATOM     43  C13 GCD     1      31.370  23.000  22.270  1.00  0.00            
ATOM     44  H21 GCD     1      31.880  22.260  21.640  1.00  0.00            
ATOM     45  C14 GCD     1      31.090  24.380  21.550  1.00  0.00            
ATOM     46  H22 GCD     1      30.410  24.860  22.270  1.00  0.00            
ATOM     47  O11 GCD     1      30.590  24.150  20.300  1.00  0.00            
ATOM     48  H23 GCD     1      30.480  24.970  19.800  1.00  0.00            
ATOM     49  C15 GCD     1      32.390  25.190  21.340  1.00  0.00            
ATOM     50  H24 GCD     1      32.990  24.710  20.550  1.00  0.00            
ATOM     51  O12 GCD     1      32.090  26.500  20.950  1.00  0.00            
ATOM     52  H25 GCD     1      32.210  27.160  21.640  1.00  0.00            
ATOM     53  C16 GCD     1      33.140  25.300  22.650  1.00  0.00            
ATOM     54  H26 GCD     1      34.050  25.830  22.340  1.00  0.00            
ATOM     55  O13 GCD     1      33.390  23.970  23.140  1.00  0.00            
ATOM     56  C17 GCD     1      32.300  23.170  23.490  1.00  0.00            
ATOM     57  H27 GCD     1      31.790  23.610  24.360  1.00  0.00            
ATOM     58  C18 GCD     1      32.730  21.730  23.920  1.00  0.00            
ATOM     59  H28 GCD     1      33.430  21.360  23.160  1.00  0.00            
ATOM     60  H29 GCD     1      31.900  21.020  24.010  1.00  0.00            
ATOM     61  O14 GCD     1      33.370  21.700  25.150  1.00  0.00            
ATOM     62  H30 GCD     1      32.870  21.070  25.680  1.00  0.00            
ATOM     63  O15 GCD     1      32.410  26.090  23.590  1.00  0.00            
ATOM     64  C19 GCD     1      33.100  27.060  24.300  1.00  0.00            
ATOM     65  H31 GCD     1      34.150  27.110  24.010  1.00  0.00            
ATOM     66  C20 GCD     1      32.330  28.350  24.060  1.00  0.00            
ATOM     67  H32 GCD     1      31.330  28.310  24.520  1.00  0.00            
ATOM     68  O16 GCD     1      32.300  28.710  22.610  1.00  0.00            
ATOM     69  H33 GCD     1      33.190  29.020  22.400  1.00  0.00            
ATOM     70  C21 GCD     1      33.130  29.430  24.840  1.00  0.00            
ATOM     71  H34 GCD     1      34.200  29.440  24.620  1.00  0.00            
ATOM     72  O17 GCD     1      32.500  30.750  24.660  1.00  0.00            
ATOM     73  H35 GCD     1      32.780  31.190  23.850  1.00  0.00            
ATOM     74  C22 GCD     1      33.120  29.200  26.340  1.00  0.00            
ATOM     75  H36 GCD     1      33.770  29.890  26.880  1.00  0.00            
ATOM     76  O18 GCD     1      33.640  27.900  26.620  1.00  0.00            
ATOM     77  C23 GCD     1      33.020  26.820  25.800  1.00  0.00            
ATOM     78  H37 GCD     1      32.000  26.710  26.180  1.00  0.00            
ATOM     79  C24 GCD     1      33.770  25.480  26.210  1.00  0.00            
ATOM     80  H38 GCD     1      34.840  25.640  26.420  1.00  0.00            
ATOM     81  H39 GCD     1      33.650  24.710  25.440  1.00  0.00            
ATOM     82  O19 GCD     1      33.170  24.910  27.390  1.00  0.00            
ATOM     83  H40 GCD     1      32.210  25.020  27.300  1.00  0.00            
ATOM     84  O20 GCD     1      31.850  29.150  26.960  1.00  0.00            
ATOM     85  C25 GCD     1      31.750  29.860  28.220  1.00  0.00            
ATOM     86  H41 GCD     1      32.760  30.150  28.550  1.00  0.00            
ATOM     87  C26 GCD     1      30.940  31.120  28.030  1.00  0.00            
ATOM     88  H42 GCD     1      30.030  30.880  27.470  1.00  0.00            
ATOM     89  O21 GCD     1      31.780  31.990  27.210  1.00  0.00            
ATOM     90  H43 GCD     1      31.950  31.440  26.440  1.00  0.00            
ATOM     91  C27 GCD     1      30.630  31.720  29.410  1.00  0.00            
ATOM     92  H44 GCD     1      31.560  32.170  29.790  1.00  0.00            
ATOM     93  O22 GCD     1      29.750  32.840  29.260  1.00  0.00            
ATOM     94  H45 GCD     1      30.170  33.530  28.740  1.00  0.00            
ATOM     95  C28 GCD     1      30.110  30.710  30.360  1.00  0.00            
ATOM     96  H46 GCD     1      29.930  31.180  31.330  1.00  0.00            
ATOM     97  O23 GCD     1      31.060  29.730  30.540  1.00  0.00            
ATOM     98  C29 GCD     1      31.320  28.960  29.370  1.00  0.00            
ATOM     99  H47 GCD     1      30.320  28.580  29.090  1.00  0.00            
ATOM    100  C30 GCD     1      32.350  27.900  29.660  1.00  0.00            
ATOM    101  H48 GCD     1      33.370  28.320  29.710  1.00  0.00            
ATOM    102  H49 GCD     1      32.190  27.280  28.770  1.00  0.00            
ATOM    103  O24 GCD     1      32.100  26.960  30.750  1.00  0.00            
ATOM    104  H50 GCD     1      31.540  27.430  31.380  1.00  0.00            
ATOM    105  O25 GCD     1      28.810  30.110  29.930  1.00  0.00            
ATOM    106  C31 GCD     1      27.690  30.130  30.890  1.00  0.00            
ATOM    107  H51 GCD     1      28.000  30.310  31.920  1.00  0.00            
ATOM    108  C32 GCD     1      26.740  31.320  30.570  1.00  0.00            
ATOM    109  H52 GCD     1      26.490  31.360  29.500  1.00  0.00            
ATOM    110  O26 GCD     1      27.490  32.450  31.000  1.00  0.00            
ATOM    111  H53 GCD     1      27.860  32.730  30.150  1.00  0.00            
ATOM    112  C33 GCD     1      25.450  31.180  31.400  1.00  0.00            
ATOM    113  H54 GCD     1      25.810  31.290  32.430  1.00  0.00            
ATOM    114  O27 GCD     1      24.420  32.090  31.020  1.00  0.00            
ATOM    115  H55 GCD     1      23.960  31.740  30.240  1.00  0.00            
ATOM    116  C34 GCD     1      24.840  29.820  31.360  1.00  0.00            
ATOM    117  H56 GCD     1      24.030  29.600  32.060  1.00  0.00            
ATOM    118  O28 GCD     1      25.830  28.820  31.590  1.00  0.00            
ATOM    119  C35 GCD     1      26.930  28.810  30.680  1.00  0.00            
ATOM    120  H57 GCD     1      26.540  28.830  29.660  1.00  0.00            
ATOM    121  C36 GCD     1      27.670  27.500  30.870  1.00  0.00            
ATOM    122  H58 GCD     1      28.100  27.540  31.880  1.00  0.00            
ATOM    123  H59 GCD     1      28.530  27.400  30.190  1.00  0.00            
ATOM    124  O29 GCD     1      26.910  26.290  30.680  1.00  0.00            
ATOM    125  H60 GCD     1      26.190  26.470  31.300  1.00  0.00            
ATOM    126  O30 GCD     1      24.280  29.640  30.010  1.00  0.00            
ATOM    127  C37 GCD     1      22.860  29.250  29.880  1.00  0.00            
ATOM    128  H61 GCD     1      22.230  29.600  30.710  1.00  0.00            
ATOM    129  C38 GCD     1      22.390  30.040  28.670  1.00  0.00            
ATOM    130  H62 GCD     1      23.050  29.650  27.880  1.00  0.00            
ATOM    131  O31 GCD     1      22.490  31.500  28.800  1.00  0.00            
ATOM    132  H63 GCD     1      21.760  31.830  28.260  1.00  0.00            
ATOM    133  C39 GCD     1      20.930  29.740  28.280  1.00  0.00            
ATOM    134  H64 GCD     1      20.350  30.070  29.150  1.00  0.00            
ATOM    135  O32 GCD     1      20.430  30.380  27.140  1.00  0.00            
ATOM    136  H65 GCD     1      20.620  29.770  26.420  1.00  0.00            
ATOM    137  C40 GCD     1      20.720  28.260  28.230  1.00  0.00            
ATOM    138  H66 GCD     1      19.650  28.060  28.210  1.00  0.00            
ATOM    139  O33 GCD     1      21.260  27.610  29.420  1.00  0.00            
ATOM    140  C41 GCD     1      22.680  27.800  29.600  1.00  0.00            
ATOM    141  H67 GCD     1      23.090  27.360  28.690  1.00  0.00            
ATOM    142  C42 GCD     1      23.110  26.910  30.780  1.00  0.00            
ATOM    143  H68 GCD     1      24.190  26.700  30.780  1.00  0.00            
ATOM    144  H69 GCD     1      22.700  25.920  30.530  1.00  0.00            
ATOM    145  O34 GCD     1      22.620  27.130  32.070  1.00  0.00            
ATOM    146  H70 GCD     1      21.670  26.990  32.130  1.00  0.00            
ATOM    147  O35 GCD     1      21.330  27.730  27.110  1.00  0.00            
ATOM    148  C43 GCD     1      20.520  27.310  25.990  1.00  0.00            
ATOM    149  H71 GCD     1      19.450  27.590  25.980  1.00  0.00            
ATOM    150  C44 GCD     1      21.120  27.930  24.690  1.00  0.00            
ATOM    151  H72 GCD     1      22.170  27.630  24.660  1.00  0.00            
ATOM    152  O36 GCD     1      20.990  29.450  24.720  1.00  0.00            
ATOM    153  H73 GCD     1      21.690  29.880  24.210  1.00  0.00            
ATOM    154  C45 GCD     1      20.460  27.320  23.450  1.00  0.00            
ATOM    155  H74 GCD     1      19.370  27.410  23.480  1.00  0.00            
ATOM    156  O37 GCD     1      21.060  27.890  22.300  1.00  0.00            
ATOM    157  H75 GCD     1      20.610  28.700  22.020  1.00  0.00            
ATOM    158  C46 GCD     1      20.620  25.810  23.540  1.00  0.00            
ATOM    159  H76 GCD     1      20.100  25.350  22.700  1.00  0.00            
ATOM    160  O38 GCD     1      22.100  25.590  23.440  1.00  0.00            
ATOM    161  O39 GCD     1      20.030  25.480  24.770  1.00  0.00            
ATOM    162  C47 GCD     1      20.640  25.770  25.980  1.00  0.00            
ATOM    163  H77 GCD     1      21.650  25.350  25.980  1.00  0.00            
ATOM    164  C48 GCD     1      19.790  25.200  27.170  1.00  0.00            
ATOM    165  H78 GCD     1      18.820  25.690  27.020  1.00  0.00            
ATOM    166  H79 GCD     1      20.160  25.530  28.150  1.00  0.00            
ATOM    167  O40 GCD     1      19.730  23.740  27.250  1.00  0.00            
ATOM    168  H80 GCD     1      20.390  23.530  27.930  1.00  0.00            
ATOM    169  C1  CG7     2      29.260  32.430  24.680  1.00  0.00            
ATOM    170  C2  CG7     2      28.460  32.800  25.700  1.00  0.00            
ATOM    171  C3  CG7     2      27.040  32.490  26.010  1.00  0.00            
ATOM    172  C4  CG7     2      26.400  33.330  27.160  1.00  0.00            
ATOM    173  O1  CG7     2      26.220  32.860  24.880  1.00  0.00            
ATOM    174  C5  CG7     2      26.840  30.970  26.250  1.00  0.00            
ATOM    175  C6  CG7     2      25.400  30.460  26.500  1.00  0.00            
ATOM    176  C7  CG7     2      25.170  28.960  26.530  1.00  0.00            
ATOM    177  C8  CG7     2      24.920  28.190  25.470  1.00  0.00            
ATOM    178  C9  CG7     2      25.110  28.720  24.030  1.00  0.00            
ATOM    179  C10 CG7     2      24.570  26.640  25.590  1.00  0.00            
ATOM    180  C11 CG7     2      25.810  25.730  25.590  1.00  0.00            
ATOM    181  C12 CG7     2      26.740  25.800  24.330  1.00  0.00            
ATOM    182  C13 CG7     2      27.850  26.570  24.410  1.00  0.00            
ATOM    183  C14 CG7     2      28.290  27.410  25.540  1.00  0.00            
ATOM    184  C15 CG7     2      28.610  26.840  23.160  1.00  0.00            
ATOM    185  H1  CG7     2      30.290  32.750  24.600  1.00  0.00            
ATOM    186  H2  CG7     2      28.950  31.730  23.910  1.00  0.00            
ATOM    187  H3  CG7     2      28.960  33.430  26.440  1.00  0.00            
ATOM    188  H4  CG7     2      27.070  33.410  28.030  1.00  0.00            
ATOM    189  H5  CG7     2      26.380  34.360  26.770  1.00  0.00            
ATOM    190  H6  CG7     2      25.350  33.080  27.340  1.00  0.00            
ATOM    191  H7  CG7     2      26.400  32.110  24.290  1.00  0.00            
ATOM    192  H8  CG7     2      27.340  30.620  27.160  1.00  0.00            
ATOM    193  H9  CG7     2      27.310  30.420  25.430  1.00  0.00            
ATOM    194  H10 CG7     2      24.750  30.960  25.770  1.00  0.00            
ATOM    195  H11 CG7     2      25.090  30.900  27.450  1.00  0.00            
ATOM    196  H12 CG7     2      25.030  28.550  27.530  1.00  0.00            
ATOM    197  H13 CG7     2      25.420  29.780  24.070  1.00  0.00            
ATOM    198  H14 CG7     2      25.910  28.250  23.450  1.00  0.00            
ATOM    199  H15 CG7     2      24.180  28.590  23.460  1.00  0.00            
ATOM    200  H16 CG7     2      24.010  26.400  24.680  1.00  0.00            
ATOM    201  H17 CG7     2      24.070  26.430  26.540  1.00  0.00            
ATOM    202  H18 CG7     2      25.390  24.720  25.540  1.00  0.00            
ATOM    203  H19 CG7     2      26.380  25.900  26.510  1.00  0.00            
ATOM    204  H20 CG7     2      26.350  25.250  23.480  1.00  0.00            
ATOM    205  H21 CG7     2      29.110  26.880  26.040  1.00  0.00            
ATOM    206  H22 CG7     2      28.700  28.370  25.200  1.00  0.00            
ATOM    207  H23 CG7     2      27.540  27.620  26.310  1.00  0.00            
ATOM    208  H24 CG7     2      29.680  26.710  23.400  1.00  0.00            
ATOM    209  H25 CG7     2      28.320  26.090  22.420  1.00  0.00            
ATOM    210  H26 CG7     2      28.490  27.760  22.580  1.00  0.00            
TER
ENDMDL
MODEL        1
ATOM      1  H1  GCD     1      19.760  21.470  29.180  1.00  0.00            
ATOM      2  O1  GCD     1      19.310  22.320  29.080  1.00  0.00            
ATOM      3  C1  GCD     1      20.320  23.370  29.120  1.00  0.00            
ATOM      4  H2  GCD     1      19.800  24.200  29.600  1.00  0.00            
ATOM      5  H3  GCD     1      21.240  23.130  29.680  1.00  0.00            
ATOM      6  C2  GCD     1      20.830  23.770  27.700  1.00  0.00            
ATOM      7  H4  GCD     1      21.630  24.520  27.780  1.00  0.00            
ATOM      8  C3  GCD     1      19.720  24.150  26.720  1.00  0.00            
ATOM      9  H5  GCD     1      19.070  23.270  26.690  1.00  0.00            
ATOM     10  C4  GCD     1      20.200  24.330  25.220  1.00  0.00            
ATOM     11  H6  GCD     1      20.890  25.180  25.200  1.00  0.00            
ATOM     12  O2  GCD     1      19.110  24.650  24.370  1.00  0.00            
ATOM     13  H7  GCD     1      19.360  24.540  23.450  1.00  0.00            
ATOM     14  C5  GCD     1      20.990  23.080  24.750  1.00  0.00            
ATOM     15  H8  GCD     1      20.300  22.220  24.740  1.00  0.00            
ATOM     16  O3  GCD     1      21.460  23.180  23.400  1.00  0.00            
ATOM     17  H9  GCD     1      22.200  23.790  23.350  1.00  0.00            
ATOM     18  C6  GCD     1      22.130  22.840  25.790  1.00  0.00            
ATOM     19  O4  GCD     1      21.470  22.620  27.070  1.00  0.00            
ATOM     20  H10 GCD     1      22.690  21.950  25.490  1.00  0.00            
ATOM     21  O5  GCD     1      23.100  23.900  25.800  1.00  0.00            
ATOM     22  C7  GCD     1      24.450  23.620  25.440  1.00  0.00            
ATOM     23  H11 GCD     1      24.600  22.650  24.950  1.00  0.00            
ATOM     24  C8  GCD     1      24.710  24.710  24.450  1.00  0.00            
ATOM     25  H12 GCD     1      24.400  25.670  24.880  1.00  0.00            
ATOM     26  O6  GCD     1      23.910  24.410  23.290  1.00  0.00            
ATOM     27  H13 GCD     1      24.360  24.880  22.580  1.00  0.00            
ATOM     28  C9  GCD     1      26.180  24.840  24.070  1.00  0.00            
ATOM     29  H14 GCD     1      26.440  23.970  23.460  1.00  0.00            
ATOM     30  O7  GCD     1      26.490  26.010  23.300  1.00  0.00            
ATOM     31  H15 GCD     1      26.750  26.780  23.820  1.00  0.00            
ATOM     32  C10 GCD     1      27.060  24.810  25.330  1.00  0.00            
ATOM     33  H16 GCD     1      28.110  24.640  25.070  1.00  0.00            
ATOM     34  O8  GCD     1      26.740  23.710  26.220  1.00  0.00            
ATOM     35  C11 GCD     1      25.400  23.770  26.630  1.00  0.00            
ATOM     36  H17 GCD     1      25.190  24.720  27.140  1.00  0.00            
ATOM     37  C12 GCD     1      25.220  22.760  27.730  1.00  0.00            
ATOM     38  H18 GCD     1      25.770  21.840  27.480  1.00  0.00            
ATOM     39  H19 GCD     1      24.170  22.500  27.890  1.00  0.00            
ATOM     40  O9  GCD     1      25.620  23.240  29.010  1.00  0.00            
ATOM     41  H20 GCD     1      26.530  22.950  29.110  1.00  0.00            
ATOM     42  O10 GCD     1      26.920  25.960  26.050  1.00  0.00            
ATOM     43  C13 GCD     1      28.110  26.480  26.670  1.00  0.00            
ATOM     44  H21 GCD     1      28.720  25.580  26.820  1.00  0.00            
ATOM     45  C14 GCD     1      28.920  27.470  25.700  1.00  0.00            
ATOM     46  H22 GCD     1      28.210  28.220  25.340  1.00  0.00            
ATOM     47  O11 GCD     1      29.310  26.650  24.600  1.00  0.00            
ATOM     48  H23 GCD     1      29.700  27.060  23.820  1.00  0.00            
ATOM     49  C15 GCD     1      30.170  27.970  26.440  1.00  0.00            
ATOM     50  H24 GCD     1      30.740  27.080  26.760  1.00  0.00            
ATOM     51  O12 GCD     1      30.960  28.880  25.650  1.00  0.00            
ATOM     52  H25 GCD     1      31.390  28.370  24.950  1.00  0.00            
ATOM     53  C16 GCD     1      29.610  28.680  27.700  1.00  0.00            
ATOM     54  H26 GCD     1      30.400  29.090  28.330  1.00  0.00            
ATOM     55  O13 GCD     1      28.950  27.740  28.520  1.00  0.00            
ATOM     56  C17 GCD     1      27.820  27.090  28.010  1.00  0.00            
ATOM     57  H27 GCD     1      26.990  27.770  27.810  1.00  0.00            
ATOM     58  C18 GCD     1      27.180  26.160  28.990  1.00  0.00            
ATOM     59  H28 GCD     1      27.660  25.180  29.040  1.00  0.00            
ATOM     60  H29 GCD     1      26.200  25.910  28.570  1.00  0.00            
ATOM     61  O14 GCD     1      26.910  26.780  30.250  1.00  0.00            
ATOM     62  H30 GCD     1      27.780  27.120  30.460  1.00  0.00            
ATOM     63  O15 GCD     1      28.660  29.680  27.310  1.00  0.00            
ATOM     64  C19 GCD     1      29.070  31.070  27.450  1.00  0.00            
ATOM     65  H31 GCD     1      30.160  31.170  27.550  1.00  0.00            
ATOM     66  C20 GCD     1      28.760  31.850  26.120  1.00  0.00            
ATOM     67  H32 GCD     1      27.680  31.750  26.010  1.00  0.00            
ATOM     68  O16 GCD     1      29.440  31.320  24.980  1.00  0.00            
ATOM     69  H33 GCD     1      29.930  30.570  25.320  1.00  0.00            
ATOM     70  C21 GCD     1      29.220  33.360  26.350  1.00  0.00            
ATOM     71  H34 GCD     1      30.260  33.480  26.660  1.00  0.00            
ATOM     72  O17 GCD     1      28.900  34.130  25.160  1.00  0.00            
ATOM     73  H35 GCD     1      29.340  33.860  24.350  1.00  0.00            
ATOM     74  C22 GCD     1      28.510  33.880  27.580  1.00  0.00            
ATOM     75  H36 GCD     1      28.820  34.910  27.820  1.00  0.00            
ATOM     76  O18 GCD     1      28.810  33.120  28.710  1.00  0.00            
ATOM     77  C23 GCD     1      28.490  31.740  28.680  1.00  0.00            
ATOM     78  H37 GCD     1      27.410  31.540  28.660  1.00  0.00            
ATOM     79  C24 GCD     1      29.080  31.040  29.980  1.00  0.00            
ATOM     80  H38 GCD     1      30.080  30.660  29.740  1.00  0.00            
ATOM     81  H39 GCD     1      28.420  30.180  30.160  1.00  0.00            
ATOM     82  O19 GCD     1      29.030  31.820  31.130  1.00  0.00            
ATOM     83  H40 GCD     1      28.720  31.310  31.890  1.00  0.00            
ATOM     84  O20 GCD     1      27.090  33.940  27.320  1.00  0.00            
ATOM     85  C25 GCD     1      26.480  35.240  27.600  1.00  0.00            
ATOM     86  H41 GCD     1      27.110  36.130  27.520  1.00  0.00            
ATOM     87  C26 GCD     1      25.540  35.330  26.410  1.00  0.00            
ATOM     88  H42 GCD     1      24.930  34.420  26.480  1.00  0.00            
ATOM     89  O21 GCD     1      26.150  35.320  25.150  1.00  0.00            
ATOM     90  H43 GCD     1      26.870  34.690  25.260  1.00  0.00            
ATOM     91  C27 GCD     1      24.720  36.640  26.560  1.00  0.00            
ATOM     92  H44 GCD     1      25.510  37.380  26.410  1.00  0.00            
ATOM     93  O22 GCD     1      23.740  36.940  25.550  1.00  0.00            
ATOM     94  H45 GCD     1      24.110  37.550  24.900  1.00  0.00            
ATOM     95  C28 GCD     1      24.110  36.770  28.010  1.00  0.00            
ATOM     96  H46 GCD     1      23.620  37.740  28.080  1.00  0.00            
ATOM     97  O23 GCD     1      25.140  36.560  29.010  1.00  0.00            
ATOM     98  C29 GCD     1      25.740  35.250  28.930  1.00  0.00            
ATOM     99  H47 GCD     1      25.010  34.430  28.930  1.00  0.00            
ATOM    100  C30 GCD     1      26.630  35.190  30.170  1.00  0.00            
ATOM    101  H48 GCD     1      27.040  34.180  30.060  1.00  0.00            
ATOM    102  H49 GCD     1      25.980  35.320  31.050  1.00  0.00            
ATOM    103  O24 GCD     1      27.710  36.110  30.330  1.00  0.00            
ATOM    104  H50 GCD     1      27.760  36.070  31.290  1.00  0.00            
ATOM    105  O25 GCD     1      23.140  35.790  28.210  1.00  0.00            
ATOM    106  C31 GCD     1      21.810  36.240  28.540  1.00  0.00            
ATOM    107  H51 GCD     1      21.800  37.310  28.790  1.00  0.00            
ATOM    108  C32 GCD     1      20.920  35.910  27.340  1.00  0.00            
ATOM    109  H52 GCD     1      21.130  34.930  26.900  1.00  0.00            
ATOM    110  O26 GCD     1      21.130  36.780  26.220  1.00  0.00            
ATOM    111  H53 GCD     1      22.080  36.700  26.060  1.00  0.00            
ATOM    112  C33 GCD     1      19.390  36.040  27.710  1.00  0.00            
ATOM    113  H54 GCD     1      19.130  37.070  27.960  1.00  0.00            
ATOM    114  O27 GCD     1      18.540  35.600  26.710  1.00  0.00            
ATOM    115  H55 GCD     1      18.430  36.290  26.050  1.00  0.00            
ATOM    116  C34 GCD     1      19.090  35.140  28.930  1.00  0.00            
ATOM    117  H56 GCD     1      18.040  35.200  29.240  1.00  0.00            
ATOM    118  O28 GCD     1      19.920  35.680  29.930  1.00  0.00            
ATOM    119  C35 GCD     1      21.360  35.450  29.800  1.00  0.00            
ATOM    120  H57 GCD     1      21.600  34.390  29.660  1.00  0.00            
ATOM    121  C36 GCD     1      22.000  35.890  31.110  1.00  0.00            
ATOM    122  H58 GCD     1      23.060  35.590  31.050  1.00  0.00            
ATOM    123  H59 GCD     1      21.540  35.310  31.920  1.00  0.00            
ATOM    124  O29 GCD     1      21.880  37.290  31.410  1.00  0.00            
ATOM    125  H60 GCD     1      20.980  37.560  31.600  1.00  0.00            
ATOM    126  O30 GCD     1      19.440  33.780  28.740  1.00  0.00            
ATOM    127  C37 GCD     1      18.630  32.800  29.420  1.00  0.00            
ATOM    128  H61 GCD     1      18.060  33.240  30.250  1.00  0.00            
ATOM    129  C38 GCD     1      17.720  32.250  28.360  1.00  0.00            
ATOM    130  H62 GCD     1      18.480  31.790  27.710  1.00  0.00            
ATOM    131  O31 GCD     1      16.940  33.280  27.760  1.00  0.00            
ATOM    132  H63 GCD     1      17.460  34.040  27.470  1.00  0.00            
ATOM    133  C39 GCD     1      16.790  31.210  28.970  1.00  0.00            
ATOM    134  H64 GCD     1      16.200  31.740  29.720  1.00  0.00            
ATOM    135  O32 GCD     1      15.900  30.740  28.020  1.00  0.00            
ATOM    136  H65 GCD     1      16.360  30.010  27.590  1.00  0.00            
ATOM    137  C40 GCD     1      17.540  30.070  29.730  1.00  0.00            
ATOM    138  H66 GCD     1      16.720  29.620  30.310  1.00  0.00            
ATOM    139  O33 GCD     1      18.540  30.640  30.550  1.00  0.00            
ATOM    140  C41 GCD     1      19.400  31.650  30.070  1.00  0.00            
ATOM    141  H67 GCD     1      19.870  31.080  29.270  1.00  0.00            
ATOM    142  C42 GCD     1      20.210  32.000  31.350  1.00  0.00            
ATOM    143  H68 GCD     1      21.040  32.700  31.190  1.00  0.00            
ATOM    144  H69 GCD     1      20.680  31.020  31.510  1.00  0.00            
ATOM    145  O34 GCD     1      19.410  32.430  32.490  1.00  0.00            
ATOM    146  H70 GCD     1      19.440  31.630  33.030  1.00  0.00            
ATOM    147  O35 GCD     1      18.120  29.170  28.810  1.00  0.00            
ATOM    148  C43 GCD     1      17.410  27.900  28.640  1.00  0.00            
ATOM    149  H71 GCD     1      16.390  27.980  29.040  1.00  0.00            
ATOM    150  C44 GCD     1      17.390  27.700  27.100  1.00  0.00            
ATOM    151  H72 GCD     1      18.400  27.850  26.700  1.00  0.00            
ATOM    152  O36 GCD     1      16.570  28.560  26.310  1.00  0.00            
ATOM    153  H73 GCD     1      16.450  27.950  25.580  1.00  0.00            
ATOM    154  C45 GCD     1      16.930  26.250  26.750  1.00  0.00            
ATOM    155  H74 GCD     1      15.880  26.300  27.080  1.00  0.00            
ATOM    156  O37 GCD     1      17.040  25.970  25.320  1.00  0.00            
ATOM    157  H75 GCD     1      17.910  25.600  25.150  1.00  0.00            
ATOM    158  C46 GCD     1      17.710  25.270  27.570  1.00  0.00            
ATOM    159  H76 GCD     1      17.360  24.240  27.470  1.00  0.00            
ATOM    160  O38 GCD     1      19.080  25.390  27.140  1.00  0.00            
ATOM    161  O39 GCD     1      17.640  25.600  28.950  1.00  0.00            
ATOM    162  C47 GCD     1      18.260  26.820  29.300  1.00  0.00            
ATOM    163  H77 GCD     1      19.260  26.860  28.860  1.00  0.00            
ATOM    164  C48 GCD     1      18.360  26.990  30.790  1.00  0.00            
ATOM    165  H78 GCD     1      18.960  27.840  31.140  1.00  0.00            
ATOM    166  H79 GCD     1      18.900  26.160  31.290  1.00  0.00            
ATOM    167  O40 GCD     1      17.090  27.050  31.490  1.00  0.00            
ATOM    168  H80 GCD     1      17.260  27.250  32.420  1.00  0.00            
ATOM    169  C1  CG7     2      18.460  31.890  24.180  1.00  0.00            
ATOM    170  C2  CG7     2      19.130  31.310  23.210  1.00  0.00            
ATOM    171  C3  CG7     2      19.940  30.020  23.400  1.00  0.00            
ATOM    172  C4  CG7     2      18.980  28.820  23.680  1.00  0.00            
ATOM    173  O1  CG7     2      20.620  29.740  22.180  1.00  0.00            
ATOM    174  C5  CG7     2      20.980  30.270  24.470  1.00  0.00            
ATOM    175  C6  CG7     2      21.960  31.420  24.210  1.00  0.00            
ATOM    176  C7  CG7     2      23.170  31.210  25.150  1.00  0.00            
ATOM    177  C8  CG7     2      23.220  31.600  26.470  1.00  0.00            
ATOM    178  C9  CG7     2      22.090  32.280  27.220  1.00  0.00            
ATOM    179  C10 CG7     2      24.490  31.440  27.280  1.00  0.00            
ATOM    180  C11 CG7     2      24.950  29.970  27.530  1.00  0.00            
ATOM    181  C12 CG7     2      23.930  29.440  28.480  1.00  0.00            
ATOM    182  C13 CG7     2      23.000  28.550  28.180  1.00  0.00            
ATOM    183  C14 CG7     2      22.560  28.140  26.850  1.00  0.00            
ATOM    184  C15 CG7     2      22.070  27.990  29.190  1.00  0.00            
ATOM    185  H1  CG7     2      17.720  32.680  24.040  1.00  0.00            
ATOM    186  H2  CG7     2      18.690  31.540  25.180  1.00  0.00            
ATOM    187  H3  CG7     2      18.900  31.600  22.180  1.00  0.00            
ATOM    188  H4  CG7     2      19.410  27.810  23.800  1.00  0.00            
ATOM    189  H5  CG7     2      18.380  29.170  24.530  1.00  0.00            
ATOM    190  H6  CG7     2      18.250  28.870  22.860  1.00  0.00            
ATOM    191  H7  CG7     2      20.020  29.180  21.650  1.00  0.00            
ATOM    192  H8  CG7     2      21.540  29.340  24.380  1.00  0.00            
ATOM    193  H9  CG7     2      20.570  30.480  25.470  1.00  0.00            
ATOM    194  H10 CG7     2      21.400  32.330  24.440  1.00  0.00            
ATOM    195  H11 CG7     2      22.380  31.440  23.200  1.00  0.00            
ATOM    196  H12 CG7     2      24.000  30.690  24.670  1.00  0.00            
ATOM    197  H13 CG7     2      21.220  32.640  26.660  1.00  0.00            
ATOM    198  H14 CG7     2      21.700  31.510  27.910  1.00  0.00            
ATOM    199  H15 CG7     2      22.410  33.200  27.730  1.00  0.00            
ATOM    200  H16 CG7     2      24.370  32.010  28.210  1.00  0.00            
ATOM    201  H17 CG7     2      25.230  31.980  26.680  1.00  0.00            
ATOM    202  H18 CG7     2      25.890  29.900  28.100  1.00  0.00            
ATOM    203  H19 CG7     2      25.040  29.410  26.590  1.00  0.00            
ATOM    204  H20 CG7     2      24.110  29.680  29.520  1.00  0.00            
ATOM    205  H21 CG7     2      21.470  28.140  26.730  1.00  0.00            
ATOM    206  H22 CG7     2      23.010  28.890  26.180  1.00  0.00            
ATOM    207  H23 CG7     2      22.970  27.170  26.540  1.00  0.00            
ATOM    208  H24 CG7     2      22.100  26.890  29.130  1.00  0.00            
ATOM    209  H25 CG7     2      22.230  28.320  30.230  1.00  0.00            
ATOM    210  H26 CG7     2      21.020  28.200  28.970  1.00  0.00            
TER
ENDMDL
MODEL        1
ATOM      1  H1  GCD     1      19.660  21.090  30.260  1.00  0.00            
ATOM      2  O1  GCD     1      19.020  21.790  30.430  1.00  0.00            
ATOM      3  C1  GCD     1      19.780  22.890  30.920  1.00  0.00            
ATOM      4  H2  GCD     1      19.070  23.680  31.210  1.00  0.00            
ATOM      5  H3  GCD     1      20.340  22.570  31.810  1.00  0.00            
ATOM      6  C2  GCD     1      20.560  23.500  29.730  1.00  0.00            
ATOM      7  H4  GCD     1      21.090  24.390  30.070  1.00  0.00            
ATOM      8  C3  GCD     1      19.680  23.840  28.520  1.00  0.00            
ATOM      9  H5  GCD     1      18.960  23.070  28.230  1.00  0.00            
ATOM     10  C4  GCD     1      20.460  24.140  27.310  1.00  0.00            
ATOM     11  H6  GCD     1      21.040  25.030  27.570  1.00  0.00            
ATOM     12  O2  GCD     1      19.500  24.540  26.310  1.00  0.00            
ATOM     13  H7  GCD     1      18.790  25.060  26.730  1.00  0.00            
ATOM     14  C5  GCD     1      21.320  22.960  27.000  1.00  0.00            
ATOM     15  H8  GCD     1      20.660  22.080  26.960  1.00  0.00            
ATOM     16  O3  GCD     1      22.080  23.050  25.780  1.00  0.00            
ATOM     17  H9  GCD     1      22.900  23.530  25.950  1.00  0.00            
ATOM     18  C6  GCD     1      22.300  22.720  28.170  1.00  0.00            
ATOM     19  O4  GCD     1      21.550  22.510  29.370  1.00  0.00            
ATOM     20  H10 GCD     1      22.880  21.830  27.930  1.00  0.00            
ATOM     21  O5  GCD     1      23.330  23.740  28.360  1.00  0.00            
ATOM     22  C7  GCD     1      24.640  23.210  28.580  1.00  0.00            
ATOM     23  H11 GCD     1      24.670  22.110  28.600  1.00  0.00            
ATOM     24  C8  GCD     1      25.580  23.710  27.450  1.00  0.00            
ATOM     25  H12 GCD     1      25.440  24.790  27.310  1.00  0.00            
ATOM     26  O6  GCD     1      25.210  23.230  26.210  1.00  0.00            
ATOM     27  H13 GCD     1      25.940  23.390  25.600  1.00  0.00            
ATOM     28  C9  GCD     1      27.020  23.420  27.830  1.00  0.00            
ATOM     29  H14 GCD     1      27.180  22.340  27.920  1.00  0.00            
ATOM     30  O7  GCD     1      27.940  23.890  26.780  1.00  0.00            
ATOM     31  H15 GCD     1      27.980  24.860  26.800  1.00  0.00            
ATOM     32  C10 GCD     1      27.310  24.200  29.150  1.00  0.00            
ATOM     33  H16 GCD     1      28.360  24.140  29.460  1.00  0.00            
ATOM     34  O8  GCD     1      26.500  23.650  30.190  1.00  0.00            
ATOM     35  C11 GCD     1      25.090  23.830  29.930  1.00  0.00            
ATOM     36  H17 GCD     1      24.840  24.890  30.100  1.00  0.00            
ATOM     37  C12 GCD     1      24.330  23.090  31.080  1.00  0.00            
ATOM     38  H18 GCD     1      24.610  22.030  31.190  1.00  0.00            
ATOM     39  H19 GCD     1      23.240  23.150  30.980  1.00  0.00            
ATOM     40  O9  GCD     1      24.780  23.700  32.270  1.00  0.00            
ATOM     41  H20 GCD     1      25.720  23.630  32.080  1.00  0.00            
ATOM     42  O10 GCD     1      26.930  25.580  29.100  1.00  0.00            
ATOM     43  C13 GCD     1      28.030  26.450  29.040  1.00  0.00            
ATOM     44  H21 GCD     1      28.930  25.840  28.880  1.00  0.00            
ATOM     45  C14 GCD     1      27.980  27.390  27.890  1.00  0.00            
ATOM     46  H22 GCD     1      26.990  27.860  28.000  1.00  0.00            
ATOM     47  O11 GCD     1      27.980  26.620  26.680  1.00  0.00            
ATOM     48  H23 GCD     1      27.620  27.220  26.010  1.00  0.00            
ATOM     49  C15 GCD     1      29.260  28.310  27.880  1.00  0.00            
ATOM     50  H24 GCD     1      30.090  27.590  27.830  1.00  0.00            
ATOM     51  O12 GCD     1      29.270  29.180  26.720  1.00  0.00            
ATOM     52  H25 GCD     1      29.170  28.580  25.960  1.00  0.00            
ATOM     53  C16 GCD     1      29.390  29.020  29.250  1.00  0.00            
ATOM     54  H26 GCD     1      30.390  29.460  29.240  1.00  0.00            
ATOM     55  O13 GCD     1      29.290  28.070  30.240  1.00  0.00            
ATOM     56  C17 GCD     1      28.150  27.280  30.330  1.00  0.00            
ATOM     57  H27 GCD     1      27.270  27.930  30.460  1.00  0.00            
ATOM     58  C18 GCD     1      28.250  26.330  31.480  1.00  0.00            
ATOM     59  H28 GCD     1      29.010  25.560  31.310  1.00  0.00            
ATOM     60  H29 GCD     1      27.300  25.770  31.490  1.00  0.00            
ATOM     61  O14 GCD     1      28.300  27.040  32.730  1.00  0.00            
ATOM     62  H30 GCD     1      29.120  27.550  32.730  1.00  0.00            
ATOM     63  O15 GCD     1      28.480  30.030  29.390  1.00  0.00            
ATOM     64  C19 GCD     1      28.900  31.300  29.770  1.00  0.00            
ATOM     65  H31 GCD     1      29.970  31.370  29.990  1.00  0.00            
ATOM     66  C20 GCD     1      28.590  32.210  28.590  1.00  0.00            
ATOM     67  H32 GCD     1      27.520  32.110  28.350  1.00  0.00            
ATOM     68  O16 GCD     1      29.340  31.910  27.380  1.00  0.00            
ATOM     69  H33 GCD     1      29.410  30.960  27.290  1.00  0.00            
ATOM     70  C21 GCD     1      28.770  33.780  28.960  1.00  0.00            
ATOM     71  H34 GCD     1      29.800  34.050  29.210  1.00  0.00            
ATOM     72  O17 GCD     1      28.320  34.610  27.860  1.00  0.00            
ATOM     73  H35 GCD     1      29.120  34.650  27.330  1.00  0.00            
ATOM     74  C22 GCD     1      27.890  33.930  30.170  1.00  0.00            
ATOM     75  H36 GCD     1      28.000  34.930  30.610  1.00  0.00            
ATOM     76  O18 GCD     1      28.410  33.110  31.230  1.00  0.00            
ATOM     77  C23 GCD     1      28.190  31.730  31.070  1.00  0.00            
ATOM     78  H37 GCD     1      27.120  31.510  30.940  1.00  0.00            
ATOM     79  C24 GCD     1      28.740  30.980  32.260  1.00  0.00            
ATOM     80  H38 GCD     1      29.830  31.110  32.270  1.00  0.00            
ATOM     81  H39 GCD     1      28.580  29.900  32.140  1.00  0.00            
ATOM     82  O19 GCD     1      28.220  31.370  33.550  1.00  0.00            
ATOM     83  H40 GCD     1      28.770  32.140  33.740  1.00  0.00            
ATOM     84  O20 GCD     1      26.530  33.680  29.840  1.00  0.00            
ATOM     85  C25 GCD     1      25.770  34.870  29.580  1.00  0.00            
ATOM     86  H41 GCD     1      26.410  35.740  29.380  1.00  0.00            
ATOM     87  C26 GCD     1      24.860  34.590  28.450  1.00  0.00            
ATOM     88  H42 GCD     1      24.430  33.600  28.640  1.00  0.00            
ATOM     89  O21 GCD     1      25.710  34.470  27.290  1.00  0.00            
ATOM     90  H43 GCD     1      26.620  34.500  27.610  1.00  0.00            
ATOM     91  C27 GCD     1      23.840  35.680  28.240  1.00  0.00            
ATOM     92  H44 GCD     1      24.410  36.550  27.880  1.00  0.00            
ATOM     93  O22 GCD     1      22.900  35.280  27.160  1.00  0.00            
ATOM     94  H45 GCD     1      23.290  35.390  26.290  1.00  0.00            
ATOM     95  C28 GCD     1      23.120  35.890  29.590  1.00  0.00            
ATOM     96  H46 GCD     1      22.400  36.700  29.440  1.00  0.00            
ATOM     97  O23 GCD     1      24.040  36.250  30.620  1.00  0.00            
ATOM     98  C29 GCD     1      25.000  35.220  30.840  1.00  0.00            
ATOM     99  H47 GCD     1      24.560  34.280  31.170  1.00  0.00            
ATOM    100  C30 GCD     1      25.810  35.710  32.050  1.00  0.00            
ATOM    101  H48 GCD     1      26.360  34.860  32.470  1.00  0.00            
ATOM    102  H49 GCD     1      25.130  36.010  32.870  1.00  0.00            
ATOM    103  O24 GCD     1      26.760  36.670  31.810  1.00  0.00            
ATOM    104  H50 GCD     1      26.210  37.380  31.440  1.00  0.00            
ATOM    105  O25 GCD     1      22.440  34.660  29.820  1.00  0.00            
ATOM    106  C31 GCD     1      21.160  34.890  30.450  1.00  0.00            
ATOM    107  H51 GCD     1      21.010  35.950  30.690  1.00  0.00            
ATOM    108  C32 GCD     1      20.190  34.430  29.380  1.00  0.00            
ATOM    109  H52 GCD     1      20.240  33.360  29.170  1.00  0.00            
ATOM    110  O26 GCD     1      20.280  35.260  28.220  1.00  0.00            
ATOM    111  H53 GCD     1      21.190  35.170  27.900  1.00  0.00            
ATOM    112  C33 GCD     1      18.810  34.690  29.920  1.00  0.00            
ATOM    113  H54 GCD     1      18.760  35.760  30.150  1.00  0.00            
ATOM    114  O27 GCD     1      17.710  34.310  29.020  1.00  0.00            
ATOM    115  H55 GCD     1      18.100  34.590  28.180  1.00  0.00            
ATOM    116  C34 GCD     1      18.580  34.040  31.220  1.00  0.00            
ATOM    117  H56 GCD     1      17.620  34.390  31.620  1.00  0.00            
ATOM    118  O28 GCD     1      19.620  34.470  32.180  1.00  0.00            
ATOM    119  C35 GCD     1      20.920  34.180  31.800  1.00  0.00            
ATOM    120  H57 GCD     1      21.070  33.100  31.690  1.00  0.00            
ATOM    121  C36 GCD     1      21.850  34.650  32.910  1.00  0.00            
ATOM    122  H58 GCD     1      22.860  34.400  32.580  1.00  0.00            
ATOM    123  H59 GCD     1      21.590  34.020  33.780  1.00  0.00            
ATOM    124  O29 GCD     1      21.720  36.010  33.250  1.00  0.00            
ATOM    125  H60 GCD     1      20.810  36.230  33.440  1.00  0.00            
ATOM    126  O30 GCD     1      18.650  32.650  31.060  1.00  0.00            
ATOM    127  C37 GCD     1      17.660  31.950  31.840  1.00  0.00            
ATOM    128  H61 GCD     1      17.150  32.520  32.640  1.00  0.00            
ATOM    129  C38 GCD     1      16.630  31.440  30.820  1.00  0.00            
ATOM    130  H62 GCD     1      17.160  31.110  29.920  1.00  0.00            
ATOM    131  O31 GCD     1      15.900  32.560  30.360  1.00  0.00            
ATOM    132  H63 GCD     1      16.530  33.090  29.850  1.00  0.00            
ATOM    133  C39 GCD     1      15.700  30.410  31.350  1.00  0.00            
ATOM    134  H64 GCD     1      15.070  30.990  32.040  1.00  0.00            
ATOM    135  O32 GCD     1      14.810  30.040  30.300  1.00  0.00            
ATOM    136  H65 GCD     1      15.330  29.980  29.490  1.00  0.00            
ATOM    137  C40 GCD     1      16.540  29.300  32.000  1.00  0.00            
ATOM    138  H66 GCD     1      15.780  28.630  32.410  1.00  0.00            
ATOM    139  O33 GCD     1      17.430  29.780  32.950  1.00  0.00            
ATOM    140  C41 GCD     1      18.370  30.750  32.490  1.00  0.00            
ATOM    141  H67 GCD     1      19.060  30.300  31.770  1.00  0.00            
ATOM    142  C42 GCD     1      19.220  31.160  33.670  1.00  0.00            
ATOM    143  H68 GCD     1      20.000  31.890  33.420  1.00  0.00            
ATOM    144  H69 GCD     1      19.730  30.230  33.960  1.00  0.00            
ATOM    145  O34 GCD     1      18.380  31.670  34.710  1.00  0.00            
ATOM    146  H70 GCD     1      17.780  30.920  34.730  1.00  0.00            
ATOM    147  O35 GCD     1      17.290  28.520  31.030  1.00  0.00            
ATOM    148  C43 GCD     1      16.660  27.290  30.470  1.00  0.00            
ATOM    149  H71 GCD     1      15.580  27.330  30.680  1.00  0.00            
ATOM    150  C44 GCD     1      17.040  27.360  28.950  1.00  0.00            
ATOM    151  H72 GCD     1      18.090  27.660  28.860  1.00  0.00            
ATOM    152  O36 GCD     1      16.250  28.410  28.280  1.00  0.00            
ATOM    153  H73 GCD     1      16.680  28.610  27.440  1.00  0.00            
ATOM    154  C45 GCD     1      16.880  26.020  28.210  1.00  0.00            
ATOM    155  H74 GCD     1      15.810  25.760  28.140  1.00  0.00            
ATOM    156  O37 GCD     1      17.330  26.010  26.920  1.00  0.00            
ATOM    157  H75 GCD     1      16.890  26.770  26.500  1.00  0.00            
ATOM    158  C46 GCD     1      17.500  24.840  28.940  1.00  0.00            
ATOM    159  H76 GCD     1      17.220  23.880  28.510  1.00  0.00            
ATOM    160  O38 GCD     1      18.920  24.960  28.870  1.00  0.00            
ATOM    161  O39 GCD     1      16.990  24.840  30.280  1.00  0.00            
ATOM    162  C47 GCD     1      17.190  26.030  31.070  1.00  0.00            
ATOM    163  H77 GCD     1      18.260  26.230  30.920  1.00  0.00            
ATOM    164  C48 GCD     1      16.860  25.810  32.600  1.00  0.00            
ATOM    165  H78 GCD     1      17.510  26.470  33.200  1.00  0.00            
ATOM    166  H79 GCD     1      17.030  24.750  32.830  1.00  0.00            
ATOM    167  O40 GCD     1      15.520  26.090  32.930  1.00  0.00            
ATOM    168  H80 GCD     1      15.000  25.420  32.460  1.00  0.00            
ATOM    169  C1  CG7     2      21.140  28.960  27.000  1.00  0.00            
ATOM    170  C2  CG7     2      22.380  29.080  26.520  1.00  0.00            
ATOM    171  C3  CG7     2      23.650  28.230  26.690  1.00  0.00            
ATOM    172  C4  CG7     2      23.230  26.770  26.440  1.00  0.00            
ATOM    173  O1  CG7     2      24.600  28.530  25.690  1.00  0.00            
ATOM    174  C5  CG7     2      24.180  28.420  28.140  1.00  0.00            
ATOM    175  C6  CG7     2      24.640  29.840  28.450  1.00  0.00            
ATOM    176  C7  CG7     2      24.660  29.980  29.970  1.00  0.00            
ATOM    177  C8  CG7     2      23.650  30.300  30.730  1.00  0.00            
ATOM    178  C9  CG7     2      22.310  30.760  30.350  1.00  0.00            
ATOM    179  C10 CG7     2      23.890  30.610  32.280  1.00  0.00            
ATOM    180  C11 CG7     2      23.900  29.400  33.170  1.00  0.00            
ATOM    181  C12 CG7     2      22.540  28.680  32.930  1.00  0.00            
ATOM    182  C13 CG7     2      22.250  27.600  32.190  1.00  0.00            
ATOM    183  C14 CG7     2      23.330  26.990  31.380  1.00  0.00            
ATOM    184  C15 CG7     2      20.840  27.030  32.080  1.00  0.00            
ATOM    185  H1  CG7     2      20.350  29.680  26.800  1.00  0.00            
ATOM    186  H2  CG7     2      20.910  28.190  27.730  1.00  0.00            
ATOM    187  H3  CG7     2      22.600  29.850  25.780  1.00  0.00            
ATOM    188  H4  CG7     2      24.100  26.160  26.170  1.00  0.00            
ATOM    189  H5  CG7     2      22.830  26.430  27.400  1.00  0.00            
ATOM    190  H6  CG7     2      22.470  26.710  25.660  1.00  0.00            
ATOM    191  H7  CG7     2      24.140  28.140  24.930  1.00  0.00            
ATOM    192  H8  CG7     2      24.990  27.720  28.380  1.00  0.00            
ATOM    193  H9  CG7     2      23.330  28.140  28.760  1.00  0.00            
ATOM    194  H10 CG7     2      24.040  30.590  27.910  1.00  0.00            
ATOM    195  H11 CG7     2      25.640  29.980  28.020  1.00  0.00            
ATOM    196  H12 CG7     2      25.600  29.660  30.400  1.00  0.00            
ATOM    197  H13 CG7     2      22.380  31.850  30.350  1.00  0.00            
ATOM    198  H14 CG7     2      22.080  30.390  29.340  1.00  0.00            
ATOM    199  H15 CG7     2      21.470  30.490  30.990  1.00  0.00            
ATOM    200  H16 CG7     2      23.220  31.390  32.660  1.00  0.00            
ATOM    201  H17 CG7     2      24.880  31.060  32.400  1.00  0.00            
ATOM    202  H18 CG7     2      23.960  29.700  34.220  1.00  0.00            
ATOM    203  H19 CG7     2      24.770  28.750  33.040  1.00  0.00            
ATOM    204  H20 CG7     2      21.720  29.180  33.460  1.00  0.00            
ATOM    205  H21 CG7     2      23.780  26.190  31.990  1.00  0.00            
ATOM    206  H22 CG7     2      22.920  26.450  30.520  1.00  0.00            
ATOM    207  H23 CG7     2      24.070  27.720  31.050  1.00  0.00            
ATOM    208  H24 CG7     2      20.740  26.050  32.560  1.00  0.00            
ATOM    209  H25 CG7     2      20.090  27.570  32.660  1.00  0.00            
ATOM    210  H26 CG7     2      20.560  27.130  31.020  1.00  0.00            
TER
ENDMDL
MODEL        1
ATOM      1  H1  GCD     1      21.270  24.510  25.900  1.00  0.00            
ATOM      2  O1  GCD     1      20.430  24.390  25.450  1.00  0.00            
ATOM      3  C1  GCD     1      19.840  25.600  24.960  1.00  0.00            
ATOM      4  H2  GCD     1      18.900  25.390  24.440  1.00  0.00            
ATOM      5  H3  GCD     1      19.600  26.260  25.800  1.00  0.00            
ATOM      6  C2  GCD     1      20.820  26.320  24.030  1.00  0.00            
ATOM      7  H4  GCD     1      21.800  26.340  24.520  1.00  0.00            
ATOM      8  C3  GCD     1      20.550  27.790  23.790  1.00  0.00            
ATOM      9  H5  GCD     1      19.570  27.780  23.290  1.00  0.00            
ATOM     10  C4  GCD     1      21.620  28.420  22.930  1.00  0.00            
ATOM     11  H6  GCD     1      22.590  28.360  23.440  1.00  0.00            
ATOM     12  O2  GCD     1      21.340  29.790  22.770  1.00  0.00            
ATOM     13  H7  GCD     1      21.170  30.090  23.680  1.00  0.00            
ATOM     14  C5  GCD     1      21.580  27.600  21.620  1.00  0.00            
ATOM     15  H8  GCD     1      20.570  27.650  21.190  1.00  0.00            
ATOM     16  O3  GCD     1      22.470  28.140  20.650  1.00  0.00            
ATOM     17  H9  GCD     1      22.290  27.810  19.760  1.00  0.00            
ATOM     18  C6  GCD     1      21.910  26.100  21.870  1.00  0.00            
ATOM     19  O4  GCD     1      20.860  25.650  22.770  1.00  0.00            
ATOM     20  H10 GCD     1      21.860  25.460  20.990  1.00  0.00            
ATOM     21  O5  GCD     1      23.160  25.920  22.530  1.00  0.00            
ATOM     22  C7  GCD     1      24.240  25.430  21.720  1.00  0.00            
ATOM     23  H11 GCD     1      24.020  25.210  20.670  1.00  0.00            
ATOM     24  C8  GCD     1      25.390  26.450  21.650  1.00  0.00            
ATOM     25  H12 GCD     1      25.720  26.730  22.650  1.00  0.00            
ATOM     26  O6  GCD     1      24.930  27.620  20.940  1.00  0.00            
ATOM     27  H13 GCD     1      24.010  27.810  21.180  1.00  0.00            
ATOM     28  C9  GCD     1      26.740  25.970  21.040  1.00  0.00            
ATOM     29  H14 GCD     1      26.530  25.690  20.000  1.00  0.00            
ATOM     30  O7  GCD     1      27.830  26.930  21.190  1.00  0.00            
ATOM     31  H15 GCD     1      27.500  27.830  21.110  1.00  0.00            
ATOM     32  C10 GCD     1      27.000  24.590  21.670  1.00  0.00            
ATOM     33  H16 GCD     1      27.800  24.060  21.160  1.00  0.00            
ATOM     34  O8  GCD     1      25.890  23.730  21.570  1.00  0.00            
ATOM     35  C11 GCD     1      24.710  24.110  22.310  1.00  0.00            
ATOM     36  H17 GCD     1      25.040  24.300  23.340  1.00  0.00            
ATOM     37  C12 GCD     1      23.670  23.000  22.350  1.00  0.00            
ATOM     38  H18 GCD     1      22.760  23.380  22.840  1.00  0.00            
ATOM     39  H19 GCD     1      23.960  22.120  22.930  1.00  0.00            
ATOM     40  O9  GCD     1      23.410  22.410  21.080  1.00  0.00            
ATOM     41  H20 GCD     1      24.180  22.440  20.500  1.00  0.00            
ATOM     42  O10 GCD     1      27.310  24.750  23.060  1.00  0.00            
ATOM     43  C13 GCD     1      28.400  23.970  23.510  1.00  0.00            
ATOM     44  H21 GCD     1      28.840  23.400  22.690  1.00  0.00            
ATOM     45  C14 GCD     1      29.370  24.970  24.030  1.00  0.00            
ATOM     46  H22 GCD     1      28.820  25.700  24.640  1.00  0.00            
ATOM     47  O11 GCD     1      29.880  25.780  22.900  1.00  0.00            
ATOM     48  H23 GCD     1      29.040  26.130  22.590  1.00  0.00            
ATOM     49  C15 GCD     1      30.550  24.260  24.690  1.00  0.00            
ATOM     50  H24 GCD     1      30.910  23.480  24.000  1.00  0.00            
ATOM     51  O12 GCD     1      31.710  25.180  24.970  1.00  0.00            
ATOM     52  H25 GCD     1      31.990  25.700  24.210  1.00  0.00            
ATOM     53  C16 GCD     1      29.930  23.610  25.960  1.00  0.00            
ATOM     54  H26 GCD     1      30.760  23.100  26.460  1.00  0.00            
ATOM     55  O13 GCD     1      28.960  22.670  25.430  1.00  0.00            
ATOM     56  C17 GCD     1      27.910  23.120  24.680  1.00  0.00            
ATOM     57  H27 GCD     1      27.320  23.860  25.240  1.00  0.00            
ATOM     58  C18 GCD     1      27.040  21.940  24.310  1.00  0.00            
ATOM     59  H28 GCD     1      27.660  21.300  23.660  1.00  0.00            
ATOM     60  H29 GCD     1      26.130  22.230  23.760  1.00  0.00            
ATOM     61  O14 GCD     1      26.600  21.250  25.460  1.00  0.00            
ATOM     62  H30 GCD     1      25.960  20.600  25.170  1.00  0.00            
ATOM     63  O15 GCD     1      29.390  24.590  26.910  1.00  0.00            
ATOM     64  C19 GCD     1      30.020  24.550  28.160  1.00  0.00            
ATOM     65  H31 GCD     1      30.960  23.990  28.120  1.00  0.00            
ATOM     66  C20 GCD     1      30.330  25.970  28.600  1.00  0.00            
ATOM     67  H32 GCD     1      29.370  26.510  28.660  1.00  0.00            
ATOM     68  O16 GCD     1      31.150  26.680  27.640  1.00  0.00            
ATOM     69  H33 GCD     1      31.170  26.260  26.770  1.00  0.00            
ATOM     70  C21 GCD     1      30.990  25.950  29.980  1.00  0.00            
ATOM     71  H34 GCD     1      31.870  25.290  29.940  1.00  0.00            
ATOM     72  O17 GCD     1      31.430  27.230  30.490  1.00  0.00            
ATOM     73  H35 GCD     1      31.390  27.770  29.690  1.00  0.00            
ATOM     74  C22 GCD     1      30.150  25.150  31.010  1.00  0.00            
ATOM     75  H36 GCD     1      30.770  24.990  31.900  1.00  0.00            
ATOM     76  O18 GCD     1      29.760  23.860  30.470  1.00  0.00            
ATOM     77  C23 GCD     1      29.040  23.990  29.190  1.00  0.00            
ATOM     78  H37 GCD     1      28.120  24.570  29.340  1.00  0.00            
ATOM     79  C24 GCD     1      28.680  22.540  28.790  1.00  0.00            
ATOM     80  H38 GCD     1      29.630  22.000  28.730  1.00  0.00            
ATOM     81  H39 GCD     1      28.270  22.430  27.780  1.00  0.00            
ATOM     82  O19 GCD     1      27.860  21.960  29.810  1.00  0.00            
ATOM     83  H40 GCD     1      28.410  21.840  30.600  1.00  0.00            
ATOM     84  O20 GCD     1      28.990  25.850  31.390  1.00  0.00            
ATOM     85  C25 GCD     1      28.790  25.890  32.840  1.00  0.00            
ATOM     86  H41 GCD     1      29.580  25.340  33.370  1.00  0.00            
ATOM     87  C26 GCD     1      28.780  27.380  33.190  1.00  0.00            
ATOM     88  H42 GCD     1      28.060  27.890  32.520  1.00  0.00            
ATOM     89  O21 GCD     1      30.050  27.980  32.960  1.00  0.00            
ATOM     90  H43 GCD     1      30.190  27.990  32.000  1.00  0.00            
ATOM     91  C27 GCD     1      28.300  27.500  34.700  1.00  0.00            
ATOM     92  H44 GCD     1      29.070  27.060  35.340  1.00  0.00            
ATOM     93  O22 GCD     1      28.120  28.880  35.180  1.00  0.00            
ATOM     94  H45 GCD     1      27.350  29.170  34.660  1.00  0.00            
ATOM     95  C28 GCD     1      26.950  26.830  34.850  1.00  0.00            
ATOM     96  H46 GCD     1      26.540  26.880  35.860  1.00  0.00            
ATOM     97  O23 GCD     1      27.220  25.470  34.570  1.00  0.00            
ATOM     98  C29 GCD     1      27.430  25.240  33.220  1.00  0.00            
ATOM     99  H47 GCD     1      26.700  25.810  32.630  1.00  0.00            
ATOM    100  C30 GCD     1      27.370  23.740  32.960  1.00  0.00            
ATOM    101  H48 GCD     1      28.130  23.200  33.530  1.00  0.00            
ATOM    102  H49 GCD     1      27.610  23.660  31.890  1.00  0.00            
ATOM    103  O24 GCD     1      26.020  23.240  33.250  1.00  0.00            
ATOM    104  H50 GCD     1      25.380  23.780  32.780  1.00  0.00            
ATOM    105  O25 GCD     1      26.030  27.490  33.990  1.00  0.00            
ATOM    106  C31 GCD     1      24.820  28.080  34.590  1.00  0.00            
ATOM    107  H51 GCD     1      25.000  28.270  35.660  1.00  0.00            
ATOM    108  C32 GCD     1      24.700  29.420  33.920  1.00  0.00            
ATOM    109  H52 GCD     1      24.570  29.330  32.840  1.00  0.00            
ATOM    110  O26 GCD     1      25.810  30.280  34.140  1.00  0.00            
ATOM    111  H53 GCD     1      25.810  31.180  33.800  1.00  0.00            
ATOM    112  C33 GCD     1      23.320  29.950  34.490  1.00  0.00            
ATOM    113  H54 GCD     1      23.540  30.110  35.550  1.00  0.00            
ATOM    114  O27 GCD     1      23.070  31.250  33.910  1.00  0.00            
ATOM    115  H55 GCD     1      22.300  31.120  33.340  1.00  0.00            
ATOM    116  C34 GCD     1      22.110  29.000  34.310  1.00  0.00            
ATOM    117  H56 GCD     1      21.280  29.410  34.890  1.00  0.00            
ATOM    118  O28 GCD     1      22.450  27.780  34.910  1.00  0.00            
ATOM    119  C35 GCD     1      23.620  27.170  34.390  1.00  0.00            
ATOM    120  H57 GCD     1      23.570  26.980  33.300  1.00  0.00            
ATOM    121  C36 GCD     1      23.790  25.840  35.140  1.00  0.00            
ATOM    122  H58 GCD     1      24.130  26.030  36.170  1.00  0.00            
ATOM    123  H59 GCD     1      24.540  25.250  34.590  1.00  0.00            
ATOM    124  O29 GCD     1      22.610  25.080  35.040  1.00  0.00            
ATOM    125  H60 GCD     1      21.980  25.570  35.570  1.00  0.00            
ATOM    126  O30 GCD     1      21.880  28.830  32.870  1.00  0.00            
ATOM    127  C37 GCD     1      20.510  29.160  32.490  1.00  0.00            
ATOM    128  H61 GCD     1      19.970  29.480  33.390  1.00  0.00            
ATOM    129  C38 GCD     1      20.460  30.330  31.580  1.00  0.00            
ATOM    130  H62 GCD     1      20.970  30.060  30.650  1.00  0.00            
ATOM    131  O31 GCD     1      21.160  31.490  32.120  1.00  0.00            
ATOM    132  H63 GCD     1      21.130  32.180  31.440  1.00  0.00            
ATOM    133  C39 GCD     1      19.010  30.530  31.250  1.00  0.00            
ATOM    134  H64 GCD     1      18.480  30.710  32.190  1.00  0.00            
ATOM    135  O32 GCD     1      18.760  31.700  30.470  1.00  0.00            
ATOM    136  H65 GCD     1      19.210  31.590  29.630  1.00  0.00            
ATOM    137  C40 GCD     1      18.520  29.320  30.440  1.00  0.00            
ATOM    138  H66 GCD     1      17.460  29.370  30.160  1.00  0.00            
ATOM    139  O33 GCD     1      18.650  28.210  31.310  1.00  0.00            
ATOM    140  C41 GCD     1      19.970  27.960  31.770  1.00  0.00            
ATOM    141  H67 GCD     1      20.720  27.690  31.010  1.00  0.00            
ATOM    142  C42 GCD     1      19.890  26.740  32.720  1.00  0.00            
ATOM    143  H68 GCD     1      20.860  26.500  33.180  1.00  0.00            
ATOM    144  H69 GCD     1      19.660  25.860  32.110  1.00  0.00            
ATOM    145  O34 GCD     1      18.850  27.050  33.700  1.00  0.00            
ATOM    146  H70 GCD     1      18.350  27.710  33.220  1.00  0.00            
ATOM    147  O35 GCD     1      19.280  29.140  29.210  1.00  0.00            
ATOM    148  C43 GCD     1      18.770  29.630  27.970  1.00  0.00            
ATOM    149  H71 GCD     1      17.860  30.230  28.070  1.00  0.00            
ATOM    150  C44 GCD     1      19.870  30.510  27.300  1.00  0.00            
ATOM    151  H72 GCD     1      20.840  30.000  27.260  1.00  0.00            
ATOM    152  O36 GCD     1      20.120  31.760  28.060  1.00  0.00            
ATOM    153  H73 GCD     1      20.790  32.270  27.590  1.00  0.00            
ATOM    154  C45 GCD     1      19.490  30.710  25.830  1.00  0.00            
ATOM    155  H74 GCD     1      18.540  31.250  25.670  1.00  0.00            
ATOM    156  O37 GCD     1      20.520  31.440  25.090  1.00  0.00            
ATOM    157  H75 GCD     1      20.800  32.180  25.640  1.00  0.00            
ATOM    158  C46 GCD     1      19.240  29.380  25.100  1.00  0.00            
ATOM    159  H76 GCD     1      18.870  29.650  24.110  1.00  0.00            
ATOM    160  O38 GCD     1      20.320  28.430  25.050  1.00  0.00            
ATOM    161  O39 GCD     1      18.140  28.760  25.710  1.00  0.00            
ATOM    162  C47 GCD     1      18.340  28.370  27.080  1.00  0.00            
ATOM    163  H77 GCD     1      19.120  27.600  27.020  1.00  0.00            
ATOM    164  C48 GCD     1      17.140  27.670  27.680  1.00  0.00            
ATOM    165  H78 GCD     1      16.250  28.310  27.620  1.00  0.00            
ATOM    166  H79 GCD     1      17.330  27.490  28.750  1.00  0.00            
ATOM    167  O40 GCD     1      16.800  26.470  27.010  1.00  0.00            
ATOM    168  H80 GCD     1      17.410  25.760  27.210  1.00  0.00            
ATOM    169  C1  CG7     2      24.500  30.150  24.380  1.00  0.00            
ATOM    170  C2  CG7     2      25.580  29.430  23.990  1.00  0.00            
ATOM    171  C3  CG7     2      26.710  29.090  24.920  1.00  0.00            
ATOM    172  C4  CG7     2      27.950  28.570  24.190  1.00  0.00            
ATOM    173  O1  CG7     2      27.140  30.350  25.430  1.00  0.00            
ATOM    174  C5  CG7     2      26.250  28.280  26.100  1.00  0.00            
ATOM    175  C6  CG7     2      25.590  26.970  25.720  1.00  0.00            
ATOM    176  C7  CG7     2      24.910  26.420  26.930  1.00  0.00            
ATOM    177  C8  CG7     2      23.770  26.850  27.480  1.00  0.00            
ATOM    178  C9  CG7     2      22.930  27.910  26.850  1.00  0.00            
ATOM    179  C10 CG7     2      23.400  26.460  28.920  1.00  0.00            
ATOM    180  C11 CG7     2      23.610  27.620  29.880  1.00  0.00            
ATOM    181  C12 CG7     2      25.130  28.010  29.940  1.00  0.00            
ATOM    182  C13 CG7     2      25.580  29.230  29.600  1.00  0.00            
ATOM    183  C14 CG7     2      24.680  30.380  29.470  1.00  0.00            
ATOM    184  C15 CG7     2      27.060  29.550  29.520  1.00  0.00            
ATOM    185  H1  CG7     2      23.740  30.460  23.660  1.00  0.00            
ATOM    186  H2  CG7     2      24.290  30.470  25.390  1.00  0.00            
ATOM    187  H3  CG7     2      25.670  29.090  22.960  1.00  0.00            
ATOM    188  H4  CG7     2      28.900  28.760  24.710  1.00  0.00            
ATOM    189  H5  CG7     2      27.830  27.490  24.080  1.00  0.00            
ATOM    190  H6  CG7     2      28.050  29.010  23.190  1.00  0.00            
ATOM    191  H7  CG7     2      27.610  30.780  24.690  1.00  0.00            
ATOM    192  H8  CG7     2      25.610  28.900  26.730  1.00  0.00            
ATOM    193  H9  CG7     2      27.140  28.050  26.700  1.00  0.00            
ATOM    194  H10 CG7     2      26.280  26.220  25.320  1.00  0.00            
ATOM    195  H11 CG7     2      24.740  27.010  25.020  1.00  0.00            
ATOM    196  H12 CG7     2      25.460  25.640  27.450  1.00  0.00            
ATOM    197  H13 CG7     2      22.990  27.910  25.760  1.00  0.00            
ATOM    198  H14 CG7     2      21.880  27.750  27.110  1.00  0.00            
ATOM    199  H15 CG7     2      23.240  28.920  27.160  1.00  0.00            
ATOM    200  H16 CG7     2      23.950  25.590  29.310  1.00  0.00            
ATOM    201  H17 CG7     2      22.330  26.230  28.940  1.00  0.00            
ATOM    202  H18 CG7     2      23.260  27.340  30.880  1.00  0.00            
ATOM    203  H19 CG7     2      22.960  28.490  29.730  1.00  0.00            
ATOM    204  H20 CG7     2      25.720  27.120  30.150  1.00  0.00            
ATOM    205  H21 CG7     2      25.210  31.290  29.150  1.00  0.00            
ATOM    206  H22 CG7     2      23.920  30.230  28.700  1.00  0.00            
ATOM    207  H23 CG7     2      24.030  30.510  30.340  1.00  0.00            
ATOM    208  H24 CG7     2      27.240  30.250  30.350  1.00  0.00            
ATOM    209  H25 CG7     2      27.570  28.610  29.740  1.00  0.00            
ATOM    210  H26 CG7     2      27.290  30.010  28.560  1.00  0.00            
TER
ENDMDL
MODEL        1
ATOM      1  H1  GCD     1      18.790  21.930  28.440  1.00  0.00            
ATOM      2  O1  GCD     1      18.950  21.030  28.140  1.00  0.00            
ATOM      3  C1  GCD     1      18.850  21.100  26.710  1.00  0.00            
ATOM      4  H2  GCD     1      17.950  20.550  26.400  1.00  0.00            
ATOM      5  H3  GCD     1      18.790  22.180  26.500  1.00  0.00            
ATOM      6  C2  GCD     1      20.110  20.460  26.050  1.00  0.00            
ATOM      7  H4  GCD     1      20.930  21.140  26.310  1.00  0.00            
ATOM      8  C3  GCD     1      19.960  20.300  24.580  1.00  0.00            
ATOM      9  H5  GCD     1      19.170  19.610  24.270  1.00  0.00            
ATOM     10  C4  GCD     1      21.270  19.790  23.960  1.00  0.00            
ATOM     11  H6  GCD     1      22.130  20.380  24.280  1.00  0.00            
ATOM     12  O2  GCD     1      21.000  19.690  22.530  1.00  0.00            
ATOM     13  H7  GCD     1      21.590  20.340  22.130  1.00  0.00            
ATOM     14  C5  GCD     1      21.570  18.380  24.510  1.00  0.00            
ATOM     15  H8  GCD     1      20.740  17.740  24.170  1.00  0.00            
ATOM     16  O3  GCD     1      22.870  17.960  23.960  1.00  0.00            
ATOM     17  H9  GCD     1      22.740  18.040  23.010  1.00  0.00            
ATOM     18  C6  GCD     1      21.620  18.460  26.030  1.00  0.00            
ATOM     19  O4  GCD     1      20.440  19.150  26.580  1.00  0.00            
ATOM     20  H10 GCD     1      21.720  17.480  26.510  1.00  0.00            
ATOM     21  O5  GCD     1      22.770  19.120  26.440  1.00  0.00            
ATOM     22  C7  GCD     1      23.570  18.700  27.590  1.00  0.00            
ATOM     23  H11 GCD     1      23.190  17.740  27.980  1.00  0.00            
ATOM     24  C8  GCD     1      24.980  18.600  27.010  1.00  0.00            
ATOM     25  H12 GCD     1      25.120  19.610  26.610  1.00  0.00            
ATOM     26  O6  GCD     1      24.980  17.690  25.940  1.00  0.00            
ATOM     27  H13 GCD     1      24.320  17.880  25.260  1.00  0.00            
ATOM     28  C9  GCD     1      26.000  18.260  28.020  1.00  0.00            
ATOM     29  H14 GCD     1      25.810  17.270  28.450  1.00  0.00            
ATOM     30  O7  GCD     1      27.400  18.280  27.550  1.00  0.00            
ATOM     31  H15 GCD     1      27.810  19.060  27.920  1.00  0.00            
ATOM     32  C10 GCD     1      25.880  19.250  29.290  1.00  0.00            
ATOM     33  H16 GCD     1      26.450  18.850  30.140  1.00  0.00            
ATOM     34  O8  GCD     1      24.470  19.360  29.660  1.00  0.00            
ATOM     35  C11 GCD     1      23.560  19.790  28.630  1.00  0.00            
ATOM     36  H17 GCD     1      23.950  20.740  28.230  1.00  0.00            
ATOM     37  C12 GCD     1      22.130  20.010  29.190  1.00  0.00            
ATOM     38  H18 GCD     1      21.760  19.010  29.410  1.00  0.00            
ATOM     39  H19 GCD     1      21.490  20.560  28.480  1.00  0.00            
ATOM     40  O9  GCD     1      22.270  20.710  30.450  1.00  0.00            
ATOM     41  H20 GCD     1      22.740  20.110  31.040  1.00  0.00            
ATOM     42  O10 GCD     1      26.430  20.510  28.990  1.00  0.00            
ATOM     43  C13 GCD     1      27.380  21.070  29.940  1.00  0.00            
ATOM     44  H21 GCD     1      27.520  20.520  30.880  1.00  0.00            
ATOM     45  C14 GCD     1      28.770  21.180  29.300  1.00  0.00            
ATOM     46  H22 GCD     1      28.730  21.750  28.360  1.00  0.00            
ATOM     47  O11 GCD     1      29.290  19.840  29.030  1.00  0.00            
ATOM     48  H23 GCD     1      30.210  20.000  28.790  1.00  0.00            
ATOM     49  C15 GCD     1      29.720  21.910  30.270  1.00  0.00            
ATOM     50  H24 GCD     1      29.870  21.300  31.160  1.00  0.00            
ATOM     51  O12 GCD     1      30.990  22.190  29.720  1.00  0.00            
ATOM     52  H25 GCD     1      30.800  22.910  29.100  1.00  0.00            
ATOM     53  C16 GCD     1      29.100  23.240  30.690  1.00  0.00            
ATOM     54  H26 GCD     1      29.750  23.710  31.420  1.00  0.00            
ATOM     55  O13 GCD     1      27.920  22.910  31.320  1.00  0.00            
ATOM     56  C17 GCD     1      26.890  22.420  30.480  1.00  0.00            
ATOM     57  H27 GCD     1      26.690  23.180  29.720  1.00  0.00            
ATOM     58  C18 GCD     1      25.630  22.340  31.390  1.00  0.00            
ATOM     59  H28 GCD     1      25.800  21.900  32.390  1.00  0.00            
ATOM     60  H29 GCD     1      24.890  21.620  31.030  1.00  0.00            
ATOM     61  O14 GCD     1      25.000  23.590  31.640  1.00  0.00            
ATOM     62  H30 GCD     1      24.210  23.310  32.110  1.00  0.00            
ATOM     63  O15 GCD     1      28.830  24.190  29.600  1.00  0.00            
ATOM     64  C19 GCD     1      29.600  25.420  29.600  1.00  0.00            
ATOM     65  H31 GCD     1      30.350  25.390  30.390  1.00  0.00            
ATOM     66  C20 GCD     1      30.230  25.470  28.200  1.00  0.00            
ATOM     67  H32 GCD     1      29.420  25.550  27.460  1.00  0.00            
ATOM     68  O16 GCD     1      31.120  24.340  28.020  1.00  0.00            
ATOM     69  H33 GCD     1      31.310  24.410  27.080  1.00  0.00            
ATOM     70  C21 GCD     1      31.090  26.780  28.030  1.00  0.00            
ATOM     71  H34 GCD     1      31.910  26.810  28.750  1.00  0.00            
ATOM     72  O17 GCD     1      31.640  26.890  26.690  1.00  0.00            
ATOM     73  H35 GCD     1      30.960  27.060  26.030  1.00  0.00            
ATOM     74  C22 GCD     1      30.250  27.990  28.430  1.00  0.00            
ATOM     75  H36 GCD     1      30.880  28.880  28.360  1.00  0.00            
ATOM     76  O18 GCD     1      29.650  27.850  29.670  1.00  0.00            
ATOM     77  C23 GCD     1      28.780  26.710  29.870  1.00  0.00            
ATOM     78  H37 GCD     1      28.030  26.790  29.070  1.00  0.00            
ATOM     79  C24 GCD     1      28.070  26.610  31.220  1.00  0.00            
ATOM     80  H38 GCD     1      27.340  25.800  31.160  1.00  0.00            
ATOM     81  H39 GCD     1      27.440  27.490  31.400  1.00  0.00            
ATOM     82  O19 GCD     1      29.010  26.530  32.300  1.00  0.00            
ATOM     83  H40 GCD     1      28.560  26.080  33.030  1.00  0.00            
ATOM     84  O20 GCD     1      29.150  28.030  27.480  1.00  0.00            
ATOM     85  C25 GCD     1      29.190  28.890  26.290  1.00  0.00            
ATOM     86  H41 GCD     1      30.210  29.230  26.040  1.00  0.00            
ATOM     87  C26 GCD     1      28.720  28.090  25.080  1.00  0.00            
ATOM     88  H42 GCD     1      27.730  27.640  25.190  1.00  0.00            
ATOM     89  O21 GCD     1      29.690  27.100  24.760  1.00  0.00            
ATOM     90  H43 GCD     1      29.280  26.390  24.250  1.00  0.00            
ATOM     91  C27 GCD     1      28.540  29.070  23.860  1.00  0.00            
ATOM     92  H44 GCD     1      29.560  29.360  23.560  1.00  0.00            
ATOM     93  O22 GCD     1      28.020  28.340  22.740  1.00  0.00            
ATOM     94  H45 GCD     1      27.410  28.860  22.190  1.00  0.00            
ATOM     95  C28 GCD     1      27.920  30.370  24.140  1.00  0.00            
ATOM     96  H46 GCD     1      28.070  31.000  23.260  1.00  0.00            
ATOM     97  O23 GCD     1      28.510  30.980  25.360  1.00  0.00            
ATOM     98  C29 GCD     1      28.340  30.150  26.490  1.00  0.00            
ATOM     99  H47 GCD     1      27.300  29.810  26.600  1.00  0.00            
ATOM    100  C30 GCD     1      28.650  30.940  27.760  1.00  0.00            
ATOM    101  H48 GCD     1      28.270  30.370  28.620  1.00  0.00            
ATOM    102  H49 GCD     1      28.110  31.890  27.740  1.00  0.00            
ATOM    103  O24 GCD     1      30.050  31.140  27.900  1.00  0.00            
ATOM    104  H50 GCD     1      30.110  31.740  28.650  1.00  0.00            
ATOM    105  O25 GCD     1      26.560  30.180  24.320  1.00  0.00            
ATOM    106  C31 GCD     1      25.730  31.090  23.540  1.00  0.00            
ATOM    107  H51 GCD     1      26.130  32.110  23.530  1.00  0.00            
ATOM    108  C32 GCD     1      25.530  30.520  22.140  1.00  0.00            
ATOM    109  H52 GCD     1      25.580  29.430  22.310  1.00  0.00            
ATOM    110  O26 GCD     1      26.690  30.650  21.260  1.00  0.00            
ATOM    111  H53 GCD     1      26.330  30.400  20.400  1.00  0.00            
ATOM    112  C33 GCD     1      24.250  30.960  21.500  1.00  0.00            
ATOM    113  H54 GCD     1      24.300  32.020  21.210  1.00  0.00            
ATOM    114  O27 GCD     1      24.060  30.180  20.320  1.00  0.00            
ATOM    115  H55 GCD     1      24.600  30.540  19.600  1.00  0.00            
ATOM    116  C34 GCD     1      23.020  30.760  22.380  1.00  0.00            
ATOM    117  H56 GCD     1      22.090  31.160  21.960  1.00  0.00            
ATOM    118  O28 GCD     1      23.310  31.470  23.510  1.00  0.00            
ATOM    119  C35 GCD     1      24.420  31.080  24.340  1.00  0.00            
ATOM    120  H57 GCD     1      24.120  30.100  24.730  1.00  0.00            
ATOM    121  C36 GCD     1      24.430  31.950  25.600  1.00  0.00            
ATOM    122  H58 GCD     1      24.510  33.010  25.330  1.00  0.00            
ATOM    123  H59 GCD     1      25.220  31.690  26.320  1.00  0.00            
ATOM    124  O29 GCD     1      23.150  31.740  26.240  1.00  0.00            
ATOM    125  H60 GCD     1      22.570  31.690  25.470  1.00  0.00            
ATOM    126  O30 GCD     1      22.760  29.440  22.770  1.00  0.00            
ATOM    127  C37 GCD     1      21.440  29.020  22.560  1.00  0.00            
ATOM    128  H61 GCD     1      20.760  29.870  22.400  1.00  0.00            
ATOM    129  C38 GCD     1      21.290  27.950  21.380  1.00  0.00            
ATOM    130  H62 GCD     1      21.880  27.070  21.680  1.00  0.00            
ATOM    131  O31 GCD     1      21.970  28.460  20.250  1.00  0.00            
ATOM    132  H63 GCD     1      22.710  29.050  20.440  1.00  0.00            
ATOM    133  C39 GCD     1      19.820  27.580  21.120  1.00  0.00            
ATOM    134  H64 GCD     1      19.340  28.540  20.910  1.00  0.00            
ATOM    135  O32 GCD     1      19.590  26.560  20.100  1.00  0.00            
ATOM    136  H65 GCD     1      19.680  25.690  20.500  1.00  0.00            
ATOM    137  C40 GCD     1      19.260  27.040  22.410  1.00  0.00            
ATOM    138  H66 GCD     1      18.180  26.850  22.360  1.00  0.00            
ATOM    139  O33 GCD     1      19.430  28.050  23.360  1.00  0.00            
ATOM    140  C41 GCD     1      20.810  28.370  23.760  1.00  0.00            
ATOM    141  H67 GCD     1      21.420  27.480  23.980  1.00  0.00            
ATOM    142  C42 GCD     1      20.770  29.310  24.940  1.00  0.00            
ATOM    143  H68 GCD     1      20.090  30.160  24.770  1.00  0.00            
ATOM    144  H69 GCD     1      21.760  29.800  25.000  1.00  0.00            
ATOM    145  O34 GCD     1      20.500  28.670  26.190  1.00  0.00            
ATOM    146  H70 GCD     1      19.540  28.520  26.240  1.00  0.00            
ATOM    147  O35 GCD     1      19.960  25.850  22.780  1.00  0.00            
ATOM    148  C43 GCD     1      19.070  24.680  22.920  1.00  0.00            
ATOM    149  H71 GCD     1      18.040  24.980  22.710  1.00  0.00            
ATOM    150  C44 GCD     1      19.410  23.530  21.920  1.00  0.00            
ATOM    151  H72 GCD     1      20.420  23.130  22.080  1.00  0.00            
ATOM    152  O36 GCD     1      19.220  23.930  20.550  1.00  0.00            
ATOM    153  H73 GCD     1      19.010  23.060  20.170  1.00  0.00            
ATOM    154  C45 GCD     1      18.420  22.370  22.200  1.00  0.00            
ATOM    155  H74 GCD     1      17.420  22.730  21.920  1.00  0.00            
ATOM    156  O37 GCD     1      18.780  21.240  21.440  1.00  0.00            
ATOM    157  H75 GCD     1      19.570  20.900  21.880  1.00  0.00            
ATOM    158  C46 GCD     1      18.410  21.980  23.650  1.00  0.00            
ATOM    159  H76 GCD     1      17.690  21.200  23.920  1.00  0.00            
ATOM    160  O38 GCD     1      19.740  21.610  23.920  1.00  0.00            
ATOM    161  O39 GCD     1      18.120  23.150  24.380  1.00  0.00            
ATOM    162  C47 GCD     1      19.090  24.190  24.360  1.00  0.00            
ATOM    163  H77 GCD     1      20.140  23.930  24.570  1.00  0.00            
ATOM    164  C48 GCD     1      18.720  25.330  25.300  1.00  0.00            
ATOM    165  H78 GCD     1      17.890  25.910  24.870  1.00  0.00            
ATOM    166  H79 GCD     1      19.510  26.080  25.440  1.00  0.00            
ATOM    167  O40 GCD     1      18.310  24.840  26.570  1.00  0.00            
ATOM    168  H80 GCD     1      17.480  24.360  26.550  1.00  0.00            
ATOM    169  C1  CG7     2      25.360  25.900  21.160  1.00  0.00            
ATOM    170  C2  CG7     2      25.590  25.060  22.130  1.00  0.00            
ATOM    171  C3  CG7     2      24.700  23.940  22.670  1.00  0.00            
ATOM    172  C4  CG7     2      23.220  24.360  22.910  1.00  0.00            
ATOM    173  O1  CG7     2      24.680  23.020  21.560  1.00  0.00            
ATOM    174  C5  CG7     2      25.440  23.280  23.880  1.00  0.00            
ATOM    175  C6  CG7     2      24.500  22.320  24.620  1.00  0.00            
ATOM    176  C7  CG7     2      23.540  22.920  25.570  1.00  0.00            
ATOM    177  C8  CG7     2      23.690  23.450  26.760  1.00  0.00            
ATOM    178  C9  CG7     2      25.010  23.450  27.480  1.00  0.00            
ATOM    179  C10 CG7     2      22.510  24.000  27.510  1.00  0.00            
ATOM    180  C11 CG7     2      22.310  25.470  27.150  1.00  0.00            
ATOM    181  C12 CG7     2      23.300  26.360  27.950  1.00  0.00            
ATOM    182  C13 CG7     2      24.120  27.250  27.440  1.00  0.00            
ATOM    183  C14 CG7     2      24.150  27.620  25.990  1.00  0.00            
ATOM    184  C15 CG7     2      25.190  27.920  28.290  1.00  0.00            
ATOM    185  H1  CG7     2      26.070  26.710  20.960  1.00  0.00            
ATOM    186  H2  CG7     2      24.520  25.880  20.470  1.00  0.00            
ATOM    187  H3  CG7     2      26.540  25.240  22.620  1.00  0.00            
ATOM    188  H4  CG7     2      23.140  24.730  23.940  1.00  0.00            
ATOM    189  H5  CG7     2      22.850  25.080  22.180  1.00  0.00            
ATOM    190  H6  CG7     2      22.620  23.440  22.820  1.00  0.00            
ATOM    191  H7  CG7     2      24.100  23.340  20.850  1.00  0.00            
ATOM    192  H8  CG7     2      25.700  24.070  24.600  1.00  0.00            
ATOM    193  H9  CG7     2      26.350  22.790  23.510  1.00  0.00            
ATOM    194  H10 CG7     2      25.000  21.510  25.170  1.00  0.00            
ATOM    195  H11 CG7     2      23.920  21.710  23.910  1.00  0.00            
ATOM    196  H12 CG7     2      22.510  22.900  25.220  1.00  0.00            
ATOM    197  H13 CG7     2      24.950  22.830  28.390  1.00  0.00            
ATOM    198  H14 CG7     2      25.860  23.010  26.930  1.00  0.00            
ATOM    199  H15 CG7     2      25.230  24.470  27.790  1.00  0.00            
ATOM    200  H16 CG7     2      22.660  23.970  28.590  1.00  0.00            
ATOM    201  H17 CG7     2      21.600  23.420  27.340  1.00  0.00            
ATOM    202  H18 CG7     2      21.270  25.790  27.270  1.00  0.00            
ATOM    203  H19 CG7     2      22.380  25.680  26.080  1.00  0.00            
ATOM    204  H20 CG7     2      23.470  26.150  29.010  1.00  0.00            
ATOM    205  H21 CG7     2      23.270  28.210  25.680  1.00  0.00            
ATOM    206  H22 CG7     2      25.050  28.220  25.830  1.00  0.00            
ATOM    207  H23 CG7     2      24.200  26.680  25.430  1.00  0.00            
ATOM    208  H24 CG7     2      26.200  27.510  28.190  1.00  0.00            
ATOM    209  H25 CG7     2      25.240  29.010  28.140  1.00  0.00            
ATOM    210  H26 CG7     2      24.970  27.910  29.360  1.00  0.00            
TER
ENDMDL
MODEL        1
ATOM      1  H1  GCD     1      14.490  27.910  21.000  1.00  0.00            
ATOM      2  O1  GCD     1      14.860  28.330  21.790  1.00  0.00            
ATOM      3  C1  GCD     1      15.790  27.400  22.350  1.00  0.00            
ATOM      4  H2  GCD     1      16.350  27.830  23.190  1.00  0.00            
ATOM      5  H3  GCD     1      15.290  26.530  22.790  1.00  0.00            
ATOM      6  C2  GCD     1      16.820  27.010  21.350  1.00  0.00            
ATOM      7  H4  GCD     1      17.650  26.580  21.920  1.00  0.00            
ATOM      8  C3  GCD     1      17.350  28.210  20.530  1.00  0.00            
ATOM      9  H5  GCD     1      16.560  28.850  20.130  1.00  0.00            
ATOM     10  C4  GCD     1      18.200  27.740  19.340  1.00  0.00            
ATOM     11  H6  GCD     1      19.040  27.090  19.620  1.00  0.00            
ATOM     12  O2  GCD     1      18.820  28.790  18.620  1.00  0.00            
ATOM     13  H7  GCD     1      19.230  28.490  17.800  1.00  0.00            
ATOM     14  C5  GCD     1      17.370  26.820  18.400  1.00  0.00            
ATOM     15  H8  GCD     1      16.510  27.420  18.080  1.00  0.00            
ATOM     16  O3  GCD     1      18.060  26.490  17.140  1.00  0.00            
ATOM     17  H9  GCD     1      18.600  25.710  17.310  1.00  0.00            
ATOM     18  C6  GCD     1      16.860  25.640  19.240  1.00  0.00            
ATOM     19  O4  GCD     1      16.210  26.110  20.430  1.00  0.00            
ATOM     20  H10 GCD     1      16.120  25.080  18.660  1.00  0.00            
ATOM     21  O5  GCD     1      17.930  24.810  19.660  1.00  0.00            
ATOM     22  C7  GCD     1      18.080  23.530  19.020  1.00  0.00            
ATOM     23  H11 GCD     1      17.580  23.490  18.050  1.00  0.00            
ATOM     24  C8  GCD     1      19.590  23.390  18.820  1.00  0.00            
ATOM     25  H12 GCD     1      20.010  23.520  19.830  1.00  0.00            
ATOM     26  O6  GCD     1      19.940  24.430  17.900  1.00  0.00            
ATOM     27  H13 GCD     1      20.900  24.370  17.880  1.00  0.00            
ATOM     28  C9  GCD     1      19.850  22.040  18.330  1.00  0.00            
ATOM     29  H14 GCD     1      19.360  22.040  17.350  1.00  0.00            
ATOM     30  O7  GCD     1      21.270  21.800  18.100  1.00  0.00            
ATOM     31  H15 GCD     1      21.330  21.090  17.450  1.00  0.00            
ATOM     32  C10 GCD     1      19.230  20.930  19.190  1.00  0.00            
ATOM     33  H16 GCD     1      19.410  19.920  18.810  1.00  0.00            
ATOM     34  O8  GCD     1      17.820  21.140  19.310  1.00  0.00            
ATOM     35  C11 GCD     1      17.530  22.410  19.860  1.00  0.00            
ATOM     36  H17 GCD     1      17.950  22.490  20.870  1.00  0.00            
ATOM     37  C12 GCD     1      16.080  22.530  20.060  1.00  0.00            
ATOM     38  H18 GCD     1      15.600  22.200  19.130  1.00  0.00            
ATOM     39  H19 GCD     1      15.770  23.560  20.250  1.00  0.00            
ATOM     40  O9  GCD     1      15.610  21.650  21.030  1.00  0.00            
ATOM     41  H20 GCD     1      15.650  22.110  21.880  1.00  0.00            
ATOM     42  O10 GCD     1      19.850  20.970  20.430  1.00  0.00            
ATOM     43  C13 GCD     1      20.430  19.870  21.010  1.00  0.00            
ATOM     44  H21 GCD     1      20.470  18.990  20.360  1.00  0.00            
ATOM     45  C14 GCD     1      21.920  20.340  21.250  1.00  0.00            
ATOM     46  H22 GCD     1      21.750  21.300  21.750  1.00  0.00            
ATOM     47  O11 GCD     1      22.500  20.480  19.940  1.00  0.00            
ATOM     48  H23 GCD     1      21.890  21.080  19.500  1.00  0.00            
ATOM     49  C15 GCD     1      22.650  19.310  22.120  1.00  0.00            
ATOM     50  H24 GCD     1      22.660  18.410  21.500  1.00  0.00            
ATOM     51  O12 GCD     1      23.910  19.750  22.440  1.00  0.00            
ATOM     52  H25 GCD     1      24.080  19.740  23.390  1.00  0.00            
ATOM     53  C16 GCD     1      21.800  18.790  23.200  1.00  0.00            
ATOM     54  H26 GCD     1      22.280  17.870  23.570  1.00  0.00            
ATOM     55  O13 GCD     1      20.450  18.350  22.770  1.00  0.00            
ATOM     56  C17 GCD     1      19.690  19.450  22.290  1.00  0.00            
ATOM     57  H27 GCD     1      19.730  20.200  23.090  1.00  0.00            
ATOM     58  C18 GCD     1      18.220  19.290  22.030  1.00  0.00            
ATOM     59  H28 GCD     1      17.790  20.300  21.910  1.00  0.00            
ATOM     60  H29 GCD     1      17.860  18.840  22.970  1.00  0.00            
ATOM     61  O14 GCD     1      17.950  18.350  21.000  1.00  0.00            
ATOM     62  H30 GCD     1      17.060  18.610  20.750  1.00  0.00            
ATOM     63  O15 GCD     1      21.740  19.770  24.260  1.00  0.00            
ATOM     64  C19 GCD     1      21.820  19.370  25.580  1.00  0.00            
ATOM     65  H31 GCD     1      21.600  18.290  25.530  1.00  0.00            
ATOM     66  C20 GCD     1      23.290  19.670  26.020  1.00  0.00            
ATOM     67  H32 GCD     1      23.500  20.730  25.830  1.00  0.00            
ATOM     68  O16 GCD     1      24.250  18.900  25.240  1.00  0.00            
ATOM     69  H33 GCD     1      25.050  18.750  25.750  1.00  0.00            
ATOM     70  C21 GCD     1      23.550  19.430  27.540  1.00  0.00            
ATOM     71  H34 GCD     1      23.430  18.360  27.730  1.00  0.00            
ATOM     72  O17 GCD     1      24.910  19.680  27.910  1.00  0.00            
ATOM     73  H35 GCD     1      25.190  18.980  28.510  1.00  0.00            
ATOM     74  C22 GCD     1      22.530  20.280  28.320  1.00  0.00            
ATOM     75  H36 GCD     1      22.530  20.110  29.400  1.00  0.00            
ATOM     76  O18 GCD     1      21.230  19.800  27.900  1.00  0.00            
ATOM     77  C23 GCD     1      20.810  20.110  26.510  1.00  0.00            
ATOM     78  H37 GCD     1      20.750  21.170  26.240  1.00  0.00            
ATOM     79  C24 GCD     1      19.450  19.630  26.100  1.00  0.00            
ATOM     80  H38 GCD     1      19.350  18.540  26.100  1.00  0.00            
ATOM     81  H39 GCD     1      19.250  20.000  25.090  1.00  0.00            
ATOM     82  O19 GCD     1      18.380  20.020  26.980  1.00  0.00            
ATOM     83  H40 GCD     1      18.570  19.510  27.770  1.00  0.00            
ATOM     84  O20 GCD     1      22.660  21.730  27.970  1.00  0.00            
ATOM     85  C25 GCD     1      23.580  22.360  28.770  1.00  0.00            
ATOM     86  H41 GCD     1      24.290  21.640  29.200  1.00  0.00            
ATOM     87  C26 GCD     1      24.530  23.220  27.940  1.00  0.00            
ATOM     88  H42 GCD     1      23.910  23.960  27.420  1.00  0.00            
ATOM     89  O21 GCD     1      25.120  22.300  27.050  1.00  0.00            
ATOM     90  H43 GCD     1      25.070  21.440  27.480  1.00  0.00            
ATOM     91  C27 GCD     1      25.530  23.860  28.830  1.00  0.00            
ATOM     92  H44 GCD     1      26.110  23.080  29.340  1.00  0.00            
ATOM     93  O22 GCD     1      26.390  24.770  28.200  1.00  0.00            
ATOM     94  H45 GCD     1      27.150  24.350  27.770  1.00  0.00            
ATOM     95  C28 GCD     1      24.820  24.660  29.910  1.00  0.00            
ATOM     96  H46 GCD     1      25.610  25.090  30.540  1.00  0.00            
ATOM     97  O23 GCD     1      23.970  23.790  30.700  1.00  0.00            
ATOM     98  C29 GCD     1      22.970  23.140  29.950  1.00  0.00            
ATOM     99  H47 GCD     1      22.230  23.880  29.610  1.00  0.00            
ATOM    100  C30 GCD     1      22.080  22.300  30.890  1.00  0.00            
ATOM    101  H48 GCD     1      21.320  21.770  30.300  1.00  0.00            
ATOM    102  H49 GCD     1      21.610  22.990  31.600  1.00  0.00            
ATOM    103  O24 GCD     1      23.000  21.450  31.620  1.00  0.00            
ATOM    104  H50 GCD     1      23.770  21.890  31.990  1.00  0.00            
ATOM    105  O25 GCD     1      23.960  25.700  29.420  1.00  0.00            
ATOM    106  C31 GCD     1      24.060  27.000  30.020  1.00  0.00            
ATOM    107  H51 GCD     1      24.750  26.970  30.870  1.00  0.00            
ATOM    108  C32 GCD     1      24.630  27.830  29.000  1.00  0.00            
ATOM    109  H52 GCD     1      23.970  27.760  28.130  1.00  0.00            
ATOM    110  O26 GCD     1      25.980  27.420  28.650  1.00  0.00            
ATOM    111  H53 GCD     1      25.930  26.470  28.510  1.00  0.00            
ATOM    112  C33 GCD     1      24.630  29.270  29.450  1.00  0.00            
ATOM    113  H54 GCD     1      25.220  29.290  30.370  1.00  0.00            
ATOM    114  O27 GCD     1      25.200  30.170  28.490  1.00  0.00            
ATOM    115  H55 GCD     1      26.080  29.840  28.280  1.00  0.00            
ATOM    116  C34 GCD     1      23.180  29.700  29.680  1.00  0.00            
ATOM    117  H56 GCD     1      23.160  30.750  29.990  1.00  0.00            
ATOM    118  O28 GCD     1      22.680  28.870  30.730  1.00  0.00            
ATOM    119  C35 GCD     1      22.620  27.410  30.300  1.00  0.00            
ATOM    120  H57 GCD     1      21.880  27.360  29.480  1.00  0.00            
ATOM    121  C36 GCD     1      21.950  26.490  31.350  1.00  0.00            
ATOM    122  H58 GCD     1      22.520  26.580  32.280  1.00  0.00            
ATOM    123  H59 GCD     1      21.900  25.460  30.990  1.00  0.00            
ATOM    124  O29 GCD     1      20.630  27.110  31.570  1.00  0.00            
ATOM    125  H60 GCD     1      20.880  28.020  31.790  1.00  0.00            
ATOM    126  O30 GCD     1      22.240  29.540  28.440  1.00  0.00            
ATOM    127  C37 GCD     1      21.570  30.730  28.060  1.00  0.00            
ATOM    128  H61 GCD     1      21.600  31.460  28.880  1.00  0.00            
ATOM    129  C38 GCD     1      22.160  31.340  26.830  1.00  0.00            
ATOM    130  H62 GCD     1      22.260  30.590  26.040  1.00  0.00            
ATOM    131  O31 GCD     1      23.400  31.880  27.270  1.00  0.00            
ATOM    132  H63 GCD     1      23.950  31.180  27.650  1.00  0.00            
ATOM    133  C39 GCD     1      21.210  32.460  26.240  1.00  0.00            
ATOM    134  H64 GCD     1      21.130  33.260  26.990  1.00  0.00            
ATOM    135  O32 GCD     1      21.680  33.110  25.040  1.00  0.00            
ATOM    136  H65 GCD     1      21.760  32.470  24.320  1.00  0.00            
ATOM    137  C40 GCD     1      19.800  31.870  26.170  1.00  0.00            
ATOM    138  H66 GCD     1      19.200  32.720  25.840  1.00  0.00            
ATOM    139  O33 GCD     1      19.320  31.320  27.420  1.00  0.00            
ATOM    140  C41 GCD     1      20.100  30.230  27.900  1.00  0.00            
ATOM    141  H67 GCD     1      20.230  29.460  27.130  1.00  0.00            
ATOM    142  C42 GCD     1      19.430  29.550  29.110  1.00  0.00            
ATOM    143  H68 GCD     1      19.540  30.160  30.010  1.00  0.00            
ATOM    144  H69 GCD     1      20.010  28.670  29.400  1.00  0.00            
ATOM    145  O34 GCD     1      18.060  29.240  28.900  1.00  0.00            
ATOM    146  H70 GCD     1      17.560  30.040  28.700  1.00  0.00            
ATOM    147  O35 GCD     1      19.790  30.870  25.180  1.00  0.00            
ATOM    148  C43 GCD     1      19.170  31.220  23.900  1.00  0.00            
ATOM    149  H71 GCD     1      18.980  32.270  23.650  1.00  0.00            
ATOM    150  C44 GCD     1      20.150  30.830  22.760  1.00  0.00            
ATOM    151  H72 GCD     1      20.450  29.790  22.910  1.00  0.00            
ATOM    152  O36 GCD     1      21.340  31.640  22.800  1.00  0.00            
ATOM    153  H73 GCD     1      21.820  31.470  21.980  1.00  0.00            
ATOM    154  C45 GCD     1      19.410  31.010  21.370  1.00  0.00            
ATOM    155  H74 GCD     1      19.210  32.090  21.350  1.00  0.00            
ATOM    156  O37 GCD     1      20.200  30.670  20.240  1.00  0.00            
ATOM    157  H75 GCD     1      19.660  30.210  19.580  1.00  0.00            
ATOM    158  C46 GCD     1      18.070  30.310  21.410  1.00  0.00            
ATOM    159  H76 GCD     1      17.480  30.640  20.560  1.00  0.00            
ATOM    160  O38 GCD     1      18.290  28.940  21.350  1.00  0.00            
ATOM    161  O39 GCD     1      17.360  30.750  22.520  1.00  0.00            
ATOM    162  C47 GCD     1      17.920  30.410  23.760  1.00  0.00            
ATOM    163  H77 GCD     1      18.140  29.350  23.970  1.00  0.00            
ATOM    164  C48 GCD     1      16.870  30.860  24.790  1.00  0.00            
ATOM    165  H78 GCD     1      17.250  30.630  25.790  1.00  0.00            
ATOM    166  H79 GCD     1      15.960  30.280  24.670  1.00  0.00            
ATOM    167  O40 GCD     1      16.590  32.250  24.760  1.00  0.00            
ATOM    168  H80 GCD     1      16.530  32.490  23.830  1.00  0.00            
ATOM    169  C1  CG7     2      23.460  26.740  24.090  1.00  0.00            
ATOM    170  C2  CG7     2      23.810  26.820  22.780  1.00  0.00            
ATOM    171  C3  CG7     2      23.020  27.540  21.730  1.00  0.00            
ATOM    172  C4  CG7     2      23.090  29.070  21.890  1.00  0.00            
ATOM    173  O1  CG7     2      23.520  27.370  20.400  1.00  0.00            
ATOM    174  C5  CG7     2      21.570  27.050  21.750  1.00  0.00            
ATOM    175  C6  CG7     2      21.270  25.670  21.300  1.00  0.00            
ATOM    176  C7  CG7     2      20.330  24.830  22.190  1.00  0.00            
ATOM    177  C8  CG7     2      20.680  23.780  23.010  1.00  0.00            
ATOM    178  C9  CG7     2      22.120  23.320  23.480  1.00  0.00            
ATOM    179  C10 CG7     2      19.550  23.040  23.700  1.00  0.00            
ATOM    180  C11 CG7     2      18.860  23.990  24.790  1.00  0.00            
ATOM    181  C12 CG7     2      19.870  24.500  25.760  1.00  0.00            
ATOM    182  C13 CG7     2      20.180  25.780  26.090  1.00  0.00            
ATOM    183  C14 CG7     2      19.590  27.060  25.480  1.00  0.00            
ATOM    184  C15 CG7     2      21.270  26.030  27.020  1.00  0.00            
ATOM    185  H1  CG7     2      24.080  26.260  24.840  1.00  0.00            
ATOM    186  H2  CG7     2      22.600  27.210  24.550  1.00  0.00            
ATOM    187  H3  CG7     2      24.710  26.310  22.430  1.00  0.00            
ATOM    188  H4  CG7     2      22.640  29.230  22.880  1.00  0.00            
ATOM    189  H5  CG7     2      24.140  29.410  21.890  1.00  0.00            
ATOM    190  H6  CG7     2      22.400  29.600  21.220  1.00  0.00            
ATOM    191  H7  CG7     2      24.480  27.500  20.530  1.00  0.00            
ATOM    192  H8  CG7     2      21.060  27.630  20.960  1.00  0.00            
ATOM    193  H9  CG7     2      21.190  27.340  22.740  1.00  0.00            
ATOM    194  H10 CG7     2      22.230  25.140  21.290  1.00  0.00            
ATOM    195  H11 CG7     2      20.800  25.680  20.300  1.00  0.00            
ATOM    196  H12 CG7     2      19.310  25.170  22.040  1.00  0.00            
ATOM    197  H13 CG7     2      22.870  23.820  22.860  1.00  0.00            
ATOM    198  H14 CG7     2      22.350  23.790  24.450  1.00  0.00            
ATOM    199  H15 CG7     2      22.230  22.230  23.540  1.00  0.00            
ATOM    200  H16 CG7     2      19.910  22.060  24.060  1.00  0.00            
ATOM    201  H17 CG7     2      18.780  22.790  22.960  1.00  0.00            
ATOM    202  H18 CG7     2      18.090  23.450  25.350  1.00  0.00            
ATOM    203  H19 CG7     2      18.290  24.810  24.330  1.00  0.00            
ATOM    204  H20 CG7     2      20.390  23.660  26.210  1.00  0.00            
ATOM    205  H21 CG7     2      19.400  27.870  26.200  1.00  0.00            
ATOM    206  H22 CG7     2      20.350  27.460  24.790  1.00  0.00            
ATOM    207  H23 CG7     2      18.630  26.920  24.980  1.00  0.00            
ATOM    208  H24 CG7     2      21.000  25.470  27.930  1.00  0.00            
ATOM    209  H25 CG7     2      22.230  25.710  26.590  1.00  0.00            
ATOM    210  H26 CG7     2      21.300  27.090  27.310  1.00  0.00            
TER
ENDMDL
MODEL        1
ATOM      1  H1  GCD     1      11.050  25.550  18.770  1.00  0.00            
ATOM      2  O1  GCD     1      11.750  26.150  19.050  1.00  0.00            
ATOM      3  C1  GCD     1      12.830  25.530  19.640  1.00  0.00            
ATOM      4  H2  GCD     1      13.280  26.250  20.330  1.00  0.00            
ATOM      5  H3  GCD     1      12.560  24.600  20.170  1.00  0.00            
ATOM      6  C2  GCD     1      13.920  25.320  18.630  1.00  0.00            
ATOM      7  H4  GCD     1      14.700  24.830  19.230  1.00  0.00            
ATOM      8  C3  GCD     1      14.430  26.660  18.120  1.00  0.00            
ATOM      9  H5  GCD     1      13.530  27.230  17.820  1.00  0.00            
ATOM     10  C4  GCD     1      15.300  26.560  16.860  1.00  0.00            
ATOM     11  H6  GCD     1      16.260  26.200  17.270  1.00  0.00            
ATOM     12  O2  GCD     1      15.510  27.820  16.260  1.00  0.00            
ATOM     13  H7  GCD     1      15.370  28.540  16.890  1.00  0.00            
ATOM     14  C5  GCD     1      14.760  25.550  15.870  1.00  0.00            
ATOM     15  H8  GCD     1      13.820  25.980  15.510  1.00  0.00            
ATOM     16  O3  GCD     1      15.680  25.300  14.760  1.00  0.00            
ATOM     17  H9  GCD     1      16.370  24.690  15.030  1.00  0.00            
ATOM     18  C6  GCD     1      14.410  24.210  16.550  1.00  0.00            
ATOM     19  O4  GCD     1      13.480  24.520  17.540  1.00  0.00            
ATOM     20  H10 GCD     1      13.890  23.520  15.880  1.00  0.00            
ATOM     21  O5  GCD     1      15.550  23.560  17.070  1.00  0.00            
ATOM     22  C7  GCD     1      16.000  22.500  16.280  1.00  0.00            
ATOM     23  H11 GCD     1      15.600  22.650  15.270  1.00  0.00            
ATOM     24  C8  GCD     1      17.530  22.600  16.080  1.00  0.00            
ATOM     25  H12 GCD     1      17.890  22.740  17.110  1.00  0.00            
ATOM     26  O6  GCD     1      17.830  23.720  15.250  1.00  0.00            
ATOM     27  H13 GCD     1      18.730  24.030  15.420  1.00  0.00            
ATOM     28  C9  GCD     1      18.070  21.250  15.470  1.00  0.00            
ATOM     29  H14 GCD     1      17.770  21.120  14.430  1.00  0.00            
ATOM     30  O7  GCD     1      19.510  21.360  15.570  1.00  0.00            
ATOM     31  H15 GCD     1      19.820  20.650  16.150  1.00  0.00            
ATOM     32  C10 GCD     1      17.510  20.040  16.250  1.00  0.00            
ATOM     33  H16 GCD     1      17.780  19.150  15.690  1.00  0.00            
ATOM     34  O8  GCD     1      16.130  20.130  16.290  1.00  0.00            
ATOM     35  C11 GCD     1      15.610  21.230  16.970  1.00  0.00            
ATOM     36  H17 GCD     1      16.100  21.260  17.960  1.00  0.00            
ATOM     37  C12 GCD     1      14.080  21.030  17.200  1.00  0.00            
ATOM     38  H18 GCD     1      13.540  20.760  16.280  1.00  0.00            
ATOM     39  H19 GCD     1      13.540  21.810  17.750  1.00  0.00            
ATOM     40  O9  GCD     1      13.880  19.910  17.990  1.00  0.00            
ATOM     41  H20 GCD     1      13.780  20.250  18.880  1.00  0.00            
ATOM     42  O10 GCD     1      18.110  19.930  17.510  1.00  0.00            
ATOM     43  C13 GCD     1      18.610  18.690  17.880  1.00  0.00            
ATOM     44  H21 GCD     1      18.310  17.840  17.250  1.00  0.00            
ATOM     45  C14 GCD     1      20.180  18.760  17.800  1.00  0.00            
ATOM     46  H22 GCD     1      20.540  19.640  18.340  1.00  0.00            
ATOM     47  O11 GCD     1      20.600  18.690  16.390  1.00  0.00            
ATOM     48  H23 GCD     1      20.440  17.790  16.100  1.00  0.00            
ATOM     49  C15 GCD     1      20.870  17.600  18.520  1.00  0.00            
ATOM     50  H24 GCD     1      20.720  16.660  17.970  1.00  0.00            
ATOM     51  O12 GCD     1      22.350  17.730  18.600  1.00  0.00            
ATOM     52  H25 GCD     1      22.700  17.700  17.700  1.00  0.00            
ATOM     53  C16 GCD     1      20.260  17.400  19.930  1.00  0.00            
ATOM     54  H26 GCD     1      20.800  16.530  20.320  1.00  0.00            
ATOM     55  O13 GCD     1      18.900  17.220  19.900  1.00  0.00            
ATOM     56  C17 GCD     1      18.170  18.250  19.290  1.00  0.00            
ATOM     57  H27 GCD     1      18.280  19.070  20.010  1.00  0.00            
ATOM     58  C18 GCD     1      16.710  17.850  19.330  1.00  0.00            
ATOM     59  H28 GCD     1      16.100  18.580  18.790  1.00  0.00            
ATOM     60  H29 GCD     1      16.450  17.810  20.390  1.00  0.00            
ATOM     61  O14 GCD     1      16.550  16.530  18.740  1.00  0.00            
ATOM     62  H30 GCD     1      16.130  16.690  17.890  1.00  0.00            
ATOM     63  O15 GCD     1      20.610  18.540  20.720  1.00  0.00            
ATOM     64  C19 GCD     1      20.940  18.300  22.090  1.00  0.00            
ATOM     65  H31 GCD     1      20.980  17.220  22.280  1.00  0.00            
ATOM     66  C20 GCD     1      22.340  18.750  22.290  1.00  0.00            
ATOM     67  H32 GCD     1      22.300  19.850  22.230  1.00  0.00            
ATOM     68  O16 GCD     1      23.200  18.190  21.320  1.00  0.00            
ATOM     69  H33 GCD     1      22.630  18.140  20.540  1.00  0.00            
ATOM     70  C21 GCD     1      22.860  18.480  23.680  1.00  0.00            
ATOM     71  H34 GCD     1      22.910  17.390  23.790  1.00  0.00            
ATOM     72  O17 GCD     1      24.170  18.980  23.860  1.00  0.00            
ATOM     73  H35 GCD     1      24.420  18.740  24.760  1.00  0.00            
ATOM     74  C22 GCD     1      21.970  19.130  24.680  1.00  0.00            
ATOM     75  H36 GCD     1      22.260  18.810  25.690  1.00  0.00            
ATOM     76  O18 GCD     1      20.600  18.750  24.470  1.00  0.00            
ATOM     77  C23 GCD     1      20.040  18.980  23.110  1.00  0.00            
ATOM     78  H37 GCD     1      19.970  20.060  22.970  1.00  0.00            
ATOM     79  C24 GCD     1      18.580  18.450  23.080  1.00  0.00            
ATOM     80  H38 GCD     1      18.700  17.400  23.400  1.00  0.00            
ATOM     81  H39 GCD     1      18.220  18.330  22.050  1.00  0.00            
ATOM     82  O19 GCD     1      17.650  19.150  23.870  1.00  0.00            
ATOM     83  H40 GCD     1      17.870  19.280  24.800  1.00  0.00            
ATOM     84  O20 GCD     1      22.050  20.580  24.450  1.00  0.00            
ATOM     85  C25 GCD     1      22.880  21.290  25.480  1.00  0.00            
ATOM     86  H41 GCD     1      23.600  20.570  25.880  1.00  0.00            
ATOM     87  C26 GCD     1      23.790  22.320  24.740  1.00  0.00            
ATOM     88  H42 GCD     1      23.100  22.950  24.170  1.00  0.00            
ATOM     89  O21 GCD     1      24.670  21.630  23.840  1.00  0.00            
ATOM     90  H43 GCD     1      24.390  20.720  23.700  1.00  0.00            
ATOM     91  C27 GCD     1      24.560  23.020  25.800  1.00  0.00            
ATOM     92  H44 GCD     1      24.970  22.220  26.430  1.00  0.00            
ATOM     93  O22 GCD     1      25.520  24.000  25.380  1.00  0.00            
ATOM     94  H45 GCD     1      26.260  23.500  25.000  1.00  0.00            
ATOM     95  C28 GCD     1      23.690  23.720  26.820  1.00  0.00            
ATOM     96  H46 GCD     1      24.310  24.140  27.620  1.00  0.00            
ATOM     97  O23 GCD     1      22.840  22.820  27.400  1.00  0.00            
ATOM     98  C29 GCD     1      22.020  22.020  26.500  1.00  0.00            
ATOM     99  H47 GCD     1      21.300  22.680  26.020  1.00  0.00            
ATOM    100  C30 GCD     1      21.190  21.050  27.270  1.00  0.00            
ATOM    101  H48 GCD     1      20.380  20.730  26.610  1.00  0.00            
ATOM    102  H49 GCD     1      20.690  21.480  28.150  1.00  0.00            
ATOM    103  O24 GCD     1      21.950  19.950  27.680  1.00  0.00            
ATOM    104  H50 GCD     1      22.550  20.440  28.260  1.00  0.00            
ATOM    105  O25 GCD     1      22.890  24.720  26.080  1.00  0.00            
ATOM    106  C31 GCD     1      22.980  26.030  26.470  1.00  0.00            
ATOM    107  H51 GCD     1      23.840  26.160  27.150  1.00  0.00            
ATOM    108  C32 GCD     1      23.170  26.860  25.200  1.00  0.00            
ATOM    109  H52 GCD     1      22.460  26.510  24.440  1.00  0.00            
ATOM    110  O26 GCD     1      24.490  26.680  24.640  1.00  0.00            
ATOM    111  H53 GCD     1      24.860  25.860  25.000  1.00  0.00            
ATOM    112  C33 GCD     1      23.050  28.370  25.480  1.00  0.00            
ATOM    113  H54 GCD     1      23.830  28.700  26.170  1.00  0.00            
ATOM    114  O27 GCD     1      23.170  29.220  24.320  1.00  0.00            
ATOM    115  H55 GCD     1      22.360  29.710  24.170  1.00  0.00            
ATOM    116  C34 GCD     1      21.730  28.640  26.150  1.00  0.00            
ATOM    117  H56 GCD     1      21.660  29.700  26.420  1.00  0.00            
ATOM    118  O28 GCD     1      21.520  27.800  27.320  1.00  0.00            
ATOM    119  C35 GCD     1      21.580  26.410  27.060  1.00  0.00            
ATOM    120  H57 GCD     1      20.730  26.230  26.390  1.00  0.00            
ATOM    121  C36 GCD     1      21.280  25.690  28.420  1.00  0.00            
ATOM    122  H58 GCD     1      22.060  26.050  29.120  1.00  0.00            
ATOM    123  H59 GCD     1      21.480  24.620  28.300  1.00  0.00            
ATOM    124  O29 GCD     1      19.970  25.920  28.920  1.00  0.00            
ATOM    125  H60 GCD     1      19.980  25.500  29.790  1.00  0.00            
ATOM    126  O30 GCD     1      20.750  28.410  25.120  1.00  0.00            
ATOM    127  C37 GCD     1      19.820  29.490  25.050  1.00  0.00            
ATOM    128  H61 GCD     1      19.750  30.200  25.890  1.00  0.00            
ATOM    129  C38 GCD     1      20.120  30.340  23.780  1.00  0.00            
ATOM    130  H62 GCD     1      20.190  29.690  22.900  1.00  0.00            
ATOM    131  O31 GCD     1      21.150  31.250  24.020  1.00  0.00            
ATOM    132  H63 GCD     1      21.490  31.520  23.160  1.00  0.00            
ATOM    133  C39 GCD     1      18.850  31.200  23.490  1.00  0.00            
ATOM    134  H64 GCD     1      18.750  31.990  24.250  1.00  0.00            
ATOM    135  O32 GCD     1      19.100  31.780  22.200  1.00  0.00            
ATOM    136  H65 GCD     1      18.570  31.270  21.590  1.00  0.00            
ATOM    137  C40 GCD     1      17.510  30.460  23.500  1.00  0.00            
ATOM    138  H66 GCD     1      16.750  31.210  23.290  1.00  0.00            
ATOM    139  O33 GCD     1      17.400  29.790  24.730  1.00  0.00            
ATOM    140  C41 GCD     1      18.410  28.840  25.070  1.00  0.00            
ATOM    141  H67 GCD     1      18.480  28.100  24.260  1.00  0.00            
ATOM    142  C42 GCD     1      18.110  28.060  26.370  1.00  0.00            
ATOM    143  H68 GCD     1      17.860  28.780  27.150  1.00  0.00            
ATOM    144  H69 GCD     1      19.010  27.490  26.610  1.00  0.00            
ATOM    145  O34 GCD     1      16.970  27.130  26.190  1.00  0.00            
ATOM    146  H70 GCD     1      16.160  27.640  26.060  1.00  0.00            
ATOM    147  O35 GCD     1      17.460  29.570  22.430  1.00  0.00            
ATOM    148  C43 GCD     1      16.190  29.630  21.680  1.00  0.00            
ATOM    149  H71 GCD     1      15.580  30.480  22.010  1.00  0.00            
ATOM    150  C44 GCD     1      16.540  29.810  20.250  1.00  0.00            
ATOM    151  H72 GCD     1      17.160  28.950  19.960  1.00  0.00            
ATOM    152  O36 GCD     1      17.280  31.080  20.100  1.00  0.00            
ATOM    153  H73 GCD     1      17.380  31.170  19.150  1.00  0.00            
ATOM    154  C45 GCD     1      15.280  29.860  19.430  1.00  0.00            
ATOM    155  H74 GCD     1      14.700  30.740  19.740  1.00  0.00            
ATOM    156  O37 GCD     1      15.410  29.990  18.020  1.00  0.00            
ATOM    157  H75 GCD     1      15.300  30.930  17.820  1.00  0.00            
ATOM    158  C46 GCD     1      14.500  28.570  19.630  1.00  0.00            
ATOM    159  H76 GCD     1      13.550  28.730  19.110  1.00  0.00            
ATOM    160  O38 GCD     1      15.120  27.390  19.140  1.00  0.00            
ATOM    161  O39 GCD     1      14.270  28.380  21.010  1.00  0.00            
ATOM    162  C47 GCD     1      15.410  28.310  21.870  1.00  0.00            
ATOM    163  H77 GCD     1      16.090  27.490  21.590  1.00  0.00            
ATOM    164  C48 GCD     1      15.070  27.930  23.330  1.00  0.00            
ATOM    165  H78 GCD     1      16.040  27.630  23.740  1.00  0.00            
ATOM    166  H79 GCD     1      14.440  27.040  23.250  1.00  0.00            
ATOM    167  O40 GCD     1      14.420  28.970  24.150  1.00  0.00            
ATOM    168  H80 GCD     1      14.310  28.540  25.000  1.00  0.00            
ATOM    169  C1  CG7     2      22.710  27.550  20.770  1.00  0.00            
ATOM    170  C2  CG7     2      21.450  27.130  20.620  1.00  0.00            
ATOM    171  C3  CG7     2      20.770  26.440  19.470  1.00  0.00            
ATOM    172  C4  CG7     2      20.860  27.350  18.250  1.00  0.00            
ATOM    173  O1  CG7     2      21.610  25.370  19.230  1.00  0.00            
ATOM    174  C5  CG7     2      19.460  25.870  20.020  1.00  0.00            
ATOM    175  C6  CG7     2      18.690  25.050  18.930  1.00  0.00            
ATOM    176  C7  CG7     2      17.550  24.310  19.570  1.00  0.00            
ATOM    177  C8  CG7     2      17.640  23.180  20.260  1.00  0.00            
ATOM    178  C9  CG7     2      18.900  22.430  20.630  1.00  0.00            
ATOM    179  C10 CG7     2      16.380  22.500  20.800  1.00  0.00            
ATOM    180  C11 CG7     2      15.920  23.140  22.180  1.00  0.00            
ATOM    181  C12 CG7     2      17.090  22.970  23.140  1.00  0.00            
ATOM    182  C13 CG7     2      17.890  23.900  23.580  1.00  0.00            
ATOM    183  C14 CG7     2      17.860  25.340  23.140  1.00  0.00            
ATOM    184  C15 CG7     2      18.970  23.550  24.580  1.00  0.00            
ATOM    185  H1  CG7     2      22.980  28.090  21.680  1.00  0.00            
ATOM    186  H2  CG7     2      23.470  27.470  19.990  1.00  0.00            
ATOM    187  H3  CG7     2      20.730  27.300  21.420  1.00  0.00            
ATOM    188  H4  CG7     2      20.340  28.300  18.420  1.00  0.00            
ATOM    189  H5  CG7     2      21.940  27.510  18.130  1.00  0.00            
ATOM    190  H6  CG7     2      20.530  26.950  17.280  1.00  0.00            
ATOM    191  H7  CG7     2      22.130  25.720  18.490  1.00  0.00            
ATOM    192  H8  CG7     2      18.860  26.710  20.390  1.00  0.00            
ATOM    193  H9  CG7     2      19.710  25.220  20.860  1.00  0.00            
ATOM    194  H10 CG7     2      19.360  24.360  18.410  1.00  0.00            
ATOM    195  H11 CG7     2      18.270  25.710  18.160  1.00  0.00            
ATOM    196  H12 CG7     2      16.590  24.790  19.430  1.00  0.00            
ATOM    197  H13 CG7     2      19.810  23.040  20.570  1.00  0.00            
ATOM    198  H14 CG7     2      18.860  21.950  21.620  1.00  0.00            
ATOM    199  H15 CG7     2      18.980  21.660  19.850  1.00  0.00            
ATOM    200  H16 CG7     2      16.490  21.410  20.860  1.00  0.00            
ATOM    201  H17 CG7     2      15.560  22.760  20.110  1.00  0.00            
ATOM    202  H18 CG7     2      15.000  22.750  22.620  1.00  0.00            
ATOM    203  H19 CG7     2      15.750  24.220  22.110  1.00  0.00            
ATOM    204  H20 CG7     2      17.270  21.940  23.410  1.00  0.00            
ATOM    205  H21 CG7     2      16.920  25.750  23.530  1.00  0.00            
ATOM    206  H22 CG7     2      18.690  25.950  23.520  1.00  0.00            
ATOM    207  H23 CG7     2      17.730  25.430  22.050  1.00  0.00            
ATOM    208  H24 CG7     2      18.840  24.160  25.480  1.00  0.00            
ATOM    209  H25 CG7     2      18.920  22.480  24.810  1.00  0.00            
ATOM    210  H26 CG7     2      19.990  23.780  24.240  1.00  0.00            
TER
ENDMDL
MODEL        1
ATOM      1  H1  GCD     1      32.810  24.490  31.660  1.00  0.00            
ATOM      2  O1  GCD     1      32.520  25.390  31.880  1.00  0.00            
ATOM      3  C1  GCD     1      31.290  25.550  31.090  1.00  0.00            
ATOM      4  H2  GCD     1      30.900  26.540  31.360  1.00  0.00            
ATOM      5  H3  GCD     1      31.540  25.550  30.020  1.00  0.00            
ATOM      6  C2  GCD     1      30.350  24.410  31.230  1.00  0.00            
ATOM      7  H4  GCD     1      29.560  24.450  30.470  1.00  0.00            
ATOM      8  C3  GCD     1      29.740  24.230  32.590  1.00  0.00            
ATOM      9  H5  GCD     1      30.590  24.160  33.280  1.00  0.00            
ATOM     10  C4  GCD     1      28.960  23.020  32.830  1.00  0.00            
ATOM     11  H6  GCD     1      28.020  23.150  32.280  1.00  0.00            
ATOM     12  O2  GCD     1      28.580  22.900  34.200  1.00  0.00            
ATOM     13  H7  GCD     1      28.180  23.760  34.350  1.00  0.00            
ATOM     14  C5  GCD     1      29.720  21.790  32.400  1.00  0.00            
ATOM     15  H8  GCD     1      30.490  21.750  33.180  1.00  0.00            
ATOM     16  O3  GCD     1      28.840  20.680  32.420  1.00  0.00            
ATOM     17  H9  GCD     1      28.380  20.660  31.570  1.00  0.00            
ATOM     18  C6  GCD     1      30.370  21.960  31.040  1.00  0.00            
ATOM     19  O4  GCD     1      31.120  23.200  30.990  1.00  0.00            
ATOM     20  H10 GCD     1      31.190  21.280  30.780  1.00  0.00            
ATOM     21  O5  GCD     1      29.440  22.010  30.040  1.00  0.00            
ATOM     22  C7  GCD     1      29.230  20.780  29.360  1.00  0.00            
ATOM     23  H11 GCD     1      29.670  19.900  29.840  1.00  0.00            
ATOM     24  C8  GCD     1      27.730  20.710  29.020  1.00  0.00            
ATOM     25  H12 GCD     1      27.350  21.680  28.670  1.00  0.00            
ATOM     26  O6  GCD     1      26.980  20.350  30.240  1.00  0.00            
ATOM     27  H13 GCD     1      26.050  20.290  30.000  1.00  0.00            
ATOM     28  C9  GCD     1      27.450  19.670  27.830  1.00  0.00            
ATOM     29  H14 GCD     1      27.590  18.680  28.280  1.00  0.00            
ATOM     30  O7  GCD     1      26.130  19.810  27.410  1.00  0.00            
ATOM     31  H15 GCD     1      25.530  19.590  28.130  1.00  0.00            
ATOM     32  C10 GCD     1      28.350  19.810  26.660  1.00  0.00            
ATOM     33  H16 GCD     1      28.180  18.920  26.030  1.00  0.00            
ATOM     34  O8  GCD     1      29.660  20.000  27.090  1.00  0.00            
ATOM     35  C11 GCD     1      30.000  21.000  28.050  1.00  0.00            
ATOM     36  H17 GCD     1      29.760  22.030  27.750  1.00  0.00            
ATOM     37  C12 GCD     1      31.540  21.040  28.190  1.00  0.00            
ATOM     38  H18 GCD     1      31.800  21.950  28.740  1.00  0.00            
ATOM     39  H19 GCD     1      32.040  21.180  27.220  1.00  0.00            
ATOM     40  O9  GCD     1      32.080  19.860  28.850  1.00  0.00            
ATOM     41  H20 GCD     1      31.570  19.130  28.490  1.00  0.00            
ATOM     42  O10 GCD     1      28.010  20.980  25.920  1.00  0.00            
ATOM     43  C13 GCD     1      27.910  20.830  24.500  1.00  0.00            
ATOM     44  H21 GCD     1      28.320  19.870  24.160  1.00  0.00            
ATOM     45  C14 GCD     1      26.450  20.840  24.070  1.00  0.00            
ATOM     46  H22 GCD     1      26.020  21.780  24.440  1.00  0.00            
ATOM     47  O11 GCD     1      25.620  19.820  24.680  1.00  0.00            
ATOM     48  H23 GCD     1      25.780  19.870  25.630  1.00  0.00            
ATOM     49  C15 GCD     1      26.380  20.670  22.570  1.00  0.00            
ATOM     50  H24 GCD     1      26.820  19.720  22.240  1.00  0.00            
ATOM     51  O12 GCD     1      25.050  20.790  22.090  1.00  0.00            
ATOM     52  H25 GCD     1      24.820  21.720  22.070  1.00  0.00            
ATOM     53  C16 GCD     1      27.340  21.700  21.890  1.00  0.00            
ATOM     54  H26 GCD     1      27.360  21.670  20.800  1.00  0.00            
ATOM     55  O13 GCD     1      28.610  21.460  22.420  1.00  0.00            
ATOM     56  C17 GCD     1      28.840  21.780  23.720  1.00  0.00            
ATOM     57  H27 GCD     1      28.590  22.840  23.870  1.00  0.00            
ATOM     58  C18 GCD     1      30.290  21.530  24.030  1.00  0.00            
ATOM     59  H28 GCD     1      30.580  20.540  23.650  1.00  0.00            
ATOM     60  H29 GCD     1      30.570  21.510  25.090  1.00  0.00            
ATOM     61  O14 GCD     1      31.150  22.430  23.320  1.00  0.00            
ATOM     62  H30 GCD     1      30.990  22.090  22.430  1.00  0.00            
ATOM     63  O15 GCD     1      26.970  23.010  22.230  1.00  0.00            
ATOM     64  C19 GCD     1      26.890  24.010  21.250  1.00  0.00            
ATOM     65  H31 GCD     1      27.190  23.650  20.260  1.00  0.00            
ATOM     66  C20 GCD     1      25.390  24.370  21.180  1.00  0.00            
ATOM     67  H32 GCD     1      25.070  24.440  22.230  1.00  0.00            
ATOM     68  O16 GCD     1      24.580  23.300  20.640  1.00  0.00            
ATOM     69  H33 GCD     1      24.940  23.170  19.760  1.00  0.00            
ATOM     70  C21 GCD     1      25.170  25.600  20.330  1.00  0.00            
ATOM     71  H34 GCD     1      25.540  25.360  19.320  1.00  0.00            
ATOM     72  O17 GCD     1      23.810  26.010  20.370  1.00  0.00            
ATOM     73  H35 GCD     1      23.700  26.420  21.240  1.00  0.00            
ATOM     74  C22 GCD     1      26.000  26.750  20.800  1.00  0.00            
ATOM     75  H36 GCD     1      25.900  27.620  20.140  1.00  0.00            
ATOM     76  O18 GCD     1      27.330  26.350  20.760  1.00  0.00            
ATOM     77  C23 GCD     1      27.680  25.230  21.650  1.00  0.00            
ATOM     78  H37 GCD     1      27.530  25.570  22.680  1.00  0.00            
ATOM     79  C24 GCD     1      29.130  24.920  21.540  1.00  0.00            
ATOM     80  H38 GCD     1      29.490  24.710  20.530  1.00  0.00            
ATOM     81  H39 GCD     1      29.360  24.110  22.250  1.00  0.00            
ATOM     82  O19 GCD     1      29.880  26.120  21.770  1.00  0.00            
ATOM     83  H40 GCD     1      29.750  26.600  20.940  1.00  0.00            
ATOM     84  O20 GCD     1      25.620  27.150  22.130  1.00  0.00            
ATOM     85  C25 GCD     1      24.950  28.430  22.220  1.00  0.00            
ATOM     86  H41 GCD     1      24.510  28.800  21.280  1.00  0.00            
ATOM     87  C26 GCD     1      23.690  28.320  23.160  1.00  0.00            
ATOM     88  H42 GCD     1      24.090  27.850  24.060  1.00  0.00            
ATOM     89  O21 GCD     1      22.730  27.370  22.640  1.00  0.00            
ATOM     90  H43 GCD     1      22.150  27.110  23.360  1.00  0.00            
ATOM     91  C27 GCD     1      23.020  29.650  23.470  1.00  0.00            
ATOM     92  H44 GCD     1      22.510  30.020  22.580  1.00  0.00            
ATOM     93  O22 GCD     1      21.950  29.550  24.500  1.00  0.00            
ATOM     94  H45 GCD     1      22.260  30.160  25.170  1.00  0.00            
ATOM     95  C28 GCD     1      24.110  30.680  23.860  1.00  0.00            
ATOM     96  H46 GCD     1      23.670  31.670  23.720  1.00  0.00            
ATOM     97  O23 GCD     1      25.140  30.680  22.890  1.00  0.00            
ATOM     98  C29 GCD     1      25.940  29.420  22.660  1.00  0.00            
ATOM     99  H47 GCD     1      26.370  29.090  23.620  1.00  0.00            
ATOM    100  C30 GCD     1      27.000  29.780  21.620  1.00  0.00            
ATOM    101  H48 GCD     1      27.670  28.920  21.440  1.00  0.00            
ATOM    102  H49 GCD     1      27.630  30.630  21.910  1.00  0.00            
ATOM    103  O24 GCD     1      26.460  30.120  20.360  1.00  0.00            
ATOM    104  H50 GCD     1      25.730  30.740  20.500  1.00  0.00            
ATOM    105  O25 GCD     1      24.530  30.460  25.250  1.00  0.00            
ATOM    106  C31 GCD     1      24.540  31.670  25.980  1.00  0.00            
ATOM    107  H51 GCD     1      24.360  32.590  25.420  1.00  0.00            
ATOM    108  C32 GCD     1      23.490  31.490  27.120  1.00  0.00            
ATOM    109  H52 GCD     1      23.790  30.590  27.680  1.00  0.00            
ATOM    110  O26 GCD     1      22.160  31.400  26.590  1.00  0.00            
ATOM    111  H53 GCD     1      22.040  32.200  26.070  1.00  0.00            
ATOM    112  C33 GCD     1      23.580  32.580  28.110  1.00  0.00            
ATOM    113  H54 GCD     1      23.470  33.450  27.460  1.00  0.00            
ATOM    114  O27 GCD     1      22.610  32.560  29.140  1.00  0.00            
ATOM    115  H55 GCD     1      22.690  31.680  29.530  1.00  0.00            
ATOM    116  C34 GCD     1      25.020  32.730  28.590  1.00  0.00            
ATOM    117  H56 GCD     1      25.090  33.580  29.270  1.00  0.00            
ATOM    118  O28 GCD     1      25.850  32.930  27.500  1.00  0.00            
ATOM    119  C35 GCD     1      25.900  31.850  26.590  1.00  0.00            
ATOM    120  H57 GCD     1      26.150  30.950  27.160  1.00  0.00            
ATOM    121  C36 GCD     1      26.900  31.980  25.400  1.00  0.00            
ATOM    122  H58 GCD     1      27.170  30.990  25.000  1.00  0.00            
ATOM    123  H59 GCD     1      27.790  32.410  25.890  1.00  0.00            
ATOM    124  O29 GCD     1      26.570  32.770  24.250  1.00  0.00            
ATOM    125  H60 GCD     1      27.360  32.600  23.730  1.00  0.00            
ATOM    126  O30 GCD     1      25.390  31.560  29.240  1.00  0.00            
ATOM    127  C37 GCD     1      25.370  31.450  30.630  1.00  0.00            
ATOM    128  H61 GCD     1      24.900  32.360  31.020  1.00  0.00            
ATOM    129  C38 GCD     1      24.520  30.250  31.070  1.00  0.00            
ATOM    130  H62 GCD     1      24.920  29.290  30.720  1.00  0.00            
ATOM    131  O31 GCD     1      23.160  30.300  30.620  1.00  0.00            
ATOM    132  H63 GCD     1      22.810  29.440  30.390  1.00  0.00            
ATOM    133  C39 GCD     1      24.530  30.180  32.630  1.00  0.00            
ATOM    134  H64 GCD     1      24.090  31.060  33.130  1.00  0.00            
ATOM    135  O32 GCD     1      23.800  28.970  33.040  1.00  0.00            
ATOM    136  H65 GCD     1      22.920  29.170  32.710  1.00  0.00            
ATOM    137  C40 GCD     1      25.960  30.180  33.120  1.00  0.00            
ATOM    138  H66 GCD     1      25.990  30.170  34.210  1.00  0.00            
ATOM    139  O33 GCD     1      26.590  31.370  32.650  1.00  0.00            
ATOM    140  C41 GCD     1      26.740  31.490  31.240  1.00  0.00            
ATOM    141  H67 GCD     1      27.380  30.750  30.750  1.00  0.00            
ATOM    142  C42 GCD     1      27.480  32.860  31.060  1.00  0.00            
ATOM    143  H68 GCD     1      27.270  33.300  30.080  1.00  0.00            
ATOM    144  H69 GCD     1      28.560  32.770  31.190  1.00  0.00            
ATOM    145  O34 GCD     1      27.010  33.870  32.000  1.00  0.00            
ATOM    146  H70 GCD     1      27.390  33.690  32.870  1.00  0.00            
ATOM    147  O35 GCD     1      26.600  28.960  32.740  1.00  0.00            
ATOM    148  C43 GCD     1      27.400  28.340  33.750  1.00  0.00            
ATOM    149  H71 GCD     1      27.460  28.920  34.680  1.00  0.00            
ATOM    150  C44 GCD     1      26.820  26.970  33.930  1.00  0.00            
ATOM    151  H72 GCD     1      26.690  26.490  32.950  1.00  0.00            
ATOM    152  O36 GCD     1      25.540  27.150  34.450  1.00  0.00            
ATOM    153  H73 GCD     1      25.120  27.830  33.900  1.00  0.00            
ATOM    154  C45 GCD     1      27.690  26.100  34.830  1.00  0.00            
ATOM    155  H74 GCD     1      27.900  26.720  35.710  1.00  0.00            
ATOM    156  O37 GCD     1      27.030  24.850  35.190  1.00  0.00            
ATOM    157  H75 GCD     1      26.180  25.080  35.580  1.00  0.00            
ATOM    158  C46 GCD     1      29.020  25.940  34.170  1.00  0.00            
ATOM    159  H76 GCD     1      29.650  25.370  34.860  1.00  0.00            
ATOM    160  O38 GCD     1      28.930  25.330  32.870  1.00  0.00            
ATOM    161  O39 GCD     1      29.550  27.240  33.910  1.00  0.00            
ATOM    162  C47 GCD     1      28.860  28.260  33.230  1.00  0.00            
ATOM    163  H77 GCD     1      28.950  28.090  32.150  1.00  0.00            
ATOM    164  C48 GCD     1      29.630  29.570  33.590  1.00  0.00            
ATOM    165  H78 GCD     1      29.270  30.410  32.990  1.00  0.00            
ATOM    166  H79 GCD     1      30.650  29.350  33.250  1.00  0.00            
ATOM    167  O40 GCD     1      29.660  29.850  34.980  1.00  0.00            
ATOM    168  H80 GCD     1      29.960  29.060  35.450  1.00  0.00            
ATOM    169  C1  CG7     2      22.270  22.350  27.230  1.00  0.00            
ATOM    170  C2  CG7     2      22.600  23.610  27.070  1.00  0.00            
ATOM    171  C3  CG7     2      23.350  24.310  25.900  1.00  0.00            
ATOM    172  C4  CG7     2      23.060  23.550  24.610  1.00  0.00            
ATOM    173  O1  CG7     2      22.720  25.570  25.660  1.00  0.00            
ATOM    174  C5  CG7     2      24.880  24.480  26.260  1.00  0.00            
ATOM    175  C6  CG7     2      25.780  25.010  25.110  1.00  0.00            
ATOM    176  C7  CG7     2      27.230  24.910  25.450  1.00  0.00            
ATOM    177  C8  CG7     2      28.230  25.800  25.470  1.00  0.00            
ATOM    178  C9  CG7     2      28.130  27.300  25.090  1.00  0.00            
ATOM    179  C10 CG7     2      29.560  25.290  25.950  1.00  0.00            
ATOM    180  C11 CG7     2      29.710  25.160  27.540  1.00  0.00            
ATOM    181  C12 CG7     2      29.340  26.370  28.360  1.00  0.00            
ATOM    182  C13 CG7     2      28.210  26.500  29.050  1.00  0.00            
ATOM    183  C14 CG7     2      27.060  25.620  28.970  1.00  0.00            
ATOM    184  C15 CG7     2      27.890  27.710  29.860  1.00  0.00            
ATOM    185  H1  CG7     2      21.650  22.160  28.100  1.00  0.00            
ATOM    186  H2  CG7     2      22.350  21.530  26.510  1.00  0.00            
ATOM    187  H3  CG7     2      22.380  24.220  27.940  1.00  0.00            
ATOM    188  H4  CG7     2      21.990  23.370  24.440  1.00  0.00            
ATOM    189  H5  CG7     2      23.420  24.030  23.690  1.00  0.00            
ATOM    190  H6  CG7     2      23.570  22.580  24.660  1.00  0.00            
ATOM    191  H7  CG7     2      21.800  25.260  25.690  1.00  0.00            
ATOM    192  H8  CG7     2      25.290  23.580  26.740  1.00  0.00            
ATOM    193  H9  CG7     2      24.930  25.340  26.930  1.00  0.00            
ATOM    194  H10 CG7     2      25.570  26.000  24.670  1.00  0.00            
ATOM    195  H11 CG7     2      25.650  24.290  24.300  1.00  0.00            
ATOM    196  H12 CG7     2      27.570  23.890  25.660  1.00  0.00            
ATOM    197  H13 CG7     2      27.160  27.660  25.460  1.00  0.00            
ATOM    198  H14 CG7     2      28.840  27.930  25.650  1.00  0.00            
ATOM    199  H15 CG7     2      28.230  27.460  24.010  1.00  0.00            
ATOM    200  H16 CG7     2      30.340  25.970  25.600  1.00  0.00            
ATOM    201  H17 CG7     2      29.900  24.340  25.530  1.00  0.00            
ATOM    202  H18 CG7     2      30.720  24.820  27.810  1.00  0.00            
ATOM    203  H19 CG7     2      29.030  24.410  27.950  1.00  0.00            
ATOM    204  H20 CG7     2      30.130  27.120  28.430  1.00  0.00            
ATOM    205  H21 CG7     2      27.020  24.840  29.740  1.00  0.00            
ATOM    206  H22 CG7     2      26.130  26.170  29.170  1.00  0.00            
ATOM    207  H23 CG7     2      26.940  25.200  27.960  1.00  0.00            
ATOM    208  H24 CG7     2      27.400  27.540  30.830  1.00  0.00            
ATOM    209  H25 CG7     2      28.840  28.230  30.020  1.00  0.00            
ATOM    210  H26 CG7     2      27.180  28.340  29.320  1.00  0.00            
TER
ENDMDL
MODEL        1
ATOM      1  H1  GCD     1      28.390  31.650  38.690  1.00  0.00            
ATOM      2  O1  GCD     1      27.830  31.850  37.930  1.00  0.00            
ATOM      3  C1  GCD     1      28.050  30.690  37.200  1.00  0.00            
ATOM      4  H2  GCD     1      29.140  30.640  37.030  1.00  0.00            
ATOM      5  H3  GCD     1      27.740  29.780  37.720  1.00  0.00            
ATOM      6  C2  GCD     1      27.380  30.510  35.850  1.00  0.00            
ATOM      7  H4  GCD     1      27.950  29.750  35.290  1.00  0.00            
ATOM      8  C3  GCD     1      27.450  31.760  35.010  1.00  0.00            
ATOM      9  H5  GCD     1      26.870  32.540  35.520  1.00  0.00            
ATOM     10  C4  GCD     1      26.790  31.450  33.660  1.00  0.00            
ATOM     11  H6  GCD     1      27.420  30.650  33.250  1.00  0.00            
ATOM     12  O2  GCD     1      26.700  32.620  32.840  1.00  0.00            
ATOM     13  H7  GCD     1      26.260  32.390  32.020  1.00  0.00            
ATOM     14  C5  GCD     1      25.470  30.750  33.760  1.00  0.00            
ATOM     15  H8  GCD     1      24.720  31.480  34.090  1.00  0.00            
ATOM     16  O3  GCD     1      25.060  30.310  32.400  1.00  0.00            
ATOM     17  H9  GCD     1      25.340  29.390  32.310  1.00  0.00            
ATOM     18  C6  GCD     1      25.510  29.570  34.770  1.00  0.00            
ATOM     19  O4  GCD     1      26.050  30.060  35.990  1.00  0.00            
ATOM     20  H10 GCD     1      24.530  29.180  35.050  1.00  0.00            
ATOM     21  O5  GCD     1      26.200  28.440  34.220  1.00  0.00            
ATOM     22  C7  GCD     1      26.340  27.230  34.980  1.00  0.00            
ATOM     23  H11 GCD     1      26.470  27.450  36.050  1.00  0.00            
ATOM     24  C8  GCD     1      25.060  26.410  34.750  1.00  0.00            
ATOM     25  H12 GCD     1      24.940  26.320  33.660  1.00  0.00            
ATOM     26  O6  GCD     1      23.990  26.980  35.480  1.00  0.00            
ATOM     27  H13 GCD     1      23.140  27.030  35.020  1.00  0.00            
ATOM     28  C9  GCD     1      25.170  24.990  35.220  1.00  0.00            
ATOM     29  H14 GCD     1      25.330  24.890  36.300  1.00  0.00            
ATOM     30  O7  GCD     1      24.000  24.230  34.920  1.00  0.00            
ATOM     31  H15 GCD     1      23.810  24.250  33.970  1.00  0.00            
ATOM     32  C10 GCD     1      26.380  24.430  34.570  1.00  0.00            
ATOM     33  H16 GCD     1      26.550  23.430  34.970  1.00  0.00            
ATOM     34  O8  GCD     1      27.460  25.220  34.970  1.00  0.00            
ATOM     35  C11 GCD     1      27.520  26.540  34.410  1.00  0.00            
ATOM     36  H17 GCD     1      27.490  26.540  33.310  1.00  0.00            
ATOM     37  C12 GCD     1      28.860  27.140  34.640  1.00  0.00            
ATOM     38  H18 GCD     1      28.800  28.030  34.000  1.00  0.00            
ATOM     39  H19 GCD     1      29.600  26.420  34.270  1.00  0.00            
ATOM     40  O9  GCD     1      29.220  27.350  36.040  1.00  0.00            
ATOM     41  H20 GCD     1      30.160  27.570  36.030  1.00  0.00            
ATOM     42  O10 GCD     1      26.160  24.410  33.210  1.00  0.00            
ATOM     43  C13 GCD     1      26.050  23.150  32.460  1.00  0.00            
ATOM     44  H21 GCD     1      25.760  22.390  33.200  1.00  0.00            
ATOM     45  C14 GCD     1      24.910  23.340  31.450  1.00  0.00            
ATOM     46  H22 GCD     1      25.090  24.160  30.750  1.00  0.00            
ATOM     47  O11 GCD     1      23.650  23.440  32.200  1.00  0.00            
ATOM     48  H23 GCD     1      23.030  22.750  31.940  1.00  0.00            
ATOM     49  C15 GCD     1      24.870  21.990  30.770  1.00  0.00            
ATOM     50  H24 GCD     1      24.820  21.120  31.440  1.00  0.00            
ATOM     51  O12 GCD     1      23.880  21.960  29.770  1.00  0.00            
ATOM     52  H25 GCD     1      24.170  22.640  29.150  1.00  0.00            
ATOM     53  C16 GCD     1      26.250  21.750  30.090  1.00  0.00            
ATOM     54  H26 GCD     1      26.320  20.840  29.490  1.00  0.00            
ATOM     55  O13 GCD     1      27.310  21.600  31.030  1.00  0.00            
ATOM     56  C17 GCD     1      27.370  22.770  31.800  1.00  0.00            
ATOM     57  H27 GCD     1      27.710  23.660  31.240  1.00  0.00            
ATOM     58  C18 GCD     1      28.540  22.590  32.800  1.00  0.00            
ATOM     59  H28 GCD     1      28.960  23.550  33.120  1.00  0.00            
ATOM     60  H29 GCD     1      29.320  22.090  32.210  1.00  0.00            
ATOM     61  O14 GCD     1      28.300  21.900  34.020  1.00  0.00            
ATOM     62  H30 GCD     1      29.100  22.010  34.550  1.00  0.00            
ATOM     63  O15 GCD     1      26.670  22.880  29.310  1.00  0.00            
ATOM     64  C19 GCD     1      26.730  22.700  27.870  1.00  0.00            
ATOM     65  H31 GCD     1      26.230  21.720  27.750  1.00  0.00            
ATOM     66  C20 GCD     1      25.810  23.750  27.320  1.00  0.00            
ATOM     67  H32 GCD     1      25.940  24.740  27.770  1.00  0.00            
ATOM     68  O16 GCD     1      24.450  23.380  27.670  1.00  0.00            
ATOM     69  H33 GCD     1      23.920  24.180  27.680  1.00  0.00            
ATOM     70  C21 GCD     1      26.060  23.920  25.850  1.00  0.00            
ATOM     71  H34 GCD     1      25.630  23.020  25.390  1.00  0.00            
ATOM     72  O17 GCD     1      25.350  25.070  25.280  1.00  0.00            
ATOM     73  H35 GCD     1      24.430  24.900  25.480  1.00  0.00            
ATOM     74  C22 GCD     1      27.530  24.000  25.460  1.00  0.00            
ATOM     75  H36 GCD     1      27.570  23.880  24.380  1.00  0.00            
ATOM     76  O18 GCD     1      28.080  22.800  25.930  1.00  0.00            
ATOM     77  C23 GCD     1      28.130  22.750  27.330  1.00  0.00            
ATOM     78  H37 GCD     1      28.650  23.610  27.760  1.00  0.00            
ATOM     79  C24 GCD     1      28.940  21.500  27.760  1.00  0.00            
ATOM     80  H38 GCD     1      28.490  20.550  27.430  1.00  0.00            
ATOM     81  H39 GCD     1      28.960  21.440  28.860  1.00  0.00            
ATOM     82  O19 GCD     1      30.340  21.570  27.390  1.00  0.00            
ATOM     83  H40 GCD     1      30.880  21.850  28.140  1.00  0.00            
ATOM     84  O20 GCD     1      28.140  25.130  25.950  1.00  0.00            
ATOM     85  C25 GCD     1      28.880  25.990  25.040  1.00  0.00            
ATOM     86  H41 GCD     1      28.910  25.480  24.060  1.00  0.00            
ATOM     87  C26 GCD     1      28.200  27.330  24.970  1.00  0.00            
ATOM     88  H42 GCD     1      28.100  27.830  25.950  1.00  0.00            
ATOM     89  O21 GCD     1      26.860  27.200  24.420  1.00  0.00            
ATOM     90  H43 GCD     1      26.410  26.540  24.950  1.00  0.00            
ATOM     91  C27 GCD     1      28.950  28.320  24.120  1.00  0.00            
ATOM     92  H44 GCD     1      28.810  27.800  23.170  1.00  0.00            
ATOM     93  O22 GCD     1      28.350  29.660  24.010  1.00  0.00            
ATOM     94  H45 GCD     1      27.450  29.680  23.660  1.00  0.00            
ATOM     95  C28 GCD     1      30.460  28.330  24.490  1.00  0.00            
ATOM     96  H46 GCD     1      30.970  28.950  23.760  1.00  0.00            
ATOM     97  O23 GCD     1      31.050  27.020  24.520  1.00  0.00            
ATOM     98  C29 GCD     1      30.370  26.160  25.450  1.00  0.00            
ATOM     99  H47 GCD     1      30.420  26.440  26.510  1.00  0.00            
ATOM    100  C30 GCD     1      31.010  24.750  25.380  1.00  0.00            
ATOM    101  H48 GCD     1      31.060  24.300  24.370  1.00  0.00            
ATOM    102  H49 GCD     1      30.460  24.110  26.090  1.00  0.00            
ATOM    103  O24 GCD     1      32.360  24.810  25.840  1.00  0.00            
ATOM    104  H50 GCD     1      32.910  25.250  25.180  1.00  0.00            
ATOM    105  O25 GCD     1      30.640  28.860  25.700  1.00  0.00            
ATOM    106  C31 GCD     1      31.780  29.780  25.820  1.00  0.00            
ATOM    107  H51 GCD     1      32.500  29.760  24.990  1.00  0.00            
ATOM    108  C32 GCD     1      31.240  31.220  25.890  1.00  0.00            
ATOM    109  H52 GCD     1      30.520  31.430  26.700  1.00  0.00            
ATOM    110  O26 GCD     1      30.620  31.510  24.650  1.00  0.00            
ATOM    111  H53 GCD     1      29.680  31.430  24.830  1.00  0.00            
ATOM    112  C33 GCD     1      32.410  32.140  26.110  1.00  0.00            
ATOM    113  H54 GCD     1      33.090  31.960  25.270  1.00  0.00            
ATOM    114  O27 GCD     1      32.020  33.490  25.990  1.00  0.00            
ATOM    115  H55 GCD     1      31.400  33.550  25.260  1.00  0.00            
ATOM    116  C34 GCD     1      33.160  31.820  27.400  1.00  0.00            
ATOM    117  H56 GCD     1      34.150  32.280  27.470  1.00  0.00            
ATOM    118  O28 GCD     1      33.510  30.460  27.410  1.00  0.00            
ATOM    119  C35 GCD     1      32.510  29.480  27.140  1.00  0.00            
ATOM    120  H57 GCD     1      31.810  29.430  27.990  1.00  0.00            
ATOM    121  C36 GCD     1      33.180  28.170  27.110  1.00  0.00            
ATOM    122  H58 GCD     1      32.440  27.380  26.970  1.00  0.00            
ATOM    123  H59 GCD     1      33.640  27.950  28.090  1.00  0.00            
ATOM    124  O29 GCD     1      34.170  28.100  26.030  1.00  0.00            
ATOM    125  H60 GCD     1      34.560  28.950  25.840  1.00  0.00            
ATOM    126  O30 GCD     1      32.290  32.210  28.480  1.00  0.00            
ATOM    127  C37 GCD     1      33.110  32.690  29.570  1.00  0.00            
ATOM    128  H61 GCD     1      34.190  32.570  29.440  1.00  0.00            
ATOM    129  C38 GCD     1      32.900  34.200  29.700  1.00  0.00            
ATOM    130  H62 GCD     1      31.860  34.520  29.800  1.00  0.00            
ATOM    131  O31 GCD     1      33.260  34.910  28.480  1.00  0.00            
ATOM    132  H63 GCD     1      32.820  34.380  27.800  1.00  0.00            
ATOM    133  C39 GCD     1      33.710  34.800  30.910  1.00  0.00            
ATOM    134  H64 GCD     1      34.790  34.660  30.770  1.00  0.00            
ATOM    135  O32 GCD     1      33.590  36.120  31.200  1.00  0.00            
ATOM    136  H65 GCD     1      32.660  36.360  31.310  1.00  0.00            
ATOM    137  C40 GCD     1      33.380  34.040  32.170  1.00  0.00            
ATOM    138  H66 GCD     1      33.910  34.480  33.010  1.00  0.00            
ATOM    139  O33 GCD     1      33.690  32.670  31.930  1.00  0.00            
ATOM    140  C41 GCD     1      32.820  31.990  30.840  1.00  0.00            
ATOM    141  H67 GCD     1      31.740  32.090  31.000  1.00  0.00            
ATOM    142  C42 GCD     1      33.030  30.460  30.690  1.00  0.00            
ATOM    143  H68 GCD     1      34.040  30.130  30.410  1.00  0.00            
ATOM    144  H69 GCD     1      32.380  30.090  29.890  1.00  0.00            
ATOM    145  O34 GCD     1      32.690  29.870  31.940  1.00  0.00            
ATOM    146  H70 GCD     1      33.370  30.140  32.570  1.00  0.00            
ATOM    147  O35 GCD     1      31.970  34.060  32.380  1.00  0.00            
ATOM    148  C43 GCD     1      31.440  34.170  33.670  1.00  0.00            
ATOM    149  H71 GCD     1      31.780  35.060  34.220  1.00  0.00            
ATOM    150  C44 GCD     1      30.010  34.500  33.440  1.00  0.00            
ATOM    151  H72 GCD     1      29.580  33.790  32.720  1.00  0.00            
ATOM    152  O36 GCD     1      29.960  35.820  32.830  1.00  0.00            
ATOM    153  H73 GCD     1      30.290  36.410  33.520  1.00  0.00            
ATOM    154  C45 GCD     1      29.110  34.530  34.690  1.00  0.00            
ATOM    155  H74 GCD     1      29.500  35.350  35.300  1.00  0.00            
ATOM    156  O37 GCD     1      27.760  34.670  34.420  1.00  0.00            
ATOM    157  H75 GCD     1      27.550  33.900  33.870  1.00  0.00            
ATOM    158  C46 GCD     1      29.400  33.280  35.460  1.00  0.00            
ATOM    159  H76 GCD     1      28.850  33.380  36.400  1.00  0.00            
ATOM    160  O38 GCD     1      28.860  32.100  34.770  1.00  0.00            
ATOM    161  O39 GCD     1      30.770  33.130  35.740  1.00  0.00            
ATOM    162  C47 GCD     1      31.540  32.910  34.490  1.00  0.00            
ATOM    163  H77 GCD     1      31.170  32.090  33.860  1.00  0.00            
ATOM    164  C48 GCD     1      32.920  32.460  35.040  1.00  0.00            
ATOM    165  H78 GCD     1      33.420  33.140  35.740  1.00  0.00            
ATOM    166  H79 GCD     1      33.600  32.320  34.190  1.00  0.00            
ATOM    167  O40 GCD     1      32.720  31.240  35.750  1.00  0.00            
ATOM    168  H80 GCD     1      32.200  31.540  36.500  1.00  0.00            
ATOM    169  C1  CG7     2      25.620  34.090  25.670  1.00  0.00            
ATOM    170  C2  CG7     2      26.530  33.190  26.010  1.00  0.00            
ATOM    171  C3  CG7     2      27.030  32.880  27.410  1.00  0.00            
ATOM    172  C4  CG7     2      28.030  33.970  27.730  1.00  0.00            
ATOM    173  O1  CG7     2      26.030  33.030  28.370  1.00  0.00            
ATOM    174  C5  CG7     2      27.660  31.500  27.510  1.00  0.00            
ATOM    175  C6  CG7     2      28.360  31.070  28.850  1.00  0.00            
ATOM    176  C7  CG7     2      29.050  29.670  28.710  1.00  0.00            
ATOM    177  C8  CG7     2      29.360  28.910  29.780  1.00  0.00            
ATOM    178  C9  CG7     2      29.230  29.460  31.210  1.00  0.00            
ATOM    179  C10 CG7     2      29.810  27.480  29.660  1.00  0.00            
ATOM    180  C11 CG7     2      28.670  26.660  29.010  1.00  0.00            
ATOM    181  C12 CG7     2      27.490  26.480  29.930  1.00  0.00            
ATOM    182  C13 CG7     2      26.350  27.090  29.830  1.00  0.00            
ATOM    183  C14 CG7     2      26.010  28.100  28.800  1.00  0.00            
ATOM    184  C15 CG7     2      25.270  26.900  30.890  1.00  0.00            
ATOM    185  H1  CG7     2      25.420  34.390  24.650  1.00  0.00            
ATOM    186  H2  CG7     2      24.980  34.650  26.350  1.00  0.00            
ATOM    187  H3  CG7     2      27.130  32.760  25.210  1.00  0.00            
ATOM    188  H4  CG7     2      27.720  35.020  27.650  1.00  0.00            
ATOM    189  H5  CG7     2      28.450  33.800  28.730  1.00  0.00            
ATOM    190  H6  CG7     2      28.840  33.910  26.990  1.00  0.00            
ATOM    191  H7  CG7     2      26.280  33.760  28.960  1.00  0.00            
ATOM    192  H8  CG7     2      28.330  31.310  26.650  1.00  0.00            
ATOM    193  H9  CG7     2      26.910  30.750  27.230  1.00  0.00            
ATOM    194  H10 CG7     2      27.690  31.140  29.720  1.00  0.00            
ATOM    195  H11 CG7     2      29.150  31.810  29.010  1.00  0.00            
ATOM    196  H12 CG7     2      29.080  29.250  27.710  1.00  0.00            
ATOM    197  H13 CG7     2      28.440  28.960  31.790  1.00  0.00            
ATOM    198  H14 CG7     2      30.130  29.190  31.770  1.00  0.00            
ATOM    199  H15 CG7     2      28.990  30.540  31.270  1.00  0.00            
ATOM    200  H16 CG7     2      30.020  27.020  30.630  1.00  0.00            
ATOM    201  H17 CG7     2      30.690  27.350  29.020  1.00  0.00            
ATOM    202  H18 CG7     2      29.050  25.690  28.650  1.00  0.00            
ATOM    203  H19 CG7     2      28.380  26.980  28.000  1.00  0.00            
ATOM    204  H20 CG7     2      27.780  25.750  30.690  1.00  0.00            
ATOM    205  H21 CG7     2      25.880  27.590  27.840  1.00  0.00            
ATOM    206  H22 CG7     2      25.100  28.680  29.000  1.00  0.00            
ATOM    207  H23 CG7     2      26.830  28.820  28.690  1.00  0.00            
ATOM    208  H24 CG7     2      24.260  26.840  30.470  1.00  0.00            
ATOM    209  H25 CG7     2      25.570  26.040  31.500  1.00  0.00            
ATOM    210  H26 CG7     2      25.270  27.770  31.560  1.00  0.00            
TER
ENDMDL
MODEL        1
ATOM      1  H1  GCD     1      17.940  27.310  28.160  1.00  0.00            
ATOM      2  O1  GCD     1      18.080  27.880  27.400  1.00  0.00            
ATOM      3  C1  GCD     1      18.150  27.130  26.210  1.00  0.00            
ATOM      4  H2  GCD     1      17.170  26.660  26.080  1.00  0.00            
ATOM      5  H3  GCD     1      18.430  27.810  25.390  1.00  0.00            
ATOM      6  C2  GCD     1      19.160  25.950  26.470  1.00  0.00            
ATOM      7  H4  GCD     1      20.140  26.440  26.520  1.00  0.00            
ATOM      8  C3  GCD     1      19.150  24.960  25.310  1.00  0.00            
ATOM      9  H5  GCD     1      18.110  24.640  25.190  1.00  0.00            
ATOM     10  C4  GCD     1      19.950  23.700  25.690  1.00  0.00            
ATOM     11  H6  GCD     1      21.020  23.920  25.810  1.00  0.00            
ATOM     12  O2  GCD     1      19.690  22.750  24.650  1.00  0.00            
ATOM     13  H7  GCD     1      19.910  21.860  24.970  1.00  0.00            
ATOM     14  C5  GCD     1      19.480  23.200  26.950  1.00  0.00            
ATOM     15  H8  GCD     1      18.420  22.950  26.780  1.00  0.00            
ATOM     16  O3  GCD     1      20.150  21.940  27.300  1.00  0.00            
ATOM     17  H9  GCD     1      21.010  22.050  27.720  1.00  0.00            
ATOM     18  C6  GCD     1      19.600  24.260  28.040  1.00  0.00            
ATOM     19  O4  GCD     1      18.810  25.330  27.690  1.00  0.00            
ATOM     20  H10 GCD     1      19.170  23.880  28.970  1.00  0.00            
ATOM     21  O5  GCD     1      20.940  24.660  28.220  1.00  0.00            
ATOM     22  C7  GCD     1      21.480  24.250  29.470  1.00  0.00            
ATOM     23  H11 GCD     1      20.790  23.570  29.990  1.00  0.00            
ATOM     24  C8  GCD     1      22.790  23.530  29.120  1.00  0.00            
ATOM     25  H12 GCD     1      23.340  24.090  28.350  1.00  0.00            
ATOM     26  O6  GCD     1      22.490  22.280  28.570  1.00  0.00            
ATOM     27  H13 GCD     1      23.240  21.680  28.600  1.00  0.00            
ATOM     28  C9  GCD     1      23.730  23.380  30.310  1.00  0.00            
ATOM     29  H14 GCD     1      23.290  22.630  30.990  1.00  0.00            
ATOM     30  O7  GCD     1      24.970  22.760  30.020  1.00  0.00            
ATOM     31  H15 GCD     1      24.850  22.190  29.260  1.00  0.00            
ATOM     32  C10 GCD     1      23.950  24.660  31.150  1.00  0.00            
ATOM     33  H16 GCD     1      24.480  24.380  32.060  1.00  0.00            
ATOM     34  O8  GCD     1      22.630  25.080  31.390  1.00  0.00            
ATOM     35  C11 GCD     1      21.800  25.490  30.340  1.00  0.00            
ATOM     36  H17 GCD     1      22.350  26.250  29.770  1.00  0.00            
ATOM     37  C12 GCD     1      20.600  26.250  30.880  1.00  0.00            
ATOM     38  H18 GCD     1      20.100  26.760  30.050  1.00  0.00            
ATOM     39  H19 GCD     1      20.870  27.090  31.540  1.00  0.00            
ATOM     40  O9  GCD     1      19.580  25.600  31.590  1.00  0.00            
ATOM     41  H20 GCD     1      20.060  25.110  32.270  1.00  0.00            
ATOM     42  O10 GCD     1      24.770  25.560  30.490  1.00  0.00            
ATOM     43  C13 GCD     1      25.490  26.420  31.350  1.00  0.00            
ATOM     44  H21 GCD     1      25.120  26.430  32.380  1.00  0.00            
ATOM     45  C14 GCD     1      27.000  25.960  31.420  1.00  0.00            
ATOM     46  H22 GCD     1      27.300  25.840  30.370  1.00  0.00            
ATOM     47  O11 GCD     1      27.040  24.760  32.100  1.00  0.00            
ATOM     48  H23 GCD     1      26.550  24.080  31.620  1.00  0.00            
ATOM     49  C15 GCD     1      28.000  26.980  31.880  1.00  0.00            
ATOM     50  H24 GCD     1      27.870  27.000  32.970  1.00  0.00            
ATOM     51  O12 GCD     1      29.410  26.600  31.840  1.00  0.00            
ATOM     52  H25 GCD     1      29.500  25.760  32.310  1.00  0.00            
ATOM     53  C16 GCD     1      27.740  28.340  31.180  1.00  0.00            
ATOM     54  H26 GCD     1      28.450  29.080  31.570  1.00  0.00            
ATOM     55  O13 GCD     1      26.410  28.660  31.420  1.00  0.00            
ATOM     56  C17 GCD     1      25.430  27.830  30.770  1.00  0.00            
ATOM     57  H27 GCD     1      25.530  27.880  29.680  1.00  0.00            
ATOM     58  C18 GCD     1      24.070  28.530  30.920  1.00  0.00            
ATOM     59  H28 GCD     1      23.670  28.460  31.940  1.00  0.00            
ATOM     60  H29 GCD     1      23.460  28.060  30.140  1.00  0.00            
ATOM     61  O14 GCD     1      24.130  29.860  30.550  1.00  0.00            
ATOM     62  H30 GCD     1      23.610  30.150  29.800  1.00  0.00            
ATOM     63  O15 GCD     1      28.060  28.180  29.770  1.00  0.00            
ATOM     64  C19 GCD     1      28.840  29.310  29.280  1.00  0.00            
ATOM     65  H31 GCD     1      29.100  30.090  30.010  1.00  0.00            
ATOM     66  C20 GCD     1      30.130  28.810  28.640  1.00  0.00            
ATOM     67  H32 GCD     1      29.850  28.130  27.830  1.00  0.00            
ATOM     68  O16 GCD     1      30.850  28.150  29.670  1.00  0.00            
ATOM     69  H33 GCD     1      30.240  27.570  30.150  1.00  0.00            
ATOM     70  C21 GCD     1      30.930  29.970  28.010  1.00  0.00            
ATOM     71  H34 GCD     1      31.320  30.580  28.840  1.00  0.00            
ATOM     72  O17 GCD     1      32.110  29.500  27.280  1.00  0.00            
ATOM     73  H35 GCD     1      31.850  29.230  26.390  1.00  0.00            
ATOM     74  C22 GCD     1      30.010  30.840  27.090  1.00  0.00            
ATOM     75  H36 GCD     1      30.420  31.850  27.020  1.00  0.00            
ATOM     76  O18 GCD     1      28.750  31.130  27.800  1.00  0.00            
ATOM     77  C23 GCD     1      27.970  29.970  28.190  1.00  0.00            
ATOM     78  H37 GCD     1      27.730  29.320  27.340  1.00  0.00            
ATOM     79  C24 GCD     1      26.590  30.470  28.630  1.00  0.00            
ATOM     80  H38 GCD     1      25.870  29.640  28.740  1.00  0.00            
ATOM     81  H39 GCD     1      26.130  31.080  27.850  1.00  0.00            
ATOM     82  O19 GCD     1      26.790  31.320  29.780  1.00  0.00            
ATOM     83  H40 GCD     1      25.920  31.490  30.160  1.00  0.00            
ATOM     84  O20 GCD     1      29.680  30.290  25.850  1.00  0.00            
ATOM     85  C25 GCD     1      30.410  30.900  24.750  1.00  0.00            
ATOM     86  H41 GCD     1      31.350  31.320  25.140  1.00  0.00            
ATOM     87  C26 GCD     1      30.610  29.820  23.800  1.00  0.00            
ATOM     88  H42 GCD     1      29.700  29.260  23.540  1.00  0.00            
ATOM     89  O21 GCD     1      31.490  28.860  24.330  1.00  0.00            
ATOM     90  H43 GCD     1      32.390  29.200  24.210  1.00  0.00            
ATOM     91  C27 GCD     1      31.090  30.280  22.450  1.00  0.00            
ATOM     92  H44 GCD     1      32.100  30.690  22.590  1.00  0.00            
ATOM     93  O22 GCD     1      31.310  29.250  21.430  1.00  0.00            
ATOM     94  H45 GCD     1      31.910  28.670  21.900  1.00  0.00            
ATOM     95  C28 GCD     1      30.200  31.380  21.890  1.00  0.00            
ATOM     96  H46 GCD     1      30.690  31.770  20.990  1.00  0.00            
ATOM     97  O23 GCD     1      30.070  32.410  22.800  1.00  0.00            
ATOM     98  C29 GCD     1      29.570  32.070  24.150  1.00  0.00            
ATOM     99  H47 GCD     1      28.530  31.730  24.050  1.00  0.00            
ATOM    100  C30 GCD     1      29.520  33.370  24.940  1.00  0.00            
ATOM    101  H48 GCD     1      29.070  33.120  25.910  1.00  0.00            
ATOM    102  H49 GCD     1      28.920  34.070  24.350  1.00  0.00            
ATOM    103  O24 GCD     1      30.860  33.900  25.150  1.00  0.00            
ATOM    104  H50 GCD     1      31.340  33.840  24.310  1.00  0.00            
ATOM    105  O25 GCD     1      28.880  30.880  21.640  1.00  0.00            
ATOM    106  C31 GCD     1      28.290  31.250  20.400  1.00  0.00            
ATOM    107  H51 GCD     1      28.830  32.020  19.840  1.00  0.00            
ATOM    108  C32 GCD     1      28.070  29.910  19.600  1.00  0.00            
ATOM    109  H52 GCD     1      27.570  29.150  20.210  1.00  0.00            
ATOM    110  O26 GCD     1      29.350  29.280  19.230  1.00  0.00            
ATOM    111  H53 GCD     1      29.980  29.430  19.940  1.00  0.00            
ATOM    112  C33 GCD     1      27.140  30.170  18.430  1.00  0.00            
ATOM    113  H54 GCD     1      27.650  30.850  17.740  1.00  0.00            
ATOM    114  O27 GCD     1      26.850  28.910  17.760  1.00  0.00            
ATOM    115  H55 GCD     1      27.660  28.550  17.390  1.00  0.00            
ATOM    116  C34 GCD     1      25.880  30.890  18.810  1.00  0.00            
ATOM    117  H56 GCD     1      25.270  30.990  17.910  1.00  0.00            
ATOM    118  O28 GCD     1      26.260  32.080  19.450  1.00  0.00            
ATOM    119  C35 GCD     1      26.940  31.850  20.710  1.00  0.00            
ATOM    120  H57 GCD     1      26.440  31.180  21.420  1.00  0.00            
ATOM    121  C36 GCD     1      27.150  33.190  21.350  1.00  0.00            
ATOM    122  H58 GCD     1      27.920  33.800  20.850  1.00  0.00            
ATOM    123  H59 GCD     1      27.300  33.170  22.430  1.00  0.00            
ATOM    124  O29 GCD     1      25.880  33.850  21.240  1.00  0.00            
ATOM    125  H60 GCD     1      25.680  33.830  20.300  1.00  0.00            
ATOM    126  O30 GCD     1      25.140  30.060  19.690  1.00  0.00            
ATOM    127  C37 GCD     1      23.760  30.060  19.460  1.00  0.00            
ATOM    128  H61 GCD     1      23.490  30.820  18.710  1.00  0.00            
ATOM    129  C38 GCD     1      23.320  28.690  19.030  1.00  0.00            
ATOM    130  H62 GCD     1      23.570  27.880  19.730  1.00  0.00            
ATOM    131  O31 GCD     1      24.060  28.480  17.790  1.00  0.00            
ATOM    132  H63 GCD     1      25.010  28.520  17.960  1.00  0.00            
ATOM    133  C39 GCD     1      21.800  28.690  18.780  1.00  0.00            
ATOM    134  H64 GCD     1      21.580  29.520  18.110  1.00  0.00            
ATOM    135  O32 GCD     1      21.340  27.550  18.220  1.00  0.00            
ATOM    136  H65 GCD     1      20.770  27.810  17.490  1.00  0.00            
ATOM    137  C40 GCD     1      21.090  29.170  20.090  1.00  0.00            
ATOM    138  H66 GCD     1      20.050  29.370  19.840  1.00  0.00            
ATOM    139  O33 GCD     1      21.640  30.380  20.530  1.00  0.00            
ATOM    140  C41 GCD     1      23.060  30.490  20.760  1.00  0.00            
ATOM    141  H67 GCD     1      23.400  29.810  21.550  1.00  0.00            
ATOM    142  C42 GCD     1      23.390  31.920  21.220  1.00  0.00            
ATOM    143  H68 GCD     1      23.180  32.620  20.400  1.00  0.00            
ATOM    144  H69 GCD     1      24.470  32.000  21.400  1.00  0.00            
ATOM    145  O34 GCD     1      22.620  32.250  22.390  1.00  0.00            
ATOM    146  H70 GCD     1      21.690  32.100  22.170  1.00  0.00            
ATOM    147  O35 GCD     1      21.250  28.210  21.160  1.00  0.00            
ATOM    148  C43 GCD     1      20.190  27.260  21.190  1.00  0.00            
ATOM    149  H71 GCD     1      19.690  27.190  20.210  1.00  0.00            
ATOM    150  C44 GCD     1      20.900  25.870  21.480  1.00  0.00            
ATOM    151  H72 GCD     1      21.600  25.850  22.330  1.00  0.00            
ATOM    152  O36 GCD     1      21.670  25.470  20.400  1.00  0.00            
ATOM    153  H73 GCD     1      21.730  26.270  19.860  1.00  0.00            
ATOM    154  C45 GCD     1      19.820  24.830  21.770  1.00  0.00            
ATOM    155  H74 GCD     1      19.230  24.720  20.850  1.00  0.00            
ATOM    156  O37 GCD     1      20.420  23.550  22.140  1.00  0.00            
ATOM    157  H75 GCD     1      20.490  23.510  23.100  1.00  0.00            
ATOM    158  C46 GCD     1      18.930  25.350  22.930  1.00  0.00            
ATOM    159  H76 GCD     1      18.060  24.690  23.040  1.00  0.00            
ATOM    160  O38 GCD     1      19.670  25.600  24.180  1.00  0.00            
ATOM    161  O39 GCD     1      18.360  26.580  22.500  1.00  0.00            
ATOM    162  C47 GCD     1      19.300  27.640  22.350  1.00  0.00            
ATOM    163  H77 GCD     1      19.930  27.700  23.240  1.00  0.00            
ATOM    164  C48 GCD     1      18.620  28.970  22.210  1.00  0.00            
ATOM    165  H78 GCD     1      18.320  28.850  21.160  1.00  0.00            
ATOM    166  H79 GCD     1      19.220  29.870  22.350  1.00  0.00            
ATOM    167  O40 GCD     1      17.600  28.940  23.130  1.00  0.00            
ATOM    168  H80 GCD     1      17.050  28.190  22.870  1.00  0.00            
ATOM    169  C1  CG7     2      28.220  24.740  26.510  1.00  0.00            
ATOM    170  C2  CG7     2      27.060  24.030  26.590  1.00  0.00            
ATOM    171  C3  CG7     2      26.220  23.550  25.350  1.00  0.00            
ATOM    172  C4  CG7     2      27.160  23.120  24.240  1.00  0.00            
ATOM    173  O1  CG7     2      25.500  22.390  25.730  1.00  0.00            
ATOM    174  C5  CG7     2      25.310  24.640  24.820  1.00  0.00            
ATOM    175  C6  CG7     2      24.060  24.940  25.730  1.00  0.00            
ATOM    176  C7  CG7     2      23.220  26.130  25.290  1.00  0.00            
ATOM    177  C8  CG7     2      23.190  27.380  25.890  1.00  0.00            
ATOM    178  C9  CG7     2      24.030  27.820  27.050  1.00  0.00            
ATOM    179  C10 CG7     2      22.250  28.410  25.350  1.00  0.00            
ATOM    180  C11 CG7     2      22.720  29.060  24.050  1.00  0.00            
ATOM    181  C12 CG7     2      23.890  29.980  24.330  1.00  0.00            
ATOM    182  C13 CG7     2      25.160  29.630  24.170  1.00  0.00            
ATOM    183  C14 CG7     2      25.700  28.310  23.660  1.00  0.00            
ATOM    184  C15 CG7     2      26.240  30.560  24.640  1.00  0.00            
ATOM    185  H1  CG7     2      28.800  25.010  27.380  1.00  0.00            
ATOM    186  H2  CG7     2      28.710  25.100  25.610  1.00  0.00            
ATOM    187  H3  CG7     2      26.600  23.620  27.490  1.00  0.00            
ATOM    188  H4  CG7     2      27.440  23.980  23.630  1.00  0.00            
ATOM    189  H5  CG7     2      28.070  22.580  24.550  1.00  0.00            
ATOM    190  H6  CG7     2      26.640  22.450  23.550  1.00  0.00            
ATOM    191  H7  CG7     2      25.390  21.880  24.910  1.00  0.00            
ATOM    192  H8  CG7     2      24.920  24.410  23.830  1.00  0.00            
ATOM    193  H9  CG7     2      25.800  25.620  24.730  1.00  0.00            
ATOM    194  H10 CG7     2      24.390  25.160  26.750  1.00  0.00            
ATOM    195  H11 CG7     2      23.380  24.080  25.640  1.00  0.00            
ATOM    196  H12 CG7     2      22.450  25.980  24.530  1.00  0.00            
ATOM    197  H13 CG7     2      24.630  28.720  26.870  1.00  0.00            
ATOM    198  H14 CG7     2      23.510  28.060  27.990  1.00  0.00            
ATOM    199  H15 CG7     2      24.740  27.030  27.330  1.00  0.00            
ATOM    200  H16 CG7     2      22.080  29.150  26.140  1.00  0.00            
ATOM    201  H17 CG7     2      21.350  27.820  25.150  1.00  0.00            
ATOM    202  H18 CG7     2      21.830  29.560  23.640  1.00  0.00            
ATOM    203  H19 CG7     2      22.980  28.280  23.320  1.00  0.00            
ATOM    204  H20 CG7     2      23.650  30.940  24.770  1.00  0.00            
ATOM    205  H21 CG7     2      25.830  28.210  22.570  1.00  0.00            
ATOM    206  H22 CG7     2      26.720  28.030  23.950  1.00  0.00            
ATOM    207  H23 CG7     2      24.970  27.510  23.820  1.00  0.00            
ATOM    208  H24 CG7     2      26.580  31.150  23.780  1.00  0.00            
ATOM    209  H25 CG7     2      25.780  31.250  25.360  1.00  0.00            
ATOM    210  H26 CG7     2      27.100  29.990  25.010  1.00  0.00            
TER
ENDMDL
MODEL        1
ATOM      1  H1  GCD     1      17.640  35.080  28.420  1.00  0.00            
ATOM      2  O1  GCD     1      18.090  35.240  29.260  1.00  0.00            
ATOM      3  C1  GCD     1      18.930  34.050  29.450  1.00  0.00            
ATOM      4  H2  GCD     1      19.600  34.170  30.310  1.00  0.00            
ATOM      5  H3  GCD     1      18.290  33.180  29.660  1.00  0.00            
ATOM      6  C2  GCD     1      19.780  33.890  28.150  1.00  0.00            
ATOM      7  H4  GCD     1      20.460  33.030  28.190  1.00  0.00            
ATOM      8  C3  GCD     1      20.640  35.140  27.850  1.00  0.00            
ATOM      9  H5  GCD     1      20.060  36.050  27.660  1.00  0.00            
ATOM     10  C4  GCD     1      21.450  34.920  26.590  1.00  0.00            
ATOM     11  H6  GCD     1      22.180  34.200  26.980  1.00  0.00            
ATOM     12  O2  GCD     1      21.920  36.160  26.140  1.00  0.00            
ATOM     13  H7  GCD     1      22.480  36.000  25.370  1.00  0.00            
ATOM     14  C5  GCD     1      20.680  34.250  25.370  1.00  0.00            
ATOM     15  H8  GCD     1      20.070  35.060  24.960  1.00  0.00            
ATOM     16  O3  GCD     1      21.580  33.670  24.390  1.00  0.00            
ATOM     17  H9  GCD     1      21.130  32.860  24.130  1.00  0.00            
ATOM     18  C6  GCD     1      19.580  33.270  25.820  1.00  0.00            
ATOM     19  O4  GCD     1      18.960  33.760  26.970  1.00  0.00            
ATOM     20  H10 GCD     1      18.790  33.200  25.070  1.00  0.00            
ATOM     21  O5  GCD     1      20.090  31.900  26.030  1.00  0.00            
ATOM     22  C7  GCD     1      19.300  30.850  25.500  1.00  0.00            
ATOM     23  H11 GCD     1      18.280  31.230  25.330  1.00  0.00            
ATOM     24  C8  GCD     1      19.950  30.320  24.180  1.00  0.00            
ATOM     25  H12 GCD     1      20.980  29.990  24.360  1.00  0.00            
ATOM     26  O6  GCD     1      19.880  31.310  23.200  1.00  0.00            
ATOM     27  H13 GCD     1      19.250  31.010  22.530  1.00  0.00            
ATOM     28  C9  GCD     1      19.310  29.050  23.680  1.00  0.00            
ATOM     29  H14 GCD     1      18.250  29.290  23.500  1.00  0.00            
ATOM     30  O7  GCD     1      19.960  28.480  22.530  1.00  0.00            
ATOM     31  H15 GCD     1      20.540  29.150  22.160  1.00  0.00            
ATOM     32  C10 GCD     1      19.210  28.060  24.820  1.00  0.00            
ATOM     33  H16 GCD     1      18.640  27.200  24.470  1.00  0.00            
ATOM     34  O8  GCD     1      18.440  28.700  25.880  1.00  0.00            
ATOM     35  C11 GCD     1      19.150  29.730  26.530  1.00  0.00            
ATOM     36  H17 GCD     1      20.140  29.410  26.870  1.00  0.00            
ATOM     37  C12 GCD     1      18.490  30.310  27.790  1.00  0.00            
ATOM     38  H18 GCD     1      17.500  30.740  27.620  1.00  0.00            
ATOM     39  H19 GCD     1      19.170  31.140  28.040  1.00  0.00            
ATOM     40  O9  GCD     1      18.450  29.400  28.880  1.00  0.00            
ATOM     41  H20 GCD     1      17.940  29.870  29.550  1.00  0.00            
ATOM     42  O10 GCD     1      20.560  27.610  25.220  1.00  0.00            
ATOM     43  C13 GCD     1      20.650  26.260  25.430  1.00  0.00            
ATOM     44  H21 GCD     1      19.670  25.790  25.550  1.00  0.00            
ATOM     45  C14 GCD     1      21.440  25.690  24.270  1.00  0.00            
ATOM     46  H22 GCD     1      22.440  26.130  24.140  1.00  0.00            
ATOM     47  O11 GCD     1      20.740  25.740  23.010  1.00  0.00            
ATOM     48  H23 GCD     1      20.440  26.650  22.890  1.00  0.00            
ATOM     49  C15 GCD     1      21.810  24.240  24.630  1.00  0.00            
ATOM     50  H24 GCD     1      20.870  23.680  24.740  1.00  0.00            
ATOM     51  O12 GCD     1      22.580  23.540  23.610  1.00  0.00            
ATOM     52  H25 GCD     1      23.320  24.090  23.320  1.00  0.00            
ATOM     53  C16 GCD     1      22.650  24.140  25.940  1.00  0.00            
ATOM     54  H26 GCD     1      22.940  23.130  26.230  1.00  0.00            
ATOM     55  O13 GCD     1      21.860  24.750  27.020  1.00  0.00            
ATOM     56  C17 GCD     1      21.460  26.080  26.730  1.00  0.00            
ATOM     57  H27 GCD     1      22.390  26.650  26.590  1.00  0.00            
ATOM     58  C18 GCD     1      20.710  26.670  27.880  1.00  0.00            
ATOM     59  H28 GCD     1      20.170  27.550  27.530  1.00  0.00            
ATOM     60  H29 GCD     1      21.470  26.850  28.660  1.00  0.00            
ATOM     61  O14 GCD     1      19.660  25.740  28.300  1.00  0.00            
ATOM     62  H30 GCD     1      20.190  25.120  28.810  1.00  0.00            
ATOM     63  O15 GCD     1      23.840  24.960  25.790  1.00  0.00            
ATOM     64  C19 GCD     1      25.080  24.310  25.640  1.00  0.00            
ATOM     65  H31 GCD     1      25.060  23.220  25.570  1.00  0.00            
ATOM     66  C20 GCD     1      25.740  24.970  24.470  1.00  0.00            
ATOM     67  H32 GCD     1      25.620  26.060  24.570  1.00  0.00            
ATOM     68  O16 GCD     1      25.120  24.670  23.190  1.00  0.00            
ATOM     69  H33 GCD     1      25.590  25.210  22.550  1.00  0.00            
ATOM     70  C21 GCD     1      27.230  24.650  24.440  1.00  0.00            
ATOM     71  H34 GCD     1      27.360  23.590  24.180  1.00  0.00            
ATOM     72  O17 GCD     1      27.860  25.360  23.440  1.00  0.00            
ATOM     73  H35 GCD     1      28.010  26.260  23.770  1.00  0.00            
ATOM     74  C22 GCD     1      27.920  24.950  25.770  1.00  0.00            
ATOM     75  H36 GCD     1      28.920  24.500  25.680  1.00  0.00            
ATOM     76  O18 GCD     1      27.200  24.200  26.810  1.00  0.00            
ATOM     77  C23 GCD     1      25.820  24.590  26.960  1.00  0.00            
ATOM     78  H37 GCD     1      25.710  25.660  27.180  1.00  0.00            
ATOM     79  C24 GCD     1      25.160  23.830  28.090  1.00  0.00            
ATOM     80  H38 GCD     1      24.990  22.770  27.910  1.00  0.00            
ATOM     81  H39 GCD     1      24.130  24.180  28.240  1.00  0.00            
ATOM     82  O19 GCD     1      25.820  24.110  29.250  1.00  0.00            
ATOM     83  H40 GCD     1      26.050  25.040  29.220  1.00  0.00            
ATOM     84  O20 GCD     1      27.990  26.380  25.990  1.00  0.00            
ATOM     85  C25 GCD     1      29.280  27.070  25.830  1.00  0.00            
ATOM     86  H41 GCD     1      29.970  26.480  25.220  1.00  0.00            
ATOM     87  C26 GCD     1      28.950  28.380  25.090  1.00  0.00            
ATOM     88  H42 GCD     1      28.240  28.890  25.750  1.00  0.00            
ATOM     89  O21 GCD     1      28.460  28.040  23.780  1.00  0.00            
ATOM     90  H43 GCD     1      27.870  28.730  23.460  1.00  0.00            
ATOM     91  C27 GCD     1      30.160  29.370  25.000  1.00  0.00            
ATOM     92  H44 GCD     1      30.840  28.850  24.320  1.00  0.00            
ATOM     93  O22 GCD     1      29.840  30.670  24.540  1.00  0.00            
ATOM     94  H45 GCD     1      29.800  30.590  23.580  1.00  0.00            
ATOM     95  C28 GCD     1      30.830  29.440  26.320  1.00  0.00            
ATOM     96  H46 GCD     1      31.780  29.970  26.210  1.00  0.00            
ATOM     97  O23 GCD     1      31.150  28.190  26.960  1.00  0.00            
ATOM     98  C29 GCD     1      29.920  27.360  27.140  1.00  0.00            
ATOM     99  H47 GCD     1      29.240  27.940  27.770  1.00  0.00            
ATOM    100  C30 GCD     1      30.310  26.140  27.880  1.00  0.00            
ATOM    101  H48 GCD     1      30.980  25.640  27.170  1.00  0.00            
ATOM    102  H49 GCD     1      29.450  25.500  28.140  1.00  0.00            
ATOM    103  O24 GCD     1      30.940  26.380  29.150  1.00  0.00            
ATOM    104  H50 GCD     1      31.330  27.260  29.040  1.00  0.00            
ATOM    105  O25 GCD     1      30.030  30.150  27.250  1.00  0.00            
ATOM    106  C31 GCD     1      30.680  31.040  28.130  1.00  0.00            
ATOM    107  H51 GCD     1      31.770  30.960  28.260  1.00  0.00            
ATOM    108  C32 GCD     1      30.380  32.430  27.570  1.00  0.00            
ATOM    109  H52 GCD     1      29.280  32.530  27.570  1.00  0.00            
ATOM    110  O26 GCD     1      30.970  32.610  26.290  1.00  0.00            
ATOM    111  H53 GCD     1      30.580  32.010  25.640  1.00  0.00            
ATOM    112  C33 GCD     1      30.940  33.520  28.530  1.00  0.00            
ATOM    113  H54 GCD     1      32.020  33.340  28.660  1.00  0.00            
ATOM    114  O27 GCD     1      30.690  34.790  28.020  1.00  0.00            
ATOM    115  H55 GCD     1      31.200  34.920  27.210  1.00  0.00            
ATOM    116  C34 GCD     1      30.280  33.270  29.820  1.00  0.00            
ATOM    117  H56 GCD     1      30.790  33.940  30.520  1.00  0.00            
ATOM    118  O28 GCD     1      30.590  31.920  30.300  1.00  0.00            
ATOM    119  C35 GCD     1      30.110  30.840  29.510  1.00  0.00            
ATOM    120  H57 GCD     1      29.020  30.950  29.510  1.00  0.00            
ATOM    121  C36 GCD     1      30.490  29.570  30.220  1.00  0.00            
ATOM    122  H58 GCD     1      30.090  28.720  29.660  1.00  0.00            
ATOM    123  H59 GCD     1      30.070  29.500  31.230  1.00  0.00            
ATOM    124  O29 GCD     1      31.970  29.430  30.270  1.00  0.00            
ATOM    125  H60 GCD     1      32.210  30.200  30.790  1.00  0.00            
ATOM    126  O30 GCD     1      28.840  33.420  29.780  1.00  0.00            
ATOM    127  C37 GCD     1      28.300  34.240  30.750  1.00  0.00            
ATOM    128  H61 GCD     1      29.010  34.330  31.580  1.00  0.00            
ATOM    129  C38 GCD     1      28.170  35.720  30.340  1.00  0.00            
ATOM    130  H62 GCD     1      27.680  35.680  29.360  1.00  0.00            
ATOM    131  O31 GCD     1      29.510  36.180  30.050  1.00  0.00            
ATOM    132  H63 GCD     1      29.870  35.540  29.440  1.00  0.00            
ATOM    133  C39 GCD     1      27.480  36.500  31.430  1.00  0.00            
ATOM    134  H64 GCD     1      28.270  36.550  32.200  1.00  0.00            
ATOM    135  O32 GCD     1      27.100  37.830  30.980  1.00  0.00            
ATOM    136  H65 GCD     1      27.890  38.380  30.950  1.00  0.00            
ATOM    137  C40 GCD     1      26.210  35.750  31.960  1.00  0.00            
ATOM    138  H66 GCD     1      25.790  36.320  32.800  1.00  0.00            
ATOM    139  O33 GCD     1      26.640  34.440  32.400  1.00  0.00            
ATOM    140  C41 GCD     1      26.980  33.630  31.280  1.00  0.00            
ATOM    141  H67 GCD     1      26.120  33.520  30.610  1.00  0.00            
ATOM    142  C42 GCD     1      27.190  32.250  31.810  1.00  0.00            
ATOM    143  H68 GCD     1      28.050  32.150  32.480  1.00  0.00            
ATOM    144  H69 GCD     1      27.400  31.520  31.020  1.00  0.00            
ATOM    145  O34 GCD     1      26.050  31.760  32.490  1.00  0.00            
ATOM    146  H70 GCD     1      25.750  32.460  33.080  1.00  0.00            
ATOM    147  O35 GCD     1      25.330  35.660  30.840  1.00  0.00            
ATOM    148  C43 GCD     1      24.040  36.310  30.950  1.00  0.00            
ATOM    149  H71 GCD     1      24.050  37.000  31.810  1.00  0.00            
ATOM    150  C44 GCD     1      23.770  37.100  29.610  1.00  0.00            
ATOM    151  H72 GCD     1      23.920  36.420  28.760  1.00  0.00            
ATOM    152  O36 GCD     1      24.700  38.180  29.510  1.00  0.00            
ATOM    153  H73 GCD     1      25.560  37.880  29.830  1.00  0.00            
ATOM    154  C45 GCD     1      22.290  37.550  29.510  1.00  0.00            
ATOM    155  H74 GCD     1      21.980  38.310  30.230  1.00  0.00            
ATOM    156  O37 GCD     1      21.990  38.010  28.210  1.00  0.00            
ATOM    157  H75 GCD     1      21.990  37.300  27.550  1.00  0.00            
ATOM    158  C46 GCD     1      21.320  36.420  29.820  1.00  0.00            
ATOM    159  H76 GCD     1      20.270  36.730  29.800  1.00  0.00            
ATOM    160  O38 GCD     1      21.590  35.340  28.900  1.00  0.00            
ATOM    161  O39 GCD     1      21.580  35.920  31.190  1.00  0.00            
ATOM    162  C47 GCD     1      22.900  35.320  31.280  1.00  0.00            
ATOM    163  H77 GCD     1      22.960  34.490  30.560  1.00  0.00            
ATOM    164  C48 GCD     1      23.060  34.710  32.630  1.00  0.00            
ATOM    165  H78 GCD     1      22.970  35.430  33.460  1.00  0.00            
ATOM    166  H79 GCD     1      24.040  34.250  32.790  1.00  0.00            
ATOM    167  O40 GCD     1      22.080  33.670  32.810  1.00  0.00            
ATOM    168  H80 GCD     1      21.200  34.040  32.640  1.00  0.00            
ATOM    169  C1  CG7     2      27.850  33.340  24.190  1.00  0.00            
ATOM    170  C2  CG7     2      27.490  34.430  24.950  1.00  0.00            
ATOM    171  C3  CG7     2      26.120  35.020  25.100  1.00  0.00            
ATOM    172  C4  CG7     2      26.220  36.510  25.450  1.00  0.00            
ATOM    173  O1  CG7     2      25.500  34.910  23.820  1.00  0.00            
ATOM    174  C5  CG7     2      25.300  34.230  26.140  1.00  0.00            
ATOM    175  C6  CG7     2      25.790  34.260  27.550  1.00  0.00            
ATOM    176  C7  CG7     2      24.970  33.230  28.280  1.00  0.00            
ATOM    177  C8  CG7     2      25.190  31.900  28.360  1.00  0.00            
ATOM    178  C9  CG7     2      26.330  31.160  27.770  1.00  0.00            
ATOM    179  C10 CG7     2      24.210  31.080  29.220  1.00  0.00            
ATOM    180  C11 CG7     2      22.970  30.630  28.450  1.00  0.00            
ATOM    181  C12 CG7     2      23.470  29.650  27.430  1.00  0.00            
ATOM    182  C13 CG7     2      23.640  29.790  26.120  1.00  0.00            
ATOM    183  C14 CG7     2      23.490  31.050  25.360  1.00  0.00            
ATOM    184  C15 CG7     2      24.220  28.700  25.290  1.00  0.00            
ATOM    185  H1  CG7     2      28.910  33.110  24.180  1.00  0.00            
ATOM    186  H2  CG7     2      27.110  32.730  23.670  1.00  0.00            
ATOM    187  H3  CG7     2      28.290  34.960  25.470  1.00  0.00            
ATOM    188  H4  CG7     2      25.280  36.780  25.950  1.00  0.00            
ATOM    189  H5  CG7     2      26.990  36.660  26.230  1.00  0.00            
ATOM    190  H6  CG7     2      26.580  37.130  24.620  1.00  0.00            
ATOM    191  H7  CG7     2      26.040  35.390  23.170  1.00  0.00            
ATOM    192  H8  CG7     2      25.470  33.200  25.820  1.00  0.00            
ATOM    193  H9  CG7     2      24.220  34.420  26.120  1.00  0.00            
ATOM    194  H10 CG7     2      25.670  35.270  27.960  1.00  0.00            
ATOM    195  H11 CG7     2      26.860  34.050  27.630  1.00  0.00            
ATOM    196  H12 CG7     2      24.170  33.680  28.860  1.00  0.00            
ATOM    197  H13 CG7     2      26.000  30.580  26.900  1.00  0.00            
ATOM    198  H14 CG7     2      27.080  31.900  27.460  1.00  0.00            
ATOM    199  H15 CG7     2      26.930  30.490  28.400  1.00  0.00            
ATOM    200  H16 CG7     2      23.810  31.630  30.080  1.00  0.00            
ATOM    201  H17 CG7     2      24.670  30.180  29.630  1.00  0.00            
ATOM    202  H18 CG7     2      22.470  31.500  28.000  1.00  0.00            
ATOM    203  H19 CG7     2      22.260  30.100  29.090  1.00  0.00            
ATOM    204  H20 CG7     2      23.660  28.660  27.840  1.00  0.00            
ATOM    205  H21 CG7     2      23.090  31.860  25.980  1.00  0.00            
ATOM    206  H22 CG7     2      24.430  31.360  24.900  1.00  0.00            
ATOM    207  H23 CG7     2      22.880  30.830  24.480  1.00  0.00            
ATOM    208  H24 CG7     2      24.650  27.840  25.820  1.00  0.00            
ATOM    209  H25 CG7     2      23.400  28.230  24.730  1.00  0.00            
ATOM    210  H26 CG7     2      24.920  29.110  24.550  1.00  0.00            
TER
ENDMDL
MODEL        1
ATOM      1  H1  GCD     1       3.820  32.080  34.290  1.00  0.00            
ATOM      2  O1  GCD     1       4.030  33.020  34.200  1.00  0.00            
ATOM      3  C1  GCD     1       5.480  33.110  33.980  1.00  0.00            
ATOM      4  H2  GCD     1       5.790  34.160  33.990  1.00  0.00            
ATOM      5  H3  GCD     1       6.080  32.600  34.740  1.00  0.00            
ATOM      6  C2  GCD     1       5.680  32.350  32.710  1.00  0.00            
ATOM      7  H4  GCD     1       6.770  32.390  32.540  1.00  0.00            
ATOM      8  C3  GCD     1       5.010  33.010  31.520  1.00  0.00            
ATOM      9  H5  GCD     1       3.910  32.970  31.510  1.00  0.00            
ATOM     10  C4  GCD     1       5.470  32.190  30.250  1.00  0.00            
ATOM     11  H6  GCD     1       6.550  32.220  30.090  1.00  0.00            
ATOM     12  O2  GCD     1       4.870  32.620  29.030  1.00  0.00            
ATOM     13  H7  GCD     1       4.770  33.580  29.120  1.00  0.00            
ATOM     14  C5  GCD     1       5.010  30.720  30.470  1.00  0.00            
ATOM     15  H8  GCD     1       3.920  30.740  30.630  1.00  0.00            
ATOM     16  O3  GCD     1       5.200  29.860  29.280  1.00  0.00            
ATOM     17  H9  GCD     1       4.690  30.130  28.510  1.00  0.00            
ATOM     18  C6  GCD     1       5.620  30.140  31.710  1.00  0.00            
ATOM     19  O4  GCD     1       5.270  30.950  32.790  1.00  0.00            
ATOM     20  H10 GCD     1       5.250  29.140  31.980  1.00  0.00            
ATOM     21  O5  GCD     1       7.020  30.180  31.630  1.00  0.00            
ATOM     22  C7  GCD     1       7.640  28.950  32.060  1.00  0.00            
ATOM     23  H11 GCD     1       6.910  28.330  32.590  1.00  0.00            
ATOM     24  C8  GCD     1       8.160  28.210  30.910  1.00  0.00            
ATOM     25  H12 GCD     1       8.870  28.840  30.360  1.00  0.00            
ATOM     26  O6  GCD     1       7.110  27.830  30.060  1.00  0.00            
ATOM     27  H13 GCD     1       6.650  28.590  29.700  1.00  0.00            
ATOM     28  C9  GCD     1       8.920  26.990  31.460  1.00  0.00            
ATOM     29  H14 GCD     1       8.170  26.320  31.890  1.00  0.00            
ATOM     30  O7  GCD     1       9.530  26.300  30.400  1.00  0.00            
ATOM     31  H15 GCD     1       9.190  26.680  29.580  1.00  0.00            
ATOM     32  C10 GCD     1       9.940  27.330  32.590  1.00  0.00            
ATOM     33  H16 GCD     1      10.180  26.450  33.200  1.00  0.00            
ATOM     34  O8  GCD     1       9.150  28.090  33.590  1.00  0.00            
ATOM     35  C11 GCD     1       8.690  29.360  33.100  1.00  0.00            
ATOM     36  H17 GCD     1       9.530  29.940  32.700  1.00  0.00            
ATOM     37  C12 GCD     1       8.070  30.060  34.310  1.00  0.00            
ATOM     38  H18 GCD     1       7.940  31.120  34.070  1.00  0.00            
ATOM     39  H19 GCD     1       8.750  29.980  35.170  1.00  0.00            
ATOM     40  O9  GCD     1       6.870  29.460  34.860  1.00  0.00            
ATOM     41  H20 GCD     1       6.140  29.760  34.310  1.00  0.00            
ATOM     42  O10 GCD     1      10.950  28.160  32.110  1.00  0.00            
ATOM     43  C13 GCD     1      12.230  27.760  32.490  1.00  0.00            
ATOM     44  H21 GCD     1      12.170  27.120  33.380  1.00  0.00            
ATOM     45  C14 GCD     1      13.000  27.040  31.320  1.00  0.00            
ATOM     46  H22 GCD     1      12.930  27.710  30.450  1.00  0.00            
ATOM     47  O11 GCD     1      12.260  25.840  30.930  1.00  0.00            
ATOM     48  H23 GCD     1      11.320  26.060  30.990  1.00  0.00            
ATOM     49  C15 GCD     1      14.510  26.930  31.620  1.00  0.00            
ATOM     50  H24 GCD     1      14.620  26.110  32.340  1.00  0.00            
ATOM     51  O12 GCD     1      15.270  26.470  30.540  1.00  0.00            
ATOM     52  H25 GCD     1      14.670  26.120  29.870  1.00  0.00            
ATOM     53  C16 GCD     1      15.110  28.250  32.070  1.00  0.00            
ATOM     54  H26 GCD     1      16.130  28.220  32.470  1.00  0.00            
ATOM     55  O13 GCD     1      14.300  28.630  33.160  1.00  0.00            
ATOM     56  C17 GCD     1      12.970  29.040  32.950  1.00  0.00            
ATOM     57  H27 GCD     1      12.910  29.760  32.120  1.00  0.00            
ATOM     58  C18 GCD     1      12.320  29.610  34.210  1.00  0.00            
ATOM     59  H28 GCD     1      12.410  28.980  35.100  1.00  0.00            
ATOM     60  H29 GCD     1      11.300  29.930  33.960  1.00  0.00            
ATOM     61  O14 GCD     1      12.900  30.830  34.730  1.00  0.00            
ATOM     62  H30 GCD     1      12.180  31.300  35.150  1.00  0.00            
ATOM     63  O15 GCD     1      15.050  29.260  31.080  1.00  0.00            
ATOM     64  C19 GCD     1      16.300  29.710  30.590  1.00  0.00            
ATOM     65  H31 GCD     1      17.140  29.170  31.040  1.00  0.00            
ATOM     66  C20 GCD     1      16.290  29.690  29.030  1.00  0.00            
ATOM     67  H32 GCD     1      15.440  30.280  28.650  1.00  0.00            
ATOM     68  O16 GCD     1      16.110  28.370  28.500  1.00  0.00            
ATOM     69  H33 GCD     1      15.840  27.820  29.240  1.00  0.00            
ATOM     70  C21 GCD     1      17.530  30.300  28.450  1.00  0.00            
ATOM     71  H34 GCD     1      18.270  29.560  28.770  1.00  0.00            
ATOM     72  O17 GCD     1      17.340  30.530  27.100  1.00  0.00            
ATOM     73  H35 GCD     1      16.890  29.740  26.780  1.00  0.00            
ATOM     74  C22 GCD     1      17.880  31.700  29.020  1.00  0.00            
ATOM     75  H36 GCD     1      18.900  31.800  28.640  1.00  0.00            
ATOM     76  O18 GCD     1      17.830  31.520  30.430  1.00  0.00            
ATOM     77  C23 GCD     1      16.500  31.180  30.940  1.00  0.00            
ATOM     78  H37 GCD     1      15.800  31.820  30.400  1.00  0.00            
ATOM     79  C24 GCD     1      16.430  31.460  32.450  1.00  0.00            
ATOM     80  H38 GCD     1      15.390  31.520  32.790  1.00  0.00            
ATOM     81  H39 GCD     1      16.750  32.480  32.700  1.00  0.00            
ATOM     82  O19 GCD     1      17.130  30.550  33.210  1.00  0.00            
ATOM     83  H40 GCD     1      18.020  30.420  32.870  1.00  0.00            
ATOM     84  O20 GCD     1      17.040  32.680  28.620  1.00  0.00            
ATOM     85  C25 GCD     1      17.680  33.780  27.980  1.00  0.00            
ATOM     86  H41 GCD     1      18.750  33.560  27.870  1.00  0.00            
ATOM     87  C26 GCD     1      16.970  34.010  26.610  1.00  0.00            
ATOM     88  H42 GCD     1      15.890  34.150  26.730  1.00  0.00            
ATOM     89  O21 GCD     1      17.280  32.960  25.720  1.00  0.00            
ATOM     90  H43 GCD     1      17.060  32.130  26.170  1.00  0.00            
ATOM     91  C27 GCD     1      17.380  35.390  26.040  1.00  0.00            
ATOM     92  H44 GCD     1      18.450  35.280  25.820  1.00  0.00            
ATOM     93  O22 GCD     1      16.780  35.660  24.810  1.00  0.00            
ATOM     94  H45 GCD     1      15.890  35.980  24.980  1.00  0.00            
ATOM     95  C28 GCD     1      17.160  36.500  27.090  1.00  0.00            
ATOM     96  H46 GCD     1      17.310  37.500  26.680  1.00  0.00            
ATOM     97  O23 GCD     1      17.910  36.240  28.230  1.00  0.00            
ATOM     98  C29 GCD     1      17.550  35.000  28.890  1.00  0.00            
ATOM     99  H47 GCD     1      16.500  35.110  29.200  1.00  0.00            
ATOM    100  C30 GCD     1      18.580  34.960  30.120  1.00  0.00            
ATOM    101  H48 GCD     1      19.610  35.230  29.840  1.00  0.00            
ATOM    102  H49 GCD     1      18.630  33.920  30.480  1.00  0.00            
ATOM    103  O24 GCD     1      18.250  35.870  31.210  1.00  0.00            
ATOM    104  H50 GCD     1      18.860  36.620  31.210  1.00  0.00            
ATOM    105  O25 GCD     1      15.780  36.470  27.330  1.00  0.00            
ATOM    106  C31 GCD     1      14.960  37.590  27.270  1.00  0.00            
ATOM    107  H51 GCD     1      15.460  38.410  26.740  1.00  0.00            
ATOM    108  C32 GCD     1      13.700  37.200  26.530  1.00  0.00            
ATOM    109  H52 GCD     1      13.190  36.340  26.980  1.00  0.00            
ATOM    110  O26 GCD     1      14.110  36.810  25.220  1.00  0.00            
ATOM    111  H53 GCD     1      13.440  36.510  24.610  1.00  0.00            
ATOM    112  C33 GCD     1      12.780  38.510  26.530  1.00  0.00            
ATOM    113  H54 GCD     1      13.280  39.310  25.980  1.00  0.00            
ATOM    114  O27 GCD     1      11.570  38.350  25.760  1.00  0.00            
ATOM    115  H55 GCD     1      11.830  38.080  24.870  1.00  0.00            
ATOM    116  C34 GCD     1      12.540  39.070  27.860  1.00  0.00            
ATOM    117  H56 GCD     1      12.250  40.120  27.730  1.00  0.00            
ATOM    118  O28 GCD     1      13.700  39.030  28.620  1.00  0.00            
ATOM    119  C35 GCD     1      14.470  37.850  28.730  1.00  0.00            
ATOM    120  H57 GCD     1      13.820  37.000  28.990  1.00  0.00            
ATOM    121  C36 GCD     1      15.570  38.040  29.760  1.00  0.00            
ATOM    122  H58 GCD     1      16.040  38.980  29.450  1.00  0.00            
ATOM    123  H59 GCD     1      16.280  37.200  29.700  1.00  0.00            
ATOM    124  O29 GCD     1      15.070  38.280  31.080  1.00  0.00            
ATOM    125  H60 GCD     1      14.800  39.200  31.200  1.00  0.00            
ATOM    126  O30 GCD     1      11.640  38.310  28.580  1.00  0.00            
ATOM    127  C37 GCD     1      10.630  39.140  29.260  1.00  0.00            
ATOM    128  H61 GCD     1      10.980  40.170  29.110  1.00  0.00            
ATOM    129  C38 GCD     1       9.320  38.940  28.540  1.00  0.00            
ATOM    130  H62 GCD     1       9.030  37.880  28.560  1.00  0.00            
ATOM    131  O31 GCD     1       9.470  39.410  27.140  1.00  0.00            
ATOM    132  H63 GCD     1      10.180  38.850  26.810  1.00  0.00            
ATOM    133  C39 GCD     1       8.250  39.760  29.280  1.00  0.00            
ATOM    134  H64 GCD     1       8.590  40.800  29.210  1.00  0.00            
ATOM    135  O32 GCD     1       6.920  39.770  28.770  1.00  0.00            
ATOM    136  H65 GCD     1       6.690  38.830  28.790  1.00  0.00            
ATOM    137  C40 GCD     1       8.120  39.250  30.740  1.00  0.00            
ATOM    138  H66 GCD     1       7.380  39.680  31.420  1.00  0.00            
ATOM    139  O33 GCD     1       9.360  39.420  31.380  1.00  0.00            
ATOM    140  C41 GCD     1      10.410  38.730  30.710  1.00  0.00            
ATOM    141  H67 GCD     1      10.320  37.640  30.800  1.00  0.00            
ATOM    142  C42 GCD     1      11.700  39.050  31.440  1.00  0.00            
ATOM    143  H68 GCD     1      11.760  40.150  31.410  1.00  0.00            
ATOM    144  H69 GCD     1      12.610  38.620  30.990  1.00  0.00            
ATOM    145  O34 GCD     1      11.720  38.590  32.820  1.00  0.00            
ATOM    146  H70 GCD     1      12.210  39.270  33.300  1.00  0.00            
ATOM    147  O35 GCD     1       7.650  37.880  30.720  1.00  0.00            
ATOM    148  C43 GCD     1       6.300  37.570  30.990  1.00  0.00            
ATOM    149  H71 GCD     1       5.750  38.510  31.050  1.00  0.00            
ATOM    150  C44 GCD     1       5.740  36.830  29.770  1.00  0.00            
ATOM    151  H72 GCD     1       6.460  36.060  29.450  1.00  0.00            
ATOM    152  O36 GCD     1       5.440  37.670  28.660  1.00  0.00            
ATOM    153  H73 GCD     1       4.950  37.070  28.090  1.00  0.00            
ATOM    154  C45 GCD     1       4.460  36.140  30.210  1.00  0.00            
ATOM    155  H74 GCD     1       3.710  36.920  30.400  1.00  0.00            
ATOM    156  O37 GCD     1       3.900  35.270  29.190  1.00  0.00            
ATOM    157  H75 GCD     1       2.940  35.240  29.060  1.00  0.00            
ATOM    158  C46 GCD     1       4.540  35.360  31.520  1.00  0.00            
ATOM    159  H76 GCD     1       3.580  35.010  31.900  1.00  0.00            
ATOM    160  O38 GCD     1       5.440  34.300  31.340  1.00  0.00            
ATOM    161  O39 GCD     1       5.010  36.210  32.580  1.00  0.00            
ATOM    162  C47 GCD     1       6.340  36.750  32.280  1.00  0.00            
ATOM    163  H77 GCD     1       7.070  35.950  32.100  1.00  0.00            
ATOM    164  C48 GCD     1       6.920  37.520  33.520  1.00  0.00            
ATOM    165  H78 GCD     1       7.940  37.870  33.330  1.00  0.00            
ATOM    166  H79 GCD     1       6.920  36.820  34.370  1.00  0.00            
ATOM    167  O40 GCD     1       6.230  38.740  33.760  1.00  0.00            
ATOM    168  H80 GCD     1       5.450  38.520  34.280  1.00  0.00            
ATOM    169  C1  CG7     2       8.330  29.950  27.260  1.00  0.00            
ATOM    170  C2  CG7     2       9.330  30.670  27.820  1.00  0.00            
ATOM    171  C3  CG7     2      10.830  30.290  27.880  1.00  0.00            
ATOM    172  C4  CG7     2      11.070  28.740  27.800  1.00  0.00            
ATOM    173  O1  CG7     2      11.480  30.730  26.690  1.00  0.00            
ATOM    174  C5  CG7     2      11.440  31.090  29.080  1.00  0.00            
ATOM    175  C6  CG7     2      12.990  31.080  29.190  1.00  0.00            
ATOM    176  C7  CG7     2      13.410  32.220  30.090  1.00  0.00            
ATOM    177  C8  CG7     2      13.530  33.530  29.830  1.00  0.00            
ATOM    178  C9  CG7     2      13.450  34.140  28.460  1.00  0.00            
ATOM    179  C10 CG7     2      13.760  34.530  30.930  1.00  0.00            
ATOM    180  C11 CG7     2      12.560  35.390  31.420  1.00  0.00            
ATOM    181  C12 CG7     2      11.340  34.560  31.640  1.00  0.00            
ATOM    182  C13 CG7     2      10.310  34.460  30.780  1.00  0.00            
ATOM    183  C14 CG7     2      10.140  35.140  29.420  1.00  0.00            
ATOM    184  C15 CG7     2       9.170  33.520  31.090  1.00  0.00            
ATOM    185  H1  CG7     2       7.300  30.290  27.160  1.00  0.00            
ATOM    186  H2  CG7     2       8.530  29.020  26.730  1.00  0.00            
ATOM    187  H3  CG7     2       9.070  31.600  28.320  1.00  0.00            
ATOM    188  H4  CG7     2      10.650  28.320  28.730  1.00  0.00            
ATOM    189  H5  CG7     2      10.600  28.190  26.980  1.00  0.00            
ATOM    190  H6  CG7     2      12.130  28.490  27.620  1.00  0.00            
ATOM    191  H7  CG7     2      10.760  30.560  26.050  1.00  0.00            
ATOM    192  H8  CG7     2      10.920  30.800  30.010  1.00  0.00            
ATOM    193  H9  CG7     2      11.060  32.120  28.940  1.00  0.00            
ATOM    194  H10 CG7     2      13.470  31.340  28.240  1.00  0.00            
ATOM    195  H11 CG7     2      13.330  30.110  29.560  1.00  0.00            
ATOM    196  H12 CG7     2      13.450  31.990  31.150  1.00  0.00            
ATOM    197  H13 CG7     2      13.580  33.350  27.710  1.00  0.00            
ATOM    198  H14 CG7     2      12.490  34.630  28.230  1.00  0.00            
ATOM    199  H15 CG7     2      14.270  34.870  28.460  1.00  0.00            
ATOM    200  H16 CG7     2      14.560  35.250  30.720  1.00  0.00            
ATOM    201  H17 CG7     2      14.150  33.970  31.780  1.00  0.00            
ATOM    202  H18 CG7     2      12.300  36.270  30.820  1.00  0.00            
ATOM    203  H19 CG7     2      12.940  35.740  32.390  1.00  0.00            
ATOM    204  H20 CG7     2      11.320  33.910  32.510  1.00  0.00            
ATOM    205  H21 CG7     2      10.960  35.810  29.160  1.00  0.00            
ATOM    206  H22 CG7     2       9.960  34.360  28.670  1.00  0.00            
ATOM    207  H23 CG7     2       9.300  35.840  29.450  1.00  0.00            
ATOM    208  H24 CG7     2       9.360  32.800  31.900  1.00  0.00            
ATOM    209  H25 CG7     2       8.250  34.010  31.430  1.00  0.00            
ATOM    210  H26 CG7     2       8.770  33.000  30.210  1.00  0.00            
TER
ENDMDL
MODEL        1
ATOM      1  H1  GCD     1      23.100  26.810  30.940  1.00  0.00            
ATOM      2  O1  GCD     1      22.330  27.310  30.640  1.00  0.00            
ATOM      3  C1  GCD     1      21.440  27.620  31.700  1.00  0.00            
ATOM      4  H2  GCD     1      21.360  26.820  32.450  1.00  0.00            
ATOM      5  H3  GCD     1      21.850  28.450  32.280  1.00  0.00            
ATOM      6  C2  GCD     1      20.060  27.990  31.110  1.00  0.00            
ATOM      7  H4  GCD     1      20.330  28.720  30.350  1.00  0.00            
ATOM      8  C3  GCD     1      19.060  28.470  32.120  1.00  0.00            
ATOM      9  H5  GCD     1      19.010  27.760  32.960  1.00  0.00            
ATOM     10  C4  GCD     1      17.780  28.730  31.520  1.00  0.00            
ATOM     11  H6  GCD     1      17.850  29.650  30.920  1.00  0.00            
ATOM     12  O2  GCD     1      16.810  28.920  32.570  1.00  0.00            
ATOM     13  H7  GCD     1      15.910  28.890  32.250  1.00  0.00            
ATOM     14  C5  GCD     1      17.320  27.610  30.580  1.00  0.00            
ATOM     15  H8  GCD     1      16.950  26.780  31.200  1.00  0.00            
ATOM     16  O3  GCD     1      16.190  28.110  29.870  1.00  0.00            
ATOM     17  H9  GCD     1      16.600  28.500  29.090  1.00  0.00            
ATOM     18  C6  GCD     1      18.430  27.060  29.760  1.00  0.00            
ATOM     19  O4  GCD     1      19.530  26.780  30.510  1.00  0.00            
ATOM     20  H10 GCD     1      18.150  26.060  29.400  1.00  0.00            
ATOM     21  O5  GCD     1      18.850  27.960  28.770  1.00  0.00            
ATOM     22  C7  GCD     1      18.600  27.510  27.500  1.00  0.00            
ATOM     23  H11 GCD     1      17.720  26.870  27.350  1.00  0.00            
ATOM     24  C8  GCD     1      18.190  28.820  26.820  1.00  0.00            
ATOM     25  H12 GCD     1      18.930  29.630  26.920  1.00  0.00            
ATOM     26  O6  GCD     1      16.930  29.290  27.240  1.00  0.00            
ATOM     27  H13 GCD     1      16.350  28.570  26.970  1.00  0.00            
ATOM     28  C9  GCD     1      17.970  28.610  25.330  1.00  0.00            
ATOM     29  H14 GCD     1      17.160  27.900  25.150  1.00  0.00            
ATOM     30  O7  GCD     1      17.700  29.760  24.500  1.00  0.00            
ATOM     31  H15 GCD     1      16.960  30.290  24.830  1.00  0.00            
ATOM     32  C10 GCD     1      19.250  27.940  24.740  1.00  0.00            
ATOM     33  H16 GCD     1      19.050  27.770  23.680  1.00  0.00            
ATOM     34  O8  GCD     1      19.540  26.710  25.470  1.00  0.00            
ATOM     35  C11 GCD     1      19.850  26.950  26.850  1.00  0.00            
ATOM     36  H17 GCD     1      20.650  27.700  26.950  1.00  0.00            
ATOM     37  C12 GCD     1      20.170  25.610  27.480  1.00  0.00            
ATOM     38  H18 GCD     1      20.510  25.910  28.480  1.00  0.00            
ATOM     39  H19 GCD     1      21.030  25.170  26.970  1.00  0.00            
ATOM     40  O9  GCD     1      19.050  24.710  27.650  1.00  0.00            
ATOM     41  H20 GCD     1      18.460  24.950  26.920  1.00  0.00            
ATOM     42  O10 GCD     1      20.370  28.820  24.850  1.00  0.00            
ATOM     43  C13 GCD     1      21.250  28.880  23.710  1.00  0.00            
ATOM     44  H21 GCD     1      20.970  28.240  22.870  1.00  0.00            
ATOM     45  C14 GCD     1      21.240  30.300  23.230  1.00  0.00            
ATOM     46  H22 GCD     1      21.350  30.960  24.100  1.00  0.00            
ATOM     47  O11 GCD     1      19.940  30.620  22.640  1.00  0.00            
ATOM     48  H23 GCD     1      19.250  30.620  23.310  1.00  0.00            
ATOM     49  C15 GCD     1      22.370  30.620  22.270  1.00  0.00            
ATOM     50  H24 GCD     1      22.310  29.980  21.380  1.00  0.00            
ATOM     51  O12 GCD     1      22.370  31.950  21.730  1.00  0.00            
ATOM     52  H25 GCD     1      23.030  32.550  22.090  1.00  0.00            
ATOM     53  C16 GCD     1      23.650  30.290  22.890  1.00  0.00            
ATOM     54  H26 GCD     1      24.420  30.400  22.120  1.00  0.00            
ATOM     55  O13 GCD     1      23.630  28.940  23.320  1.00  0.00            
ATOM     56  C17 GCD     1      22.650  28.580  24.250  1.00  0.00            
ATOM     57  H27 GCD     1      22.860  29.250  25.100  1.00  0.00            
ATOM     58  C18 GCD     1      22.930  27.110  24.610  1.00  0.00            
ATOM     59  H28 GCD     1      22.480  26.790  25.560  1.00  0.00            
ATOM     60  H29 GCD     1      24.010  26.970  24.740  1.00  0.00            
ATOM     61  O14 GCD     1      22.520  26.260  23.570  1.00  0.00            
ATOM     62  H30 GCD     1      23.280  26.260  22.970  1.00  0.00            
ATOM     63  O15 GCD     1      24.070  31.170  23.920  1.00  0.00            
ATOM     64  C19 GCD     1      25.410  31.590  23.810  1.00  0.00            
ATOM     65  H31 GCD     1      26.010  30.800  23.350  1.00  0.00            
ATOM     66  C20 GCD     1      25.510  32.950  23.090  1.00  0.00            
ATOM     67  H32 GCD     1      24.790  33.530  23.690  1.00  0.00            
ATOM     68  O16 GCD     1      24.920  32.950  21.780  1.00  0.00            
ATOM     69  H33 GCD     1      25.060  33.760  21.280  1.00  0.00            
ATOM     70  C21 GCD     1      26.930  33.520  23.170  1.00  0.00            
ATOM     71  H34 GCD     1      27.480  32.950  22.400  1.00  0.00            
ATOM     72  O17 GCD     1      26.980  34.900  22.760  1.00  0.00            
ATOM     73  H35 GCD     1      26.660  35.380  23.530  1.00  0.00            
ATOM     74  C22 GCD     1      27.540  33.370  24.560  1.00  0.00            
ATOM     75  H36 GCD     1      28.620  33.560  24.580  1.00  0.00            
ATOM     76  O18 GCD     1      27.440  32.030  25.020  1.00  0.00            
ATOM     77  C23 GCD     1      26.060  31.620  25.180  1.00  0.00            
ATOM     78  H37 GCD     1      25.490  32.250  25.890  1.00  0.00            
ATOM     79  C24 GCD     1      25.950  30.240  25.770  1.00  0.00            
ATOM     80  H38 GCD     1      26.470  29.460  25.200  1.00  0.00            
ATOM     81  H39 GCD     1      24.890  29.970  25.710  1.00  0.00            
ATOM     82  O19 GCD     1      26.210  30.090  27.130  1.00  0.00            
ATOM     83  H40 GCD     1      27.070  30.510  27.270  1.00  0.00            
ATOM     84  O20 GCD     1      26.790  34.250  25.460  1.00  0.00            
ATOM     85  C25 GCD     1      27.430  35.370  25.940  1.00  0.00            
ATOM     86  H41 GCD     1      28.300  35.630  25.320  1.00  0.00            
ATOM     87  C26 GCD     1      26.560  36.600  25.830  1.00  0.00            
ATOM     88  H42 GCD     1      25.570  36.290  26.170  1.00  0.00            
ATOM     89  O21 GCD     1      26.590  37.040  24.440  1.00  0.00            
ATOM     90  H43 GCD     1      25.950  37.750  24.280  1.00  0.00            
ATOM     91  C27 GCD     1      27.040  37.830  26.610  1.00  0.00            
ATOM     92  H44 GCD     1      28.030  38.070  26.210  1.00  0.00            
ATOM     93  O22 GCD     1      26.240  38.980  26.600  1.00  0.00            
ATOM     94  H45 GCD     1      25.380  38.810  26.990  1.00  0.00            
ATOM     95  C28 GCD     1      27.340  37.490  28.100  1.00  0.00            
ATOM     96  H46 GCD     1      27.820  38.320  28.610  1.00  0.00            
ATOM     97  O23 GCD     1      28.260  36.390  28.080  1.00  0.00            
ATOM     98  C29 GCD     1      27.830  35.180  27.400  1.00  0.00            
ATOM     99  H47 GCD     1      26.950  34.820  27.940  1.00  0.00            
ATOM    100  C30 GCD     1      28.900  34.060  27.600  1.00  0.00            
ATOM    101  H48 GCD     1      28.480  33.110  27.240  1.00  0.00            
ATOM    102  H49 GCD     1      29.110  33.830  28.650  1.00  0.00            
ATOM    103  O24 GCD     1      30.170  34.220  27.000  1.00  0.00            
ATOM    104  H50 GCD     1      30.790  34.070  27.720  1.00  0.00            
ATOM    105  O25 GCD     1      26.100  37.160  28.700  1.00  0.00            
ATOM    106  C31 GCD     1      25.380  38.150  29.410  1.00  0.00            
ATOM    107  H51 GCD     1      25.720  39.160  29.150  1.00  0.00            
ATOM    108  C32 GCD     1      23.890  38.000  29.050  1.00  0.00            
ATOM    109  H52 GCD     1      23.510  36.980  29.170  1.00  0.00            
ATOM    110  O26 GCD     1      23.780  38.320  27.670  1.00  0.00            
ATOM    111  H53 GCD     1      22.910  38.050  27.350  1.00  0.00            
ATOM    112  C33 GCD     1      22.960  38.940  29.930  1.00  0.00            
ATOM    113  H54 GCD     1      23.300  39.950  29.650  1.00  0.00            
ATOM    114  O27 GCD     1      21.600  38.750  29.700  1.00  0.00            
ATOM    115  H55 GCD     1      21.490  38.900  28.750  1.00  0.00            
ATOM    116  C34 GCD     1      23.300  38.710  31.390  1.00  0.00            
ATOM    117  H56 GCD     1      22.780  39.410  32.050  1.00  0.00            
ATOM    118  O28 GCD     1      24.670  38.940  31.590  1.00  0.00            
ATOM    119  C35 GCD     1      25.620  38.070  30.950  1.00  0.00            
ATOM    120  H57 GCD     1      25.450  37.040  31.270  1.00  0.00            
ATOM    121  C36 GCD     1      26.980  38.470  31.460  1.00  0.00            
ATOM    122  H58 GCD     1      27.070  39.560  31.360  1.00  0.00            
ATOM    123  H59 GCD     1      27.750  37.990  30.840  1.00  0.00            
ATOM    124  O29 GCD     1      27.010  38.070  32.840  1.00  0.00            
ATOM    125  H60 GCD     1      26.230  38.450  33.260  1.00  0.00            
ATOM    126  O30 GCD     1      23.020  37.350  31.690  1.00  0.00            
ATOM    127  C37 GCD     1      22.330  37.140  32.930  1.00  0.00            
ATOM    128  H61 GCD     1      22.450  38.040  33.540  1.00  0.00            
ATOM    129  C38 GCD     1      20.860  36.870  32.570  1.00  0.00            
ATOM    130  H62 GCD     1      20.960  36.080  31.820  1.00  0.00            
ATOM    131  O31 GCD     1      20.220  38.040  32.030  1.00  0.00            
ATOM    132  H63 GCD     1      20.680  38.070  31.180  1.00  0.00            
ATOM    133  C39 GCD     1      20.090  36.320  33.700  1.00  0.00            
ATOM    134  H64 GCD     1      19.890  37.090  34.450  1.00  0.00            
ATOM    135  O32 GCD     1      18.880  35.740  33.320  1.00  0.00            
ATOM    136  H65 GCD     1      19.180  34.820  33.290  1.00  0.00            
ATOM    137  C40 GCD     1      20.840  35.100  34.330  1.00  0.00            
ATOM    138  H66 GCD     1      20.420  34.800  35.290  1.00  0.00            
ATOM    139  O33 GCD     1      22.130  35.460  34.630  1.00  0.00            
ATOM    140  C41 GCD     1      23.010  35.890  33.570  1.00  0.00            
ATOM    141  H67 GCD     1      23.210  35.140  32.800  1.00  0.00            
ATOM    142  C42 GCD     1      24.470  36.120  34.130  1.00  0.00            
ATOM    143  H68 GCD     1      24.420  36.990  34.790  1.00  0.00            
ATOM    144  H69 GCD     1      25.160  36.280  33.300  1.00  0.00            
ATOM    145  O34 GCD     1      24.910  34.920  34.830  1.00  0.00            
ATOM    146  H70 GCD     1      24.100  34.610  35.260  1.00  0.00            
ATOM    147  O35 GCD     1      20.900  33.950  33.500  1.00  0.00            
ATOM    148  C43 GCD     1      20.700  32.730  34.200  1.00  0.00            
ATOM    149  H71 GCD     1      21.060  32.740  35.240  1.00  0.00            
ATOM    150  C44 GCD     1      19.200  32.400  34.190  1.00  0.00            
ATOM    151  H72 GCD     1      18.760  32.430  33.190  1.00  0.00            
ATOM    152  O36 GCD     1      18.500  33.210  34.990  1.00  0.00            
ATOM    153  H73 GCD     1      17.670  33.110  34.510  1.00  0.00            
ATOM    154  C45 GCD     1      18.960  30.940  34.660  1.00  0.00            
ATOM    155  H74 GCD     1      19.270  30.890  35.710  1.00  0.00            
ATOM    156  O37 GCD     1      17.610  30.490  34.610  1.00  0.00            
ATOM    157  H75 GCD     1      17.540  29.960  33.810  1.00  0.00            
ATOM    158  C46 GCD     1      19.900  29.940  33.940  1.00  0.00            
ATOM    159  H76 GCD     1      19.790  29.000  34.480  1.00  0.00            
ATOM    160  O38 GCD     1      19.350  29.800  32.620  1.00  0.00            
ATOM    161  O39 GCD     1      21.290  30.390  33.950  1.00  0.00            
ATOM    162  C47 GCD     1      21.410  31.660  33.370  1.00  0.00            
ATOM    163  H77 GCD     1      21.010  31.660  32.350  1.00  0.00            
ATOM    164  C48 GCD     1      22.910  31.950  33.290  1.00  0.00            
ATOM    165  H78 GCD     1      23.080  32.900  32.790  1.00  0.00            
ATOM    166  H79 GCD     1      23.400  31.160  32.690  1.00  0.00            
ATOM    167  O40 GCD     1      23.520  32.000  34.560  1.00  0.00            
ATOM    168  H80 GCD     1      24.400  32.410  34.540  1.00  0.00            
ATOM    169  C1  CG7     2      21.980  36.010  21.000  1.00  0.00            
ATOM    170  C2  CG7     2      21.190  35.920  22.020  1.00  0.00            
ATOM    171  C3  CG7     2      21.430  36.120  23.500  1.00  0.00            
ATOM    172  C4  CG7     2      22.470  37.220  23.760  1.00  0.00            
ATOM    173  O1  CG7     2      20.330  36.730  24.140  1.00  0.00            
ATOM    174  C5  CG7     2      21.810  34.720  24.160  1.00  0.00            
ATOM    175  C6  CG7     2      21.840  34.830  25.700  1.00  0.00            
ATOM    176  C7  CG7     2      22.040  33.440  26.240  1.00  0.00            
ATOM    177  C8  CG7     2      21.210  32.500  26.720  1.00  0.00            
ATOM    178  C9  CG7     2      19.700  32.670  26.860  1.00  0.00            
ATOM    179  C10 CG7     2      21.610  31.230  27.360  1.00  0.00            
ATOM    180  C11 CG7     2      21.790  31.380  28.900  1.00  0.00            
ATOM    181  C12 CG7     2      23.100  32.060  29.200  1.00  0.00            
ATOM    182  C13 CG7     2      23.250  33.370  29.360  1.00  0.00            
ATOM    183  C14 CG7     2      22.160  34.390  29.470  1.00  0.00            
ATOM    184  C15 CG7     2      24.640  33.920  29.450  1.00  0.00            
ATOM    185  H1  CG7     2      21.630  35.890  19.980  1.00  0.00            
ATOM    186  H2  CG7     2      23.000  36.380  21.090  1.00  0.00            
ATOM    187  H3  CG7     2      20.170  35.600  21.780  1.00  0.00            
ATOM    188  H4  CG7     2      22.510  37.610  24.790  1.00  0.00            
ATOM    189  H5  CG7     2      23.460  36.870  23.450  1.00  0.00            
ATOM    190  H6  CG7     2      22.310  38.140  23.190  1.00  0.00            
ATOM    191  H7  CG7     2      20.200  37.530  23.590  1.00  0.00            
ATOM    192  H8  CG7     2      22.690  34.310  23.650  1.00  0.00            
ATOM    193  H9  CG7     2      20.990  34.040  23.880  1.00  0.00            
ATOM    194  H10 CG7     2      20.840  35.200  25.970  1.00  0.00            
ATOM    195  H11 CG7     2      22.650  35.480  26.050  1.00  0.00            
ATOM    196  H12 CG7     2      23.100  33.240  26.410  1.00  0.00            
ATOM    197  H13 CG7     2      19.170  32.030  26.140  1.00  0.00            
ATOM    198  H14 CG7     2      19.310  32.220  27.780  1.00  0.00            
ATOM    199  H15 CG7     2      19.440  33.740  26.820  1.00  0.00            
ATOM    200  H16 CG7     2      22.580  30.920  26.950  1.00  0.00            
ATOM    201  H17 CG7     2      21.040  30.320  27.120  1.00  0.00            
ATOM    202  H18 CG7     2      21.890  30.390  29.350  1.00  0.00            
ATOM    203  H19 CG7     2      20.940  31.800  29.460  1.00  0.00            
ATOM    204  H20 CG7     2      23.940  31.390  29.050  1.00  0.00            
ATOM    205  H21 CG7     2      21.210  33.910  29.700  1.00  0.00            
ATOM    206  H22 CG7     2      22.260  35.190  30.220  1.00  0.00            
ATOM    207  H23 CG7     2      22.090  34.880  28.490  1.00  0.00            
ATOM    208  H24 CG7     2      25.470  33.220  29.610  1.00  0.00            
ATOM    209  H25 CG7     2      24.930  34.450  28.530  1.00  0.00            
ATOM    210  H26 CG7     2      24.800  34.660  30.240  1.00  0.00            
TER
ENDMDL
MODEL        1
ATOM      1  H1  GCD     1      21.050  30.890  34.930  1.00  0.00            
ATOM      2  O1  GCD     1      20.840  30.140  34.360  1.00  0.00            
ATOM      3  C1  GCD     1      21.840  29.990  33.280  1.00  0.00            
ATOM      4  H2  GCD     1      22.520  30.850  33.240  1.00  0.00            
ATOM      5  H3  GCD     1      22.380  29.040  33.370  1.00  0.00            
ATOM      6  C2  GCD     1      21.150  29.870  31.870  1.00  0.00            
ATOM      7  H4  GCD     1      21.920  29.830  31.090  1.00  0.00            
ATOM      8  C3  GCD     1      20.220  31.070  31.520  1.00  0.00            
ATOM      9  H5  GCD     1      19.420  31.140  32.270  1.00  0.00            
ATOM     10  C4  GCD     1      19.670  30.910  30.130  1.00  0.00            
ATOM     11  H6  GCD     1      20.530  30.760  29.460  1.00  0.00            
ATOM     12  O2  GCD     1      18.960  32.070  29.710  1.00  0.00            
ATOM     13  H7  GCD     1      18.720  31.990  28.780  1.00  0.00            
ATOM     14  C5  GCD     1      18.810  29.660  30.240  1.00  0.00            
ATOM     15  H8  GCD     1      18.110  29.910  31.050  1.00  0.00            
ATOM     16  O3  GCD     1      18.130  29.390  29.010  1.00  0.00            
ATOM     17  H9  GCD     1      17.400  28.760  29.110  1.00  0.00            
ATOM     18  C6  GCD     1      19.740  28.440  30.590  1.00  0.00            
ATOM     19  O4  GCD     1      20.210  28.840  31.910  1.00  0.00            
ATOM     20  H10 GCD     1      19.160  27.520  30.580  1.00  0.00            
ATOM     21  O5  GCD     1      20.740  28.320  29.590  1.00  0.00            
ATOM     22  C7  GCD     1      20.560  27.440  28.500  1.00  0.00            
ATOM     23  H11 GCD     1      19.540  27.010  28.460  1.00  0.00            
ATOM     24  C8  GCD     1      21.010  28.270  27.310  1.00  0.00            
ATOM     25  H12 GCD     1      21.970  28.630  27.710  1.00  0.00            
ATOM     26  O6  GCD     1      20.050  29.360  27.120  1.00  0.00            
ATOM     27  H13 GCD     1      19.250  29.150  27.620  1.00  0.00            
ATOM     28  C9  GCD     1      21.230  27.450  26.040  1.00  0.00            
ATOM     29  H14 GCD     1      20.270  27.010  25.740  1.00  0.00            
ATOM     30  O7  GCD     1      21.720  28.320  24.960  1.00  0.00            
ATOM     31  H15 GCD     1      22.680  28.320  25.070  1.00  0.00            
ATOM     32  C10 GCD     1      22.270  26.390  26.340  1.00  0.00            
ATOM     33  H16 GCD     1      22.300  25.680  25.510  1.00  0.00            
ATOM     34  O8  GCD     1      21.890  25.600  27.470  1.00  0.00            
ATOM     35  C11 GCD     1      21.510  26.300  28.660  1.00  0.00            
ATOM     36  H17 GCD     1      22.450  26.790  28.950  1.00  0.00            
ATOM     37  C12 GCD     1      21.230  25.280  29.750  1.00  0.00            
ATOM     38  H18 GCD     1      20.330  24.690  29.520  1.00  0.00            
ATOM     39  H19 GCD     1      21.000  25.930  30.610  1.00  0.00            
ATOM     40  O9  GCD     1      22.370  24.510  30.000  1.00  0.00            
ATOM     41  H20 GCD     1      22.720  24.350  29.110  1.00  0.00            
ATOM     42  O10 GCD     1      23.570  26.970  26.420  1.00  0.00            
ATOM     43  C13 GCD     1      24.540  26.300  25.690  1.00  0.00            
ATOM     44  H21 GCD     1      24.270  25.320  25.270  1.00  0.00            
ATOM     45  C14 GCD     1      25.090  27.250  24.630  1.00  0.00            
ATOM     46  H22 GCD     1      25.550  28.070  25.190  1.00  0.00            
ATOM     47  O11 GCD     1      24.120  27.660  23.660  1.00  0.00            
ATOM     48  H23 GCD     1      24.530  28.360  23.140  1.00  0.00            
ATOM     49  C15 GCD     1      26.170  26.440  23.890  1.00  0.00            
ATOM     50  H24 GCD     1      25.780  25.540  23.390  1.00  0.00            
ATOM     51  O12 GCD     1      26.850  27.180  22.830  1.00  0.00            
ATOM     52  H25 GCD     1      26.490  28.070  22.740  1.00  0.00            
ATOM     53  C16 GCD     1      27.210  25.950  24.850  1.00  0.00            
ATOM     54  H26 GCD     1      27.750  25.260  24.190  1.00  0.00            
ATOM     55  O13 GCD     1      26.670  25.220  25.870  1.00  0.00            
ATOM     56  C17 GCD     1      25.720  25.930  26.650  1.00  0.00            
ATOM     57  H27 GCD     1      26.160  26.820  27.110  1.00  0.00            
ATOM     58  C18 GCD     1      25.240  25.140  27.850  1.00  0.00            
ATOM     59  H28 GCD     1      24.720  24.210  27.620  1.00  0.00            
ATOM     60  H29 GCD     1      24.420  25.710  28.300  1.00  0.00            
ATOM     61  O14 GCD     1      26.300  24.780  28.780  1.00  0.00            
ATOM     62  H30 GCD     1      26.720  24.020  28.370  1.00  0.00            
ATOM     63  O15 GCD     1      28.040  27.010  25.440  1.00  0.00            
ATOM     64  C19 GCD     1      29.440  26.910  25.360  1.00  0.00            
ATOM     65  H31 GCD     1      29.680  25.920  24.940  1.00  0.00            
ATOM     66  C20 GCD     1      29.920  27.980  24.390  1.00  0.00            
ATOM     67  H32 GCD     1      29.530  28.980  24.610  1.00  0.00            
ATOM     68  O16 GCD     1      29.490  27.610  23.060  1.00  0.00            
ATOM     69  H33 GCD     1      28.570  27.340  23.190  1.00  0.00            
ATOM     70  C21 GCD     1      31.470  28.140  24.510  1.00  0.00            
ATOM     71  H34 GCD     1      31.820  27.150  24.160  1.00  0.00            
ATOM     72  O17 GCD     1      31.970  29.130  23.600  1.00  0.00            
ATOM     73  H35 GCD     1      32.110  29.950  24.090  1.00  0.00            
ATOM     74  C22 GCD     1      31.820  28.300  25.930  1.00  0.00            
ATOM     75  H36 GCD     1      32.900  28.380  26.100  1.00  0.00            
ATOM     76  O18 GCD     1      31.360  27.200  26.610  1.00  0.00            
ATOM     77  C23 GCD     1      29.900  27.080  26.780  1.00  0.00            
ATOM     78  H37 GCD     1      29.420  28.000  27.130  1.00  0.00            
ATOM     79  C24 GCD     1      29.450  25.980  27.770  1.00  0.00            
ATOM     80  H38 GCD     1      28.390  25.710  27.670  1.00  0.00            
ATOM     81  H39 GCD     1      29.550  26.320  28.800  1.00  0.00            
ATOM     82  O19 GCD     1      30.230  24.820  27.800  1.00  0.00            
ATOM     83  H40 GCD     1      30.360  24.590  26.870  1.00  0.00            
ATOM     84  O20 GCD     1      31.170  29.460  26.440  1.00  0.00            
ATOM     85  C25 GCD     1      32.040  30.460  26.960  1.00  0.00            
ATOM     86  H41 GCD     1      33.100  30.170  26.900  1.00  0.00            
ATOM     87  C26 GCD     1      31.720  31.800  26.170  1.00  0.00            
ATOM     88  H42 GCD     1      30.680  32.120  26.290  1.00  0.00            
ATOM     89  O21 GCD     1      32.170  31.650  24.790  1.00  0.00            
ATOM     90  H43 GCD     1      32.040  32.470  24.290  1.00  0.00            
ATOM     91  C27 GCD     1      32.460  32.960  26.770  1.00  0.00            
ATOM     92  H44 GCD     1      33.520  32.740  26.630  1.00  0.00            
ATOM     93  O22 GCD     1      32.170  34.270  26.330  1.00  0.00            
ATOM     94  H45 GCD     1      31.210  34.300  26.270  1.00  0.00            
ATOM     95  C28 GCD     1      32.400  32.900  28.330  1.00  0.00            
ATOM     96  H46 GCD     1      33.080  33.640  28.760  1.00  0.00            
ATOM     97  O23 GCD     1      32.830  31.630  28.890  1.00  0.00            
ATOM     98  C29 GCD     1      31.980  30.570  28.490  1.00  0.00            
ATOM     99  H47 GCD     1      30.930  30.780  28.730  1.00  0.00            
ATOM    100  C30 GCD     1      32.460  29.350  29.260  1.00  0.00            
ATOM    101  H48 GCD     1      31.750  28.510  29.260  1.00  0.00            
ATOM    102  H49 GCD     1      32.480  29.670  30.310  1.00  0.00            
ATOM    103  O24 GCD     1      33.760  28.860  28.860  1.00  0.00            
ATOM    104  H50 GCD     1      34.360  29.420  29.360  1.00  0.00            
ATOM    105  O25 GCD     1      31.170  33.210  28.930  1.00  0.00            
ATOM    106  C31 GCD     1      31.320  33.890  30.200  1.00  0.00            
ATOM    107  H51 GCD     1      32.340  33.990  30.590  1.00  0.00            
ATOM    108  C32 GCD     1      30.880  35.310  29.860  1.00  0.00            
ATOM    109  H52 GCD     1      29.880  35.270  29.400  1.00  0.00            
ATOM    110  O26 GCD     1      31.760  35.970  28.910  1.00  0.00            
ATOM    111  H53 GCD     1      31.550  35.720  28.000  1.00  0.00            
ATOM    112  C33 GCD     1      30.600  36.140  31.050  1.00  0.00            
ATOM    113  H54 GCD     1      31.530  36.520  31.490  1.00  0.00            
ATOM    114  O27 GCD     1      29.920  37.420  30.690  1.00  0.00            
ATOM    115  H55 GCD     1      29.150  37.310  30.130  1.00  0.00            
ATOM    116  C34 GCD     1      29.750  35.410  32.070  1.00  0.00            
ATOM    117  H56 GCD     1      29.730  35.950  33.020  1.00  0.00            
ATOM    118  O28 GCD     1      30.330  34.140  32.390  1.00  0.00            
ATOM    119  C35 GCD     1      30.420  33.260  31.310  1.00  0.00            
ATOM    120  H57 GCD     1      29.420  33.080  30.910  1.00  0.00            
ATOM    121  C36 GCD     1      30.990  31.950  31.820  1.00  0.00            
ATOM    122  H58 GCD     1      30.660  31.200  31.090  1.00  0.00            
ATOM    123  H59 GCD     1      30.560  31.790  32.810  1.00  0.00            
ATOM    124  O29 GCD     1      32.430  31.890  32.040  1.00  0.00            
ATOM    125  H60 GCD     1      32.740  31.030  32.350  1.00  0.00            
ATOM    126  O30 GCD     1      28.460  35.140  31.630  1.00  0.00            
ATOM    127  C37 GCD     1      27.450  36.110  31.990  1.00  0.00            
ATOM    128  H61 GCD     1      27.870  37.110  32.190  1.00  0.00            
ATOM    129  C38 GCD     1      26.610  36.170  30.690  1.00  0.00            
ATOM    130  H62 GCD     1      26.220  35.180  30.400  1.00  0.00            
ATOM    131  O31 GCD     1      27.440  36.560  29.610  1.00  0.00            
ATOM    132  H63 GCD     1      26.880  36.490  28.830  1.00  0.00            
ATOM    133  C39 GCD     1      25.430  37.090  30.890  1.00  0.00            
ATOM    134  H64 GCD     1      25.730  38.100  31.200  1.00  0.00            
ATOM    135  O32 GCD     1      24.570  37.090  29.740  1.00  0.00            
ATOM    136  H65 GCD     1      24.600  37.920  29.250  1.00  0.00            
ATOM    137  C40 GCD     1      24.620  36.590  32.120  1.00  0.00            
ATOM    138  H66 GCD     1      23.860  37.350  32.350  1.00  0.00            
ATOM    139  O33 GCD     1      25.430  36.410  33.260  1.00  0.00            
ATOM    140  C41 GCD     1      26.570  35.600  33.130  1.00  0.00            
ATOM    141  H67 GCD     1      26.230  34.610  32.780  1.00  0.00            
ATOM    142  C42 GCD     1      27.180  35.460  34.490  1.00  0.00            
ATOM    143  H68 GCD     1      28.080  34.870  34.290  1.00  0.00            
ATOM    144  H69 GCD     1      26.530  34.840  35.120  1.00  0.00            
ATOM    145  O34 GCD     1      27.530  36.640  35.200  1.00  0.00            
ATOM    146  H70 GCD     1      28.390  36.890  34.850  1.00  0.00            
ATOM    147  O35 GCD     1      24.120  35.290  31.780  1.00  0.00            
ATOM    148  C43 GCD     1      22.820  34.950  32.300  1.00  0.00            
ATOM    149  H71 GCD     1      22.550  35.760  32.990  1.00  0.00            
ATOM    150  C44 GCD     1      21.840  34.870  31.130  1.00  0.00            
ATOM    151  H72 GCD     1      22.110  34.070  30.430  1.00  0.00            
ATOM    152  O36 GCD     1      21.890  36.110  30.490  1.00  0.00            
ATOM    153  H73 GCD     1      22.810  36.270  30.250  1.00  0.00            
ATOM    154  C45 GCD     1      20.430  34.610  31.650  1.00  0.00            
ATOM    155  H74 GCD     1      20.120  35.390  32.360  1.00  0.00            
ATOM    156  O37 GCD     1      19.490  34.570  30.670  1.00  0.00            
ATOM    157  H75 GCD     1      19.510  33.640  30.450  1.00  0.00            
ATOM    158  C46 GCD     1      20.540  33.260  32.380  1.00  0.00            
ATOM    159  H76 GCD     1      19.540  33.060  32.780  1.00  0.00            
ATOM    160  O38 GCD     1      21.040  32.220  31.500  1.00  0.00            
ATOM    161  O39 GCD     1      21.480  33.260  33.440  1.00  0.00            
ATOM    162  C47 GCD     1      22.870  33.680  33.090  1.00  0.00            
ATOM    163  H77 GCD     1      23.290  32.890  32.460  1.00  0.00            
ATOM    164  C48 GCD     1      23.680  33.780  34.340  1.00  0.00            
ATOM    165  H78 GCD     1      23.110  34.420  35.030  1.00  0.00            
ATOM    166  H79 GCD     1      24.650  34.120  33.960  1.00  0.00            
ATOM    167  O40 GCD     1      23.900  32.530  35.120  1.00  0.00            
ATOM    168  H80 GCD     1      23.170  32.360  35.740  1.00  0.00            
ATOM    169  C1  CG7     2      23.880  30.510  26.060  1.00  0.00            
ATOM    170  C2  CG7     2      24.990  31.230  25.790  1.00  0.00            
ATOM    171  C3  CG7     2      26.230  31.480  26.610  1.00  0.00            
ATOM    172  C4  CG7     2      27.220  30.360  26.230  1.00  0.00            
ATOM    173  O1  CG7     2      26.780  32.690  26.230  1.00  0.00            
ATOM    174  C5  CG7     2      26.040  31.440  28.170  1.00  0.00            
ATOM    175  C6  CG7     2      27.280  32.120  28.880  1.00  0.00            
ATOM    176  C7  CG7     2      27.080  31.980  30.410  1.00  0.00            
ATOM    177  C8  CG7     2      27.470  30.940  31.180  1.00  0.00            
ATOM    178  C9  CG7     2      28.220  29.740  30.580  1.00  0.00            
ATOM    179  C10 CG7     2      27.100  30.880  32.710  1.00  0.00            
ATOM    180  C11 CG7     2      25.600  30.750  32.890  1.00  0.00            
ATOM    181  C12 CG7     2      24.850  29.700  32.080  1.00  0.00            
ATOM    182  C13 CG7     2      24.630  28.430  32.430  1.00  0.00            
ATOM    183  C14 CG7     2      25.080  27.750  33.640  1.00  0.00            
ATOM    184  C15 CG7     2      23.810  27.520  31.560  1.00  0.00            
ATOM    185  H1  CG7     2      23.050  30.410  25.370  1.00  0.00            
ATOM    186  H2  CG7     2      23.790  30.020  27.030  1.00  0.00            
ATOM    187  H3  CG7     2      25.190  31.570  24.780  1.00  0.00            
ATOM    188  H4  CG7     2      28.270  30.670  26.250  1.00  0.00            
ATOM    189  H5  CG7     2      27.160  29.610  27.040  1.00  0.00            
ATOM    190  H6  CG7     2      26.970  29.900  25.270  1.00  0.00            
ATOM    191  H7  CG7     2      27.250  32.610  25.390  1.00  0.00            
ATOM    192  H8  CG7     2      25.840  30.440  28.560  1.00  0.00            
ATOM    193  H9  CG7     2      25.170  32.070  28.390  1.00  0.00            
ATOM    194  H10 CG7     2      27.300  33.170  28.570  1.00  0.00            
ATOM    195  H11 CG7     2      28.130  31.530  28.510  1.00  0.00            
ATOM    196  H12 CG7     2      26.550  32.830  30.840  1.00  0.00            
ATOM    197  H13 CG7     2      27.600  28.850  30.760  1.00  0.00            
ATOM    198  H14 CG7     2      28.630  29.770  29.560  1.00  0.00            
ATOM    199  H15 CG7     2      29.140  29.510  31.120  1.00  0.00            
ATOM    200  H16 CG7     2      27.360  31.880  33.090  1.00  0.00            
ATOM    201  H17 CG7     2      27.690  30.090  33.170  1.00  0.00            
ATOM    202  H18 CG7     2      25.080  31.660  32.570  1.00  0.00            
ATOM    203  H19 CG7     2      25.480  30.600  33.970  1.00  0.00            
ATOM    204  H20 CG7     2      24.420  30.020  31.130  1.00  0.00            
ATOM    205  H21 CG7     2      24.290  27.620  34.390  1.00  0.00            
ATOM    206  H22 CG7     2      25.550  26.780  33.440  1.00  0.00            
ATOM    207  H23 CG7     2      25.910  28.350  34.030  1.00  0.00            
ATOM    208  H24 CG7     2      24.310  26.560  31.400  1.00  0.00            
ATOM    209  H25 CG7     2      22.850  27.410  32.070  1.00  0.00            
ATOM    210  H26 CG7     2      23.650  27.980  30.580  1.00  0.00            
TER
ENDMDL
MODEL        1
ATOM      1  H1  GCD     1      23.050  27.830  23.860  1.00  0.00            
ATOM      2  O1  GCD     1      23.580  27.680  24.650  1.00  0.00            
ATOM      3  C1  GCD     1      22.880  27.430  25.850  1.00  0.00            
ATOM      4  H2  GCD     1      22.080  28.180  25.870  1.00  0.00            
ATOM      5  H3  GCD     1      22.480  26.410  25.920  1.00  0.00            
ATOM      6  C2  GCD     1      23.880  27.590  27.010  1.00  0.00            
ATOM      7  H4  GCD     1      23.260  27.270  27.860  1.00  0.00            
ATOM      8  C3  GCD     1      24.160  29.030  27.500  1.00  0.00            
ATOM      9  H5  GCD     1      24.730  29.600  26.760  1.00  0.00            
ATOM     10  C4  GCD     1      24.980  29.130  28.830  1.00  0.00            
ATOM     11  H6  GCD     1      24.350  28.900  29.700  1.00  0.00            
ATOM     12  O2  GCD     1      25.310  30.520  29.180  1.00  0.00            
ATOM     13  H7  GCD     1      25.950  30.500  29.900  1.00  0.00            
ATOM     14  C5  GCD     1      26.190  28.250  28.660  1.00  0.00            
ATOM     15  H8  GCD     1      26.910  28.720  27.960  1.00  0.00            
ATOM     16  O3  GCD     1      26.770  28.170  30.000  1.00  0.00            
ATOM     17  H9  GCD     1      26.510  27.280  30.260  1.00  0.00            
ATOM     18  C6  GCD     1      25.780  26.850  28.210  1.00  0.00            
ATOM     19  O4  GCD     1      25.030  26.790  27.000  1.00  0.00            
ATOM     20  H10 GCD     1      26.730  26.350  28.000  1.00  0.00            
ATOM     21  O5  GCD     1      25.040  26.140  29.230  1.00  0.00            
ATOM     22  C7  GCD     1      25.550  24.830  29.610  1.00  0.00            
ATOM     23  H11 GCD     1      26.580  24.690  29.250  1.00  0.00            
ATOM     24  C8  GCD     1      25.770  24.760  31.150  1.00  0.00            
ATOM     25  H12 GCD     1      24.790  24.870  31.620  1.00  0.00            
ATOM     26  O6  GCD     1      26.660  25.760  31.580  1.00  0.00            
ATOM     27  H13 GCD     1      26.470  25.690  32.530  1.00  0.00            
ATOM     28  C9  GCD     1      26.160  23.340  31.430  1.00  0.00            
ATOM     29  H14 GCD     1      27.060  23.230  30.810  1.00  0.00            
ATOM     30  O7  GCD     1      26.420  23.090  32.850  1.00  0.00            
ATOM     31  H15 GCD     1      27.090  23.740  33.100  1.00  0.00            
ATOM     32  C10 GCD     1      25.170  22.290  30.890  1.00  0.00            
ATOM     33  H16 GCD     1      25.620  21.310  31.020  1.00  0.00            
ATOM     34  O8  GCD     1      25.040  22.430  29.520  1.00  0.00            
ATOM     35  C11 GCD     1      24.600  23.710  29.100  1.00  0.00            
ATOM     36  H17 GCD     1      23.610  23.780  29.570  1.00  0.00            
ATOM     37  C12 GCD     1      24.560  23.600  27.640  1.00  0.00            
ATOM     38  H18 GCD     1      25.590  23.440  27.300  1.00  0.00            
ATOM     39  H19 GCD     1      24.290  24.620  27.330  1.00  0.00            
ATOM     40  O9  GCD     1      23.590  22.670  27.140  1.00  0.00            
ATOM     41  H20 GCD     1      22.720  22.850  27.520  1.00  0.00            
ATOM     42  O10 GCD     1      23.900  22.370  31.580  1.00  0.00            
ATOM     43  C13 GCD     1      23.320  21.110  31.920  1.00  0.00            
ATOM     44  H21 GCD     1      23.640  20.310  31.240  1.00  0.00            
ATOM     45  C14 GCD     1      23.570  20.850  33.440  1.00  0.00            
ATOM     46  H22 GCD     1      23.340  21.800  33.930  1.00  0.00            
ATOM     47  O11 GCD     1      24.990  20.720  33.560  1.00  0.00            
ATOM     48  H23 GCD     1      25.320  21.560  33.210  1.00  0.00            
ATOM     49  C15 GCD     1      22.890  19.630  33.880  1.00  0.00            
ATOM     50  H24 GCD     1      23.180  18.770  33.270  1.00  0.00            
ATOM     51  O12 GCD     1      23.170  19.390  35.270  1.00  0.00            
ATOM     52  H25 GCD     1      24.080  19.660  35.410  1.00  0.00            
ATOM     53  C16 GCD     1      21.350  19.800  33.580  1.00  0.00            
ATOM     54  H26 GCD     1      20.870  18.840  33.790  1.00  0.00            
ATOM     55  O13 GCD     1      21.170  20.010  32.210  1.00  0.00            
ATOM     56  C17 GCD     1      21.810  21.170  31.660  1.00  0.00            
ATOM     57  H27 GCD     1      21.400  22.090  32.120  1.00  0.00            
ATOM     58  C18 GCD     1      21.400  21.240  30.170  1.00  0.00            
ATOM     59  H28 GCD     1      22.060  21.950  29.650  1.00  0.00            
ATOM     60  H29 GCD     1      20.380  21.600  30.020  1.00  0.00            
ATOM     61  O14 GCD     1      21.490  19.930  29.630  1.00  0.00            
ATOM     62  H30 GCD     1      21.340  19.440  30.440  1.00  0.00            
ATOM     63  O15 GCD     1      20.660  20.880  34.350  1.00  0.00            
ATOM     64  C19 GCD     1      19.900  20.440  35.500  1.00  0.00            
ATOM     65  H31 GCD     1      19.870  19.360  35.690  1.00  0.00            
ATOM     66  C20 GCD     1      20.370  21.260  36.760  1.00  0.00            
ATOM     67  H32 GCD     1      20.370  22.300  36.430  1.00  0.00            
ATOM     68  O16 GCD     1      21.670  20.910  37.240  1.00  0.00            
ATOM     69  H33 GCD     1      22.150  20.490  36.520  1.00  0.00            
ATOM     70  C21 GCD     1      19.340  21.060  37.920  1.00  0.00            
ATOM     71  H34 GCD     1      19.200  20.070  38.360  1.00  0.00            
ATOM     72  O17 GCD     1      19.580  21.930  39.020  1.00  0.00            
ATOM     73  H35 GCD     1      19.580  22.870  38.820  1.00  0.00            
ATOM     74  C22 GCD     1      17.970  21.490  37.360  1.00  0.00            
ATOM     75  H36 GCD     1      17.210  21.410  38.140  1.00  0.00            
ATOM     76  O18 GCD     1      17.610  20.700  36.290  1.00  0.00            
ATOM     77  C23 GCD     1      18.500  20.840  35.140  1.00  0.00            
ATOM     78  H37 GCD     1      18.530  21.870  34.760  1.00  0.00            
ATOM     79  C24 GCD     1      17.920  19.940  33.970  1.00  0.00            
ATOM     80  H38 GCD     1      18.610  20.040  33.120  1.00  0.00            
ATOM     81  H39 GCD     1      16.970  20.420  33.730  1.00  0.00            
ATOM     82  O19 GCD     1      17.920  18.500  34.220  1.00  0.00            
ATOM     83  H40 GCD     1      17.350  18.420  34.990  1.00  0.00            
ATOM     84  O20 GCD     1      18.010  22.800  36.890  1.00  0.00            
ATOM     85  C25 GCD     1      17.040  23.730  37.370  1.00  0.00            
ATOM     86  H41 GCD     1      16.290  23.310  38.060  1.00  0.00            
ATOM     87  C26 GCD     1      17.770  24.950  37.960  1.00  0.00            
ATOM     88  H42 GCD     1      18.420  25.360  37.180  1.00  0.00            
ATOM     89  O21 GCD     1      18.490  24.560  39.170  1.00  0.00            
ATOM     90  H43 GCD     1      19.250  25.140  39.270  1.00  0.00            
ATOM     91  C27 GCD     1      16.740  26.080  38.310  1.00  0.00            
ATOM     92  H44 GCD     1      15.940  25.660  38.930  1.00  0.00            
ATOM     93  O22 GCD     1      17.390  27.180  38.940  1.00  0.00            
ATOM     94  H45 GCD     1      17.580  26.880  39.830  1.00  0.00            
ATOM     95  C28 GCD     1      16.010  26.480  37.010  1.00  0.00            
ATOM     96  H46 GCD     1      15.180  27.110  37.320  1.00  0.00            
ATOM     97  O23 GCD     1      15.370  25.310  36.330  1.00  0.00            
ATOM     98  C29 GCD     1      16.250  24.240  36.080  1.00  0.00            
ATOM     99  H47 GCD     1      16.970  24.590  35.330  1.00  0.00            
ATOM    100  C30 GCD     1      15.440  23.190  35.390  1.00  0.00            
ATOM    101  H48 GCD     1      16.200  22.490  35.020  1.00  0.00            
ATOM    102  H49 GCD     1      14.970  23.640  34.500  1.00  0.00            
ATOM    103  O24 GCD     1      14.520  22.460  36.190  1.00  0.00            
ATOM    104  H50 GCD     1      13.680  22.920  36.260  1.00  0.00            
ATOM    105  O25 GCD     1      16.870  27.100  36.010  1.00  0.00            
ATOM    106  C31 GCD     1      16.550  28.490  35.840  1.00  0.00            
ATOM    107  H51 GCD     1      15.780  28.840  36.540  1.00  0.00            
ATOM    108  C32 GCD     1      17.770  29.320  35.990  1.00  0.00            
ATOM    109  H52 GCD     1      18.500  28.980  35.250  1.00  0.00            
ATOM    110  O26 GCD     1      18.370  29.060  37.250  1.00  0.00            
ATOM    111  H53 GCD     1      18.090  28.190  37.560  1.00  0.00            
ATOM    112  C33 GCD     1      17.320  30.770  35.820  1.00  0.00            
ATOM    113  H54 GCD     1      16.650  30.990  36.660  1.00  0.00            
ATOM    114  O27 GCD     1      18.310  31.720  35.930  1.00  0.00            
ATOM    115  H55 GCD     1      18.790  31.560  36.760  1.00  0.00            
ATOM    116  C34 GCD     1      16.640  30.950  34.490  1.00  0.00            
ATOM    117  H56 GCD     1      16.200  31.950  34.480  1.00  0.00            
ATOM    118  O28 GCD     1      15.550  30.020  34.310  1.00  0.00            
ATOM    119  C35 GCD     1      15.990  28.610  34.440  1.00  0.00            
ATOM    120  H57 GCD     1      16.720  28.290  33.690  1.00  0.00            
ATOM    121  C36 GCD     1      14.790  27.750  34.220  1.00  0.00            
ATOM    122  H58 GCD     1      14.130  27.780  35.090  1.00  0.00            
ATOM    123  H59 GCD     1      15.140  26.710  34.120  1.00  0.00            
ATOM    124  O29 GCD     1      13.990  28.120  33.070  1.00  0.00            
ATOM    125  H60 GCD     1      14.550  27.820  32.340  1.00  0.00            
ATOM    126  O30 GCD     1      17.540  30.710  33.440  1.00  0.00            
ATOM    127  C37 GCD     1      17.710  31.760  32.550  1.00  0.00            
ATOM    128  H61 GCD     1      16.900  32.490  32.650  1.00  0.00            
ATOM    129  C38 GCD     1      19.140  32.420  32.690  1.00  0.00            
ATOM    130  H62 GCD     1      19.850  31.580  32.680  1.00  0.00            
ATOM    131  O31 GCD     1      19.430  32.980  33.960  1.00  0.00            
ATOM    132  H63 GCD     1      18.970  32.550  34.690  1.00  0.00            
ATOM    133  C39 GCD     1      19.400  33.400  31.590  1.00  0.00            
ATOM    134  H64 GCD     1      18.720  34.260  31.620  1.00  0.00            
ATOM    135  O32 GCD     1      20.740  34.000  31.740  1.00  0.00            
ATOM    136  H65 GCD     1      21.310  33.500  31.140  1.00  0.00            
ATOM    137  C40 GCD     1      19.220  32.720  30.280  1.00  0.00            
ATOM    138  H66 GCD     1      19.300  33.550  29.570  1.00  0.00            
ATOM    139  O33 GCD     1      17.840  32.250  30.170  1.00  0.00            
ATOM    140  C41 GCD     1      17.540  31.210  31.140  1.00  0.00            
ATOM    141  H67 GCD     1      18.290  30.410  30.990  1.00  0.00            
ATOM    142  C42 GCD     1      16.100  30.620  30.820  1.00  0.00            
ATOM    143  H68 GCD     1      15.820  29.920  31.620  1.00  0.00            
ATOM    144  H69 GCD     1      16.100  30.070  29.880  1.00  0.00            
ATOM    145  O34 GCD     1      15.010  31.580  30.810  1.00  0.00            
ATOM    146  H70 GCD     1      15.260  32.290  30.210  1.00  0.00            
ATOM    147  O35 GCD     1      20.150  31.710  29.880  1.00  0.00            
ATOM    148  C43 GCD     1      20.570  31.860  28.500  1.00  0.00            
ATOM    149  H71 GCD     1      19.980  32.630  27.980  1.00  0.00            
ATOM    150  C44 GCD     1      22.040  32.290  28.640  1.00  0.00            
ATOM    151  H72 GCD     1      22.520  31.670  29.400  1.00  0.00            
ATOM    152  O36 GCD     1      22.150  33.600  29.200  1.00  0.00            
ATOM    153  H73 GCD     1      23.080  33.680  29.430  1.00  0.00            
ATOM    154  C45 GCD     1      22.820  32.120  27.270  1.00  0.00            
ATOM    155  H74 GCD     1      22.440  32.840  26.530  1.00  0.00            
ATOM    156  O37 GCD     1      24.190  32.390  27.410  1.00  0.00            
ATOM    157  H75 GCD     1      24.410  31.750  28.110  1.00  0.00            
ATOM    158  C46 GCD     1      22.520  30.710  26.790  1.00  0.00            
ATOM    159  H76 GCD     1      23.080  30.440  25.890  1.00  0.00            
ATOM    160  O38 GCD     1      22.850  29.690  27.720  1.00  0.00            
ATOM    161  O39 GCD     1      21.170  30.570  26.460  1.00  0.00            
ATOM    162  C47 GCD     1      20.390  30.570  27.680  1.00  0.00            
ATOM    163  H77 GCD     1      20.690  29.720  28.310  1.00  0.00            
ATOM    164  C48 GCD     1      18.930  30.230  27.410  1.00  0.00            
ATOM    165  H78 GCD     1      18.490  31.040  26.820  1.00  0.00            
ATOM    166  H79 GCD     1      18.400  30.300  28.370  1.00  0.00            
ATOM    167  O40 GCD     1      18.650  28.950  26.790  1.00  0.00            
ATOM    168  H80 GCD     1      19.130  28.300  27.310  1.00  0.00            
ATOM    169  C1  CG7     2      21.280  30.040  35.210  1.00  0.00            
ATOM    170  C2  CG7     2      21.800  30.570  34.120  1.00  0.00            
ATOM    171  C3  CG7     2      22.950  29.960  33.310  1.00  0.00            
ATOM    172  C4  CG7     2      23.500  30.910  32.230  1.00  0.00            
ATOM    173  O1  CG7     2      23.910  29.880  34.250  1.00  0.00            
ATOM    174  C5  CG7     2      22.820  28.500  32.750  1.00  0.00            
ATOM    175  C6  CG7     2      22.000  28.500  31.490  1.00  0.00            
ATOM    176  C7  CG7     2      21.460  27.070  31.300  1.00  0.00            
ATOM    177  C8  CG7     2      20.310  26.550  31.870  1.00  0.00            
ATOM    178  C9  CG7     2      19.580  27.400  32.880  1.00  0.00            
ATOM    179  C10 CG7     2      19.780  25.120  31.770  1.00  0.00            
ATOM    180  C11 CG7     2      19.970  24.270  33.020  1.00  0.00            
ATOM    181  C12 CG7     2      21.350  24.470  33.560  1.00  0.00            
ATOM    182  C13 CG7     2      21.720  24.890  34.770  1.00  0.00            
ATOM    183  C14 CG7     2      20.740  25.190  35.830  1.00  0.00            
ATOM    184  C15 CG7     2      23.160  25.260  35.100  1.00  0.00            
ATOM    185  H1  CG7     2      20.580  30.520  35.890  1.00  0.00            
ATOM    186  H2  CG7     2      21.580  29.060  35.570  1.00  0.00            
ATOM    187  H3  CG7     2      21.560  31.590  33.830  1.00  0.00            
ATOM    188  H4  CG7     2      22.610  31.150  31.630  1.00  0.00            
ATOM    189  H5  CG7     2      23.950  31.830  32.630  1.00  0.00            
ATOM    190  H6  CG7     2      24.130  30.350  31.520  1.00  0.00            
ATOM    191  H7  CG7     2      23.980  30.820  34.470  1.00  0.00            
ATOM    192  H8  CG7     2      22.450  27.800  33.510  1.00  0.00            
ATOM    193  H9  CG7     2      23.810  28.120  32.440  1.00  0.00            
ATOM    194  H10 CG7     2      22.650  28.810  30.660  1.00  0.00            
ATOM    195  H11 CG7     2      21.200  29.260  31.490  1.00  0.00            
ATOM    196  H12 CG7     2      21.950  26.450  30.560  1.00  0.00            
ATOM    197  H13 CG7     2      18.670  26.900  33.240  1.00  0.00            
ATOM    198  H14 CG7     2      20.140  27.490  33.820  1.00  0.00            
ATOM    199  H15 CG7     2      19.290  28.400  32.530  1.00  0.00            
ATOM    200  H16 CG7     2      20.330  24.710  30.910  1.00  0.00            
ATOM    201  H17 CG7     2      18.730  25.080  31.450  1.00  0.00            
ATOM    202  H18 CG7     2      19.770  23.210  32.810  1.00  0.00            
ATOM    203  H19 CG7     2      19.220  24.550  33.780  1.00  0.00            
ATOM    204  H20 CG7     2      22.070  24.340  32.760  1.00  0.00            
ATOM    205  H21 CG7     2      20.730  24.380  36.560  1.00  0.00            
ATOM    206  H22 CG7     2      21.130  26.080  36.340  1.00  0.00            
ATOM    207  H23 CG7     2      19.740  25.390  35.430  1.00  0.00            
ATOM    208  H24 CG7     2      23.240  26.280  35.490  1.00  0.00            
ATOM    209  H25 CG7     2      23.430  24.450  35.790  1.00  0.00            
ATOM    210  H26 CG7     2      23.800  25.170  34.220  1.00  0.00            
TER
ENDMDL
MODEL        1
ATOM      1  H1  GCD     1      23.260  24.430  34.740  1.00  0.00            
ATOM      2  O1  GCD     1      23.650  25.290  34.570  1.00  0.00            
ATOM      3  C1  GCD     1      22.530  26.170  34.560  1.00  0.00            
ATOM      4  H2  GCD     1      22.250  26.200  35.620  1.00  0.00            
ATOM      5  H3  GCD     1      22.830  27.180  34.250  1.00  0.00            
ATOM      6  C2  GCD     1      21.320  25.770  33.760  1.00  0.00            
ATOM      7  H4  GCD     1      21.610  25.710  32.700  1.00  0.00            
ATOM      8  C3  GCD     1      20.130  26.670  33.930  1.00  0.00            
ATOM      9  H5  GCD     1      19.860  26.820  34.980  1.00  0.00            
ATOM     10  C4  GCD     1      18.950  26.040  33.190  1.00  0.00            
ATOM     11  H6  GCD     1      19.140  26.060  32.100  1.00  0.00            
ATOM     12  O2  GCD     1      17.740  26.830  33.340  1.00  0.00            
ATOM     13  H7  GCD     1      17.770  27.670  32.860  1.00  0.00            
ATOM     14  C5  GCD     1      18.640  24.610  33.670  1.00  0.00            
ATOM     15  H8  GCD     1      18.400  24.820  34.720  1.00  0.00            
ATOM     16  O3  GCD     1      17.600  23.990  32.920  1.00  0.00            
ATOM     17  H9  GCD     1      16.800  24.520  33.030  1.00  0.00            
ATOM     18  C6  GCD     1      19.980  23.770  33.560  1.00  0.00            
ATOM     19  O4  GCD     1      20.940  24.460  34.260  1.00  0.00            
ATOM     20  H10 GCD     1      19.890  22.770  33.970  1.00  0.00            
ATOM     21  O5  GCD     1      20.350  23.710  32.160  1.00  0.00            
ATOM     22  C7  GCD     1      20.540  22.460  31.580  1.00  0.00            
ATOM     23  H11 GCD     1      20.260  21.600  32.190  1.00  0.00            
ATOM     24  C8  GCD     1      19.660  22.470  30.370  1.00  0.00            
ATOM     25  H12 GCD     1      19.670  23.330  29.680  1.00  0.00            
ATOM     26  O6  GCD     1      18.320  22.380  30.830  1.00  0.00            
ATOM     27  H13 GCD     1      18.130  23.060  31.480  1.00  0.00            
ATOM     28  C9  GCD     1      20.040  21.420  29.360  1.00  0.00            
ATOM     29  H14 GCD     1      19.890  20.440  29.840  1.00  0.00            
ATOM     30  O7  GCD     1      19.190  21.320  28.200  1.00  0.00            
ATOM     31  H15 GCD     1      19.240  22.160  27.720  1.00  0.00            
ATOM     32  C10 GCD     1      21.500  21.440  29.070  1.00  0.00            
ATOM     33  H16 GCD     1      21.860  20.600  28.470  1.00  0.00            
ATOM     34  O8  GCD     1      22.120  21.280  30.310  1.00  0.00            
ATOM     35  C11 GCD     1      22.020  22.340  31.250  1.00  0.00            
ATOM     36  H17 GCD     1      22.420  23.270  30.810  1.00  0.00            
ATOM     37  C12 GCD     1      22.760  21.970  32.520  1.00  0.00            
ATOM     38  H18 GCD     1      22.810  22.910  33.080  1.00  0.00            
ATOM     39  H19 GCD     1      23.810  21.760  32.290  1.00  0.00            
ATOM     40  O9  GCD     1      22.170  20.860  33.260  1.00  0.00            
ATOM     41  H20 GCD     1      22.890  20.700  33.880  1.00  0.00            
ATOM     42  O10 GCD     1      21.900  22.660  28.520  1.00  0.00            
ATOM     43  C13 GCD     1      21.770  22.760  27.110  1.00  0.00            
ATOM     44  H21 GCD     1      21.240  21.920  26.670  1.00  0.00            
ATOM     45  C14 GCD     1      20.910  24.010  26.810  1.00  0.00            
ATOM     46  H22 GCD     1      21.360  24.870  27.320  1.00  0.00            
ATOM     47  O11 GCD     1      19.540  23.810  27.280  1.00  0.00            
ATOM     48  H23 GCD     1      19.040  24.630  27.190  1.00  0.00            
ATOM     49  C15 GCD     1      20.910  24.250  25.340  1.00  0.00            
ATOM     50  H24 GCD     1      20.250  23.530  24.830  1.00  0.00            
ATOM     51  O12 GCD     1      20.400  25.570  24.970  1.00  0.00            
ATOM     52  H25 GCD     1      21.100  26.220  24.850  1.00  0.00            
ATOM     53  C16 GCD     1      22.350  24.120  24.700  1.00  0.00            
ATOM     54  H26 GCD     1      22.310  24.160  23.610  1.00  0.00            
ATOM     55  O13 GCD     1      23.120  22.990  25.080  1.00  0.00            
ATOM     56  C17 GCD     1      23.200  22.800  26.500  1.00  0.00            
ATOM     57  H27 GCD     1      23.800  23.570  27.010  1.00  0.00            
ATOM     58  C18 GCD     1      23.990  21.450  26.690  1.00  0.00            
ATOM     59  H28 GCD     1      24.280  21.370  27.740  1.00  0.00            
ATOM     60  H29 GCD     1      24.880  21.500  26.040  1.00  0.00            
ATOM     61  O14 GCD     1      23.250  20.360  26.320  1.00  0.00            
ATOM     62  H30 GCD     1      23.790  19.620  26.610  1.00  0.00            
ATOM     63  O15 GCD     1      23.140  25.260  25.190  1.00  0.00            
ATOM     64  C19 GCD     1      23.970  25.920  24.210  1.00  0.00            
ATOM     65  H31 GCD     1      23.700  25.420  23.270  1.00  0.00            
ATOM     66  C20 GCD     1      23.510  27.370  24.120  1.00  0.00            
ATOM     67  H32 GCD     1      23.690  27.950  25.040  1.00  0.00            
ATOM     68  O16 GCD     1      22.210  27.420  23.680  1.00  0.00            
ATOM     69  H33 GCD     1      21.890  28.290  23.900  1.00  0.00            
ATOM     70  C21 GCD     1      24.310  28.040  23.020  1.00  0.00            
ATOM     71  H34 GCD     1      24.220  27.490  22.070  1.00  0.00            
ATOM     72  O17 GCD     1      23.950  29.370  22.820  1.00  0.00            
ATOM     73  H35 GCD     1      23.070  29.280  22.440  1.00  0.00            
ATOM     74  C22 GCD     1      25.810  27.950  23.430  1.00  0.00            
ATOM     75  H36 GCD     1      26.410  28.260  22.580  1.00  0.00            
ATOM     76  O18 GCD     1      26.150  26.560  23.470  1.00  0.00            
ATOM     77  C23 GCD     1      25.450  25.700  24.430  1.00  0.00            
ATOM     78  H37 GCD     1      25.660  25.910  25.490  1.00  0.00            
ATOM     79  C24 GCD     1      25.880  24.280  24.150  1.00  0.00            
ATOM     80  H38 GCD     1      25.420  23.890  23.230  1.00  0.00            
ATOM     81  H39 GCD     1      25.540  23.580  24.920  1.00  0.00            
ATOM     82  O19 GCD     1      27.260  24.180  24.360  1.00  0.00            
ATOM     83  H40 GCD     1      27.500  23.260  24.480  1.00  0.00            
ATOM     84  O20 GCD     1      26.150  28.630  24.690  1.00  0.00            
ATOM     85  C25 GCD     1      27.420  29.320  24.580  1.00  0.00            
ATOM     86  H41 GCD     1      27.990  29.050  23.690  1.00  0.00            
ATOM     87  C26 GCD     1      27.080  30.840  24.360  1.00  0.00            
ATOM     88  H42 GCD     1      26.350  31.200  25.100  1.00  0.00            
ATOM     89  O21 GCD     1      26.510  31.030  23.020  1.00  0.00            
ATOM     90  H43 GCD     1      25.600  30.730  23.130  1.00  0.00            
ATOM     91  C27 GCD     1      28.320  31.610  24.610  1.00  0.00            
ATOM     92  H44 GCD     1      29.060  31.440  23.810  1.00  0.00            
ATOM     93  O22 GCD     1      28.070  33.000  24.490  1.00  0.00            
ATOM     94  H45 GCD     1      27.810  33.300  23.610  1.00  0.00            
ATOM     95  C28 GCD     1      28.810  31.230  26.060  1.00  0.00            
ATOM     96  H46 GCD     1      29.710  31.830  26.240  1.00  0.00            
ATOM     97  O23 GCD     1      29.180  29.880  26.150  1.00  0.00            
ATOM     98  C29 GCD     1      28.140  28.960  25.900  1.00  0.00            
ATOM     99  H47 GCD     1      27.340  29.020  26.650  1.00  0.00            
ATOM    100  C30 GCD     1      28.730  27.540  25.930  1.00  0.00            
ATOM    101  H48 GCD     1      29.630  27.550  25.310  1.00  0.00            
ATOM    102  H49 GCD     1      27.900  26.920  25.550  1.00  0.00            
ATOM    103  O24 GCD     1      29.080  27.180  27.250  1.00  0.00            
ATOM    104  H50 GCD     1      29.830  27.770  27.380  1.00  0.00            
ATOM    105  O25 GCD     1      27.750  31.540  26.990  1.00  0.00            
ATOM    106  C31 GCD     1      28.070  32.220  28.210  1.00  0.00            
ATOM    107  H51 GCD     1      29.140  32.500  28.200  1.00  0.00            
ATOM    108  C32 GCD     1      27.380  33.540  28.150  1.00  0.00            
ATOM    109  H52 GCD     1      26.310  33.420  27.930  1.00  0.00            
ATOM    110  O26 GCD     1      27.890  34.320  27.130  1.00  0.00            
ATOM    111  H53 GCD     1      27.800  33.720  26.390  1.00  0.00            
ATOM    112  C33 GCD     1      27.480  34.190  29.550  1.00  0.00            
ATOM    113  H54 GCD     1      28.500  34.540  29.740  1.00  0.00            
ATOM    114  O27 GCD     1      26.770  35.380  29.690  1.00  0.00            
ATOM    115  H55 GCD     1      25.850  35.140  29.810  1.00  0.00            
ATOM    116  C34 GCD     1      27.120  33.290  30.650  1.00  0.00            
ATOM    117  H56 GCD     1      27.450  33.730  31.590  1.00  0.00            
ATOM    118  O28 GCD     1      27.740  32.050  30.570  1.00  0.00            
ATOM    119  C35 GCD     1      27.620  31.340  29.370  1.00  0.00            
ATOM    120  H57 GCD     1      26.570  31.120  29.140  1.00  0.00            
ATOM    121  C36 GCD     1      28.340  30.020  29.490  1.00  0.00            
ATOM    122  H58 GCD     1      28.360  29.410  28.580  1.00  0.00            
ATOM    123  H59 GCD     1      27.980  29.440  30.350  1.00  0.00            
ATOM    124  O29 GCD     1      29.700  30.170  29.780  1.00  0.00            
ATOM    125  H60 GCD     1      29.780  30.800  30.510  1.00  0.00            
ATOM    126  O30 GCD     1      25.650  33.090  30.670  1.00  0.00            
ATOM    127  C37 GCD     1      25.050  33.690  31.820  1.00  0.00            
ATOM    128  H61 GCD     1      25.570  34.600  32.140  1.00  0.00            
ATOM    129  C38 GCD     1      23.680  34.100  31.330  1.00  0.00            
ATOM    130  H62 GCD     1      23.360  33.200  30.780  1.00  0.00            
ATOM    131  O31 GCD     1      23.960  35.150  30.420  1.00  0.00            
ATOM    132  H63 GCD     1      23.090  35.270  30.010  1.00  0.00            
ATOM    133  C39 GCD     1      22.630  34.340  32.330  1.00  0.00            
ATOM    134  H64 GCD     1      22.850  35.280  32.870  1.00  0.00            
ATOM    135  O32 GCD     1      21.330  34.430  31.730  1.00  0.00            
ATOM    136  H65 GCD     1      20.980  33.580  31.430  1.00  0.00            
ATOM    137  C40 GCD     1      22.710  33.270  33.400  1.00  0.00            
ATOM    138  H66 GCD     1      22.010  33.510  34.210  1.00  0.00            
ATOM    139  O33 GCD     1      23.980  33.280  33.900  1.00  0.00            
ATOM    140  C41 GCD     1      24.960  32.710  33.020  1.00  0.00            
ATOM    141  H67 GCD     1      24.630  31.720  32.700  1.00  0.00            
ATOM    142  C42 GCD     1      26.250  32.520  33.690  1.00  0.00            
ATOM    143  H68 GCD     1      26.760  33.480  33.660  1.00  0.00            
ATOM    144  H69 GCD     1      26.880  31.800  33.150  1.00  0.00            
ATOM    145  O34 GCD     1      26.050  31.980  35.000  1.00  0.00            
ATOM    146  H70 GCD     1      25.570  32.610  35.550  1.00  0.00            
ATOM    147  O35 GCD     1      22.370  31.990  32.820  1.00  0.00            
ATOM    148  C43 GCD     1      21.240  31.350  33.380  1.00  0.00            
ATOM    149  H71 GCD     1      20.550  32.090  33.820  1.00  0.00            
ATOM    150  C44 GCD     1      20.400  30.830  32.250  1.00  0.00            
ATOM    151  H72 GCD     1      21.020  30.260  31.550  1.00  0.00            
ATOM    152  O36 GCD     1      19.940  31.970  31.520  1.00  0.00            
ATOM    153  H73 GCD     1      19.880  31.640  30.610  1.00  0.00            
ATOM    154  C45 GCD     1      19.260  30.060  32.910  1.00  0.00            
ATOM    155  H74 GCD     1      18.710  30.800  33.510  1.00  0.00            
ATOM    156  O37 GCD     1      18.460  29.410  31.830  1.00  0.00            
ATOM    157  H75 GCD     1      17.960  30.090  31.350  1.00  0.00            
ATOM    158  C46 GCD     1      19.760  28.990  33.890  1.00  0.00            
ATOM    159  H76 GCD     1      18.950  28.570  34.500  1.00  0.00            
ATOM    160  O38 GCD     1      20.470  27.940  33.330  1.00  0.00            
ATOM    161  O39 GCD     1      20.560  29.600  34.800  1.00  0.00            
ATOM    162  C47 GCD     1      21.670  30.240  34.310  1.00  0.00            
ATOM    163  H77 GCD     1      22.220  29.500  33.730  1.00  0.00            
ATOM    164  C48 GCD     1      22.500  30.800  35.500  1.00  0.00            
ATOM    165  H78 GCD     1      23.500  31.150  35.200  1.00  0.00            
ATOM    166  H79 GCD     1      22.740  30.030  36.250  1.00  0.00            
ATOM    167  O40 GCD     1      21.800  31.850  36.230  1.00  0.00            
ATOM    168  H80 GCD     1      22.410  32.530  36.540  1.00  0.00            
ATOM    169  C1  CG7     2      20.220  32.650  25.360  1.00  0.00            
ATOM    170  C2  CG7     2      21.550  32.530  25.460  1.00  0.00            
ATOM    171  C3  CG7     2      22.420  32.660  26.660  1.00  0.00            
ATOM    172  C4  CG7     2      23.400  33.830  26.370  1.00  0.00            
ATOM    173  O1  CG7     2      21.660  32.970  27.870  1.00  0.00            
ATOM    174  C5  CG7     2      23.140  31.290  26.810  1.00  0.00            
ATOM    175  C6  CG7     2      24.120  31.190  28.010  1.00  0.00            
ATOM    176  C7  CG7     2      24.650  29.830  27.950  1.00  0.00            
ATOM    177  C8  CG7     2      24.610  28.970  29.000  1.00  0.00            
ATOM    178  C9  CG7     2      24.110  29.240  30.410  1.00  0.00            
ATOM    179  C10 CG7     2      25.250  27.600  28.800  1.00  0.00            
ATOM    180  C11 CG7     2      24.340  26.660  28.060  1.00  0.00            
ATOM    181  C12 CG7     2      23.160  26.410  28.990  1.00  0.00            
ATOM    182  C13 CG7     2      21.970  26.990  28.910  1.00  0.00            
ATOM    183  C14 CG7     2      21.470  27.720  27.720  1.00  0.00            
ATOM    184  C15 CG7     2      20.990  26.810  30.010  1.00  0.00            
ATOM    185  H1  CG7     2      19.710  32.520  24.410  1.00  0.00            
ATOM    186  H2  CG7     2      19.630  32.760  26.260  1.00  0.00            
ATOM    187  H3  CG7     2      22.170  32.290  24.600  1.00  0.00            
ATOM    188  H4  CG7     2      24.290  33.520  25.810  1.00  0.00            
ATOM    189  H5  CG7     2      22.980  34.680  25.820  1.00  0.00            
ATOM    190  H6  CG7     2      23.830  34.180  27.320  1.00  0.00            
ATOM    191  H7  CG7     2      21.070  32.210  28.000  1.00  0.00            
ATOM    192  H8  CG7     2      23.780  31.160  25.930  1.00  0.00            
ATOM    193  H9  CG7     2      22.360  30.530  26.890  1.00  0.00            
ATOM    194  H10 CG7     2      23.490  31.370  28.880  1.00  0.00            
ATOM    195  H11 CG7     2      24.960  31.900  27.980  1.00  0.00            
ATOM    196  H12 CG7     2      24.950  29.450  26.980  1.00  0.00            
ATOM    197  H13 CG7     2      23.020  29.280  30.320  1.00  0.00            
ATOM    198  H14 CG7     2      24.400  28.480  31.140  1.00  0.00            
ATOM    199  H15 CG7     2      24.250  30.250  30.800  1.00  0.00            
ATOM    200  H16 CG7     2      25.520  27.130  29.750  1.00  0.00            
ATOM    201  H17 CG7     2      26.230  27.740  28.310  1.00  0.00            
ATOM    202  H18 CG7     2      24.890  25.710  27.980  1.00  0.00            
ATOM    203  H19 CG7     2      24.110  26.930  27.030  1.00  0.00            
ATOM    204  H20 CG7     2      23.420  25.770  29.830  1.00  0.00            
ATOM    205  H21 CG7     2      22.100  27.520  26.850  1.00  0.00            
ATOM    206  H22 CG7     2      20.400  27.460  27.680  1.00  0.00            
ATOM    207  H23 CG7     2      21.500  28.770  28.050  1.00  0.00            
ATOM    208  H24 CG7     2      20.230  27.590  30.100  1.00  0.00            
ATOM    209  H25 CG7     2      20.520  25.820  30.060  1.00  0.00            
ATOM    210  H26 CG7     2      21.510  26.990  30.960  1.00  0.00            
TER
ENDMDL
MODEL        1
ATOM      1  H1  GCD     1      17.810  39.310  25.190  1.00  0.00            
ATOM      2  O1  GCD     1      17.930  39.140  26.130  1.00  0.00            
ATOM      3  C1  GCD     1      18.920  38.110  26.330  1.00  0.00            
ATOM      4  H2  GCD     1      19.360  38.040  27.340  1.00  0.00            
ATOM      5  H3  GCD     1      18.460  37.120  26.200  1.00  0.00            
ATOM      6  C2  GCD     1      20.020  38.250  25.300  1.00  0.00            
ATOM      7  H4  GCD     1      20.720  37.460  25.580  1.00  0.00            
ATOM      8  C3  GCD     1      20.730  39.570  25.200  1.00  0.00            
ATOM      9  H5  GCD     1      20.050  40.420  25.170  1.00  0.00            
ATOM     10  C4  GCD     1      21.610  39.590  24.000  1.00  0.00            
ATOM     11  H6  GCD     1      22.420  38.870  24.160  1.00  0.00            
ATOM     12  O2  GCD     1      22.250  40.870  23.890  1.00  0.00            
ATOM     13  H7  GCD     1      22.500  41.140  24.780  1.00  0.00            
ATOM     14  C5  GCD     1      20.920  39.140  22.710  1.00  0.00            
ATOM     15  H8  GCD     1      20.120  39.830  22.420  1.00  0.00            
ATOM     16  O3  GCD     1      21.850  39.000  21.560  1.00  0.00            
ATOM     17  H9  GCD     1      22.420  38.240  21.760  1.00  0.00            
ATOM     18  C6  GCD     1      20.210  37.800  22.990  1.00  0.00            
ATOM     19  O4  GCD     1      19.340  37.900  24.060  1.00  0.00            
ATOM     20  H10 GCD     1      19.580  37.660  22.110  1.00  0.00            
ATOM     21  O5  GCD     1      21.110  36.620  23.250  1.00  0.00            
ATOM     22  C7  GCD     1      21.190  35.650  22.250  1.00  0.00            
ATOM     23  H11 GCD     1      20.710  35.980  21.320  1.00  0.00            
ATOM     24  C8  GCD     1      22.710  35.310  21.960  1.00  0.00            
ATOM     25  H12 GCD     1      23.230  35.180  22.910  1.00  0.00            
ATOM     26  O6  GCD     1      23.270  36.470  21.290  1.00  0.00            
ATOM     27  H13 GCD     1      24.140  36.220  20.960  1.00  0.00            
ATOM     28  C9  GCD     1      22.800  34.070  21.120  1.00  0.00            
ATOM     29  H14 GCD     1      22.380  34.330  20.130  1.00  0.00            
ATOM     30  O7  GCD     1      24.140  33.660  20.930  1.00  0.00            
ATOM     31  H15 GCD     1      24.670  34.460  20.950  1.00  0.00            
ATOM     32  C10 GCD     1      21.970  32.920  21.620  1.00  0.00            
ATOM     33  H16 GCD     1      21.820  32.220  20.790  1.00  0.00            
ATOM     34  O8  GCD     1      20.600  33.360  21.850  1.00  0.00            
ATOM     35  C11 GCD     1      20.540  34.390  22.810  1.00  0.00            
ATOM     36  H17 GCD     1      21.040  34.060  23.720  1.00  0.00            
ATOM     37  C12 GCD     1      19.100  34.640  23.120  1.00  0.00            
ATOM     38  H18 GCD     1      18.520  34.870  22.220  1.00  0.00            
ATOM     39  H19 GCD     1      19.040  35.520  23.780  1.00  0.00            
ATOM     40  O9  GCD     1      18.510  33.530  23.750  1.00  0.00            
ATOM     41  H20 GCD     1      19.140  32.820  23.570  1.00  0.00            
ATOM     42  O10 GCD     1      22.570  32.290  22.710  1.00  0.00            
ATOM     43  C13 GCD     1      22.570  30.830  22.640  1.00  0.00            
ATOM     44  H21 GCD     1      22.050  30.560  21.710  1.00  0.00            
ATOM     45  C14 GCD     1      24.010  30.430  22.620  1.00  0.00            
ATOM     46  H22 GCD     1      24.510  30.790  23.530  1.00  0.00            
ATOM     47  O11 GCD     1      24.560  31.030  21.350  1.00  0.00            
ATOM     48  H23 GCD     1      24.280  31.950  21.370  1.00  0.00            
ATOM     49  C15 GCD     1      24.060  28.910  22.700  1.00  0.00            
ATOM     50  H24 GCD     1      23.480  28.420  21.910  1.00  0.00            
ATOM     51  O12 GCD     1      25.400  28.330  22.700  1.00  0.00            
ATOM     52  H25 GCD     1      25.810  28.410  21.830  1.00  0.00            
ATOM     53  C16 GCD     1      23.390  28.430  23.930  1.00  0.00            
ATOM     54  H26 GCD     1      23.320  27.340  23.860  1.00  0.00            
ATOM     55  O13 GCD     1      22.050  28.780  23.840  1.00  0.00            
ATOM     56  C17 GCD     1      21.840  30.250  23.830  1.00  0.00            
ATOM     57  H27 GCD     1      22.330  30.750  24.680  1.00  0.00            
ATOM     58  C18 GCD     1      20.370  30.480  24.020  1.00  0.00            
ATOM     59  H28 GCD     1      20.200  31.560  24.110  1.00  0.00            
ATOM     60  H29 GCD     1      20.070  30.080  25.000  1.00  0.00            
ATOM     61  O14 GCD     1      19.520  30.080  22.980  1.00  0.00            
ATOM     62  H30 GCD     1      18.830  29.510  23.340  1.00  0.00            
ATOM     63  O15 GCD     1      24.120  28.860  25.070  1.00  0.00            
ATOM     64  C19 GCD     1      24.740  27.850  25.860  1.00  0.00            
ATOM     65  H31 GCD     1      24.720  26.840  25.430  1.00  0.00            
ATOM     66  C20 GCD     1      26.230  28.160  26.070  1.00  0.00            
ATOM     67  H32 GCD     1      26.410  29.190  26.400  1.00  0.00            
ATOM     68  O16 GCD     1      26.950  28.030  24.920  1.00  0.00            
ATOM     69  H33 GCD     1      26.350  28.190  24.180  1.00  0.00            
ATOM     70  C21 GCD     1      26.810  27.210  27.150  1.00  0.00            
ATOM     71  H34 GCD     1      26.920  26.210  26.700  1.00  0.00            
ATOM     72  O17 GCD     1      28.070  27.770  27.450  1.00  0.00            
ATOM     73  H35 GCD     1      28.470  28.100  26.630  1.00  0.00            
ATOM     74  C22 GCD     1      25.930  27.100  28.370  1.00  0.00            
ATOM     75  H36 GCD     1      26.110  26.330  29.130  1.00  0.00            
ATOM     76  O18 GCD     1      24.550  26.860  28.000  1.00  0.00            
ATOM     77  C23 GCD     1      23.940  27.740  27.160  1.00  0.00            
ATOM     78  H37 GCD     1      23.840  28.720  27.660  1.00  0.00            
ATOM     79  C24 GCD     1      22.450  27.280  26.930  1.00  0.00            
ATOM     80  H38 GCD     1      22.300  26.380  26.310  1.00  0.00            
ATOM     81  H39 GCD     1      21.940  28.120  26.450  1.00  0.00            
ATOM     82  O19 GCD     1      21.750  27.060  28.150  1.00  0.00            
ATOM     83  H40 GCD     1      21.330  27.870  28.470  1.00  0.00            
ATOM     84  O20 GCD     1      26.020  28.340  29.010  1.00  0.00            
ATOM     85  C25 GCD     1      26.070  28.320  30.410  1.00  0.00            
ATOM     86  H41 GCD     1      25.880  27.350  30.870  1.00  0.00            
ATOM     87  C26 GCD     1      27.430  28.960  30.750  1.00  0.00            
ATOM     88  H42 GCD     1      27.560  29.900  30.190  1.00  0.00            
ATOM     89  O21 GCD     1      28.490  28.030  30.400  1.00  0.00            
ATOM     90  H43 GCD     1      28.490  27.930  29.440  1.00  0.00            
ATOM     91  C27 GCD     1      27.630  29.370  32.230  1.00  0.00            
ATOM     92  H44 GCD     1      27.570  28.480  32.880  1.00  0.00            
ATOM     93  O22 GCD     1      28.910  30.070  32.460  1.00  0.00            
ATOM     94  H45 GCD     1      28.810  30.920  32.010  1.00  0.00            
ATOM     95  C28 GCD     1      26.390  30.190  32.650  1.00  0.00            
ATOM     96  H46 GCD     1      26.390  30.290  33.740  1.00  0.00            
ATOM     97  O23 GCD     1      25.250  29.520  32.270  1.00  0.00            
ATOM     98  C29 GCD     1      24.930  29.340  30.880  1.00  0.00            
ATOM     99  H47 GCD     1      24.900  30.300  30.350  1.00  0.00            
ATOM    100  C30 GCD     1      23.530  28.610  30.720  1.00  0.00            
ATOM    101  H48 GCD     1      23.420  27.720  31.350  1.00  0.00            
ATOM    102  H49 GCD     1      23.390  28.250  29.690  1.00  0.00            
ATOM    103  O24 GCD     1      22.490  29.540  31.070  1.00  0.00            
ATOM    104  H50 GCD     1      22.540  29.660  32.030  1.00  0.00            
ATOM    105  O25 GCD     1      26.400  31.440  31.990  1.00  0.00            
ATOM    106  C31 GCD     1      26.860  32.540  32.770  1.00  0.00            
ATOM    107  H51 GCD     1      27.460  32.300  33.650  1.00  0.00            
ATOM    108  C32 GCD     1      27.650  33.420  31.840  1.00  0.00            
ATOM    109  H52 GCD     1      27.110  33.670  30.920  1.00  0.00            
ATOM    110  O26 GCD     1      28.890  32.790  31.520  1.00  0.00            
ATOM    111  H53 GCD     1      29.500  32.780  32.270  1.00  0.00            
ATOM    112  C33 GCD     1      27.970  34.770  32.540  1.00  0.00            
ATOM    113  H54 GCD     1      28.670  34.680  33.380  1.00  0.00            
ATOM    114  O27 GCD     1      28.580  35.720  31.690  1.00  0.00            
ATOM    115  H55 GCD     1      29.260  35.260  31.180  1.00  0.00            
ATOM    116  C34 GCD     1      26.710  35.450  33.030  1.00  0.00            
ATOM    117  H56 GCD     1      26.940  36.190  33.800  1.00  0.00            
ATOM    118  O28 GCD     1      25.940  34.570  33.860  1.00  0.00            
ATOM    119  C35 GCD     1      25.630  33.310  33.270  1.00  0.00            
ATOM    120  H57 GCD     1      25.010  33.530  32.390  1.00  0.00            
ATOM    121  C36 GCD     1      24.870  32.450  34.280  1.00  0.00            
ATOM    122  H58 GCD     1      24.410  31.630  33.710  1.00  0.00            
ATOM    123  H59 GCD     1      24.050  33.140  34.520  1.00  0.00            
ATOM    124  O29 GCD     1      25.660  31.880  35.340  1.00  0.00            
ATOM    125  H60 GCD     1      25.270  32.200  36.170  1.00  0.00            
ATOM    126  O30 GCD     1      25.900  36.010  32.050  1.00  0.00            
ATOM    127  C37 GCD     1      25.440  37.320  32.290  1.00  0.00            
ATOM    128  H61 GCD     1      25.810  37.550  33.300  1.00  0.00            
ATOM    129  C38 GCD     1      26.070  38.290  31.380  1.00  0.00            
ATOM    130  H62 GCD     1      25.830  38.160  30.320  1.00  0.00            
ATOM    131  O31 GCD     1      27.500  38.220  31.500  1.00  0.00            
ATOM    132  H63 GCD     1      27.740  37.300  31.630  1.00  0.00            
ATOM    133  C39 GCD     1      25.540  39.650  31.750  1.00  0.00            
ATOM    134  H64 GCD     1      25.780  39.870  32.790  1.00  0.00            
ATOM    135  O32 GCD     1      26.050  40.690  30.820  1.00  0.00            
ATOM    136  H65 GCD     1      27.010  40.710  30.850  1.00  0.00            
ATOM    137  C40 GCD     1      24.060  39.710  31.680  1.00  0.00            
ATOM    138  H66 GCD     1      23.720  40.720  31.930  1.00  0.00            
ATOM    139  O33 GCD     1      23.490  38.770  32.580  1.00  0.00            
ATOM    140  C41 GCD     1      23.890  37.400  32.270  1.00  0.00            
ATOM    141  H67 GCD     1      23.740  37.190  31.200  1.00  0.00            
ATOM    142  C42 GCD     1      23.170  36.460  33.200  1.00  0.00            
ATOM    143  H68 GCD     1      23.260  36.890  34.200  1.00  0.00            
ATOM    144  H69 GCD     1      23.490  35.420  33.070  1.00  0.00            
ATOM    145  O34 GCD     1      21.800  36.330  32.890  1.00  0.00            
ATOM    146  H70 GCD     1      21.460  37.230  32.770  1.00  0.00            
ATOM    147  O35 GCD     1      23.580  39.360  30.410  1.00  0.00            
ATOM    148  C43 GCD     1      22.520  40.100  29.790  1.00  0.00            
ATOM    149  H71 GCD     1      22.090  40.830  30.480  1.00  0.00            
ATOM    150  C44 GCD     1      23.200  40.850  28.640  1.00  0.00            
ATOM    151  H72 GCD     1      23.600  40.100  27.940  1.00  0.00            
ATOM    152  O36 GCD     1      24.170  41.800  29.070  1.00  0.00            
ATOM    153  H73 GCD     1      24.700  41.270  29.670  1.00  0.00            
ATOM    154  C45 GCD     1      22.140  41.560  27.800  1.00  0.00            
ATOM    155  H74 GCD     1      21.700  42.340  28.430  1.00  0.00            
ATOM    156  O37 GCD     1      22.740  42.130  26.650  1.00  0.00            
ATOM    157  H75 GCD     1      23.630  42.390  26.920  1.00  0.00            
ATOM    158  C46 GCD     1      21.030  40.560  27.420  1.00  0.00            
ATOM    159  H76 GCD     1      20.220  41.130  26.960  1.00  0.00            
ATOM    160  O38 GCD     1      21.530  39.660  26.450  1.00  0.00            
ATOM    161  O39 GCD     1      20.550  39.940  28.550  1.00  0.00            
ATOM    162  C47 GCD     1      21.480  39.150  29.310  1.00  0.00            
ATOM    163  H77 GCD     1      21.870  38.360  28.650  1.00  0.00            
ATOM    164  C48 GCD     1      20.620  38.500  30.440  1.00  0.00            
ATOM    165  H78 GCD     1      21.140  37.610  30.800  1.00  0.00            
ATOM    166  H79 GCD     1      19.650  38.220  30.010  1.00  0.00            
ATOM    167  O40 GCD     1      20.160  39.350  31.480  1.00  0.00            
ATOM    168  H80 GCD     1      19.740  40.100  31.040  1.00  0.00            
ATOM    169  C1  CG7     2      27.740  36.930  24.200  1.00  0.00            
ATOM    170  C2  CG7     2      27.670  37.490  25.360  1.00  0.00            
ATOM    171  C3  CG7     2      26.330  37.960  26.060  1.00  0.00            
ATOM    172  C4  CG7     2      26.700  38.620  27.430  1.00  0.00            
ATOM    173  O1  CG7     2      25.800  38.920  25.200  1.00  0.00            
ATOM    174  C5  CG7     2      25.270  36.860  26.210  1.00  0.00            
ATOM    175  C6  CG7     2      23.940  37.340  26.860  1.00  0.00            
ATOM    176  C7  CG7     2      22.930  36.200  27.090  1.00  0.00            
ATOM    177  C8  CG7     2      22.880  35.290  28.100  1.00  0.00            
ATOM    178  C9  CG7     2      23.920  35.260  29.190  1.00  0.00            
ATOM    179  C10 CG7     2      21.820  34.150  28.150  1.00  0.00            
ATOM    180  C11 CG7     2      22.130  33.030  27.160  1.00  0.00            
ATOM    181  C12 CG7     2      23.370  32.280  27.610  1.00  0.00            
ATOM    182  C13 CG7     2      24.620  32.410  27.050  1.00  0.00            
ATOM    183  C14 CG7     2      24.910  33.230  25.820  1.00  0.00            
ATOM    184  C15 CG7     2      25.720  31.560  27.560  1.00  0.00            
ATOM    185  H1  CG7     2      28.730  36.640  23.830  1.00  0.00            
ATOM    186  H2  CG7     2      26.920  36.850  23.490  1.00  0.00            
ATOM    187  H3  CG7     2      28.540  37.630  26.000  1.00  0.00            
ATOM    188  H4  CG7     2      26.950  37.860  28.180  1.00  0.00            
ATOM    189  H5  CG7     2      27.580  39.280  27.430  1.00  0.00            
ATOM    190  H6  CG7     2      25.950  39.280  27.860  1.00  0.00            
ATOM    191  H7  CG7     2      26.610  39.460  25.210  1.00  0.00            
ATOM    192  H8  CG7     2      25.650  36.080  26.870  1.00  0.00            
ATOM    193  H9  CG7     2      25.040  36.310  25.290  1.00  0.00            
ATOM    194  H10 CG7     2      23.480  38.110  26.230  1.00  0.00            
ATOM    195  H11 CG7     2      24.180  37.880  27.780  1.00  0.00            
ATOM    196  H12 CG7     2      22.150  36.170  26.340  1.00  0.00            
ATOM    197  H13 CG7     2      24.440  36.220  29.230  1.00  0.00            
ATOM    198  H14 CG7     2      23.530  35.230  30.220  1.00  0.00            
ATOM    199  H15 CG7     2      24.640  34.430  29.230  1.00  0.00            
ATOM    200  H16 CG7     2      20.770  34.450  28.040  1.00  0.00            
ATOM    201  H17 CG7     2      21.820  33.710  29.160  1.00  0.00            
ATOM    202  H18 CG7     2      22.130  33.450  26.150  1.00  0.00            
ATOM    203  H19 CG7     2      21.280  32.330  27.180  1.00  0.00            
ATOM    204  H20 CG7     2      23.240  31.640  28.480  1.00  0.00            
ATOM    205  H21 CG7     2      25.740  33.940  25.930  1.00  0.00            
ATOM    206  H22 CG7     2      25.130  32.740  24.870  1.00  0.00            
ATOM    207  H23 CG7     2      24.120  33.950  25.590  1.00  0.00            
ATOM    208  H24 CG7     2      26.570  31.500  26.870  1.00  0.00            
ATOM    209  H25 CG7     2      26.180  31.930  28.480  1.00  0.00            
ATOM    210  H26 CG7     2      25.330  30.560  27.810  1.00  0.00            
TER
ENDMDL
MODEL        1
ATOM      1  H1  GCD     1      27.700  22.580  13.050  1.00  0.00            
ATOM      2  O1  GCD     1      28.620  22.770  12.820  1.00  0.00            
ATOM      3  C1  GCD     1      29.420  22.190  13.830  1.00  0.00            
ATOM      4  H2  GCD     1      29.180  22.560  14.830  1.00  0.00            
ATOM      5  H3  GCD     1      29.280  21.110  13.940  1.00  0.00            
ATOM      6  C2  GCD     1      30.860  22.670  13.740  1.00  0.00            
ATOM      7  H4  GCD     1      31.520  22.320  14.530  1.00  0.00            
ATOM      8  C3  GCD     1      31.000  24.160  13.640  1.00  0.00            
ATOM      9  H5  GCD     1      30.480  24.500  12.730  1.00  0.00            
ATOM     10  C4  GCD     1      32.440  24.600  13.420  1.00  0.00            
ATOM     11  H6  GCD     1      32.970  24.230  14.300  1.00  0.00            
ATOM     12  O2  GCD     1      32.690  25.960  13.330  1.00  0.00            
ATOM     13  H7  GCD     1      33.630  26.150  13.400  1.00  0.00            
ATOM     14  C5  GCD     1      33.080  23.880  12.230  1.00  0.00            
ATOM     15  H8  GCD     1      32.680  24.320  11.300  1.00  0.00            
ATOM     16  O3  GCD     1      34.450  24.090  12.240  1.00  0.00            
ATOM     17  H9  GCD     1      34.600  23.800  13.150  1.00  0.00            
ATOM     18  C6  GCD     1      32.810  22.380  12.380  1.00  0.00            
ATOM     19  O4  GCD     1      31.440  22.150  12.500  1.00  0.00            
ATOM     20  H10 GCD     1      33.130  21.850  11.480  1.00  0.00            
ATOM     21  O5  GCD     1      33.490  21.830  13.460  1.00  0.00            
ATOM     22  C7  GCD     1      33.830  20.450  13.380  1.00  0.00            
ATOM     23  H11 GCD     1      33.230  19.950  12.610  1.00  0.00            
ATOM     24  C8  GCD     1      35.350  20.360  13.040  1.00  0.00            
ATOM     25  H12 GCD     1      35.890  20.910  13.820  1.00  0.00            
ATOM     26  O6  GCD     1      35.620  20.920  11.750  1.00  0.00            
ATOM     27  H13 GCD     1      36.070  21.770  11.810  1.00  0.00            
ATOM     28  C9  GCD     1      35.910  18.950  13.180  1.00  0.00            
ATOM     29  H14 GCD     1      35.370  18.330  12.460  1.00  0.00            
ATOM     30  O7  GCD     1      37.320  18.780  12.910  1.00  0.00            
ATOM     31  H15 GCD     1      37.680  18.990  13.780  1.00  0.00            
ATOM     32  C10 GCD     1      35.660  18.440  14.560  1.00  0.00            
ATOM     33  H16 GCD     1      35.860  17.380  14.710  1.00  0.00            
ATOM     34  O8  GCD     1      34.310  18.470  14.890  1.00  0.00            
ATOM     35  C11 GCD     1      33.650  19.790  14.770  1.00  0.00            
ATOM     36  H17 GCD     1      34.020  20.470  15.560  1.00  0.00            
ATOM     37  C12 GCD     1      32.180  19.470  14.850  1.00  0.00            
ATOM     38  H18 GCD     1      32.020  18.670  14.110  1.00  0.00            
ATOM     39  H19 GCD     1      31.580  20.330  14.550  1.00  0.00            
ATOM     40  O9  GCD     1      31.710  19.140  16.160  1.00  0.00            
ATOM     41  H20 GCD     1      31.720  18.190  16.340  1.00  0.00            
ATOM     42  O10 GCD     1      36.430  19.100  15.540  1.00  0.00            
ATOM     43  C13 GCD     1      37.220  18.250  16.310  1.00  0.00            
ATOM     44  H21 GCD     1      37.320  17.350  15.700  1.00  0.00            
ATOM     45  C14 GCD     1      38.560  18.900  16.350  1.00  0.00            
ATOM     46  H22 GCD     1      38.410  19.860  16.870  1.00  0.00            
ATOM     47  O11 GCD     1      39.120  19.070  15.060  1.00  0.00            
ATOM     48  H23 GCD     1      39.260  18.230  14.600  1.00  0.00            
ATOM     49  C15 GCD     1      39.520  18.030  17.250  1.00  0.00            
ATOM     50  H24 GCD     1      39.640  17.060  16.760  1.00  0.00            
ATOM     51  O12 GCD     1      40.860  18.540  17.160  1.00  0.00            
ATOM     52  H25 GCD     1      40.810  19.500  17.290  1.00  0.00            
ATOM     53  C16 GCD     1      38.900  17.880  18.630  1.00  0.00            
ATOM     54  H26 GCD     1      39.450  17.130  19.200  1.00  0.00            
ATOM     55  O13 GCD     1      37.550  17.320  18.520  1.00  0.00            
ATOM     56  C17 GCD     1      36.660  18.100  17.720  1.00  0.00            
ATOM     57  H27 GCD     1      36.570  19.100  18.160  1.00  0.00            
ATOM     58  C18 GCD     1      35.320  17.430  17.700  1.00  0.00            
ATOM     59  H28 GCD     1      34.650  18.140  17.190  1.00  0.00            
ATOM     60  H29 GCD     1      34.970  17.320  18.730  1.00  0.00            
ATOM     61  O14 GCD     1      35.340  16.060  17.230  1.00  0.00            
ATOM     62  H30 GCD     1      36.030  15.630  17.750  1.00  0.00            
ATOM     63  O15 GCD     1      38.770  19.090  19.310  1.00  0.00            
ATOM     64  C19 GCD     1      39.800  19.590  20.140  1.00  0.00            
ATOM     65  H31 GCD     1      40.780  19.140  19.940  1.00  0.00            
ATOM     66  C20 GCD     1      39.830  21.050  19.600  1.00  0.00            
ATOM     67  H32 GCD     1      38.830  21.490  19.660  1.00  0.00            
ATOM     68  O16 GCD     1      40.240  20.990  18.200  1.00  0.00            
ATOM     69  H33 GCD     1      40.300  21.920  17.940  1.00  0.00            
ATOM     70  C21 GCD     1      40.770  21.880  20.470  1.00  0.00            
ATOM     71  H34 GCD     1      41.790  21.470  20.410  1.00  0.00            
ATOM     72  O17 GCD     1      40.830  23.230  20.050  1.00  0.00            
ATOM     73  H35 GCD     1      41.340  23.250  19.230  1.00  0.00            
ATOM     74  C22 GCD     1      40.320  21.750  21.940  1.00  0.00            
ATOM     75  H36 GCD     1      40.980  22.200  22.690  1.00  0.00            
ATOM     76  O18 GCD     1      40.300  20.370  22.250  1.00  0.00            
ATOM     77  C23 GCD     1      39.340  19.600  21.560  1.00  0.00            
ATOM     78  H37 GCD     1      38.310  19.920  21.760  1.00  0.00            
ATOM     79  C24 GCD     1      39.470  18.140  21.960  1.00  0.00            
ATOM     80  H38 GCD     1      40.530  17.870  22.030  1.00  0.00            
ATOM     81  H39 GCD     1      38.990  17.520  21.190  1.00  0.00            
ATOM     82  O19 GCD     1      38.800  17.850  23.190  1.00  0.00            
ATOM     83  H40 GCD     1      37.850  18.000  23.130  1.00  0.00            
ATOM     84  O20 GCD     1      38.980  22.290  22.030  1.00  0.00            
ATOM     85  C25 GCD     1      38.610  23.250  23.020  1.00  0.00            
ATOM     86  H41 GCD     1      39.370  23.610  23.720  1.00  0.00            
ATOM     87  C26 GCD     1      38.030  24.450  22.250  1.00  0.00            
ATOM     88  H42 GCD     1      37.260  24.000  21.610  1.00  0.00            
ATOM     89  O21 GCD     1      39.070  25.040  21.440  1.00  0.00            
ATOM     90  H43 GCD     1      39.650  24.360  21.070  1.00  0.00            
ATOM     91  C27 GCD     1      37.460  25.470  23.280  1.00  0.00            
ATOM     92  H44 GCD     1      38.330  25.890  23.790  1.00  0.00            
ATOM     93  O22 GCD     1      36.770  26.580  22.630  1.00  0.00            
ATOM     94  H45 GCD     1      35.960  26.160  22.310  1.00  0.00            
ATOM     95  C28 GCD     1      36.440  24.780  24.160  1.00  0.00            
ATOM     96  H46 GCD     1      36.220  25.470  24.970  1.00  0.00            
ATOM     97  O23 GCD     1      36.930  23.580  24.760  1.00  0.00            
ATOM     98  C29 GCD     1      37.510  22.630  23.870  1.00  0.00            
ATOM     99  H47 GCD     1      36.670  22.280  23.260  1.00  0.00            
ATOM    100  C30 GCD     1      38.020  21.510  24.750  1.00  0.00            
ATOM    101  H48 GCD     1      38.480  20.680  24.200  1.00  0.00            
ATOM    102  H49 GCD     1      37.140  21.130  25.290  1.00  0.00            
ATOM    103  O24 GCD     1      38.990  21.920  25.690  1.00  0.00            
ATOM    104  H50 GCD     1      39.340  21.110  26.070  1.00  0.00            
ATOM    105  O25 GCD     1      35.310  24.530  23.410  1.00  0.00            
ATOM    106  C31 GCD     1      34.060  24.560  24.120  1.00  0.00            
ATOM    107  H51 GCD     1      34.250  24.350  25.180  1.00  0.00            
ATOM    108  C32 GCD     1      33.450  25.960  24.000  1.00  0.00            
ATOM    109  H52 GCD     1      33.390  26.260  22.950  1.00  0.00            
ATOM    110  O26 GCD     1      34.330  26.830  24.620  1.00  0.00            
ATOM    111  H53 GCD     1      33.930  27.700  24.760  1.00  0.00            
ATOM    112  C33 GCD     1      32.020  25.990  24.500  1.00  0.00            
ATOM    113  H54 GCD     1      31.900  25.810  25.580  1.00  0.00            
ATOM    114  O27 GCD     1      31.500  27.240  24.140  1.00  0.00            
ATOM    115  H55 GCD     1      31.030  27.270  23.290  1.00  0.00            
ATOM    116  C34 GCD     1      31.160  24.910  23.840  1.00  0.00            
ATOM    117  H56 GCD     1      30.190  24.890  24.340  1.00  0.00            
ATOM    118  O28 GCD     1      31.850  23.630  24.090  1.00  0.00            
ATOM    119  C35 GCD     1      33.070  23.470  23.480  1.00  0.00            
ATOM    120  H57 GCD     1      32.940  23.680  22.410  1.00  0.00            
ATOM    121  C36 GCD     1      33.520  22.060  23.520  1.00  0.00            
ATOM    122  H58 GCD     1      34.410  21.980  22.890  1.00  0.00            
ATOM    123  H59 GCD     1      32.730  21.370  23.220  1.00  0.00            
ATOM    124  O29 GCD     1      33.870  21.640  24.830  1.00  0.00            
ATOM    125  H60 GCD     1      33.320  22.010  25.530  1.00  0.00            
ATOM    126  O30 GCD     1      31.060  25.240  22.440  1.00  0.00            
ATOM    127  C37 GCD     1      29.760  25.360  21.870  1.00  0.00            
ATOM    128  H61 GCD     1      28.990  25.500  22.640  1.00  0.00            
ATOM    129  C38 GCD     1      29.780  26.660  21.060  1.00  0.00            
ATOM    130  H62 GCD     1      30.530  26.570  20.260  1.00  0.00            
ATOM    131  O31 GCD     1      30.170  27.730  21.920  1.00  0.00            
ATOM    132  H63 GCD     1      30.240  28.520  21.380  1.00  0.00            
ATOM    133  C39 GCD     1      28.390  26.840  20.410  1.00  0.00            
ATOM    134  H64 GCD     1      27.650  26.950  21.210  1.00  0.00            
ATOM    135  O32 GCD     1      28.330  28.070  19.620  1.00  0.00            
ATOM    136  H65 GCD     1      27.390  28.120  19.420  1.00  0.00            
ATOM    137  C40 GCD     1      28.040  25.590  19.630  1.00  0.00            
ATOM    138  H66 GCD     1      27.000  25.740  19.320  1.00  0.00            
ATOM    139  O33 GCD     1      28.140  24.440  20.400  1.00  0.00            
ATOM    140  C41 GCD     1      29.390  24.150  21.020  1.00  0.00            
ATOM    141  H67 GCD     1      30.220  24.100  20.300  1.00  0.00            
ATOM    142  C42 GCD     1      29.420  22.790  21.720  1.00  0.00            
ATOM    143  H68 GCD     1      30.460  22.450  21.860  1.00  0.00            
ATOM    144  H69 GCD     1      28.980  21.990  21.110  1.00  0.00            
ATOM    145  O34 GCD     1      28.730  22.900  22.920  1.00  0.00            
ATOM    146  H70 GCD     1      28.020  23.520  22.760  1.00  0.00            
ATOM    147  O35 GCD     1      28.940  25.380  18.550  1.00  0.00            
ATOM    148  C43 GCD     1      28.680  26.090  17.320  1.00  0.00            
ATOM    149  H71 GCD     1      27.910  26.860  17.410  1.00  0.00            
ATOM    150  C44 GCD     1      29.980  26.840  16.770  1.00  0.00            
ATOM    151  H72 GCD     1      30.770  26.090  16.970  1.00  0.00            
ATOM    152  O36 GCD     1      30.220  28.040  17.530  1.00  0.00            
ATOM    153  H73 GCD     1      30.150  27.850  18.470  1.00  0.00            
ATOM    154  C45 GCD     1      30.020  27.130  15.260  1.00  0.00            
ATOM    155  H74 GCD     1      29.180  27.840  15.240  1.00  0.00            
ATOM    156  O37 GCD     1      31.130  27.760  14.660  1.00  0.00            
ATOM    157  H75 GCD     1      31.630  27.100  14.180  1.00  0.00            
ATOM    158  C46 GCD     1      29.540  25.890  14.520  1.00  0.00            
ATOM    159  H76 GCD     1      29.360  26.110  13.470  1.00  0.00            
ATOM    160  O38 GCD     1      30.450  24.810  14.770  1.00  0.00            
ATOM    161  O39 GCD     1      28.240  25.640  14.990  1.00  0.00            
ATOM    162  C47 GCD     1      28.180  25.020  16.340  1.00  0.00            
ATOM    163  H77 GCD     1      28.780  24.110  16.370  1.00  0.00            
ATOM    164  C48 GCD     1      26.720  24.600  16.420  1.00  0.00            
ATOM    165  H78 GCD     1      26.670  24.160  17.420  1.00  0.00            
ATOM    166  H79 GCD     1      26.520  23.940  15.570  1.00  0.00            
ATOM    167  O40 GCD     1      25.920  25.800  16.370  1.00  0.00            
ATOM    168  H80 GCD     1      26.100  26.070  15.460  1.00  0.00            
ATOM    169  C1  CG7     2      33.440  28.780  20.830  1.00  0.00            
ATOM    170  C2  CG7     2      33.510  28.610  19.520  1.00  0.00            
ATOM    171  C3  CG7     2      34.660  27.980  18.780  1.00  0.00            
ATOM    172  C4  CG7     2      34.690  28.480  17.320  1.00  0.00            
ATOM    173  O1  CG7     2      35.840  28.400  19.340  1.00  0.00            
ATOM    174  C5  CG7     2      34.540  26.460  18.680  1.00  0.00            
ATOM    175  C6  CG7     2      34.560  25.790  20.040  1.00  0.00            
ATOM    176  C7  CG7     2      34.640  24.250  19.970  1.00  0.00            
ATOM    177  C8  CG7     2      35.660  23.510  19.430  1.00  0.00            
ATOM    178  C9  CG7     2      36.960  23.940  18.830  1.00  0.00            
ATOM    179  C10 CG7     2      35.520  21.970  19.550  1.00  0.00            
ATOM    180  C11 CG7     2      35.020  21.410  18.170  1.00  0.00            
ATOM    181  C12 CG7     2      33.840  22.160  17.560  1.00  0.00            
ATOM    182  C13 CG7     2      32.570  22.290  18.090  1.00  0.00            
ATOM    183  C14 CG7     2      32.060  21.380  19.210  1.00  0.00            
ATOM    184  C15 CG7     2      31.550  23.240  17.590  1.00  0.00            
ATOM    185  H1  CG7     2      32.660  29.420  21.230  1.00  0.00            
ATOM    186  H2  CG7     2      34.260  28.420  21.450  1.00  0.00            
ATOM    187  H3  CG7     2      32.810  29.160  18.900  1.00  0.00            
ATOM    188  H4  CG7     2      34.640  29.570  17.430  1.00  0.00            
ATOM    189  H5  CG7     2      35.630  28.320  16.780  1.00  0.00            
ATOM    190  H6  CG7     2      33.860  28.110  16.710  1.00  0.00            
ATOM    191  H7  CG7     2      35.610  29.330  19.550  1.00  0.00            
ATOM    192  H8  CG7     2      35.310  26.060  18.000  1.00  0.00            
ATOM    193  H9  CG7     2      33.630  25.990  18.290  1.00  0.00            
ATOM    194  H10 CG7     2      33.630  26.010  20.570  1.00  0.00            
ATOM    195  H11 CG7     2      35.370  26.100  20.710  1.00  0.00            
ATOM    196  H12 CG7     2      33.810  23.740  20.450  1.00  0.00            
ATOM    197  H13 CG7     2      37.290  24.830  19.380  1.00  0.00            
ATOM    198  H14 CG7     2      37.750  23.200  18.980  1.00  0.00            
ATOM    199  H15 CG7     2      36.890  24.240  17.770  1.00  0.00            
ATOM    200  H16 CG7     2      34.750  21.660  20.270  1.00  0.00            
ATOM    201  H17 CG7     2      36.480  21.560  19.880  1.00  0.00            
ATOM    202  H18 CG7     2      34.700  20.380  18.350  1.00  0.00            
ATOM    203  H19 CG7     2      35.810  21.470  17.410  1.00  0.00            
ATOM    204  H20 CG7     2      34.120  22.670  16.640  1.00  0.00            
ATOM    205  H21 CG7     2      32.860  20.650  19.430  1.00  0.00            
ATOM    206  H22 CG7     2      31.820  21.900  20.140  1.00  0.00            
ATOM    207  H23 CG7     2      31.160  20.810  18.950  1.00  0.00            
ATOM    208  H24 CG7     2      31.820  23.640  16.600  1.00  0.00            
ATOM    209  H25 CG7     2      30.540  22.830  17.610  1.00  0.00            
ATOM    210  H26 CG7     2      31.550  24.120  18.240  1.00  0.00            
TER
ENDMDL
MODEL        1
ATOM      1  H1  GCD     1      16.390  35.970  20.070  1.00  0.00            
ATOM      2  O1  GCD     1      15.660  35.520  19.640  1.00  0.00            
ATOM      3  C1  GCD     1      16.310  34.450  18.990  1.00  0.00            
ATOM      4  H2  GCD     1      15.640  33.580  19.040  1.00  0.00            
ATOM      5  H3  GCD     1      16.500  34.730  17.950  1.00  0.00            
ATOM      6  C2  GCD     1      17.560  34.000  19.760  1.00  0.00            
ATOM      7  H4  GCD     1      17.930  33.000  19.490  1.00  0.00            
ATOM      8  C3  GCD     1      17.480  33.870  21.290  1.00  0.00            
ATOM      9  H5  GCD     1      16.970  34.730  21.760  1.00  0.00            
ATOM     10  C4  GCD     1      18.840  33.570  21.880  1.00  0.00            
ATOM     11  H6  GCD     1      19.220  32.630  21.470  1.00  0.00            
ATOM     12  O2  GCD     1      18.620  33.550  23.260  1.00  0.00            
ATOM     13  H7  GCD     1      17.950  32.860  23.370  1.00  0.00            
ATOM     14  C5  GCD     1      19.820  34.670  21.520  1.00  0.00            
ATOM     15  H8  GCD     1      19.530  35.690  21.800  1.00  0.00            
ATOM     16  O3  GCD     1      21.160  34.410  22.070  1.00  0.00            
ATOM     17  H9  GCD     1      21.090  34.330  23.020  1.00  0.00            
ATOM     18  C6  GCD     1      19.880  34.660  20.040  1.00  0.00            
ATOM     19  O4  GCD     1      18.580  35.000  19.530  1.00  0.00            
ATOM     20  H10 GCD     1      20.490  35.520  19.740  1.00  0.00            
ATOM     21  O5  GCD     1      20.340  33.400  19.560  1.00  0.00            
ATOM     22  C7  GCD     1      21.590  33.340  18.860  1.00  0.00            
ATOM     23  H11 GCD     1      22.180  34.250  19.030  1.00  0.00            
ATOM     24  C8  GCD     1      22.440  32.180  19.430  1.00  0.00            
ATOM     25  H12 GCD     1      21.810  31.290  19.340  1.00  0.00            
ATOM     26  O6  GCD     1      22.790  32.310  20.800  1.00  0.00            
ATOM     27  H13 GCD     1      22.630  33.200  21.130  1.00  0.00            
ATOM     28  C9  GCD     1      23.700  32.160  18.490  1.00  0.00            
ATOM     29  H14 GCD     1      24.210  33.120  18.690  1.00  0.00            
ATOM     30  O7  GCD     1      24.520  31.140  18.790  1.00  0.00            
ATOM     31  H15 GCD     1      24.620  31.140  19.750  1.00  0.00            
ATOM     32  C10 GCD     1      23.370  32.110  17.040  1.00  0.00            
ATOM     33  H16 GCD     1      24.240  32.270  16.410  1.00  0.00            
ATOM     34  O8  GCD     1      22.550  33.180  16.670  1.00  0.00            
ATOM     35  C11 GCD     1      21.290  33.250  17.390  1.00  0.00            
ATOM     36  H17 GCD     1      20.750  32.300  17.260  1.00  0.00            
ATOM     37  C12 GCD     1      20.470  34.400  16.690  1.00  0.00            
ATOM     38  H18 GCD     1      21.160  35.230  16.840  1.00  0.00            
ATOM     39  H19 GCD     1      19.550  34.590  17.270  1.00  0.00            
ATOM     40  O9  GCD     1      20.240  34.040  15.290  1.00  0.00            
ATOM     41  H20 GCD     1      21.140  33.920  14.960  1.00  0.00            
ATOM     42  O10 GCD     1      22.720  30.890  16.690  1.00  0.00            
ATOM     43  C13 GCD     1      23.040  30.230  15.540  1.00  0.00            
ATOM     44  H21 GCD     1      23.670  30.830  14.880  1.00  0.00            
ATOM     45  C14 GCD     1      24.060  29.100  15.910  1.00  0.00            
ATOM     46  H22 GCD     1      23.730  28.390  16.680  1.00  0.00            
ATOM     47  O11 GCD     1      25.270  29.670  16.400  1.00  0.00            
ATOM     48  H23 GCD     1      25.170  29.910  17.320  1.00  0.00            
ATOM     49  C15 GCD     1      24.350  28.230  14.680  1.00  0.00            
ATOM     50  H24 GCD     1      24.700  28.890  13.870  1.00  0.00            
ATOM     51  O12 GCD     1      25.280  27.110  14.800  1.00  0.00            
ATOM     52  H25 GCD     1      25.060  26.570  15.570  1.00  0.00            
ATOM     53  C16 GCD     1      23.020  27.700  14.250  1.00  0.00            
ATOM     54  H26 GCD     1      23.150  27.120  13.330  1.00  0.00            
ATOM     55  O13 GCD     1      22.110  28.750  13.910  1.00  0.00            
ATOM     56  C17 GCD     1      21.690  29.620  14.990  1.00  0.00            
ATOM     57  H27 GCD     1      21.240  29.040  15.810  1.00  0.00            
ATOM     58  C18 GCD     1      20.690  30.710  14.650  1.00  0.00            
ATOM     59  H28 GCD     1      21.120  31.300  13.830  1.00  0.00            
ATOM     60  H29 GCD     1      20.440  31.410  15.460  1.00  0.00            
ATOM     61  O14 GCD     1      19.390  30.080  14.210  1.00  0.00            
ATOM     62  H30 GCD     1      18.660  30.710  14.140  1.00  0.00            
ATOM     63  O15 GCD     1      22.360  26.870  15.200  1.00  0.00            
ATOM     64  C19 GCD     1      22.260  25.490  14.790  1.00  0.00            
ATOM     65  H31 GCD     1      22.840  25.290  13.880  1.00  0.00            
ATOM     66  C20 GCD     1      22.890  24.740  16.000  1.00  0.00            
ATOM     67  H32 GCD     1      22.550  25.220  16.920  1.00  0.00            
ATOM     68  O16 GCD     1      24.310  24.980  16.070  1.00  0.00            
ATOM     69  H33 GCD     1      24.730  24.530  15.330  1.00  0.00            
ATOM     70  C21 GCD     1      22.730  23.220  15.770  1.00  0.00            
ATOM     71  H34 GCD     1      23.140  22.930  14.790  1.00  0.00            
ATOM     72  O17 GCD     1      23.400  22.380  16.710  1.00  0.00            
ATOM     73  H35 GCD     1      22.900  22.210  17.510  1.00  0.00            
ATOM     74  C22 GCD     1      21.190  22.900  15.640  1.00  0.00            
ATOM     75  H36 GCD     1      21.050  21.860  15.320  1.00  0.00            
ATOM     76  O18 GCD     1      20.680  23.690  14.650  1.00  0.00            
ATOM     77  C23 GCD     1      20.760  25.140  14.680  1.00  0.00            
ATOM     78  H37 GCD     1      20.140  25.530  15.500  1.00  0.00            
ATOM     79  C24 GCD     1      20.130  25.770  13.440  1.00  0.00            
ATOM     80  H38 GCD     1      20.520  25.240  12.570  1.00  0.00            
ATOM     81  H39 GCD     1      20.410  26.820  13.280  1.00  0.00            
ATOM     82  O19 GCD     1      18.750  25.620  13.490  1.00  0.00            
ATOM     83  H40 GCD     1      18.590  24.670  13.470  1.00  0.00            
ATOM     84  O20 GCD     1      20.460  23.250  16.810  1.00  0.00            
ATOM     85  C25 GCD     1      20.160  22.020  17.460  1.00  0.00            
ATOM     86  H41 GCD     1      20.770  21.210  17.020  1.00  0.00            
ATOM     87  C26 GCD     1      20.660  22.180  18.890  1.00  0.00            
ATOM     88  H42 GCD     1      20.390  23.170  19.280  1.00  0.00            
ATOM     89  O21 GCD     1      22.080  22.190  19.000  1.00  0.00            
ATOM     90  H43 GCD     1      22.240  22.020  19.940  1.00  0.00            
ATOM     91  C27 GCD     1      20.150  21.090  19.820  1.00  0.00            
ATOM     92  H44 GCD     1      20.690  20.210  19.440  1.00  0.00            
ATOM     93  O22 GCD     1      20.590  21.230  21.210  1.00  0.00            
ATOM     94  H45 GCD     1      21.040  20.460  21.580  1.00  0.00            
ATOM     95  C28 GCD     1      18.680  20.840  19.640  1.00  0.00            
ATOM     96  H46 GCD     1      18.330  19.970  20.210  1.00  0.00            
ATOM     97  O23 GCD     1      18.500  20.640  18.190  1.00  0.00            
ATOM     98  C29 GCD     1      18.690  21.770  17.350  1.00  0.00            
ATOM     99  H47 GCD     1      18.070  22.600  17.720  1.00  0.00            
ATOM    100  C30 GCD     1      18.310  21.410  15.960  1.00  0.00            
ATOM    101  H48 GCD     1      18.970  20.610  15.600  1.00  0.00            
ATOM    102  H49 GCD     1      18.500  22.210  15.220  1.00  0.00            
ATOM    103  O24 GCD     1      16.920  21.010  15.930  1.00  0.00            
ATOM    104  H50 GCD     1      16.940  20.240  16.510  1.00  0.00            
ATOM    105  O25 GCD     1      17.960  21.960  20.120  1.00  0.00            
ATOM    106  C31 GCD     1      16.850  21.790  20.890  1.00  0.00            
ATOM    107  H51 GCD     1      16.620  20.750  21.150  1.00  0.00            
ATOM    108  C32 GCD     1      17.200  22.620  22.120  1.00  0.00            
ATOM    109  H52 GCD     1      17.440  23.630  21.800  1.00  0.00            
ATOM    110  O26 GCD     1      18.240  21.890  22.840  1.00  0.00            
ATOM    111  H53 GCD     1      19.030  21.710  22.320  1.00  0.00            
ATOM    112  C33 GCD     1      16.050  22.590  23.050  1.00  0.00            
ATOM    113  H54 GCD     1      15.900  21.540  23.300  1.00  0.00            
ATOM    114  O27 GCD     1      16.290  23.260  24.310  1.00  0.00            
ATOM    115  H55 GCD     1      16.940  22.760  24.820  1.00  0.00            
ATOM    116  C34 GCD     1      14.820  23.160  22.360  1.00  0.00            
ATOM    117  H56 GCD     1      14.010  23.020  23.080  1.00  0.00            
ATOM    118  O28 GCD     1      14.530  22.490  21.170  1.00  0.00            
ATOM    119  C35 GCD     1      15.640  22.460  20.240  1.00  0.00            
ATOM    120  H57 GCD     1      15.860  23.480  19.920  1.00  0.00            
ATOM    121  C36 GCD     1      15.260  21.600  19.090  1.00  0.00            
ATOM    122  H58 GCD     1      14.910  20.610  19.400  1.00  0.00            
ATOM    123  H59 GCD     1      16.070  21.430  18.370  1.00  0.00            
ATOM    124  O29 GCD     1      14.150  22.160  18.310  1.00  0.00            
ATOM    125  H60 GCD     1      13.370  22.130  18.880  1.00  0.00            
ATOM    126  O30 GCD     1      14.970  24.520  21.990  1.00  0.00            
ATOM    127  C37 GCD     1      13.870  25.430  22.340  1.00  0.00            
ATOM    128  H61 GCD     1      12.940  24.890  22.570  1.00  0.00            
ATOM    129  C38 GCD     1      14.320  26.250  23.530  1.00  0.00            
ATOM    130  H62 GCD     1      15.210  26.800  23.200  1.00  0.00            
ATOM    131  O31 GCD     1      14.620  25.440  24.660  1.00  0.00            
ATOM    132  H63 GCD     1      15.270  24.790  24.370  1.00  0.00            
ATOM    133  C39 GCD     1      13.340  27.330  23.760  1.00  0.00            
ATOM    134  H64 GCD     1      12.400  26.790  23.930  1.00  0.00            
ATOM    135  O32 GCD     1      13.830  28.090  24.960  1.00  0.00            
ATOM    136  H65 GCD     1      14.160  27.450  25.590  1.00  0.00            
ATOM    137  C40 GCD     1      13.180  28.220  22.570  1.00  0.00            
ATOM    138  H66 GCD     1      12.330  28.910  22.670  1.00  0.00            
ATOM    139  O33 GCD     1      12.760  27.470  21.490  1.00  0.00            
ATOM    140  C41 GCD     1      13.610  26.360  21.120  1.00  0.00            
ATOM    141  H67 GCD     1      14.490  26.950  20.820  1.00  0.00            
ATOM    142  C42 GCD     1      12.980  25.710  19.910  1.00  0.00            
ATOM    143  H68 GCD     1      13.690  24.910  19.640  1.00  0.00            
ATOM    144  H69 GCD     1      13.000  26.390  19.050  1.00  0.00            
ATOM    145  O34 GCD     1      11.640  25.390  20.110  1.00  0.00            
ATOM    146  H70 GCD     1      11.610  24.600  20.650  1.00  0.00            
ATOM    147  O35 GCD     1      14.390  28.850  22.290  1.00  0.00            
ATOM    148  C43 GCD     1      14.190  30.240  22.250  1.00  0.00            
ATOM    149  H71 GCD     1      13.150  30.530  22.430  1.00  0.00            
ATOM    150  C44 GCD     1      14.970  30.990  23.400  1.00  0.00            
ATOM    151  H72 GCD     1      16.050  30.790  23.300  1.00  0.00            
ATOM    152  O36 GCD     1      14.500  30.610  24.590  1.00  0.00            
ATOM    153  H73 GCD     1      14.390  29.650  24.560  1.00  0.00            
ATOM    154  C45 GCD     1      14.820  32.480  23.280  1.00  0.00            
ATOM    155  H74 GCD     1      13.770  32.780  23.310  1.00  0.00            
ATOM    156  O37 GCD     1      15.570  33.200  24.300  1.00  0.00            
ATOM    157  H75 GCD     1      15.510  32.600  25.060  1.00  0.00            
ATOM    158  C46 GCD     1      15.250  32.920  21.900  1.00  0.00            
ATOM    159  H76 GCD     1      15.020  33.970  21.690  1.00  0.00            
ATOM    160  O38 GCD     1      16.640  32.720  21.570  1.00  0.00            
ATOM    161  O39 GCD     1      14.500  32.160  20.960  1.00  0.00            
ATOM    162  C47 GCD     1      14.690  30.730  20.900  1.00  0.00            
ATOM    163  H77 GCD     1      15.720  30.410  20.700  1.00  0.00            
ATOM    164  C48 GCD     1      13.740  30.190  19.760  1.00  0.00            
ATOM    165  H78 GCD     1      14.000  29.140  19.590  1.00  0.00            
ATOM    166  H79 GCD     1      13.900  30.800  18.860  1.00  0.00            
ATOM    167  O40 GCD     1      12.380  30.430  19.940  1.00  0.00            
ATOM    168  H80 GCD     1      12.330  31.360  20.190  1.00  0.00            
ATOM    169  C1  CG7     2      24.570  28.830  20.970  1.00  0.00            
ATOM    170  C2  CG7     2      24.070  27.850  20.190  1.00  0.00            
ATOM    171  C3  CG7     2      22.670  27.250  20.340  1.00  0.00            
ATOM    172  C4  CG7     2      22.730  25.690  20.410  1.00  0.00            
ATOM    173  O1  CG7     2      22.100  27.710  21.610  1.00  0.00            
ATOM    174  C5  CG7     2      21.760  27.820  19.210  1.00  0.00            
ATOM    175  C6  CG7     2      20.310  27.460  19.400  1.00  0.00            
ATOM    176  C7  CG7     2      19.520  28.140  18.350  1.00  0.00            
ATOM    177  C8  CG7     2      18.960  29.320  18.430  1.00  0.00            
ATOM    178  C9  CG7     2      18.940  30.130  19.750  1.00  0.00            
ATOM    179  C10 CG7     2      18.140  29.720  17.160  1.00  0.00            
ATOM    180  C11 CG7     2      16.640  29.460  17.420  1.00  0.00            
ATOM    181  C12 CG7     2      16.270  28.240  16.660  1.00  0.00            
ATOM    182  C13 CG7     2      16.230  26.930  17.080  1.00  0.00            
ATOM    183  C14 CG7     2      16.720  26.380  18.400  1.00  0.00            
ATOM    184  C15 CG7     2      15.920  25.880  16.090  1.00  0.00            
ATOM    185  H1  CG7     2      25.590  29.190  20.870  1.00  0.00            
ATOM    186  H2  CG7     2      24.010  29.310  21.760  1.00  0.00            
ATOM    187  H3  CG7     2      24.750  27.420  19.460  1.00  0.00            
ATOM    188  H4  CG7     2      21.770  25.160  20.410  1.00  0.00            
ATOM    189  H5  CG7     2      23.320  25.220  19.620  1.00  0.00            
ATOM    190  H6  CG7     2      23.160  25.340  21.350  1.00  0.00            
ATOM    191  H7  CG7     2      22.390  26.940  22.140  1.00  0.00            
ATOM    192  H8  CG7     2      22.100  27.290  18.310  1.00  0.00            
ATOM    193  H9  CG7     2      21.920  28.900  19.110  1.00  0.00            
ATOM    194  H10 CG7     2      19.930  27.510  20.430  1.00  0.00            
ATOM    195  H11 CG7     2      20.180  26.390  19.170  1.00  0.00            
ATOM    196  H12 CG7     2      19.580  27.540  17.440  1.00  0.00            
ATOM    197  H13 CG7     2      19.480  31.080  19.650  1.00  0.00            
ATOM    198  H14 CG7     2      17.950  30.480  20.060  1.00  0.00            
ATOM    199  H15 CG7     2      19.380  29.580  20.590  1.00  0.00            
ATOM    200  H16 CG7     2      18.500  29.200  16.270  1.00  0.00            
ATOM    201  H17 CG7     2      18.190  30.780  16.880  1.00  0.00            
ATOM    202  H18 CG7     2      15.950  30.270  17.170  1.00  0.00            
ATOM    203  H19 CG7     2      16.480  29.280  18.490  1.00  0.00            
ATOM    204  H20 CG7     2      16.080  28.540  15.640  1.00  0.00            
ATOM    205  H21 CG7     2      16.060  25.560  18.690  1.00  0.00            
ATOM    206  H22 CG7     2      17.750  26.030  18.250  1.00  0.00            
ATOM    207  H23 CG7     2      16.670  27.040  19.280  1.00  0.00            
ATOM    208  H24 CG7     2      16.700  25.110  16.110  1.00  0.00            
ATOM    209  H25 CG7     2      14.910  25.440  16.200  1.00  0.00            
ATOM    210  H26 CG7     2      15.940  26.360  15.100  1.00  0.00            
TER
ENDMDL
MODEL        1
ATOM      1  H1  GCD     1      20.250  28.230  19.030  1.00  0.00            
ATOM      2  O1  GCD     1      20.590  27.710  18.290  1.00  0.00            
ATOM      3  C1  GCD     1      21.380  26.590  18.790  1.00  0.00            
ATOM      4  H2  GCD     1      21.160  25.690  18.210  1.00  0.00            
ATOM      5  H3  GCD     1      22.330  27.050  18.500  1.00  0.00            
ATOM      6  C2  GCD     1      21.350  26.360  20.300  1.00  0.00            
ATOM      7  H4  GCD     1      21.840  27.220  20.760  1.00  0.00            
ATOM      8  C3  GCD     1      22.070  25.060  20.730  1.00  0.00            
ATOM      9  H5  GCD     1      21.690  24.170  20.220  1.00  0.00            
ATOM     10  C4  GCD     1      21.800  24.970  22.280  1.00  0.00            
ATOM     11  H6  GCD     1      22.360  25.820  22.700  1.00  0.00            
ATOM     12  O2  GCD     1      22.420  23.790  22.820  1.00  0.00            
ATOM     13  H7  GCD     1      21.750  23.250  23.240  1.00  0.00            
ATOM     14  C5  GCD     1      20.290  24.950  22.610  1.00  0.00            
ATOM     15  H8  GCD     1      19.950  24.100  22.010  1.00  0.00            
ATOM     16  O3  GCD     1      20.250  24.890  24.010  1.00  0.00            
ATOM     17  H9  GCD     1      20.360  23.950  24.190  1.00  0.00            
ATOM     18  C6  GCD     1      19.660  26.210  22.060  1.00  0.00            
ATOM     19  O4  GCD     1      19.990  26.230  20.720  1.00  0.00            
ATOM     20  H10 GCD     1      18.580  26.090  22.170  1.00  0.00            
ATOM     21  O5  GCD     1      20.000  27.350  22.810  1.00  0.00            
ATOM     22  C7  GCD     1      18.990  28.010  23.630  1.00  0.00            
ATOM     23  H11 GCD     1      18.110  27.400  23.880  1.00  0.00            
ATOM     24  C8  GCD     1      19.720  28.380  24.960  1.00  0.00            
ATOM     25  H12 GCD     1      20.700  28.790  24.700  1.00  0.00            
ATOM     26  O6  GCD     1      20.020  27.170  25.640  1.00  0.00            
ATOM     27  H13 GCD     1      20.190  26.480  24.990  1.00  0.00            
ATOM     28  C9  GCD     1      18.910  29.320  25.780  1.00  0.00            
ATOM     29  H14 GCD     1      17.990  28.810  26.100  1.00  0.00            
ATOM     30  O7  GCD     1      19.500  29.800  26.980  1.00  0.00            
ATOM     31  H15 GCD     1      19.830  29.090  27.540  1.00  0.00            
ATOM     32  C10 GCD     1      18.560  30.500  24.950  1.00  0.00            
ATOM     33  H16 GCD     1      17.960  31.190  25.550  1.00  0.00            
ATOM     34  O8  GCD     1      17.790  30.200  23.820  1.00  0.00            
ATOM     35  C11 GCD     1      18.550  29.300  22.920  1.00  0.00            
ATOM     36  H17 GCD     1      19.470  29.810  22.610  1.00  0.00            
ATOM     37  C12 GCD     1      17.730  28.890  21.690  1.00  0.00            
ATOM     38  H18 GCD     1      16.940  28.200  22.010  1.00  0.00            
ATOM     39  H19 GCD     1      18.310  28.350  20.930  1.00  0.00            
ATOM     40  O9  GCD     1      17.180  30.040  21.050  1.00  0.00            
ATOM     41  H20 GCD     1      17.030  30.640  21.780  1.00  0.00            
ATOM     42  O10 GCD     1      19.720  31.220  24.480  1.00  0.00            
ATOM     43  C13 GCD     1      20.000  32.480  25.060  1.00  0.00            
ATOM     44  H21 GCD     1      19.470  32.660  26.000  1.00  0.00            
ATOM     45  C14 GCD     1      21.450  32.490  25.390  1.00  0.00            
ATOM     46  H22 GCD     1      22.090  32.250  24.530  1.00  0.00            
ATOM     47  O11 GCD     1      21.650  31.560  26.400  1.00  0.00            
ATOM     48  H23 GCD     1      20.820  31.100  26.520  1.00  0.00            
ATOM     49  C15 GCD     1      21.910  33.890  25.850  1.00  0.00            
ATOM     50  H24 GCD     1      21.380  34.080  26.790  1.00  0.00            
ATOM     51  O12 GCD     1      23.320  33.970  26.090  1.00  0.00            
ATOM     52  H25 GCD     1      23.250  33.580  26.970  1.00  0.00            
ATOM     53  C16 GCD     1      21.520  35.000  24.760  1.00  0.00            
ATOM     54  H26 GCD     1      21.760  36.010  25.100  1.00  0.00            
ATOM     55  O13 GCD     1      20.160  34.900  24.460  1.00  0.00            
ATOM     56  C17 GCD     1      19.710  33.630  24.010  1.00  0.00            
ATOM     57  H27 GCD     1      20.310  33.290  23.160  1.00  0.00            
ATOM     58  C18 GCD     1      18.220  33.800  23.510  1.00  0.00            
ATOM     59  H28 GCD     1      17.540  34.170  24.290  1.00  0.00            
ATOM     60  H29 GCD     1      17.810  32.820  23.210  1.00  0.00            
ATOM     61  O14 GCD     1      18.150  34.670  22.390  1.00  0.00            
ATOM     62  H30 GCD     1      17.280  34.520  22.000  1.00  0.00            
ATOM     63  O15 GCD     1      22.270  34.710  23.610  1.00  0.00            
ATOM     64  C19 GCD     1      22.930  35.830  22.820  1.00  0.00            
ATOM     65  H31 GCD     1      22.750  36.780  23.320  1.00  0.00            
ATOM     66  C20 GCD     1      24.410  35.480  22.930  1.00  0.00            
ATOM     67  H32 GCD     1      24.540  34.500  22.470  1.00  0.00            
ATOM     68  O16 GCD     1      24.860  35.370  24.330  1.00  0.00            
ATOM     69  H33 GCD     1      24.420  34.680  24.840  1.00  0.00            
ATOM     70  C21 GCD     1      25.240  36.500  22.130  1.00  0.00            
ATOM     71  H34 GCD     1      25.090  37.470  22.630  1.00  0.00            
ATOM     72  O17 GCD     1      26.680  36.220  22.080  1.00  0.00            
ATOM     73  H35 GCD     1      26.950  35.860  22.940  1.00  0.00            
ATOM     74  C22 GCD     1      24.720  36.580  20.740  1.00  0.00            
ATOM     75  H36 GCD     1      25.170  37.430  20.230  1.00  0.00            
ATOM     76  O18 GCD     1      23.320  36.860  20.760  1.00  0.00            
ATOM     77  C23 GCD     1      22.530  35.890  21.360  1.00  0.00            
ATOM     78  H37 GCD     1      22.680  34.940  20.850  1.00  0.00            
ATOM     79  C24 GCD     1      21.090  36.230  21.250  1.00  0.00            
ATOM     80  H38 GCD     1      20.920  37.230  21.670  1.00  0.00            
ATOM     81  H39 GCD     1      20.530  35.500  21.840  1.00  0.00            
ATOM     82  O19 GCD     1      20.610  36.140  19.890  1.00  0.00            
ATOM     83  H40 GCD     1      20.780  36.980  19.460  1.00  0.00            
ATOM     84  O20 GCD     1      25.060  35.460  19.880  1.00  0.00            
ATOM     85  C25 GCD     1      25.510  35.610  18.590  1.00  0.00            
ATOM     86  H41 GCD     1      25.450  36.660  18.260  1.00  0.00            
ATOM     87  C26 GCD     1      27.000  35.270  18.420  1.00  0.00            
ATOM     88  H42 GCD     1      27.230  34.230  18.710  1.00  0.00            
ATOM     89  O21 GCD     1      27.800  36.150  19.210  1.00  0.00            
ATOM     90  H43 GCD     1      27.700  35.840  20.120  1.00  0.00            
ATOM     91  C27 GCD     1      27.370  35.390  16.900  1.00  0.00            
ATOM     92  H44 GCD     1      27.250  36.410  16.520  1.00  0.00            
ATOM     93  O22 GCD     1      28.700  34.990  16.860  1.00  0.00            
ATOM     94  H45 GCD     1      28.640  34.030  16.860  1.00  0.00            
ATOM     95  C28 GCD     1      26.490  34.530  16.060  1.00  0.00            
ATOM     96  H46 GCD     1      26.700  34.690  15.000  1.00  0.00            
ATOM     97  O23 GCD     1      25.120  34.930  16.290  1.00  0.00            
ATOM     98  C29 GCD     1      24.750  34.700  17.630  1.00  0.00            
ATOM     99  H47 GCD     1      24.980  33.680  17.970  1.00  0.00            
ATOM    100  C30 GCD     1      23.230  34.930  17.700  1.00  0.00            
ATOM    101  H48 GCD     1      23.030  35.950  17.350  1.00  0.00            
ATOM    102  H49 GCD     1      22.930  34.810  18.750  1.00  0.00            
ATOM    103  O24 GCD     1      22.430  34.070  16.950  1.00  0.00            
ATOM    104  H50 GCD     1      22.560  34.450  16.070  1.00  0.00            
ATOM    105  O25 GCD     1      26.660  33.160  16.340  1.00  0.00            
ATOM    106  C31 GCD     1      27.360  32.430  15.350  1.00  0.00            
ATOM    107  H51 GCD     1      27.830  33.100  14.620  1.00  0.00            
ATOM    108  C32 GCD     1      28.490  31.580  16.010  1.00  0.00            
ATOM    109  H52 GCD     1      28.090  31.040  16.880  1.00  0.00            
ATOM    110  O26 GCD     1      29.530  32.460  16.490  1.00  0.00            
ATOM    111  H53 GCD     1      30.330  31.930  16.620  1.00  0.00            
ATOM    112  C33 GCD     1      29.130  30.670  14.960  1.00  0.00            
ATOM    113  H54 GCD     1      29.600  31.330  14.220  1.00  0.00            
ATOM    114  O27 GCD     1      30.180  29.800  15.390  1.00  0.00            
ATOM    115  H55 GCD     1      29.910  28.870  15.380  1.00  0.00            
ATOM    116  C34 GCD     1      28.110  29.820  14.250  1.00  0.00            
ATOM    117  H56 GCD     1      28.520  29.310  13.380  1.00  0.00            
ATOM    118  O28 GCD     1      27.060  30.660  13.860  1.00  0.00            
ATOM    119  C35 GCD     1      26.280  31.450  14.800  1.00  0.00            
ATOM    120  H57 GCD     1      25.900  30.770  15.570  1.00  0.00            
ATOM    121  C36 GCD     1      25.140  32.190  14.140  1.00  0.00            
ATOM    122  H58 GCD     1      25.480  33.030  13.520  1.00  0.00            
ATOM    123  H59 GCD     1      24.580  32.560  15.010  1.00  0.00            
ATOM    124  O29 GCD     1      24.350  31.320  13.300  1.00  0.00            
ATOM    125  H60 GCD     1      23.560  31.840  13.090  1.00  0.00            
ATOM    126  O30 GCD     1      27.720  28.820  15.190  1.00  0.00            
ATOM    127  C37 GCD     1      27.580  27.510  14.700  1.00  0.00            
ATOM    128  H61 GCD     1      27.890  27.320  13.660  1.00  0.00            
ATOM    129  C38 GCD     1      28.470  26.600  15.620  1.00  0.00            
ATOM    130  H62 GCD     1      28.230  26.900  16.650  1.00  0.00            
ATOM    131  O31 GCD     1      29.870  26.870  15.280  1.00  0.00            
ATOM    132  H63 GCD     1      30.420  26.370  15.880  1.00  0.00            
ATOM    133  C39 GCD     1      28.160  25.100  15.370  1.00  0.00            
ATOM    134  H64 GCD     1      28.460  24.960  14.330  1.00  0.00            
ATOM    135  O32 GCD     1      28.910  24.290  16.260  1.00  0.00            
ATOM    136  H65 GCD     1      28.530  24.580  17.110  1.00  0.00            
ATOM    137  C40 GCD     1      26.700  24.880  15.540  1.00  0.00            
ATOM    138  H66 GCD     1      26.460  23.850  15.260  1.00  0.00            
ATOM    139  O33 GCD     1      25.990  25.710  14.660  1.00  0.00            
ATOM    140  C41 GCD     1      26.100  27.100  14.850  1.00  0.00            
ATOM    141  H67 GCD     1      25.720  27.360  15.840  1.00  0.00            
ATOM    142  C42 GCD     1      25.020  27.710  13.910  1.00  0.00            
ATOM    143  H68 GCD     1      24.920  28.780  14.160  1.00  0.00            
ATOM    144  H69 GCD     1      24.040  27.260  14.100  1.00  0.00            
ATOM    145  O34 GCD     1      25.250  27.420  12.550  1.00  0.00            
ATOM    146  H70 GCD     1      25.150  26.460  12.480  1.00  0.00            
ATOM    147  O35 GCD     1      26.410  25.260  16.850  1.00  0.00            
ATOM    148  C43 GCD     1      25.900  24.310  17.760  1.00  0.00            
ATOM    149  H71 GCD     1      26.290  23.310  17.520  1.00  0.00            
ATOM    150  C44 GCD     1      26.410  24.660  19.220  1.00  0.00            
ATOM    151  H72 GCD     1      26.200  25.720  19.370  1.00  0.00            
ATOM    152  O36 GCD     1      27.840  24.310  19.260  1.00  0.00            
ATOM    153  H73 GCD     1      28.140  24.560  20.140  1.00  0.00            
ATOM    154  C45 GCD     1      25.640  23.950  20.290  1.00  0.00            
ATOM    155  H74 GCD     1      25.860  22.880  20.180  1.00  0.00            
ATOM    156  O37 GCD     1      25.930  24.390  21.670  1.00  0.00            
ATOM    157  H75 GCD     1      25.350  25.150  21.800  1.00  0.00            
ATOM    158  C46 GCD     1      24.100  23.990  20.150  1.00  0.00            
ATOM    159  H76 GCD     1      23.650  23.200  20.750  1.00  0.00            
ATOM    160  O38 GCD     1      23.480  25.240  20.420  1.00  0.00            
ATOM    161  O39 GCD     1      23.860  23.560  18.800  1.00  0.00            
ATOM    162  C47 GCD     1      24.350  24.430  17.740  1.00  0.00            
ATOM    163  H77 GCD     1      24.120  25.490  17.930  1.00  0.00            
ATOM    164  C48 GCD     1      23.570  23.970  16.550  1.00  0.00            
ATOM    165  H78 GCD     1      23.480  24.860  15.910  1.00  0.00            
ATOM    166  H79 GCD     1      22.500  23.740  16.650  1.00  0.00            
ATOM    167  O40 GCD     1      24.110  22.770  15.930  1.00  0.00            
ATOM    168  H80 GCD     1      23.500  22.530  15.220  1.00  0.00            
ATOM    169  C1  CG7     2      27.890  27.830  21.450  1.00  0.00            
ATOM    170  C2  CG7     2      28.880  28.510  20.910  1.00  0.00            
ATOM    171  C3  CG7     2      29.200  29.940  21.350  1.00  0.00            
ATOM    172  C4  CG7     2      29.630  29.940  22.850  1.00  0.00            
ATOM    173  O1  CG7     2      30.370  30.340  20.600  1.00  0.00            
ATOM    174  C5  CG7     2      27.970  30.880  21.090  1.00  0.00            
ATOM    175  C6  CG7     2      27.530  30.810  19.620  1.00  0.00            
ATOM    176  C7  CG7     2      26.120  31.240  19.460  1.00  0.00            
ATOM    177  C8  CG7     2      25.000  30.500  19.380  1.00  0.00            
ATOM    178  C9  CG7     2      24.900  28.910  19.350  1.00  0.00            
ATOM    179  C10 CG7     2      23.670  31.210  19.310  1.00  0.00            
ATOM    180  C11 CG7     2      23.290  31.910  20.580  1.00  0.00            
ATOM    181  C12 CG7     2      23.080  30.860  21.660  1.00  0.00            
ATOM    182  C13 CG7     2      23.730  30.590  22.800  1.00  0.00            
ATOM    183  C14 CG7     2      24.880  31.450  23.240  1.00  0.00            
ATOM    184  C15 CG7     2      23.450  29.490  23.790  1.00  0.00            
ATOM    185  H1  CG7     2      27.740  26.770  21.290  1.00  0.00            
ATOM    186  H2  CG7     2      27.170  28.280  22.140  1.00  0.00            
ATOM    187  H3  CG7     2      29.490  28.060  20.130  1.00  0.00            
ATOM    188  H4  CG7     2      30.220  29.020  22.990  1.00  0.00            
ATOM    189  H5  CG7     2      30.190  30.830  23.150  1.00  0.00            
ATOM    190  H6  CG7     2      28.820  29.940  23.590  1.00  0.00            
ATOM    191  H7  CG7     2      30.390  31.310  20.590  1.00  0.00            
ATOM    192  H8  CG7     2      28.130  31.890  21.480  1.00  0.00            
ATOM    193  H9  CG7     2      27.150  30.540  21.740  1.00  0.00            
ATOM    194  H10 CG7     2      27.570  29.770  19.260  1.00  0.00            
ATOM    195  H11 CG7     2      28.180  31.460  19.030  1.00  0.00            
ATOM    196  H12 CG7     2      26.020  32.310  19.620  1.00  0.00            
ATOM    197  H13 CG7     2      24.660  28.550  18.340  1.00  0.00            
ATOM    198  H14 CG7     2      25.900  28.490  19.500  1.00  0.00            
ATOM    199  H15 CG7     2      24.180  28.420  20.020  1.00  0.00            
ATOM    200  H16 CG7     2      22.830  30.510  19.170  1.00  0.00            
ATOM    201  H17 CG7     2      23.610  31.870  18.440  1.00  0.00            
ATOM    202  H18 CG7     2      22.430  32.570  20.460  1.00  0.00            
ATOM    203  H19 CG7     2      24.090  32.570  20.950  1.00  0.00            
ATOM    204  H20 CG7     2      22.270  30.210  21.360  1.00  0.00            
ATOM    205  H21 CG7     2      25.340  32.140  22.520  1.00  0.00            
ATOM    206  H22 CG7     2      24.500  32.090  24.040  1.00  0.00            
ATOM    207  H23 CG7     2      25.630  30.910  23.840  1.00  0.00            
ATOM    208  H24 CG7     2      24.370  28.920  23.980  1.00  0.00            
ATOM    209  H25 CG7     2      23.000  29.950  24.680  1.00  0.00            
ATOM    210  H26 CG7     2      22.650  28.850  23.400  1.00  0.00            
TER
ENDMDL
MODEL        1
ATOM      1  H1  GCD     1      21.230  17.100  22.350  1.00  0.00            
ATOM      2  O1  GCD     1      21.990  16.920  22.910  1.00  0.00            
ATOM      3  C1  GCD     1      21.500  17.150  24.190  1.00  0.00            
ATOM      4  H2  GCD     1      20.540  16.660  24.390  1.00  0.00            
ATOM      5  H3  GCD     1      22.150  16.780  24.990  1.00  0.00            
ATOM      6  C2  GCD     1      21.250  18.670  24.410  1.00  0.00            
ATOM      7  H4  GCD     1      22.220  19.190  24.360  1.00  0.00            
ATOM      8  C3  GCD     1      20.610  19.080  25.720  1.00  0.00            
ATOM      9  H5  GCD     1      19.620  18.620  25.760  1.00  0.00            
ATOM     10  C4  GCD     1      20.420  20.550  25.860  1.00  0.00            
ATOM     11  H6  GCD     1      21.410  21.020  26.010  1.00  0.00            
ATOM     12  O2  GCD     1      19.660  20.870  27.040  1.00  0.00            
ATOM     13  H7  GCD     1      20.170  20.450  27.750  1.00  0.00            
ATOM     14  C5  GCD     1      19.700  21.100  24.600  1.00  0.00            
ATOM     15  H8  GCD     1      18.790  20.490  24.650  1.00  0.00            
ATOM     16  O3  GCD     1      19.410  22.480  24.680  1.00  0.00            
ATOM     17  H9  GCD     1      19.010  22.610  25.550  1.00  0.00            
ATOM     18  C6  GCD     1      20.330  20.630  23.290  1.00  0.00            
ATOM     19  O4  GCD     1      20.470  19.240  23.350  1.00  0.00            
ATOM     20  H10 GCD     1      19.690  20.780  22.410  1.00  0.00            
ATOM     21  O5  GCD     1      21.540  21.300  23.090  1.00  0.00            
ATOM     22  C7  GCD     1      21.620  22.130  21.880  1.00  0.00            
ATOM     23  H11 GCD     1      20.670  22.110  21.330  1.00  0.00            
ATOM     24  C8  GCD     1      22.150  23.460  22.280  1.00  0.00            
ATOM     25  H12 GCD     1      23.120  23.420  22.800  1.00  0.00            
ATOM     26  O6  GCD     1      21.200  24.060  23.160  1.00  0.00            
ATOM     27  H13 GCD     1      20.830  23.350  23.710  1.00  0.00            
ATOM     28  C9  GCD     1      22.360  24.290  21.000  1.00  0.00            
ATOM     29  H14 GCD     1      21.390  24.360  20.490  1.00  0.00            
ATOM     30  O7  GCD     1      22.920  25.560  21.330  1.00  0.00            
ATOM     31  H15 GCD     1      23.870  25.420  21.430  1.00  0.00            
ATOM     32  C10 GCD     1      23.350  23.570  20.090  1.00  0.00            
ATOM     33  H16 GCD     1      23.380  24.140  19.160  1.00  0.00            
ATOM     34  O8  GCD     1      22.860  22.260  19.830  1.00  0.00            
ATOM     35  C11 GCD     1      22.730  21.500  20.990  1.00  0.00            
ATOM     36  H17 GCD     1      23.660  21.600  21.570  1.00  0.00            
ATOM     37  C12 GCD     1      22.530  20.030  20.590  1.00  0.00            
ATOM     38  H18 GCD     1      21.580  19.860  20.060  1.00  0.00            
ATOM     39  H19 GCD     1      22.400  19.490  21.540  1.00  0.00            
ATOM     40  O9  GCD     1      23.590  19.380  19.830  1.00  0.00            
ATOM     41  H20 GCD     1      23.530  19.580  18.890  1.00  0.00            
ATOM     42  O10 GCD     1      24.620  23.530  20.770  1.00  0.00            
ATOM     43  C13 GCD     1      25.810  24.040  20.180  1.00  0.00            
ATOM     44  H21 GCD     1      25.510  24.580  19.270  1.00  0.00            
ATOM     45  C14 GCD     1      26.450  24.860  21.270  1.00  0.00            
ATOM     46  H22 GCD     1      26.620  24.080  22.020  1.00  0.00            
ATOM     47  O11 GCD     1      25.650  25.950  21.760  1.00  0.00            
ATOM     48  H23 GCD     1      26.010  26.250  22.610  1.00  0.00            
ATOM     49  C15 GCD     1      27.730  25.380  20.660  1.00  0.00            
ATOM     50  H24 GCD     1      27.570  26.040  19.800  1.00  0.00            
ATOM     51  O12 GCD     1      28.410  26.340  21.630  1.00  0.00            
ATOM     52  H25 GCD     1      28.520  25.770  22.400  1.00  0.00            
ATOM     53  C16 GCD     1      28.680  24.210  20.280  1.00  0.00            
ATOM     54  H26 GCD     1      29.550  24.720  19.840  1.00  0.00            
ATOM     55  O13 GCD     1      28.010  23.400  19.290  1.00  0.00            
ATOM     56  C17 GCD     1      26.710  22.890  19.690  1.00  0.00            
ATOM     57  H27 GCD     1      26.910  22.230  20.540  1.00  0.00            
ATOM     58  C18 GCD     1      26.120  22.100  18.550  1.00  0.00            
ATOM     59  H28 GCD     1      25.220  21.500  18.780  1.00  0.00            
ATOM     60  H29 GCD     1      26.810  21.330  18.190  1.00  0.00            
ATOM     61  O14 GCD     1      25.670  22.960  17.460  1.00  0.00            
ATOM     62  H30 GCD     1      26.290  22.970  16.710  1.00  0.00            
ATOM     63  O15 GCD     1      29.110  23.360  21.380  1.00  0.00            
ATOM     64  C19 GCD     1      30.170  23.820  22.220  1.00  0.00            
ATOM     65  H31 GCD     1      30.620  24.750  21.840  1.00  0.00            
ATOM     66  C20 GCD     1      29.710  23.910  23.640  1.00  0.00            
ATOM     67  H32 GCD     1      29.380  22.910  23.950  1.00  0.00            
ATOM     68  O16 GCD     1      28.480  24.630  23.670  1.00  0.00            
ATOM     69  H33 GCD     1      28.370  24.780  24.620  1.00  0.00            
ATOM     70  C21 GCD     1      30.800  24.430  24.530  1.00  0.00            
ATOM     71  H34 GCD     1      31.100  25.450  24.280  1.00  0.00            
ATOM     72  O17 GCD     1      30.470  24.380  25.900  1.00  0.00            
ATOM     73  H35 GCD     1      29.740  24.980  26.090  1.00  0.00            
ATOM     74  C22 GCD     1      32.030  23.480  24.300  1.00  0.00            
ATOM     75  H36 GCD     1      32.870  23.980  24.790  1.00  0.00            
ATOM     76  O18 GCD     1      32.280  23.370  22.920  1.00  0.00            
ATOM     77  C23 GCD     1      31.270  22.800  22.100  1.00  0.00            
ATOM     78  H37 GCD     1      30.840  21.830  22.360  1.00  0.00            
ATOM     79  C24 GCD     1      31.800  22.650  20.710  1.00  0.00            
ATOM     80  H38 GCD     1      32.180  23.630  20.380  1.00  0.00            
ATOM     81  H39 GCD     1      31.140  22.210  19.960  1.00  0.00            
ATOM     82  O19 GCD     1      32.960  21.830  20.570  1.00  0.00            
ATOM     83  H40 GCD     1      33.710  22.270  20.980  1.00  0.00            
ATOM     84  O20 GCD     1      31.720  22.180  24.880  1.00  0.00            
ATOM     85  C25 GCD     1      32.870  21.650  25.560  1.00  0.00            
ATOM     86  H41 GCD     1      33.800  22.200  25.400  1.00  0.00            
ATOM     87  C26 GCD     1      32.450  21.580  26.980  1.00  0.00            
ATOM     88  H42 GCD     1      31.440  21.160  27.030  1.00  0.00            
ATOM     89  O21 GCD     1      32.450  22.900  27.490  1.00  0.00            
ATOM     90  H43 GCD     1      31.600  23.220  27.170  1.00  0.00            
ATOM     91  C27 GCD     1      33.440  20.670  27.740  1.00  0.00            
ATOM     92  H44 GCD     1      34.410  21.160  27.600  1.00  0.00            
ATOM     93  O22 GCD     1      33.140  20.600  29.180  1.00  0.00            
ATOM     94  H45 GCD     1      32.180  20.550  29.240  1.00  0.00            
ATOM     95  C28 GCD     1      33.370  19.280  27.100  1.00  0.00            
ATOM     96  H46 GCD     1      34.040  18.600  27.630  1.00  0.00            
ATOM     97  O23 GCD     1      33.810  19.330  25.750  1.00  0.00            
ATOM     98  C29 GCD     1      33.030  20.240  24.930  1.00  0.00            
ATOM     99  H47 GCD     1      32.030  19.810  24.790  1.00  0.00            
ATOM    100  C30 GCD     1      33.800  20.280  23.630  1.00  0.00            
ATOM    101  H48 GCD     1      34.830  20.540  23.920  1.00  0.00            
ATOM    102  H49 GCD     1      33.350  21.060  23.000  1.00  0.00            
ATOM    103  O24 GCD     1      33.730  19.050  22.880  1.00  0.00            
ATOM    104  H50 GCD     1      34.100  19.190  22.000  1.00  0.00            
ATOM    105  O25 GCD     1      32.060  18.780  27.150  1.00  0.00            
ATOM    106  C31 GCD     1      31.900  17.330  27.200  1.00  0.00            
ATOM    107  H51 GCD     1      32.850  16.920  26.820  1.00  0.00            
ATOM    108  C32 GCD     1      31.640  17.010  28.690  1.00  0.00            
ATOM    109  H52 GCD     1      30.800  17.650  29.010  1.00  0.00            
ATOM    110  O26 GCD     1      32.800  17.180  29.490  1.00  0.00            
ATOM    111  H53 GCD     1      32.640  16.850  30.380  1.00  0.00            
ATOM    112  C33 GCD     1      31.090  15.540  28.880  1.00  0.00            
ATOM    113  H54 GCD     1      31.900  14.890  28.510  1.00  0.00            
ATOM    114  O27 GCD     1      30.760  15.280  30.290  1.00  0.00            
ATOM    115  H55 GCD     1      29.850  15.600  30.340  1.00  0.00            
ATOM    116  C34 GCD     1      29.910  15.270  27.900  1.00  0.00            
ATOM    117  H56 GCD     1      29.520  14.240  27.940  1.00  0.00            
ATOM    118  O28 GCD     1      30.330  15.480  26.560  1.00  0.00            
ATOM    119  C35 GCD     1      30.710  16.850  26.340  1.00  0.00            
ATOM    120  H57 GCD     1      29.830  17.450  26.590  1.00  0.00            
ATOM    121  C36 GCD     1      31.020  17.130  24.830  1.00  0.00            
ATOM    122  H58 GCD     1      31.890  16.500  24.610  1.00  0.00            
ATOM    123  H59 GCD     1      31.230  18.170  24.560  1.00  0.00            
ATOM    124  O29 GCD     1      30.010  16.640  24.000  1.00  0.00            
ATOM    125  H60 GCD     1      29.940  15.720  24.260  1.00  0.00            
ATOM    126  O30 GCD     1      28.800  16.100  28.160  1.00  0.00            
ATOM    127  C37 GCD     1      27.820  15.530  28.980  1.00  0.00            
ATOM    128  H61 GCD     1      28.250  14.710  29.560  1.00  0.00            
ATOM    129  C38 GCD     1      27.300  16.580  29.980  1.00  0.00            
ATOM    130  H62 GCD     1      27.080  17.520  29.470  1.00  0.00            
ATOM    131  O31 GCD     1      28.330  16.700  30.980  1.00  0.00            
ATOM    132  H63 GCD     1      27.940  17.140  31.740  1.00  0.00            
ATOM    133  C39 GCD     1      26.150  16.050  30.690  1.00  0.00            
ATOM    134  H64 GCD     1      26.440  15.300  31.440  1.00  0.00            
ATOM    135  O32 GCD     1      25.470  17.050  31.610  1.00  0.00            
ATOM    136  H65 GCD     1      25.030  17.600  30.950  1.00  0.00            
ATOM    137  C40 GCD     1      25.100  15.420  29.810  1.00  0.00            
ATOM    138  H66 GCD     1      24.310  14.900  30.340  1.00  0.00            
ATOM    139  O33 GCD     1      25.640  14.420  29.030  1.00  0.00            
ATOM    140  C41 GCD     1      26.630  14.900  28.090  1.00  0.00            
ATOM    141  H67 GCD     1      26.260  15.680  27.410  1.00  0.00            
ATOM    142  C42 GCD     1      27.050  13.630  27.270  1.00  0.00            
ATOM    143  H68 GCD     1      27.930  13.930  26.690  1.00  0.00            
ATOM    144  H69 GCD     1      26.270  13.400  26.530  1.00  0.00            
ATOM    145  O34 GCD     1      27.240  12.450  28.140  1.00  0.00            
ATOM    146  H70 GCD     1      26.440  12.380  28.680  1.00  0.00            
ATOM    147  O35 GCD     1      24.430  16.510  29.110  1.00  0.00            
ATOM    148  C43 GCD     1      23.040  16.560  29.200  1.00  0.00            
ATOM    149  H71 GCD     1      22.640  15.940  30.020  1.00  0.00            
ATOM    150  C44 GCD     1      22.750  18.040  29.400  1.00  0.00            
ATOM    151  H72 GCD     1      23.310  18.660  28.680  1.00  0.00            
ATOM    152  O36 GCD     1      23.070  18.340  30.710  1.00  0.00            
ATOM    153  H73 GCD     1      22.520  17.850  31.330  1.00  0.00            
ATOM    154  C45 GCD     1      21.260  18.350  29.120  1.00  0.00            
ATOM    155  H74 GCD     1      20.630  17.740  29.780  1.00  0.00            
ATOM    156  O37 GCD     1      20.880  19.750  29.350  1.00  0.00            
ATOM    157  H75 GCD     1      21.190  20.080  30.210  1.00  0.00            
ATOM    158  C46 GCD     1      20.810  17.820  27.760  1.00  0.00            
ATOM    159  H76 GCD     1      19.730  17.890  27.650  1.00  0.00            
ATOM    160  O38 GCD     1      21.430  18.710  26.780  1.00  0.00            
ATOM    161  O39 GCD     1      21.130  16.440  27.780  1.00  0.00            
ATOM    162  C47 GCD     1      22.520  16.140  27.820  1.00  0.00            
ATOM    163  H77 GCD     1      23.070  16.730  27.090  1.00  0.00            
ATOM    164  C48 GCD     1      22.620  14.670  27.570  1.00  0.00            
ATOM    165  H78 GCD     1      22.320  14.100  28.450  1.00  0.00            
ATOM    166  H79 GCD     1      23.650  14.380  27.310  1.00  0.00            
ATOM    167  O40 GCD     1      21.800  14.140  26.530  1.00  0.00            
ATOM    168  H80 GCD     1      20.960  14.610  26.430  1.00  0.00            
ATOM    169  C1  CG7     2      27.990  19.820  30.480  1.00  0.00            
ATOM    170  C2  CG7     2      27.740  20.960  29.870  1.00  0.00            
ATOM    171  C3  CG7     2      28.570  21.620  28.770  1.00  0.00            
ATOM    172  C4  CG7     2      28.660  23.110  29.010  1.00  0.00            
ATOM    173  O1  CG7     2      29.940  21.330  29.060  1.00  0.00            
ATOM    174  C5  CG7     2      28.190  21.400  27.290  1.00  0.00            
ATOM    175  C6  CG7     2      28.600  20.030  26.810  1.00  0.00            
ATOM    176  C7  CG7     2      28.330  19.950  25.340  1.00  0.00            
ATOM    177  C8  CG7     2      27.520  19.040  24.760  1.00  0.00            
ATOM    178  C9  CG7     2      26.680  17.880  25.500  1.00  0.00            
ATOM    179  C10 CG7     2      27.490  18.960  23.270  1.00  0.00            
ATOM    180  C11 CG7     2      26.140  19.500  22.760  1.00  0.00            
ATOM    181  C12 CG7     2      25.900  20.910  23.080  1.00  0.00            
ATOM    182  C13 CG7     2      25.240  21.480  24.110  1.00  0.00            
ATOM    183  C14 CG7     2      24.340  20.770  25.030  1.00  0.00            
ATOM    184  C15 CG7     2      25.380  22.960  24.400  1.00  0.00            
ATOM    185  H1  CG7     2      27.270  19.570  31.250  1.00  0.00            
ATOM    186  H2  CG7     2      28.900  19.240  30.310  1.00  0.00            
ATOM    187  H3  CG7     2      26.800  21.460  30.070  1.00  0.00            
ATOM    188  H4  CG7     2      29.290  23.430  28.180  1.00  0.00            
ATOM    189  H5  CG7     2      27.660  23.550  28.870  1.00  0.00            
ATOM    190  H6  CG7     2      29.020  23.560  29.940  1.00  0.00            
ATOM    191  H7  CG7     2      29.990  21.690  29.960  1.00  0.00            
ATOM    192  H8  CG7     2      28.550  22.150  26.580  1.00  0.00            
ATOM    193  H9  CG7     2      27.100  21.590  27.250  1.00  0.00            
ATOM    194  H10 CG7     2      28.040  19.290  27.390  1.00  0.00            
ATOM    195  H11 CG7     2      29.640  19.780  27.050  1.00  0.00            
ATOM    196  H12 CG7     2      29.010  20.530  24.720  1.00  0.00            
ATOM    197  H13 CG7     2      25.850  18.310  26.090  1.00  0.00            
ATOM    198  H14 CG7     2      26.240  17.100  24.870  1.00  0.00            
ATOM    199  H15 CG7     2      27.420  17.390  26.140  1.00  0.00            
ATOM    200  H16 CG7     2      27.510  17.940  22.880  1.00  0.00            
ATOM    201  H17 CG7     2      28.370  19.470  22.870  1.00  0.00            
ATOM    202  H18 CG7     2      25.340  18.900  23.210  1.00  0.00            
ATOM    203  H19 CG7     2      26.110  19.440  21.660  1.00  0.00            
ATOM    204  H20 CG7     2      26.680  21.530  22.640  1.00  0.00            
ATOM    205  H21 CG7     2      24.560  19.700  24.990  1.00  0.00            
ATOM    206  H22 CG7     2      24.450  21.130  26.060  1.00  0.00            
ATOM    207  H23 CG7     2      23.270  20.930  24.840  1.00  0.00            
ATOM    208  H24 CG7     2      25.050  23.600  23.560  1.00  0.00            
ATOM    209  H25 CG7     2      24.630  23.220  25.150  1.00  0.00            
ATOM    210  H26 CG7     2      26.390  23.240  24.720  1.00  0.00            
TER
ENDMDL
MODEL        1
ATOM      1  H1  GCD     1      29.120  27.700  21.010  1.00  0.00            
ATOM      2  O1  GCD     1      29.790  28.360  21.230  1.00  0.00            
ATOM      3  C1  GCD     1      29.360  29.590  20.670  1.00  0.00            
ATOM      4  H2  GCD     1      29.400  29.500  19.580  1.00  0.00            
ATOM      5  H3  GCD     1      28.330  29.780  21.030  1.00  0.00            
ATOM      6  C2  GCD     1      30.100  30.820  21.100  1.00  0.00            
ATOM      7  H4  GCD     1      30.270  30.900  22.180  1.00  0.00            
ATOM      8  C3  GCD     1      29.440  32.140  20.600  1.00  0.00            
ATOM      9  H5  GCD     1      29.320  32.150  19.510  1.00  0.00            
ATOM     10  C4  GCD     1      30.320  33.270  20.970  1.00  0.00            
ATOM     11  H6  GCD     1      30.330  33.190  22.060  1.00  0.00            
ATOM     12  O2  GCD     1      29.750  34.550  20.630  1.00  0.00            
ATOM     13  H7  GCD     1      30.120  35.200  21.240  1.00  0.00            
ATOM     14  C5  GCD     1      31.720  33.140  20.480  1.00  0.00            
ATOM     15  H8  GCD     1      31.580  33.310  19.410  1.00  0.00            
ATOM     16  O3  GCD     1      32.480  34.240  20.990  1.00  0.00            
ATOM     17  H9  GCD     1      33.100  33.910  21.650  1.00  0.00            
ATOM     18  C6  GCD     1      32.320  31.820  20.870  1.00  0.00            
ATOM     19  O4  GCD     1      31.490  30.750  20.440  1.00  0.00            
ATOM     20  H10 GCD     1      33.230  31.710  20.280  1.00  0.00            
ATOM     21  O5  GCD     1      32.500  31.760  22.310  1.00  0.00            
ATOM     22  C7  GCD     1      33.710  31.530  22.960  1.00  0.00            
ATOM     23  H11 GCD     1      34.490  31.350  22.210  1.00  0.00            
ATOM     24  C8  GCD     1      34.180  32.770  23.700  1.00  0.00            
ATOM     25  H12 GCD     1      33.260  33.220  24.090  1.00  0.00            
ATOM     26  O6  GCD     1      34.640  33.760  22.730  1.00  0.00            
ATOM     27  H13 GCD     1      35.060  34.480  23.220  1.00  0.00            
ATOM     28  C9  GCD     1      35.150  32.510  24.840  1.00  0.00            
ATOM     29  H14 GCD     1      36.090  32.120  24.430  1.00  0.00            
ATOM     30  O7  GCD     1      35.330  33.660  25.680  1.00  0.00            
ATOM     31  H15 GCD     1      35.980  34.220  25.240  1.00  0.00            
ATOM     32  C10 GCD     1      34.650  31.330  25.690  1.00  0.00            
ATOM     33  H16 GCD     1      35.490  31.100  26.360  1.00  0.00            
ATOM     34  O8  GCD     1      34.500  30.140  24.920  1.00  0.00            
ATOM     35  C11 GCD     1      33.510  30.290  23.880  1.00  0.00            
ATOM     36  H17 GCD     1      32.540  30.420  24.360  1.00  0.00            
ATOM     37  C12 GCD     1      33.460  28.970  23.130  1.00  0.00            
ATOM     38  H18 GCD     1      34.290  28.950  22.420  1.00  0.00            
ATOM     39  H19 GCD     1      32.570  28.850  22.510  1.00  0.00            
ATOM     40  O9  GCD     1      33.460  27.890  24.030  1.00  0.00            
ATOM     41  H20 GCD     1      33.860  28.150  24.870  1.00  0.00            
ATOM     42  O10 GCD     1      33.530  31.580  26.480  1.00  0.00            
ATOM     43  C13 GCD     1      33.550  30.870  27.780  1.00  0.00            
ATOM     44  H21 GCD     1      34.290  30.060  27.830  1.00  0.00            
ATOM     45  C14 GCD     1      33.860  31.920  28.820  1.00  0.00            
ATOM     46  H22 GCD     1      33.190  32.790  28.800  1.00  0.00            
ATOM     47  O11 GCD     1      35.180  32.360  28.540  1.00  0.00            
ATOM     48  H23 GCD     1      35.090  32.740  27.650  1.00  0.00            
ATOM     49  C15 GCD     1      33.800  31.180  30.220  1.00  0.00            
ATOM     50  H24 GCD     1      34.480  30.320  30.150  1.00  0.00            
ATOM     51  O12 GCD     1      34.250  32.160  31.170  1.00  0.00            
ATOM     52  H25 GCD     1      33.560  32.790  31.410  1.00  0.00            
ATOM     53  C16 GCD     1      32.380  30.680  30.410  1.00  0.00            
ATOM     54  H26 GCD     1      32.240  30.110  31.330  1.00  0.00            
ATOM     55  O13 GCD     1      32.110  29.760  29.360  1.00  0.00            
ATOM     56  C17 GCD     1      32.120  30.270  28.000  1.00  0.00            
ATOM     57  H27 GCD     1      31.440  31.110  27.840  1.00  0.00            
ATOM     58  C18 GCD     1      31.790  29.130  27.080  1.00  0.00            
ATOM     59  H28 GCD     1      31.570  29.510  26.070  1.00  0.00            
ATOM     60  H29 GCD     1      30.860  28.720  27.470  1.00  0.00            
ATOM     61  O14 GCD     1      32.790  28.110  27.090  1.00  0.00            
ATOM     62  H30 GCD     1      32.520  27.510  26.380  1.00  0.00            
ATOM     63  O15 GCD     1      31.420  31.720  30.270  1.00  0.00            
ATOM     64  C19 GCD     1      31.050  32.190  31.590  1.00  0.00            
ATOM     65  H31 GCD     1      31.740  31.870  32.390  1.00  0.00            
ATOM     66  C20 GCD     1      30.870  33.700  31.580  1.00  0.00            
ATOM     67  H32 GCD     1      30.320  33.970  30.670  1.00  0.00            
ATOM     68  O16 GCD     1      32.190  34.250  31.470  1.00  0.00            
ATOM     69  H33 GCD     1      32.180  35.180  31.700  1.00  0.00            
ATOM     70  C21 GCD     1      30.190  34.080  32.890  1.00  0.00            
ATOM     71  H34 GCD     1      30.710  33.700  33.770  1.00  0.00            
ATOM     72  O17 GCD     1      30.010  35.500  33.200  1.00  0.00            
ATOM     73  H35 GCD     1      29.520  35.570  34.020  1.00  0.00            
ATOM     74  C22 GCD     1      28.820  33.420  32.900  1.00  0.00            
ATOM     75  H36 GCD     1      28.280  33.760  33.790  1.00  0.00            
ATOM     76  O18 GCD     1      29.070  32.020  32.990  1.00  0.00            
ATOM     77  C23 GCD     1      29.680  31.460  31.770  1.00  0.00            
ATOM     78  H37 GCD     1      29.000  31.710  30.950  1.00  0.00            
ATOM     79  C24 GCD     1      29.710  29.920  31.960  1.00  0.00            
ATOM     80  H38 GCD     1      29.990  29.400  31.030  1.00  0.00            
ATOM     81  H39 GCD     1      28.640  29.700  32.080  1.00  0.00            
ATOM     82  O19 GCD     1      30.450  29.440  33.090  1.00  0.00            
ATOM     83  H40 GCD     1      30.410  30.070  33.810  1.00  0.00            
ATOM     84  O20 GCD     1      28.060  33.940  31.750  1.00  0.00            
ATOM     85  C25 GCD     1      27.150  34.930  32.050  1.00  0.00            
ATOM     86  H41 GCD     1      27.190  35.310  33.090  1.00  0.00            
ATOM     87  C26 GCD     1      27.330  36.170  31.160  1.00  0.00            
ATOM     88  H42 GCD     1      27.090  35.840  30.150  1.00  0.00            
ATOM     89  O21 GCD     1      28.630  36.710  31.180  1.00  0.00            
ATOM     90  H43 GCD     1      29.090  36.320  31.930  1.00  0.00            
ATOM     91  C27 GCD     1      26.280  37.260  31.480  1.00  0.00            
ATOM     92  H44 GCD     1      26.410  37.550  32.530  1.00  0.00            
ATOM     93  O22 GCD     1      26.290  38.420  30.660  1.00  0.00            
ATOM     94  H45 GCD     1      27.130  38.880  30.680  1.00  0.00            
ATOM     95  C28 GCD     1      24.820  36.560  31.440  1.00  0.00            
ATOM     96  H46 GCD     1      23.980  37.180  31.760  1.00  0.00            
ATOM     97  O23 GCD     1      24.800  35.340  32.250  1.00  0.00            
ATOM     98  C29 GCD     1      25.780  34.360  31.880  1.00  0.00            
ATOM     99  H47 GCD     1      25.740  34.060  30.820  1.00  0.00            
ATOM    100  C30 GCD     1      25.490  33.160  32.760  1.00  0.00            
ATOM    101  H48 GCD     1      26.120  32.300  32.490  1.00  0.00            
ATOM    102  H49 GCD     1      24.490  32.820  32.460  1.00  0.00            
ATOM    103  O24 GCD     1      25.380  33.450  34.160  1.00  0.00            
ATOM    104  H50 GCD     1      25.150  32.670  34.680  1.00  0.00            
ATOM    105  O25 GCD     1      24.600  36.170  30.120  1.00  0.00            
ATOM    106  C31 GCD     1      23.360  36.400  29.470  1.00  0.00            
ATOM    107  H51 GCD     1      22.620  36.680  30.230  1.00  0.00            
ATOM    108  C32 GCD     1      23.600  37.460  28.400  1.00  0.00            
ATOM    109  H52 GCD     1      24.440  37.020  27.850  1.00  0.00            
ATOM    110  O26 GCD     1      24.010  38.670  29.060  1.00  0.00            
ATOM    111  H53 GCD     1      24.810  38.460  29.560  1.00  0.00            
ATOM    112  C33 GCD     1      22.420  37.690  27.460  1.00  0.00            
ATOM    113  H54 GCD     1      21.690  38.220  28.080  1.00  0.00            
ATOM    114  O27 GCD     1      22.680  38.540  26.310  1.00  0.00            
ATOM    115  H55 GCD     1      23.060  39.340  26.700  1.00  0.00            
ATOM    116  C34 GCD     1      21.750  36.430  27.120  1.00  0.00            
ATOM    117  H56 GCD     1      20.770  36.730  26.730  1.00  0.00            
ATOM    118  O28 GCD     1      21.630  35.520  28.160  1.00  0.00            
ATOM    119  C35 GCD     1      22.780  35.170  28.850  1.00  0.00            
ATOM    120  H57 GCD     1      23.510  34.700  28.180  1.00  0.00            
ATOM    121  C36 GCD     1      22.490  34.110  29.910  1.00  0.00            
ATOM    122  H58 GCD     1      21.590  34.470  30.410  1.00  0.00            
ATOM    123  H59 GCD     1      23.250  33.970  30.690  1.00  0.00            
ATOM    124  O29 GCD     1      22.160  32.850  29.260  1.00  0.00            
ATOM    125  H60 GCD     1      21.250  32.910  28.950  1.00  0.00            
ATOM    126  O30 GCD     1      22.520  35.760  26.180  1.00  0.00            
ATOM    127  C37 GCD     1      21.960  35.260  24.910  1.00  0.00            
ATOM    128  H61 GCD     1      20.870  35.340  24.980  1.00  0.00            
ATOM    129  C38 GCD     1      22.540  36.100  23.740  1.00  0.00            
ATOM    130  H62 GCD     1      23.630  36.090  23.820  1.00  0.00            
ATOM    131  O31 GCD     1      22.060  37.480  24.000  1.00  0.00            
ATOM    132  H63 GCD     1      22.390  37.720  24.870  1.00  0.00            
ATOM    133  C39 GCD     1      22.230  35.530  22.360  1.00  0.00            
ATOM    134  H64 GCD     1      21.140  35.680  22.350  1.00  0.00            
ATOM    135  O32 GCD     1      22.830  36.250  21.330  1.00  0.00            
ATOM    136  H65 GCD     1      23.740  35.930  21.300  1.00  0.00            
ATOM    137  C40 GCD     1      22.690  34.100  22.350  1.00  0.00            
ATOM    138  H66 GCD     1      22.320  33.650  21.430  1.00  0.00            
ATOM    139  O33 GCD     1      21.950  33.430  23.360  1.00  0.00            
ATOM    140  C41 GCD     1      22.340  33.790  24.700  1.00  0.00            
ATOM    141  H67 GCD     1      23.420  33.730  24.870  1.00  0.00            
ATOM    142  C42 GCD     1      21.550  32.920  25.700  1.00  0.00            
ATOM    143  H68 GCD     1      21.730  33.310  26.710  1.00  0.00            
ATOM    144  H69 GCD     1      21.940  31.900  25.670  1.00  0.00            
ATOM    145  O34 GCD     1      20.120  32.990  25.450  1.00  0.00            
ATOM    146  H70 GCD     1      19.890  32.460  24.680  1.00  0.00            
ATOM    147  O35 GCD     1      24.070  33.970  22.430  1.00  0.00            
ATOM    148  C43 GCD     1      24.620  33.180  21.400  1.00  0.00            
ATOM    149  H71 GCD     1      23.920  32.770  20.650  1.00  0.00            
ATOM    150  C44 GCD     1      25.630  34.040  20.710  1.00  0.00            
ATOM    151  H72 GCD     1      26.400  34.360  21.430  1.00  0.00            
ATOM    152  O36 GCD     1      25.040  35.180  20.180  1.00  0.00            
ATOM    153  H73 GCD     1      25.700  35.750  19.770  1.00  0.00            
ATOM    154  C45 GCD     1      26.460  33.210  19.730  1.00  0.00            
ATOM    155  H74 GCD     1      25.740  32.900  18.950  1.00  0.00            
ATOM    156  O37 GCD     1      27.500  34.050  19.090  1.00  0.00            
ATOM    157  H75 GCD     1      28.150  34.200  19.800  1.00  0.00            
ATOM    158  C46 GCD     1      27.000  31.960  20.330  1.00  0.00            
ATOM    159  H76 GCD     1      27.360  31.400  19.470  1.00  0.00            
ATOM    160  O38 GCD     1      28.130  32.240  21.190  1.00  0.00            
ATOM    161  O39 GCD     1      26.080  31.250  21.030  1.00  0.00            
ATOM    162  C47 GCD     1      25.410  32.050  22.040  1.00  0.00            
ATOM    163  H77 GCD     1      26.050  32.430  22.850  1.00  0.00            
ATOM    164  C48 GCD     1      24.470  31.140  22.720  1.00  0.00            
ATOM    165  H78 GCD     1      24.020  31.660  23.570  1.00  0.00            
ATOM    166  H79 GCD     1      25.160  30.380  23.100  1.00  0.00            
ATOM    167  O40 GCD     1      23.520  30.470  21.900  1.00  0.00            
ATOM    168  H80 GCD     1      23.090  29.730  22.350  1.00  0.00            
ATOM    169  C1  CG7     2      25.860  39.180  24.300  1.00  0.00            
ATOM    170  C2  CG7     2      25.960  38.020  24.930  1.00  0.00            
ATOM    171  C3  CG7     2      26.970  37.000  24.680  1.00  0.00            
ATOM    172  C4  CG7     2      26.700  36.330  23.280  1.00  0.00            
ATOM    173  O1  CG7     2      28.180  37.770  24.610  1.00  0.00            
ATOM    174  C5  CG7     2      27.300  36.040  25.930  1.00  0.00            
ATOM    175  C6  CG7     2      26.260  34.900  26.050  1.00  0.00            
ATOM    176  C7  CG7     2      26.660  33.950  27.110  1.00  0.00            
ATOM    177  C8  CG7     2      26.470  32.640  27.090  1.00  0.00            
ATOM    178  C9  CG7     2      25.650  31.810  26.060  1.00  0.00            
ATOM    179  C10 CG7     2      27.160  31.780  28.230  1.00  0.00            
ATOM    180  C11 CG7     2      28.590  31.270  27.830  1.00  0.00            
ATOM    181  C12 CG7     2      28.690  30.310  26.620  1.00  0.00            
ATOM    182  C13 CG7     2      29.050  30.650  25.400  1.00  0.00            
ATOM    183  C14 CG7     2      29.530  31.990  24.970  1.00  0.00            
ATOM    184  C15 CG7     2      29.160  29.650  24.330  1.00  0.00            
ATOM    185  H1  CG7     2      24.940  39.740  24.440  1.00  0.00            
ATOM    186  H2  CG7     2      26.550  39.540  23.540  1.00  0.00            
ATOM    187  H3  CG7     2      25.170  37.640  25.580  1.00  0.00            
ATOM    188  H4  CG7     2      26.660  37.130  22.530  1.00  0.00            
ATOM    189  H5  CG7     2      27.570  35.710  23.000  1.00  0.00            
ATOM    190  H6  CG7     2      25.770  35.740  23.320  1.00  0.00            
ATOM    191  H7  CG7     2      27.830  38.650  24.390  1.00  0.00            
ATOM    192  H8  CG7     2      27.260  36.660  26.830  1.00  0.00            
ATOM    193  H9  CG7     2      28.300  35.620  25.790  1.00  0.00            
ATOM    194  H10 CG7     2      26.140  34.280  25.150  1.00  0.00            
ATOM    195  H11 CG7     2      25.270  35.340  26.200  1.00  0.00            
ATOM    196  H12 CG7     2      27.220  34.400  27.920  1.00  0.00            
ATOM    197  H13 CG7     2      24.850  31.250  26.560  1.00  0.00            
ATOM    198  H14 CG7     2      25.070  32.430  25.380  1.00  0.00            
ATOM    199  H15 CG7     2      26.230  31.180  25.370  1.00  0.00            
ATOM    200  H16 CG7     2      26.480  30.960  28.500  1.00  0.00            
ATOM    201  H17 CG7     2      27.190  32.480  29.070  1.00  0.00            
ATOM    202  H18 CG7     2      29.060  30.770  28.680  1.00  0.00            
ATOM    203  H19 CG7     2      29.190  32.170  27.650  1.00  0.00            
ATOM    204  H20 CG7     2      28.320  29.320  26.890  1.00  0.00            
ATOM    205  H21 CG7     2      29.090  32.850  25.480  1.00  0.00            
ATOM    206  H22 CG7     2      30.580  32.100  25.260  1.00  0.00            
ATOM    207  H23 CG7     2      29.560  32.180  23.890  1.00  0.00            
ATOM    208  H24 CG7     2      30.170  29.600  23.910  1.00  0.00            
ATOM    209  H25 CG7     2      29.050  28.600  24.620  1.00  0.00            
ATOM    210  H26 CG7     2      28.480  29.890  23.500  1.00  0.00            
TER
ENDMDL
MODEL        1
ATOM      1  H1  GCD     1      23.620  18.110  20.090  1.00  0.00            
ATOM      2  O1  GCD     1      23.940  17.880  20.970  1.00  0.00            
ATOM      3  C1  GCD     1      23.100  18.570  21.890  1.00  0.00            
ATOM      4  H2  GCD     1      22.030  18.420  21.700  1.00  0.00            
ATOM      5  H3  GCD     1      23.350  18.190  22.880  1.00  0.00            
ATOM      6  C2  GCD     1      23.500  20.070  21.960  1.00  0.00            
ATOM      7  H4  GCD     1      24.600  20.020  21.930  1.00  0.00            
ATOM      8  C3  GCD     1      22.930  20.900  23.090  1.00  0.00            
ATOM      9  H5  GCD     1      21.870  20.660  22.950  1.00  0.00            
ATOM     10  C4  GCD     1      23.150  22.420  23.030  1.00  0.00            
ATOM     11  H6  GCD     1      24.240  22.550  23.110  1.00  0.00            
ATOM     12  O2  GCD     1      22.280  23.060  23.980  1.00  0.00            
ATOM     13  H7  GCD     1      21.370  22.870  23.730  1.00  0.00            
ATOM     14  C5  GCD     1      22.880  22.910  21.570  1.00  0.00            
ATOM     15  H8  GCD     1      21.820  22.850  21.300  1.00  0.00            
ATOM     16  O3  GCD     1      23.250  24.310  21.440  1.00  0.00            
ATOM     17  H9  GCD     1      22.530  24.840  21.790  1.00  0.00            
ATOM     18  C6  GCD     1      23.510  22.000  20.530  1.00  0.00            
ATOM     19  O4  GCD     1      22.960  20.690  20.710  1.00  0.00            
ATOM     20  H10 GCD     1      23.180  22.440  19.590  1.00  0.00            
ATOM     21  O5  GCD     1      24.920  21.980  20.640  1.00  0.00            
ATOM     22  C7  GCD     1      25.630  22.080  19.300  1.00  0.00            
ATOM     23  H11 GCD     1      25.080  21.740  18.410  1.00  0.00            
ATOM     24  C8  GCD     1      25.980  23.550  19.140  1.00  0.00            
ATOM     25  H12 GCD     1      26.600  23.990  19.930  1.00  0.00            
ATOM     26  O6  GCD     1      24.830  24.310  18.930  1.00  0.00            
ATOM     27  H13 GCD     1      24.420  24.480  19.790  1.00  0.00            
ATOM     28  C9  GCD     1      26.900  23.760  17.960  1.00  0.00            
ATOM     29  H14 GCD     1      26.330  23.600  17.040  1.00  0.00            
ATOM     30  O7  GCD     1      27.330  25.100  17.950  1.00  0.00            
ATOM     31  H15 GCD     1      28.010  25.280  18.610  1.00  0.00            
ATOM     32  C10 GCD     1      28.100  22.790  18.000  1.00  0.00            
ATOM     33  H16 GCD     1      28.670  22.710  17.070  1.00  0.00            
ATOM     34  O8  GCD     1      27.680  21.420  18.270  1.00  0.00            
ATOM     35  C11 GCD     1      26.930  21.260  19.430  1.00  0.00            
ATOM     36  H17 GCD     1      27.510  21.680  20.260  1.00  0.00            
ATOM     37  C12 GCD     1      26.750  19.810  19.730  1.00  0.00            
ATOM     38  H18 GCD     1      26.070  19.340  19.010  1.00  0.00            
ATOM     39  H19 GCD     1      26.270  19.660  20.710  1.00  0.00            
ATOM     40  O9  GCD     1      28.050  19.280  19.870  1.00  0.00            
ATOM     41  H20 GCD     1      28.620  19.280  19.090  1.00  0.00            
ATOM     42  O10 GCD     1      28.860  23.250  19.120  1.00  0.00            
ATOM     43  C13 GCD     1      30.150  23.730  18.890  1.00  0.00            
ATOM     44  H21 GCD     1      30.040  24.100  17.870  1.00  0.00            
ATOM     45  C14 GCD     1      30.330  24.830  19.890  1.00  0.00            
ATOM     46  H22 GCD     1      30.130  24.480  20.910  1.00  0.00            
ATOM     47  O11 GCD     1      29.520  25.910  19.450  1.00  0.00            
ATOM     48  H23 GCD     1      29.800  26.600  20.070  1.00  0.00            
ATOM     49  C15 GCD     1      31.820  25.330  19.810  1.00  0.00            
ATOM     50  H24 GCD     1      31.930  25.780  18.820  1.00  0.00            
ATOM     51  O12 GCD     1      32.040  26.410  20.760  1.00  0.00            
ATOM     52  H25 GCD     1      32.170  26.150  21.680  1.00  0.00            
ATOM     53  C16 GCD     1      32.920  24.240  19.950  1.00  0.00            
ATOM     54  H26 GCD     1      33.890  24.680  19.720  1.00  0.00            
ATOM     55  O13 GCD     1      32.620  23.180  19.120  1.00  0.00            
ATOM     56  C17 GCD     1      31.240  22.630  19.030  1.00  0.00            
ATOM     57  H27 GCD     1      31.090  22.130  20.000  1.00  0.00            
ATOM     58  C18 GCD     1      31.230  21.580  17.950  1.00  0.00            
ATOM     59  H28 GCD     1      30.350  20.920  18.010  1.00  0.00            
ATOM     60  H29 GCD     1      31.950  20.780  18.160  1.00  0.00            
ATOM     61  O14 GCD     1      31.250  22.250  16.640  1.00  0.00            
ATOM     62  H30 GCD     1      31.130  21.680  15.870  1.00  0.00            
ATOM     63  O15 GCD     1      32.900  23.720  21.270  1.00  0.00            
ATOM     64  C19 GCD     1      34.040  23.760  22.040  1.00  0.00            
ATOM     65  H31 GCD     1      34.860  24.280  21.520  1.00  0.00            
ATOM     66  C20 GCD     1      33.660  24.460  23.360  1.00  0.00            
ATOM     67  H32 GCD     1      32.810  23.900  23.760  1.00  0.00            
ATOM     68  O16 GCD     1      33.210  25.770  23.180  1.00  0.00            
ATOM     69  H33 GCD     1      33.140  26.120  24.080  1.00  0.00            
ATOM     70  C21 GCD     1      34.850  24.430  24.300  1.00  0.00            
ATOM     71  H34 GCD     1      35.760  24.940  23.940  1.00  0.00            
ATOM     72  O17 GCD     1      34.550  24.970  25.690  1.00  0.00            
ATOM     73  H35 GCD     1      34.340  24.230  26.290  1.00  0.00            
ATOM     74  C22 GCD     1      35.370  23.020  24.450  1.00  0.00            
ATOM     75  H36 GCD     1      36.330  22.960  24.990  1.00  0.00            
ATOM     76  O18 GCD     1      35.720  22.440  23.180  1.00  0.00            
ATOM     77  C23 GCD     1      34.650  22.340  22.300  1.00  0.00            
ATOM     78  H37 GCD     1      33.870  21.720  22.760  1.00  0.00            
ATOM     79  C24 GCD     1      35.120  21.690  20.990  1.00  0.00            
ATOM     80  H38 GCD     1      35.850  22.270  20.410  1.00  0.00            
ATOM     81  H39 GCD     1      34.340  21.570  20.220  1.00  0.00            
ATOM     82  O19 GCD     1      35.660  20.370  21.180  1.00  0.00            
ATOM     83  H40 GCD     1      35.250  19.710  20.600  1.00  0.00            
ATOM     84  O20 GCD     1      34.410  22.210  25.160  1.00  0.00            
ATOM     85  C25 GCD     1      34.990  21.270  26.000  1.00  0.00            
ATOM     86  H41 GCD     1      36.070  21.470  26.130  1.00  0.00            
ATOM     87  C26 GCD     1      34.250  21.460  27.300  1.00  0.00            
ATOM     88  H42 GCD     1      33.170  21.360  27.170  1.00  0.00            
ATOM     89  O21 GCD     1      34.450  22.790  27.830  1.00  0.00            
ATOM     90  H43 GCD     1      33.590  23.090  28.160  1.00  0.00            
ATOM     91  C27 GCD     1      34.730  20.480  28.350  1.00  0.00            
ATOM     92  H44 GCD     1      35.810  20.500  28.520  1.00  0.00            
ATOM     93  O22 GCD     1      34.120  20.780  29.620  1.00  0.00            
ATOM     94  H45 GCD     1      33.540  20.040  29.830  1.00  0.00            
ATOM     95  C28 GCD     1      34.320  19.060  27.950  1.00  0.00            
ATOM     96  H46 GCD     1      34.650  18.300  28.660  1.00  0.00            
ATOM     97  O23 GCD     1      34.850  18.850  26.670  1.00  0.00            
ATOM     98  C29 GCD     1      34.650  19.840  25.590  1.00  0.00            
ATOM     99  H47 GCD     1      33.610  19.840  25.260  1.00  0.00            
ATOM    100  C30 GCD     1      35.580  19.350  24.480  1.00  0.00            
ATOM    101  H48 GCD     1      36.620  19.370  24.810  1.00  0.00            
ATOM    102  H49 GCD     1      35.460  20.020  23.620  1.00  0.00            
ATOM    103  O24 GCD     1      35.200  18.080  24.070  1.00  0.00            
ATOM    104  H50 GCD     1      34.270  18.070  23.830  1.00  0.00            
ATOM    105  O25 GCD     1      32.890  18.900  28.060  1.00  0.00            
ATOM    106  C31 GCD     1      32.410  17.680  28.630  1.00  0.00            
ATOM    107  H51 GCD     1      33.260  17.020  28.840  1.00  0.00            
ATOM    108  C32 GCD     1      31.740  18.080  29.960  1.00  0.00            
ATOM    109  H52 GCD     1      30.970  18.800  29.650  1.00  0.00            
ATOM    110  O26 GCD     1      32.630  18.580  30.930  1.00  0.00            
ATOM    111  H53 GCD     1      32.690  18.010  31.710  1.00  0.00            
ATOM    112  C33 GCD     1      31.030  16.930  30.580  1.00  0.00            
ATOM    113  H54 GCD     1      31.750  16.170  30.920  1.00  0.00            
ATOM    114  O27 GCD     1      30.350  17.340  31.660  1.00  0.00            
ATOM    115  H55 GCD     1      29.540  17.800  31.400  1.00  0.00            
ATOM    116  C34 GCD     1      30.120  16.270  29.550  1.00  0.00            
ATOM    117  H56 GCD     1      29.620  15.380  29.960  1.00  0.00            
ATOM    118  O28 GCD     1      30.780  16.000  28.340  1.00  0.00            
ATOM    119  C35 GCD     1      31.400  17.130  27.680  1.00  0.00            
ATOM    120  H57 GCD     1      30.590  17.840  27.470  1.00  0.00            
ATOM    121  C36 GCD     1      32.050  16.590  26.410  1.00  0.00            
ATOM    122  H58 GCD     1      32.390  15.560  26.590  1.00  0.00            
ATOM    123  H59 GCD     1      32.980  17.100  26.130  1.00  0.00            
ATOM    124  O29 GCD     1      31.100  16.600  25.340  1.00  0.00            
ATOM    125  H60 GCD     1      30.270  16.190  25.610  1.00  0.00            
ATOM    126  O30 GCD     1      29.120  17.150  29.250  1.00  0.00            
ATOM    127  C37 GCD     1      27.740  16.810  29.640  1.00  0.00            
ATOM    128  H61 GCD     1      27.770  16.120  30.490  1.00  0.00            
ATOM    129  C38 GCD     1      27.040  18.100  30.110  1.00  0.00            
ATOM    130  H62 GCD     1      27.160  18.770  29.250  1.00  0.00            
ATOM    131  O31 GCD     1      27.780  18.530  31.270  1.00  0.00            
ATOM    132  H63 GCD     1      27.230  18.560  32.060  1.00  0.00            
ATOM    133  C39 GCD     1      25.510  17.950  30.330  1.00  0.00            
ATOM    134  H64 GCD     1      25.550  17.220  31.160  1.00  0.00            
ATOM    135  O32 GCD     1      24.810  19.180  30.630  1.00  0.00            
ATOM    136  H65 GCD     1      24.600  19.560  29.780  1.00  0.00            
ATOM    137  C40 GCD     1      24.900  17.350  29.080  1.00  0.00            
ATOM    138  H66 GCD     1      23.850  17.040  29.100  1.00  0.00            
ATOM    139  O33 GCD     1      25.680  16.230  28.630  1.00  0.00            
ATOM    140  C41 GCD     1      27.060  16.280  28.420  1.00  0.00            
ATOM    141  H67 GCD     1      27.200  16.990  27.600  1.00  0.00            
ATOM    142  C42 GCD     1      27.560  14.950  27.970  1.00  0.00            
ATOM    143  H68 GCD     1      28.660  14.960  27.910  1.00  0.00            
ATOM    144  H69 GCD     1      27.340  14.700  26.930  1.00  0.00            
ATOM    145  O34 GCD     1      27.250  13.870  28.870  1.00  0.00            
ATOM    146  H70 GCD     1      26.290  13.780  28.790  1.00  0.00            
ATOM    147  O35 GCD     1      25.010  18.330  28.040  1.00  0.00            
ATOM    148  C43 GCD     1      23.770  18.870  27.500  1.00  0.00            
ATOM    149  H71 GCD     1      22.870  18.620  28.070  1.00  0.00            
ATOM    150  C44 GCD     1      23.880  20.380  27.420  1.00  0.00            
ATOM    151  H72 GCD     1      24.800  20.570  26.850  1.00  0.00            
ATOM    152  O36 GCD     1      24.050  20.870  28.770  1.00  0.00            
ATOM    153  H73 GCD     1      24.280  21.810  28.700  1.00  0.00            
ATOM    154  C45 GCD     1      22.770  21.000  26.700  1.00  0.00            
ATOM    155  H74 GCD     1      21.840  20.840  27.260  1.00  0.00            
ATOM    156  O37 GCD     1      23.110  22.320  26.400  1.00  0.00            
ATOM    157  H75 GCD     1      22.870  22.430  25.470  1.00  0.00            
ATOM    158  C46 GCD     1      22.440  20.310  25.340  1.00  0.00            
ATOM    159  H76 GCD     1      21.420  20.580  25.060  1.00  0.00            
ATOM    160  O38 GCD     1      23.440  20.390  24.330  1.00  0.00            
ATOM    161  O39 GCD     1      22.280  18.900  25.530  1.00  0.00            
ATOM    162  C47 GCD     1      23.480  18.290  26.060  1.00  0.00            
ATOM    163  H77 GCD     1      24.290  18.400  25.320  1.00  0.00            
ATOM    164  C48 GCD     1      23.180  16.790  26.260  1.00  0.00            
ATOM    165  H78 GCD     1      22.150  16.830  26.650  1.00  0.00            
ATOM    166  H79 GCD     1      23.930  16.280  26.880  1.00  0.00            
ATOM    167  O40 GCD     1      23.010  16.030  25.040  1.00  0.00            
ATOM    168  H80 GCD     1      23.270  15.120  25.200  1.00  0.00            
ATOM    169  C1  CG7     2      29.520  21.220  29.980  1.00  0.00            
ATOM    170  C2  CG7     2      30.090  21.740  28.910  1.00  0.00            
ATOM    171  C3  CG7     2      29.180  22.210  27.800  1.00  0.00            
ATOM    172  C4  CG7     2      28.600  23.540  28.340  1.00  0.00            
ATOM    173  O1  CG7     2      29.980  22.530  26.680  1.00  0.00            
ATOM    174  C5  CG7     2      28.010  21.260  27.350  1.00  0.00            
ATOM    175  C6  CG7     2      28.480  19.900  27.000  1.00  0.00            
ATOM    176  C7  CG7     2      28.950  19.860  25.600  1.00  0.00            
ATOM    177  C8  CG7     2      28.360  19.390  24.480  1.00  0.00            
ATOM    178  C9  CG7     2      26.940  18.790  24.460  1.00  0.00            
ATOM    179  C10 CG7     2      29.110  19.250  23.230  1.00  0.00            
ATOM    180  C11 CG7     2      28.870  20.490  22.370  1.00  0.00            
ATOM    181  C12 CG7     2      29.520  21.690  23.050  1.00  0.00            
ATOM    182  C13 CG7     2      28.980  22.850  23.350  1.00  0.00            
ATOM    183  C14 CG7     2      27.450  23.010  23.290  1.00  0.00            
ATOM    184  C15 CG7     2      29.710  24.040  23.850  1.00  0.00            
ATOM    185  H1  CG7     2      30.160  20.840  30.780  1.00  0.00            
ATOM    186  H2  CG7     2      28.430  21.200  30.070  1.00  0.00            
ATOM    187  H3  CG7     2      31.170  21.770  28.740  1.00  0.00            
ATOM    188  H4  CG7     2      28.110  23.510  29.320  1.00  0.00            
ATOM    189  H5  CG7     2      29.430  24.250  28.350  1.00  0.00            
ATOM    190  H6  CG7     2      27.840  23.980  27.680  1.00  0.00            
ATOM    191  H7  CG7     2      29.480  22.170  25.920  1.00  0.00            
ATOM    192  H8  CG7     2      27.410  21.570  26.490  1.00  0.00            
ATOM    193  H9  CG7     2      27.240  21.090  28.120  1.00  0.00            
ATOM    194  H10 CG7     2      27.630  19.210  27.090  1.00  0.00            
ATOM    195  H11 CG7     2      29.180  19.490  27.740  1.00  0.00            
ATOM    196  H12 CG7     2      30.010  20.130  25.610  1.00  0.00            
ATOM    197  H13 CG7     2      26.780  17.840  23.950  1.00  0.00            
ATOM    198  H14 CG7     2      26.400  18.620  25.400  1.00  0.00            
ATOM    199  H15 CG7     2      26.300  19.480  23.880  1.00  0.00            
ATOM    200  H16 CG7     2      28.930  18.360  22.620  1.00  0.00            
ATOM    201  H17 CG7     2      30.170  19.200  23.480  1.00  0.00            
ATOM    202  H18 CG7     2      27.810  20.730  22.210  1.00  0.00            
ATOM    203  H19 CG7     2      29.400  20.360  21.420  1.00  0.00            
ATOM    204  H20 CG7     2      30.590  21.530  23.220  1.00  0.00            
ATOM    205  H21 CG7     2      27.000  22.090  23.700  1.00  0.00            
ATOM    206  H22 CG7     2      27.130  23.880  23.870  1.00  0.00            
ATOM    207  H23 CG7     2      27.210  23.050  22.220  1.00  0.00            
ATOM    208  H24 CG7     2      29.420  24.980  23.370  1.00  0.00            
ATOM    209  H25 CG7     2      29.590  24.170  24.930  1.00  0.00            
ATOM    210  H26 CG7     2      30.780  23.870  23.640  1.00  0.00            
TER
ENDMDL
MODEL        1
ATOM      1  H1  GCD     1      26.910  25.460  23.120  1.00  0.00            
ATOM      2  O1  GCD     1      26.310  26.180  22.870  1.00  0.00            
ATOM      3  C1  GCD     1      25.400  26.240  24.040  1.00  0.00            
ATOM      4  H2  GCD     1      24.640  26.980  23.740  1.00  0.00            
ATOM      5  H3  GCD     1      24.800  25.340  24.210  1.00  0.00            
ATOM      6  C2  GCD     1      26.130  26.680  25.310  1.00  0.00            
ATOM      7  H4  GCD     1      25.430  26.710  26.160  1.00  0.00            
ATOM      8  C3  GCD     1      26.820  28.050  25.000  1.00  0.00            
ATOM      9  H5  GCD     1      27.510  28.140  24.160  1.00  0.00            
ATOM     10  C4  GCD     1      27.550  28.440  26.250  1.00  0.00            
ATOM     11  H6  GCD     1      26.810  28.540  27.060  1.00  0.00            
ATOM     12  O2  GCD     1      28.040  29.790  26.110  1.00  0.00            
ATOM     13  H7  GCD     1      27.340  30.290  25.680  1.00  0.00            
ATOM     14  C5  GCD     1      28.580  27.390  26.620  1.00  0.00            
ATOM     15  H8  GCD     1      29.290  27.250  25.800  1.00  0.00
[truncated: 2,092,417 more chars]
