# Supplementary material for: Achieving Chemical Accuracy in Cyclodextrin Host–Guest Binding via Integrative Atomistic Modelling
Source: Adv Sci (Weinh). 2025 Dec 14;13(10):e19782. doi: 10.1002/advs.202519782 (PMC12915143; doi:10.1002/advs.202519782)
Supplement: Supplementary file 1 — Supporting Information [file ADVS-13-e19782-s003.zip › all_poses/GCD.CH4.pdb]

MODEL        1
ATOM      1  H1  GCD     1      16.960  19.090  26.270  1.00  0.00            
ATOM      2  O1  GCD     1      17.790  18.690  26.550  1.00  0.00            
ATOM      3  C1  GCD     1      18.560  19.670  27.220  1.00  0.00            
ATOM      4  H2  GCD     1      18.230  19.740  28.260  1.00  0.00            
ATOM      5  H3  GCD     1      19.640  19.490  27.240  1.00  0.00            
ATOM      6  C2  GCD     1      18.410  21.050  26.500  1.00  0.00            
ATOM      7  H4  GCD     1      19.000  20.970  25.580  1.00  0.00            
ATOM      8  C3  GCD     1      18.900  22.170  27.370  1.00  0.00            
ATOM      9  H5  GCD     1      18.290  22.110  28.280  1.00  0.00            
ATOM     10  C4  GCD     1      18.730  23.560  26.640  1.00  0.00            
ATOM     11  H6  GCD     1      19.340  23.540  25.720  1.00  0.00            
ATOM     12  O2  GCD     1      19.150  24.690  27.400  1.00  0.00            
ATOM     13  H7  GCD     1      20.030  24.480  27.710  1.00  0.00            
ATOM     14  C5  GCD     1      17.240  23.700  26.150  1.00  0.00            
ATOM     15  H8  GCD     1      16.640  23.870  27.050  1.00  0.00            
ATOM     16  O3  GCD     1      17.040  24.830  25.290  1.00  0.00            
ATOM     17  H9  GCD     1      16.950  25.650  25.800  1.00  0.00            
ATOM     18  C6  GCD     1      16.860  22.360  25.440  1.00  0.00            
ATOM     19  O4  GCD     1      17.070  21.260  26.280  1.00  0.00            
ATOM     20  H10 GCD     1      15.780  22.360  25.230  1.00  0.00            
ATOM     21  O5  GCD     1      17.510  22.250  24.160  1.00  0.00            
ATOM     22  C7  GCD     1      16.640  22.060  22.990  1.00  0.00            
ATOM     23  H11 GCD     1      15.590  22.350  23.120  1.00  0.00            
ATOM     24  C8  GCD     1      16.970  23.080  21.890  1.00  0.00            
ATOM     25  H12 GCD     1      18.030  22.830  21.750  1.00  0.00            
ATOM     26  O6  GCD     1      16.780  24.370  22.460  1.00  0.00            
ATOM     27  H13 GCD     1      17.320  24.440  23.260  1.00  0.00            
ATOM     28  C9  GCD     1      16.170  22.850  20.580  1.00  0.00            
ATOM     29  H14 GCD     1      15.130  23.060  20.850  1.00  0.00            
ATOM     30  O7  GCD     1      16.540  23.790  19.580  1.00  0.00            
ATOM     31  H15 GCD     1      17.230  23.420  19.010  1.00  0.00            
ATOM     32  C10 GCD     1      16.310  21.290  20.140  1.00  0.00            
ATOM     33  H16 GCD     1      15.660  20.980  19.320  1.00  0.00            
ATOM     34  O8  GCD     1      15.870  20.540  21.270  1.00  0.00            
ATOM     35  C11 GCD     1      16.670  20.630  22.460  1.00  0.00            
ATOM     36  H17 GCD     1      17.710  20.340  22.290  1.00  0.00            
ATOM     37  C12 GCD     1      16.230  19.570  23.370  1.00  0.00            
ATOM     38  H18 GCD     1      17.000  19.480  24.150  1.00  0.00            
ATOM     39  H19 GCD     1      16.060  18.600  22.880  1.00  0.00            
ATOM     40  O9  GCD     1      14.930  19.960  23.950  1.00  0.00            
ATOM     41  H20 GCD     1      14.890  19.550  24.820  1.00  0.00            
ATOM     42  O10 GCD     1      17.710  21.010  19.810  1.00  0.00            
ATOM     43  C13 GCD     1      18.010  20.800  18.390  1.00  0.00            
ATOM     44  H21 GCD     1      17.190  21.210  17.780  1.00  0.00            
ATOM     45  C14 GCD     1      19.300  21.610  18.070  1.00  0.00            
ATOM     46  H22 GCD     1      20.060  21.510  18.850  1.00  0.00            
ATOM     47  O11 GCD     1      18.810  22.960  18.100  1.00  0.00            
ATOM     48  H23 GCD     1      19.410  23.400  18.720  1.00  0.00            
ATOM     49  C15 GCD     1      19.830  21.240  16.690  1.00  0.00            
ATOM     50  H24 GCD     1      19.110  21.710  16.000  1.00  0.00            
ATOM     51  O12 GCD     1      21.120  21.920  16.430  1.00  0.00            
ATOM     52  H25 GCD     1      21.140  22.840  16.720  1.00  0.00            
ATOM     53  C16 GCD     1      19.870  19.740  16.420  1.00  0.00            
ATOM     54  H26 GCD     1      20.080  19.360  15.410  1.00  0.00            
ATOM     55  O13 GCD     1      18.670  19.190  16.830  1.00  0.00            
ATOM     56  C17 GCD     1      18.320  19.320  18.180  1.00  0.00            
ATOM     57  H27 GCD     1      19.210  19.020  18.760  1.00  0.00            
ATOM     58  C18 GCD     1      17.170  18.390  18.400  1.00  0.00            
ATOM     59  H28 GCD     1      17.520  17.490  17.860  1.00  0.00            
ATOM     60  H29 GCD     1      16.240  18.690  17.890  1.00  0.00            
ATOM     61  O14 GCD     1      16.900  18.100  19.790  1.00  0.00            
ATOM     62  H30 GCD     1      16.460  18.900  20.080  1.00  0.00            
ATOM     63  O15 GCD     1      20.930  19.120  17.230  1.00  0.00            
ATOM     64  C19 GCD     1      21.800  18.220  16.570  1.00  0.00            
ATOM     65  H31 GCD     1      21.430  17.930  15.580  1.00  0.00            
ATOM     66  C20 GCD     1      23.170  18.870  16.430  1.00  0.00            
ATOM     67  H32 GCD     1      23.470  19.390  17.350  1.00  0.00            
ATOM     68  O16 GCD     1      23.110  19.830  15.390  1.00  0.00            
ATOM     69  H33 GCD     1      22.520  20.560  15.610  1.00  0.00            
ATOM     70  C21 GCD     1      24.240  17.890  16.060  1.00  0.00            
ATOM     71  H34 GCD     1      24.010  17.470  15.070  1.00  0.00            
ATOM     72  O17 GCD     1      25.500  18.580  16.010  1.00  0.00            
ATOM     73  H35 GCD     1      25.360  19.460  15.650  1.00  0.00            
ATOM     74  C22 GCD     1      24.240  16.780  17.090  1.00  0.00            
ATOM     75  H36 GCD     1      25.020  16.050  16.840  1.00  0.00            
ATOM     76  O18 GCD     1      22.960  16.160  17.030  1.00  0.00            
ATOM     77  C23 GCD     1      21.870  16.990  17.430  1.00  0.00            
ATOM     78  H37 GCD     1      22.030  17.370  18.450  1.00  0.00            
ATOM     79  C24 GCD     1      20.530  16.280  17.250  1.00  0.00            
ATOM     80  H38 GCD     1      20.370  16.200  16.170  1.00  0.00            
ATOM     81  H39 GCD     1      19.710  16.900  17.640  1.00  0.00            
ATOM     82  O19 GCD     1      20.630  14.960  17.780  1.00  0.00            
ATOM     83  H40 GCD     1      21.440  14.530  17.490  1.00  0.00            
ATOM     84  O20 GCD     1      24.530  17.410  18.370  1.00  0.00            
ATOM     85  C25 GCD     1      25.600  16.720  19.120  1.00  0.00            
ATOM     86  H41 GCD     1      26.080  16.090  18.350  1.00  0.00            
ATOM     87  C26 GCD     1      26.620  17.760  19.650  1.00  0.00            
ATOM     88  H42 GCD     1      26.120  18.390  20.400  1.00  0.00            
ATOM     89  O21 GCD     1      27.070  18.630  18.620  1.00  0.00            
ATOM     90  H43 GCD     1      26.380  18.560  17.950  1.00  0.00            
ATOM     91  C27 GCD     1      27.790  16.980  20.340  1.00  0.00            
ATOM     92  H44 GCD     1      28.300  16.430  19.530  1.00  0.00            
ATOM     93  O22 GCD     1      28.750  17.830  20.990  1.00  0.00            
ATOM     94  H45 GCD     1      28.870  17.610  21.930  1.00  0.00            
ATOM     95  C28 GCD     1      27.140  15.990  21.340  1.00  0.00            
ATOM     96  H46 GCD     1      27.940  15.380  21.770  1.00  0.00            
ATOM     97  O23 GCD     1      26.090  15.160  20.810  1.00  0.00            
ATOM     98  C29 GCD     1      25.030  15.900  20.240  1.00  0.00            
ATOM     99  H47 GCD     1      24.680  16.690  20.920  1.00  0.00            
ATOM    100  C30 GCD     1      23.860  14.950  19.820  1.00  0.00            
ATOM    101  H48 GCD     1      24.150  14.290  18.990  1.00  0.00            
ATOM    102  H49 GCD     1      23.110  15.670  19.440  1.00  0.00            
ATOM    103  O24 GCD     1      23.280  14.190  20.900  1.00  0.00            
ATOM    104  H50 GCD     1      23.940  13.520  21.140  1.00  0.00            
ATOM    105  O25 GCD     1      26.510  16.760  22.400  1.00  0.00            
ATOM    106  C31 GCD     1      26.690  16.190  23.710  1.00  0.00            
ATOM    107  H51 GCD     1      27.030  15.160  23.510  1.00  0.00            
ATOM    108  C32 GCD     1      27.700  16.900  24.530  1.00  0.00            
ATOM    109  H52 GCD     1      27.480  17.960  24.750  1.00  0.00            
ATOM    110  O26 GCD     1      28.880  16.920  23.740  1.00  0.00            
ATOM    111  H53 GCD     1      29.550  16.700  24.400  1.00  0.00            
ATOM    112  C33 GCD     1      27.910  16.190  25.880  1.00  0.00            
ATOM    113  H54 GCD     1      28.250  15.170  25.650  1.00  0.00            
ATOM    114  O27 GCD     1      28.880  16.790  26.730  1.00  0.00            
ATOM    115  H55 GCD     1      28.580  17.640  27.060  1.00  0.00            
ATOM    116  C34 GCD     1      26.610  16.080  26.610  1.00  0.00            
ATOM    117  H56 GCD     1      26.630  15.410  27.470  1.00  0.00            
ATOM    118  O28 GCD     1      25.720  15.410  25.780  1.00  0.00            
ATOM    119  C35 GCD     1      25.400  16.190  24.560  1.00  0.00            
ATOM    120  H57 GCD     1      25.040  17.180  24.870  1.00  0.00            
ATOM    121  C36 GCD     1      24.270  15.500  23.750  1.00  0.00            
ATOM    122  H58 GCD     1      24.590  14.520  23.380  1.00  0.00            
ATOM    123  H59 GCD     1      23.890  16.100  22.920  1.00  0.00            
ATOM    124  O29 GCD     1      23.170  15.390  24.560  1.00  0.00            
ATOM    125  H60 GCD     1      23.440  14.860  25.320  1.00  0.00            
ATOM    126  O30 GCD     1      26.170  17.380  26.980  1.00  0.00            
ATOM    127  C37 GCD     1      26.320  17.830  28.240  1.00  0.00            
ATOM    128  H61 GCD     1      27.130  17.260  28.730  1.00  0.00            
ATOM    129  C38 GCD     1      26.590  19.340  28.090  1.00  0.00            
ATOM    130  H62 GCD     1      25.860  19.650  27.330  1.00  0.00            
ATOM    131  O31 GCD     1      27.930  19.410  27.650  1.00  0.00            
ATOM    132  H63 GCD     1      28.120  20.340  27.500  1.00  0.00            
ATOM    133  C39 GCD     1      26.420  20.070  29.460  1.00  0.00            
ATOM    134  H64 GCD     1      27.140  19.480  30.030  1.00  0.00            
ATOM    135  O32 GCD     1      26.680  21.520  29.390  1.00  0.00            
ATOM    136  H65 GCD     1      26.610  21.790  30.310  1.00  0.00            
ATOM    137  C40 GCD     1      25.030  19.830  30.030  1.00  0.00            
ATOM    138  H66 GCD     1      24.970  20.250  31.040  1.00  0.00            
ATOM    139  O33 GCD     1      24.950  18.390  30.230  1.00  0.00            
ATOM    140  C41 GCD     1      24.990  17.570  28.990  1.00  0.00            
ATOM    141  H67 GCD     1      24.170  17.800  28.310  1.00  0.00            
ATOM    142  C42 GCD     1      24.700  16.160  29.370  1.00  0.00            
ATOM    143  H68 GCD     1      24.720  15.490  28.500  1.00  0.00            
ATOM    144  H69 GCD     1      23.730  16.280  29.870  1.00  0.00            
ATOM    145  O34 GCD     1      25.650  15.750  30.360  1.00  0.00            
ATOM    146  H70 GCD     1      25.450  16.240  31.160  1.00  0.00            
ATOM    147  O35 GCD     1      24.020  20.220  29.110  1.00  0.00            
ATOM    148  C43 GCD     1      23.000  21.030  29.630  1.00  0.00            
ATOM    149  H71 GCD     1      23.130  21.080  30.720  1.00  0.00            
ATOM    150  C44 GCD     1      22.960  22.480  28.970  1.00  0.00            
ATOM    151  H72 GCD     1      23.100  22.370  27.890  1.00  0.00            
ATOM    152  O36 GCD     1      24.090  23.260  29.400  1.00  0.00            
ATOM    153  H73 GCD     1      24.860  22.760  29.090  1.00  0.00            
ATOM    154  C45 GCD     1      21.700  23.330  29.140  1.00  0.00            
ATOM    155  H74 GCD     1      21.700  23.630  30.190  1.00  0.00            
ATOM    156  O37 GCD     1      21.650  24.470  28.310  1.00  0.00            
ATOM    157  H75 GCD     1      22.350  25.090  28.550  1.00  0.00            
ATOM    158  C46 GCD     1      20.510  22.470  29.020  1.00  0.00            
ATOM    159  H76 GCD     1      19.600  22.990  29.340  1.00  0.00            
ATOM    160  O38 GCD     1      20.280  22.090  27.720  1.00  0.00            
ATOM    161  O39 GCD     1      20.680  21.230  29.790  1.00  0.00            
ATOM    162  C47 GCD     1      21.690  20.350  29.300  1.00  0.00            
ATOM    163  H77 GCD     1      21.570  20.230  28.220  1.00  0.00            
ATOM    164  C48 GCD     1      21.740  18.990  29.970  1.00  0.00            
ATOM    165  H78 GCD     1      22.080  18.930  31.010  1.00  0.00            
ATOM    166  H79 GCD     1      22.430  18.400  29.350  1.00  0.00            
ATOM    167  O40 GCD     1      20.420  18.400  29.930  1.00  0.00            
ATOM    168  H80 GCD     1      19.800  19.080  30.220  1.00  0.00            
ATOM    169  C1  CH4     2      18.850  26.760  21.410  1.00  0.00            
ATOM    170  C2  CH4     2      20.260  26.210  20.920  1.00  0.00            
ATOM    171  C3  CH4     2      20.640  26.630  19.430  1.00  0.00            
ATOM    172  C4  CH4     2      20.360  24.700  21.120  1.00  0.00            
ATOM    173  O1  CH4     2      20.300  23.900  20.190  1.00  0.00            
ATOM    174  N1  CH4     2      20.430  24.220  22.430  1.00  0.00            
ATOM    175  C5  CH4     2      20.740  22.880  22.900  1.00  0.00            
ATOM    176  C6  CH4     2      21.380  22.750  24.140  1.00  0.00            
ATOM    177  C7  CH4     2      21.570  21.480  24.680  1.00  0.00            
ATOM    178  C8  CH4     2      21.280  20.320  23.950  1.00  0.00            
ATOM    179  N2  CH4     2      21.360  18.990  24.710  1.00  0.00            
ATOM    180  O2  CH4     2      20.470  18.130  24.580  1.00  0.00            
ATOM    181  O3  CH4     2      22.400  18.720  25.310  1.00  0.00            
ATOM    182  C9  CH4     2      20.860  20.460  22.660  1.00  0.00            
ATOM    183  C10 CH4     2      20.750  19.210  21.750  1.00  0.00            
ATOM    184  F1  CH4     2      21.720  18.320  22.050  1.00  0.00            
ATOM    185  F2  CH4     2      19.490  18.630  21.770  1.00  0.00            
ATOM    186  F3  CH4     2      20.950  19.560  20.500  1.00  0.00            
ATOM    187  C11 CH4     2      20.560  21.730  22.120  1.00  0.00            
ATOM    188  H1  CH4     2      18.890  27.840  21.270  1.00  0.00            
ATOM    189  H2  CH4     2      18.040  26.350  20.800  1.00  0.00            
ATOM    190  H3  CH4     2      18.760  26.500  22.470  1.00  0.00            
ATOM    191  H4  CH4     2      21.030  26.700  21.540  1.00  0.00            
ATOM    192  H5  CH4     2      21.020  27.650  19.310  1.00  0.00            
ATOM    193  H6  CH4     2      21.590  26.070  19.350  1.00  0.00            
ATOM    194  H7  CH4     2      19.930  26.250  18.690  1.00  0.00            
ATOM    195  H8  CH4     2      20.350  24.900  23.180  1.00  0.00            
ATOM    196  H9  CH4     2      21.550  23.610  24.780  1.00  0.00            
ATOM    197  H10 CH4     2      21.960  21.310  25.680  1.00  0.00            
ATOM    198  H11 CH4     2      20.100  21.820  21.140  1.00  0.00            
TER
ENDMDL
MODEL        1
ATOM      1  H1  GCD     1      17.880  19.150  29.240  1.00  0.00            
ATOM      2  O1  GCD     1      17.400  19.680  29.880  1.00  0.00            
ATOM      3  C1  GCD     1      18.210  20.750  30.220  1.00  0.00            
ATOM      4  H2  GCD     1      17.650  21.520  30.760  1.00  0.00            
ATOM      5  H3  GCD     1      18.940  20.340  30.920  1.00  0.00            
ATOM      6  C2  GCD     1      18.790  21.410  28.980  1.00  0.00            
ATOM      7  H4  GCD     1      19.340  20.640  28.430  1.00  0.00            
ATOM      8  C3  GCD     1      19.930  22.440  29.360  1.00  0.00            
ATOM      9  H5  GCD     1      19.630  23.270  30.010  1.00  0.00            
ATOM     10  C4  GCD     1      20.450  23.110  28.070  1.00  0.00            
ATOM     11  H6  GCD     1      20.930  22.300  27.510  1.00  0.00            
ATOM     12  O2  GCD     1      21.380  24.100  28.380  1.00  0.00            
ATOM     13  H7  GCD     1      21.910  24.370  27.610  1.00  0.00            
ATOM     14  C5  GCD     1      19.360  23.700  27.250  1.00  0.00            
ATOM     15  H8  GCD     1      18.870  24.460  27.870  1.00  0.00            
ATOM     16  O3  GCD     1      19.890  24.270  26.080  1.00  0.00            
ATOM     17  H9  GCD     1      19.180  24.510  25.470  1.00  0.00            
ATOM     18  C6  GCD     1      18.230  22.670  27.010  1.00  0.00            
ATOM     19  O4  GCD     1      17.790  22.060  28.220  1.00  0.00            
ATOM     20  H10 GCD     1      17.340  23.170  26.610  1.00  0.00            
ATOM     21  O5  GCD     1      18.560  21.650  25.980  1.00  0.00            
ATOM     22  C7  GCD     1      17.450  21.390  25.120  1.00  0.00            
ATOM     23  H11 GCD     1      16.470  21.560  25.590  1.00  0.00            
ATOM     24  C8  GCD     1      17.590  22.270  23.910  1.00  0.00            
ATOM     25  H12 GCD     1      18.590  22.070  23.510  1.00  0.00            
ATOM     26  O6  GCD     1      17.460  23.690  24.220  1.00  0.00            
ATOM     27  H13 GCD     1      16.580  24.080  24.210  1.00  0.00            
ATOM     28  C9  GCD     1      16.700  21.860  22.830  1.00  0.00            
ATOM     29  H14 GCD     1      15.690  22.150  23.160  1.00  0.00            
ATOM     30  O7  GCD     1      16.840  22.600  21.730  1.00  0.00            
ATOM     31  H15 GCD     1      17.720  22.490  21.370  1.00  0.00            
ATOM     32  C10 GCD     1      16.770  20.340  22.540  1.00  0.00            
ATOM     33  H16 GCD     1      15.960  20.050  21.860  1.00  0.00            
ATOM     34  O8  GCD     1      16.680  19.600  23.730  1.00  0.00            
ATOM     35  C11 GCD     1      17.730  19.940  24.750  1.00  0.00            
ATOM     36  H17 GCD     1      18.740  19.970  24.330  1.00  0.00            
ATOM     37  C12 GCD     1      17.710  19.050  26.030  1.00  0.00            
ATOM     38  H18 GCD     1      18.520  19.360  26.700  1.00  0.00            
ATOM     39  H19 GCD     1      17.990  18.030  25.730  1.00  0.00            
ATOM     40  O9  GCD     1      16.450  19.040  26.780  1.00  0.00            
ATOM     41  H20 GCD     1      15.850  18.460  26.290  1.00  0.00            
ATOM     42  O10 GCD     1      18.080  20.020  21.990  1.00  0.00            
ATOM     43  C13 GCD     1      18.190  19.800  20.620  1.00  0.00            
ATOM     44  H21 GCD     1      17.250  20.080  20.120  1.00  0.00            
ATOM     45  C14 GCD     1      19.360  20.630  20.130  1.00  0.00            
ATOM     46  H22 GCD     1      20.130  20.580  20.910  1.00  0.00            
ATOM     47  O11 GCD     1      18.920  22.040  20.020  1.00  0.00            
ATOM     48  H23 GCD     1      19.580  22.480  19.470  1.00  0.00            
ATOM     49  C15 GCD     1      19.840  20.120  18.780  1.00  0.00            
ATOM     50  H24 GCD     1      19.110  20.270  17.970  1.00  0.00            
ATOM     51  O12 GCD     1      20.990  20.820  18.370  1.00  0.00            
ATOM     52  H25 GCD     1      20.790  20.960  17.440  1.00  0.00            
ATOM     53  C16 GCD     1      20.110  18.620  18.910  1.00  0.00            
ATOM     54  H26 GCD     1      20.490  18.250  17.950  1.00  0.00            
ATOM     55  O13 GCD     1      18.890  18.030  19.110  1.00  0.00            
ATOM     56  C17 GCD     1      18.340  18.250  20.410  1.00  0.00            
ATOM     57  H27 GCD     1      19.000  17.880  21.210  1.00  0.00            
ATOM     58  C18 GCD     1      17.050  17.480  20.470  1.00  0.00            
ATOM     59  H28 GCD     1      16.580  17.460  19.480  1.00  0.00            
ATOM     60  H29 GCD     1      16.350  17.990  21.160  1.00  0.00            
ATOM     61  O14 GCD     1      17.260  16.190  20.890  1.00  0.00            
ATOM     62  H30 GCD     1      16.440  15.990  21.360  1.00  0.00            
ATOM     63  O15 GCD     1      20.990  18.300  19.970  1.00  0.00            
ATOM     64  C19 GCD     1      22.290  17.900  19.600  1.00  0.00            
ATOM     65  H31 GCD     1      22.470  18.170  18.550  1.00  0.00            
ATOM     66  C20 GCD     1      23.270  18.540  20.570  1.00  0.00            
ATOM     67  H32 GCD     1      22.950  18.180  21.550  1.00  0.00            
ATOM     68  O16 GCD     1      23.080  19.930  20.550  1.00  0.00            
ATOM     69  H33 GCD     1      22.350  20.020  19.920  1.00  0.00            
ATOM     70  C21 GCD     1      24.710  18.180  20.170  1.00  0.00            
ATOM     71  H34 GCD     1      24.890  18.410  19.120  1.00  0.00            
ATOM     72  O17 GCD     1      25.670  18.850  20.880  1.00  0.00            
ATOM     73  H35 GCD     1      25.310  19.680  21.210  1.00  0.00            
ATOM     74  C22 GCD     1      24.840  16.680  20.250  1.00  0.00            
ATOM     75  H36 GCD     1      25.820  16.410  19.840  1.00  0.00            
ATOM     76  O18 GCD     1      23.800  15.990  19.560  1.00  0.00            
ATOM     77  C23 GCD     1      22.410  16.400  19.800  1.00  0.00            
ATOM     78  H37 GCD     1      22.190  16.170  20.850  1.00  0.00            
ATOM     79  C24 GCD     1      21.520  15.520  18.950  1.00  0.00            
ATOM     80  H38 GCD     1      21.620  15.690  17.870  1.00  0.00            
ATOM     81  H39 GCD     1      20.470  15.700  19.190  1.00  0.00            
ATOM     82  O19 GCD     1      21.680  14.120  19.220  1.00  0.00            
ATOM     83  H40 GCD     1      22.610  13.900  19.180  1.00  0.00            
ATOM     84  O20 GCD     1      24.720  16.240  21.590  1.00  0.00            
ATOM     85  C25 GCD     1      25.700  15.300  21.980  1.00  0.00            
ATOM     86  H41 GCD     1      26.100  14.740  21.120  1.00  0.00            
ATOM     87  C26 GCD     1      26.860  16.100  22.540  1.00  0.00            
ATOM     88  H42 GCD     1      26.470  16.650  23.410  1.00  0.00            
ATOM     89  O21 GCD     1      27.520  17.020  21.640  1.00  0.00            
ATOM     90  H43 GCD     1      26.850  17.700  21.470  1.00  0.00            
ATOM     91  C27 GCD     1      27.920  15.040  23.070  1.00  0.00            
ATOM     92  H44 GCD     1      28.140  14.390  22.210  1.00  0.00            
ATOM     93  O22 GCD     1      29.080  15.610  23.600  1.00  0.00            
ATOM     94  H45 GCD     1      29.500  16.150  22.920  1.00  0.00            
ATOM     95  C28 GCD     1      27.230  14.080  23.980  1.00  0.00            
ATOM     96  H46 GCD     1      27.830  13.210  24.280  1.00  0.00            
ATOM     97  O23 GCD     1      26.110  13.460  23.370  1.00  0.00            
ATOM     98  C29 GCD     1      25.070  14.300  22.900  1.00  0.00            
ATOM     99  H47 GCD     1      24.590  14.800  23.750  1.00  0.00            
ATOM    100  C30 GCD     1      24.070  13.350  22.170  1.00  0.00            
ATOM    101  H48 GCD     1      24.710  12.790  21.470  1.00  0.00            
ATOM    102  H49 GCD     1      23.360  13.970  21.610  1.00  0.00            
ATOM    103  O24 GCD     1      23.440  12.530  23.130  1.00  0.00            
ATOM    104  H50 GCD     1      24.020  11.770  23.180  1.00  0.00            
ATOM    105  O25 GCD     1      26.690  14.750  25.130  1.00  0.00            
ATOM    106  C31 GCD     1      26.900  14.210  26.410  1.00  0.00            
ATOM    107  H51 GCD     1      27.430  13.260  26.280  1.00  0.00            
ATOM    108  C32 GCD     1      28.020  15.090  27.140  1.00  0.00            
ATOM    109  H52 GCD     1      27.680  16.130  27.180  1.00  0.00            
ATOM    110  O26 GCD     1      29.280  15.110  26.440  1.00  0.00            
ATOM    111  H53 GCD     1      29.230  15.250  25.490  1.00  0.00            
ATOM    112  C33 GCD     1      28.120  14.610  28.590  1.00  0.00            
ATOM    113  H54 GCD     1      28.510  13.590  28.640  1.00  0.00            
ATOM    114  O27 GCD     1      28.920  15.460  29.320  1.00  0.00            
ATOM    115  H55 GCD     1      28.320  16.170  29.580  1.00  0.00            
ATOM    116  C34 GCD     1      26.740  14.530  29.340  1.00  0.00            
ATOM    117  H56 GCD     1      26.840  14.140  30.360  1.00  0.00            
ATOM    118  O28 GCD     1      25.920  13.670  28.570  1.00  0.00            
ATOM    119  C35 GCD     1      25.580  14.060  27.230  1.00  0.00            
ATOM    120  H57 GCD     1      25.240  15.100  27.300  1.00  0.00            
ATOM    121  C36 GCD     1      24.600  13.050  26.580  1.00  0.00            
ATOM    122  H58 GCD     1      24.950  12.020  26.450  1.00  0.00            
ATOM    123  H59 GCD     1      24.360  13.340  25.540  1.00  0.00            
ATOM    124  O29 GCD     1      23.350  13.090  27.250  1.00  0.00            
ATOM    125  H60 GCD     1      22.710  12.570  26.760  1.00  0.00            
ATOM    126  O30 GCD     1      26.230  15.850  29.520  1.00  0.00            
ATOM    127  C37 GCD     1      26.020  16.320  30.890  1.00  0.00            
ATOM    128  H61 GCD     1      26.620  15.680  31.550  1.00  0.00            
ATOM    129  C38 GCD     1      26.460  17.740  31.020  1.00  0.00            
ATOM    130  H62 GCD     1      25.860  18.380  30.370  1.00  0.00            
ATOM    131  O31 GCD     1      27.870  17.840  30.770  1.00  0.00            
ATOM    132  H63 GCD     1      28.170  18.700  30.460  1.00  0.00            
ATOM    133  C39 GCD     1      26.030  18.210  32.420  1.00  0.00            
ATOM    134  H64 GCD     1      26.600  17.580  33.110  1.00  0.00            
ATOM    135  O32 GCD     1      26.400  19.630  32.730  1.00  0.00            
ATOM    136  H65 GCD     1      26.050  20.100  31.960  1.00  0.00            
ATOM    137  C40 GCD     1      24.550  18.010  32.580  1.00  0.00            
ATOM    138  H66 GCD     1      24.190  18.300  33.570  1.00  0.00            
ATOM    139  O33 GCD     1      24.220  16.620  32.400  1.00  0.00            
ATOM    140  C41 GCD     1      24.470  16.160  31.080  1.00  0.00            
ATOM    141  H67 GCD     1      23.880  16.700  30.330  1.00  0.00            
ATOM    142  C42 GCD     1      24.060  14.750  31.070  1.00  0.00            
ATOM    143  H68 GCD     1      24.110  14.380  30.040  1.00  0.00            
ATOM    144  H69 GCD     1      23.040  14.710  31.490  1.00  0.00            
ATOM    145  O34 GCD     1      24.850  13.820  31.870  1.00  0.00            
ATOM    146  H70 GCD     1      24.990  14.230  32.740  1.00  0.00            
ATOM    147  O35 GCD     1      23.740  18.680  31.610  1.00  0.00            
ATOM    148  C43 GCD     1      23.260  19.950  31.860  1.00  0.00            
ATOM    149  H71 GCD     1      23.850  20.330  32.690  1.00  0.00            
ATOM    150  C44 GCD     1      23.680  20.890  30.700  1.00  0.00            
ATOM    151  H72 GCD     1      23.210  20.500  29.790  1.00  0.00            
ATOM    152  O36 GCD     1      25.090  20.820  30.500  1.00  0.00            
ATOM    153  H73 GCD     1      25.360  21.560  29.940  1.00  0.00            
ATOM    154  C45 GCD     1      23.120  22.270  30.850  1.00  0.00            
ATOM    155  H74 GCD     1      23.570  22.580  31.800  1.00  0.00            
ATOM    156  O37 GCD     1      23.600  23.210  29.810  1.00  0.00            
ATOM    157  H75 GCD     1      22.930  23.900  29.770  1.00  0.00            
ATOM    158  C46 GCD     1      21.630  22.170  31.110  1.00  0.00            
ATOM    159  H76 GCD     1      21.380  23.220  31.310  1.00  0.00            
ATOM    160  O38 GCD     1      20.970  21.660  29.960  1.00  0.00            
ATOM    161  O39 GCD     1      21.380  21.340  32.190  1.00  0.00            
ATOM    162  C47 GCD     1      21.740  20.010  32.060  1.00  0.00            
ATOM    163  H77 GCD     1      21.290  19.520  31.190  1.00  0.00            
ATOM    164  C48 GCD     1      21.380  19.260  33.370  1.00  0.00            
ATOM    165  H78 GCD     1      21.800  19.770  34.250  1.00  0.00            
ATOM    166  H79 GCD     1      21.800  18.250  33.440  1.00  0.00            
ATOM    167  O40 GCD     1      19.960  19.080  33.440  1.00  0.00            
ATOM    168  H80 GCD     1      19.530  19.930  33.620  1.00  0.00            
ATOM    169  C1  CH4     2      20.960  24.040  21.540  1.00  0.00            
ATOM    170  C2  CH4     2      21.900  24.630  22.590  1.00  0.00            
ATOM    171  C3  CH4     2      22.740  25.710  21.870  1.00  0.00            
ATOM    172  C4  CH4     2      22.800  23.600  23.370  1.00  0.00            
ATOM    173  O1  CH4     2      23.870  23.150  23.010  1.00  0.00            
ATOM    174  N1  CH4     2      22.130  22.910  24.350  1.00  0.00            
ATOM    175  C5  CH4     2      22.430  21.770  24.950  1.00  0.00            
ATOM    176  C6  CH4     2      23.280  21.800  26.060  1.00  0.00            
ATOM    177  C7  CH4     2      23.670  20.590  26.750  1.00  0.00            
ATOM    178  C8  CH4     2      23.290  19.340  26.160  1.00  0.00            
ATOM    179  N2  CH4     2      23.830  18.050  26.690  1.00  0.00            
ATOM    180  O2  CH4     2      24.510  17.320  25.960  1.00  0.00            
ATOM    181  O3  CH4     2      23.780  17.920  27.880  1.00  0.00            
ATOM    182  C9  CH4     2      22.360  19.330  25.040  1.00  0.00            
ATOM    183  C10 CH4     2      21.740  17.990  24.530  1.00  0.00            
ATOM    184  F1  CH4     2      20.730  18.260  23.750  1.00  0.00            
ATOM    185  F2  CH4     2      22.710  17.360  23.820  1.00  0.00            
ATOM    186  F3  CH4     2      21.290  17.250  25.560  1.00  0.00            
ATOM    187  C11 CH4     2      21.910  20.540  24.430  1.00  0.00            
ATOM    188  H1  CH4     2      20.350  24.730  20.940  1.00  0.00            
ATOM    189  H2  CH4     2      21.470  23.330  20.880  1.00  0.00            
ATOM    190  H3  CH4     2      20.160  23.490  22.040  1.00  0.00            
ATOM    191  H4  CH4     2      21.340  25.270  23.290  1.00  0.00            
ATOM    192  H5  CH4     2      22.070  26.370  21.310  1.00  0.00            
ATOM    193  H6  CH4     2      23.240  26.370  22.600  1.00  0.00            
ATOM    194  H7  CH4     2      23.470  25.230  21.210  1.00  0.00            
ATOM    195  H8  CH4     2      21.270  23.320  24.690  1.00  0.00            
ATOM    196  H9  CH4     2      23.650  22.780  26.350  1.00  0.00            
ATOM    197  H10 CH4     2      24.360  20.590  27.590  1.00  0.00            
ATOM    198  H11 CH4     2      21.250  20.540  23.570  1.00  0.00            
TER
ENDMDL
MODEL        1
ATOM      1  H1  GCD     1      15.260  18.570  29.270  1.00  0.00            
ATOM      2  O1  GCD     1      16.010  18.190  28.810  1.00  0.00            
ATOM      3  C1  GCD     1      17.120  19.060  29.040  1.00  0.00            
ATOM      4  H2  GCD     1      17.420  19.110  30.100  1.00  0.00            
ATOM      5  H3  GCD     1      17.920  18.600  28.450  1.00  0.00            
ATOM      6  C2  GCD     1      16.920  20.470  28.540  1.00  0.00            
ATOM      7  H4  GCD     1      16.850  20.390  27.450  1.00  0.00            
ATOM      8  C3  GCD     1      18.120  21.390  29.000  1.00  0.00            
ATOM      9  H5  GCD     1      18.160  21.300  30.090  1.00  0.00            
ATOM     10  C4  GCD     1      17.810  22.840  28.550  1.00  0.00            
ATOM     11  H6  GCD     1      17.890  22.740  27.460  1.00  0.00            
ATOM     12  O2  GCD     1      18.870  23.650  29.080  1.00  0.00            
ATOM     13  H7  GCD     1      18.820  24.480  28.590  1.00  0.00            
ATOM     14  C5  GCD     1      16.430  23.320  29.100  1.00  0.00            
ATOM     15  H8  GCD     1      16.480  23.360  30.190  1.00  0.00            
ATOM     16  O3  GCD     1      16.050  24.590  28.470  1.00  0.00            
ATOM     17  H9  GCD     1      15.580  24.320  27.670  1.00  0.00            
ATOM     18  C6  GCD     1      15.360  22.290  28.690  1.00  0.00            
ATOM     19  O4  GCD     1      15.740  20.960  29.140  1.00  0.00            
ATOM     20  H10 GCD     1      14.370  22.550  29.070  1.00  0.00            
ATOM     21  O5  GCD     1      15.280  22.300  27.310  1.00  0.00            
ATOM     22  C7  GCD     1      14.100  22.770  26.670  1.00  0.00            
ATOM     23  H11 GCD     1      13.460  23.300  27.390  1.00  0.00            
ATOM     24  C8  GCD     1      14.290  23.700  25.500  1.00  0.00            
ATOM     25  H12 GCD     1      14.850  23.140  24.750  1.00  0.00            
ATOM     26  O6  GCD     1      15.020  24.810  25.920  1.00  0.00            
ATOM     27  H13 GCD     1      14.880  25.530  25.290  1.00  0.00            
ATOM     28  C9  GCD     1      12.950  24.080  24.990  1.00  0.00            
ATOM     29  H14 GCD     1      12.370  24.520  25.810  1.00  0.00            
ATOM     30  O7  GCD     1      12.930  25.010  23.900  1.00  0.00            
ATOM     31  H15 GCD     1      13.260  25.890  24.120  1.00  0.00            
ATOM     32  C10 GCD     1      12.060  22.870  24.720  1.00  0.00            
ATOM     33  H16 GCD     1      11.030  23.230  24.700  1.00  0.00            
ATOM     34  O8  GCD     1      12.100  21.920  25.880  1.00  0.00            
ATOM     35  C11 GCD     1      13.380  21.500  26.220  1.00  0.00            
ATOM     36  H17 GCD     1      13.900  21.060  25.350  1.00  0.00            
ATOM     37  C12 GCD     1      13.200  20.390  27.240  1.00  0.00            
ATOM     38  H18 GCD     1      14.190  19.980  27.480  1.00  0.00            
ATOM     39  H19 GCD     1      12.590  19.600  26.770  1.00  0.00            
ATOM     40  O9  GCD     1      12.490  20.960  28.420  1.00  0.00            
ATOM     41  H20 GCD     1      12.690  20.280  29.080  1.00  0.00            
ATOM     42  O10 GCD     1      12.410  22.130  23.530  1.00  0.00            
ATOM     43  C13 GCD     1      11.330  21.940  22.570  1.00  0.00            
ATOM     44  H21 GCD     1      10.360  22.370  22.850  1.00  0.00            
ATOM     45  C14 GCD     1      11.790  22.670  21.320  1.00  0.00            
ATOM     46  H22 GCD     1      12.860  22.530  21.120  1.00  0.00            
ATOM     47  O11 GCD     1      11.510  24.060  21.580  1.00  0.00            
ATOM     48  H23 GCD     1      12.010  24.350  22.360  1.00  0.00            
ATOM     49  C15 GCD     1      11.000  22.160  20.010  1.00  0.00            
ATOM     50  H24 GCD     1      10.000  22.470  20.320  1.00  0.00            
ATOM     51  O12 GCD     1      11.430  22.710  18.770  1.00  0.00            
ATOM     52  H25 GCD     1      12.060  22.140  18.320  1.00  0.00            
ATOM     53  C16 GCD     1      10.910  20.570  20.010  1.00  0.00            
ATOM     54  H26 GCD     1      10.220  20.370  19.180  1.00  0.00            
ATOM     55  O13 GCD     1      10.370  20.170  21.270  1.00  0.00            
ATOM     56  C17 GCD     1      11.150  20.450  22.400  1.00  0.00            
ATOM     57  H27 GCD     1      12.130  19.970  22.310  1.00  0.00            
ATOM     58  C18 GCD     1      10.520  19.790  23.660  1.00  0.00            
ATOM     59  H28 GCD     1       9.490  20.170  23.710  1.00  0.00            
ATOM     60  H29 GCD     1      11.130  20.050  24.540  1.00  0.00            
ATOM     61  O14 GCD     1      10.470  18.340  23.610  1.00  0.00            
ATOM     62  H30 GCD     1       9.780  18.110  22.970  1.00  0.00            
ATOM     63  O15 GCD     1      12.280  20.030  19.820  1.00  0.00            
ATOM     64  C19 GCD     1      12.590  19.080  18.720  1.00  0.00            
ATOM     65  H31 GCD     1      11.660  18.790  18.210  1.00  0.00            
ATOM     66  C20 GCD     1      13.580  19.570  17.720  1.00  0.00            
ATOM     67  H32 GCD     1      14.550  19.700  18.230  1.00  0.00            
ATOM     68  O16 GCD     1      13.050  20.770  17.000  1.00  0.00            
ATOM     69  H33 GCD     1      13.490  20.980  16.170  1.00  0.00            
ATOM     70  C21 GCD     1      13.790  18.470  16.670  1.00  0.00            
ATOM     71  H34 GCD     1      12.790  18.170  16.310  1.00  0.00            
ATOM     72  O17 GCD     1      14.620  18.950  15.600  1.00  0.00            
ATOM     73  H35 GCD     1      15.550  19.060  15.800  1.00  0.00            
ATOM     74  C22 GCD     1      14.380  17.240  17.390  1.00  0.00            
ATOM     75  H36 GCD     1      14.490  16.400  16.700  1.00  0.00            
ATOM     76  O18 GCD     1      13.430  16.880  18.310  1.00  0.00            
ATOM     77  C23 GCD     1      13.080  17.810  19.390  1.00  0.00            
ATOM     78  H37 GCD     1      13.980  18.060  19.970  1.00  0.00            
ATOM     79  C24 GCD     1      12.090  17.080  20.390  1.00  0.00            
ATOM     80  H38 GCD     1      11.350  16.560  19.770  1.00  0.00            
ATOM     81  H39 GCD     1      11.560  17.860  20.960  1.00  0.00            
ATOM     82  O19 GCD     1      12.660  16.160  21.310  1.00  0.00            
ATOM     83  H40 GCD     1      12.800  16.590  22.170  1.00  0.00            
ATOM     84  O20 GCD     1      15.580  17.400  18.110  1.00  0.00            
ATOM     85  C25 GCD     1      16.750  16.900  17.470  1.00  0.00            
ATOM     86  H41 GCD     1      16.470  16.420  16.520  1.00  0.00            
ATOM     87  C26 GCD     1      17.710  18.070  17.270  1.00  0.00            
ATOM     88  H42 GCD     1      17.960  18.590  18.200  1.00  0.00            
ATOM     89  O21 GCD     1      17.230  19.050  16.350  1.00  0.00            
ATOM     90  H43 GCD     1      17.990  19.580  16.070  1.00  0.00            
ATOM     91  C27 GCD     1      18.970  17.500  16.660  1.00  0.00            
ATOM     92  H44 GCD     1      18.670  17.070  15.690  1.00  0.00            
ATOM     93  O22 GCD     1      19.940  18.510  16.360  1.00  0.00            
ATOM     94  H45 GCD     1      20.410  18.830  17.140  1.00  0.00            
ATOM     95  C28 GCD     1      19.530  16.380  17.480  1.00  0.00            
ATOM     96  H46 GCD     1      20.330  15.960  16.880  1.00  0.00            
ATOM     97  O23 GCD     1      18.600  15.350  17.780  1.00  0.00            
ATOM     98  C29 GCD     1      17.350  15.810  18.320  1.00  0.00            
ATOM     99  H47 GCD     1      17.500  16.250  19.320  1.00  0.00            
ATOM    100  C30 GCD     1      16.400  14.600  18.580  1.00  0.00            
ATOM    101  H48 GCD     1      15.450  14.950  19.010  1.00  0.00            
ATOM    102  H49 GCD     1      16.970  13.930  19.240  1.00  0.00            
ATOM    103  O24 GCD     1      16.160  13.890  17.370  1.00  0.00            
ATOM    104  H50 GCD     1      17.040  13.630  17.080  1.00  0.00            
ATOM    105  O25 GCD     1      20.040  17.010  18.750  1.00  0.00            
ATOM    106  C31 GCD     1      21.450  16.810  19.070  1.00  0.00            
ATOM    107  H51 GCD     1      22.080  16.590  18.190  1.00  0.00            
ATOM    108  C32 GCD     1      22.010  18.180  19.540  1.00  0.00            
ATOM    109  H52 GCD     1      21.490  18.470  20.460  1.00  0.00            
ATOM    110  O26 GCD     1      21.940  19.130  18.570  1.00  0.00            
ATOM    111  H53 GCD     1      22.230  20.010  18.850  1.00  0.00            
ATOM    112  C33 GCD     1      23.480  17.890  19.930  1.00  0.00            
ATOM    113  H54 GCD     1      24.030  17.620  19.020  1.00  0.00            
ATOM    114  O27 GCD     1      24.060  19.120  20.370  1.00  0.00            
ATOM    115  H55 GCD     1      23.970  19.780  19.670  1.00  0.00            
ATOM    116  C34 GCD     1      23.590  16.840  21.060  1.00  0.00            
ATOM    117  H56 GCD     1      24.590  16.570  21.380  1.00  0.00            
ATOM    118  O28 GCD     1      22.960  15.660  20.590  1.00  0.00            
ATOM    119  C35 GCD     1      21.510  15.810  20.170  1.00  0.00            
ATOM    120  H57 GCD     1      20.860  16.080  21.010  1.00  0.00            
ATOM    121  C36 GCD     1      20.970  14.420  19.870  1.00  0.00            
ATOM    122  H58 GCD     1      21.440  14.070  18.940  1.00  0.00            
ATOM    123  H59 GCD     1      19.880  14.310  19.710  1.00  0.00            
ATOM    124  O29 GCD     1      21.260  13.470  20.910  1.00  0.00            
ATOM    125  H60 GCD     1      20.710  13.690  21.670  1.00  0.00            
ATOM    126  O30 GCD     1      23.010  17.230  22.290  1.00  0.00            
ATOM    127  C37 GCD     1      23.850  17.260  23.470  1.00  0.00            
ATOM    128  H61 GCD     1      24.800  16.730  23.300  1.00  0.00            
ATOM    129  C38 GCD     1      24.160  18.740  23.720  1.00  0.00            
ATOM    130  H62 GCD     1      23.250  19.340  23.650  1.00  0.00            
ATOM    131  O31 GCD     1      25.060  19.220  22.780  1.00  0.00            
ATOM    132  H63 GCD     1      24.580  19.050  21.960  1.00  0.00            
ATOM    133  C39 GCD     1      24.700  18.950  25.120  1.00  0.00            
ATOM    134  H64 GCD     1      25.660  18.420  25.200  1.00  0.00            
ATOM    135  O32 GCD     1      24.950  20.380  25.380  1.00  0.00            
ATOM    136  H65 GCD     1      25.710  20.710  24.890  1.00  0.00            
ATOM    137  C40 GCD     1      23.870  18.250  26.270  1.00  0.00            
ATOM    138  H66 GCD     1      24.450  18.330  27.190  1.00  0.00            
ATOM    139  O33 GCD     1      23.710  16.950  25.850  1.00  0.00            
ATOM    140  C41 GCD     1      23.030  16.700  24.600  1.00  0.00            
ATOM    141  H67 GCD     1      22.050  17.180  24.610  1.00  0.00            
ATOM    142  C42 GCD     1      22.750  15.160  24.510  1.00  0.00            
ATOM    143  H68 GCD     1      22.350  14.940  23.510  1.00  0.00            
ATOM    144  H69 GCD     1      22.050  14.800  25.270  1.00  0.00            
ATOM    145  O34 GCD     1      23.920  14.390  24.740  1.00  0.00            
ATOM    146  H70 GCD     1      24.010  14.420  25.700  1.00  0.00            
ATOM    147  O35 GCD     1      22.610  18.940  26.470  1.00  0.00            
ATOM    148  C43 GCD     1      22.280  19.260  27.830  1.00  0.00            
ATOM    149  H71 GCD     1      22.950  18.820  28.580  1.00  0.00            
ATOM    150  C44 GCD     1      22.270  20.780  27.960  1.00  0.00            
ATOM    151  H72 GCD     1      21.820  21.310  27.110  1.00  0.00            
ATOM    152  O36 GCD     1      23.650  21.040  27.920  1.00  0.00            
ATOM    153  H73 GCD     1      23.890  21.040  26.980  1.00  0.00            
ATOM    154  C45 GCD     1      21.670  21.230  29.260  1.00  0.00            
ATOM    155  H74 GCD     1      22.340  20.820  30.020  1.00  0.00            
ATOM    156  O37 GCD     1      21.520  22.660  29.390  1.00  0.00            
ATOM    157  H75 GCD     1      20.750  22.920  28.860  1.00  0.00            
ATOM    158  C46 GCD     1      20.330  20.530  29.500  1.00  0.00            
ATOM    159  H76 GCD     1      20.090  20.870  30.510  1.00  0.00            
ATOM    160  O38 GCD     1      19.370  20.980  28.530  1.00  0.00            
ATOM    161  O39 GCD     1      20.520  19.190  29.450  1.00  0.00            
ATOM    162  C47 GCD     1      20.910  18.680  28.200  1.00  0.00            
ATOM    163  H77 GCD     1      20.210  19.060  27.450  1.00  0.00            
ATOM    164  C48 GCD     1      20.870  17.150  28.340  1.00  0.00            
ATOM    165  H78 GCD     1      19.860  16.880  28.640  1.00  0.00            
ATOM    166  H79 GCD     1      21.600  16.890  29.120  1.00  0.00            
ATOM    167  O40 GCD     1      21.230  16.490  27.100  1.00  0.00            
ATOM    168  H80 GCD     1      22.030  16.890  26.730  1.00  0.00            
ATOM    169  C1  CH4     2      16.090  23.540  16.780  1.00  0.00            
ATOM    170  C2  CH4     2      15.160  23.380  18.000  1.00  0.00            
ATOM    171  C3  CH4     2      14.650  24.800  18.500  1.00  0.00            
ATOM    172  C4  CH4     2      15.820  22.420  19.060  1.00  0.00            
ATOM    173  O1  CH4     2      15.220  22.070  20.050  1.00  0.00            
ATOM    174  N1  CH4     2      16.990  21.850  18.820  1.00  0.00            
ATOM    175  C5  CH4     2      17.710  21.080  19.690  1.00  0.00            
ATOM    176  C6  CH4     2      19.020  21.460  19.990  1.00  0.00            
ATOM    177  C7  CH4     2      19.700  20.680  20.960  1.00  0.00            
ATOM    178  C8  CH4     2      19.100  19.560  21.640  1.00  0.00            
ATOM    179  N2  CH4     2      19.800  18.950  22.780  1.00  0.00            
ATOM    180  O2  CH4     2      20.060  17.770  22.790  1.00  0.00            
ATOM    181  O3  CH4     2      20.390  19.790  23.440  1.00  0.00            
ATOM    182  C9  CH4     2      17.770  19.190  21.230  1.00  0.00            
ATOM    183  C10 CH4     2      16.940  18.130  22.010  1.00  0.00            
ATOM    184  F1  CH4     2      17.330  16.850  21.670  1.00  0.00            
ATOM    185  F2  CH4     2      17.150  18.130  23.390  1.00  0.00            
ATOM    186  F3  CH4     2      15.630  18.270  21.860  1.00  0.00            
ATOM    187  C11 CH4     2      17.080  19.940  20.240  1.00  0.00            
ATOM    188  H1  CH4     2      17.130  23.830  17.010  1.00  0.00            
ATOM    189  H2  CH4     2      16.120  22.670  16.120  1.00  0.00            
ATOM    190  H3  CH4     2      15.630  24.360  16.210  1.00  0.00            
ATOM    191  H4  CH4     2      14.330  22.800  17.570  1.00  0.00            
ATOM    192  H5  CH4     2      13.820  24.660  19.210  1.00  0.00            
ATOM    193  H6  CH4     2      15.500  25.320  18.960  1.00  0.00            
ATOM    194  H7  CH4     2      14.210  25.400  17.700  1.00  0.00            
ATOM    195  H8  CH4     2      17.490  22.110  17.980  1.00  0.00            
ATOM    196  H9  CH4     2      19.460  22.320  19.510  1.00  0.00            
ATOM    197  H10 CH4     2      20.700  21.040  21.220  1.00  0.00            
ATOM    198  H11 CH4     2      16.070  19.690  19.930  1.00  0.00            
TER
ENDMDL
MODEL        1
ATOM      1  H1  GCD     1      19.520  27.070  26.480  1.00  0.00            
ATOM      2  O1  GCD     1      20.430  27.030  26.800  1.00  0.00            
ATOM      3  C1  GCD     1      20.730  28.290  27.320  1.00  0.00            
ATOM      4  H2  GCD     1      19.920  28.520  28.020  1.00  0.00            
ATOM      5  H3  GCD     1      21.710  28.230  27.810  1.00  0.00            
ATOM      6  C2  GCD     1      20.890  29.280  26.200  1.00  0.00            
ATOM      7  H4  GCD     1      21.680  28.930  25.520  1.00  0.00            
ATOM      8  C3  GCD     1      21.220  30.690  26.650  1.00  0.00            
ATOM      9  H5  GCD     1      20.470  30.990  27.390  1.00  0.00            
ATOM     10  C4  GCD     1      21.210  31.680  25.510  1.00  0.00            
ATOM     11  H6  GCD     1      21.960  31.380  24.760  1.00  0.00            
ATOM     12  O2  GCD     1      21.510  33.090  25.970  1.00  0.00            
ATOM     13  H7  GCD     1      21.390  33.670  25.200  1.00  0.00            
ATOM     14  C5  GCD     1      19.840  31.700  24.930  1.00  0.00            
ATOM     15  H8  GCD     1      19.150  31.990  25.730  1.00  0.00            
ATOM     16  O3  GCD     1      19.720  32.560  23.790  1.00  0.00            
ATOM     17  H9  GCD     1      19.990  32.030  23.030  1.00  0.00            
ATOM     18  C6  GCD     1      19.450  30.280  24.470  1.00  0.00            
ATOM     19  O4  GCD     1      19.600  29.370  25.580  1.00  0.00            
ATOM     20  H10 GCD     1      18.400  30.210  24.170  1.00  0.00            
ATOM     21  O5  GCD     1      20.180  29.870  23.330  1.00  0.00            
ATOM     22  C7  GCD     1      19.400  29.170  22.300  1.00  0.00            
ATOM     23  H11 GCD     1      18.330  29.250  22.500  1.00  0.00            
ATOM     24  C8  GCD     1      19.770  29.960  20.990  1.00  0.00            
ATOM     25  H12 GCD     1      20.860  29.910  20.890  1.00  0.00            
ATOM     26  O6  GCD     1      19.330  31.420  21.090  1.00  0.00            
ATOM     27  H13 GCD     1      19.600  31.830  20.260  1.00  0.00            
ATOM     28  C9  GCD     1      19.210  29.260  19.710  1.00  0.00            
ATOM     29  H14 GCD     1      18.120  29.370  19.710  1.00  0.00            
ATOM     30  O7  GCD     1      19.640  29.910  18.430  1.00  0.00            
ATOM     31  H15 GCD     1      18.900  30.070  17.840  1.00  0.00            
ATOM     32  C10 GCD     1      19.730  27.850  19.700  1.00  0.00            
ATOM     33  H16 GCD     1      19.230  27.220  18.960  1.00  0.00            
ATOM     34  O8  GCD     1      19.500  27.230  20.980  1.00  0.00            
ATOM     35  C11 GCD     1      20.030  27.800  22.200  1.00  0.00            
ATOM     36  H17 GCD     1      21.130  27.770  22.190  1.00  0.00            
ATOM     37  C12 GCD     1      19.590  26.990  23.400  1.00  0.00            
ATOM     38  H18 GCD     1      20.220  27.310  24.250  1.00  0.00            
ATOM     39  H19 GCD     1      19.810  25.960  23.100  1.00  0.00            
ATOM     40  O9  GCD     1      18.210  27.020  23.780  1.00  0.00            
ATOM     41  H20 GCD     1      18.070  27.020  24.730  1.00  0.00            
ATOM     42  O10 GCD     1      21.120  27.740  19.510  1.00  0.00            
ATOM     43  C13 GCD     1      21.640  27.130  18.320  1.00  0.00            
ATOM     44  H21 GCD     1      20.830  26.980  17.590  1.00  0.00            
ATOM     45  C14 GCD     1      22.650  28.040  17.730  1.00  0.00            
ATOM     46  H22 GCD     1      23.300  28.400  18.550  1.00  0.00            
ATOM     47  O11 GCD     1      22.040  29.150  17.150  1.00  0.00            
ATOM     48  H23 GCD     1      21.250  29.280  17.690  1.00  0.00            
ATOM     49  C15 GCD     1      23.480  27.310  16.720  1.00  0.00            
ATOM     50  H24 GCD     1      22.760  26.950  15.980  1.00  0.00            
ATOM     51  O12 GCD     1      24.450  28.170  16.040  1.00  0.00            
ATOM     52  H25 GCD     1      24.900  28.540  16.810  1.00  0.00            
ATOM     53  C16 GCD     1      24.160  26.120  17.370  1.00  0.00            
ATOM     54  H26 GCD     1      24.660  25.500  16.620  1.00  0.00            
ATOM     55  O13 GCD     1      23.090  25.330  17.850  1.00  0.00            
ATOM     56  C17 GCD     1      22.280  25.920  18.920  1.00  0.00            
ATOM     57  H27 GCD     1      22.940  26.290  19.710  1.00  0.00            
ATOM     58  C18 GCD     1      21.380  24.860  19.460  1.00  0.00            
ATOM     59  H28 GCD     1      20.560  24.760  18.730  1.00  0.00            
ATOM     60  H29 GCD     1      20.950  25.250  20.390  1.00  0.00            
ATOM     61  O14 GCD     1      22.010  23.600  19.740  1.00  0.00            
ATOM     62  H30 GCD     1      22.590  23.670  20.500  1.00  0.00            
ATOM     63  O15 GCD     1      25.080  26.440  18.440  1.00  0.00            
ATOM     64  C19 GCD     1      26.410  26.890  18.160  1.00  0.00            
ATOM     65  H31 GCD     1      26.540  26.930  17.070  1.00  0.00            
ATOM     66  C20 GCD     1      26.670  28.220  18.890  1.00  0.00            
ATOM     67  H32 GCD     1      26.580  28.050  19.970  1.00  0.00            
ATOM     68  O16 GCD     1      25.870  29.330  18.360  1.00  0.00            
ATOM     69  H33 GCD     1      26.440  30.080  18.520  1.00  0.00            
ATOM     70  C21 GCD     1      28.140  28.580  18.480  1.00  0.00            
ATOM     71  H34 GCD     1      28.280  28.730  17.410  1.00  0.00            
ATOM     72  O17 GCD     1      28.610  29.720  19.240  1.00  0.00            
ATOM     73  H35 GCD     1      29.460  30.020  18.890  1.00  0.00            
ATOM     74  C22 GCD     1      29.060  27.480  18.980  1.00  0.00            
ATOM     75  H36 GCD     1      30.040  27.750  18.560  1.00  0.00            
ATOM     76  O18 GCD     1      28.760  26.190  18.420  1.00  0.00            
ATOM     77  C23 GCD     1      27.370  25.780  18.580  1.00  0.00            
ATOM     78  H37 GCD     1      27.170  25.470  19.620  1.00  0.00            
ATOM     79  C24 GCD     1      27.210  24.530  17.660  1.00  0.00            
ATOM     80  H38 GCD     1      27.640  24.640  16.650  1.00  0.00            
ATOM     81  H39 GCD     1      26.170  24.330  17.370  1.00  0.00            
ATOM     82  O19 GCD     1      27.730  23.300  18.300  1.00  0.00            
ATOM     83  H40 GCD     1      28.640  23.540  18.520  1.00  0.00            
ATOM     84  O20 GCD     1      29.240  27.380  20.400  1.00  0.00            
ATOM     85  C25 GCD     1      30.470  26.800  20.830  1.00  0.00            
ATOM     86  H41 GCD     1      31.000  26.380  19.960  1.00  0.00            
ATOM     87  C26 GCD     1      31.220  28.030  21.490  1.00  0.00            
ATOM     88  H42 GCD     1      30.460  28.660  21.980  1.00  0.00            
ATOM     89  O21 GCD     1      31.830  28.850  20.500  1.00  0.00            
ATOM     90  H43 GCD     1      31.290  29.540  20.090  1.00  0.00            
ATOM     91  C27 GCD     1      32.350  27.630  22.490  1.00  0.00            
ATOM     92  H44 GCD     1      33.150  27.270  21.840  1.00  0.00            
ATOM     93  O22 GCD     1      32.860  28.750  23.160  1.00  0.00            
ATOM     94  H45 GCD     1      33.500  29.200  22.600  1.00  0.00            
ATOM     95  C28 GCD     1      31.910  26.550  23.450  1.00  0.00            
ATOM     96  H46 GCD     1      32.840  26.210  23.910  1.00  0.00            
ATOM     97  O23 GCD     1      31.400  25.460  22.720  1.00  0.00            
ATOM     98  C29 GCD     1      30.240  25.760  21.940  1.00  0.00            
ATOM     99  H47 GCD     1      29.420  26.110  22.580  1.00  0.00            
ATOM    100  C30 GCD     1      29.650  24.490  21.360  1.00  0.00            
ATOM    101  H48 GCD     1      28.660  24.750  20.970  1.00  0.00            
ATOM    102  H49 GCD     1      29.380  23.760  22.140  1.00  0.00            
ATOM    103  O24 GCD     1      30.460  23.860  20.350  1.00  0.00            
ATOM    104  H50 GCD     1      31.390  23.900  20.610  1.00  0.00            
ATOM    105  O25 GCD     1      30.970  26.980  24.480  1.00  0.00            
ATOM    106  C31 GCD     1      31.280  26.350  25.750  1.00  0.00            
ATOM    107  H51 GCD     1      32.040  25.560  25.670  1.00  0.00            
ATOM    108  C32 GCD     1      31.740  27.490  26.580  1.00  0.00            
ATOM    109  H52 GCD     1      30.970  28.270  26.510  1.00  0.00            
ATOM    110  O26 GCD     1      33.060  27.970  26.160  1.00  0.00            
ATOM    111  H53 GCD     1      33.040  28.460  25.330  1.00  0.00            
ATOM    112  C33 GCD     1      31.880  27.010  28.070  1.00  0.00            
ATOM    113  H54 GCD     1      32.560  26.150  28.130  1.00  0.00            
ATOM    114  O27 GCD     1      32.300  28.070  28.960  1.00  0.00            
ATOM    115  H55 GCD     1      31.720  28.830  28.850  1.00  0.00            
ATOM    116  C34 GCD     1      30.510  26.450  28.500  1.00  0.00            
ATOM    117  H56 GCD     1      30.520  26.080  29.520  1.00  0.00            
ATOM    118  O28 GCD     1      30.100  25.400  27.620  1.00  0.00            
ATOM    119  C35 GCD     1      30.030  25.720  26.230  1.00  0.00            
ATOM    120  H57 GCD     1      29.180  26.420  26.210  1.00  0.00            
ATOM    121  C36 GCD     1      29.750  24.450  25.420  1.00  0.00            
ATOM    122  H58 GCD     1      30.520  23.680  25.530  1.00  0.00            
ATOM    123  H59 GCD     1      29.780  24.760  24.370  1.00  0.00            
ATOM    124  O29 GCD     1      28.500  23.790  25.750  1.00  0.00            
ATOM    125  H60 GCD     1      27.930  23.940  24.980  1.00  0.00            
ATOM    126  O30 GCD     1      29.620  27.500  28.410  1.00  0.00            
ATOM    127  C37 GCD     1      29.240  28.180  29.660  1.00  0.00            
ATOM    128  H61 GCD     1      30.030  27.970  30.390  1.00  0.00            
ATOM    129  C38 GCD     1      29.090  29.640  29.340  1.00  0.00            
ATOM    130  H62 GCD     1      28.370  29.560  28.520  1.00  0.00            
ATOM    131  O31 GCD     1      30.460  30.130  28.990  1.00  0.00            
ATOM    132  H63 GCD     1      30.470  30.560  28.120  1.00  0.00            
ATOM    133  C39 GCD     1      28.490  30.330  30.550  1.00  0.00            
ATOM    134  H64 GCD     1      29.170  30.080  31.380  1.00  0.00            
ATOM    135  O32 GCD     1      28.350  31.750  30.430  1.00  0.00            
ATOM    136  H65 GCD     1      29.250  32.100  30.370  1.00  0.00            
ATOM    137  C40 GCD     1      27.090  29.710  30.820  1.00  0.00            
ATOM    138  H66 GCD     1      26.620  30.220  31.660  1.00  0.00            
ATOM    139  O33 GCD     1      27.360  28.410  31.170  1.00  0.00            
ATOM    140  C41 GCD     1      27.890  27.590  30.200  1.00  0.00            
ATOM    141  H67 GCD     1      27.270  27.660  29.300  1.00  0.00            
ATOM    142  C42 GCD     1      27.960  26.210  30.680  1.00  0.00            
ATOM    143  H68 GCD     1      28.250  25.560  29.850  1.00  0.00            
ATOM    144  H69 GCD     1      27.000  25.860  31.080  1.00  0.00            
ATOM    145  O34 GCD     1      28.910  26.130  31.760  1.00  0.00            
ATOM    146  H70 GCD     1      28.610  26.710  32.470  1.00  0.00            
ATOM    147  O35 GCD     1      26.160  29.850  29.700  1.00  0.00            
ATOM    148  C43 GCD     1      24.960  30.580  29.910  1.00  0.00            
ATOM    149  H71 GCD     1      24.930  30.960  30.940  1.00  0.00            
ATOM    150  C44 GCD     1      24.960  31.630  28.800  1.00  0.00            
ATOM    151  H72 GCD     1      25.240  31.050  27.910  1.00  0.00            
ATOM    152  O36 GCD     1      25.930  32.590  29.150  1.00  0.00            
ATOM    153  H73 GCD     1      26.690  32.080  29.450  1.00  0.00            
ATOM    154  C45 GCD     1      23.610  32.330  28.750  1.00  0.00            
ATOM    155  H74 GCD     1      23.450  32.820  29.720  1.00  0.00            
ATOM    156  O37 GCD     1      23.630  33.420  27.750  1.00  0.00            
ATOM    157  H75 GCD     1      23.480  32.960  26.920  1.00  0.00            
ATOM    158  C46 GCD     1      22.560  31.330  28.490  1.00  0.00            
ATOM    159  H76 GCD     1      21.600  31.860  28.530  1.00  0.00            
ATOM    160  O38 GCD     1      22.490  30.720  27.200  1.00  0.00            
ATOM    161  O39 GCD     1      22.620  30.380  29.490  1.00  0.00            
ATOM    162  C47 GCD     1      23.800  29.630  29.680  1.00  0.00            
ATOM    163  H77 GCD     1      23.890  29.110  28.720  1.00  0.00            
ATOM    164  C48 GCD     1      23.600  28.630  30.760  1.00  0.00            
ATOM    165  H78 GCD     1      23.430  29.060  31.760  1.00  0.00            
ATOM    166  H79 GCD     1      24.550  28.090  30.890  1.00  0.00            
ATOM    167  O40 GCD     1      22.600  27.650  30.460  1.00  0.00            
ATOM    168  H80 GCD     1      21.750  28.110  30.550  1.00  0.00            
ATOM    169  C1  CH4     2      25.350  31.600  21.280  1.00  0.00            
ATOM    170  C2  CH4     2      23.840  31.060  21.430  1.00  0.00            
ATOM    171  C3  CH4     2      22.900  32.220  21.860  1.00  0.00            
ATOM    172  C4  CH4     2      23.860  29.770  22.290  1.00  0.00            
ATOM    173  O1  CH4     2      23.960  28.660  21.770  1.00  0.00            
ATOM    174  N1  CH4     2      23.990  29.900  23.640  1.00  0.00            
ATOM    175  C5  CH4     2      24.350  28.900  24.640  1.00  0.00            
ATOM    176  C6  CH4     2      25.290  29.100  25.650  1.00  0.00            
ATOM    177  C7  CH4     2      25.560  28.090  26.620  1.00  0.00            
ATOM    178  C8  CH4     2      24.930  26.820  26.520  1.00  0.00            
ATOM    179  N2  CH4     2      25.080  25.910  27.760  1.00  0.00            
ATOM    180  O2  CH4     2      25.230  26.520  28.820  1.00  0.00            
ATOM    181  O3  CH4     2      25.570  24.810  27.500  1.00  0.00            
ATOM    182  C9  CH4     2      24.090  26.530  25.450  1.00  0.00            
ATOM    183  C10 CH4     2      23.230  25.270  25.350  1.00  0.00            
ATOM    184  F1  CH4     2      22.600  24.890  26.490  1.00  0.00            
ATOM    185  F2  CH4     2      22.240  25.330  24.490  1.00  0.00            
ATOM    186  F3  CH4     2      23.980  24.250  24.990  1.00  0.00            
ATOM    187  C11 CH4     2      23.800  27.590  24.530  1.00  0.00            
ATOM    188  H1  CH4     2      25.410  32.560  20.750  1.00  0.00            
ATOM    189  H2  CH4     2      25.750  31.770  22.280  1.00  0.00            
ATOM    190  H3  CH4     2      26.070  30.840  20.920  1.00  0.00            
ATOM    191  H4  CH4     2      23.470  30.610  20.500  1.00  0.00            
ATOM    192  H5  CH4     2      21.880  31.840  22.050  1.00  0.00            
ATOM    193  H6  CH4     2      23.240  32.780  22.740  1.00  0.00            
ATOM    194  H7  CH4     2      22.880  32.950  21.050  1.00  0.00            
ATOM    195  H8  CH4     2      24.050  30.900  23.830  1.00  0.00            
ATOM    196  H9  CH4     2      25.820  30.050  25.660  1.00  0.00            
ATOM    197  H10 CH4     2      26.140  28.300  27.510  1.00  0.00            
ATOM    198  H11 CH4     2      23.010  27.440  23.800  1.00  0.00            
TER
ENDMDL
MODEL        1
ATOM      1  H1  GCD     1      21.680  17.850  29.170  1.00  0.00            
ATOM      2  O1  GCD     1      20.840  18.320  29.100  1.00  0.00            
ATOM      3  C1  GCD     1      20.910  19.080  30.300  1.00  0.00            
ATOM      4  H2  GCD     1      21.030  18.460  31.200  1.00  0.00            
ATOM      5  H3  GCD     1      21.830  19.680  30.240  1.00  0.00            
ATOM      6  C2  GCD     1      19.660  20.060  30.440  1.00  0.00            
ATOM      7  H4  GCD     1      19.690  20.870  29.710  1.00  0.00            
ATOM      8  C3  GCD     1      19.560  20.760  31.750  1.00  0.00            
ATOM      9  H5  GCD     1      19.590  20.120  32.650  1.00  0.00            
ATOM     10  C4  GCD     1      18.290  21.530  31.760  1.00  0.00            
ATOM     11  H6  GCD     1      18.410  22.410  31.130  1.00  0.00            
ATOM     12  O2  GCD     1      18.170  22.150  33.060  1.00  0.00            
ATOM     13  H7  GCD     1      17.380  22.700  32.980  1.00  0.00            
ATOM     14  C5  GCD     1      17.040  20.740  31.520  1.00  0.00            
ATOM     15  H8  GCD     1      16.750  20.120  32.380  1.00  0.00            
ATOM     16  O3  GCD     1      15.950  21.690  31.410  1.00  0.00            
ATOM     17  H9  GCD     1      15.980  22.240  30.620  1.00  0.00            
ATOM     18  C6  GCD     1      17.230  19.880  30.310  1.00  0.00            
ATOM     19  O4  GCD     1      18.470  19.220  30.340  1.00  0.00            
ATOM     20  H10 GCD     1      16.380  19.190  30.330  1.00  0.00            
ATOM     21  O5  GCD     1      17.060  20.600  29.090  1.00  0.00            
ATOM     22  C7  GCD     1      15.890  20.660  28.450  1.00  0.00            
ATOM     23  H11 GCD     1      15.090  20.550  29.190  1.00  0.00            
ATOM     24  C8  GCD     1      15.750  22.080  27.920  1.00  0.00            
ATOM     25  H12 GCD     1      16.660  22.400  27.410  1.00  0.00            
ATOM     26  O6  GCD     1      15.540  22.980  28.970  1.00  0.00            
ATOM     27  H13 GCD     1      15.640  23.870  28.610  1.00  0.00            
ATOM     28  C9  GCD     1      14.580  22.170  26.950  1.00  0.00            
ATOM     29  H14 GCD     1      13.620  22.010  27.450  1.00  0.00            
ATOM     30  O7  GCD     1      14.510  23.430  26.290  1.00  0.00            
ATOM     31  H15 GCD     1      13.620  23.810  26.340  1.00  0.00            
ATOM     32  C10 GCD     1      14.770  21.080  25.870  1.00  0.00            
ATOM     33  H16 GCD     1      13.940  21.080  25.160  1.00  0.00            
ATOM     34  O8  GCD     1      14.850  19.770  26.440  1.00  0.00            
ATOM     35  C11 GCD     1      15.880  19.560  27.400  1.00  0.00            
ATOM     36  H17 GCD     1      16.840  19.660  26.880  1.00  0.00            
ATOM     37  C12 GCD     1      15.880  18.110  27.840  1.00  0.00            
ATOM     38  H18 GCD     1      16.950  17.910  27.940  1.00  0.00            
ATOM     39  H19 GCD     1      15.580  17.660  26.890  1.00  0.00            
ATOM     40  O9  GCD     1      15.000  17.620  28.850  1.00  0.00            
ATOM     41  H20 GCD     1      14.200  18.140  28.940  1.00  0.00            
ATOM     42  O10 GCD     1      16.010  21.270  25.190  1.00  0.00            
ATOM     43  C13 GCD     1      15.880  21.440  23.810  1.00  0.00            
ATOM     44  H21 GCD     1      14.820  21.550  23.560  1.00  0.00            
ATOM     45  C14 GCD     1      16.630  22.710  23.490  1.00  0.00            
ATOM     46  H22 GCD     1      17.640  22.640  23.920  1.00  0.00            
ATOM     47  O11 GCD     1      15.950  23.920  23.910  1.00  0.00            
ATOM     48  H23 GCD     1      15.500  23.660  24.730  1.00  0.00            
ATOM     49  C15 GCD     1      16.780  22.880  21.950  1.00  0.00            
ATOM     50  H24 GCD     1      15.790  22.910  21.500  1.00  0.00            
ATOM     51  O12 GCD     1      17.510  24.040  21.610  1.00  0.00            
ATOM     52  H25 GCD     1      17.260  24.800  22.140  1.00  0.00            
ATOM     53  C16 GCD     1      17.460  21.640  21.380  1.00  0.00            
ATOM     54  H26 GCD     1      17.450  21.620  20.290  1.00  0.00            
ATOM     55  O13 GCD     1      16.770  20.420  21.650  1.00  0.00            
ATOM     56  C17 GCD     1      16.650  20.250  23.080  1.00  0.00            
ATOM     57  H27 GCD     1      17.670  20.250  23.480  1.00  0.00            
ATOM     58  C18 GCD     1      16.190  18.870  23.440  1.00  0.00            
ATOM     59  H28 GCD     1      16.300  18.690  24.510  1.00  0.00            
ATOM     60  H29 GCD     1      16.770  18.130  22.870  1.00  0.00            
ATOM     61  O14 GCD     1      14.800  18.620  23.070  1.00  0.00            
ATOM     62  H30 GCD     1      14.770  18.830  22.130  1.00  0.00            
ATOM     63  O15 GCD     1      18.800  21.500  21.740  1.00  0.00            
ATOM     64  C19 GCD     1      19.710  21.370  20.680  1.00  0.00            
ATOM     65  H31 GCD     1      19.150  21.190  19.750  1.00  0.00            
ATOM     66  C20 GCD     1      20.690  22.590  20.520  1.00  0.00            
ATOM     67  H32 GCD     1      21.150  22.620  21.510  1.00  0.00            
ATOM     68  O16 GCD     1      19.920  23.790  20.340  1.00  0.00            
ATOM     69  H33 GCD     1      19.230  23.760  21.010  1.00  0.00            
ATOM     70  C21 GCD     1      21.660  22.280  19.480  1.00  0.00            
ATOM     71  H34 GCD     1      21.160  22.080  18.520  1.00  0.00            
ATOM     72  O17 GCD     1      22.600  23.380  19.290  1.00  0.00            
ATOM     73  H35 GCD     1      23.060  23.220  18.460  1.00  0.00            
ATOM     74  C22 GCD     1      22.480  21.040  19.840  1.00  0.00            
ATOM     75  H36 GCD     1      23.100  20.790  18.990  1.00  0.00            
ATOM     76  O18 GCD     1      21.650  19.960  20.100  1.00  0.00            
ATOM     77  C23 GCD     1      20.570  20.130  21.000  1.00  0.00            
ATOM     78  H37 GCD     1      20.920  20.370  22.010  1.00  0.00            
ATOM     79  C24 GCD     1      19.740  18.830  21.030  1.00  0.00            
ATOM     80  H38 GCD     1      19.230  18.750  22.000  1.00  0.00            
ATOM     81  H39 GCD     1      20.400  17.960  20.980  1.00  0.00            
ATOM     82  O19 GCD     1      18.780  18.750  19.940  1.00  0.00            
ATOM     83  H40 GCD     1      18.010  19.270  20.210  1.00  0.00            
ATOM     84  O20 GCD     1      23.350  21.320  20.950  1.00  0.00            
ATOM     85  C25 GCD     1      24.630  20.620  20.810  1.00  0.00            
ATOM     86  H41 GCD     1      24.620  19.940  19.940  1.00  0.00            
ATOM     87  C26 GCD     1      25.710  21.810  20.710  1.00  0.00            
ATOM     88  H42 GCD     1      25.520  22.540  21.510  1.00  0.00            
ATOM     89  O21 GCD     1      25.760  22.540  19.530  1.00  0.00            
ATOM     90  H43 GCD     1      25.800  21.950  18.770  1.00  0.00            
ATOM     91  C27 GCD     1      27.140  21.130  20.910  1.00  0.00            
ATOM     92  H44 GCD     1      27.280  20.390  20.110  1.00  0.00            
ATOM     93  O22 GCD     1      28.300  21.980  20.780  1.00  0.00            
ATOM     94  H45 GCD     1      28.310  22.510  21.590  1.00  0.00            
ATOM     95  C28 GCD     1      27.140  20.310  22.150  1.00  0.00            
ATOM     96  H46 GCD     1      28.110  19.800  22.260  1.00  0.00            
ATOM     97  O23 GCD     1      26.230  19.320  21.980  1.00  0.00            
ATOM     98  C29 GCD     1      24.880  19.650  22.000  1.00  0.00            
ATOM     99  H47 GCD     1      24.720  20.190  22.950  1.00  0.00            
ATOM    100  C30 GCD     1      24.120  18.360  22.000  1.00  0.00            
ATOM    101  H48 GCD     1      23.140  18.490  22.470  1.00  0.00            
ATOM    102  H49 GCD     1      24.490  17.680  22.780  1.00  0.00            
ATOM    103  O24 GCD     1      23.930  17.660  20.740  1.00  0.00            
ATOM    104  H50 GCD     1      23.210  18.060  20.240  1.00  0.00            
ATOM    105  O25 GCD     1      26.860  21.170  23.240  1.00  0.00            
ATOM    106  C31 GCD     1      27.930  21.470  24.180  1.00  0.00            
ATOM    107  H51 GCD     1      28.860  21.470  23.590  1.00  0.00            
ATOM    108  C32 GCD     1      27.750  22.890  24.700  1.00  0.00            
ATOM    109  H52 GCD     1      26.730  22.870  25.110  1.00  0.00            
ATOM    110  O26 GCD     1      27.930  23.720  23.560  1.00  0.00            
ATOM    111  H53 GCD     1      28.850  24.010  23.600  1.00  0.00            
ATOM    112  C33 GCD     1      28.720  23.140  25.840  1.00  0.00            
ATOM    113  H54 GCD     1      29.740  23.160  25.440  1.00  0.00            
ATOM    114  O27 GCD     1      28.550  24.510  26.290  1.00  0.00            
ATOM    115  H55 GCD     1      27.690  24.630  26.710  1.00  0.00            
ATOM    116  C34 GCD     1      28.720  22.130  26.940  1.00  0.00            
ATOM    117  H56 GCD     1      29.560  22.300  27.620  1.00  0.00            
ATOM    118  O28 GCD     1      28.990  20.920  26.250  1.00  0.00            
ATOM    119  C35 GCD     1      27.990  20.430  25.310  1.00  0.00            
ATOM    120  H57 GCD     1      26.990  20.360  25.740  1.00  0.00            
ATOM    121  C36 GCD     1      28.390  18.990  24.970  1.00  0.00            
ATOM    122  H58 GCD     1      27.570  18.590  24.360  1.00  0.00            
ATOM    123  H59 GCD     1      28.490  18.420  25.910  1.00  0.00            
ATOM    124  O29 GCD     1      29.570  19.060  24.150  1.00  0.00            
ATOM    125  H60 GCD     1      30.240  19.530  24.660  1.00  0.00            
ATOM    126  O30 GCD     1      27.490  22.140  27.610  1.00  0.00            
ATOM    127  C37 GCD     1      27.400  22.810  28.830  1.00  0.00            
ATOM    128  H61 GCD     1      28.370  23.280  29.010  1.00  0.00            
ATOM    129  C38 GCD     1      26.250  23.780  28.890  1.00  0.00            
ATOM    130  H62 GCD     1      25.350  23.200  28.650  1.00  0.00            
ATOM    131  O31 GCD     1      26.380  24.790  27.900  1.00  0.00            
ATOM    132  H63 GCD     1      25.600  25.310  28.130  1.00  0.00            
ATOM    133  C39 GCD     1      26.180  24.440  30.270  1.00  0.00            
ATOM    134  H64 GCD     1      27.100  25.010  30.480  1.00  0.00            
ATOM    135  O32 GCD     1      25.120  25.450  30.230  1.00  0.00            
ATOM    136  H65 GCD     1      24.350  25.300  30.800  1.00  0.00            
ATOM    137  C40 GCD     1      26.090  23.410  31.280  1.00  0.00            
ATOM    138  H66 GCD     1      26.130  23.770  32.320  1.00  0.00            
ATOM    139  O33 GCD     1      27.190  22.530  31.230  1.00  0.00            
ATOM    140  C41 GCD     1      27.290  21.780  30.010  1.00  0.00            
ATOM    141  H67 GCD     1      26.390  21.170  29.880  1.00  0.00            
ATOM    142  C42 GCD     1      28.360  20.710  30.120  1.00  0.00            
ATOM    143  H68 GCD     1      28.100  19.970  29.360  1.00  0.00            
ATOM    144  H69 GCD     1      28.230  20.200  31.090  1.00  0.00            
ATOM    145  O34 GCD     1      29.670  21.180  29.840  1.00  0.00            
ATOM    146  H70 GCD     1      29.740  21.820  30.550  1.00  0.00            
ATOM    147  O35 GCD     1      24.810  22.690  31.080  1.00  0.00            
ATOM    148  C43 GCD     1      24.010  22.420  32.210  1.00  0.00            
ATOM    149  H71 GCD     1      24.640  22.330  33.100  1.00  0.00            
ATOM    150  C44 GCD     1      22.920  23.450  32.250  1.00  0.00            
ATOM    151  H72 GCD     1      22.420  23.510  31.270  1.00  0.00            
ATOM    152  O36 GCD     1      23.540  24.720  32.490  1.00  0.00            
ATOM    153  H73 GCD     1      23.680  24.830  33.440  1.00  0.00            
ATOM    154  C45 GCD     1      21.850  23.100  33.350  1.00  0.00            
ATOM    155  H74 GCD     1      22.270  23.080  34.370  1.00  0.00            
ATOM    156  O37 GCD     1      20.850  24.060  33.300  1.00  0.00            
ATOM    157  H75 GCD     1      20.600  24.120  32.370  1.00  0.00            
ATOM    158  C46 GCD     1      21.330  21.740  33.150  1.00  0.00            
ATOM    159  H76 GCD     1      20.650  21.450  33.960  1.00  0.00            
ATOM    160  O38 GCD     1      20.610  21.760  31.870  1.00  0.00            
ATOM    161  O39 GCD     1      22.340  20.760  33.010  1.00  0.00            
ATOM    162  C47 GCD     1      23.410  21.060  32.030  1.00  0.00            
ATOM    163  H77 GCD     1      22.940  21.040  31.030  1.00  0.00            
ATOM    164  C48 GCD     1      24.350  19.880  32.030  1.00  0.00            
ATOM    165  H78 GCD     1      24.780  19.850  33.040  1.00  0.00            
ATOM    166  H79 GCD     1      25.190  20.060  31.350  1.00  0.00            
ATOM    167  O40 GCD     1      23.720  18.610  31.720  1.00  0.00            
ATOM    168  H80 GCD     1      22.980  18.580  32.340  1.00  0.00            
ATOM    169  C1  CH4     2      18.780  27.930  26.800  1.00  0.00            
ATOM    170  C2  CH4     2      17.940  26.640  26.460  1.00  0.00            
ATOM    171  C3  CH4     2      16.520  26.710  27.110  1.00  0.00            
ATOM    172  C4  CH4     2      18.720  25.280  26.780  1.00  0.00            
ATOM    173  O1  CH4     2      18.440  24.730  27.860  1.00  0.00            
ATOM    174  N1  CH4     2      19.840  24.820  26.110  1.00  0.00            
ATOM    175  C5  CH4     2      20.640  23.760  26.490  1.00  0.00            
ATOM    176  C6  CH4     2      21.510  23.810  27.610  1.00  0.00            
ATOM    177  C7  CH4     2      22.400  22.790  27.950  1.00  0.00            
ATOM    178  C8  CH4     2      22.460  21.670  27.090  1.00  0.00            
ATOM    179  N2  CH4     2      23.500  20.640  27.440  1.00  0.00            
ATOM    180  O2  CH4     2      23.660  20.320  28.610  1.00  0.00            
ATOM    181  O3  CH4     2      24.510  20.550  26.760  1.00  0.00            
ATOM    182  C9  CH4     2      21.570  21.510  26.040  1.00  0.00            
ATOM    183  C10 CH4     2      21.550  20.150  25.220  1.00  0.00            
ATOM    184  F1  CH4     2      21.500  19.040  25.920  1.00  0.00            
ATOM    185  F2  CH4     2      20.420  20.150  24.450  1.00  0.00            
ATOM    186  F3  CH4     2      22.620  20.050  24.400  1.00  0.00            
ATOM    187  C11 CH4     2      20.630  22.560  25.810  1.00  0.00            
ATOM    188  H1  CH4     2      18.920  27.910  27.890  1.00  0.00            
ATOM    189  H2  CH4     2      19.700  28.180  26.270  1.00  0.00            
ATOM    190  H3  CH4     2      18.160  28.830  26.690  1.00  0.00            
ATOM    191  H4  CH4     2      17.880  26.860  25.390  1.00  0.00            
ATOM    192  H5  CH4     2      15.940  27.570  26.750  1.00  0.00            
ATOM    193  H6  CH4     2      15.820  25.900  26.870  1.00  0.00            
ATOM    194  H7  CH4     2      16.600  26.790  28.200  1.00  0.00            
ATOM    195  H8  CH4     2      20.220  25.310  25.310  1.00  0.00            
ATOM    196  H9  CH4     2      21.380  24.640  28.300  1.00  0.00            
ATOM    197  H10 CH4     2      23.050  22.830  28.820  1.00  0.00            
ATOM    198  H11 CH4     2      19.920  22.500  24.990  1.00  0.00            
TER
ENDMDL
MODEL        1
ATOM      1  H1  GCD     1      21.220  17.750  25.740  1.00  0.00            
ATOM      2  O1  GCD     1      21.910  18.250  25.290  1.00  0.00            
ATOM      3  C1  GCD     1      22.280  19.310  26.210  1.00  0.00            
ATOM      4  H2  GCD     1      22.440  18.830  27.180  1.00  0.00            
ATOM      5  H3  GCD     1      23.200  19.890  26.040  1.00  0.00            
ATOM      6  C2  GCD     1      21.170  20.290  26.260  1.00  0.00            
ATOM      7  H4  GCD     1      20.720  20.480  25.280  1.00  0.00            
ATOM      8  C3  GCD     1      21.540  21.670  26.840  1.00  0.00            
ATOM      9  H5  GCD     1      22.090  21.610  27.790  1.00  0.00            
ATOM     10  C4  GCD     1      20.320  22.530  27.000  1.00  0.00            
ATOM     11  H6  GCD     1      19.840  22.630  26.020  1.00  0.00            
ATOM     12  O2  GCD     1      20.700  23.800  27.520  1.00  0.00            
ATOM     13  H7  GCD     1      19.910  24.120  27.990  1.00  0.00            
ATOM     14  C5  GCD     1      19.300  21.830  27.870  1.00  0.00            
ATOM     15  H8  GCD     1      19.630  21.610  28.900  1.00  0.00            
ATOM     16  O3  GCD     1      18.120  22.580  28.040  1.00  0.00            
ATOM     17  H9  GCD     1      17.640  22.710  27.220  1.00  0.00            
ATOM     18  C6  GCD     1      18.930  20.490  27.170  1.00  0.00            
ATOM     19  O4  GCD     1      20.110  19.710  27.020  1.00  0.00            
ATOM     20  H10 GCD     1      18.320  19.820  27.780  1.00  0.00            
ATOM     21  O5  GCD     1      18.430  20.700  25.880  1.00  0.00            
ATOM     22  C7  GCD     1      16.960  20.490  25.800  1.00  0.00            
ATOM     23  H11 GCD     1      16.430  20.420  26.750  1.00  0.00            
ATOM     24  C8  GCD     1      16.360  21.670  24.940  1.00  0.00            
ATOM     25  H12 GCD     1      16.880  21.610  23.970  1.00  0.00            
ATOM     26  O6  GCD     1      16.740  22.920  25.620  1.00  0.00            
ATOM     27  H13 GCD     1      16.100  23.640  25.570  1.00  0.00            
ATOM     28  C9  GCD     1      14.850  21.410  24.820  1.00  0.00            
ATOM     29  H14 GCD     1      14.340  21.350  25.800  1.00  0.00            
ATOM     30  O7  GCD     1      14.300  22.460  23.970  1.00  0.00            
ATOM     31  H15 GCD     1      14.130  23.190  24.580  1.00  0.00            
ATOM     32  C10 GCD     1      14.720  20.060  24.070  1.00  0.00            
ATOM     33  H16 GCD     1      13.650  19.840  24.020  1.00  0.00            
ATOM     34  O8  GCD     1      15.370  19.010  24.840  1.00  0.00            
ATOM     35  C11 GCD     1      16.780  19.180  25.060  1.00  0.00            
ATOM     36  H17 GCD     1      17.270  19.240  24.080  1.00  0.00            
ATOM     37  C12 GCD     1      17.340  18.000  25.850  1.00  0.00            
ATOM     38  H18 GCD     1      18.430  18.120  25.850  1.00  0.00            
ATOM     39  H19 GCD     1      16.950  17.100  25.360  1.00  0.00            
ATOM     40  O9  GCD     1      16.790  17.870  27.170  1.00  0.00            
ATOM     41  H20 GCD     1      15.830  17.920  27.140  1.00  0.00            
ATOM     42  O10 GCD     1      15.280  20.030  22.740  1.00  0.00            
ATOM     43  C13 GCD     1      14.400  19.420  21.760  1.00  0.00            
ATOM     44  H21 GCD     1      13.360  19.280  22.080  1.00  0.00            
ATOM     45  C14 GCD     1      14.380  20.290  20.520  1.00  0.00            
ATOM     46  H22 GCD     1      15.380  20.260  20.070  1.00  0.00            
ATOM     47  O11 GCD     1      14.030  21.560  20.980  1.00  0.00            
ATOM     48  H23 GCD     1      14.600  21.730  21.740  1.00  0.00            
ATOM     49  C15 GCD     1      13.360  19.710  19.550  1.00  0.00            
ATOM     50  H24 GCD     1      12.400  19.650  20.070  1.00  0.00            
ATOM     51  O12 GCD     1      13.220  20.480  18.350  1.00  0.00            
ATOM     52  H25 GCD     1      12.790  21.290  18.650  1.00  0.00            
ATOM     53  C16 GCD     1      13.700  18.270  19.170  1.00  0.00            
ATOM     54  H26 GCD     1      12.780  18.030  18.620  1.00  0.00            
ATOM     55  O13 GCD     1      13.920  17.510  20.390  1.00  0.00            
ATOM     56  C17 GCD     1      14.960  18.090  21.260  1.00  0.00            
ATOM     57  H27 GCD     1      15.900  18.210  20.690  1.00  0.00            
ATOM     58  C18 GCD     1      15.180  17.140  22.410  1.00  0.00            
ATOM     59  H28 GCD     1      14.240  17.020  22.970  1.00  0.00            
ATOM     60  H29 GCD     1      15.930  17.620  23.060  1.00  0.00            
ATOM     61  O14 GCD     1      15.480  15.870  21.960  1.00  0.00            
ATOM     62  H30 GCD     1      16.210  15.970  21.330  1.00  0.00            
ATOM     63  O15 GCD     1      14.910  18.270  18.350  1.00  0.00            
ATOM     64  C19 GCD     1      14.920  17.530  17.130  1.00  0.00            
ATOM     65  H31 GCD     1      13.900  17.210  16.870  1.00  0.00            
ATOM     66  C20 GCD     1      15.270  18.500  15.970  1.00  0.00            
ATOM     67  H32 GCD     1      16.190  18.960  16.350  1.00  0.00            
ATOM     68  O16 GCD     1      14.370  19.600  15.860  1.00  0.00            
ATOM     69  H33 GCD     1      14.120  20.000  16.700  1.00  0.00            
ATOM     70  C21 GCD     1      15.590  17.780  14.640  1.00  0.00            
ATOM     71  H34 GCD     1      14.630  17.300  14.380  1.00  0.00            
ATOM     72  O17 GCD     1      15.940  18.700  13.620  1.00  0.00            
ATOM     73  H35 GCD     1      15.290  19.410  13.710  1.00  0.00            
ATOM     74  C22 GCD     1      16.580  16.650  14.900  1.00  0.00            
ATOM     75  H36 GCD     1      16.690  16.090  13.970  1.00  0.00            
ATOM     76  O18 GCD     1      16.070  15.850  15.890  1.00  0.00            
ATOM     77  C23 GCD     1      15.980  16.450  17.150  1.00  0.00            
ATOM     78  H37 GCD     1      16.940  16.840  17.490  1.00  0.00            
ATOM     79  C24 GCD     1      15.640  15.370  18.190  1.00  0.00            
ATOM     80  H38 GCD     1      14.710  14.860  17.910  1.00  0.00            
ATOM     81  H39 GCD     1      15.440  15.760  19.200  1.00  0.00            
ATOM     82  O19 GCD     1      16.650  14.270  18.150  1.00  0.00            
ATOM     83  H40 GCD     1      16.270  13.430  18.430  1.00  0.00            
ATOM     84  O20 GCD     1      17.820  17.310  15.330  1.00  0.00            
ATOM     85  C25 GCD     1      19.040  16.800  14.810  1.00  0.00            
ATOM     86  H41 GCD     1      18.920  16.030  14.020  1.00  0.00            
ATOM     87  C26 GCD     1      19.530  17.970  13.970  1.00  0.00            
ATOM     88  H42 GCD     1      19.600  18.880  14.580  1.00  0.00            
ATOM     89  O21 GCD     1      18.720  18.390  12.880  1.00  0.00            
ATOM     90  H43 GCD     1      18.060  18.910  13.350  1.00  0.00            
ATOM     91  C27 GCD     1      21.000  17.680  13.530  1.00  0.00            
ATOM     92  H44 GCD     1      21.090  16.850  12.810  1.00  0.00            
ATOM     93  O22 GCD     1      21.590  18.900  13.050  1.00  0.00            
ATOM     94  H45 GCD     1      21.280  19.580  13.660  1.00  0.00            
ATOM     95  C28 GCD     1      21.780  17.210  14.800  1.00  0.00            
ATOM     96  H46 GCD     1      22.800  16.870  14.600  1.00  0.00            
ATOM     97  O23 GCD     1      21.240  15.960  15.380  1.00  0.00            
ATOM     98  C29 GCD     1      19.950  16.270  15.920  1.00  0.00            
ATOM     99  H47 GCD     1      20.090  17.090  16.640  1.00  0.00            
ATOM    100  C30 GCD     1      19.470  15.060  16.640  1.00  0.00            
ATOM    101  H48 GCD     1      18.630  15.420  17.250  1.00  0.00            
ATOM    102  H49 GCD     1      20.290  14.740  17.280  1.00  0.00            
ATOM    103  O24 GCD     1      19.060  14.080  15.710  1.00  0.00            
ATOM    104  H50 GCD     1      18.100  14.050  15.800  1.00  0.00            
ATOM    105  O25 GCD     1      21.870  18.210  15.800  1.00  0.00            
ATOM    106  C31 GCD     1      22.920  19.230  15.690  1.00  0.00            
ATOM    107  H51 GCD     1      23.380  19.210  14.700  1.00  0.00            
ATOM    108  C32 GCD     1      22.300  20.580  15.940  1.00  0.00            
ATOM    109  H52 GCD     1      21.830  20.510  16.940  1.00  0.00            
ATOM    110  O26 GCD     1      21.440  21.000  14.880  1.00  0.00            
ATOM    111  H53 GCD     1      20.810  21.630  15.240  1.00  0.00            
ATOM    112  C33 GCD     1      23.360  21.690  16.040  1.00  0.00            
ATOM    113  H54 GCD     1      23.770  21.900  15.040  1.00  0.00            
ATOM    114  O27 GCD     1      22.770  22.960  16.380  1.00  0.00            
ATOM    115  H55 GCD     1      22.600  23.030  17.330  1.00  0.00            
ATOM    116  C34 GCD     1      24.550  21.270  16.980  1.00  0.00            
ATOM    117  H56 GCD     1      25.390  21.920  16.710  1.00  0.00            
ATOM    118  O28 GCD     1      24.950  19.980  16.670  1.00  0.00            
ATOM    119  C35 GCD     1      23.910  18.970  16.790  1.00  0.00            
ATOM    120  H57 GCD     1      23.530  19.020  17.820  1.00  0.00            
ATOM    121  C36 GCD     1      24.630  17.580  16.590  1.00  0.00            
ATOM    122  H58 GCD     1      25.360  17.660  15.770  1.00  0.00            
ATOM    123  H59 GCD     1      23.920  16.820  16.230  1.00  0.00            
ATOM    124  O29 GCD     1      25.240  17.040  17.770  1.00  0.00            
ATOM    125  H60 GCD     1      25.820  17.750  18.070  1.00  0.00            
ATOM    126  O30 GCD     1      24.190  21.360  18.340  1.00  0.00            
ATOM    127  C37 GCD     1      25.330  21.790  19.110  1.00  0.00            
ATOM    128  H61 GCD     1      26.290  21.860  18.590  1.00  0.00            
ATOM    129  C38 GCD     1      25.020  23.240  19.550  1.00  0.00            
ATOM    130  H62 GCD     1      24.010  23.200  19.980  1.00  0.00            
ATOM    131  O31 GCD     1      24.730  24.110  18.460  1.00  0.00            
ATOM    132  H63 GCD     1      24.250  24.930  18.630  1.00  0.00            
ATOM    133  C39 GCD     1      26.170  23.660  20.440  1.00  0.00            
ATOM    134  H64 GCD     1      27.140  23.720  19.930  1.00  0.00            
ATOM    135  O32 GCD     1      25.940  24.940  21.050  1.00  0.00            
ATOM    136  H65 GCD     1      25.200  24.820  21.650  1.00  0.00            
ATOM    137  C40 GCD     1      26.230  22.760  21.660  1.00  0.00            
ATOM    138  H66 GCD     1      26.990  23.030  22.390  1.00  0.00            
ATOM    139  O33 GCD     1      26.500  21.470  21.160  1.00  0.00            
ATOM    140  C41 GCD     1      25.460  20.910  20.340  1.00  0.00            
ATOM    141  H67 GCD     1      24.550  21.000  20.950  1.00  0.00            
ATOM    142  C42 GCD     1      25.770  19.440  20.000  1.00  0.00            
ATOM    143  H68 GCD     1      24.950  19.040  19.380  1.00  0.00            
ATOM    144  H69 GCD     1      25.870  18.870  20.930  1.00  0.00            
ATOM    145  O34 GCD     1      26.830  19.090  19.110  1.00  0.00            
ATOM    146  H70 GCD     1      27.600  19.490  19.540  1.00  0.00            
ATOM    147  O35 GCD     1      25.010  22.690  22.340  1.00  0.00            
ATOM    148  C43 GCD     1      25.030  23.040  23.730  1.00  0.00            
ATOM    149  H71 GCD     1      26.020  23.430  23.970  1.00  0.00            
ATOM    150  C44 GCD     1      23.900  24.100  23.990  1.00  0.00            
ATOM    151  H72 GCD     1      22.960  23.680  23.610  1.00  0.00            
ATOM    152  O36 GCD     1      24.290  25.340  23.510  1.00  0.00            
ATOM    153  H73 GCD     1      23.830  25.880  24.170  1.00  0.00            
ATOM    154  C45 GCD     1      23.730  24.330  25.510  1.00  0.00            
ATOM    155  H74 GCD     1      24.650  24.810  25.870  1.00  0.00            
ATOM    156  O37 GCD     1      22.600  25.110  25.720  1.00  0.00            
ATOM    157  H75 GCD     1      21.800  24.590  25.630  1.00  0.00            
ATOM    158  C46 GCD     1      23.540  23.000  26.220  1.00  0.00            
ATOM    159  H76 GCD     1      23.610  23.210  27.290  1.00  0.00            
ATOM    160  O38 GCD     1      22.280  22.370  25.850  1.00  0.00            
ATOM    161  O39 GCD     1      24.640  22.150  25.940  1.00  0.00            
ATOM    162  C47 GCD     1      24.870  21.800  24.570  1.00  0.00            
ATOM    163  H77 GCD     1      23.980  21.260  24.240  1.00  0.00            
ATOM    164  C48 GCD     1      26.070  20.830  24.580  1.00  0.00            
ATOM    165  H78 GCD     1      26.910  21.400  24.990  1.00  0.00            
ATOM    166  H79 GCD     1      26.180  20.430  23.560  1.00  0.00            
ATOM    167  O40 GCD     1      26.010  19.710  25.350  1.00  0.00            
ATOM    168  H80 GCD     1      25.530  18.980  24.950  1.00  0.00            
ATOM    169  C1  CH4     2      15.880  23.770  16.460  1.00  0.00            
ATOM    170  C2  CH4     2      15.310  23.020  17.670  1.00  0.00            
ATOM    171  C3  CH4     2      14.180  23.890  18.340  1.00  0.00            
ATOM    172  C4  CH4     2      16.490  22.580  18.580  1.00  0.00            
ATOM    173  O1  CH4     2      16.830  23.180  19.550  1.00  0.00            
ATOM    174  N1  CH4     2      17.000  21.340  18.150  1.00  0.00            
ATOM    175  C5  CH4     2      18.090  20.680  18.760  1.00  0.00            
ATOM    176  C6  CH4     2      18.850  19.830  17.880  1.00  0.00            
ATOM    177  C7  CH4     2      20.000  19.110  18.340  1.00  0.00            
ATOM    178  C8  CH4     2      20.390  19.270  19.680  1.00  0.00            
ATOM    179  N2  CH4     2      21.630  18.650  20.070  1.00  0.00            
ATOM    180  O2  CH4     2      22.070  17.600  19.620  1.00  0.00            
ATOM    181  O3  CH4     2      22.390  19.300  20.830  1.00  0.00            
ATOM    182  C9  CH4     2      19.550  19.990  20.610  1.00  0.00            
ATOM    183  C10 CH4     2      19.750  20.060  22.130  1.00  0.00            
ATOM    184  F1  CH4     2      19.960  18.790  22.700  1.00  0.00            
ATOM    185  F2  CH4     2      20.810  20.810  22.480  1.00  0.00            
ATOM    186  F3  CH4     2      18.700  20.580  22.750  1.00  0.00            
ATOM    187  C11 CH4     2      18.390  20.680  20.090  1.00  0.00            
ATOM    188  H1  CH4     2      16.480  24.620  16.790  1.00  0.00            
ATOM    189  H2  CH4     2      16.570  23.130  15.910  1.00  0.00            
ATOM    190  H3  CH4     2      15.040  24.070  15.820  1.00  0.00            
ATOM    191  H4  CH4     2      14.860  22.080  17.320  1.00  0.00            
ATOM    192  H5  CH4     2      14.600  24.900  18.450  1.00  0.00            
ATOM    193  H6  CH4     2      13.390  23.980  17.590  1.00  0.00            
ATOM    194  H7  CH4     2      13.890  23.580  19.350  1.00  0.00            
ATOM    195  H8  CH4     2      16.710  20.930  17.270  1.00  0.00            
ATOM    196  H9  CH4     2      18.600  19.770  16.820  1.00  0.00            
ATOM    197  H10 CH4     2      20.650  18.510  17.720  1.00  0.00            
ATOM    198  H11 CH4     2      17.710  21.230  20.740  1.00  0.00            
TER
ENDMDL
MODEL        1
ATOM      1  H1  GCD     1      20.790  13.610  33.700  1.00  0.00            
ATOM      2  O1  GCD     1      21.550  13.110  33.390  1.00  0.00            
ATOM      3  C1  GCD     1      22.260  14.110  32.730  1.00  0.00            
ATOM      4  H2  GCD     1      22.960  14.670  33.360  1.00  0.00            
ATOM      5  H3  GCD     1      22.760  13.650  31.870  1.00  0.00            
ATOM      6  C2  GCD     1      21.310  15.260  32.240  1.00  0.00            
ATOM      7  H4  GCD     1      20.860  14.990  31.270  1.00  0.00            
ATOM      8  C3  GCD     1      22.100  16.550  31.970  1.00  0.00            
ATOM      9  H5  GCD     1      22.580  16.960  32.870  1.00  0.00            
ATOM     10  C4  GCD     1      21.180  17.570  31.370  1.00  0.00            
ATOM     11  H6  GCD     1      20.720  17.160  30.460  1.00  0.00            
ATOM     12  O2  GCD     1      21.870  18.840  31.220  1.00  0.00            
ATOM     13  H7  GCD     1      22.760  18.660  30.890  1.00  0.00            
ATOM     14  C5  GCD     1      19.970  17.770  32.420  1.00  0.00            
ATOM     15  H8  GCD     1      20.470  18.260  33.260  1.00  0.00            
ATOM     16  O3  GCD     1      19.000  18.750  31.940  1.00  0.00            
ATOM     17  H9  GCD     1      19.520  19.450  31.530  1.00  0.00            
ATOM     18  C6  GCD     1      19.300  16.480  32.800  1.00  0.00            
ATOM     19  O4  GCD     1      20.270  15.510  33.190  1.00  0.00            
ATOM     20  H10 GCD     1      18.720  16.740  33.690  1.00  0.00            
ATOM     21  O5  GCD     1      18.400  15.970  31.840  1.00  0.00            
ATOM     22  C7  GCD     1      17.170  15.570  32.380  1.00  0.00            
ATOM     23  H11 GCD     1      17.230  15.680  33.470  1.00  0.00            
ATOM     24  C8  GCD     1      16.030  16.510  32.040  1.00  0.00            
ATOM     25  H12 GCD     1      16.050  16.690  30.960  1.00  0.00            
ATOM     26  O6  GCD     1      16.110  17.760  32.790  1.00  0.00            
ATOM     27  H13 GCD     1      17.020  18.080  32.780  1.00  0.00            
ATOM     28  C9  GCD     1      14.730  15.850  32.280  1.00  0.00            
ATOM     29  H14 GCD     1      14.580  15.700  33.360  1.00  0.00            
ATOM     30  O7  GCD     1      13.610  16.580  31.760  1.00  0.00            
ATOM     31  H15 GCD     1      13.610  16.570  30.790  1.00  0.00            
ATOM     32  C10 GCD     1      14.630  14.490  31.660  1.00  0.00            
ATOM     33  H16 GCD     1      13.680  14.040  31.970  1.00  0.00            
ATOM     34  O8  GCD     1      15.590  13.660  32.180  1.00  0.00            
ATOM     35  C11 GCD     1      16.910  14.090  32.050  1.00  0.00            
ATOM     36  H17 GCD     1      17.150  14.040  30.980  1.00  0.00            
ATOM     37  C12 GCD     1      17.820  13.020  32.810  1.00  0.00            
ATOM     38  H18 GCD     1      18.740  13.130  32.220  1.00  0.00            
ATOM     39  H19 GCD     1      17.320  12.050  32.750  1.00  0.00            
ATOM     40  O9  GCD     1      18.040  13.310  34.130  1.00  0.00            
ATOM     41  H20 GCD     1      17.160  13.520  34.470  1.00  0.00            
ATOM     42  O10 GCD     1      14.710  14.530  30.220  1.00  0.00            
ATOM     43  C13 GCD     1      13.580  14.240  29.430  1.00  0.00            
ATOM     44  H21 GCD     1      12.740  14.120  30.120  1.00  0.00            
ATOM     45  C14 GCD     1      13.370  15.330  28.410  1.00  0.00            
ATOM     46  H22 GCD     1      14.270  15.360  27.770  1.00  0.00            
ATOM     47  O11 GCD     1      13.320  16.660  29.090  1.00  0.00            
ATOM     48  H23 GCD     1      13.130  17.380  28.480  1.00  0.00            
ATOM     49  C15 GCD     1      12.120  14.970  27.560  1.00  0.00            
ATOM     50  H24 GCD     1      11.280  14.870  28.260  1.00  0.00            
ATOM     51  O12 GCD     1      11.900  15.920  26.560  1.00  0.00            
ATOM     52  H25 GCD     1      11.730  16.770  26.990  1.00  0.00            
ATOM     53  C16 GCD     1      12.300  13.540  26.950  1.00  0.00            
ATOM     54  H26 GCD     1      11.400  13.130  26.480  1.00  0.00            
ATOM     55  O13 GCD     1      12.560  12.650  28.040  1.00  0.00            
ATOM     56  C17 GCD     1      13.770  12.840  28.760  1.00  0.00            
ATOM     57  H27 GCD     1      14.670  12.950  28.140  1.00  0.00            
ATOM     58  C18 GCD     1      14.010  11.720  29.720  1.00  0.00            
ATOM     59  H28 GCD     1      14.880  11.900  30.370  1.00  0.00            
ATOM     60  H29 GCD     1      14.170  10.760  29.230  1.00  0.00            
ATOM     61  O14 GCD     1      12.950  11.570  30.550  1.00  0.00            
ATOM     62  H30 GCD     1      13.340  11.520  31.430  1.00  0.00            
ATOM     63  O15 GCD     1      13.370  13.300  26.010  1.00  0.00            
ATOM     64  C19 GCD     1      12.920  12.980  24.680  1.00  0.00            
ATOM     65  H31 GCD     1      11.840  12.860  24.550  1.00  0.00            
ATOM     66  C20 GCD     1      13.420  14.130  23.810  1.00  0.00            
ATOM     67  H32 GCD     1      14.380  14.450  24.220  1.00  0.00            
ATOM     68  O16 GCD     1      12.500  15.150  23.990  1.00  0.00            
ATOM     69  H33 GCD     1      12.530  15.410  24.920  1.00  0.00            
ATOM     70  C21 GCD     1      13.610  13.680  22.370  1.00  0.00            
ATOM     71  H34 GCD     1      12.590  13.490  21.990  1.00  0.00            
ATOM     72  O17 GCD     1      14.250  14.780  21.580  1.00  0.00            
ATOM     73  H35 GCD     1      15.180  14.570  21.720  1.00  0.00            
ATOM     74  C22 GCD     1      14.340  12.460  22.110  1.00  0.00            
ATOM     75  H36 GCD     1      14.350  12.140  21.060  1.00  0.00            
ATOM     76  O18 GCD     1      13.760  11.440  22.910  1.00  0.00            
ATOM     77  C23 GCD     1      13.680  11.670  24.370  1.00  0.00            
ATOM     78  H37 GCD     1      14.720  11.740  24.720  1.00  0.00            
ATOM     79  C24 GCD     1      12.950  10.470  25.110  1.00  0.00            
ATOM     80  H38 GCD     1      13.030  10.560  26.200  1.00  0.00            
ATOM     81  H39 GCD     1      13.480   9.510  25.030  1.00  0.00            
ATOM     82  O19 GCD     1      11.620  10.310  24.570  1.00  0.00            
ATOM     83  H40 GCD     1      11.670  10.250  23.610  1.00  0.00            
ATOM     84  O20 GCD     1      15.710  12.660  22.600  1.00  0.00            
ATOM     85  C25 GCD     1      16.760  12.030  21.810  1.00  0.00            
ATOM     86  H41 GCD     1      16.360  11.640  20.870  1.00  0.00            
ATOM     87  C26 GCD     1      17.700  13.180  21.510  1.00  0.00            
ATOM     88  H42 GCD     1      18.140  13.550  22.450  1.00  0.00            
ATOM     89  O21 GCD     1      17.100  14.330  20.820  1.00  0.00            
ATOM     90  H43 GCD     1      17.040  14.070  19.890  1.00  0.00            
ATOM     91  C27 GCD     1      18.850  12.640  20.590  1.00  0.00            
ATOM     92  H44 GCD     1      18.470  12.400  19.590  1.00  0.00            
ATOM     93  O22 GCD     1      19.860  13.540  20.310  1.00  0.00            
ATOM     94  H45 GCD     1      20.410  13.400  21.090  1.00  0.00            
ATOM     95  C28 GCD     1      19.410  11.420  21.210  1.00  0.00            
ATOM     96  H46 GCD     1      19.930  10.880  20.410  1.00  0.00            
ATOM     97  O23 GCD     1      18.500  10.490  21.790  1.00  0.00            
ATOM     98  C29 GCD     1      17.490  10.990  22.630  1.00  0.00            
ATOM     99  H47 GCD     1      17.880  11.450  23.550  1.00  0.00            
ATOM    100  C30 GCD     1      16.680   9.740  23.130  1.00  0.00            
ATOM    101  H48 GCD     1      16.110   9.380  22.270  1.00  0.00            
ATOM    102  H49 GCD     1      16.010  10.040  23.960  1.00  0.00            
ATOM    103  O24 GCD     1      17.600   8.660  23.520  1.00  0.00            
ATOM    104  H50 GCD     1      18.500   8.790  23.220  1.00  0.00            
ATOM    105  O25 GCD     1      20.290  11.870  22.270  1.00  0.00            
ATOM    106  C31 GCD     1      21.470  11.150  22.600  1.00  0.00            
ATOM    107  H51 GCD     1      21.480  10.130  22.200  1.00  0.00            
ATOM    108  C32 GCD     1      22.660  11.900  22.040  1.00  0.00            
ATOM    109  H52 GCD     1      22.560  12.840  22.590  1.00  0.00            
ATOM    110  O26 GCD     1      22.580  12.100  20.650  1.00  0.00            
ATOM    111  H53 GCD     1      22.950  11.410  20.090  1.00  0.00            
ATOM    112  C33 GCD     1      23.960  11.180  22.280  1.00  0.00            
ATOM    113  H54 GCD     1      23.910  10.260  21.680  1.00  0.00            
ATOM    114  O27 GCD     1      25.160  11.880  21.830  1.00  0.00            
ATOM    115  H55 GCD     1      25.320  12.610  22.440  1.00  0.00            
ATOM    116  C34 GCD     1      24.050  10.760  23.750  1.00  0.00            
ATOM    117  H56 GCD     1      24.830  10.000  23.850  1.00  0.00            
ATOM    118  O28 GCD     1      22.870  10.190  24.240  1.00  0.00            
ATOM    119  C35 GCD     1      21.670  10.910  24.140  1.00  0.00            
ATOM    120  H57 GCD     1      21.740  11.830  24.740  1.00  0.00            
ATOM    121  C36 GCD     1      20.430  10.100  24.750  1.00  0.00            
ATOM    122  H58 GCD     1      19.580  10.780  24.650  1.00  0.00            
ATOM    123  H59 GCD     1      20.640   9.910  25.810  1.00  0.00            
ATOM    124  O29 GCD     1      20.290   8.910  24.020  1.00  0.00            
ATOM    125  H60 GCD     1      21.110   8.410  24.100  1.00  0.00            
ATOM    126  O30 GCD     1      24.280  11.870  24.570  1.00  0.00            
ATOM    127  C37 GCD     1      25.480  11.980  25.290  1.00  0.00            
ATOM    128  H61 GCD     1      26.310  11.330  24.990  1.00  0.00            
ATOM    129  C38 GCD     1      25.910  13.420  25.270  1.00  0.00            
ATOM    130  H62 GCD     1      25.000  13.960  25.590  1.00  0.00            
ATOM    131  O31 GCD     1      26.180  13.700  23.920  1.00  0.00            
ATOM    132  H63 GCD     1      26.540  14.590  23.830  1.00  0.00            
ATOM    133  C39 GCD     1      26.980  13.730  26.270  1.00  0.00            
ATOM    134  H64 GCD     1      27.890  13.200  25.980  1.00  0.00            
ATOM    135  O32 GCD     1      27.150  15.210  26.130  1.00  0.00            
ATOM    136  H65 GCD     1      26.620  15.680  26.790  1.00  0.00            
ATOM    137  C40 GCD     1      26.570  13.300  27.640  1.00  0.00            
ATOM    138  H66 GCD     1      27.370  13.380  28.390  1.00  0.00            
ATOM    139  O33 GCD     1      26.260  11.890  27.590  1.00  0.00            
ATOM    140  C41 GCD     1      25.170  11.640  26.740  1.00  0.00            
ATOM    141  H67 GCD     1      24.390  12.330  27.090  1.00  0.00            
ATOM    142  C42 GCD     1      24.890  10.170  26.920  1.00  0.00            
ATOM    143  H68 GCD     1      23.980   9.810  26.420  1.00  0.00            
ATOM    144  H69 GCD     1      24.670   9.950  27.970  1.00  0.00            
ATOM    145  O34 GCD     1      25.990   9.290  26.640  1.00  0.00            
ATOM    146  H70 GCD     1      26.770   9.540  27.140  1.00  0.00            
ATOM    147  O35 GCD     1      25.490  14.090  28.200  1.00  0.00            
ATOM    148  C43 GCD     1      25.800  14.930  29.310  1.00  0.00            
ATOM    149  H71 GCD     1      26.890  14.860  29.450  1.00  0.00            
ATOM    150  C44 GCD     1      25.340  16.340  29.030  1.00  0.00            
ATOM    151  H72 GCD     1      24.320  16.210  28.650  1.00  0.00            
ATOM    152  O36 GCD     1      26.030  16.910  27.990  1.00  0.00            
ATOM    153  H73 GCD     1      25.660  17.790  27.850  1.00  0.00            
ATOM    154  C45 GCD     1      25.220  17.180  30.300  1.00  0.00            
ATOM    155  H74 GCD     1      26.240  17.350  30.670  1.00  0.00            
ATOM    156  O37 GCD     1      24.670  18.460  30.110  1.00  0.00            
ATOM    157  H75 GCD     1      25.230  19.210  30.340  1.00  0.00            
ATOM    158  C46 GCD     1      24.500  16.440  31.410  1.00  0.00            
ATOM    159  H76 GCD     1      24.470  17.060  32.300  1.00  0.00            
ATOM    160  O38 GCD     1      23.090  16.260  31.010  1.00  0.00            
ATOM    161  O39 GCD     1      25.220  15.210  31.680  1.00  0.00            
ATOM    162  C47 GCD     1      25.180  14.250  30.600  1.00  0.00            
ATOM    163  H77 GCD     1      24.120  14.060  30.370  1.00  0.00            
ATOM    164  C48 GCD     1      25.970  12.990  30.880  1.00  0.00            
ATOM    165  H78 GCD     1      27.040  13.170  30.990  1.00  0.00            
ATOM    166  H79 GCD     1      26.010  12.320  30.010  1.00  0.00            
ATOM    167  O40 GCD     1      25.480  12.300  31.990  1.00  0.00            
ATOM    168  H80 GCD     1      25.910  11.440  32.020  1.00  0.00            
ATOM    169  C1  CH4     2      16.320  18.690  28.410  1.00  0.00            
ATOM    170  C2  CH4     2      16.990  18.170  27.140  1.00  0.00            
ATOM    171  C3  CH4     2      15.850  18.090  26.030  1.00  0.00            
ATOM    172  C4  CH4     2      17.750  16.790  27.260  1.00  0.00            
ATOM    173  O1  CH4     2      17.700  15.970  26.380  1.00  0.00            
ATOM    174  N1  CH4     2      18.660  16.540  28.240  1.00  0.00            
ATOM    175  C5  CH4     2      19.480  15.370  28.300  1.00  0.00            
ATOM    176  C6  CH4     2      20.880  15.460  28.070  1.00  0.00            
ATOM    177  C7  CH4     2      21.660  14.300  28.220  1.00  0.00            
ATOM    178  C8  CH4     2      21.160  13.080  28.640  1.00  0.00            
ATOM    179  N2  CH4     2      22.010  11.910  28.800  1.00  0.00            
ATOM    180  O2  CH4     2      21.910  10.910  28.080  1.00  0.00            
ATOM    181  O3  CH4     2      23.050  12.160  29.430  1.00  0.00            
ATOM    182  C9  CH4     2      19.750  13.000  28.840  1.00  0.00            
ATOM    183  C10 CH4     2      19.080  11.650  29.280  1.00  0.00            
ATOM    184  F1  CH4     2      19.740  11.060  30.350  1.00  0.00            
ATOM    185  F2  CH4     2      17.820  11.700  29.700  1.00  0.00            
ATOM    186  F3  CH4     2      19.240  10.740  28.350  1.00  0.00            
ATOM    187  C11 CH4     2      18.870  14.140  28.700  1.00  0.00            
ATOM    188  H1  CH4     2      15.730  17.990  29.020  1.00  0.00            
ATOM    189  H2  CH4     2      17.050  19.010  29.160  1.00  0.00            
ATOM    190  H3  CH4     2      15.740  19.600  28.190  1.00  0.00            
ATOM    191  H4  CH4     2      17.730  18.890  26.770  1.00  0.00            
ATOM    192  H5  CH4     2      16.320  17.810  25.070  1.00  0.00            
ATOM    193  H6  CH4     2      15.150  17.320  26.350  1.00  0.00            
ATOM    194  H7  CH4     2      15.270  19.020  25.960  1.00  0.00            
ATOM    195  H8  CH4     2      18.930  17.370  28.760  1.00  0.00            
ATOM    196  H9  CH4     2      21.240  16.380  27.630  1.00  0.00            
ATOM    197  H10 CH4     2      22.710  14.340  27.930  1.00  0.00            
ATOM    198  H11 CH4     2      17.810  14.050  28.920  1.00  0.00            
TER
ENDMDL
MODEL        1
ATOM      1  H1  GCD     1      16.690  18.480  35.030  1.00  0.00            
ATOM      2  O1  GCD     1      16.580  19.260  34.480  1.00  0.00            
ATOM      3  C1  GCD     1      17.040  20.360  35.300  1.00  0.00            
ATOM      4  H2  GCD     1      16.260  20.530  36.060  1.00  0.00            
ATOM      5  H3  GCD     1      17.950  20.080  35.840  1.00  0.00            
ATOM      6  C2  GCD     1      17.270  21.670  34.680  1.00  0.00            
ATOM      7  H4  GCD     1      18.020  21.570  33.880  1.00  0.00            
ATOM      8  C3  GCD     1      17.680  22.630  35.810  1.00  0.00            
ATOM      9  H5  GCD     1      16.870  22.530  36.540  1.00  0.00            
ATOM     10  C4  GCD     1      17.600  24.050  35.230  1.00  0.00            
ATOM     11  H6  GCD     1      18.430  24.100  34.510  1.00  0.00            
ATOM     12  O2  GCD     1      17.880  24.960  36.280  1.00  0.00            
ATOM     13  H7  GCD     1      18.780  24.770  36.570  1.00  0.00            
ATOM     14  C5  GCD     1      16.280  24.380  34.360  1.00  0.00            
ATOM     15  H8  GCD     1      15.410  24.470  35.020  1.00  0.00            
ATOM     16  O3  GCD     1      16.450  25.630  33.640  1.00  0.00            
ATOM     17  H9  GCD     1      16.880  25.290  32.850  1.00  0.00            
ATOM     18  C6  GCD     1      16.080  23.270  33.360  1.00  0.00            
ATOM     19  O4  GCD     1      16.030  22.050  34.040  1.00  0.00            
ATOM     20  H10 GCD     1      15.110  23.460  32.900  1.00  0.00            
ATOM     21  O5  GCD     1      17.090  23.160  32.380  1.00  0.00            
ATOM     22  C7  GCD     1      16.770  23.620  31.060  1.00  0.00            
ATOM     23  H11 GCD     1      15.950  24.350  31.120  1.00  0.00            
ATOM     24  C8  GCD     1      17.930  24.360  30.590  1.00  0.00            
ATOM     25  H12 GCD     1      18.770  23.660  30.650  1.00  0.00            
ATOM     26  O6  GCD     1      18.210  25.550  31.360  1.00  0.00            
ATOM     27  H13 GCD     1      19.140  25.730  31.200  1.00  0.00            
ATOM     28  C9  GCD     1      17.730  24.720  29.080  1.00  0.00            
ATOM     29  H14 GCD     1      16.910  25.450  29.010  1.00  0.00            
ATOM     30  O7  GCD     1      18.890  25.320  28.530  1.00  0.00            
ATOM     31  H15 GCD     1      18.690  26.260  28.550  1.00  0.00            
ATOM     32  C10 GCD     1      17.360  23.470  28.270  1.00  0.00            
ATOM     33  H16 GCD     1      17.100  23.670  27.220  1.00  0.00            
ATOM     34  O8  GCD     1      16.230  22.930  28.840  1.00  0.00            
ATOM     35  C11 GCD     1      16.430  22.370  30.170  1.00  0.00            
ATOM     36  H17 GCD     1      17.140  21.540  30.200  1.00  0.00            
ATOM     37  C12 GCD     1      15.130  21.760  30.600  1.00  0.00            
ATOM     38  H18 GCD     1      15.170  21.370  31.620  1.00  0.00            
ATOM     39  H19 GCD     1      14.930  20.880  29.980  1.00  0.00            
ATOM     40  O9  GCD     1      13.950  22.620  30.510  1.00  0.00            
ATOM     41  H20 GCD     1      13.820  22.650  29.550  1.00  0.00            
ATOM     42  O10 GCD     1      18.380  22.520  28.380  1.00  0.00            
ATOM     43  C13 GCD     1      18.780  21.950  27.110  1.00  0.00            
ATOM     44  H21 GCD     1      18.150  22.270  26.280  1.00  0.00            
ATOM     45  C14 GCD     1      20.260  22.350  26.890  1.00  0.00            
ATOM     46  H22 GCD     1      20.860  21.970  27.730  1.00  0.00            
ATOM     47  O11 GCD     1      20.270  23.780  26.680  1.00  0.00            
ATOM     48  H23 GCD     1      19.940  24.230  27.470  1.00  0.00            
ATOM     49  C15 GCD     1      20.720  21.790  25.510  1.00  0.00            
ATOM     50  H24 GCD     1      20.160  22.310  24.720  1.00  0.00            
ATOM     51  O12 GCD     1      22.120  22.150  25.330  1.00  0.00            
ATOM     52  H25 GCD     1      22.230  23.100  25.210  1.00  0.00            
ATOM     53  C16 GCD     1      20.500  20.280  25.490  1.00  0.00            
ATOM     54  H26 GCD     1      20.680  19.840  24.500  1.00  0.00            
ATOM     55  O13 GCD     1      19.240  19.900  25.920  1.00  0.00            
ATOM     56  C17 GCD     1      18.680  20.370  27.130  1.00  0.00            
ATOM     57  H27 GCD     1      19.340  20.090  27.970  1.00  0.00            
ATOM     58  C18 GCD     1      17.240  19.940  27.280  1.00  0.00            
ATOM     59  H28 GCD     1      16.630  20.460  26.520  1.00  0.00            
ATOM     60  H29 GCD     1      16.870  20.070  28.300  1.00  0.00            
ATOM     61  O14 GCD     1      17.070  18.510  27.040  1.00  0.00            
ATOM     62  H30 GCD     1      16.350  18.360  27.660  1.00  0.00            
ATOM     63  O15 GCD     1      21.400  19.780  26.450  1.00  0.00            
ATOM     64  C19 GCD     1      22.240  18.710  26.130  1.00  0.00            
ATOM     65  H31 GCD     1      21.860  18.230  25.210  1.00  0.00            
ATOM     66  C20 GCD     1      23.680  19.130  25.930  1.00  0.00            
ATOM     67  H32 GCD     1      24.000  19.700  26.810  1.00  0.00            
ATOM     68  O16 GCD     1      23.870  19.940  24.820  1.00  0.00            
ATOM     69  H33 GCD     1      23.140  20.560  24.910  1.00  0.00            
ATOM     70  C21 GCD     1      24.630  17.930  25.810  1.00  0.00            
ATOM     71  H34 GCD     1      24.530  17.460  24.820  1.00  0.00            
ATOM     72  O17 GCD     1      25.900  18.470  25.960  1.00  0.00            
ATOM     73  H35 GCD     1      26.260  18.330  26.850  1.00  0.00            
ATOM     74  C22 GCD     1      24.300  16.800  26.830  1.00  0.00            
ATOM     75  H36 GCD     1      24.780  15.850  26.590  1.00  0.00            
ATOM     76  O18 GCD     1      22.950  16.560  26.700  1.00  0.00            
ATOM     77  C23 GCD     1      22.080  17.590  27.170  1.00  0.00            
ATOM     78  H37 GCD     1      22.420  17.900  28.160  1.00  0.00            
ATOM     79  C24 GCD     1      20.650  17.060  27.250  1.00  0.00            
ATOM     80  H38 GCD     1      20.300  16.790  26.250  1.00  0.00            
ATOM     81  H39 GCD     1      20.000  17.890  27.560  1.00  0.00            
ATOM     82  O19 GCD     1      20.490  15.840  28.030  1.00  0.00            
ATOM     83  H40 GCD     1      19.570  15.610  27.910  1.00  0.00            
ATOM     84  O20 GCD     1      24.650  17.200  28.170  1.00  0.00            
ATOM     85  C25 GCD     1      25.590  16.300  28.730  1.00  0.00            
ATOM     86  H41 GCD     1      26.260  15.720  28.080  1.00  0.00            
ATOM     87  C26 GCD     1      26.600  17.310  29.420  1.00  0.00            
ATOM     88  H42 GCD     1      25.930  17.820  30.120  1.00  0.00            
ATOM     89  O21 GCD     1      27.200  18.180  28.500  1.00  0.00            
ATOM     90  H43 GCD     1      27.950  18.590  28.940  1.00  0.00            
ATOM     91  C27 GCD     1      27.600  16.610  30.340  1.00  0.00            
ATOM     92  H44 GCD     1      28.230  16.050  29.640  1.00  0.00            
ATOM     93  O22 GCD     1      28.530  17.460  31.030  1.00  0.00            
ATOM     94  H45 GCD     1      29.060  17.840  30.330  1.00  0.00            
ATOM     95  C28 GCD     1      26.920  15.650  31.300  1.00  0.00            
ATOM     96  H46 GCD     1      27.660  14.950  31.690  1.00  0.00            
ATOM     97  O23 GCD     1      25.970  14.770  30.690  1.00  0.00            
ATOM     98  C29 GCD     1      24.970  15.350  29.780  1.00  0.00            
ATOM     99  H47 GCD     1      24.390  16.030  30.410  1.00  0.00            
ATOM    100  C30 GCD     1      24.120  14.260  29.210  1.00  0.00            
ATOM    101  H48 GCD     1      24.900  13.570  28.840  1.00  0.00            
ATOM    102  H49 GCD     1      23.510  14.460  28.320  1.00  0.00            
ATOM    103  O24 GCD     1      23.250  13.710  30.200  1.00  0.00            
ATOM    104  H50 GCD     1      23.750  13.150  30.810  1.00  0.00            
ATOM    105  O25 GCD     1      26.250  16.390  32.390  1.00  0.00            
ATOM    106  C31 GCD     1      26.650  15.900  33.710  1.00  0.00            
ATOM    107  H51 GCD     1      27.280  15.000  33.660  1.00  0.00            
ATOM    108  C32 GCD     1      27.510  16.940  34.450  1.00  0.00            
ATOM    109  H52 GCD     1      26.950  17.890  34.490  1.00  0.00            
ATOM    110  O26 GCD     1      28.740  17.090  33.780  1.00  0.00            
ATOM    111  H53 GCD     1      28.570  17.340  32.870  1.00  0.00            
ATOM    112  C33 GCD     1      27.790  16.500  35.900  1.00  0.00            
ATOM    113  H54 GCD     1      28.270  15.510  35.860  1.00  0.00            
ATOM    114  O27 GCD     1      28.620  17.400  36.650  1.00  0.00            
ATOM    115  H55 GCD     1      28.230  18.280  36.590  1.00  0.00            
ATOM    116  C34 GCD     1      26.440  16.190  36.590  1.00  0.00            
ATOM    117  H56 GCD     1      26.420  15.760  37.600  1.00  0.00            
ATOM    118  O28 GCD     1      25.780  15.190  35.870  1.00  0.00            
ATOM    119  C35 GCD     1      25.410  15.560  34.510  1.00  0.00            
ATOM    120  H57 GCD     1      24.720  16.410  34.470  1.00  0.00            
ATOM    121  C36 GCD     1      24.580  14.430  33.900  1.00  0.00            
ATOM    122  H58 GCD     1      24.080  14.760  32.980  1.00  0.00            
ATOM    123  H59 GCD     1      23.780  14.020  34.540  1.00  0.00            
ATOM    124  O29 GCD     1      25.340  13.240  33.550  1.00  0.00            
ATOM    125  H60 GCD     1      25.830  13.300  32.720  1.00  0.00            
ATOM    126  O30 GCD     1      25.670  17.330  36.560  1.00  0.00            
ATOM    127  C37 GCD     1      25.330  17.970  37.820  1.00  0.00            
ATOM    128  H61 GCD     1      25.950  17.670  38.670  1.00  0.00            
ATOM    129  C38 GCD     1      25.560  19.460  37.580  1.00  0.00            
ATOM    130  H62 GCD     1      24.950  19.770  36.730  1.00  0.00            
ATOM    131  O31 GCD     1      26.930  19.750  37.270  1.00  0.00            
ATOM    132  H63 GCD     1      27.470  19.680  38.060  1.00  0.00            
ATOM    133  C39 GCD     1      25.040  20.280  38.830  1.00  0.00            
ATOM    134  H64 GCD     1      25.560  19.970  39.750  1.00  0.00            
ATOM    135  O32 GCD     1      25.240  21.710  38.660  1.00  0.00            
ATOM    136  H65 GCD     1      24.700  21.900  37.880  1.00  0.00            
ATOM    137  C40 GCD     1      23.600  19.930  39.000  1.00  0.00            
ATOM    138  H66 GCD     1      23.180  20.440  39.870  1.00  0.00            
ATOM    139  O33 GCD     1      23.470  18.570  39.160  1.00  0.00            
ATOM    140  C41 GCD     1      23.840  17.730  38.020  1.00  0.00            
ATOM    141  H67 GCD     1      23.350  18.020  37.090  1.00  0.00            
ATOM    142  C42 GCD     1      23.620  16.280  38.350  1.00  0.00            
ATOM    143  H68 GCD     1      23.980  15.730  37.480  1.00  0.00            
ATOM    144  H69 GCD     1      22.560  16.040  38.550  1.00  0.00            
ATOM    145  O34 GCD     1      24.330  15.770  39.420  1.00  0.00            
ATOM    146  H70 GCD     1      23.990  16.190  40.210  1.00  0.00            
ATOM    147  O35 GCD     1      22.830  20.360  37.850  1.00  0.00            
ATOM    148  C43 GCD     1      21.750  21.240  38.240  1.00  0.00            
ATOM    149  H71 GCD     1      21.660  21.480  39.310  1.00  0.00            
ATOM    150  C44 GCD     1      21.870  22.590  37.640  1.00  0.00            
ATOM    151  H72 GCD     1      22.000  22.450  36.560  1.00  0.00            
ATOM    152  O36 GCD     1      22.990  23.260  38.210  1.00  0.00            
ATOM    153  H73 GCD     1      23.140  23.980  37.590  1.00  0.00            
ATOM    154  C45 GCD     1      20.580  23.460  37.860  1.00  0.00            
ATOM    155  H74 GCD     1      20.610  23.770  38.910  1.00  0.00            
ATOM    156  O37 GCD     1      20.480  24.660  37.130  1.00  0.00            
ATOM    157  H75 GCD     1      21.240  25.200  37.380  1.00  0.00            
ATOM    158  C46 GCD     1      19.310  22.600  37.670  1.00  0.00            
ATOM    159  H76 GCD     1      18.480  23.140  38.130  1.00  0.00            
ATOM    160  O38 GCD     1      19.040  22.380  36.260  1.00  0.00            
ATOM    161  O39 GCD     1      19.360  21.330  38.290  1.00  0.00            
ATOM    162  C47 GCD     1      20.470  20.530  37.800  1.00  0.00            
ATOM    163  H77 GCD     1      20.560  20.450  36.710  1.00  0.00            
ATOM    164  C48 GCD     1      20.380  19.110  38.300  1.00  0.00            
ATOM    165  H78 GCD     1      21.120  18.510  37.750  1.00  0.00            
ATOM    166  H79 GCD     1      19.390  18.700  38.070  1.00  0.00            
ATOM    167  O40 GCD     1      20.570  18.990  39.730  1.00  0.00            
ATOM    168  H80 GCD     1      20.240  18.100  39.930  1.00  0.00            
ATOM    169  C1  CH4     2      26.310  22.960  29.810  1.00  0.00            
ATOM    170  C2  CH4     2      26.190  21.440  29.560  1.00  0.00            
ATOM    171  C3  CH4     2      26.220  21.290  28.010  1.00  0.00            
ATOM    172  C4  CH4     2      24.950  20.790  30.210  1.00  0.00            
ATOM    173  O1  CH4     2      23.800  20.980  29.850  1.00  0.00            
ATOM    174  N1  CH4     2      25.240  20.070  31.340  1.00  0.00            
ATOM    175  C5  CH4     2      24.290  19.580  32.280  1.00  0.00            
ATOM    176  C6  CH4     2      24.280  20.030  33.610  1.00  0.00            
ATOM    177  C7  CH4     2      23.380  19.450  34.520  1.00  0.00            
ATOM    178  C8  CH4     2      22.480  18.460  34.020  1.00  0.00            
ATOM    179  N2  CH4     2      21.610  17.730  34.970  1.00  0.00            
ATOM    180  O2  CH4     2      20.700  18.390  35.430  1.00  0.00            
ATOM    181  O3  CH4     2      21.940  16.600  35.270  1.00  0.00            
ATOM    182  C9  CH4     2      22.460  18.000  32.630  1.00  0.00            
ATOM    183  C10 CH4     2      21.370  16.990  32.080  1.00  0.00            
ATOM    184  F1  CH4     2      21.430  15.800  32.710  1.00  0.00            
ATOM    185  F2  CH4     2      20.140  17.440  32.310  1.00  0.00            
ATOM    186  F3  CH4     2      21.470  16.670  30.750  1.00  0.00            
ATOM    187  C11 CH4     2      23.420  18.570  31.770  1.00  0.00            
ATOM    188  H1  CH4     2      26.730  23.140  30.810  1.00  0.00            
ATOM    189  H2  CH4     2      26.950  23.440  29.060  1.00  0.00            
ATOM    190  H3  CH4     2      25.310  23.410  29.800  1.00  0.00            
ATOM    191  H4  CH4     2      27.140  21.020  29.890  1.00  0.00            
ATOM    192  H5  CH4     2      25.960  20.260  27.750  1.00  0.00            
ATOM    193  H6  CH4     2      25.450  21.910  27.530  1.00  0.00            
ATOM    194  H7  CH4     2      27.170  21.520  27.510  1.00  0.00            
ATOM    195  H8  CH4     2      26.170  20.250  31.700  1.00  0.00            
ATOM    196  H9  CH4     2      24.810  20.960  33.800  1.00  0.00            
ATOM    197  H10 CH4     2      23.220  19.830  35.520  1.00  0.00            
ATOM    198  H11 CH4     2      23.530  18.220  30.750  1.00  0.00            
TER
ENDMDL
MODEL        1
ATOM      1  H1  GCD     1      24.890  21.830  31.580  1.00  0.00            
ATOM      2  O1  GCD     1      25.040  20.880  31.490  1.00  0.00            
ATOM      3  C1  GCD     1      24.490  20.670  30.150  1.00  0.00            
ATOM      4  H2  GCD     1      24.720  19.620  29.930  1.00  0.00            
ATOM      5  H3  GCD     1      23.400  20.750  30.220  1.00  0.00            
ATOM      6  C2  GCD     1      25.150  21.570  29.090  1.00  0.00            
ATOM      7  H4  GCD     1      24.710  21.350  28.110  1.00  0.00            
ATOM      8  C3  GCD     1      26.640  21.420  28.960  1.00  0.00            
ATOM      9  H5  GCD     1      27.120  21.700  29.910  1.00  0.00            
ATOM     10  C4  GCD     1      27.230  22.320  27.890  1.00  0.00            
ATOM     11  H6  GCD     1      26.730  22.050  26.950  1.00  0.00            
ATOM     12  O2  GCD     1      28.600  22.230  27.880  1.00  0.00            
ATOM     13  H7  GCD     1      28.660  21.280  27.720  1.00  0.00            
ATOM     14  C5  GCD     1      26.870  23.770  28.240  1.00  0.00            
ATOM     15  H8  GCD     1      27.410  23.900  29.180  1.00  0.00            
ATOM     16  O3  GCD     1      27.450  24.770  27.380  1.00  0.00            
ATOM     17  H9  GCD     1      27.470  24.350  26.510  1.00  0.00            
ATOM     18  C6  GCD     1      25.320  23.800  28.320  1.00  0.00            
ATOM     19  O4  GCD     1      24.920  22.980  29.350  1.00  0.00            
ATOM     20  H10 GCD     1      24.980  24.830  28.460  1.00  0.00            
ATOM     21  O5  GCD     1      24.670  23.430  27.090  1.00  0.00            
ATOM     22  C7  GCD     1      23.720  24.290  26.550  1.00  0.00            
ATOM     23  H11 GCD     1      23.650  25.200  27.150  1.00  0.00            
ATOM     24  C8  GCD     1      24.270  24.640  25.160  1.00  0.00            
ATOM     25  H12 GCD     1      24.370  23.750  24.530  1.00  0.00            
ATOM     26  O6  GCD     1      25.390  25.420  25.250  1.00  0.00            
ATOM     27  H13 GCD     1      25.780  25.100  26.070  1.00  0.00            
ATOM     28  C9  GCD     1      23.200  25.420  24.320  1.00  0.00            
ATOM     29  H14 GCD     1      23.050  26.460  24.660  1.00  0.00            
ATOM     30  O7  GCD     1      23.560  25.480  22.980  1.00  0.00            
ATOM     31  H15 GCD     1      23.410  24.620  22.580  1.00  0.00            
ATOM     32  C10 GCD     1      21.800  24.790  24.420  1.00  0.00            
ATOM     33  H16 GCD     1      21.000  25.420  24.030  1.00  0.00            
ATOM     34  O8  GCD     1      21.430  24.430  25.700  1.00  0.00            
ATOM     35  C11 GCD     1      22.350  23.630  26.500  1.00  0.00            
ATOM     36  H17 GCD     1      22.490  22.630  26.090  1.00  0.00            
ATOM     37  C12 GCD     1      21.710  23.390  27.880  1.00  0.00            
ATOM     38  H18 GCD     1      22.570  22.970  28.430  1.00  0.00            
ATOM     39  H19 GCD     1      20.900  22.650  27.790  1.00  0.00            
ATOM     40  O9  GCD     1      21.290  24.530  28.730  1.00  0.00            
ATOM     41  H20 GCD     1      21.100  25.280  28.160  1.00  0.00            
ATOM     42  O10 GCD     1      21.670  23.560  23.610  1.00  0.00            
ATOM     43  C13 GCD     1      20.980  23.670  22.360  1.00  0.00            
ATOM     44  H21 GCD     1      21.040  24.700  21.970  1.00  0.00            
ATOM     45  C14 GCD     1      21.690  22.800  21.370  1.00  0.00            
ATOM     46  H22 GCD     1      21.850  21.880  21.950  1.00  0.00            
ATOM     47  O11 GCD     1      23.040  23.370  21.200  1.00  0.00            
ATOM     48  H23 GCD     1      23.470  22.850  20.500  1.00  0.00            
ATOM     49  C15 GCD     1      20.850  22.610  20.060  1.00  0.00            
ATOM     50  H24 GCD     1      20.750  23.580  19.560  1.00  0.00            
ATOM     51  O12 GCD     1      21.420  21.610  19.210  1.00  0.00            
ATOM     52  H25 GCD     1      21.440  20.880  19.840  1.00  0.00            
ATOM     53  C16 GCD     1      19.500  22.090  20.520  1.00  0.00            
ATOM     54  H26 GCD     1      18.760  22.010  19.720  1.00  0.00            
ATOM     55  O13 GCD     1      18.900  23.010  21.360  1.00  0.00            
ATOM     56  C17 GCD     1      19.560  23.260  22.610  1.00  0.00            
ATOM     57  H27 GCD     1      19.660  22.360  23.230  1.00  0.00            
ATOM     58  C18 GCD     1      18.710  24.330  23.330  1.00  0.00            
ATOM     59  H28 GCD     1      19.210  24.610  24.270  1.00  0.00            
ATOM     60  H29 GCD     1      17.680  24.020  23.550  1.00  0.00            
ATOM     61  O14 GCD     1      18.770  25.590  22.670  1.00  0.00            
ATOM     62  H30 GCD     1      18.340  25.440  21.820  1.00  0.00            
ATOM     63  O15 GCD     1      19.550  20.780  21.050  1.00  0.00            
ATOM     64  C19 GCD     1      18.510  19.860  20.860  1.00  0.00            
ATOM     65  H31 GCD     1      17.820  20.180  20.070  1.00  0.00            
ATOM     66  C20 GCD     1      19.150  18.530  20.400  1.00  0.00            
ATOM     67  H32 GCD     1      19.970  18.420  21.120  1.00  0.00            
ATOM     68  O16 GCD     1      19.680  18.590  19.060  1.00  0.00            
ATOM     69  H33 GCD     1      19.970  17.770  18.650  1.00  0.00            
ATOM     70  C21 GCD     1      18.210  17.350  20.490  1.00  0.00            
ATOM     71  H34 GCD     1      17.450  17.560  19.720  1.00  0.00            
ATOM     72  O17 GCD     1      18.730  16.120  20.150  1.00  0.00            
ATOM     73  H35 GCD     1      18.580  15.590  20.950  1.00  0.00            
ATOM     74  C22 GCD     1      17.500  17.360  21.850  1.00  0.00            
ATOM     75  H36 GCD     1      16.830  16.490  21.840  1.00  0.00            
ATOM     76  O18 GCD     1      16.820  18.610  22.040  1.00  0.00            
ATOM     77  C23 GCD     1      17.770  19.660  22.140  1.00  0.00            
ATOM     78  H37 GCD     1      18.500  19.470  22.930  1.00  0.00            
ATOM     79  C24 GCD     1      16.950  20.810  22.600  1.00  0.00            
ATOM     80  H38 GCD     1      17.560  21.610  23.030  1.00  0.00            
ATOM     81  H39 GCD     1      16.300  20.420  23.380  1.00  0.00            
ATOM     82  O19 GCD     1      16.060  21.310  21.610  1.00  0.00            
ATOM     83  H40 GCD     1      15.350  20.680  21.500  1.00  0.00            
ATOM     84  O20 GCD     1      18.400  17.180  22.920  1.00  0.00            
ATOM     85  C25 GCD     1      18.030  16.100  23.800  1.00  0.00            
ATOM     86  H41 GCD     1      16.940  15.960  23.740  1.00  0.00            
ATOM     87  C26 GCD     1      18.730  14.850  23.410  1.00  0.00            
ATOM     88  H42 GCD     1      19.820  14.900  23.340  1.00  0.00            
ATOM     89  O21 GCD     1      18.220  14.440  22.130  1.00  0.00            
ATOM     90  H43 GCD     1      18.800  13.730  21.840  1.00  0.00            
ATOM     91  C27 GCD     1      18.320  13.760  24.430  1.00  0.00            
ATOM     92  H44 GCD     1      17.230  13.730  24.480  1.00  0.00            
ATOM     93  O22 GCD     1      18.900  12.530  24.000  1.00  0.00            
ATOM     94  H45 GCD     1      18.340  12.070  23.360  1.00  0.00            
ATOM     95  C28 GCD     1      18.780  14.080  25.870  1.00  0.00            
ATOM     96  H46 GCD     1      18.280  13.420  26.590  1.00  0.00            
ATOM     97  O23 GCD     1      18.240  15.330  26.170  1.00  0.00            
ATOM     98  C29 GCD     1      18.470  16.450  25.250  1.00  0.00            
ATOM     99  H47 GCD     1      19.520  16.720  25.370  1.00  0.00            
ATOM    100  C30 GCD     1      17.700  17.580  25.750  1.00  0.00            
ATOM    101  H48 GCD     1      17.830  18.410  25.060  1.00  0.00            
ATOM    102  H49 GCD     1      18.140  17.950  26.680  1.00  0.00            
ATOM    103  O24 GCD     1      16.280  17.320  25.910  1.00  0.00            
ATOM    104  H50 GCD     1      15.860  18.190  25.850  1.00  0.00            
ATOM    105  O25 GCD     1      20.220  14.040  26.100  1.00  0.00            
ATOM    106  C31 GCD     1      20.580  12.770  26.760  1.00  0.00            
ATOM    107  H51 GCD     1      19.730  12.070  26.780  1.00  0.00            
ATOM    108  C32 GCD     1      21.810  12.310  26.050  1.00  0.00            
ATOM    109  H52 GCD     1      22.570  13.100  25.940  1.00  0.00            
ATOM    110  O26 GCD     1      21.440  11.730  24.790  1.00  0.00            
ATOM    111  H53 GCD     1      20.690  12.210  24.440  1.00  0.00            
ATOM    112  C33 GCD     1      22.530  11.230  26.840  1.00  0.00            
ATOM    113  H54 GCD     1      21.860  10.380  27.000  1.00  0.00            
ATOM    114  O27 GCD     1      23.760  10.870  26.190  1.00  0.00            
ATOM    115  H55 GCD     1      23.710   9.930  25.980  1.00  0.00            
ATOM    116  C34 GCD     1      22.790  11.810  28.230  1.00  0.00            
ATOM    117  H56 GCD     1      23.190  11.050  28.900  1.00  0.00            
ATOM    118  O28 GCD     1      21.540  12.140  28.850  1.00  0.00            
ATOM    119  C35 GCD     1      20.920  13.200  28.180  1.00  0.00            
ATOM    120  H57 GCD     1      21.610  14.040  28.100  1.00  0.00            
ATOM    121  C36 GCD     1      19.640  13.440  29.070  1.00  0.00            
ATOM    122  H58 GCD     1      19.070  12.550  29.360  1.00  0.00            
ATOM    123  H59 GCD     1      18.960  14.010  28.420  1.00  0.00            
ATOM    124  O29 GCD     1      19.920  14.170  30.290  1.00  0.00            
ATOM    125  H60 GCD     1      20.380  13.540  30.850  1.00  0.00            
ATOM    126  O30 GCD     1      23.710  12.880  28.080  1.00  0.00            
ATOM    127  C37 GCD     1      24.850  12.840  28.900  1.00  0.00            
ATOM    128  H61 GCD     1      24.800  11.880  29.420  1.00  0.00            
ATOM    129  C38 GCD     1      25.940  12.920  27.920  1.00  0.00            
ATOM    130  H62 GCD     1      25.850  13.810  27.290  1.00  0.00            
ATOM    131  O31 GCD     1      26.060  11.810  27.030  1.00  0.00            
ATOM    132  H63 GCD     1      25.230  11.780  26.540  1.00  0.00            
ATOM    133  C39 GCD     1      27.300  13.040  28.670  1.00  0.00            
ATOM    134  H64 GCD     1      27.410  12.200  29.360  1.00  0.00            
ATOM    135  O32 GCD     1      28.420  13.160  27.740  1.00  0.00            
ATOM    136  H65 GCD     1      28.170  13.640  26.940  1.00  0.00            
ATOM    137  C40 GCD     1      27.170  14.160  29.670  1.00  0.00            
ATOM    138  H66 GCD     1      28.080  14.200  30.270  1.00  0.00            
ATOM    139  O33 GCD     1      26.080  13.880  30.570  1.00  0.00            
ATOM    140  C41 GCD     1      24.820  13.990  29.950  1.00  0.00            
ATOM    141  H67 GCD     1      24.820  14.910  29.350  1.00  0.00            
ATOM    142  C42 GCD     1      23.710  13.940  30.930  1.00  0.00            
ATOM    143  H68 GCD     1      23.970  13.190  31.680  1.00  0.00            
ATOM    144  H69 GCD     1      22.750  13.630  30.520  1.00  0.00            
ATOM    145  O34 GCD     1      23.440  15.160  31.540  1.00  0.00            
ATOM    146  H70 GCD     1      23.400  14.970  32.490  1.00  0.00            
ATOM    147  O35 GCD     1      26.920  15.350  28.920  1.00  0.00            
ATOM    148  C43 GCD     1      27.630  16.520  29.300  1.00  0.00            
ATOM    149  H71 GCD     1      28.550  16.200  29.810  1.00  0.00            
ATOM    150  C44 GCD     1      28.070  17.260  28.040  1.00  0.00            
ATOM    151  H72 GCD     1      27.240  17.680  27.450  1.00  0.00            
ATOM    152  O36 GCD     1      28.940  16.420  27.190  1.00  0.00            
ATOM    153  H73 GCD     1      28.570  15.530  27.130  1.00  0.00            
ATOM    154  C45 GCD     1      28.900  18.470  28.430  1.00  0.00            
ATOM    155  H74 GCD     1      29.730  18.140  29.060  1.00  0.00            
ATOM    156  O37 GCD     1      29.410  19.180  27.330  1.00  0.00            
ATOM    157  H75 GCD     1      29.520  18.580  26.590  1.00  0.00            
ATOM    158  C46 GCD     1      28.070  19.480  29.250  1.00  0.00            
ATOM    159  H76 GCD     1      28.760  20.200  29.690  1.00  0.00            
ATOM    160  O38 GCD     1      26.950  20.060  28.540  1.00  0.00            
ATOM    161  O39 GCD     1      27.540  18.730  30.340  1.00  0.00            
ATOM    162  C47 GCD     1      26.840  17.530  30.090  1.00  0.00            
ATOM    163  H77 GCD     1      25.850  17.750  29.660  1.00  0.00            
ATOM    164  C48 GCD     1      26.500  17.090  31.520  1.00  0.00            
ATOM    165  H78 GCD     1      25.930  16.150  31.450  1.00  0.00            
ATOM    166  H79 GCD     1      25.870  17.930  31.830  1.00  0.00            
ATOM    167  O40 GCD     1      27.590  16.860  32.360  1.00  0.00            
ATOM    168  H80 GCD     1      28.030  17.700  32.480  1.00  0.00            
ATOM    169  C1  CH4     2      23.190  18.510  18.510  1.00  0.00            
ATOM    170  C2  CH4     2      23.220  17.630  19.790  1.00  0.00            
ATOM    171  C3  CH4     2      22.450  16.330  19.490  1.00  0.00            
ATOM    172  C4  CH4     2      22.660  18.390  21.050  1.00  0.00            
ATOM    173  O1  CH4     2      22.400  19.570  21.040  1.00  0.00            
ATOM    174  N1  CH4     2      22.690  17.690  22.200  1.00  0.00            
ATOM    175  C5  CH4     2      22.420  18.110  23.440  1.00  0.00            
ATOM    176  C6  CH4     2      21.370  18.990  23.810  1.00  0.00            
ATOM    177  C7  CH4     2      21.160  19.280  25.160  1.00  0.00            
ATOM    178  C8  CH4     2      21.970  18.660  26.140  1.00  0.00            
ATOM    179  N2  CH4     2      21.680  19.070  27.490  1.00  0.00            
ATOM    180  O2  CH4     2      20.460  19.070  27.790  1.00  0.00            
ATOM    181  O3  CH4     2      22.420  19.900  27.940  1.00  0.00            
ATOM    182  C9  CH4     2      22.910  17.730  25.840  1.00  0.00            
ATOM    183  C10 CH4     2      23.730  17.000  26.910  1.00  0.00            
ATOM    184  F1  CH4     2      24.760  16.240  26.530  1.00  0.00            
ATOM    185  F2  CH4     2      24.370  17.850  27.750  1.00  0.00            
ATOM    186  F3  CH4     2      23.000  16.200  27.720  1.00  0.00            
ATOM    187  C11 CH4     2      23.180  17.450  24.470  1.00  0.00            
ATOM    188  H1  CH4     2      23.450  17.980  17.580  1.00  0.00            
ATOM    189  H2  CH4     2      22.180  18.880  18.270  1.00  0.00            
ATOM    190  H3  CH4     2      23.850  19.380  18.620  1.00  0.00            
ATOM    191  H4  CH4     2      24.240  17.250  19.960  1.00  0.00            
ATOM    192  H5  CH4     2      22.960  15.660  18.790  1.00  0.00            
ATOM    193  H6  CH4     2      22.420  15.820  20.460  1.00  0.00            
ATOM    194  H7  CH4     2      21.420  16.520  19.170  1.00  0.00            
ATOM    195  H8  CH4     2      23.140  16.790  22.130  1.00  0.00            
ATOM    196  H9  CH4     2      20.690  19.390  23.060  1.00  0.00            
ATOM    197  H10 CH4     2      20.410  20.020  25.420  1.00  0.00            
ATOM    198  H11 CH4     2      23.860  16.640  24.230  1.00  0.00            
TER
ENDMDL
MODEL        1
ATOM      1  H1  GCD     1      16.380  17.380  39.980  1.00  0.00            
ATOM      2  O1  GCD     1      17.210  17.800  40.240  1.00  0.00            
ATOM      3  C1  GCD     1      18.060  17.760  39.030  1.00  0.00            
ATOM      4  H2  GCD     1      19.120  17.900  39.240  1.00  0.00            
ATOM      5  H3  GCD     1      17.970  16.740  38.620  1.00  0.00            
ATOM      6  C2  GCD     1      17.490  18.800  38.100  1.00  0.00            
ATOM      7  H4  GCD     1      18.100  18.790  37.190  1.00  0.00            
ATOM      8  C3  GCD     1      17.500  20.230  38.710  1.00  0.00            
ATOM      9  H5  GCD     1      16.840  20.340  39.580  1.00  0.00            
ATOM     10  C4  GCD     1      17.010  21.200  37.690  1.00  0.00            
ATOM     11  H6  GCD     1      17.600  20.890  36.810  1.00  0.00            
ATOM     12  O2  GCD     1      17.210  22.590  38.080  1.00  0.00            
ATOM     13  H7  GCD     1      16.650  23.080  37.460  1.00  0.00            
ATOM     14  C5  GCD     1      15.560  20.790  37.250  1.00  0.00            
ATOM     15  H8  GCD     1      14.990  20.840  38.190  1.00  0.00            
ATOM     16  O3  GCD     1      15.000  21.740  36.300  1.00  0.00            
ATOM     17  H9  GCD     1      15.540  21.650  35.500  1.00  0.00            
ATOM     18  C6  GCD     1      15.490  19.400  36.810  1.00  0.00            
ATOM     19  O4  GCD     1      16.070  18.570  37.850  1.00  0.00            
ATOM     20  H10 GCD     1      14.430  19.210  36.680  1.00  0.00            
ATOM     21  O5  GCD     1      16.060  19.190  35.540  1.00  0.00            
ATOM     22  C7  GCD     1      15.170  19.050  34.440  1.00  0.00            
ATOM     23  H11 GCD     1      14.160  19.460  34.590  1.00  0.00            
ATOM     24  C8  GCD     1      15.720  19.890  33.250  1.00  0.00            
ATOM     25  H12 GCD     1      16.790  19.660  33.150  1.00  0.00            
ATOM     26  O6  GCD     1      15.670  21.270  33.650  1.00  0.00            
ATOM     27  H13 GCD     1      15.950  21.780  32.880  1.00  0.00            
ATOM     28  C9  GCD     1      14.890  19.600  32.040  1.00  0.00            
ATOM     29  H14 GCD     1      13.830  19.880  32.070  1.00  0.00            
ATOM     30  O7  GCD     1      15.550  20.230  30.990  1.00  0.00            
ATOM     31  H15 GCD     1      16.150  19.570  30.620  1.00  0.00            
ATOM     32  C10 GCD     1      14.920  18.130  31.760  1.00  0.00            
ATOM     33  H16 GCD     1      14.310  17.860  30.890  1.00  0.00            
ATOM     34  O8  GCD     1      14.440  17.410  32.910  1.00  0.00            
ATOM     35  C11 GCD     1      15.220  17.570  34.040  1.00  0.00            
ATOM     36  H17 GCD     1      16.200  17.130  33.830  1.00  0.00            
ATOM     37  C12 GCD     1      14.660  16.700  35.140  1.00  0.00            
ATOM     38  H18 GCD     1      13.670  17.070  35.430  1.00  0.00            
ATOM     39  H19 GCD     1      15.200  16.720  36.100  1.00  0.00            
ATOM     40  O9  GCD     1      14.510  15.350  34.750  1.00  0.00            
ATOM     41  H20 GCD     1      14.180  15.430  33.850  1.00  0.00            
ATOM     42  O10 GCD     1      16.330  17.780  31.520  1.00  0.00            
ATOM     43  C13 GCD     1      16.580  16.970  30.400  1.00  0.00            
ATOM     44  H21 GCD     1      15.670  16.720  29.840  1.00  0.00            
ATOM     45  C14 GCD     1      17.600  17.620  29.440  1.00  0.00            
ATOM     46  H22 GCD     1      18.530  17.810  29.990  1.00  0.00            
ATOM     47  O11 GCD     1      17.090  18.900  29.010  1.00  0.00            
ATOM     48  H23 GCD     1      16.920  18.800  28.070  1.00  0.00            
ATOM     49  C15 GCD     1      17.920  16.730  28.200  1.00  0.00            
ATOM     50  H24 GCD     1      17.000  16.610  27.600  1.00  0.00            
ATOM     51  O12 GCD     1      18.870  17.430  27.420  1.00  0.00            
ATOM     52  H25 GCD     1      19.640  16.860  27.390  1.00  0.00            
ATOM     53  C16 GCD     1      18.520  15.420  28.760  1.00  0.00            
ATOM     54  H26 GCD     1      18.670  14.840  27.850  1.00  0.00            
ATOM     55  O13 GCD     1      17.560  14.850  29.650  1.00  0.00            
ATOM     56  C17 GCD     1      17.240  15.610  30.840  1.00  0.00            
ATOM     57  H27 GCD     1      18.150  15.880  31.390  1.00  0.00            
ATOM     58  C18 GCD     1      16.440  14.720  31.870  1.00  0.00            
ATOM     59  H28 GCD     1      15.670  14.160  31.320  1.00  0.00            
ATOM     60  H29 GCD     1      15.970  15.430  32.570  1.00  0.00            
ATOM     61  O14 GCD     1      17.090  13.690  32.620  1.00  0.00            
ATOM     62  H30 GCD     1      17.480  13.140  31.930  1.00  0.00            
ATOM     63  O15 GCD     1      19.740  15.620  29.460  1.00  0.00            
ATOM     64  C19 GCD     1      20.810  14.730  29.060  1.00  0.00            
ATOM     65  H31 GCD     1      20.410  13.800  28.630  1.00  0.00            
ATOM     66  C20 GCD     1      21.780  15.520  28.170  1.00  0.00            
ATOM     67  H32 GCD     1      21.990  16.430  28.740  1.00  0.00            
ATOM     68  O16 GCD     1      21.220  15.940  26.910  1.00  0.00            
ATOM     69  H33 GCD     1      21.100  15.150  26.380  1.00  0.00            
ATOM     70  C21 GCD     1      23.040  14.720  27.980  1.00  0.00            
ATOM     71  H34 GCD     1      22.870  13.760  27.490  1.00  0.00            
ATOM     72  O17 GCD     1      24.050  15.360  27.100  1.00  0.00            
ATOM     73  H35 GCD     1      24.340  16.220  27.430  1.00  0.00            
ATOM     74  C22 GCD     1      23.700  14.400  29.310  1.00  0.00            
ATOM     75  H36 GCD     1      24.680  13.940  29.120  1.00  0.00            
ATOM     76  O18 GCD     1      22.760  13.550  29.970  1.00  0.00            
ATOM     77  C23 GCD     1      21.570  14.270  30.280  1.00  0.00            
ATOM     78  H37 GCD     1      21.870  15.090  30.930  1.00  0.00            
ATOM     79  C24 GCD     1      20.640  13.510  31.160  1.00  0.00            
ATOM     80  H38 GCD     1      20.320  12.730  30.450  1.00  0.00            
ATOM     81  H39 GCD     1      19.920  14.260  31.510  1.00  0.00            
ATOM     82  O19 GCD     1      21.220  12.850  32.330  1.00  0.00            
ATOM     83  H40 GCD     1      20.940  13.390  33.080  1.00  0.00            
ATOM     84  O20 GCD     1      23.930  15.600  30.050  1.00  0.00            
ATOM     85  C25 GCD     1      25.210  16.050  30.380  1.00  0.00            
ATOM     86  H41 GCD     1      25.990  15.400  29.960  1.00  0.00            
ATOM     87  C26 GCD     1      25.460  17.420  29.760  1.00  0.00            
ATOM     88  H42 GCD     1      24.690  18.090  30.150  1.00  0.00            
ATOM     89  O21 GCD     1      25.480  17.320  28.250  1.00  0.00            
ATOM     90  H43 GCD     1      25.840  18.140  27.900  1.00  0.00            
ATOM     91  C27 GCD     1      26.870  18.020  30.170  1.00  0.00            
ATOM     92  H44 GCD     1      27.690  17.460  29.700  1.00  0.00            
ATOM     93  O22 GCD     1      27.030  19.390  29.730  1.00  0.00            
ATOM     94  H45 GCD     1      26.390  19.950  30.210  1.00  0.00            
ATOM     95  C28 GCD     1      27.020  17.910  31.680  1.00  0.00            
ATOM     96  H46 GCD     1      28.040  17.990  32.070  1.00  0.00            
ATOM     97  O23 GCD     1      26.710  16.610  32.150  1.00  0.00            
ATOM     98  C29 GCD     1      25.330  16.180  31.900  1.00  0.00            
ATOM     99  H47 GCD     1      24.540  16.900  32.150  1.00  0.00            
ATOM    100  C30 GCD     1      24.990  14.860  32.670  1.00  0.00            
ATOM    101  H48 GCD     1      25.720  14.100  32.370  1.00  0.00            
ATOM    102  H49 GCD     1      23.970  14.510  32.470  1.00  0.00            
ATOM    103  O24 GCD     1      24.930  15.090  34.070  1.00  0.00            
ATOM    104  H50 GCD     1      24.600  14.290  34.480  1.00  0.00            
ATOM    105  O25 GCD     1      26.220  18.830  32.410  1.00  0.00            
ATOM    106  C31 GCD     1      26.990  19.850  33.080  1.00  0.00            
ATOM    107  H51 GCD     1      27.920  20.010  32.520  1.00  0.00            
ATOM    108  C32 GCD     1      26.330  21.270  33.040  1.00  0.00            
ATOM    109  H52 GCD     1      25.350  21.240  33.520  1.00  0.00            
ATOM    110  O26 GCD     1      26.130  21.770  31.720  1.00  0.00            
ATOM    111  H53 GCD     1      26.050  22.710  31.880  1.00  0.00            
ATOM    112  C33 GCD     1      27.180  22.230  33.890  1.00  0.00            
ATOM    113  H54 GCD     1      28.190  22.290  33.460  1.00  0.00            
ATOM    114  O27 GCD     1      26.680  23.530  33.910  1.00  0.00            
ATOM    115  H55 GCD     1      26.610  23.920  33.030  1.00  0.00            
ATOM    116  C34 GCD     1      27.380  21.650  35.320  1.00  0.00            
ATOM    117  H56 GCD     1      28.040  22.370  35.830  1.00  0.00            
ATOM    118  O28 GCD     1      28.090  20.470  35.190  1.00  0.00            
ATOM    119  C35 GCD     1      27.330  19.410  34.500  1.00  0.00            
ATOM    120  H57 GCD     1      26.380  19.230  35.030  1.00  0.00            
ATOM    121  C36 GCD     1      28.240  18.180  34.620  1.00  0.00            
ATOM    122  H58 GCD     1      27.740  17.360  34.090  1.00  0.00            
ATOM    123  H59 GCD     1      28.390  17.890  35.670  1.00  0.00            
ATOM    124  O29 GCD     1      29.560  18.370  34.060  1.00  0.00            
ATOM    125  H60 GCD     1      29.790  19.190  34.510  1.00  0.00            
ATOM    126  O30 GCD     1      26.210  21.420  36.030  1.00  0.00            
ATOM    127  C37 GCD     1      25.970  22.050  37.260  1.00  0.00            
ATOM    128  H61 GCD     1      26.810  22.710  37.510  1.00  0.00            
ATOM    129  C38 GCD     1      24.710  22.970  37.090  1.00  0.00            
ATOM    130  H62 GCD     1      23.900  22.290  36.800  1.00  0.00            
ATOM    131  O31 GCD     1      24.970  24.120  36.270  1.00  0.00            
ATOM    132  H63 GCD     1      25.150  23.780  35.380  1.00  0.00            
ATOM    133  C39 GCD     1      24.410  23.480  38.470  1.00  0.00            
ATOM    134  H64 GCD     1      25.330  24.020  38.730  1.00  0.00            
ATOM    135  O32 GCD     1      23.260  24.420  38.430  1.00  0.00            
ATOM    136  H65 GCD     1      23.590  25.190  37.950  1.00  0.00            
ATOM    137  C40 GCD     1      24.260  22.350  39.460  1.00  0.00            
ATOM    138  H66 GCD     1      24.080  22.770  40.460  1.00  0.00            
ATOM    139  O33 GCD     1      25.440  21.620  39.520  1.00  0.00            
ATOM    140  C41 GCD     1      25.860  20.950  38.310  1.00  0.00            
ATOM    141  H67 GCD     1      25.170  20.130  38.070  1.00  0.00            
ATOM    142  C42 GCD     1      27.140  20.300  38.620  1.00  0.00            
ATOM    143  H68 GCD     1      27.560  20.010  37.650  1.00  0.00            
ATOM    144  H69 GCD     1      27.010  19.380  39.210  1.00  0.00            
ATOM    145  O34 GCD     1      28.080  21.130  39.320  1.00  0.00            
ATOM    146  H70 GCD     1      27.670  21.340  40.170  1.00  0.00            
ATOM    147  O35 GCD     1      23.180  21.560  39.070  1.00  0.00            
ATOM    148  C43 GCD     1      22.230  21.280  40.030  1.00  0.00            
ATOM    149  H71 GCD     1      22.650  21.120  41.030  1.00  0.00            
ATOM    150  C44 GCD     1      21.080  22.310  39.920  1.00  0.00            
ATOM    151  H72 GCD     1      20.820  22.370  38.860  1.00  0.00            
ATOM    152  O36 GCD     1      21.620  23.580  40.420  1.00  0.00            
ATOM    153  H73 GCD     1      22.280  23.870  39.780  1.00  0.00            
ATOM    154  C45 GCD     1      19.810  21.890  40.670  1.00  0.00            
ATOM    155  H74 GCD     1      20.090  21.780  41.730  1.00  0.00            
ATOM    156  O37 GCD     1      18.690  22.740  40.410  1.00  0.00            
ATOM    157  H75 GCD     1      18.450  22.600  39.480  1.00  0.00            
ATOM    158  C46 GCD     1      19.350  20.470  40.270  1.00  0.00            
ATOM    159  H76 GCD     1      18.590  20.180  40.990  1.00  0.00            
ATOM    160  O38 GCD     1      18.850  20.480  38.940  1.00  0.00            
ATOM    161  O39 GCD     1      20.420  19.590  40.410  1.00  0.00            
ATOM    162  C47 GCD     1      21.590  19.920  39.700  1.00  0.00            
ATOM    163  H77 GCD     1      21.370  20.010  38.620  1.00  0.00            
ATOM    164  C48 GCD     1      22.590  18.840  39.900  1.00  0.00            
ATOM    165  H78 GCD     1      22.970  18.760  40.920  1.00  0.00            
ATOM    166  H79 GCD     1      23.440  19.080  39.240  1.00  0.00            
ATOM    167  O40 GCD     1      21.950  17.590  39.530  1.00  0.00            
ATOM    168  H80 GCD     1      21.290  17.380  40.210  1.00  0.00            
ATOM    169  C1  CH4     2      20.550  26.530  35.480  1.00  0.00            
ATOM    170  C2  CH4     2      19.630  25.440  35.990  1.00  0.00            
ATOM    171  C3  CH4     2      19.480  25.680  37.550  1.00  0.00            
ATOM    172  C4  CH4     2      20.180  24.090  35.580  1.00  0.00            
ATOM    173  O1  CH4     2      21.370  23.910  35.320  1.00  0.00            
ATOM    174  N1  CH4     2      19.370  22.970  35.510  1.00  0.00            
ATOM    175  C5  CH4     2      19.640  21.760  34.890  1.00  0.00            
ATOM    176  C6  CH4     2      19.260  21.590  33.500  1.00  0.00            
ATOM    177  C7  CH4     2      19.370  20.340  32.880  1.00  0.00            
ATOM    178  C8  CH4     2      19.880  19.220  33.610  1.00  0.00            
ATOM    179  N2  CH4     2      19.890  17.840  32.980  1.00  0.00            
ATOM    180  O2  CH4     2      19.200  17.060  33.590  1.00  0.00            
ATOM    181  O3  CH4     2      20.260  17.670  31.810  1.00  0.00            
ATOM    182  C9  CH4     2      20.410  19.430  34.960  1.00  0.00            
ATOM    183  C10 CH4     2      21.220  18.280  35.600  1.00  0.00            
ATOM    184  F1  CH4     2      22.100  18.710  36.550  1.00  0.00            
ATOM    185  F2  CH4     2      20.390  17.390  36.210  1.00  0.00            
ATOM    186  F3  CH4     2      21.950  17.520  34.720  1.00  0.00            
ATOM    187  C11 CH4     2      20.090  20.620  35.590  1.00  0.00            
ATOM    188  H1  CH4     2      20.080  27.520  35.610  1.00  0.00            
ATOM    189  H2  CH4     2      21.580  26.620  35.840  1.00  0.00            
ATOM    190  H3  CH4     2      20.700  26.340  34.410  1.00  0.00            
ATOM    191  H4  CH4     2      18.640  25.540  35.520  1.00  0.00            
ATOM    192  H5  CH4     2      20.440  25.470  38.030  1.00  0.00            
ATOM    193  H6  CH4     2      19.090  26.700  37.660  1.00  0.00            
ATOM    194  H7  CH4     2      18.760  24.990  38.010  1.00  0.00            
ATOM    195  H8  CH4     2      18.400  23.190  35.720  1.00  0.00            
ATOM    196  H9  CH4     2      18.720  22.400  33.020  1.00  0.00            
ATOM    197  H10 CH4     2      19.020  20.270  31.850  1.00  0.00            
ATOM    198  H11 CH4     2      20.400  20.730  36.630  1.00  0.00            
TER
ENDMDL
MODEL        1
ATOM      1  H1  GCD     1      17.270  24.460  29.550  1.00  0.00            
ATOM      2  O1  GCD     1      16.940  24.760  30.410  1.00  0.00            
ATOM      3  C1  GCD     1      18.050  25.270  31.200  1.00  0.00            
ATOM      4  H2  GCD     1      17.610  25.480  32.190  1.00  0.00            
ATOM      5  H3  GCD     1      18.800  24.490  31.400  1.00  0.00            
ATOM      6  C2  GCD     1      18.840  26.380  30.430  1.00  0.00            
ATOM      7  H4  GCD     1      19.340  25.960  29.550  1.00  0.00            
ATOM      8  C3  GCD     1      19.870  27.030  31.390  1.00  0.00            
ATOM      9  H5  GCD     1      19.350  27.450  32.270  1.00  0.00            
ATOM     10  C4  GCD     1      20.670  28.160  30.670  1.00  0.00            
ATOM     11  H6  GCD     1      21.250  27.700  29.860  1.00  0.00            
ATOM     12  O2  GCD     1      21.510  29.000  31.580  1.00  0.00            
ATOM     13  H7  GCD     1      21.870  28.330  32.170  1.00  0.00            
ATOM     14  C5  GCD     1      19.700  29.130  29.940  1.00  0.00            
ATOM     15  H8  GCD     1      19.190  29.730  30.700  1.00  0.00            
ATOM     16  O3  GCD     1      20.450  29.980  29.040  1.00  0.00            
ATOM     17  H9  GCD     1      20.930  30.580  29.630  1.00  0.00            
ATOM     18  C6  GCD     1      18.590  28.410  29.210  1.00  0.00            
ATOM     19  O4  GCD     1      17.990  27.450  30.100  1.00  0.00            
ATOM     20  H10 GCD     1      17.950  29.190  28.800  1.00  0.00            
ATOM     21  O5  GCD     1      19.070  27.740  28.010  1.00  0.00            
ATOM     22  C7  GCD     1      18.450  28.060  26.820  1.00  0.00            
ATOM     23  H11 GCD     1      17.560  28.680  26.940  1.00  0.00            
ATOM     24  C8  GCD     1      19.490  28.680  25.870  1.00  0.00            
ATOM     25  H12 GCD     1      20.390  28.060  25.950  1.00  0.00            
ATOM     26  O6  GCD     1      19.930  29.940  26.280  1.00  0.00            
ATOM     27  H13 GCD     1      20.280  29.800  27.160  1.00  0.00            
ATOM     28  C9  GCD     1      18.980  28.740  24.440  1.00  0.00            
ATOM     29  H14 GCD     1      18.230  29.520  24.570  1.00  0.00            
ATOM     30  O7  GCD     1      19.920  29.300  23.530  1.00  0.00            
ATOM     31  H15 GCD     1      20.430  29.960  24.020  1.00  0.00            
ATOM     32  C10 GCD     1      18.230  27.530  24.000  1.00  0.00            
ATOM     33  H16 GCD     1      17.560  27.690  23.150  1.00  0.00            
ATOM     34  O8  GCD     1      17.380  27.120  25.040  1.00  0.00            
ATOM     35  C11 GCD     1      17.870  26.770  26.260  1.00  0.00            
ATOM     36  H17 GCD     1      18.630  25.990  26.270  1.00  0.00            
ATOM     37  C12 GCD     1      16.700  26.190  27.180  1.00  0.00            
ATOM     38  H18 GCD     1      17.150  26.090  28.170  1.00  0.00            
ATOM     39  H19 GCD     1      16.590  25.160  26.820  1.00  0.00            
ATOM     40  O9  GCD     1      15.440  26.900  27.250  1.00  0.00            
ATOM     41  H20 GCD     1      14.870  26.430  27.870  1.00  0.00            
ATOM     42  O10 GCD     1      19.080  26.450  23.690  1.00  0.00            
ATOM     43  C13 GCD     1      18.760  25.780  22.480  1.00  0.00            
ATOM     44  H21 GCD     1      17.730  26.040  22.200  1.00  0.00            
ATOM     45  C14 GCD     1      19.730  26.200  21.340  1.00  0.00            
ATOM     46  H22 GCD     1      20.740  25.960  21.690  1.00  0.00            
ATOM     47  O11 GCD     1      19.600  27.610  21.080  1.00  0.00            
ATOM     48  H23 GCD     1      19.880  28.170  21.810  1.00  0.00            
ATOM     49  C15 GCD     1      19.460  25.480  20.070  1.00  0.00            
ATOM     50  H24 GCD     1      18.510  25.710  19.580  1.00  0.00            
ATOM     51  O12 GCD     1      20.600  25.820  19.180  1.00  0.00            
ATOM     52  H25 GCD     1      20.930  26.720  19.280  1.00  0.00            
ATOM     53  C16 GCD     1      19.500  23.930  20.440  1.00  0.00            
ATOM     54  H26 GCD     1      19.340  23.270  19.580  1.00  0.00            
ATOM     55  O13 GCD     1      18.420  23.740  21.370  1.00  0.00            
ATOM     56  C17 GCD     1      18.570  24.320  22.670  1.00  0.00            
ATOM     57  H27 GCD     1      19.470  23.840  23.090  1.00  0.00            
ATOM     58  C18 GCD     1      17.300  23.890  23.520  1.00  0.00            
ATOM     59  H28 GCD     1      16.400  24.440  23.190  1.00  0.00            
ATOM     60  H29 GCD     1      17.470  24.230  24.550  1.00  0.00            
ATOM     61  O14 GCD     1      17.170  22.450  23.560  1.00  0.00            
ATOM     62  H30 GCD     1      17.270  22.120  22.650  1.00  0.00            
ATOM     63  O15 GCD     1      20.780  23.560  21.080  1.00  0.00            
ATOM     64  C19 GCD     1      21.460  22.470  20.500  1.00  0.00            
ATOM     65  H31 GCD     1      20.870  22.060  19.680  1.00  0.00            
ATOM     66  C20 GCD     1      22.910  22.790  20.120  1.00  0.00            
ATOM     67  H32 GCD     1      23.440  23.270  20.950  1.00  0.00            
ATOM     68  O16 GCD     1      22.830  23.730  19.100  1.00  0.00            
ATOM     69  H33 GCD     1      22.140  24.330  19.400  1.00  0.00            
ATOM     70  C21 GCD     1      23.730  21.590  19.580  1.00  0.00            
ATOM     71  H34 GCD     1      23.320  21.140  18.660  1.00  0.00            
ATOM     72  O17 GCD     1      25.050  21.910  19.330  1.00  0.00            
ATOM     73  H35 GCD     1      25.010  22.760  18.890  1.00  0.00            
ATOM     74  C22 GCD     1      23.670  20.600  20.790  1.00  0.00            
ATOM     75  H36 GCD     1      24.130  19.640  20.550  1.00  0.00            
ATOM     76  O18 GCD     1      22.300  20.270  21.060  1.00  0.00            
ATOM     77  C23 GCD     1      21.490  21.310  21.540  1.00  0.00            
ATOM     78  H37 GCD     1      21.950  21.750  22.430  1.00  0.00            
ATOM     79  C24 GCD     1      20.090  20.690  21.930  1.00  0.00            
ATOM     80  H38 GCD     1      19.470  21.520  22.300  1.00  0.00            
ATOM     81  H39 GCD     1      20.160  19.920  22.710  1.00  0.00            
ATOM     82  O19 GCD     1      19.480  20.150  20.760  1.00  0.00            
ATOM     83  H40 GCD     1      20.070  19.570  20.270  1.00  0.00            
ATOM     84  O20 GCD     1      24.210  21.150  21.980  1.00  0.00            
ATOM     85  C25 GCD     1      25.280  20.370  22.410  1.00  0.00            
ATOM     86  H41 GCD     1      25.620  19.740  21.590  1.00  0.00            
ATOM     87  C26 GCD     1      26.520  21.260  22.780  1.00  0.00            
ATOM     88  H42 GCD     1      26.240  21.940  23.590  1.00  0.00            
ATOM     89  O21 GCD     1      26.870  22.000  21.570  1.00  0.00            
ATOM     90  H43 GCD     1      26.080  22.020  21.010  1.00  0.00            
ATOM     91  C27 GCD     1      27.740  20.430  23.180  1.00  0.00            
ATOM     92  H44 GCD     1      28.130  19.820  22.360  1.00  0.00            
ATOM     93  O22 GCD     1      28.840  21.340  23.620  1.00  0.00            
ATOM     94  H45 GCD     1      28.600  21.800  24.440  1.00  0.00            
ATOM     95  C28 GCD     1      27.200  19.570  24.310  1.00  0.00            
ATOM     96  H46 GCD     1      27.940  18.800  24.560  1.00  0.00            
ATOM     97  O23 GCD     1      26.060  18.830  23.870  1.00  0.00            
ATOM     98  C29 GCD     1      24.920  19.600  23.650  1.00  0.00            
ATOM     99  H47 GCD     1      24.610  20.260  24.470  1.00  0.00            
ATOM    100  C30 GCD     1      23.770  18.640  23.390  1.00  0.00            
ATOM    101  H48 GCD     1      22.930  19.270  23.070  1.00  0.00            
ATOM    102  H49 GCD     1      23.560  18.200  24.370  1.00  0.00            
ATOM    103  O24 GCD     1      24.070  17.590  22.410  1.00  0.00            
ATOM    104  H50 GCD     1      25.030  17.520  22.470  1.00  0.00            
ATOM    105  O25 GCD     1      26.880  20.290  25.460  1.00  0.00            
ATOM    106  C31 GCD     1      27.790  20.240  26.560  1.00  0.00            
ATOM    107  H51 GCD     1      28.790  19.840  26.340  1.00  0.00            
ATOM    108  C32 GCD     1      27.930  21.650  27.110  1.00  0.00            
ATOM    109  H52 GCD     1      26.950  22.120  27.290  1.00  0.00            
ATOM    110  O26 GCD     1      28.550  22.460  26.150  1.00  0.00            
ATOM    111  H53 GCD     1      28.730  23.260  26.660  1.00  0.00            
ATOM    112  C33 GCD     1      28.640  21.590  28.400  1.00  0.00            
ATOM    113  H54 GCD     1      29.670  21.240  28.220  1.00  0.00            
ATOM    114  O27 GCD     1      28.730  22.870  29.090  1.00  0.00            
ATOM    115  H55 GCD     1      28.320  22.770  29.960  1.00  0.00            
ATOM    116  C34 GCD     1      28.090  20.530  29.330  1.00  0.00            
ATOM    117  H56 GCD     1      28.700  20.400  30.220  1.00  0.00            
ATOM    118  O28 GCD     1      27.890  19.270  28.670  1.00  0.00            
ATOM    119  C35 GCD     1      27.100  19.330  27.550  1.00  0.00            
ATOM    120  H57 GCD     1      26.210  19.870  27.910  1.00  0.00            
ATOM    121  C36 GCD     1      26.680  17.930  27.060  1.00  0.00            
ATOM    122  H58 GCD     1      27.550  17.420  26.630  1.00  0.00            
ATOM    123  H59 GCD     1      25.970  17.900  26.220  1.00  0.00            
ATOM    124  O29 GCD     1      26.150  17.110  28.080  1.00  0.00            
ATOM    125  H60 GCD     1      26.760  17.160  28.830  1.00  0.00            
ATOM    126  O30 GCD     1      26.890  21.080  29.840  1.00  0.00            
ATOM    127  C37 GCD     1      26.580  20.890  31.200  1.00  0.00            
ATOM    128  H61 GCD     1      27.080  20.050  31.680  1.00  0.00            
ATOM    129  C38 GCD     1      26.850  22.210  31.910  1.00  0.00            
ATOM    130  H62 GCD     1      26.320  22.950  31.290  1.00  0.00            
ATOM    131  O31 GCD     1      28.240  22.480  31.950  1.00  0.00            
ATOM    132  H63 GCD     1      28.440  23.290  32.440  1.00  0.00            
ATOM    133  C39 GCD     1      26.260  22.230  33.350  1.00  0.00            
ATOM    134  H64 GCD     1      26.640  21.320  33.840  1.00  0.00            
ATOM    135  O32 GCD     1      26.530  23.440  34.080  1.00  0.00            
ATOM    136  H65 GCD     1      26.030  24.180  33.710  1.00  0.00            
ATOM    137  C40 GCD     1      24.740  21.930  33.340  1.00  0.00            
ATOM    138  H66 GCD     1      24.310  21.810  34.340  1.00  0.00            
ATOM    139  O33 GCD     1      24.610  20.730  32.650  1.00  0.00            
ATOM    140  C41 GCD     1      25.100  20.540  31.310  1.00  0.00            
ATOM    141  H67 GCD     1      24.580  21.330  30.770  1.00  0.00            
ATOM    142  C42 GCD     1      24.730  19.160  30.750  1.00  0.00            
ATOM    143  H68 GCD     1      25.150  18.920  29.760  1.00  0.00            
ATOM    144  H69 GCD     1      23.660  19.080  30.520  1.00  0.00            
ATOM    145  O34 GCD     1      25.130  18.080  31.540  1.00  0.00            
ATOM    146  H70 GCD     1      25.100  18.380  32.460  1.00  0.00            
ATOM    147  O35 GCD     1      24.020  22.860  32.560  1.00  0.00            
ATOM    148  C43 GCD     1      23.040  23.600  33.210  1.00  0.00            
ATOM    149  H71 GCD     1      23.080  23.360  34.280  1.00  0.00            
ATOM    150  C44 GCD     1      23.400  25.100  33.090  1.00  0.00            
ATOM    151  H72 GCD     1      23.350  25.410  32.030  1.00  0.00            
ATOM    152  O36 GCD     1      24.710  25.390  33.500  1.00  0.00            
ATOM    153  H73 GCD     1      24.900  26.270  33.170  1.00  0.00            
ATOM    154  C45 GCD     1      22.310  25.960  33.750  1.00  0.00            
ATOM    155  H74 GCD     1      22.300  25.720  34.820  1.00  0.00            
ATOM    156  O37 GCD     1      22.450  27.350  33.730  1.00  0.00            
ATOM    157  H75 GCD     1      22.990  27.640  34.470  1.00  0.00            
ATOM    158  C46 GCD     1      20.950  25.660  33.120  1.00  0.00            
ATOM    159  H76 GCD     1      20.140  26.140  33.670  1.00  0.00            
ATOM    160  O38 GCD     1      20.850  26.010  31.780  1.00  0.00            
ATOM    161  O39 GCD     1      20.700  24.300  33.140  1.00  0.00            
ATOM    162  C47 GCD     1      21.720  23.420  32.570  1.00  0.00            
ATOM    163  H77 GCD     1      21.880  23.650  31.510  1.00  0.00            
ATOM    164  C48 GCD     1      21.230  21.980  32.790  1.00  0.00            
ATOM    165  H78 GCD     1      21.960  21.280  32.370  1.00  0.00            
ATOM    166  H79 GCD     1      20.360  21.890  32.140  1.00  0.00            
ATOM    167  O40 GCD     1      20.990  21.630  34.130  1.00  0.00            
ATOM    168  H80 GCD     1      20.530  20.780  34.110  1.00  0.00            
ATOM    169  C1  CH4     2      25.940  27.650  21.680  1.00  0.00            
ATOM    170  C2  CH4     2      26.060  26.100  21.590  1.00  0.00            
ATOM    171  C3  CH4     2      25.910  25.570  20.150  1.00  0.00            
ATOM    172  C4  CH4     2      25.070  25.350  22.610  1.00  0.00            
ATOM    173  O1  CH4     2      23.820  25.440  22.610  1.00  0.00            
ATOM    174  N1  CH4     2      25.620  24.500  23.520  1.00  0.00            
ATOM    175  C5  CH4     2      24.960  23.990  24.680  1.00  0.00            
ATOM    176  C6  CH4     2      25.480  24.180  25.960  1.00  0.00            
ATOM    177  C7  CH4     2      24.900  23.700  27.100  1.00  0.00            
ATOM    178  C8  CH4     2      23.650  23.050  26.930  1.00  0.00            
ATOM    179  N2  CH4     2      23.110  22.400  28.170  1.00  0.00            
ATOM    180  O2  CH4     2      23.440  21.240  28.320  1.00  0.00            
ATOM    181  O3  CH4     2      22.310  22.910  28.930  1.00  0.00            
ATOM    182  C9  CH4     2      23.040  22.830  25.700  1.00  0.00            
ATOM    183  C10 CH4     2      21.730  22.010  25.500  1.00  0.00            
ATOM    184  F1  CH4     2      20.770  22.540  24.690  1.00  0.00            
ATOM    185  F2  CH4     2      22.080  20.890  24.860  1.00  0.00            
ATOM    186  F3  CH4     2      21.110  21.520  26.530  1.00  0.00            
ATOM    187  C11 CH4     2      23.710  23.350  24.540  1.00  0.00            
ATOM    188  H1  CH4     2      26.290  27.990  22.670  1.00  0.00            
ATOM    189  H2  CH4     2      26.510  28.190  20.920  1.00  0.00            
ATOM    190  H3  CH4     2      24.860  27.850  21.750  1.00  0.00            
ATOM    191  H4  CH4     2      27.050  25.740  21.890  1.00  0.00            
ATOM    192  H5  CH4     2      25.550  24.530  20.120  1.00  0.00            
ATOM    193  H6  CH4     2      25.140  26.130  19.600  1.00  0.00            
ATOM    194  H7  CH4     2      26.860  25.650  19.610  1.00  0.00            
ATOM    195  H8  CH4     2      26.630  24.390  23.490  1.00  0.00            
ATOM    196  H9  CH4     2      26.430  24.710  26.030  1.00  0.00            
ATOM    197  H10 CH4     2      25.380  23.820  28.070  1.00  0.00            
ATOM    198  H11 CH4     2      23.300  23.240  23.540  1.00  0.00            
TER
ENDMDL
MODEL        1
ATOM      1  H1  GCD     1      32.590  19.950  26.550  1.00  0.00            
ATOM      2  O1  GCD     1      31.790  19.510  26.250  1.00  0.00            
ATOM      3  C1  GCD     1      31.570  20.220  25.050  1.00  0.00            
ATOM      4  H2  GCD     1      32.550  20.340  24.570  1.00  0.00            
ATOM      5  H3  GCD     1      30.910  19.680  24.370  1.00  0.00            
ATOM      6  C2  GCD     1      31.030  21.570  25.210  1.00  0.00            
ATOM      7  H4  GCD     1      30.670  21.940  24.250  1.00  0.00            
ATOM      8  C3  GCD     1      31.940  22.630  25.900  1.00  0.00            
ATOM      9  H5  GCD     1      32.310  22.170  26.830  1.00  0.00            
ATOM     10  C4  GCD     1      31.200  23.890  26.280  1.00  0.00            
ATOM     11  H6  GCD     1      31.000  24.470  25.370  1.00  0.00            
ATOM     12  O2  GCD     1      32.030  24.840  27.020  1.00  0.00            
ATOM     13  H7  GCD     1      32.330  24.380  27.820  1.00  0.00            
ATOM     14  C5  GCD     1      29.900  23.630  27.020  1.00  0.00            
ATOM     15  H8  GCD     1      30.060  23.320  28.060  1.00  0.00            
ATOM     16  O3  GCD     1      29.080  24.860  27.190  1.00  0.00            
ATOM     17  H9  GCD     1      29.550  25.530  27.700  1.00  0.00            
ATOM     18  C6  GCD     1      29.100  22.560  26.240  1.00  0.00            
ATOM     19  O4  GCD     1      29.880  21.390  26.060  1.00  0.00            
ATOM     20  H10 GCD     1      28.250  22.410  26.900  1.00  0.00            
ATOM     21  O5  GCD     1      28.660  23.060  24.960  1.00  0.00            
ATOM     22  C7  GCD     1      27.270  22.830  24.520  1.00  0.00            
ATOM     23  H11 GCD     1      26.950  21.920  25.060  1.00  0.00            
ATOM     24  C8  GCD     1      26.420  24.070  24.910  1.00  0.00            
ATOM     25  H12 GCD     1      26.830  24.950  24.390  1.00  0.00            
ATOM     26  O6  GCD     1      26.480  24.270  26.340  1.00  0.00            
ATOM     27  H13 GCD     1      27.300  24.760  26.420  1.00  0.00            
ATOM     28  C9  GCD     1      25.030  23.850  24.370  1.00  0.00            
ATOM     29  H14 GCD     1      24.560  22.950  24.780  1.00  0.00            
ATOM     30  O7  GCD     1      24.240  24.980  24.780  1.00  0.00            
ATOM     31  H15 GCD     1      24.730  25.800  24.640  1.00  0.00            
ATOM     32  C10 GCD     1      24.980  23.770  22.910  1.00  0.00            
ATOM     33  H16 GCD     1      23.940  23.620  22.590  1.00  0.00            
ATOM     34  O8  GCD     1      25.790  22.680  22.490  1.00  0.00            
ATOM     35  C11 GCD     1      27.110  22.640  23.020  1.00  0.00            
ATOM     36  H17 GCD     1      27.590  23.510  22.560  1.00  0.00            
ATOM     37  C12 GCD     1      27.750  21.340  22.510  1.00  0.00            
ATOM     38  H18 GCD     1      28.600  21.060  23.150  1.00  0.00            
ATOM     39  H19 GCD     1      28.160  21.540  21.510  1.00  0.00            
ATOM     40  O9  GCD     1      26.750  20.310  22.680  1.00  0.00            
ATOM     41  H20 GCD     1      26.050  20.600  22.090  1.00  0.00            
ATOM     42  O10 GCD     1      25.420  24.930  22.220  1.00  0.00            
ATOM     43  C13 GCD     1      24.530  25.460  21.160  1.00  0.00            
ATOM     44  H21 GCD     1      23.530  25.060  21.390  1.00  0.00            
ATOM     45  C14 GCD     1      24.670  26.960  21.060  1.00  0.00            
ATOM     46  H22 GCD     1      25.730  27.240  21.060  1.00  0.00            
ATOM     47  O11 GCD     1      24.190  27.600  22.230  1.00  0.00            
ATOM     48  H23 GCD     1      24.750  27.460  23.010  1.00  0.00            
ATOM     49  C15 GCD     1      23.960  27.650  19.900  1.00  0.00            
ATOM     50  H24 GCD     1      22.890  27.500  20.100  1.00  0.00            
ATOM     51  O12 GCD     1      24.230  29.070  19.900  1.00  0.00            
ATOM     52  H25 GCD     1      23.840  29.360  20.730  1.00  0.00            
ATOM     53  C16 GCD     1      24.240  26.890  18.610  1.00  0.00            
ATOM     54  H26 GCD     1      23.560  27.240  17.820  1.00  0.00            
ATOM     55  O13 GCD     1      23.930  25.520  18.870  1.00  0.00            
ATOM     56  C17 GCD     1      24.790  24.920  19.760  1.00  0.00            
ATOM     57  H27 GCD     1      25.850  25.040  19.520  1.00  0.00            
ATOM     58  C18 GCD     1      24.550  23.420  19.600  1.00  0.00            
ATOM     59  H28 GCD     1      25.430  22.820  19.880  1.00  0.00            
ATOM     60  H29 GCD     1      24.520  23.270  18.510  1.00  0.00            
ATOM     61  O14 GCD     1      23.300  23.030  20.240  1.00  0.00            
ATOM     62  H30 GCD     1      23.450  22.130  20.540  1.00  0.00            
ATOM     63  O15 GCD     1      25.610  27.080  18.310  1.00  0.00            
ATOM     64  C19 GCD     1      25.940  27.700  17.110  1.00  0.00            
ATOM     65  H31 GCD     1      25.080  28.270  16.720  1.00  0.00            
ATOM     66  C20 GCD     1      27.150  28.640  17.430  1.00  0.00            
ATOM     67  H32 GCD     1      27.830  27.890  17.850  1.00  0.00            
ATOM     68  O16 GCD     1      26.860  29.660  18.380  1.00  0.00            
ATOM     69  H33 GCD     1      26.010  29.580  18.820  1.00  0.00            
ATOM     70  C21 GCD     1      27.650  29.130  16.090  1.00  0.00            
ATOM     71  H34 GCD     1      26.930  29.800  15.600  1.00  0.00            
ATOM     72  O17 GCD     1      28.920  29.810  16.160  1.00  0.00            
ATOM     73  H35 GCD     1      29.030  30.170  17.050  1.00  0.00            
ATOM     74  C22 GCD     1      27.910  27.980  15.140  1.00  0.00            
ATOM     75  H36 GCD     1      28.260  28.490  14.250  1.00  0.00            
ATOM     76  O18 GCD     1      26.780  27.260  14.910  1.00  0.00            
ATOM     77  C23 GCD     1      26.280  26.610  16.040  1.00  0.00            
ATOM     78  H37 GCD     1      27.050  25.920  16.420  1.00  0.00            
ATOM     79  C24 GCD     1      25.080  25.760  15.670  1.00  0.00            
ATOM     80  H38 GCD     1      24.840  25.090  16.490  1.00  0.00            
ATOM     81  H39 GCD     1      25.490  25.100  14.890  1.00  0.00            
ATOM     82  O19 GCD     1      23.980  26.520  15.180  1.00  0.00            
ATOM     83  H40 GCD     1      24.350  27.090  14.500  1.00  0.00            
ATOM     84  O20 GCD     1      28.970  27.080  15.540  1.00  0.00            
ATOM     85  C25 GCD     1      29.840  26.610  14.500  1.00  0.00            
ATOM     86  H41 GCD     1      29.280  26.870  13.600  1.00  0.00            
ATOM     87  C26 GCD     1      31.170  27.390  14.500  1.00  0.00            
ATOM     88  H42 GCD     1      31.640  27.080  15.440  1.00  0.00            
ATOM     89  O21 GCD     1      30.900  28.790  14.260  1.00  0.00            
ATOM     90  H43 GCD     1      30.330  29.100  14.980  1.00  0.00            
ATOM     91  C27 GCD     1      32.060  26.830  13.410  1.00  0.00            
ATOM     92  H44 GCD     1      31.680  27.050  12.410  1.00  0.00            
ATOM     93  O22 GCD     1      33.300  27.540  13.640  1.00  0.00            
ATOM     94  H45 GCD     1      33.020  28.460  13.700  1.00  0.00            
ATOM     95  C28 GCD     1      32.190  25.290  13.540  1.00  0.00            
ATOM     96  H46 GCD     1      32.680  24.940  12.630  1.00  0.00            
ATOM     97  O23 GCD     1      30.830  24.790  13.600  1.00  0.00            
ATOM     98  C29 GCD     1      30.100  25.160  14.700  1.00  0.00            
ATOM     99  H47 GCD     1      30.670  24.960  15.620  1.00  0.00            
ATOM    100  C30 GCD     1      28.920  24.180  14.710  1.00  0.00            
ATOM    101  H48 GCD     1      28.290  24.250  13.810  1.00  0.00            
ATOM    102  H49 GCD     1      28.260  24.540  15.520  1.00  0.00            
ATOM    103  O24 GCD     1      29.200  22.820  15.020  1.00  0.00            
ATOM    104  H50 GCD     1      29.540  22.740  15.920  1.00  0.00            
ATOM    105  O25 GCD     1      32.960  24.960  14.750  1.00  0.00            
ATOM    106  C31 GCD     1      34.140  24.060  14.540  1.00  0.00            
ATOM    107  H51 GCD     1      34.340  23.770  13.500  1.00  0.00            
ATOM    108  C32 GCD     1      35.360  24.790  14.920  1.00  0.00            
ATOM    109  H52 GCD     1      35.290  25.160  15.950  1.00  0.00            
ATOM    110  O26 GCD     1      35.550  25.890  13.940  1.00  0.00            
ATOM    111  H53 GCD     1      34.740  26.410  13.890  1.00  0.00            
ATOM    112  C33 GCD     1      36.510  23.850  15.010  1.00  0.00            
ATOM    113  H54 GCD     1      36.800  23.540  14.000  1.00  0.00            
ATOM    114  O27 GCD     1      37.650  24.450  15.630  1.00  0.00            
ATOM    115  H55 GCD     1      38.330  23.770  15.610  1.00  0.00            
ATOM    116  C34 GCD     1      36.150  22.610  15.880  1.00  0.00            
ATOM    117  H56 GCD     1      36.900  21.820  15.910  1.00  0.00            
ATOM    118  O28 GCD     1      35.020  21.980  15.380  1.00  0.00            
ATOM    119  C35 GCD     1      33.840  22.800  15.330  1.00  0.00            
ATOM    120  H57 GCD     1      33.520  23.100  16.340  1.00  0.00            
ATOM    121  C36 GCD     1      32.690  21.890  14.800  1.00  0.00            
ATOM    122  H58 GCD     1      32.870  21.520  13.780  1.00  0.00            
ATOM    123  H59 GCD     1      31.770  22.490  14.860  1.00  0.00            
ATOM    124  O29 GCD     1      32.440  20.700  15.500  1.00  0.00            
ATOM    125  H60 GCD     1      32.040  20.120  14.840  1.00  0.00            
ATOM    126  O30 GCD     1      35.950  23.080  17.240  1.00  0.00            
ATOM    127  C37 GCD     1      36.850  22.840  18.350  1.00  0.00            
ATOM    128  H61 GCD     1      37.870  22.550  18.060  1.00  0.00            
ATOM    129  C38 GCD     1      37.010  24.070  19.220  1.00  0.00            
ATOM    130  H62 GCD     1      35.980  24.360  19.480  1.00  0.00            
ATOM    131  O31 GCD     1      37.640  25.100  18.440  1.00  0.00            
ATOM    132  H63 GCD     1      37.480  24.890  17.510  1.00  0.00            
ATOM    133  C39 GCD     1      37.850  23.790  20.470  1.00  0.00            
ATOM    134  H64 GCD     1      38.910  23.610  20.240  1.00  0.00            
ATOM    135  O32 GCD     1      37.880  24.940  21.290  1.00  0.00            
ATOM    136  H65 GCD     1      37.200  24.850  21.970  1.00  0.00            
ATOM    137  C40 GCD     1      37.290  22.590  21.200  1.00  0.00            
ATOM    138  H66 GCD     1      37.970  22.280  21.990  1.00  0.00            
ATOM    139  O33 GCD     1      37.120  21.500  20.360  1.00  0.00            
ATOM    140  C41 GCD     1      36.280  21.690  19.180  1.00  0.00            
ATOM    141  H67 GCD     1      35.250  21.900  19.520  1.00  0.00            
ATOM    142  C42 GCD     1      36.220  20.390  18.350  1.00  0.00            
ATOM    143  H68 GCD     1      35.490  20.410  17.530  1.00  0.00            
ATOM    144  H69 GCD     1      35.920  19.650  19.100  1.00  0.00            
ATOM    145  O34 GCD     1      37.540  20.090  17.860  1.00  0.00            
ATOM    146  H70 GCD     1      37.370  19.460  17.150  1.00  0.00            
ATOM    147  O35 GCD     1      36.070  23.010  21.830  1.00  0.00            
ATOM    148  C43 GCD     1      36.050  22.880  23.280  1.00  0.00            
ATOM    149  H71 GCD     1      37.070  22.650  23.600  1.00  0.00            
ATOM    150  C44 GCD     1      35.550  24.180  23.920  1.00  0.00            
ATOM    151  H72 GCD     1      34.540  24.350  23.530  1.00  0.00            
ATOM    152  O36 GCD     1      36.320  25.370  23.630  1.00  0.00            
ATOM    153  H73 GCD     1      36.340  25.930  24.410  1.00  0.00            
ATOM    154  C45 GCD     1      35.280  24.000  25.420  1.00  0.00            
ATOM    155  H74 GCD     1      36.280  23.980  25.890  1.00  0.00            
ATOM    156  O37 GCD     1      34.740  25.240  25.940  1.00  0.00            
ATOM    157  H75 GCD     1      33.840  25.050  26.230  1.00  0.00            
ATOM    158  C46 GCD     1      34.420  22.760  25.690  1.00  0.00            
ATOM    159  H76 GCD     1      34.260  22.570  26.750  1.00  0.00            
ATOM    160  O38 GCD     1      33.090  22.920  25.110  1.00  0.00            
ATOM    161  O39 GCD     1      35.080  21.620  25.150  1.00  0.00            
ATOM    162  C47 GCD     1      35.180  21.630  23.720  1.00  0.00            
ATOM    163  H77 GCD     1      34.180  21.660  23.260  1.00  0.00            
ATOM    164  C48 GCD     1      35.690  20.280  23.310  1.00  0.00            
ATOM    165  H78 GCD     1      35.740  20.240  22.220  1.00  0.00            
ATOM    166  H79 GCD     1      34.910  19.530  23.490  1.00  0.00            
ATOM    167  O40 GCD     1      37.000  19.870  23.860  1.00  0.00            
ATOM    168  H80 GCD     1      36.820  19.020  24.280  1.00  0.00            
ATOM    169  C1  CH4     2      34.520  29.560  24.660  1.00  0.00            
ATOM    170  C2  CH4     2      34.850  29.320  23.160  1.00  0.00            
ATOM    171  C3  CH4     2      35.130  30.810  22.510  1.00  0.00            
ATOM    172  C4  CH4     2      33.790  28.500  22.420  1.00  0.00            
ATOM    173  O1  CH4     2      32.700  28.930  22.080  1.00  0.00            
ATOM    174  N1  CH4     2      34.170  27.240  22.200  1.00  0.00            
ATOM    175  C5  CH4     2      33.560  26.420  21.250  1.00  0.00            
ATOM    176  C6  CH4     2      34.050  26.500  19.980  1.00  0.00            
ATOM    177  C7  CH4     2      33.670  25.510  19.020  1.00  0.00            
ATOM    178  C8  CH4     2      32.770  24.510  19.480  1.00  0.00            
ATOM    179  N2  CH4     2      32.360  23.530  18.480  1.00  0.00            
ATOM    180  O2  CH4     2      31.550  23.860  17.620  1.00  0.00            
ATOM    181  O3  CH4     2      32.900  22.440  18.590  1.00  0.00            
ATOM    182  C9  CH4     2      32.300  24.430  20.800  1.00  0.00            
ATOM    183  C10 CH4     2      31.430  23.240  21.330  1.00  0.00            
ATOM    184  F1  CH4     2      32.060  22.070  21.400  1.00  0.00            
ATOM    185  F2  CH4     2      30.970  23.510  22.550  1.00  0.00            
ATOM    186  F3  CH4     2      30.320  23.060  20.520  1.00  0.00            
ATOM    187  C11 CH4     2      32.700  25.440  21.660  1.00  0.00            
ATOM    188  H1  CH4     2      34.570  28.690  25.330  1.00  0.00            
ATOM    189  H2  CH4     2      35.110  30.370  25.100  1.00  0.00            
ATOM    190  H3  CH4     2      33.470  29.880  24.720  1.00  0.00            
ATOM    191  H4  CH4     2      35.820  28.840  23.000  1.00  0.00            
ATOM    192  H5  CH4     2      35.030  30.670  21.430  1.00  0.00            
ATOM    193  H6  CH4     2      34.350  31.510  22.850  1.00  0.00            
ATOM    194  H7  CH4     2      36.070  31.250  22.870  1.00  0.00            
ATOM    195  H8  CH4     2      35.100  26.950  22.490  1.00  0.00            
ATOM    196  H9  CH4     2      34.730  27.270  19.620  1.00  0.00            
ATOM    197  H10 CH4     2      33.960  25.460  17.980  1.00  0.00            
ATOM    198  H11 CH4     2      32.360  25.490  22.690  1.00  0.00            
TER
ENDMDL
MODEL        1
ATOM      1  H1  GCD     1      30.330  22.820  32.580  1.00  0.00            
ATOM      2  O1  GCD     1      30.270  21.950  32.180  1.00  0.00            
ATOM      3  C1  GCD     1      29.470  22.160  31.070  1.00  0.00            
ATOM      4  H2  GCD     1      29.260  21.220  30.540  1.00  0.00            
ATOM      5  H3  GCD     1      28.480  22.470  31.420  1.00  0.00            
ATOM      6  C2  GCD     1      30.130  23.150  30.060  1.00  0.00            
ATOM      7  H4  GCD     1      29.530  23.290  29.150  1.00  0.00            
ATOM      8  C3  GCD     1      31.510  22.720  29.540  1.00  0.00            
ATOM      9  H5  GCD     1      32.070  22.320  30.390  1.00  0.00            
ATOM     10  C4  GCD     1      32.280  23.820  28.800  1.00  0.00            
ATOM     11  H6  GCD     1      31.750  24.130  27.890  1.00  0.00            
ATOM     12  O2  GCD     1      33.560  23.280  28.520  1.00  0.00            
ATOM     13  H7  GCD     1      33.510  22.630  27.810  1.00  0.00            
ATOM     14  C5  GCD     1      32.340  24.980  29.740  1.00  0.00            
ATOM     15  H8  GCD     1      32.800  24.560  30.640  1.00  0.00            
ATOM     16  O3  GCD     1      33.050  26.210  29.260  1.00  0.00            
ATOM     17  H9  GCD     1      32.940  26.970  29.830  1.00  0.00            
ATOM     18  C6  GCD     1      30.930  25.430  30.180  1.00  0.00            
ATOM     19  O4  GCD     1      30.360  24.390  30.910  1.00  0.00            
ATOM     20  H10 GCD     1      31.100  26.260  30.870  1.00  0.00            
ATOM     21  O5  GCD     1      30.090  25.830  29.090  1.00  0.00            
ATOM     22  C7  GCD     1      29.520  27.160  29.240  1.00  0.00            
ATOM     23  H11 GCD     1      30.040  27.800  29.960  1.00  0.00            
ATOM     24  C8  GCD     1      29.700  27.830  27.840  1.00  0.00            
ATOM     25  H12 GCD     1      29.350  27.130  27.080  1.00  0.00            
ATOM     26  O6  GCD     1      31.040  28.020  27.710  1.00  0.00            
ATOM     27  H13 GCD     1      31.490  27.170  27.750  1.00  0.00            
ATOM     28  C9  GCD     1      28.770  29.140  27.790  1.00  0.00            
ATOM     29  H14 GCD     1      29.270  29.860  28.450  1.00  0.00            
ATOM     30  O7  GCD     1      28.760  29.780  26.560  1.00  0.00            
ATOM     31  H15 GCD     1      28.190  29.260  25.980  1.00  0.00            
ATOM     32  C10 GCD     1      27.370  28.860  28.370  1.00  0.00            
ATOM     33  H16 GCD     1      26.720  29.740  28.430  1.00  0.00            
ATOM     34  O8  GCD     1      27.570  28.370  29.690  1.00  0.00            
ATOM     35  C11 GCD     1      28.120  27.100  29.760  1.00  0.00            
ATOM     36  H17 GCD     1      27.510  26.390  29.190  1.00  0.00            
ATOM     37  C12 GCD     1      28.130  26.730  31.250  1.00  0.00            
ATOM     38  H18 GCD     1      28.780  27.370  31.850  1.00  0.00            
ATOM     39  H19 GCD     1      28.460  25.680  31.160  1.00  0.00            
ATOM     40  O9  GCD     1      26.850  26.870  31.830  1.00  0.00            
ATOM     41  H20 GCD     1      26.470  27.620  31.360  1.00  0.00            
ATOM     42  O10 GCD     1      26.700  27.910  27.600  1.00  0.00            
ATOM     43  C13 GCD     1      25.670  28.390  26.730  1.00  0.00            
ATOM     44  H21 GCD     1      25.740  29.490  26.710  1.00  0.00            
ATOM     45  C14 GCD     1      25.930  27.690  25.410  1.00  0.00            
ATOM     46  H22 GCD     1      25.880  26.600  25.450  1.00  0.00            
ATOM     47  O11 GCD     1      27.160  28.200  24.940  1.00  0.00            
ATOM     48  H23 GCD     1      27.300  28.010  24.000  1.00  0.00            
ATOM     49  C15 GCD     1      24.720  28.060  24.450  1.00  0.00            
ATOM     50  H24 GCD     1      24.820  29.140  24.280  1.00  0.00            
ATOM     51  O12 GCD     1      24.790  27.600  23.110  1.00  0.00            
ATOM     52  H25 GCD     1      24.640  26.650  23.140  1.00  0.00            
ATOM     53  C16 GCD     1      23.310  27.920  25.090  1.00  0.00            
ATOM     54  H26 GCD     1      22.530  28.370  24.480  1.00  0.00            
ATOM     55  O13 GCD     1      23.320  28.610  26.350  1.00  0.00            
ATOM     56  C17 GCD     1      24.280  28.090  27.260  1.00  0.00            
ATOM     57  H27 GCD     1      24.160  27.020  27.470  1.00  0.00            
ATOM     58  C18 GCD     1      24.050  28.670  28.690  1.00  0.00            
ATOM     59  H28 GCD     1      24.700  28.060  29.340  1.00  0.00            
ATOM     60  H29 GCD     1      22.990  28.560  28.940  1.00  0.00            
ATOM     61  O14 GCD     1      24.310  30.060  28.870  1.00  0.00            
ATOM     62  H30 GCD     1      23.740  30.480  28.210  1.00  0.00            
ATOM     63  O15 GCD     1      23.000  26.520  25.220  1.00  0.00            
ATOM     64  C19 GCD     1      21.710  26.120  24.960  1.00  0.00            
ATOM     65  H31 GCD     1      21.010  26.960  25.120  1.00  0.00            
ATOM     66  C20 GCD     1      21.490  25.720  23.540  1.00  0.00            
ATOM     67  H32 GCD     1      22.250  24.950  23.360  1.00  0.00            
ATOM     68  O16 GCD     1      21.560  26.780  22.620  1.00  0.00            
ATOM     69  H33 GCD     1      20.790  27.350  22.700  1.00  0.00            
ATOM     70  C21 GCD     1      20.180  25.000  23.370  1.00  0.00            
ATOM     71  H34 GCD     1      19.420  25.700  23.760  1.00  0.00            
ATOM     72  O17 GCD     1      19.850  24.560  22.070  1.00  0.00            
ATOM     73  H35 GCD     1      20.350  23.780  21.810  1.00  0.00            
ATOM     74  C22 GCD     1      20.040  23.830  24.310  1.00  0.00            
ATOM     75  H36 GCD     1      19.050  23.390  24.180  1.00  0.00            
ATOM     76  O18 GCD     1      20.160  24.440  25.600  1.00  0.00            
ATOM     77  C23 GCD     1      21.420  25.070  26.020  1.00  0.00            
ATOM     78  H37 GCD     1      22.170  24.270  26.080  1.00  0.00            
ATOM     79  C24 GCD     1      21.230  25.590  27.420  1.00  0.00            
ATOM     80  H38 GCD     1      22.050  26.300  27.620  1.00  0.00            
ATOM     81  H39 GCD     1      21.310  24.820  28.190  1.00  0.00            
ATOM     82  O19 GCD     1      20.000  26.350  27.600  1.00  0.00            
ATOM     83  H40 GCD     1      19.200  25.900  27.320  1.00  0.00            
ATOM     84  O20 GCD     1      21.070  22.880  24.040  1.00  0.00            
ATOM     85  C25 GCD     1      20.530  21.580  23.670  1.00  0.00            
ATOM     86  H41 GCD     1      19.460  21.600  23.440  1.00  0.00            
ATOM     87  C26 GCD     1      21.290  21.080  22.450  1.00  0.00            
ATOM     88  H42 GCD     1      22.360  20.990  22.680  1.00  0.00            
ATOM     89  O21 GCD     1      21.230  22.050  21.370  1.00  0.00            
ATOM     90  H43 GCD     1      21.920  21.840  20.730  1.00  0.00            
ATOM     91  C27 GCD     1      20.810  19.730  22.020  1.00  0.00            
ATOM     92  H44 GCD     1      19.710  19.830  21.980  1.00  0.00            
ATOM     93  O22 GCD     1      21.420  19.310  20.780  1.00  0.00            
ATOM     94  H45 GCD     1      22.270  18.930  21.030  1.00  0.00            
ATOM     95  C28 GCD     1      21.070  18.740  23.130  1.00  0.00            
ATOM     96  H46 GCD     1      20.620  17.770  22.930  1.00  0.00            
ATOM     97  O23 GCD     1      20.520  19.220  24.340  1.00  0.00            
ATOM     98  C29 GCD     1      20.780  20.620  24.770  1.00  0.00            
ATOM     99  H47 GCD     1      21.850  20.700  24.990  1.00  0.00            
ATOM    100  C30 GCD     1      19.760  20.730  25.890  1.00  0.00            
ATOM    101  H48 GCD     1      18.750  20.560  25.500  1.00  0.00            
ATOM    102  H49 GCD     1      19.750  21.780  26.200  1.00  0.00            
ATOM    103  O24 GCD     1      19.900  19.930  27.090  1.00  0.00            
ATOM    104  H50 GCD     1      19.640  19.050  26.830  1.00  0.00            
ATOM    105  O25 GCD     1      22.500  18.460  23.380  1.00  0.00            
ATOM    106  C31 GCD     1      23.050  17.150  23.040  1.00  0.00            
ATOM    107  H51 GCD     1      22.250  16.550  22.580  1.00  0.00            
ATOM    108  C32 GCD     1      24.230  17.250  22.030  1.00  0.00            
ATOM    109  H52 GCD     1      24.830  18.080  22.430  1.00  0.00            
ATOM    110  O26 GCD     1      23.770  17.540  20.700  1.00  0.00            
ATOM    111  H53 GCD     1      24.490  17.500  20.060  1.00  0.00            
ATOM    112  C33 GCD     1      25.100  15.980  22.010  1.00  0.00            
ATOM    113  H54 GCD     1      24.490  15.270  21.440  1.00  0.00            
ATOM    114  O27 GCD     1      26.410  16.200  21.280  1.00  0.00            
ATOM    115  H55 GCD     1      27.110  15.740  21.760  1.00  0.00            
ATOM    116  C34 GCD     1      25.440  15.530  23.400  1.00  0.00            
ATOM    117  H56 GCD     1      25.950  14.560  23.450  1.00  0.00            
ATOM    118  O28 GCD     1      24.280  15.420  24.190  1.00  0.00            
ATOM    119  C35 GCD     1      23.410  16.570  24.370  1.00  0.00            
ATOM    120  H57 GCD     1      23.970  17.420  24.790  1.00  0.00            
ATOM    121  C36 GCD     1      22.200  16.240  25.200  1.00  0.00            
ATOM    122  H58 GCD     1      21.500  17.060  25.400  1.00  0.00            
ATOM    123  H59 GCD     1      22.570  15.920  26.190  1.00  0.00            
ATOM    124  O29 GCD     1      21.510  15.120  24.630  1.00  0.00            
ATOM    125  H60 GCD     1      20.560  15.300  24.670  1.00  0.00            
ATOM    126  O30 GCD     1      26.410  16.480  23.940  1.00  0.00            
ATOM    127  C37 GCD     1      27.480  15.850  24.670  1.00  0.00            
ATOM    128  H61 GCD     1      27.370  14.760  24.620  1.00  0.00            
ATOM    129  C38 GCD     1      28.770  16.040  23.970  1.00  0.00            
ATOM    130  H62 GCD     1      28.730  17.130  23.900  1.00  0.00            
ATOM    131  O31 GCD     1      28.690  15.510  22.650  1.00  0.00            
ATOM    132  H63 GCD     1      29.370  15.960  22.140  1.00  0.00            
ATOM    133  C39 GCD     1      30.010  15.820  24.710  1.00  0.00            
ATOM    134  H64 GCD     1      30.050  14.750  24.920  1.00  0.00            
ATOM    135  O32 GCD     1      31.180  16.360  24.080  1.00  0.00            
ATOM    136  H65 GCD     1      31.930  15.760  24.150  1.00  0.00            
ATOM    137  C40 GCD     1      30.020  16.270  26.200  1.00  0.00            
ATOM    138  H66 GCD     1      30.840  15.850  26.800  1.00  0.00            
ATOM    139  O33 GCD     1      28.840  15.840  26.770  1.00  0.00            
ATOM    140  C41 GCD     1      27.590  16.240  26.180  1.00  0.00            
ATOM    141  H67 GCD     1      27.440  17.330  26.200  1.00  0.00            
ATOM    142  C42 GCD     1      26.350  15.670  26.960  1.00  0.00            
ATOM    143  H68 GCD     1      26.600  14.660  27.330  1.00  0.00            
ATOM    144  H69 GCD     1      25.490  15.690  26.290  1.00  0.00            
ATOM    145  O34 GCD     1      26.100  16.430  28.140  1.00  0.00            
ATOM    146  H70 GCD     1      25.310  16.980  28.090  1.00  0.00            
ATOM    147  O35 GCD     1      30.050  17.700  26.390  1.00  0.00            
ATOM    148  C43 GCD     1      30.930  18.290  27.300  1.00  0.00            
ATOM    149  H71 GCD     1      31.570  17.560  27.820  1.00  0.00            
ATOM    150  C44 GCD     1      31.840  19.280  26.540  1.00  0.00            
ATOM    151  H72 GCD     1      31.130  20.000  26.110  1.00  0.00            
ATOM    152  O36 GCD     1      32.530  18.510  25.580  1.00  0.00            
ATOM    153  H73 GCD     1      31.950  17.850  25.170  1.00  0.00            
ATOM    154  C45 GCD     1      32.790  19.970  27.490  1.00  0.00            
ATOM    155  H74 GCD     1      33.610  19.300  27.790  1.00  0.00            
ATOM    156  O37 GCD     1      33.450  21.070  26.740  1.00  0.00            
ATOM    157  H75 GCD     1      33.920  20.690  25.990  1.00  0.00            
ATOM    158  C46 GCD     1      32.090  20.390  28.800  1.00  0.00            
ATOM    159  H76 GCD     1      32.910  20.530  29.520  1.00  0.00            
ATOM    160  O38 GCD     1      31.290  21.610  28.610  1.00  0.00            
ATOM    161  O39 GCD     1      31.220  19.370  29.280  1.00  0.00            
ATOM    162  C47 GCD     1      30.140  19.020  28.400  1.00  0.00            
ATOM    163  H77 GCD     1      29.620  19.900  28.000  1.00  0.00            
ATOM    164  C48 GCD     1      29.150  18.020  29.030  1.00  0.00            
ATOM    165  H78 GCD     1      29.720  17.090  29.180  1.00  0.00            
ATOM    166  H79 GCD     1      28.350  17.830  28.310  1.00  0.00            
ATOM    167  O40 GCD     1      28.710  18.520  30.290  1.00  0.00            
ATOM    168  H80 GCD     1      29.530  18.610  30.800  1.00  0.00            
ATOM    169  C1  CH4     2      29.800  26.810  22.750  1.00  0.00            
ATOM    170  C2  CH4     2      30.540  26.790  24.100  1.00  0.00            
ATOM    171  C3  CH4     2      32.030  27.170  23.770  1.00  0.00            
ATOM    172  C4  CH4     2      30.350  25.510  24.980  1.00  0.00            
ATOM    173  O1  CH4     2      31.230  24.960  25.620  1.00  0.00            
ATOM    174  N1  CH4     2      29.100  24.980  24.880  1.00  0.00            
ATOM    175  C5  CH4     2      28.580  23.990  25.700  1.00  0.00            
ATOM    176  C6  CH4     2      28.860  22.680  25.410  1.00  0.00            
ATOM    177  C7  CH4     2      28.290  21.550  26.140  1.00  0.00            
ATOM    178  C8  CH4     2      27.410  21.830  27.200  1.00  0.00            
ATOM    179  N2  CH4     2      26.900  20.630  27.940  1.00  0.00            
ATOM    180  O2  CH4     2      26.490  19.710  27.250  1.00  0.00            
ATOM    181  O3  CH4     2      26.850  20.690  29.180  1.00  0.00            
ATOM    182  C9  CH4     2      27.010  23.200  27.440  1.00  0.00            
ATOM    183  C10 CH4     2      25.900  23.540  28.420  1.00  0.00            
ATOM    184  F1  CH4     2      25.060  22.560  28.560  1.00  0.00            
ATOM    185  F2  CH4     2      26.440  23.700  29.660  1.00  0.00            
ATOM    186  F3  CH4     2      25.220  24.650  28.160  1.00  0.00            
ATOM    187  C11 CH4     2      27.610  24.250  26.630  1.00  0.00            
ATOM    188  H1  CH4     2      28.720  26.660  22.900  1.00  0.00            
ATOM    189  H2  CH4     2      29.800  27.790  22.270  1.00  0.00            
ATOM    190  H3  CH4     2      30.380  26.200  22.050  1.00  0.00            
ATOM    191  H4  CH4     2      30.170  27.710  24.560  1.00  0.00            
ATOM    192  H5  CH4     2      32.450  26.440  23.070  1.00  0.00            
ATOM    193  H6  CH4     2      32.070  28.210  23.430  1.00  0.00            
ATOM    194  H7  CH4     2      32.650  27.170  24.680  1.00  0.00            
ATOM    195  H8  CH4     2      28.590  25.410  24.120  1.00  0.00            
ATOM    196  H9  CH4     2      29.550  22.470  24.600  1.00  0.00            
ATOM    197  H10 CH4     2      28.600  20.570  25.790  1.00  0.00            
ATOM    198  H11 CH4     2      27.340  25.300  26.720  1.00  0.00            
TER
ENDMDL
MODEL        1
ATOM      1  H1  GCD     1      23.980  20.120  21.210  1.00  0.00            
ATOM      2  O1  GCD     1      23.460  20.860  21.540  1.00  0.00            
ATOM      3  C1  GCD     1      23.250  20.440  22.930  1.00  0.00            
ATOM      4  H2  GCD     1      22.770  21.290  23.430  1.00  0.00            
ATOM      5  H3  GCD     1      22.480  19.660  23.020  1.00  0.00            
ATOM      6  C2  GCD     1      24.450  19.960  23.650  1.00  0.00            
ATOM      7  H4  GCD     1      24.730  19.020  23.160  1.00  0.00            
ATOM      8  C3  GCD     1      24.110  19.580  25.130  1.00  0.00            
ATOM      9  H5  GCD     1      23.770  20.520  25.570  1.00  0.00            
ATOM     10  C4  GCD     1      25.380  19.210  25.730  1.00  0.00            
ATOM     11  H6  GCD     1      25.680  18.320  25.150  1.00  0.00            
ATOM     12  O2  GCD     1      25.200  18.860  27.090  1.00  0.00            
ATOM     13  H7  GCD     1      25.830  18.180  27.350  1.00  0.00            
ATOM     14  C5  GCD     1      26.590  20.120  25.570  1.00  0.00            
ATOM     15  H8  GCD     1      26.280  21.020  26.120  1.00  0.00            
ATOM     16  O3  GCD     1      27.800  19.510  26.100  1.00  0.00            
ATOM     17  H9  GCD     1      27.570  19.080  26.930  1.00  0.00            
ATOM     18  C6  GCD     1      26.780  20.500  24.140  1.00  0.00            
ATOM     19  O4  GCD     1      25.510  20.940  23.600  1.00  0.00            
ATOM     20  H10 GCD     1      27.580  21.220  23.990  1.00  0.00            
ATOM     21  O5  GCD     1      27.150  19.260  23.510  1.00  0.00            
ATOM     22  C7  GCD     1      28.270  19.370  22.600  1.00  0.00            
ATOM     23  H11 GCD     1      28.640  20.400  22.510  1.00  0.00            
ATOM     24  C8  GCD     1      29.390  18.420  23.130  1.00  0.00            
ATOM     25  H12 GCD     1      28.970  17.430  23.320  1.00  0.00            
ATOM     26  O6  GCD     1      29.920  18.910  24.360  1.00  0.00            
ATOM     27  H13 GCD     1      29.240  19.040  25.030  1.00  0.00            
ATOM     28  C9  GCD     1      30.470  18.180  22.110  1.00  0.00            
ATOM     29  H14 GCD     1      31.090  19.080  22.050  1.00  0.00            
ATOM     30  O7  GCD     1      31.370  17.110  22.560  1.00  0.00            
ATOM     31  H15 GCD     1      30.940  16.270  22.790  1.00  0.00            
ATOM     32  C10 GCD     1      29.900  17.770  20.770  1.00  0.00            
ATOM     33  H16 GCD     1      30.740  17.740  20.070  1.00  0.00            
ATOM     34  O8  GCD     1      28.970  18.760  20.400  1.00  0.00            
ATOM     35  C11 GCD     1      27.810  19.030  21.240  1.00  0.00            
ATOM     36  H17 GCD     1      27.170  18.140  21.290  1.00  0.00            
ATOM     37  C12 GCD     1      26.970  20.100  20.650  1.00  0.00            
ATOM     38  H18 GCD     1      26.160  20.340  21.350  1.00  0.00            
ATOM     39  H19 GCD     1      26.590  19.870  19.650  1.00  0.00            
ATOM     40  O9  GCD     1      27.670  21.390  20.480  1.00  0.00            
ATOM     41  H20 GCD     1      28.620  21.310  20.310  1.00  0.00            
ATOM     42  O10 GCD     1      29.280  16.480  20.760  1.00  0.00            
ATOM     43  C13 GCD     1      29.320  15.920  19.460  1.00  0.00            
ATOM     44  H21 GCD     1      29.270  16.700  18.690  1.00  0.00            
ATOM     45  C14 GCD     1      30.550  14.970  19.390  1.00  0.00            
ATOM     46  H22 GCD     1      30.480  14.270  20.230  1.00  0.00            
ATOM     47  O11 GCD     1      31.730  15.750  19.440  1.00  0.00            
ATOM     48  H23 GCD     1      31.970  15.900  20.360  1.00  0.00            
ATOM     49  C15 GCD     1      30.370  14.120  18.050  1.00  0.00            
ATOM     50  H24 GCD     1      30.470  14.910  17.300  1.00  0.00            
ATOM     51  O12 GCD     1      31.320  13.050  17.900  1.00  0.00            
ATOM     52  H25 GCD     1      30.970  12.300  18.390  1.00  0.00            
ATOM     53  C16 GCD     1      28.970  13.510  17.870  1.00  0.00            
ATOM     54  H26 GCD     1      28.880  13.060  16.880  1.00  0.00            
ATOM     55  O13 GCD     1      27.940  14.470  18.000  1.00  0.00            
ATOM     56  C17 GCD     1      27.970  15.110  19.270  1.00  0.00            
ATOM     57  H27 GCD     1      27.980  14.290  19.990  1.00  0.00            
ATOM     58  C18 GCD     1      26.720  15.920  19.370  1.00  0.00            
ATOM     59  H28 GCD     1      26.780  16.860  18.810  1.00  0.00            
ATOM     60  H29 GCD     1      26.540  16.180  20.420  1.00  0.00            
ATOM     61  O14 GCD     1      25.570  15.180  19.080  1.00  0.00            
ATOM     62  H30 GCD     1      25.610  14.880  18.170  1.00  0.00            
ATOM     63  O15 GCD     1      28.740  12.500  18.860  1.00  0.00            
ATOM     64  C19 GCD     1      28.710  11.160  18.290  1.00  0.00            
ATOM     65  H31 GCD     1      29.230  11.210  17.330  1.00  0.00            
ATOM     66  C20 GCD     1      29.450  10.310  19.310  1.00  0.00            
ATOM     67  H32 GCD     1      29.130  10.430  20.350  1.00  0.00            
ATOM     68  O16 GCD     1      30.800  10.630  19.170  1.00  0.00            
ATOM     69  H33 GCD     1      31.320  10.070  19.760  1.00  0.00            
ATOM     70  C21 GCD     1      29.300   8.830  19.030  1.00  0.00            
ATOM     71  H34 GCD     1      29.800   8.610  18.080  1.00  0.00            
ATOM     72  O17 GCD     1      29.860   8.010  20.060  1.00  0.00            
ATOM     73  H35 GCD     1      30.470   7.420  19.590  1.00  0.00            
ATOM     74  C22 GCD     1      27.860   8.500  18.740  1.00  0.00            
ATOM     75  H36 GCD     1      27.770   7.500  18.300  1.00  0.00            
ATOM     76  O18 GCD     1      27.280   9.290  17.750  1.00  0.00            
ATOM     77  C23 GCD     1      27.270  10.720  18.040  1.00  0.00            
ATOM     78  H37 GCD     1      26.670  10.950  18.930  1.00  0.00            
ATOM     79  C24 GCD     1      26.600  11.330  16.830  1.00  0.00            
ATOM     80  H38 GCD     1      27.090  10.960  15.920  1.00  0.00            
ATOM     81  H39 GCD     1      26.580  12.420  16.940  1.00  0.00            
ATOM     82  O19 GCD     1      25.250  10.970  16.730  1.00  0.00            
ATOM     83  H40 GCD     1      25.110  10.020  16.670  1.00  0.00            
ATOM     84  O20 GCD     1      27.030   8.690  19.940  1.00  0.00            
ATOM     85  C25 GCD     1      26.280   7.590  20.420  1.00  0.00            
ATOM     86  H41 GCD     1      26.620   6.690  19.880  1.00  0.00            
ATOM     87  C26 GCD     1      26.620   7.430  21.890  1.00  0.00            
ATOM     88  H42 GCD     1      26.430   8.410  22.340  1.00  0.00            
ATOM     89  O21 GCD     1      27.990   7.080  22.020  1.00  0.00            
ATOM     90  H43 GCD     1      28.370   7.540  21.270  1.00  0.00            
ATOM     91  C27 GCD     1      25.770   6.370  22.560  1.00  0.00            
ATOM     92  H44 GCD     1      25.980   5.420  22.050  1.00  0.00            
ATOM     93  O22 GCD     1      26.080   6.320  23.980  1.00  0.00            
ATOM     94  H45 GCD     1      27.020   6.130  24.070  1.00  0.00            
ATOM     95  C28 GCD     1      24.310   6.590  22.200  1.00  0.00            
ATOM     96  H46 GCD     1      23.770   5.750  22.640  1.00  0.00            
ATOM     97  O23 GCD     1      24.200   6.590  20.780  1.00  0.00            
ATOM     98  C29 GCD     1      24.790   7.750  20.260  1.00  0.00            
ATOM     99  H47 GCD     1      24.490   8.680  20.750  1.00  0.00            
ATOM    100  C30 GCD     1      24.300   7.920  18.820  1.00  0.00            
ATOM    101  H48 GCD     1      24.820   8.800  18.420  1.00  0.00            
ATOM    102  H49 GCD     1      23.220   8.080  18.920  1.00  0.00            
ATOM    103  O24 GCD     1      24.430   6.830  17.950  1.00  0.00            
ATOM    104  H50 GCD     1      23.970   6.980  17.120  1.00  0.00            
ATOM    105  O25 GCD     1      23.800   7.770  22.830  1.00  0.00            
ATOM    106  C31 GCD     1      22.680   7.630  23.730  1.00  0.00            
ATOM    107  H51 GCD     1      22.510   6.590  24.010  1.00  0.00            
ATOM    108  C32 GCD     1      23.130   8.470  24.970  1.00  0.00            
ATOM    109  H52 GCD     1      23.570   9.420  24.650  1.00  0.00            
ATOM    110  O26 GCD     1      24.210   7.850  25.620  1.00  0.00            
ATOM    111  H53 GCD     1      24.540   7.130  25.070  1.00  0.00            
ATOM    112  C33 GCD     1      21.940   8.670  25.950  1.00  0.00            
ATOM    113  H54 GCD     1      21.730   7.630  26.230  1.00  0.00            
ATOM    114  O27 GCD     1      22.410   9.480  27.040  1.00  0.00            
ATOM    115  H55 GCD     1      21.710   9.640  27.680  1.00  0.00            
ATOM    116  C34 GCD     1      20.820   9.260  25.180  1.00  0.00            
ATOM    117  H56 GCD     1      19.950   9.270  25.840  1.00  0.00            
ATOM    118  O28 GCD     1      20.520   8.520  24.070  1.00  0.00            
ATOM    119  C35 GCD     1      21.500   8.320  23.070  1.00  0.00            
ATOM    120  H57 GCD     1      21.820   9.290  22.670  1.00  0.00            
ATOM    121  C36 GCD     1      20.930   7.380  22.000  1.00  0.00            
ATOM    122  H58 GCD     1      20.630   6.410  22.400  1.00  0.00            
ATOM    123  H59 GCD     1      21.770   7.150  21.320  1.00  0.00            
ATOM    124  O29 GCD     1      19.950   7.970  21.160  1.00  0.00            
ATOM    125  H60 GCD     1      19.190   8.120  21.740  1.00  0.00            
ATOM    126  O30 GCD     1      21.100  10.540  24.790  1.00  0.00            
ATOM    127  C37 GCD     1      20.120  11.530  24.990  1.00  0.00            
ATOM    128  H61 GCD     1      19.130  11.080  24.870  1.00  0.00            
ATOM    129  C38 GCD     1      20.150  12.220  26.350  1.00  0.00            
ATOM    130  H62 GCD     1      21.130  12.670  26.560  1.00  0.00            
ATOM    131  O31 GCD     1      19.970  11.310  27.450  1.00  0.00            
ATOM    132  H63 GCD     1      20.580  11.530  28.160  1.00  0.00            
ATOM    133  C39 GCD     1      19.100  13.290  26.520  1.00  0.00            
ATOM    134  H64 GCD     1      18.150  12.780  26.330  1.00  0.00            
ATOM    135  O32 GCD     1      19.260  14.060  27.700  1.00  0.00            
ATOM    136  H65 GCD     1      19.960  14.680  27.450  1.00  0.00            
ATOM    137  C40 GCD     1      19.170  14.240  25.330  1.00  0.00            
ATOM    138  H66 GCD     1      18.340  14.950  25.260  1.00  0.00            
ATOM    139  O33 GCD     1      19.050  13.470  24.100  1.00  0.00            
ATOM    140  C41 GCD     1      20.230  12.590  23.920  1.00  0.00            
ATOM    141  H67 GCD     1      21.190  13.120  24.010  1.00  0.00            
ATOM    142  C42 GCD     1      20.090  12.010  22.580  1.00  0.00            
ATOM    143  H68 GCD     1      19.240  11.320  22.620  1.00  0.00            
ATOM    144  H69 GCD     1      21.000  11.490  22.280  1.00  0.00            
ATOM    145  O34 GCD     1      19.780  13.030  21.600  1.00  0.00            
ATOM    146  H70 GCD     1      18.960  13.460  21.890  1.00  0.00            
ATOM    147  O35 GCD     1      20.480  14.920  25.420  1.00  0.00            
ATOM    148  C43 GCD     1      20.460  16.360  25.580  1.00  0.00            
ATOM    149  H71 GCD     1      19.420  16.540  25.880  1.00  0.00            
ATOM    150  C44 GCD     1      21.450  16.740  26.720  1.00  0.00            
ATOM    151  H72 GCD     1      22.440  16.450  26.340  1.00  0.00            
ATOM    152  O36 GCD     1      21.110  16.170  28.040  1.00  0.00            
ATOM    153  H73 GCD     1      20.750  16.900  28.560  1.00  0.00            
ATOM    154  C45 GCD     1      21.480  18.270  26.820  1.00  0.00            
ATOM    155  H74 GCD     1      20.460  18.560  27.090  1.00  0.00            
ATOM    156  O37 GCD     1      22.370  18.670  27.910  1.00  0.00            
ATOM    157  H75 GCD     1      23.280  18.660  27.610  1.00  0.00            
ATOM    158  C46 GCD     1      21.890  18.940  25.490  1.00  0.00            
ATOM    159  H76 GCD     1      21.800  20.030  25.470  1.00  0.00            
ATOM    160  O38 GCD     1      23.190  18.530  25.170  1.00  0.00            
ATOM    161  O39 GCD     1      20.900  18.480  24.450  1.00  0.00            
ATOM    162  C47 GCD     1      20.840  17.070  24.170  1.00  0.00            
ATOM    163  H77 GCD     1      21.880  16.880  23.900  1.00  0.00            
ATOM    164  C48 GCD     1      19.950  16.850  22.990  1.00  0.00            
ATOM    165  H78 GCD     1      19.920  15.780  22.720  1.00  0.00            
ATOM    166  H79 GCD     1      20.520  17.300  22.170  1.00  0.00            
ATOM    167  O40 GCD     1      18.600  17.470  23.060  1.00  0.00            
ATOM    168  H80 GCD     1      18.100  17.030  22.360  1.00  0.00            
ATOM    169  C1  CH4     2      32.050  11.600  23.460  1.00  0.00            
ATOM    170  C2  CH4     2      31.600  12.420  22.230  1.00  0.00            
ATOM    171  C3  CH4     2      32.850  13.230  21.660  1.00  0.00            
ATOM    172  C4  CH4     2      30.440  13.370  22.590  1.00  0.00            
ATOM    173  O1  CH4     2      30.540  14.540  22.880  1.00  0.00            
ATOM    174  N1  CH4     2      29.180  12.790  22.350  1.00  0.00            
ATOM    175  C5  CH4     2      27.910  13.400  22.550  1.00  0.00            
ATOM    176  C6  CH4     2      27.610  14.480  23.400  1.00  0.00            
ATOM    177  C7  CH4     2      26.260  14.860  23.620  1.00  0.00            
ATOM    178  C8  CH4     2      25.190  14.260  22.970  1.00  0.00            
ATOM    179  N2  CH4     2      23.790  14.680  23.150  1.00  0.00            
ATOM    180  O2  CH4     2      23.270  14.590  24.260  1.00  0.00            
ATOM    181  O3  CH4     2      23.530  15.580  22.360  1.00  0.00            
ATOM    182  C9  CH4     2      25.530  13.140  22.180  1.00  0.00            
ATOM    183  C10 CH4     2      24.380  12.170  21.590  1.00  0.00            
ATOM    184  F1  CH4     2      24.810  11.210  20.730  1.00  0.00            
ATOM    185  F2  CH4     2      23.600  11.610  22.480  1.00  0.00            
ATOM    186  F3  CH4     2      23.490  12.870  20.790  1.00  0.00            
ATOM    187  C11 CH4     2      26.890  12.780  21.970  1.00  0.00            
ATOM    188  H1  CH4     2      31.220  11.290  24.110  1.00  0.00            
ATOM    189  H2  CH4     2      32.620  10.680  23.250  1.00  0.00            
ATOM    190  H3  CH4     2      32.680  12.240  24.090  1.00  0.00            
ATOM    191  H4  CH4     2      31.210  11.820  21.400  1.00  0.00            
ATOM    192  H5  CH4     2      33.230  14.060  22.270  1.00  0.00            
ATOM    193  H6  CH4     2      33.750  12.610  21.650  1.00  0.00            
ATOM    194  H7  CH4     2      32.790  13.520  20.610  1.00  0.00            
ATOM    195  H8  CH4     2      29.140  11.780  22.290  1.00  0.00            
ATOM    196  H9  CH4     2      28.330  15.060  23.970  1.00  0.00            
ATOM    197  H10 CH4     2      26.110  15.630  24.380  1.00  0.00            
ATOM    198  H11 CH4     2      27.150  11.950  21.310  1.00  0.00            
TER
ENDMDL
MODEL        1
ATOM      1  H1  GCD     1      33.090  19.090  14.050  1.00  0.00            
ATOM      2  O1  GCD     1      33.330  19.490  14.890  1.00  0.00            
ATOM      3  C1  GCD     1      33.100  18.590  16.080  1.00  0.00            
ATOM      4  H2  GCD     1      33.830  17.780  15.980  1.00  0.00            
ATOM      5  H3  GCD     1      33.240  19.200  16.980  1.00  0.00            
ATOM      6  C2  GCD     1      31.710  17.980  15.990  1.00  0.00            
ATOM      7  H4  GCD     1      30.960  18.760  15.770  1.00  0.00            
ATOM      8  C3  GCD     1      31.470  17.000  17.140  1.00  0.00            
ATOM      9  H5  GCD     1      32.310  16.290  17.120  1.00  0.00            
ATOM     10  C4  GCD     1      30.210  16.240  16.970  1.00  0.00            
ATOM     11  H6  GCD     1      29.400  16.970  16.970  1.00  0.00            
ATOM     12  O2  GCD     1      30.190  15.300  18.060  1.00  0.00            
ATOM     13  H7  GCD     1      30.150  15.810  18.870  1.00  0.00            
ATOM     14  C5  GCD     1      30.130  15.490  15.610  1.00  0.00            
ATOM     15  H8  GCD     1      30.970  14.800  15.560  1.00  0.00            
ATOM     16  O3  GCD     1      28.860  14.840  15.390  1.00  0.00            
ATOM     17  H9  GCD     1      28.550  14.420  16.210  1.00  0.00            
ATOM     18  C6  GCD     1      30.340  16.550  14.500  1.00  0.00            
ATOM     19  O4  GCD     1      31.630  17.110  14.760  1.00  0.00            
ATOM     20  H10 GCD     1      30.570  16.300  13.460  1.00  0.00            
ATOM     21  O5  GCD     1      29.350  17.590  14.460  1.00  0.00            
ATOM     22  C7  GCD     1      28.670  17.980  13.290  1.00  0.00            
ATOM     23  H11 GCD     1      29.070  17.240  12.590  1.00  0.00            
ATOM     24  C8  GCD     1      27.160  17.840  13.590  1.00  0.00            
ATOM     25  H12 GCD     1      26.820  18.580  14.330  1.00  0.00            
ATOM     26  O6  GCD     1      26.820  16.500  14.060  1.00  0.00            
ATOM     27  H13 GCD     1      27.670  16.190  14.400  1.00  0.00            
ATOM     28  C9  GCD     1      26.430  18.140  12.270  1.00  0.00            
ATOM     29  H14 GCD     1      26.500  17.300  11.570  1.00  0.00            
ATOM     30  O7  GCD     1      25.030  18.250  12.470  1.00  0.00            
ATOM     31  H15 GCD     1      24.810  19.120  12.820  1.00  0.00            
ATOM     32  C10 GCD     1      26.900  19.460  11.640  1.00  0.00            
ATOM     33  H16 GCD     1      26.490  19.670  10.650  1.00  0.00            
ATOM     34  O8  GCD     1      28.290  19.390  11.440  1.00  0.00            
ATOM     35  C11 GCD     1      28.980  19.320  12.660  1.00  0.00            
ATOM     36  H17 GCD     1      28.830  20.130  13.390  1.00  0.00            
ATOM     37  C12 GCD     1      30.450  19.410  12.370  1.00  0.00            
ATOM     38  H18 GCD     1      30.710  18.560  11.720  1.00  0.00            
ATOM     39  H19 GCD     1      31.000  19.260  13.320  1.00  0.00            
ATOM     40  O9  GCD     1      30.920  20.690  11.910  1.00  0.00            
ATOM     41  H20 GCD     1      30.210  21.150  11.450  1.00  0.00            
ATOM     42  O10 GCD     1      26.620  20.600  12.460  1.00  0.00            
ATOM     43  C13 GCD     1      25.490  21.410  12.030  1.00  0.00            
ATOM     44  H21 GCD     1      24.870  20.860  11.310  1.00  0.00            
ATOM     45  C14 GCD     1      24.620  21.640  13.280  1.00  0.00            
ATOM     46  H22 GCD     1      25.230  22.070  14.080  1.00  0.00            
ATOM     47  O11 GCD     1      23.990  20.460  13.760  1.00  0.00            
ATOM     48  H23 GCD     1      23.390  20.590  14.500  1.00  0.00            
ATOM     49  C15 GCD     1      23.640  22.740  12.990  1.00  0.00            
ATOM     50  H24 GCD     1      23.010  22.370  12.170  1.00  0.00            
ATOM     51  O12 GCD     1      22.860  23.090  14.070  1.00  0.00            
ATOM     52  H25 GCD     1      22.070  23.560  13.770  1.00  0.00            
ATOM     53  C16 GCD     1      24.300  23.980  12.420  1.00  0.00            
ATOM     54  H26 GCD     1      23.560  24.740  12.150  1.00  0.00            
ATOM     55  O13 GCD     1      24.940  23.560  11.210  1.00  0.00            
ATOM     56  C17 GCD     1      26.030  22.680  11.320  1.00  0.00            
ATOM     57  H27 GCD     1      26.750  23.180  11.970  1.00  0.00            
ATOM     58  C18 GCD     1      26.660  22.390   9.990  1.00  0.00            
ATOM     59  H28 GCD     1      27.570  21.790  10.150  1.00  0.00            
ATOM     60  H29 GCD     1      27.020  23.360   9.630  1.00  0.00            
ATOM     61  O14 GCD     1      25.840  21.830   9.010  1.00  0.00            
ATOM     62  H30 GCD     1      26.520  21.540   8.390  1.00  0.00            
ATOM     63  O15 GCD     1      25.310  24.520  13.320  1.00  0.00            
ATOM     64  C19 GCD     1      25.420  25.980  13.310  1.00  0.00            
ATOM     65  H31 GCD     1      24.750  26.350  12.520  1.00  0.00            
ATOM     66  C20 GCD     1      25.030  26.550  14.660  1.00  0.00            
ATOM     67  H32 GCD     1      25.670  26.050  15.400  1.00  0.00            
ATOM     68  O16 GCD     1      23.650  26.350  14.990  1.00  0.00            
ATOM     69  H33 GCD     1      23.180  26.940  14.390  1.00  0.00            
ATOM     70  C21 GCD     1      25.430  27.990  14.860  1.00  0.00            
ATOM     71  H34 GCD     1      24.800  28.640  14.250  1.00  0.00            
ATOM     72  O17 GCD     1      25.330  28.430  16.260  1.00  0.00            
ATOM     73  H35 GCD     1      26.190  28.630  16.650  1.00  0.00            
ATOM     74  C22 GCD     1      26.870  28.140  14.450  1.00  0.00            
ATOM     75  H36 GCD     1      27.090  29.200  14.310  1.00  0.00            
ATOM     76  O18 GCD     1      27.190  27.620  13.190  1.00  0.00            
ATOM     77  C23 GCD     1      26.830  26.300  12.940  1.00  0.00            
ATOM     78  H37 GCD     1      27.480  25.660  13.550  1.00  0.00            
ATOM     79  C24 GCD     1      27.180  26.100  11.480  1.00  0.00            
ATOM     80  H38 GCD     1      26.750  26.940  10.920  1.00  0.00            
ATOM     81  H39 GCD     1      26.880  25.180  10.960  1.00  0.00            
ATOM     82  O19 GCD     1      28.570  26.110  11.340  1.00  0.00            
ATOM     83  H40 GCD     1      28.910  27.010  11.300  1.00  0.00            
ATOM     84  O20 GCD     1      27.760  27.610  15.520  1.00  0.00            
ATOM     85  C25 GCD     1      28.700  28.590  15.920  1.00  0.00            
ATOM     86  H41 GCD     1      28.710  29.470  15.260  1.00  0.00            
ATOM     87  C26 GCD     1      28.350  29.110  17.360  1.00  0.00            
ATOM     88  H42 GCD     1      28.080  28.260  18.000  1.00  0.00            
ATOM     89  O21 GCD     1      27.250  29.990  17.250  1.00  0.00            
ATOM     90  H43 GCD     1      26.880  30.310  18.070  1.00  0.00            
ATOM     91  C27 GCD     1      29.530  29.930  18.040  1.00  0.00            
ATOM     92  H44 GCD     1      29.620  30.800  17.380  1.00  0.00            
ATOM     93  O22 GCD     1      29.210  30.380  19.340  1.00  0.00            
ATOM     94  H45 GCD     1      29.350  29.660  19.960  1.00  0.00            
ATOM     95  C28 GCD     1      30.880  29.130  17.990  1.00  0.00            
ATOM     96  H46 GCD     1      31.720  29.810  18.160  1.00  0.00            
ATOM     97  O23 GCD     1      31.050  28.780  16.650  1.00  0.00            
ATOM     98  C29 GCD     1      30.110  27.930  15.950  1.00  0.00            
ATOM     99  H47 GCD     1      30.060  27.000  16.520  1.00  0.00            
ATOM    100  C30 GCD     1      30.650  27.740  14.500  1.00  0.00            
ATOM    101  H48 GCD     1      30.070  26.920  14.040  1.00  0.00            
ATOM    102  H49 GCD     1      31.680  27.370  14.580  1.00  0.00            
ATOM    103  O24 GCD     1      30.670  28.960  13.760  1.00  0.00            
ATOM    104  H50 GCD     1      31.420  29.450  14.120  1.00  0.00            
ATOM    105  O25 GCD     1      30.900  28.020  18.840  1.00  0.00            
ATOM    106  C31 GCD     1      31.610  28.110  19.980  1.00  0.00            
ATOM    107  H51 GCD     1      31.910  29.150  20.170  1.00  0.00            
ATOM    108  C32 GCD     1      30.790  27.630  21.190  1.00  0.00            
ATOM    109  H52 GCD     1      30.440  26.630  20.910  1.00  0.00            
ATOM    110  O26 GCD     1      29.630  28.370  21.420  1.00  0.00            
ATOM    111  H53 GCD     1      29.060  27.790  21.930  1.00  0.00            
ATOM    112  C33 GCD     1      31.610  27.450  22.440  1.00  0.00            
ATOM    113  H54 GCD     1      32.060  28.440  22.580  1.00  0.00            
ATOM    114  O27 GCD     1      30.930  26.970  23.580  1.00  0.00            
ATOM    115  H55 GCD     1      30.950  26.010  23.500  1.00  0.00            
ATOM    116  C34 GCD     1      32.750  26.520  22.140  1.00  0.00            
ATOM    117  H56 GCD     1      33.450  26.470  22.970  1.00  0.00            
ATOM    118  O28 GCD     1      33.470  27.040  21.040  1.00  0.00            
ATOM    119  C35 GCD     1      32.790  27.160  19.840  1.00  0.00            
ATOM    120  H57 GCD     1      32.460  26.160  19.550  1.00  0.00            
ATOM    121  C36 GCD     1      33.800  27.500  18.770  1.00  0.00            
ATOM    122  H58 GCD     1      33.290  27.300  17.820  1.00  0.00            
ATOM    123  H59 GCD     1      34.620  26.780  18.860  1.00  0.00            
ATOM    124  O29 GCD     1      34.360  28.760  18.890  1.00  0.00            
ATOM    125  H60 GCD     1      34.800  29.050  18.080  1.00  0.00            
ATOM    126  O30 GCD     1      32.220  25.260  21.840  1.00  0.00            
ATOM    127  C37 GCD     1      32.640  24.160  22.730  1.00  0.00            
ATOM    128  H61 GCD     1      33.120  24.530  23.650  1.00  0.00            
ATOM    129  C38 GCD     1      31.480  23.300  23.150  1.00  0.00            
ATOM    130  H62 GCD     1      30.810  23.030  22.320  1.00  0.00            
ATOM    131  O31 GCD     1      30.720  24.110  23.970  1.00  0.00            
ATOM    132  H63 GCD     1      29.880  23.720  24.230  1.00  0.00            
ATOM    133  C39 GCD     1      31.970  22.020  23.890  1.00  0.00            
ATOM    134  H64 GCD     1      32.470  22.420  24.780  1.00  0.00            
ATOM    135  O32 GCD     1      30.810  21.250  24.240  1.00  0.00            
ATOM    136  H65 GCD     1      30.400  20.900  23.440  1.00  0.00            
ATOM    137  C40 GCD     1      32.970  21.210  23.010  1.00  0.00            
ATOM    138  H66 GCD     1      33.350  20.310  23.480  1.00  0.00            
ATOM    139  O33 GCD     1      34.010  22.040  22.600  1.00  0.00            
ATOM    140  C41 GCD     1      33.660  23.250  21.920  1.00  0.00            
ATOM    141  H67 GCD     1      33.160  22.980  20.980  1.00  0.00            
ATOM    142  C42 GCD     1      34.990  23.910  21.570  1.00  0.00            
ATOM    143  H68 GCD     1      34.870  24.840  21.000  1.00  0.00            
ATOM    144  H69 GCD     1      35.520  23.150  20.990  1.00  0.00            
ATOM    145  O34 GCD     1      35.700  24.210  22.780  1.00  0.00            
ATOM    146  H70 GCD     1      36.090  25.090  22.700  1.00  0.00            
ATOM    147  O35 GCD     1      32.300  20.780  21.790  1.00  0.00            
ATOM    148  C43 GCD     1      32.680  19.500  21.260  1.00  0.00            
ATOM    149  H71 GCD     1      33.450  19.070  21.930  1.00  0.00            
ATOM    150  C44 GCD     1      31.470  18.620  21.310  1.00  0.00            
ATOM    151  H72 GCD     1      30.700  19.040  20.640  1.00  0.00            
ATOM    152  O36 GCD     1      30.990  18.540  22.640  1.00  0.00            
ATOM    153  H73 GCD     1      30.130  18.120  22.710  1.00  0.00            
ATOM    154  C45 GCD     1      31.680  17.260  20.720  1.00  0.00            
ATOM    155  H74 GCD     1      32.380  16.900  21.480  1.00  0.00            
ATOM    156  O37 GCD     1      30.470  16.470  20.630  1.00  0.00            
ATOM    157  H75 GCD     1      30.550  15.740  21.260  1.00  0.00            
ATOM    158  C46 GCD     1      32.360  17.340  19.370  1.00  0.00            
ATOM    159  H76 GCD     1      32.650  16.300  19.190  1.00  0.00            
ATOM    160  O38 GCD     1      31.490  17.790  18.330  1.00  0.00            
ATOM    161  O39 GCD     1      33.490  18.230  19.340  1.00  0.00            
ATOM    162  C47 GCD     1      33.290  19.570  19.870  1.00  0.00            
ATOM    163  H77 GCD     1      32.520  20.100  19.300  1.00  0.00            
ATOM    164  C48 GCD     1      34.590  20.290  19.890  1.00  0.00            
ATOM    165  H78 GCD     1      34.540  21.350  20.170  1.00  0.00            
ATOM    166  H79 GCD     1      34.960  20.310  18.850  1.00  0.00            
ATOM    167  O40 GCD     1      35.500  19.660  20.830  1.00  0.00            
ATOM    168  H80 GCD     1      36.400  20.000  20.830  1.00  0.00            
ATOM    169  C1  CH4     2      24.430  18.080  16.050  1.00  0.00            
ATOM    170  C2  CH4     2      25.410  18.380  17.190  1.00  0.00            
ATOM    171  C3  CH4     2      24.650  18.460  18.560  1.00  0.00            
ATOM    172  C4  CH4     2      26.270  19.690  17.060  1.00  0.00            
ATOM    173  O1  CH4     2      25.920  20.690  16.520  1.00  0.00            
ATOM    174  N1  CH4     2      27.620  19.510  17.440  1.00  0.00            
ATOM    175  C5  CH4     2      28.610  20.490  17.550  1.00  0.00            
ATOM    176  C6  CH4     2      29.410  20.540  18.730  1.00  0.00            
ATOM    177  C7  CH4     2      30.410  21.430  18.970  1.00  0.00            
ATOM    178  C8  CH4     2      30.690  22.350  17.930  1.00  0.00            
ATOM    179  N2  CH4     2      31.740  23.300  18.180  1.00  0.00            
ATOM    180  O2  CH4     2      32.960  23.010  18.130  1.00  0.00            
ATOM    181  O3  CH4     2      31.320  24.210  18.850  1.00  0.00            
ATOM    182  C9  CH4     2      29.890  22.420  16.730  1.00  0.00            
ATOM    183  C10 CH4     2      30.150  23.430  15.580  1.00  0.00            
ATOM    184  F1  CH4     2      29.070  23.690  14.850  1.00  0.00            
ATOM    185  F2  CH4     2      30.610  24.580  15.920  1.00  0.00            
ATOM    186  F3  CH4     2      31.090  22.950  14.720  1.00  0.00            
ATOM    187  C11 CH4     2      28.840  21.460  16.540  1.00  0.00            
ATOM    188  H1  CH4     2      23.860  17.170  16.280  1.00  0.00            
ATOM    189  H2  CH4     2      23.620  18.820  16.010  1.00  0.00            
ATOM    190  H3  CH4     2      24.850  18.090  15.040  1.00  0.00            
ATOM    191  H4  CH4     2      26.070  17.500  17.240  1.00  0.00            
ATOM    192  H5  CH4     2      24.370  17.420  18.800  1.00  0.00            
ATOM    193  H6  CH4     2      25.170  18.800  19.460  1.00  0.00            
ATOM    194  H7  CH4     2      23.700  19.000  18.470  1.00  0.00            
ATOM    195  H8  CH4     2      27.790  18.600  17.850  1.00  0.00            
ATOM    196  H9  CH4     2      29.150  19.780  19.460  1.00  0.00            
ATOM    197  H10 CH4     2      30.820  21.460  19.970  1.00  0.00            
ATOM    198  H11 CH4     2      28.250  21.480  15.630  1.00  0.00            
TER
ENDMDL
MODEL        1
ATOM      1  H1  GCD     1      19.110  22.520  22.640  1.00  0.00            
ATOM      2  O1  GCD     1      18.630  23.360  22.610  1.00  0.00            
ATOM      3  C1  GCD     1      19.400  24.470  22.980  1.00  0.00            
ATOM      4  H2  GCD     1      18.940  24.930  23.860  1.00  0.00            
ATOM      5  H3  GCD     1      20.400  24.120  23.290  1.00  0.00            
ATOM      6  C2  GCD     1      19.520  25.600  21.870  1.00  0.00            
ATOM      7  H4  GCD     1      19.900  25.100  20.980  1.00  0.00            
ATOM      8  C3  GCD     1      20.510  26.740  22.220  1.00  0.00            
ATOM      9  H5  GCD     1      20.130  27.380  23.020  1.00  0.00            
ATOM     10  C4  GCD     1      20.580  27.790  21.080  1.00  0.00            
ATOM     11  H6  GCD     1      21.070  27.230  20.280  1.00  0.00            
ATOM     12  O2  GCD     1      21.310  28.980  21.410  1.00  0.00            
ATOM     13  H7  GCD     1      21.090  29.510  20.640  1.00  0.00            
ATOM     14  C5  GCD     1      19.180  28.220  20.530  1.00  0.00            
ATOM     15  H8  GCD     1      18.800  28.950  21.270  1.00  0.00            
ATOM     16  O3  GCD     1      19.290  28.960  19.260  1.00  0.00            
ATOM     17  H9  GCD     1      18.620  28.660  18.630  1.00  0.00            
ATOM     18  C6  GCD     1      18.130  27.060  20.520  1.00  0.00            
ATOM     19  O4  GCD     1      18.280  26.280  21.730  1.00  0.00            
ATOM     20  H10 GCD     1      17.100  27.420  20.500  1.00  0.00            
ATOM     21  O5  GCD     1      18.370  26.240  19.390  1.00  0.00            
ATOM     22  C7  GCD     1      17.280  25.850  18.470  1.00  0.00            
ATOM     23  H11 GCD     1      16.350  26.240  18.910  1.00  0.00            
ATOM     24  C8  GCD     1      17.560  26.360  17.010  1.00  0.00            
ATOM     25  H12 GCD     1      18.540  25.950  16.740  1.00  0.00            
ATOM     26  O6  GCD     1      17.690  27.810  17.130  1.00  0.00            
ATOM     27  H13 GCD     1      17.760  28.290  16.300  1.00  0.00            
ATOM     28  C9  GCD     1      16.440  25.890  16.070  1.00  0.00            
ATOM     29  H14 GCD     1      15.490  26.320  16.390  1.00  0.00            
ATOM     30  O7  GCD     1      16.570  26.210  14.670  1.00  0.00            
ATOM     31  H15 GCD     1      17.370  25.820  14.300  1.00  0.00            
ATOM     32  C10 GCD     1      16.260  24.360  16.150  1.00  0.00            
ATOM     33  H16 GCD     1      15.430  24.160  15.460  1.00  0.00            
ATOM     34  O8  GCD     1      16.020  23.970  17.500  1.00  0.00            
ATOM     35  C11 GCD     1      17.050  24.320  18.430  1.00  0.00            
ATOM     36  H17 GCD     1      18.020  23.930  18.130  1.00  0.00            
ATOM     37  C12 GCD     1      16.660  23.740  19.830  1.00  0.00            
ATOM     38  H18 GCD     1      15.610  23.970  20.010  1.00  0.00            
ATOM     39  H19 GCD     1      17.240  24.260  20.610  1.00  0.00            
ATOM     40  O9  GCD     1      16.860  22.280  19.930  1.00  0.00            
ATOM     41  H20 GCD     1      16.520  21.960  20.770  1.00  0.00            
ATOM     42  O10 GCD     1      17.440  23.840  15.620  1.00  0.00            
ATOM     43  C13 GCD     1      17.350  23.250  14.290  1.00  0.00            
ATOM     44  H21 GCD     1      16.480  23.670  13.770  1.00  0.00            
ATOM     45  C14 GCD     1      18.640  23.660  13.560  1.00  0.00            
ATOM     46  H22 GCD     1      19.500  23.550  14.240  1.00  0.00            
ATOM     47  O11 GCD     1      18.570  25.060  13.230  1.00  0.00            
ATOM     48  H23 GCD     1      19.420  25.220  12.800  1.00  0.00            
ATOM     49  C15 GCD     1      18.910  22.870  12.250  1.00  0.00            
ATOM     50  H24 GCD     1      18.290  23.100  11.370  1.00  0.00            
ATOM     51  O12 GCD     1      20.260  23.130  11.920  1.00  0.00            
ATOM     52  H25 GCD     1      20.230  23.180  10.960  1.00  0.00            
ATOM     53  C16 GCD     1      18.820  21.330  12.580  1.00  0.00            
ATOM     54  H26 GCD     1      18.860  20.690  11.700  1.00  0.00            
ATOM     55  O13 GCD     1      17.510  21.080  13.140  1.00  0.00            
ATOM     56  C17 GCD     1      17.190  21.700  14.330  1.00  0.00            
ATOM     57  H27 GCD     1      17.900  21.310  15.070  1.00  0.00            
ATOM     58  C18 GCD     1      15.880  21.280  14.930  1.00  0.00            
ATOM     59  H28 GCD     1      15.720  21.520  15.990  1.00  0.00            
ATOM     60  H29 GCD     1      15.950  20.180  14.950  1.00  0.00            
ATOM     61  O14 GCD     1      14.730  21.570  14.080  1.00  0.00            
ATOM     62  H30 GCD     1      14.160  20.810  14.250  1.00  0.00            
ATOM     63  O15 GCD     1      19.790  20.960  13.540  1.00  0.00            
ATOM     64  C19 GCD     1      20.650  19.800  13.330  1.00  0.00            
ATOM     65  H31 GCD     1      20.500  19.350  12.340  1.00  0.00            
ATOM     66  C20 GCD     1      22.070  20.250  13.380  1.00  0.00            
ATOM     67  H32 GCD     1      22.150  20.710  14.370  1.00  0.00            
ATOM     68  O16 GCD     1      22.290  21.200  12.370  1.00  0.00            
ATOM     69  H33 GCD     1      21.740  21.980  12.460  1.00  0.00            
ATOM     70  C21 GCD     1      23.040  19.100  13.210  1.00  0.00            
ATOM     71  H34 GCD     1      22.990  18.790  12.160  1.00  0.00            
ATOM     72  O17 GCD     1      24.360  19.560  13.550  1.00  0.00            
ATOM     73  H35 GCD     1      24.500  20.510  13.450  1.00  0.00            
ATOM     74  C22 GCD     1      22.760  17.960  14.140  1.00  0.00            
ATOM     75  H36 GCD     1      23.340  17.100  13.800  1.00  0.00            
ATOM     76  O18 GCD     1      21.390  17.620  13.970  1.00  0.00            
ATOM     77  C23 GCD     1      20.450  18.630  14.360  1.00  0.00            
ATOM     78  H37 GCD     1      20.670  18.980  15.380  1.00  0.00            
ATOM     79  C24 GCD     1      19.040  17.990  14.460  1.00  0.00            
ATOM     80  H38 GCD     1      18.350  18.710  14.910  1.00  0.00            
ATOM     81  H39 GCD     1      19.070  17.140  15.160  1.00  0.00            
ATOM     82  O19 GCD     1      18.480  17.580  13.230  1.00  0.00            
ATOM     83  H40 GCD     1      18.730  16.670  13.070  1.00  0.00            
ATOM     84  O20 GCD     1      23.060  18.180  15.480  1.00  0.00            
ATOM     85  C25 GCD     1      23.600  16.960  16.030  1.00  0.00            
ATOM     86  H41 GCD     1      23.390  16.090  15.390  1.00  0.00            
ATOM     87  C26 GCD     1      25.060  17.150  16.250  1.00  0.00            
ATOM     88  H42 GCD     1      25.210  18.050  16.860  1.00  0.00            
ATOM     89  O21 GCD     1      25.660  17.400  14.990  1.00  0.00            
ATOM     90  H43 GCD     1      25.200  18.150  14.590  1.00  0.00            
ATOM     91  C27 GCD     1      25.760  15.970  17.000  1.00  0.00            
ATOM     92  H44 GCD     1      25.620  14.990  16.520  1.00  0.00            
ATOM     93  O22 GCD     1      27.160  16.320  17.100  1.00  0.00            
ATOM     94  H45 GCD     1      27.500  16.340  16.200  1.00  0.00            
ATOM     95  C28 GCD     1      25.020  15.920  18.330  1.00  0.00            
ATOM     96  H46 GCD     1      25.420  15.080  18.900  1.00  0.00            
ATOM     97  O23 GCD     1      23.660  15.770  18.050  1.00  0.00            
ATOM     98  C29 GCD     1      22.980  16.840  17.350  1.00  0.00            
ATOM     99  H47 GCD     1      23.090  17.780  17.900  1.00  0.00            
ATOM    100  C30 GCD     1      21.490  16.420  17.310  1.00  0.00            
ATOM    101  H48 GCD     1      21.460  15.470  16.760  1.00  0.00            
ATOM    102  H49 GCD     1      20.970  17.170  16.700  1.00  0.00            
ATOM    103  O24 GCD     1      20.700  16.390  18.550  1.00  0.00            
ATOM    104  H50 GCD     1      20.960  15.580  19.000  1.00  0.00            
ATOM    105  O25 GCD     1      25.150  17.210  19.070  1.00  0.00            
ATOM    106  C31 GCD     1      25.520  17.100  20.470  1.00  0.00            
ATOM    107  H51 GCD     1      25.550  16.010  20.630  1.00  0.00            
ATOM    108  C32 GCD     1      26.870  17.730  20.670  1.00  0.00            
ATOM    109  H52 GCD     1      26.660  18.760  20.370  1.00  0.00            
ATOM    110  O26 GCD     1      27.870  17.080  19.840  1.00  0.00            
ATOM    111  H53 GCD     1      27.420  17.060  18.980  1.00  0.00            
ATOM    112  C33 GCD     1      27.280  17.730  22.200  1.00  0.00            
ATOM    113  H54 GCD     1      27.500  16.690  22.490  1.00  0.00            
ATOM    114  O27 GCD     1      28.490  18.480  22.420  1.00  0.00            
ATOM    115  H55 GCD     1      28.380  19.430  22.290  1.00  0.00            
ATOM    116  C34 GCD     1      26.160  18.270  23.040  1.00  0.00            
ATOM    117  H56 GCD     1      26.370  18.150  24.110  1.00  0.00            
ATOM    118  O28 GCD     1      24.920  17.590  22.720  1.00  0.00            
ATOM    119  C35 GCD     1      24.490  17.750  21.370  1.00  0.00            
ATOM    120  H57 GCD     1      24.440  18.810  21.100  1.00  0.00            
ATOM    121  C36 GCD     1      23.010  17.250  21.240  1.00  0.00            
ATOM    122  H58 GCD     1      22.500  17.640  20.360  1.00  0.00            
ATOM    123  H59 GCD     1      22.530  17.830  22.040  1.00  0.00            
ATOM    124  O29 GCD     1      22.910  15.820  21.280  1.00  0.00            
ATOM    125  H60 GCD     1      23.630  15.560  21.870  1.00  0.00            
ATOM    126  O30 GCD     1      26.030  19.620  22.750  1.00  0.00            
ATOM    127  C37 GCD     1      26.450  20.560  23.790  1.00  0.00            
ATOM    128  H61 GCD     1      27.180  20.060  24.450  1.00  0.00            
ATOM    129  C38 GCD     1      27.160  21.770  23.220  1.00  0.00            
ATOM    130  H62 GCD     1      26.520  22.170  22.410  1.00  0.00            
ATOM    131  O31 GCD     1      28.410  21.280  22.620  1.00  0.00            
ATOM    132  H63 GCD     1      28.760  21.960  22.030  1.00  0.00            
ATOM    133  C39 GCD     1      27.400  22.930  24.210  1.00  0.00            
ATOM    134  H64 GCD     1      28.130  22.590  24.940  1.00  0.00            
ATOM    135  O32 GCD     1      27.770  24.100  23.580  1.00  0.00            
ATOM    136  H65 GCD     1      27.350  24.860  23.990  1.00  0.00            
ATOM    137  C40 GCD     1      26.050  23.130  24.900  1.00  0.00            
ATOM    138  H66 GCD     1      26.100  23.770  25.780  1.00  0.00            
ATOM    139  O33 GCD     1      25.590  21.970  25.500  1.00  0.00            
ATOM    140  C41 GCD     1      25.200  20.940  24.600  1.00  0.00            
ATOM    141  H67 GCD     1      24.350  21.270  24.000  1.00  0.00            
ATOM    142  C42 GCD     1      24.600  19.720  25.320  1.00  0.00            
ATOM    143  H68 GCD     1      24.220  19.110  24.490  1.00  0.00            
ATOM    144  H69 GCD     1      23.800  20.100  25.960  1.00  0.00            
ATOM    145  O34 GCD     1      25.580  18.990  26.090  1.00  0.00            
ATOM    146  H70 GCD     1      26.170  19.640  26.490  1.00  0.00            
ATOM    147  O35 GCD     1      24.980  23.670  24.070  1.00  0.00            
ATOM    148  C43 GCD     1      24.310  24.750  24.580  1.00  0.00            
ATOM    149  H71 GCD     1      24.650  25.130  25.550  1.00  0.00            
ATOM    150  C44 GCD     1      24.610  25.880  23.600  1.00  0.00            
ATOM    151  H72 GCD     1      24.450  25.480  22.580  1.00  0.00            
ATOM    152  O36 GCD     1      26.010  26.330  23.600  1.00  0.00            
ATOM    153  H73 GCD     1      26.180  26.460  22.660  1.00  0.00            
ATOM    154  C45 GCD     1      23.710  27.050  23.800  1.00  0.00            
ATOM    155  H74 GCD     1      23.990  27.590  24.720  1.00  0.00            
ATOM    156  O37 GCD     1      23.840  28.110  22.780  1.00  0.00            
ATOM    157  H75 GCD     1      23.030  28.340  22.310  1.00  0.00            
ATOM    158  C46 GCD     1      22.270  26.690  23.940  1.00  0.00            
ATOM    159  H76 GCD     1      21.710  27.610  24.130  1.00  0.00            
ATOM    160  O38 GCD     1      21.790  26.230  22.620  1.00  0.00            
ATOM    161  O39 GCD     1      22.010  25.660  24.860  1.00  0.00            
ATOM    162  C47 GCD     1      22.770  24.410  24.580  1.00  0.00            
ATOM    163  H77 GCD     1      22.560  24.040  23.570  1.00  0.00            
ATOM    164  C48 GCD     1      22.410  23.370  25.630  1.00  0.00            
ATOM    165  H78 GCD     1      22.950  22.490  25.260  1.00  0.00            
ATOM    166  H79 GCD     1      21.330  23.170  25.580  1.00  0.00            
ATOM    167  O40 GCD     1      22.750  23.650  26.960  1.00  0.00            
ATOM    168  H80 GCD     1      22.940  22.830  27.430  1.00  0.00            
ATOM    169  C1  CH4     2      27.750  20.550  14.780  1.00  0.00            
ATOM    170  C2  CH4     2      27.450  21.470  15.980  1.00  0.00            
ATOM    171  C3  CH4     2      28.780  22.160  16.370  1.00  0.00            
ATOM    172  C4  CH4     2      26.590  20.810  17.160  1.00  0.00            
ATOM    173  O1  CH4     2      27.110  19.980  17.910  1.00  0.00            
ATOM    174  N1  CH4     2      25.300  21.350  17.300  1.00  0.00            
ATOM    175  C5  CH4     2      24.490  21.270  18.420  1.00  0.00            
ATOM    176  C6  CH4     2      24.920  21.560  19.650  1.00  0.00            
ATOM    177  C7  CH4     2      24.060  21.500  20.780  1.00  0.00            
ATOM    178  C8  CH4     2      22.750  21.140  20.710  1.00  0.00            
ATOM    179  N2  CH4     2      22.010  20.990  21.960  1.00  0.00            
ATOM    180  O2  CH4     2      22.370  20.150  22.830  1.00  0.00            
ATOM    181  O3  CH4     2      21.240  21.870  22.300  1.00  0.00            
ATOM    182  C9  CH4     2      22.220  20.910  19.400  1.00  0.00            
ATOM    183  C10 CH4     2      20.720  20.600  19.240  1.00  0.00            
ATOM    184  F1  CH4     2      20.340  20.510  17.930  1.00  0.00            
ATOM    185  F2  CH4     2      20.500  19.370  19.880  1.00  0.00            
ATOM    186  F3  CH4     2      19.920  21.540  19.840  1.00  0.00            
ATOM    187  C11 CH4     2      23.120  20.940  18.300  1.00  0.00            
ATOM    188  H1  CH4     2      26.760  20.160  14.520  1.00  0.00            
ATOM    189  H2  CH4     2      28.360  20.970  13.970  1.00  0.00            
ATOM    190  H3  CH4     2      28.310  19.660  15.090  1.00  0.00            
ATOM    191  H4  CH4     2      26.870  22.290  15.540  1.00  0.00            
ATOM    192  H5  CH4     2      28.580  22.780  17.260  1.00  0.00            
ATOM    193  H6  CH4     2      29.460  21.470  16.890  1.00  0.00            
ATOM    194  H7  CH4     2      29.180  22.780  15.560  1.00  0.00            
ATOM    195  H8  CH4     2      24.960  22.020  16.620  1.00  0.00            
ATOM    196  H9  CH4     2      25.970  21.780  19.830  1.00  0.00            
ATOM    197  H10 CH4     2      24.440  21.860  21.740  1.00  0.00            
ATOM    198  H11 CH4     2      22.810  20.590  17.320  1.00  0.00            
TER
ENDMDL
MODEL        1
ATOM      1  H1  GCD     1      16.640  27.740  22.170  1.00  0.00            
ATOM      2  O1  GCD     1      16.640  28.400  22.870  1.00  0.00            
ATOM      3  C1  GCD     1      18.020  28.490  23.150  1.00  0.00            
ATOM      4  H2  GCD     1      18.250  29.180  23.970  1.00  0.00            
ATOM      5  H3  GCD     1      18.280  27.520  23.600  1.00  0.00            
ATOM      6  C2  GCD     1      18.950  28.970  22.010  1.00  0.00            
ATOM      7  H4  GCD     1      18.760  28.300  21.170  1.00  0.00            
ATOM      8  C3  GCD     1      20.440  29.020  22.470  1.00  0.00            
ATOM      9  H5  GCD     1      20.680  29.660  23.320  1.00  0.00            
ATOM     10  C4  GCD     1      21.280  29.570  21.300  1.00  0.00            
ATOM     11  H6  GCD     1      21.270  28.800  20.510  1.00  0.00            
ATOM     12  O2  GCD     1      22.550  29.900  21.770  1.00  0.00            
ATOM     13  H7  GCD     1      23.070  30.240  21.020  1.00  0.00            
ATOM     14  C5  GCD     1      20.780  30.890  20.760  1.00  0.00            
ATOM     15  H8  GCD     1      20.990  31.670  21.500  1.00  0.00            
ATOM     16  O3  GCD     1      21.460  31.220  19.570  1.00  0.00            
ATOM     17  H9  GCD     1      20.810  31.030  18.880  1.00  0.00            
ATOM     18  C6  GCD     1      19.290  30.820  20.440  1.00  0.00            
ATOM     19  O4  GCD     1      18.610  30.320  21.620  1.00  0.00            
ATOM     20  H10 GCD     1      18.900  31.820  20.280  1.00  0.00            
ATOM     21  O5  GCD     1      19.020  30.020  19.300  1.00  0.00            
ATOM     22  C7  GCD     1      18.210  30.510  18.270  1.00  0.00            
ATOM     23  H11 GCD     1      18.090  31.590  18.440  1.00  0.00            
ATOM     24  C8  GCD     1      18.990  30.330  17.020  1.00  0.00            
ATOM     25  H12 GCD     1      19.330  29.290  16.950  1.00  0.00            
ATOM     26  O6  GCD     1      20.120  31.190  17.080  1.00  0.00            
ATOM     27  H13 GCD     1      20.590  31.020  16.250  1.00  0.00            
ATOM     28  C9  GCD     1      18.180  30.700  15.840  1.00  0.00            
ATOM     29  H14 GCD     1      18.040  31.780  15.950  1.00  0.00            
ATOM     30  O7  GCD     1      18.810  30.460  14.560  1.00  0.00            
ATOM     31  H15 GCD     1      18.160  29.930  14.080  1.00  0.00            
ATOM     32  C10 GCD     1      16.700  30.130  15.770  1.00  0.00            
ATOM     33  H16 GCD     1      16.110  30.660  15.020  1.00  0.00            
ATOM     34  O8  GCD     1      16.140  30.320  17.070  1.00  0.00            
ATOM     35  C11 GCD     1      16.800  29.900  18.200  1.00  0.00            
ATOM     36  H17 GCD     1      17.050  28.830  18.200  1.00  0.00            
ATOM     37  C12 GCD     1      15.990  30.230  19.400  1.00  0.00            
ATOM     38  H18 GCD     1      16.460  29.690  20.230  1.00  0.00            
ATOM     39  H19 GCD     1      15.050  29.670  19.290  1.00  0.00            
ATOM     40  O9  GCD     1      15.780  31.660  19.850  1.00  0.00            
ATOM     41  H20 GCD     1      15.930  32.300  19.140  1.00  0.00            
ATOM     42  O10 GCD     1      16.730  28.670  15.490  1.00  0.00            
ATOM     43  C13 GCD     1      15.570  28.270  14.770  1.00  0.00            
ATOM     44  H21 GCD     1      14.820  29.080  14.840  1.00  0.00            
ATOM     45  C14 GCD     1      16.000  28.050  13.310  1.00  0.00            
ATOM     46  H22 GCD     1      16.890  27.410  13.370  1.00  0.00            
ATOM     47  O11 GCD     1      16.420  29.320  12.780  1.00  0.00            
ATOM     48  H23 GCD     1      15.660  29.900  12.890  1.00  0.00            
ATOM     49  C15 GCD     1      14.800  27.420  12.550  1.00  0.00            
ATOM     50  H24 GCD     1      13.920  28.080  12.580  1.00  0.00            
ATOM     51  O12 GCD     1      15.100  27.280  11.170  1.00  0.00            
ATOM     52  H25 GCD     1      15.520  26.410  11.100  1.00  0.00            
ATOM     53  C16 GCD     1      14.310  26.100  13.230  1.00  0.00            
ATOM     54  H26 GCD     1      13.340  25.790  12.840  1.00  0.00            
ATOM     55  O13 GCD     1      14.010  26.330  14.650  1.00  0.00            
ATOM     56  C17 GCD     1      15.020  26.930  15.440  1.00  0.00            
ATOM     57  H27 GCD     1      15.920  26.320  15.470  1.00  0.00            
ATOM     58  C18 GCD     1      14.490  27.120  16.860  1.00  0.00            
ATOM     59  H28 GCD     1      13.540  27.660  16.820  1.00  0.00            
ATOM     60  H29 GCD     1      15.230  27.680  17.450  1.00  0.00            
ATOM     61  O14 GCD     1      14.160  25.950  17.570  1.00  0.00            
ATOM     62  H30 GCD     1      13.430  25.490  17.140  1.00  0.00            
ATOM     63  O15 GCD     1      15.320  25.130  13.120  1.00  0.00            
ATOM     64  C19 GCD     1      14.900  23.770  12.710  1.00  0.00            
ATOM     65  H31 GCD     1      13.990  23.840  12.110  1.00  0.00            
ATOM     66  C20 GCD     1      16.010  23.450  11.740  1.00  0.00            
ATOM     67  H32 GCD     1      16.990  23.480  12.240  1.00  0.00            
ATOM     68  O16 GCD     1      15.900  24.280  10.590  1.00  0.00            
ATOM     69  H33 GCD     1      15.050  24.070  10.200  1.00  0.00            
ATOM     70  C21 GCD     1      15.860  21.990  11.380  1.00  0.00            
ATOM     71  H34 GCD     1      14.870  21.740  10.980  1.00  0.00            
ATOM     72  O17 GCD     1      16.830  21.540  10.380  1.00  0.00            
ATOM     73  H35 GCD     1      17.730  21.670  10.690  1.00  0.00            
ATOM     74  C22 GCD     1      15.930  21.130  12.670  1.00  0.00            
ATOM     75  H36 GCD     1      15.830  20.070  12.420  1.00  0.00            
ATOM     76  O18 GCD     1      14.850  21.470  13.570  1.00  0.00            
ATOM     77  C23 GCD     1      14.920  22.880  14.040  1.00  0.00            
ATOM     78  H37 GCD     1      15.840  23.110  14.580  1.00  0.00            
ATOM     79  C24 GCD     1      13.690  23.080  14.900  1.00  0.00            
ATOM     80  H38 GCD     1      13.800  24.090  15.320  1.00  0.00            
ATOM     81  H39 GCD     1      13.780  22.300  15.670  1.00  0.00            
ATOM     82  O19 GCD     1      12.470  23.000  14.300  1.00  0.00            
ATOM     83  H40 GCD     1      12.140  22.100  14.130  1.00  0.00            
ATOM     84  O20 GCD     1      17.160  21.380  13.320  1.00  0.00            
ATOM     85  C25 GCD     1      18.110  20.390  13.320  1.00  0.00            
ATOM     86  H41 GCD     1      17.940  19.630  12.550  1.00  0.00            
ATOM     87  C26 GCD     1      19.500  21.190  13.120  1.00  0.00            
ATOM     88  H42 GCD     1      19.470  21.970  13.890  1.00  0.00            
ATOM     89  O21 GCD     1      19.510  21.800  11.820  1.00  0.00            
ATOM     90  H43 GCD     1      20.330  22.300  11.790  1.00  0.00            
ATOM     91  C27 GCD     1      20.720  20.270  13.370  1.00  0.00            
ATOM     92  H44 GCD     1      20.720  19.610  12.500  1.00  0.00            
ATOM     93  O22 GCD     1      21.970  21.010  13.500  1.00  0.00            
ATOM     94  H45 GCD     1      22.310  21.230  12.620  1.00  0.00            
ATOM     95  C28 GCD     1      20.530  19.380  14.580  1.00  0.00            
ATOM     96  H46 GCD     1      21.300  18.610  14.420  1.00  0.00            
ATOM     97  O23 GCD     1      19.220  18.780  14.610  1.00  0.00            
ATOM     98  C29 GCD     1      18.110  19.690  14.730  1.00  0.00            
ATOM     99  H47 GCD     1      18.420  20.430  15.470  1.00  0.00            
ATOM    100  C30 GCD     1      16.730  19.050  15.120  1.00  0.00            
ATOM    101  H48 GCD     1      16.020  19.870  15.240  1.00  0.00            
ATOM    102  H49 GCD     1      16.780  18.520  16.090  1.00  0.00            
ATOM    103  O24 GCD     1      16.280  18.200  14.080  1.00  0.00            
ATOM    104  H50 GCD     1      15.330  18.330  14.020  1.00  0.00            
ATOM    105  O25 GCD     1      20.800  19.950  15.770  1.00  0.00            
ATOM    106  C31 GCD     1      21.640  19.250  16.680  1.00  0.00            
ATOM    107  H51 GCD     1      21.700  18.160  16.570  1.00  0.00            
ATOM    108  C32 GCD     1      23.010  19.840  16.740  1.00  0.00            
ATOM    109  H52 GCD     1      22.840  20.900  17.010  1.00  0.00            
ATOM    110  O26 GCD     1      23.590  19.850  15.380  1.00  0.00            
ATOM    111  H53 GCD     1      22.860  20.180  14.840  1.00  0.00            
ATOM    112  C33 GCD     1      23.810  19.210  17.880  1.00  0.00            
ATOM    113  H54 GCD     1      23.980  18.180  17.520  1.00  0.00            
ATOM    114  O27 GCD     1      25.090  19.880  17.970  1.00  0.00            
ATOM    115  H55 GCD     1      24.990  20.640  18.550  1.00  0.00            
ATOM    116  C34 GCD     1      22.970  19.200  19.100  1.00  0.00            
ATOM    117  H56 GCD     1      23.530  18.570  19.800  1.00  0.00            
ATOM    118  O28 GCD     1      21.760  18.590  18.920  1.00  0.00            
ATOM    119  C35 GCD     1      20.910  19.310  18.030  1.00  0.00            
ATOM    120  H57 GCD     1      20.570  20.320  18.290  1.00  0.00            
ATOM    121  C36 GCD     1      19.680  18.390  18.040  1.00  0.00            
ATOM    122  H58 GCD     1      20.020  17.350  18.030  1.00  0.00            
ATOM    123  H59 GCD     1      19.180  18.460  17.070  1.00  0.00            
ATOM    124  O29 GCD     1      18.780  18.720  19.120  1.00  0.00            
ATOM    125  H60 GCD     1      18.110  18.070  18.900  1.00  0.00            
ATOM    126  O30 GCD     1      22.780  20.470  19.670  1.00  0.00            
ATOM    127  C37 GCD     1      23.510  20.810  20.870  1.00  0.00            
ATOM    128  H61 GCD     1      24.340  20.090  20.990  1.00  0.00            
ATOM    129  C38 GCD     1      24.240  22.180  20.750  1.00  0.00            
ATOM    130  H62 GCD     1      23.470  22.920  20.480  1.00  0.00            
ATOM    131  O31 GCD     1      25.260  22.190  19.730  1.00  0.00            
ATOM    132  H63 GCD     1      25.990  21.690  20.110  1.00  0.00            
ATOM    133  C39 GCD     1      24.840  22.640  22.090  1.00  0.00            
ATOM    134  H64 GCD     1      25.450  21.820  22.500  1.00  0.00            
ATOM    135  O32 GCD     1      25.520  23.910  21.990  1.00  0.00            
ATOM    136  H65 GCD     1      26.090  23.810  21.210  1.00  0.00            
ATOM    137  C40 GCD     1      23.750  22.730  23.090  1.00  0.00            
ATOM    138  H66 GCD     1      24.110  22.990  24.090  1.00  0.00            
ATOM    139  O33 GCD     1      23.310  21.390  23.280  1.00  0.00            
ATOM    140  C41 GCD     1      22.640  20.830  22.060  1.00  0.00            
ATOM    141  H67 GCD     1      21.780  21.440  21.760  1.00  0.00            
ATOM    142  C42 GCD     1      22.060  19.440  22.370  1.00  0.00            
ATOM    143  H68 GCD     1      21.470  19.140  21.490  1.00  0.00            
ATOM    144  H69 GCD     1      21.280  19.560  23.140  1.00  0.00            
ATOM    145  O34 GCD     1      22.920  18.400  22.800  1.00  0.00            
ATOM    146  H70 GCD     1      23.280  18.650  23.660  1.00  0.00            
ATOM    147  O35 GCD     1      22.750  23.650  22.580  1.00  0.00            
ATOM    148  C43 GCD     1      22.300  24.610  23.560  1.00  0.00            
ATOM    149  H71 GCD     1      22.470  24.370  24.620  1.00  0.00            
ATOM    150  C44 GCD     1      23.050  25.900  23.340  1.00  0.00            
ATOM    151  H72 GCD     1      22.800  26.230  22.320  1.00  0.00            
ATOM    152  O36 GCD     1      24.490  25.720  23.560  1.00  0.00            
ATOM    153  H73 GCD     1      24.800  25.160  22.840  1.00  0.00            
ATOM    154  C45 GCD     1      22.490  27.010  24.330  1.00  0.00            
ATOM    155  H74 GCD     1      22.600  26.570  25.340  1.00  0.00            
ATOM    156  O37 GCD     1      23.230  28.190  24.170  1.00  0.00            
ATOM    157  H75 GCD     1      23.080  28.480  23.260  1.00  0.00            
ATOM    158  C46 GCD     1      21.100  27.240  24.000  1.00  0.00            
ATOM    159  H76 GCD     1      20.680  27.980  24.680  1.00  0.00            
ATOM    160  O38 GCD     1      20.860  27.660  22.650  1.00  0.00            
ATOM    161  O39 GCD     1      20.440  26.010  24.250  1.00  0.00            
ATOM    162  C47 GCD     1      20.840  24.940  23.350  1.00  0.00            
ATOM    163  H77 GCD     1      20.770  25.200  22.290  1.00  0.00            
ATOM    164  C48 GCD     1      19.890  23.860  23.670  1.00  0.00            
ATOM    165  H78 GCD     1      20.040  23.040  22.960  1.00  0.00            
ATOM    166  H79 GCD     1      18.930  24.280  23.370  1.00  0.00            
ATOM    167  O40 GCD     1      19.930  23.360  24.980  1.00  0.00            
ATOM    168  H80 GCD     1      19.460  22.520  24.970  1.00  0.00            
ATOM    169  C1  CH4     2      20.820  27.250  12.390  1.00  0.00            
ATOM    170  C2  CH4     2      20.120  25.880  12.220  1.00  0.00            
ATOM    171  C3  CH4     2      18.940  25.860  11.230  1.00  0.00            
ATOM    172  C4  CH4     2      19.610  25.410  13.640  1.00  0.00            
ATOM    173  O1  CH4     2      18.650  25.930  14.210  1.00  0.00            
ATOM    174  N1  CH4     2      20.370  24.490  14.270  1.00  0.00            
ATOM    175  C5  CH4     2      20.190  23.890  15.510  1.00  0.00            
ATOM    176  C6  CH4     2      21.270  23.770  16.400  1.00  0.00            
ATOM    177  C7  CH4     2      21.080  23.260  17.650  1.00  0.00            
ATOM    178  C8  CH4     2      19.830  22.940  18.170  1.00  0.00            
ATOM    179  N2  CH4     2      19.740  22.640  19.600  1.00  0.00            
ATOM    180  O2  CH4     2      19.230  21.600  20.000  1.00  0.00            
ATOM    181  O3  CH4     2      20.370  23.400  20.340  1.00  0.00            
ATOM    182  C9  CH4     2      18.670  23.090  17.340  1.00  0.00            
ATOM    183  C10 CH4     2      17.190  22.830  17.820  1.00  0.00            
ATOM    184  F1  CH4     2      16.980  23.080  19.130  1.00  0.00            
ATOM    185  F2  CH4     2      16.420  23.650  17.210  1.00  0.00            
ATOM    186  F3  CH4     2      16.690  21.630  17.460  1.00  0.00            
ATOM    187  C11 CH4     2      18.900  23.560  16.010  1.00  0.00            
ATOM    188  H1  CH4     2      20.050  28.030  12.360  1.00  0.00            
ATOM    189  H2  CH4     2      21.320  27.190  13.360  1.00  0.00            
ATOM    190  H3  CH4     2      21.520  27.400  11.560  1.00  0.00            
ATOM    191  H4  CH4     2      20.850  25.170  11.810  1.00  0.00            
ATOM    192  H5  CH4     2      18.440  24.900  11.040  1.00  0.00            
ATOM    193  H6  CH4     2      18.190  26.500  11.700  1.00  0.00            
ATOM    194  H7  CH4     2      19.420  26.190  10.300  1.00  0.00            
ATOM    195  H8  CH4     2      21.250  24.350  13.790  1.00  0.00            
ATOM    196  H9  CH4     2      22.280  24.030  16.100  1.00  0.00            
ATOM    197  H10 CH4     2      21.940  23.200  18.310  1.00  0.00            
ATOM    198  H11 CH4     2      18.050  23.650  15.340  1.00  0.00            
TER
ENDMDL
MODEL        1
ATOM      1  H1  GCD     1      18.580  10.510  24.170  1.00  0.00            
ATOM      2  O1  GCD     1      19.410  10.330  24.620  1.00  0.00            
ATOM      3  C1  GCD     1      19.300  10.940  25.940  1.00  0.00            
ATOM      4  H2  GCD     1      18.560  10.490  26.610  1.00  0.00            
ATOM      5  H3  GCD     1      20.230  10.820  26.510  1.00  0.00            
ATOM      6  C2  GCD     1      19.040  12.360  25.890  1.00  0.00            
ATOM      7  H4  GCD     1      19.770  12.780  25.190  1.00  0.00            
ATOM      8  C3  GCD     1      19.520  13.000  27.160  1.00  0.00            
ATOM      9  H5  GCD     1      18.910  12.630  27.990  1.00  0.00            
ATOM     10  C4  GCD     1      19.180  14.500  27.150  1.00  0.00            
ATOM     11  H6  GCD     1      19.650  15.010  26.300  1.00  0.00            
ATOM     12  O2  GCD     1      19.710  15.050  28.400  1.00  0.00            
ATOM     13  H7  GCD     1      20.650  14.870  28.380  1.00  0.00            
ATOM     14  C5  GCD     1      17.710  14.750  26.840  1.00  0.00            
ATOM     15  H8  GCD     1      17.060  14.360  27.640  1.00  0.00            
ATOM     16  O3  GCD     1      17.380  16.140  26.900  1.00  0.00            
ATOM     17  H9  GCD     1      17.780  16.550  26.120  1.00  0.00            
ATOM     18  C6  GCD     1      17.260  14.020  25.580  1.00  0.00            
ATOM     19  O4  GCD     1      17.640  12.620  25.660  1.00  0.00            
ATOM     20  H10 GCD     1      16.190  14.180  25.460  1.00  0.00            
ATOM     21  O5  GCD     1      17.960  14.490  24.350  1.00  0.00            
ATOM     22  C7  GCD     1      17.260  15.510  23.570  1.00  0.00            
ATOM     23  H11 GCD     1      16.460  16.040  24.100  1.00  0.00            
ATOM     24  C8  GCD     1      18.420  16.510  23.220  1.00  0.00            
ATOM     25  H12 GCD     1      19.350  15.960  23.010  1.00  0.00            
ATOM     26  O6  GCD     1      18.750  17.140  24.460  1.00  0.00            
ATOM     27  H13 GCD     1      19.470  17.770  24.320  1.00  0.00            
ATOM     28  C9  GCD     1      18.070  17.480  22.120  1.00  0.00            
ATOM     29  H14 GCD     1      17.300  18.140  22.530  1.00  0.00            
ATOM     30  O7  GCD     1      19.180  18.230  21.660  1.00  0.00            
ATOM     31  H15 GCD     1      19.760  17.690  21.090  1.00  0.00            
ATOM     32  C10 GCD     1      17.550  16.710  20.910  1.00  0.00            
ATOM     33  H16 GCD     1      17.120  17.400  20.170  1.00  0.00            
ATOM     34  O8  GCD     1      16.460  15.840  21.320  1.00  0.00            
ATOM     35  C11 GCD     1      16.810  14.840  22.280  1.00  0.00            
ATOM     36  H17 GCD     1      17.610  14.200  21.890  1.00  0.00            
ATOM     37  C12 GCD     1      15.530  13.980  22.480  1.00  0.00            
ATOM     38  H18 GCD     1      15.800  13.120  23.100  1.00  0.00            
ATOM     39  H19 GCD     1      15.240  13.630  21.480  1.00  0.00            
ATOM     40  O9  GCD     1      14.450  14.750  23.030  1.00  0.00            
ATOM     41  H20 GCD     1      14.290  15.500  22.440  1.00  0.00            
ATOM     42  O10 GCD     1      18.560  15.810  20.400  1.00  0.00            
ATOM     43  C13 GCD     1      18.910  15.810  19.050  1.00  0.00            
ATOM     44  H21 GCD     1      18.550  16.740  18.580  1.00  0.00            
ATOM     45  C14 GCD     1      20.440  16.010  18.990  1.00  0.00            
ATOM     46  H22 GCD     1      20.840  15.170  19.570  1.00  0.00            
ATOM     47  O11 GCD     1      21.020  17.200  19.610  1.00  0.00            
ATOM     48  H23 GCD     1      21.940  17.110  19.350  1.00  0.00            
ATOM     49  C15 GCD     1      20.830  15.890  17.500  1.00  0.00            
ATOM     50  H24 GCD     1      20.410  16.750  16.950  1.00  0.00            
ATOM     51  O12 GCD     1      22.250  16.020  17.330  1.00  0.00            
ATOM     52  H25 GCD     1      22.490  16.660  16.650  1.00  0.00            
ATOM     53  C16 GCD     1      20.250  14.630  16.870  1.00  0.00            
ATOM     54  H26 GCD     1      20.480  14.640  15.800  1.00  0.00            
ATOM     55  O13 GCD     1      18.830  14.500  17.080  1.00  0.00            
ATOM     56  C17 GCD     1      18.370  14.550  18.370  1.00  0.00            
ATOM     57  H27 GCD     1      18.700  13.630  18.870  1.00  0.00            
ATOM     58  C18 GCD     1      16.860  14.520  18.270  1.00  0.00            
ATOM     59  H28 GCD     1      16.410  14.610  19.270  1.00  0.00            
ATOM     60  H29 GCD     1      16.470  13.570  17.860  1.00  0.00            
ATOM     61  O14 GCD     1      16.440  15.650  17.600  1.00  0.00            
ATOM     62  H30 GCD     1      17.090  15.730  16.890  1.00  0.00            
ATOM     63  O15 GCD     1      20.920  13.530  17.520  1.00  0.00            
ATOM     64  C19 GCD     1      21.400  12.500  16.660  1.00  0.00            
ATOM     65  H31 GCD     1      20.660  12.260  15.880  1.00  0.00            
ATOM     66  C20 GCD     1      22.780  12.670  16.010  1.00  0.00            
ATOM     67  H32 GCD     1      23.490  12.640  16.850  1.00  0.00            
ATOM     68  O16 GCD     1      22.800  14.000  15.450  1.00  0.00            
ATOM     69  H33 GCD     1      22.770  14.440  16.310  1.00  0.00            
ATOM     70  C21 GCD     1      23.130  11.560  15.040  1.00  0.00            
ATOM     71  H34 GCD     1      22.420  11.530  14.210  1.00  0.00            
ATOM     72  O17 GCD     1      24.540  11.720  14.680  1.00  0.00            
ATOM     73  H35 GCD     1      25.070  11.510  15.450  1.00  0.00            
ATOM     74  C22 GCD     1      23.050  10.240  15.850  1.00  0.00            
ATOM     75  H36 GCD     1      23.280   9.360  15.240  1.00  0.00            
ATOM     76  O18 GCD     1      21.730  10.110  16.440  1.00  0.00            
ATOM     77  C23 GCD     1      21.360  11.070  17.350  1.00  0.00            
ATOM     78  H37 GCD     1      21.960  11.110  18.260  1.00  0.00            
ATOM     79  C24 GCD     1      19.930  10.810  17.770  1.00  0.00            
ATOM     80  H38 GCD     1      19.340  10.770  16.850  1.00  0.00            
ATOM     81  H39 GCD     1      19.570  11.680  18.330  1.00  0.00            
ATOM     82  O19 GCD     1      19.800   9.570  18.380  1.00  0.00            
ATOM     83  H40 GCD     1      19.740   9.060  17.560  1.00  0.00            
ATOM     84  O20 GCD     1      24.120  10.300  16.870  1.00  0.00            
ATOM     85  C25 GCD     1      25.000   9.270  16.790  1.00  0.00            
ATOM     86  H41 GCD     1      25.030   8.830  15.790  1.00  0.00            
ATOM     87  C26 GCD     1      26.370   9.830  17.180  1.00  0.00            
ATOM     88  H42 GCD     1      26.230  10.350  18.140  1.00  0.00            
ATOM     89  O21 GCD     1      26.900  10.850  16.280  1.00  0.00            
ATOM     90  H43 GCD     1      27.860  10.800  16.310  1.00  0.00            
ATOM     91  C27 GCD     1      27.390   8.730  17.290  1.00  0.00            
ATOM     92  H44 GCD     1      27.270   8.210  16.330  1.00  0.00            
ATOM     93  O22 GCD     1      28.730   9.230  17.510  1.00  0.00            
ATOM     94  H45 GCD     1      28.740   9.460  18.450  1.00  0.00            
ATOM     95  C28 GCD     1      26.910   7.810  18.380  1.00  0.00            
ATOM     96  H46 GCD     1      27.680   7.040  18.470  1.00  0.00            
ATOM     97  O23 GCD     1      25.680   7.260  18.040  1.00  0.00            
ATOM     98  C29 GCD     1      24.630   8.260  17.800  1.00  0.00            
ATOM     99  H47 GCD     1      24.540   8.810  18.740  1.00  0.00            
ATOM    100  C30 GCD     1      23.330   7.440  17.550  1.00  0.00            
ATOM    101  H48 GCD     1      23.480   6.810  16.670  1.00  0.00            
ATOM    102  H49 GCD     1      22.470   8.110  17.400  1.00  0.00            
ATOM    103  O24 GCD     1      22.940   6.520  18.640  1.00  0.00            
ATOM    104  H50 GCD     1      23.790   6.310  19.050  1.00  0.00            
ATOM    105  O25 GCD     1      26.870   8.530  19.650  1.00  0.00            
ATOM    106  C31 GCD     1      27.700   8.020  20.750  1.00  0.00            
ATOM    107  H51 GCD     1      28.320   7.190  20.390  1.00  0.00            
ATOM    108  C32 GCD     1      28.570   9.190  21.240  1.00  0.00            
ATOM    109  H52 GCD     1      27.880  10.030  21.360  1.00  0.00            
ATOM    110  O26 GCD     1      29.470   9.650  20.310  1.00  0.00            
ATOM    111  H53 GCD     1      30.020  10.330  20.710  1.00  0.00            
ATOM    112  C33 GCD     1      29.360   8.810  22.540  1.00  0.00            
ATOM    113  H54 GCD     1      30.130   8.130  22.160  1.00  0.00            
ATOM    114  O27 GCD     1      30.040   9.910  23.190  1.00  0.00            
ATOM    115  H55 GCD     1      29.450  10.340  23.820  1.00  0.00            
ATOM    116  C34 GCD     1      28.400   8.090  23.540  1.00  0.00            
ATOM    117  H56 GCD     1      28.930   7.480  24.280  1.00  0.00            
ATOM    118  O28 GCD     1      27.650   7.150  22.930  1.00  0.00            
ATOM    119  C35 GCD     1      26.790   7.550  21.870  1.00  0.00            
ATOM    120  H57 GCD     1      26.170   8.390  22.210  1.00  0.00            
ATOM    121  C36 GCD     1      25.790   6.500  21.570  1.00  0.00            
ATOM    122  H58 GCD     1      25.130   6.800  20.740  1.00  0.00            
ATOM    123  H59 GCD     1      25.140   6.340  22.440  1.00  0.00            
ATOM    124  O29 GCD     1      26.330   5.220  21.300  1.00  0.00            
ATOM    125  H60 GCD     1      25.810   4.760  20.620  1.00  0.00            
ATOM    126  O30 GCD     1      27.520   9.030  24.140  1.00  0.00            
ATOM    127  C37 GCD     1      27.470   8.930  25.520  1.00  0.00            
ATOM    128  H61 GCD     1      28.220   8.300  26.020  1.00  0.00            
ATOM    129  C38 GCD     1      27.600  10.340  26.150  1.00  0.00            
ATOM    130  H62 GCD     1      26.830  10.940  25.650  1.00  0.00            
ATOM    131  O31 GCD     1      28.870  10.950  25.810  1.00  0.00            
ATOM    132  H63 GCD     1      29.580  10.330  26.000  1.00  0.00            
ATOM    133  C39 GCD     1      27.420  10.430  27.630  1.00  0.00            
ATOM    134  H64 GCD     1      28.240   9.880  28.120  1.00  0.00            
ATOM    135  O32 GCD     1      27.450  11.810  27.930  1.00  0.00            
ATOM    136  H65 GCD     1      26.610  12.220  27.670  1.00  0.00            
ATOM    137  C40 GCD     1      26.140   9.750  28.050  1.00  0.00            
ATOM    138  H66 GCD     1      26.100   9.670  29.140  1.00  0.00            
ATOM    139  O33 GCD     1      25.990   8.460  27.420  1.00  0.00            
ATOM    140  C41 GCD     1      26.130   8.350  25.980  1.00  0.00            
ATOM    141  H67 GCD     1      25.320   8.950  25.530  1.00  0.00            
ATOM    142  C42 GCD     1      25.960   6.840  25.690  1.00  0.00            
ATOM    143  H68 GCD     1      25.950   6.560  24.630  1.00  0.00            
ATOM    144  H69 GCD     1      24.970   6.640  26.120  1.00  0.00            
ATOM    145  O34 GCD     1      27.110   6.080  26.180  1.00  0.00            
ATOM    146  H70 GCD     1      27.260   6.310  27.110  1.00  0.00            
ATOM    147  O35 GCD     1      25.050  10.600  27.570  1.00  0.00            
ATOM    148  C43 GCD     1      23.910  10.940  28.370  1.00  0.00            
ATOM    149  H71 GCD     1      24.060  10.550  29.390  1.00  0.00            
ATOM    150  C44 GCD     1      23.840  12.450  28.480  1.00  0.00            
ATOM    151  H72 GCD     1      23.900  12.770  27.430  1.00  0.00            
ATOM    152  O36 GCD     1      24.960  13.010  29.100  1.00  0.00            
ATOM    153  H73 GCD     1      24.870  13.970  29.070  1.00  0.00            
ATOM    154  C45 GCD     1      22.530  12.930  29.200  1.00  0.00            
ATOM    155  H74 GCD     1      22.530  12.550  30.230  1.00  0.00            
ATOM    156  O37 GCD     1      22.380  14.350  29.180  1.00  0.00            
ATOM    157  H75 GCD     1      22.860  14.620  29.970  1.00  0.00            
ATOM    158  C46 GCD     1      21.320  12.240  28.630  1.00  0.00            
ATOM    159  H76 GCD     1      20.500  12.490  29.290  1.00  0.00            
ATOM    160  O38 GCD     1      20.920  12.760  27.330  1.00  0.00            
ATOM    161  O39 GCD     1      21.610  10.850  28.620  1.00  0.00            
ATOM    162  C47 GCD     1      22.660  10.400  27.780  1.00  0.00            
ATOM    163  H77 GCD     1      22.500  10.800  26.770  1.00  0.00            
ATOM    164  C48 GCD     1      22.600   8.880  27.710  1.00  0.00            
ATOM    165  H78 GCD     1      22.820   8.380  28.660  1.00  0.00            
ATOM    166  H79 GCD     1      23.320   8.540  26.950  1.00  0.00            
ATOM    167  O40 GCD     1      21.390   8.230  27.280  1.00  0.00            
ATOM    168  H80 GCD     1      20.710   8.470  27.920  1.00  0.00            
ATOM    169  C1  CH4     2      20.510  18.300  27.060  1.00  0.00            
ATOM    170  C2  CH4     2      21.860  17.690  27.120  1.00  0.00            
ATOM    171  C3  CH4     2      22.880  18.850  27.030  1.00  0.00            
ATOM    172  C4  CH4     2      22.010  16.640  25.950  1.00  0.00            
ATOM    173  O1  CH4     2      21.770  16.900  24.770  1.00  0.00            
ATOM    174  N1  CH4     2      22.560  15.410  26.250  1.00  0.00            
ATOM    175  C5  CH4     2      22.860  14.470  25.190  1.00  0.00            
ATOM    176  C6  CH4     2      24.080  13.810  25.170  1.00  0.00            
ATOM    177  C7  CH4     2      24.420  12.830  24.230  1.00  0.00            
ATOM    178  C8  CH4     2      23.430  12.430  23.320  1.00  0.00            
ATOM    179  N2  CH4     2      23.730  11.240  22.510  1.00  0.00            
ATOM    180  O2  CH4     2      24.040  10.190  23.040  1.00  0.00            
ATOM    181  O3  CH4     2      23.730  11.280  21.270  1.00  0.00            
ATOM    182  C9  CH4     2      22.140  13.120  23.320  1.00  0.00            
ATOM    183  C10 CH4     2      21.090  12.760  22.290  1.00  0.00            
ATOM    184  F1  CH4     2      20.900  11.410  22.440  1.00  0.00            
ATOM    185  F2  CH4     2      19.880  13.390  22.260  1.00  0.00            
ATOM    186  F3  CH4     2      21.560  13.020  21.050  1.00  0.00            
ATOM    187  C11 CH4     2      21.920  14.140  24.300  1.00  0.00            
ATOM    188  H1  CH4     2      20.340  18.900  27.960  1.00  0.00            
ATOM    189  H2  CH4     2      20.370  18.880  26.140  1.00  0.00            
ATOM    190  H3  CH4     2      19.780  17.480  26.960  1.00  0.00            
ATOM    191  H4  CH4     2      22.090  17.180  28.060  1.00  0.00            
ATOM    192  H5  CH4     2      22.780  19.570  27.850  1.00  0.00            
ATOM    193  H6  CH4     2      23.890  18.480  27.230  1.00  0.00            
ATOM    194  H7  CH4     2      22.900  19.260  26.010  1.00  0.00            
ATOM    195  H8  CH4     2      23.110  15.350  27.100  1.00  0.00            
ATOM    196  H9  CH4     2      24.910  14.190  25.760  1.00  0.00            
ATOM    197  H10 CH4     2      25.400  12.360  24.190  1.00  0.00            
ATOM    198  H11 CH4     2      20.930  14.580  24.340  1.00  0.00            
TER
ENDMDL
MODEL        1
ATOM      1  H1  GCD     1      18.130   7.190  19.400  1.00  0.00            
ATOM      2  O1  GCD     1      18.010   7.890  20.050  1.00  0.00            
ATOM      3  C1  GCD     1      18.130   9.070  19.170  1.00  0.00            
ATOM      4  H2  GCD     1      17.780   9.940  19.740  1.00  0.00            
ATOM      5  H3  GCD     1      19.160   9.280  18.860  1.00  0.00            
ATOM      6  C2  GCD     1      17.230   8.740  18.010  1.00  0.00            
ATOM      7  H4  GCD     1      17.420   9.430  17.180  1.00  0.00            
ATOM      8  C3  GCD     1      15.700   8.880  18.280  1.00  0.00            
ATOM      9  H5  GCD     1      15.530   8.240  19.160  1.00  0.00            
ATOM     10  C4  GCD     1      14.850   8.250  17.200  1.00  0.00            
ATOM     11  H6  GCD     1      14.840   8.940  16.350  1.00  0.00            
ATOM     12  O2  GCD     1      13.430   8.230  17.530  1.00  0.00            
ATOM     13  H7  GCD     1      13.070   9.130  17.600  1.00  0.00            
ATOM     14  C5  GCD     1      15.390   6.870  16.800  1.00  0.00            
ATOM     15  H8  GCD     1      15.270   6.080  17.550  1.00  0.00            
ATOM     16  O3  GCD     1      14.690   6.520  15.600  1.00  0.00            
ATOM     17  H9  GCD     1      14.970   7.130  14.910  1.00  0.00            
ATOM     18  C6  GCD     1      16.880   6.960  16.440  1.00  0.00            
ATOM     19  O4  GCD     1      17.610   7.440  17.510  1.00  0.00            
ATOM     20  H10 GCD     1      17.230   5.950  16.240  1.00  0.00            
ATOM     21  O5  GCD     1      17.010   7.750  15.310  1.00  0.00            
ATOM     22  C7  GCD     1      17.950   7.430  14.280  1.00  0.00            
ATOM     23  H11 GCD     1      18.280   6.380  14.340  1.00  0.00            
ATOM     24  C8  GCD     1      17.120   7.570  13.000  1.00  0.00            
ATOM     25  H12 GCD     1      16.770   8.590  12.820  1.00  0.00            
ATOM     26  O6  GCD     1      15.950   6.690  13.000  1.00  0.00            
ATOM     27  H13 GCD     1      16.390   5.850  13.200  1.00  0.00            
ATOM     28  C9  GCD     1      18.040   7.210  11.790  1.00  0.00            
ATOM     29  H14 GCD     1      18.260   6.140  11.870  1.00  0.00            
ATOM     30  O7  GCD     1      17.380   7.550  10.550  1.00  0.00            
ATOM     31  H15 GCD     1      17.700   8.420  10.280  1.00  0.00            
ATOM     32  C10 GCD     1      19.300   8.010  11.850  1.00  0.00            
ATOM     33  H16 GCD     1      20.060   7.670  11.140  1.00  0.00            
ATOM     34  O8  GCD     1      19.960   7.750  13.080  1.00  0.00            
ATOM     35  C11 GCD     1      19.250   8.170  14.270  1.00  0.00            
ATOM     36  H17 GCD     1      19.040   9.250  14.180  1.00  0.00            
ATOM     37  C12 GCD     1      20.140   7.930  15.530  1.00  0.00            
ATOM     38  H18 GCD     1      20.370   6.850  15.520  1.00  0.00            
ATOM     39  H19 GCD     1      19.610   8.020  16.490  1.00  0.00            
ATOM     40  O9  GCD     1      21.450   8.660  15.510  1.00  0.00            
ATOM     41  H20 GCD     1      21.490   9.300  16.220  1.00  0.00            
ATOM     42  O10 GCD     1      19.060   9.420  11.630  1.00  0.00            
ATOM     43  C13 GCD     1      20.040  10.060  10.830  1.00  0.00            
ATOM     44  H21 GCD     1      20.790   9.320  10.530  1.00  0.00            
ATOM     45  C14 GCD     1      19.350  10.450   9.490  1.00  0.00            
ATOM     46  H22 GCD     1      18.420  10.940   9.800  1.00  0.00            
ATOM     47  O11 GCD     1      18.960   9.290   8.720  1.00  0.00            
ATOM     48  H23 GCD     1      18.190   9.500   8.190  1.00  0.00            
ATOM     49  C15 GCD     1      20.240  11.290   8.610  1.00  0.00            
ATOM     50  H24 GCD     1      21.010  10.570   8.290  1.00  0.00            
ATOM     51  O12 GCD     1      19.520  11.830   7.500  1.00  0.00            
ATOM     52  H25 GCD     1      18.940  12.500   7.880  1.00  0.00            
ATOM     53  C16 GCD     1      21.010  12.400   9.390  1.00  0.00            
ATOM     54  H26 GCD     1      21.700  12.920   8.730  1.00  0.00            
ATOM     55  O13 GCD     1      21.600  11.870  10.610  1.00  0.00            
ATOM     56  C17 GCD     1      20.680  11.240  11.460  1.00  0.00            
ATOM     57  H27 GCD     1      19.850  11.900  11.750  1.00  0.00            
ATOM     58  C18 GCD     1      21.560  10.860  12.630  1.00  0.00            
ATOM     59  H28 GCD     1      22.240  10.110  12.210  1.00  0.00            
ATOM     60  H29 GCD     1      20.990  10.330  13.400  1.00  0.00            
ATOM     61  O14 GCD     1      22.200  12.010  13.210  1.00  0.00            
ATOM     62  H30 GCD     1      22.860  12.400  12.620  1.00  0.00            
ATOM     63  O15 GCD     1      20.130  13.360   9.930  1.00  0.00            
ATOM     64  C19 GCD     1      19.770  14.540   9.090  1.00  0.00            
ATOM     65  H31 GCD     1      20.070  14.260   8.070  1.00  0.00            
ATOM     66  C20 GCD     1      18.270  14.700   9.130  1.00  0.00            
ATOM     67  H32 GCD     1      18.090  14.740  10.210  1.00  0.00            
ATOM     68  O16 GCD     1      17.630  13.550   8.490  1.00  0.00            
ATOM     69  H33 GCD     1      16.810  13.820   8.060  1.00  0.00            
ATOM     70  C21 GCD     1      17.910  16.020   8.430  1.00  0.00            
ATOM     71  H34 GCD     1      18.180  15.880   7.380  1.00  0.00            
ATOM     72  O17 GCD     1      16.460  16.180   8.530  1.00  0.00            
ATOM     73  H35 GCD     1      16.130  16.440   9.400  1.00  0.00            
ATOM     74  C22 GCD     1      18.610  17.210   9.020  1.00  0.00            
ATOM     75  H36 GCD     1      18.310  18.040   8.390  1.00  0.00            
ATOM     76  O18 GCD     1      19.960  16.880   8.830  1.00  0.00            
ATOM     77  C23 GCD     1      20.510  15.800   9.570  1.00  0.00            
ATOM     78  H37 GCD     1      20.290  15.990  10.620  1.00  0.00            
ATOM     79  C24 GCD     1      22.030  15.670   9.440  1.00  0.00            
ATOM     80  H38 GCD     1      22.410  14.870  10.080  1.00  0.00            
ATOM     81  H39 GCD     1      22.410  16.660   9.750  1.00  0.00            
ATOM     82  O19 GCD     1      22.390  15.420   8.170  1.00  0.00            
ATOM     83  H40 GCD     1      23.170  14.860   8.050  1.00  0.00            
ATOM     84  O20 GCD     1      18.250  17.490  10.410  1.00  0.00            
ATOM     85  C25 GCD     1      17.770  18.770  10.690  1.00  0.00            
ATOM     86  H41 GCD     1      17.690  19.440   9.830  1.00  0.00            
ATOM     87  C26 GCD     1      16.390  18.600  11.370  1.00  0.00            
ATOM     88  H42 GCD     1      16.560  17.880  12.180  1.00  0.00            
ATOM     89  O21 GCD     1      15.430  18.160  10.460  1.00  0.00            
ATOM     90  H43 GCD     1      14.690  17.780  10.960  1.00  0.00            
ATOM     91  C27 GCD     1      16.080  19.940  12.090  1.00  0.00            
ATOM     92  H44 GCD     1      15.900  20.720  11.340  1.00  0.00            
ATOM     93  O22 GCD     1      14.830  19.850  12.780  1.00  0.00            
ATOM     94  H45 GCD     1      14.760  18.970  13.170  1.00  0.00            
ATOM     95  C28 GCD     1      17.120  20.440  13.030  1.00  0.00            
ATOM     96  H46 GCD     1      16.940  21.480  13.290  1.00  0.00            
ATOM     97  O23 GCD     1      18.270  20.500  12.260  1.00  0.00            
ATOM     98  C29 GCD     1      18.790  19.290  11.630  1.00  0.00            
ATOM     99  H47 GCD     1      18.970  18.570  12.430  1.00  0.00            
ATOM    100  C30 GCD     1      20.190  19.640  11.070  1.00  0.00            
ATOM    101  H48 GCD     1      20.670  18.690  10.780  1.00  0.00            
ATOM    102  H49 GCD     1      20.840  20.040  11.860  1.00  0.00            
ATOM    103  O24 GCD     1      20.200  20.580  10.040  1.00  0.00            
ATOM    104  H50 GCD     1      19.820  21.380  10.410  1.00  0.00            
ATOM    105  O25 GCD     1      17.380  19.580  14.140  1.00  0.00            
ATOM    106  C31 GCD     1      17.670  20.190  15.360  1.00  0.00            
ATOM    107  H51 GCD     1      18.180  21.140  15.140  1.00  0.00            
ATOM    108  C32 GCD     1      16.360  20.250  16.110  1.00  0.00            
ATOM    109  H52 GCD     1      15.940  19.240  16.130  1.00  0.00            
ATOM    110  O26 GCD     1      15.450  21.120  15.480  1.00  0.00            
ATOM    111  H53 GCD     1      15.240  20.670  14.660  1.00  0.00            
ATOM    112  C33 GCD     1      16.610  20.620  17.600  1.00  0.00            
ATOM    113  H54 GCD     1      17.140  21.580  17.540  1.00  0.00            
ATOM    114  O27 GCD     1      15.440  20.740  18.470  1.00  0.00            
ATOM    115  H55 GCD     1      14.900  19.990  18.230  1.00  0.00            
ATOM    116  C34 GCD     1      17.620  19.630  18.250  1.00  0.00            
ATOM    117  H56 GCD     1      17.750  19.960  19.290  1.00  0.00            
ATOM    118  O28 GCD     1      18.830  19.730  17.420  1.00  0.00            
ATOM    119  C35 GCD     1      18.730  19.310  16.040  1.00  0.00            
ATOM    120  H57 GCD     1      18.450  18.250  16.000  1.00  0.00            
ATOM    121  C36 GCD     1      20.150  19.370  15.410  1.00  0.00            
ATOM    122  H58 GCD     1      19.930  18.960  14.420  1.00  0.00            
ATOM    123  H59 GCD     1      20.870  18.720  15.920  1.00  0.00            
ATOM    124  O29 GCD     1      20.680  20.700  15.130  1.00  0.00            
ATOM    125  H60 GCD     1      20.420  21.210  15.900  1.00  0.00            
ATOM    126  O30 GCD     1      17.100  18.300  18.230  1.00  0.00            
ATOM    127  C37 GCD     1      16.080  17.930  19.230  1.00  0.00            
ATOM    128  H61 GCD     1      15.700  18.770  19.830  1.00  0.00            
ATOM    129  C38 GCD     1      14.870  17.410  18.490  1.00  0.00            
ATOM    130  H62 GCD     1      15.190  16.570  17.860  1.00  0.00            
ATOM    131  O31 GCD     1      14.180  18.390  17.640  1.00  0.00            
ATOM    132  H63 GCD     1      13.500  17.940  17.120  1.00  0.00            
ATOM    133  C39 GCD     1      13.890  16.750  19.490  1.00  0.00            
ATOM    134  H64 GCD     1      13.530  17.510  20.200  1.00  0.00            
ATOM    135  O32 GCD     1      12.760  16.220  18.750  1.00  0.00            
ATOM    136  H65 GCD     1      12.050  16.870  18.740  1.00  0.00            
ATOM    137  C40 GCD     1      14.480  15.640  20.320  1.00  0.00            
ATOM    138  H66 GCD     1      13.690  15.430  21.060  1.00  0.00            
ATOM    139  O33 GCD     1      15.560  16.310  21.080  1.00  0.00            
ATOM    140  C41 GCD     1      16.610  16.840  20.190  1.00  0.00            
ATOM    141  H67 GCD     1      17.020  15.970  19.650  1.00  0.00            
ATOM    142  C42 GCD     1      17.780  17.380  20.990  1.00  0.00            
ATOM    143  H68 GCD     1      18.680  17.560  20.380  1.00  0.00            
ATOM    144  H69 GCD     1      18.170  16.660  21.720  1.00  0.00            
ATOM    145  O34 GCD     1      17.410  18.490  21.740  1.00  0.00            
ATOM    146  H70 GCD     1      16.580  18.210  22.140  1.00  0.00            
ATOM    147  O35 GCD     1      14.970  14.620  19.540  1.00  0.00            
ATOM    148  C43 GCD     1      14.570  13.300  20.010  1.00  0.00            
ATOM    149  H71 GCD     1      14.030  13.430  20.950  1.00  0.00            
ATOM    150  C44 GCD     1      13.540  12.610  19.080  1.00  0.00            
ATOM    151  H72 GCD     1      14.040  12.540  18.110  1.00  0.00            
ATOM    152  O36 GCD     1      12.310  13.310  18.900  1.00  0.00            
ATOM    153  H73 GCD     1      12.540  14.200  18.640  1.00  0.00            
ATOM    154  C45 GCD     1      13.280  11.180  19.650  1.00  0.00            
ATOM    155  H74 GCD     1      12.940  11.350  20.670  1.00  0.00            
ATOM    156  O37 GCD     1      12.280  10.460  18.940  1.00  0.00            
ATOM    157  H75 GCD     1      11.640  11.060  18.550  1.00  0.00            
ATOM    158  C46 GCD     1      14.650  10.400  19.760  1.00  0.00            
ATOM    159  H76 GCD     1      14.330   9.430  20.160  1.00  0.00            
ATOM    160  O38 GCD     1      15.230  10.180  18.480  1.00  0.00            
ATOM    161  O39 GCD     1      15.580  11.090  20.660  1.00  0.00            
ATOM    162  C47 GCD     1      15.880  12.440  20.270  1.00  0.00            
ATOM    163  H77 GCD     1      16.520  12.500  19.380  1.00  0.00            
ATOM    164  C48 GCD     1      16.760  13.010  21.450  1.00  0.00            
ATOM    165  H78 GCD     1      17.130  14.020  21.230  1.00  0.00            
ATOM    166  H79 GCD     1      17.590  12.300  21.580  1.00  0.00            
ATOM    167  O40 GCD     1      15.950  12.960  22.700  1.00  0.00            
ATOM    168  H80 GCD     1      16.020  13.810  23.130  1.00  0.00            
ATOM    169  C1  CH4     2      11.310  10.470  12.580  1.00  0.00            
ATOM    170  C2  CH4     2      11.920   9.450  13.550  1.00  0.00            
ATOM    171  C3  CH4     2      10.960   8.270  13.990  1.00  0.00            
ATOM    172  C4  CH4     2      12.640  10.150  14.740  1.00  0.00            
ATOM    173  O1  CH4     2      12.110  10.250  15.830  1.00  0.00            
ATOM    174  N1  CH4     2      13.800  10.790  14.290  1.00  0.00            
ATOM    175  C5  CH4     2      14.670  11.660  14.960  1.00  0.00            
ATOM    176  C6  CH4     2      14.280  12.880  15.520  1.00  0.00            
ATOM    177  C7  CH4     2      15.130  13.820  16.150  1.00  0.00            
ATOM    178  C8  CH4     2      16.480  13.410  16.290  1.00  0.00            
ATOM    179  N2  CH4     2      17.260  14.350  17.100  1.00  0.00            
ATOM    180  O2  CH4     2      17.140  15.520  16.760  1.00  0.00            
ATOM    181  O3  CH4     2      18.050  13.850  17.920  1.00  0.00            
ATOM    182  C9  CH4     2      16.930  12.270  15.620  1.00  0.00            
ATOM    183  C10 CH4     2      18.490  12.000  15.620  1.00  0.00            
ATOM    184  F1  CH4     2      18.880  11.360  16.770  1.00  0.00            
ATOM    185  F2  CH4     2      18.990  11.450  14.530  1.00  0.00            
ATOM    186  F3  CH4     2      19.150  13.190  15.510  1.00  0.00            
ATOM    187  C11 CH4     2      16.030  11.370  14.940  1.00  0.00            
ATOM    188  H1  CH4     2      10.700   9.940  11.830  1.00  0.00            
ATOM    189  H2  CH4     2      10.680  11.210  13.080  1.00  0.00            
ATOM    190  H3  CH4     2      12.090  10.960  11.980  1.00  0.00            
ATOM    191  H4  CH4     2      12.680   8.970  12.920  1.00  0.00            
ATOM    192  H5  CH4     2      10.520   7.910  13.060  1.00  0.00            
ATOM    193  H6  CH4     2      11.390   7.390  14.480  1.00  0.00            
ATOM    194  H7  CH4     2      10.200   8.700  14.650  1.00  0.00            
ATOM    195  H8  CH4     2      14.100  10.780  13.320  1.00  0.00            
ATOM    196  H9  CH4     2      13.210  13.060  15.450  1.00  0.00            
ATOM    197  H10 CH4     2      14.720  14.720  16.590  1.00  0.00            
ATOM    198  H11 CH4     2      16.400  10.510  14.410  1.00  0.00            
TER
ENDMDL
MODEL        1
ATOM      1  H1  GCD     1      23.430   7.920  29.130  1.00  0.00            
ATOM      2  O1  GCD     1      22.620   8.440  29.150  1.00  0.00            
ATOM      3  C1  GCD     1      22.710   9.540  30.040  1.00  0.00            
ATOM      4  H2  GCD     1      22.140   9.250  30.930  1.00  0.00            
ATOM      5  H3  GCD     1      23.770   9.730  30.260  1.00  0.00            
ATOM      6  C2  GCD     1      22.140  10.870  29.500  1.00  0.00            
ATOM      7  H4  GCD     1      22.510  10.940  28.470  1.00  0.00            
ATOM      8  C3  GCD     1      22.610  12.060  30.320  1.00  0.00            
ATOM      9  H5  GCD     1      22.440  11.800  31.370  1.00  0.00            
ATOM     10  C4  GCD     1      21.890  13.340  29.920  1.00  0.00            
ATOM     11  H6  GCD     1      22.420  13.690  29.030  1.00  0.00            
ATOM     12  O2  GCD     1      22.100  14.260  31.020  1.00  0.00            
ATOM     13  H7  GCD     1      23.030  14.480  31.170  1.00  0.00            
ATOM     14  C5  GCD     1      20.390  13.130  29.650  1.00  0.00            
ATOM     15  H8  GCD     1      19.920  12.930  30.610  1.00  0.00            
ATOM     16  O3  GCD     1      19.750  14.280  29.050  1.00  0.00            
ATOM     17  H9  GCD     1      20.030  14.210  28.130  1.00  0.00            
ATOM     18  C6  GCD     1      20.090  11.940  28.780  1.00  0.00            
ATOM     19  O4  GCD     1      20.730  10.820  29.430  1.00  0.00            
ATOM     20  H10 GCD     1      19.070  11.550  28.770  1.00  0.00            
ATOM     21  O5  GCD     1      20.640  12.140  27.500  1.00  0.00            
ATOM     22  C7  GCD     1      19.750  12.200  26.390  1.00  0.00            
ATOM     23  H11 GCD     1      18.830  12.690  26.720  1.00  0.00            
ATOM     24  C8  GCD     1      20.340  13.200  25.410  1.00  0.00            
ATOM     25  H12 GCD     1      21.430  13.160  25.390  1.00  0.00            
ATOM     26  O6  GCD     1      19.970  14.420  26.020  1.00  0.00            
ATOM     27  H13 GCD     1      20.120  15.160  25.420  1.00  0.00            
ATOM     28  C9  GCD     1      19.700  13.210  23.970  1.00  0.00            
ATOM     29  H14 GCD     1      18.740  13.740  24.080  1.00  0.00            
ATOM     30  O7  GCD     1      20.490  13.960  23.040  1.00  0.00            
ATOM     31  H15 GCD     1      21.400  13.650  23.090  1.00  0.00            
ATOM     32  C10 GCD     1      19.420  11.820  23.430  1.00  0.00            
ATOM     33  H16 GCD     1      18.760  11.790  22.560  1.00  0.00            
ATOM     34  O8  GCD     1      18.810  10.990  24.480  1.00  0.00            
ATOM     35  C11 GCD     1      19.550  10.810  25.700  1.00  0.00            
ATOM     36  H17 GCD     1      20.530  10.350  25.500  1.00  0.00            
ATOM     37  C12 GCD     1      18.660   9.840  26.520  1.00  0.00            
ATOM     38  H18 GCD     1      19.290   9.710  27.410  1.00  0.00            
ATOM     39  H19 GCD     1      18.470   8.920  25.950  1.00  0.00            
ATOM     40  O9  GCD     1      17.460  10.490  26.920  1.00  0.00            
ATOM     41  H20 GCD     1      16.940  10.770  26.150  1.00  0.00            
ATOM     42  O10 GCD     1      20.640  11.170  23.020  1.00  0.00            
ATOM     43  C13 GCD     1      20.620  10.520  21.800  1.00  0.00            
ATOM     44  H21 GCD     1      19.610  10.390  21.400  1.00  0.00            
ATOM     45  C14 GCD     1      21.410  11.330  20.750  1.00  0.00            
ATOM     46  H22 GCD     1      22.400  11.520  21.170  1.00  0.00            
ATOM     47  O11 GCD     1      20.730  12.590  20.530  1.00  0.00            
ATOM     48  H23 GCD     1      20.760  13.100  21.350  1.00  0.00            
ATOM     49  C15 GCD     1      21.540  10.560  19.430  1.00  0.00            
ATOM     50  H24 GCD     1      20.550  10.330  19.000  1.00  0.00            
ATOM     51  O12 GCD     1      22.250  11.390  18.430  1.00  0.00            
ATOM     52  H25 GCD     1      21.630  12.010  18.030  1.00  0.00            
ATOM     53  C16 GCD     1      22.060   9.220  19.700  1.00  0.00            
ATOM     54  H26 GCD     1      22.090   8.650  18.760  1.00  0.00            
ATOM     55  O13 GCD     1      21.320   8.510  20.690  1.00  0.00            
ATOM     56  C17 GCD     1      21.300   9.170  21.950  1.00  0.00            
ATOM     57  H27 GCD     1      22.350   9.250  22.230  1.00  0.00            
ATOM     58  C18 GCD     1      20.820   8.280  23.070  1.00  0.00            
ATOM     59  H28 GCD     1      21.000   8.880  23.980  1.00  0.00            
ATOM     60  H29 GCD     1      21.380   7.340  23.090  1.00  0.00            
ATOM     61  O14 GCD     1      19.420   8.020  22.810  1.00  0.00            
ATOM     62  H30 GCD     1      19.350   7.520  21.990  1.00  0.00            
ATOM     63  O15 GCD     1      23.430   9.300  20.190  1.00  0.00            
ATOM     64  C19 GCD     1      24.340   8.390  19.730  1.00  0.00            
ATOM     65  H31 GCD     1      23.800   7.540  19.290  1.00  0.00            
ATOM     66  C20 GCD     1      25.170   9.050  18.690  1.00  0.00            
ATOM     67  H32 GCD     1      25.630   9.920  19.190  1.00  0.00            
ATOM     68  O16 GCD     1      24.380   9.420  17.660  1.00  0.00            
ATOM     69  H33 GCD     1      23.790  10.130  17.950  1.00  0.00            
ATOM     70  C21 GCD     1      26.310   8.120  18.260  1.00  0.00            
ATOM     71  H34 GCD     1      25.880   7.280  17.710  1.00  0.00            
ATOM     72  O17 GCD     1      27.240   8.760  17.370  1.00  0.00            
ATOM     73  H35 GCD     1      27.710   9.450  17.860  1.00  0.00            
ATOM     74  C22 GCD     1      27.070   7.680  19.490  1.00  0.00            
ATOM     75  H36 GCD     1      27.820   6.930  19.260  1.00  0.00            
ATOM     76  O18 GCD     1      26.190   7.020  20.370  1.00  0.00            
ATOM     77  C23 GCD     1      25.160   7.830  20.930  1.00  0.00            
ATOM     78  H37 GCD     1      25.610   8.650  21.500  1.00  0.00            
ATOM     79  C24 GCD     1      24.360   6.980  21.890  1.00  0.00            
ATOM     80  H38 GCD     1      23.980   6.130  21.310  1.00  0.00            
ATOM     81  H39 GCD     1      23.460   7.500  22.250  1.00  0.00            
ATOM     82  O19 GCD     1      25.030   6.480  23.030  1.00  0.00            
ATOM     83  H40 GCD     1      25.980   6.610  22.880  1.00  0.00            
ATOM     84  O20 GCD     1      27.700   8.900  20.060  1.00  0.00            
ATOM     85  C25 GCD     1      29.160   8.890  19.980  1.00  0.00            
ATOM     86  H41 GCD     1      29.380   8.230  19.130  1.00  0.00            
ATOM     87  C26 GCD     1      29.570  10.300  19.600  1.00  0.00            
ATOM     88  H42 GCD     1      29.010  10.980  20.250  1.00  0.00            
ATOM     89  O21 GCD     1      29.090  10.540  18.220  1.00  0.00            
ATOM     90  H43 GCD     1      28.850  11.430  17.940  1.00  0.00            
ATOM     91  C27 GCD     1      31.110  10.530  19.780  1.00  0.00            
ATOM     92  H44 GCD     1      31.550   9.880  19.010  1.00  0.00            
ATOM     93  O22 GCD     1      31.500  11.920  19.620  1.00  0.00            
ATOM     94  H45 GCD     1      31.230  12.330  20.450  1.00  0.00            
ATOM     95  C28 GCD     1      31.710   9.910  21.050  1.00  0.00            
ATOM     96  H46 GCD     1      32.790  10.010  20.940  1.00  0.00            
ATOM     97  O23 GCD     1      31.230   8.570  21.090  1.00  0.00            
ATOM     98  C29 GCD     1      29.840   8.420  21.290  1.00  0.00            
ATOM     99  H47 GCD     1      29.580   9.080  22.130  1.00  0.00            
ATOM    100  C30 GCD     1      29.450   7.030  21.740  1.00  0.00            
ATOM    101  H48 GCD     1      30.160   6.630  22.470  1.00  0.00            
ATOM    102  H49 GCD     1      29.530   6.390  20.850  1.00  0.00            
ATOM    103  O24 GCD     1      28.150   7.150  22.290  1.00  0.00            
ATOM    104  H50 GCD     1      27.640   7.650  21.650  1.00  0.00            
ATOM    105  O25 GCD     1      31.240  10.690  22.110  1.00  0.00            
ATOM    106  C31 GCD     1      32.240  11.310  22.970  1.00  0.00            
ATOM    107  H51 GCD     1      33.180  11.130  22.420  1.00  0.00            
ATOM    108  C32 GCD     1      31.760  12.720  23.080  1.00  0.00            
ATOM    109  H52 GCD     1      30.760  12.760  23.540  1.00  0.00            
ATOM    110  O26 GCD     1      31.810  13.550  21.880  1.00  0.00            
ATOM    111  H53 GCD     1      31.230  14.320  21.980  1.00  0.00            
ATOM    112  C33 GCD     1      32.730  13.450  24.020  1.00  0.00            
ATOM    113  H54 GCD     1      33.740  13.300  23.600  1.00  0.00            
ATOM    114  O27 GCD     1      32.470  14.920  24.180  1.00  0.00            
ATOM    115  H55 GCD     1      31.580  14.940  24.550  1.00  0.00            
ATOM    116  C34 GCD     1      32.740  12.740  25.380  1.00  0.00            
ATOM    117  H56 GCD     1      33.460  13.070  26.140  1.00  0.00            
ATOM    118  O28 GCD     1      33.040  11.370  25.230  1.00  0.00            
ATOM    119  C35 GCD     1      32.220  10.670  24.290  1.00  0.00            
ATOM    120  H57 GCD     1      31.220  10.590  24.730  1.00  0.00            
ATOM    121  C36 GCD     1      32.690   9.260  24.180  1.00  0.00            
ATOM    122  H58 GCD     1      32.140   8.700  23.410  1.00  0.00            
ATOM    123  H59 GCD     1      32.540   8.770  25.150  1.00  0.00            
ATOM    124  O29 GCD     1      34.080   9.060  23.890  1.00  0.00            
ATOM    125  H60 GCD     1      34.260   8.120  23.850  1.00  0.00            
ATOM    126  O30 GCD     1      31.400  12.780  25.970  1.00  0.00            
ATOM    127  C37 GCD     1      31.400  12.850  27.410  1.00  0.00            
ATOM    128  H61 GCD     1      32.400  12.920  27.840  1.00  0.00            
ATOM    129  C38 GCD     1      30.740  14.180  27.720  1.00  0.00            
ATOM    130  H62 GCD     1      29.780  14.110  27.180  1.00  0.00            
ATOM    131  O31 GCD     1      31.510  15.300  27.080  1.00  0.00            
ATOM    132  H63 GCD     1      32.430  15.280  27.370  1.00  0.00            
ATOM    133  C39 GCD     1      30.410  14.340  29.210  1.00  0.00            
ATOM    134  H64 GCD     1      31.440  14.540  29.550  1.00  0.00            
ATOM    135  O32 GCD     1      29.670  15.550  29.510  1.00  0.00            
ATOM    136  H65 GCD     1      29.990  16.240  28.920  1.00  0.00            
ATOM    137  C40 GCD     1      29.800  13.030  29.860  1.00  0.00            
ATOM    138  H66 GCD     1      29.790  13.050  30.950  1.00  0.00            
ATOM    139  O33 GCD     1      30.680  11.980  29.440  1.00  0.00            
ATOM    140  C41 GCD     1      30.650  11.680  28.080  1.00  0.00            
ATOM    141  H67 GCD     1      29.640  11.570  27.670  1.00  0.00            
ATOM    142  C42 GCD     1      31.230  10.280  27.930  1.00  0.00            
ATOM    143  H68 GCD     1      31.180   9.960  26.880  1.00  0.00            
ATOM    144  H69 GCD     1      30.720   9.600  28.620  1.00  0.00            
ATOM    145  O34 GCD     1      32.570  10.260  28.280  1.00  0.00            
ATOM    146  H70 GCD     1      32.740  10.710  29.120  1.00  0.00            
ATOM    147  O35 GCD     1      28.500  12.850  29.320  1.00  0.00            
ATOM    148  C43 GCD     1      27.540  12.310  30.240  1.00  0.00            
ATOM    149  H71 GCD     1      28.040  11.830  31.100  1.00  0.00            
ATOM    150  C44 GCD     1      26.730  13.500  30.780  1.00  0.00            
ATOM    151  H72 GCD     1      26.260  14.030  29.930  1.00  0.00            
ATOM    152  O36 GCD     1      27.560  14.410  31.490  1.00  0.00            
ATOM    153  H73 GCD     1      28.200  14.670  30.820  1.00  0.00            
ATOM    154  C45 GCD     1      25.730  12.990  31.720  1.00  0.00            
ATOM    155  H74 GCD     1      26.240  12.610  32.620  1.00  0.00            
ATOM    156  O37 GCD     1      24.790  13.960  32.070  1.00  0.00            
ATOM    157  H75 GCD     1      24.370  13.710  32.900  1.00  0.00            
ATOM    158  C46 GCD     1      24.940  11.850  31.140  1.00  0.00            
ATOM    159  H76 GCD     1      24.290  11.450  31.920  1.00  0.00            
ATOM    160  O38 GCD     1      24.040  12.270  30.080  1.00  0.00            
ATOM    161  O39 GCD     1      25.800  10.830  30.640  1.00  0.00            
ATOM    162  C47 GCD     1      26.600  11.250  29.550  1.00  0.00            
ATOM    163  H77 GCD     1      26.050  11.780  28.750  1.00  0.00            
ATOM    164  C48 GCD     1      27.470  10.170  28.950  1.00  0.00            
ATOM    165  H78 GCD     1      28.230   9.850  29.670  1.00  0.00            
ATOM    166  H79 GCD     1      27.990  10.510  28.040  1.00  0.00            
ATOM    167  O40 GCD     1      26.730   9.010  28.500  1.00  0.00            
ATOM    168  H80 GCD     1      27.370   8.420  28.100  1.00  0.00            
ATOM    169  C1  CH4     2      22.810  17.000  27.710  1.00  0.00            
ATOM    170  C2  CH4     2      23.770  16.860  26.550  1.00  0.00            
ATOM    171  C3  CH4     2      23.220  17.790  25.420  1.00  0.00            
ATOM    172  C4  CH4     2      24.010  15.380  26.140  1.00  0.00            
ATOM    173  O1  CH4     2      23.310  14.620  25.470  1.00  0.00            
ATOM    174  N1  CH4     2      25.130  14.790  26.710  1.00  0.00            
ATOM    175  C5  CH4     2      25.660  13.510  26.500  1.00  0.00            
ATOM    176  C6  CH4     2      27.030  13.570  26.300  1.00  0.00            
ATOM    177  C7  CH4     2      27.660  12.510  25.640  1.00  0.00            
ATOM    178  C8  CH4     2      26.900  11.320  25.300  1.00  0.00            
ATOM    179  N2  CH4     2      27.740  10.160  24.870  1.00  0.00            
ATOM    180  O2  CH4     2      28.600   9.780  25.600  1.00  0.00            
ATOM    181  O3  CH4     2      27.430   9.600  23.830  1.00  0.00            
ATOM    182  C9  CH4     2      25.500  11.220  25.590  1.00  0.00            
ATOM    183  C10 CH4     2      24.650  10.010  25.180  1.00  0.00            
ATOM    184  F1  CH4     2      25.200   8.810  25.570  1.00  0.00            
ATOM    185  F2  CH4     2      23.400  10.000  25.730  1.00  0.00            
ATOM    186  F3  CH4     2      24.470  10.100  23.900  1.00  0.00            
ATOM    187  C11 CH4     2      24.920  12.380  26.120  1.00  0.00            
ATOM    188  H1  CH4     2      22.880  18.040  28.050  1.00  0.00            
ATOM    189  H2  CH4     2      21.760  16.840  27.460  1.00  0.00            
ATOM    190  H3  CH4     2      23.120  16.310  28.510  1.00  0.00            
ATOM    191  H4  CH4     2      24.790  17.220  26.760  1.00  0.00            
ATOM    192  H5  CH4     2      23.130  18.820  25.790  1.00  0.00            
ATOM    193  H6  CH4     2      23.830  17.740  24.510  1.00  0.00            
ATOM    194  H7  CH4     2      22.210  17.510  25.090  1.00  0.00            
ATOM    195  H8  CH4     2      25.680  15.490  27.190  1.00  0.00            
ATOM    196  H9  CH4     2      27.560  14.440  26.690  1.00  0.00            
ATOM    197  H10 CH4     2      28.740  12.410  25.600  1.00  0.00            
ATOM    198  H11 CH4     2      23.840  12.470  26.190  1.00  0.00            
TER
ENDMDL
MODEL        1
ATOM      1  H1  GCD     1      23.950  16.440  15.260  1.00  0.00            
ATOM      2  O1  GCD     1      24.330  15.720  15.770  1.00  0.00            
ATOM      3  C1  GCD     1      23.210  15.250  16.510  1.00  0.00            
ATOM      4  H2  GCD     1      22.480  14.760  15.840  1.00  0.00            
ATOM      5  H3  GCD     1      23.500  14.420  17.160  1.00  0.00            
ATOM      6  C2  GCD     1      22.500  16.240  17.350  1.00  0.00            
ATOM      7  H4  GCD     1      23.180  16.650  18.110  1.00  0.00            
ATOM      8  C3  GCD     1      21.400  15.620  18.090  1.00  0.00            
ATOM      9  H5  GCD     1      20.760  15.250  17.280  1.00  0.00            
ATOM     10  C4  GCD     1      20.620  16.700  18.860  1.00  0.00            
ATOM     11  H6  GCD     1      21.210  17.080  19.700  1.00  0.00            
ATOM     12  O2  GCD     1      19.390  16.170  19.370  1.00  0.00            
ATOM     13  H7  GCD     1      19.080  16.770  20.050  1.00  0.00            
ATOM     14  C5  GCD     1      20.340  17.980  17.990  1.00  0.00            
ATOM     15  H8  GCD     1      19.620  17.590  17.250  1.00  0.00            
ATOM     16  O3  GCD     1      19.810  19.040  18.790  1.00  0.00            
ATOM     17  H9  GCD     1      20.580  19.580  19.030  1.00  0.00            
ATOM     18  C6  GCD     1      21.510  18.450  17.180  1.00  0.00            
ATOM     19  O4  GCD     1      21.980  17.260  16.520  1.00  0.00            
ATOM     20  H10 GCD     1      20.980  19.120  16.490  1.00  0.00            
ATOM     21  O5  GCD     1      22.500  18.910  18.100  1.00  0.00            
ATOM     22  C7  GCD     1      22.860  20.310  17.900  1.00  0.00            
ATOM     23  H11 GCD     1      22.220  20.830  17.180  1.00  0.00            
ATOM     24  C8  GCD     1      22.700  20.940  19.300  1.00  0.00            
ATOM     25  H12 GCD     1      23.250  20.370  20.070  1.00  0.00            
ATOM     26  O6  GCD     1      21.290  21.040  19.640  1.00  0.00            
ATOM     27  H13 GCD     1      21.270  21.130  20.600  1.00  0.00            
ATOM     28  C9  GCD     1      23.310  22.330  19.200  1.00  0.00            
ATOM     29  H14 GCD     1      22.650  22.740  18.420  1.00  0.00            
ATOM     30  O7  GCD     1      23.250  23.200  20.390  1.00  0.00            
ATOM     31  H15 GCD     1      23.760  22.740  21.070  1.00  0.00            
ATOM     32  C10 GCD     1      24.790  22.280  18.650  1.00  0.00            
ATOM     33  H16 GCD     1      25.130  23.310  18.540  1.00  0.00            
ATOM     34  O8  GCD     1      24.810  21.740  17.380  1.00  0.00            
ATOM     35  C11 GCD     1      24.400  20.340  17.450  1.00  0.00            
ATOM     36  H17 GCD     1      24.900  19.790  18.250  1.00  0.00            
ATOM     37  C12 GCD     1      24.770  19.700  16.110  1.00  0.00            
ATOM     38  H18 GCD     1      24.380  20.410  15.370  1.00  0.00            
ATOM     39  H19 GCD     1      24.280  18.720  16.180  1.00  0.00            
ATOM     40  O9  GCD     1      26.180  19.490  15.900  1.00  0.00            
ATOM     41  H20 GCD     1      26.570  18.920  16.570  1.00  0.00            
ATOM     42  O10 GCD     1      25.620  21.600  19.520  1.00  0.00            
ATOM     43  C13 GCD     1      26.440  22.270  20.550  1.00  0.00            
ATOM     44  H21 GCD     1      26.020  23.280  20.600  1.00  0.00            
ATOM     45  C14 GCD     1      26.160  21.680  21.920  1.00  0.00            
ATOM     46  H22 GCD     1      26.390  20.600  21.950  1.00  0.00            
ATOM     47  O11 GCD     1      24.790  21.830  22.300  1.00  0.00            
ATOM     48  H23 GCD     1      24.580  21.140  22.940  1.00  0.00            
ATOM     49  C15 GCD     1      27.100  22.320  22.960  1.00  0.00            
ATOM     50  H24 GCD     1      26.940  23.370  22.710  1.00  0.00            
ATOM     51  O12 GCD     1      26.850  21.990  24.320  1.00  0.00            
ATOM     52  H25 GCD     1      26.030  22.420  24.570  1.00  0.00            
ATOM     53  C16 GCD     1      28.550  22.230  22.600  1.00  0.00            
ATOM     54  H26 GCD     1      29.190  22.770  23.310  1.00  0.00            
ATOM     55  O13 GCD     1      28.720  22.780  21.300  1.00  0.00            
ATOM     56  C17 GCD     1      27.930  22.260  20.230  1.00  0.00            
ATOM     57  H27 GCD     1      28.300  21.240  20.050  1.00  0.00            
ATOM     58  C18 GCD     1      28.390  22.990  19.020  1.00  0.00            
ATOM     59  H28 GCD     1      28.120  22.510  18.070  1.00  0.00            
ATOM     60  H29 GCD     1      29.480  23.080  19.060  1.00  0.00            
ATOM     61  O14 GCD     1      27.950  24.390  18.970  1.00  0.00            
ATOM     62  H30 GCD     1      28.240  24.700  18.100  1.00  0.00            
ATOM     63  O15 GCD     1      28.910  20.870  22.640  1.00  0.00            
ATOM     64  C19 GCD     1      30.330  20.510  22.830  1.00  0.00            
ATOM     65  H31 GCD     1      30.950  21.300  22.400  1.00  0.00            
ATOM     66  C20 GCD     1      30.580  20.340  24.340  1.00  0.00            
ATOM     67  H32 GCD     1      29.820  19.700  24.800  1.00  0.00            
ATOM     68  O16 GCD     1      30.550  21.590  25.040  1.00  0.00            
ATOM     69  H33 GCD     1      31.400  22.050  25.030  1.00  0.00            
ATOM     70  C21 GCD     1      31.940  19.630  24.580  1.00  0.00            
ATOM     71  H34 GCD     1      32.710  20.250  24.100  1.00  0.00            
ATOM     72  O17 GCD     1      32.290  19.470  25.940  1.00  0.00            
ATOM     73  H35 GCD     1      31.900  18.670  26.320  1.00  0.00            
ATOM     74  C22 GCD     1      31.970  18.360  23.820  1.00  0.00            
ATOM     75  H36 GCD     1      32.950  17.870  23.920  1.00  0.00            
ATOM     76  O18 GCD     1      31.730  18.480  22.430  1.00  0.00            
ATOM     77  C23 GCD     1      30.520  19.180  22.080  1.00  0.00            
ATOM     78  H37 GCD     1      29.700  18.550  22.430  1.00  0.00            
ATOM     79  C24 GCD     1      30.540  19.270  20.560  1.00  0.00            
ATOM     80  H38 GCD     1      29.520  19.540  20.240  1.00  0.00            
ATOM     81  H39 GCD     1      30.770  18.250  20.220  1.00  0.00            
ATOM     82  O19 GCD     1      31.370  20.150  19.970  1.00  0.00            
ATOM     83  H40 GCD     1      32.250  19.800  20.150  1.00  0.00            
ATOM     84  O20 GCD     1      31.010  17.480  24.270  1.00  0.00            
ATOM     85  C25 GCD     1      31.410  16.380  25.080  1.00  0.00            
ATOM     86  H41 GCD     1      32.500  16.420  25.210  1.00  0.00            
ATOM     87  C26 GCD     1      30.740  16.300  26.500  1.00  0.00            
ATOM     88  H42 GCD     1      29.650  16.310  26.340  1.00  0.00            
ATOM     89  O21 GCD     1      31.200  17.410  27.230  1.00  0.00            
ATOM     90  H43 GCD     1      30.920  17.430  28.150  1.00  0.00            
ATOM     91  C27 GCD     1      31.120  14.990  27.190  1.00  0.00            
ATOM     92  H44 GCD     1      32.210  15.040  27.270  1.00  0.00            
ATOM     93  O22 GCD     1      30.360  15.000  28.450  1.00  0.00            
ATOM     94  H45 GCD     1      29.430  15.220  28.320  1.00  0.00            
ATOM     95  C28 GCD     1      30.740  13.770  26.280  1.00  0.00            
ATOM     96  H46 GCD     1      31.060  12.830  26.730  1.00  0.00            
ATOM     97  O23 GCD     1      31.380  13.960  25.030  1.00  0.00            
ATOM     98  C29 GCD     1      31.070  15.150  24.330  1.00  0.00            
ATOM     99  H47 GCD     1      29.970  15.150  24.250  1.00  0.00            
ATOM    100  C30 GCD     1      31.820  14.990  22.960  1.00  0.00            
ATOM    101  H48 GCD     1      31.490  15.760  22.240  1.00  0.00            
ATOM    102  H49 GCD     1      31.390  14.130  22.440  1.00  0.00            
ATOM    103  O24 GCD     1      33.220  15.000  23.000  1.00  0.00            
ATOM    104  H50 GCD     1      33.520  14.410  23.700  1.00  0.00            
ATOM    105  O25 GCD     1      29.300  13.790  26.170  1.00  0.00            
ATOM    106  C31 GCD     1      28.520  12.840  26.940  1.00  0.00            
ATOM    107  H51 GCD     1      29.000  12.590  27.890  1.00  0.00            
ATOM    108  C32 GCD     1      27.230  13.510  27.390  1.00  0.00            
ATOM    109  H52 GCD     1      26.640  13.870  26.550  1.00  0.00            
ATOM    110  O26 GCD     1      27.390  14.770  28.180  1.00  0.00            
ATOM    111  H53 GCD     1      26.530  14.760  28.620  1.00  0.00            
ATOM    112  C33 GCD     1      26.320  12.470  28.050  1.00  0.00            
ATOM    113  H54 GCD     1      27.020  12.190  28.850  1.00  0.00            
ATOM    114  O27 GCD     1      25.210  13.120  28.600  1.00  0.00            
ATOM    115  H55 GCD     1      24.670  12.470  29.060  1.00  0.00            
ATOM    116  C34 GCD     1      26.010  11.340  27.090  1.00  0.00            
ATOM    117  H56 GCD     1      25.490  10.510  27.580  1.00  0.00            
ATOM    118  O28 GCD     1      27.270  10.760  26.720  1.00  0.00            
ATOM    119  C35 GCD     1      28.210  11.600  26.040  1.00  0.00            
ATOM    120  H57 GCD     1      27.790  11.960  25.090  1.00  0.00            
ATOM    121  C36 GCD     1      29.410  10.690  25.710  1.00  0.00            
ATOM    122  H58 GCD     1      30.150  11.270  25.140  1.00  0.00            
ATOM    123  H59 GCD     1      29.140   9.810  25.120  1.00  0.00            
ATOM    124  O29 GCD     1      30.090  10.210  26.860  1.00  0.00            
ATOM    125  H60 GCD     1      29.410   9.790  27.390  1.00  0.00            
ATOM    126  O30 GCD     1      25.330  11.740  25.930  1.00  0.00            
ATOM    127  C37 GCD     1      24.260  10.900  25.430  1.00  0.00            
ATOM    128  H61 GCD     1      24.280  10.000  26.060  1.00  0.00            
ATOM    129  C38 GCD     1      22.860  11.600  25.550  1.00  0.00            
ATOM    130  H62 GCD     1      22.820  12.560  25.030  1.00  0.00            
ATOM    131  O31 GCD     1      22.390  11.710  26.870  1.00  0.00            
ATOM    132  H63 GCD     1      22.380  10.780  27.150  1.00  0.00            
ATOM    133  C39 GCD     1      21.800  10.850  24.670  1.00  0.00            
ATOM    134  H64 GCD     1      21.780   9.850  25.110  1.00  0.00            
ATOM    135  O32 GCD     1      20.530  11.490  24.670  1.00  0.00            
ATOM    136  H65 GCD     1      20.180  11.340  25.550  1.00  0.00            
ATOM    137  C40 GCD     1      22.290  10.710  23.290  1.00  0.00            
ATOM    138  H66 GCD     1      21.510  10.190  22.720  1.00  0.00            
ATOM    139  O33 GCD     1      23.530   9.950  23.260  1.00  0.00            
ATOM    140  C41 GCD     1      24.580  10.590  23.970  1.00  0.00            
ATOM    141  H67 GCD     1      24.830  11.530  23.470  1.00  0.00            
ATOM    142  C42 GCD     1      25.850   9.690  23.780  1.00  0.00            
ATOM    143  H68 GCD     1      25.610   8.690  24.160  1.00  0.00            
ATOM    144  H69 GCD     1      26.690  10.090  24.370  1.00  0.00            
ATOM    145  O34 GCD     1      26.230   9.610  22.430  1.00  0.00            
ATOM    146  H70 GCD     1      25.640   8.980  22.000  1.00  0.00            
ATOM    147  O35 GCD     1      22.500  11.990  22.610  1.00  0.00            
ATOM    148  C43 GCD     1      22.050  11.940  21.280  1.00  0.00            
ATOM    149  H71 GCD     1      21.950  10.910  20.890  1.00  0.00            
ATOM    150  C44 GCD     1      20.740  12.670  21.170  1.00  0.00            
ATOM    151  H72 GCD     1      20.970  13.680  21.530  1.00  0.00            
ATOM    152  O36 GCD     1      19.800  12.120  22.030  1.00  0.00            
ATOM    153  H73 GCD     1      20.350  11.970  22.810  1.00  0.00            
ATOM    154  C45 GCD     1      20.330  12.700  19.680  1.00  0.00            
ATOM    155  H74 GCD     1      20.160  11.670  19.310  1.00  0.00            
ATOM    156  O37 GCD     1      19.140  13.470  19.470  1.00  0.00            
ATOM    157  H75 GCD     1      19.500  14.310  19.780  1.00  0.00            
ATOM    158  C46 GCD     1      21.530  13.310  18.850  1.00  0.00            
ATOM    159  H76 GCD     1      21.310  13.270  17.780  1.00  0.00            
ATOM    160  O38 GCD     1      21.850  14.680  19.110  1.00  0.00            
ATOM    161  O39 GCD     1      22.660  12.530  19.030  1.00  0.00            
ATOM    162  C47 GCD     1      23.110  12.580  20.390  1.00  0.00            
ATOM    163  H77 GCD     1      23.310  13.640  20.610  1.00  0.00            
ATOM    164  C48 GCD     1      24.320  11.710  20.480  1.00  0.00            
ATOM    165  H78 GCD     1      24.090  10.640  20.440  1.00  0.00            
ATOM    166  H79 GCD     1      24.790  11.970  21.430  1.00  0.00            
ATOM    167  O40 GCD     1      25.210  11.880  19.360  1.00  0.00            
ATOM    168  H80 GCD     1      24.720  11.960  18.530  1.00  0.00            
ATOM    169  C1  CH4     2      29.730  20.470  28.450  1.00  0.00            
ATOM    170  C2  CH4     2      28.370  20.760  27.680  1.00  0.00            
ATOM    171  C3  CH4     2      27.480  21.820  28.450  1.00  0.00            
ATOM    172  C4  CH4     2      27.580  19.460  27.270  1.00  0.00            
ATOM    173  O1  CH4     2      27.230  18.540  28.010  1.00  0.00            
ATOM    174  N1  CH4     2      27.150  19.490  26.000  1.00  0.00            
ATOM    175  C5  CH4     2      26.560  18.450  25.320  1.00  0.00            
ATOM    176  C6  CH4     2      25.760  17.470  25.920  1.00  0.00            
ATOM    177  C7  CH4     2      25.230  16.400  25.200  1.00  0.00            
ATOM    178  C8  CH4     2      25.620  16.220  23.830  1.00  0.00            
ATOM    179  N2  CH4     2      25.090  15.040  23.040  1.00  0.00            
ATOM    180  O2  CH4     2      25.900  14.220  22.630  1.00  0.00            
ATOM    181  O3  CH4     2      23.890  14.790  23.250  1.00  0.00            
ATOM    182  C9  CH4     2      26.410  17.260  23.200  1.00  0.00            
ATOM    183  C10 CH4     2      26.660  17.220  21.680  1.00  0.00            
ATOM    184  F1  CH4     2      25.440  17.260  21.080  1.00  0.00            
ATOM    185  F2  CH4     2      27.350  18.320  21.220  1.00  0.00            
ATOM    186  F3  CH4     2      27.390  16.180  21.290  1.00  0.00            
ATOM    187  C11 CH4     2      26.880  18.310  23.960  1.00  0.00            
ATOM    188  H1  CH4     2      30.150  21.430  28.760  1.00  0.00            
ATOM    189  H2  CH4     2      29.570  20.010  29.430  1.00  0.00            
ATOM    190  H3  CH4     2      30.510  20.100  27.760  1.00  0.00            
ATOM    191  H4  CH4     2      28.590  21.250  26.720  1.00  0.00            
ATOM    192  H5  CH4     2      26.570  22.180  27.970  1.00  0.00            
ATOM    193  H6  CH4     2      27.310  21.270  29.390  1.00  0.00            
ATOM    194  H7  CH4     2      28.150  22.660  28.640  1.00  0.00            
ATOM    195  H8  CH4     2      27.210  20.380  25.510  1.00  0.00            
ATOM    196  H9  CH4     2      25.510  17.600  26.970  1.00  0.00            
ATOM    197  H10 CH4     2      24.720  15.680  25.840  1.00  0.00            
ATOM    198  H11 CH4     2      27.410  19.170  23.540  1.00  0.00            
TER
ENDMDL
MODEL        1
ATOM      1  H1  GCD     1      32.790  25.870  25.270  1.00  0.00            
ATOM      2  O1  GCD     1      32.680  25.470  26.140  1.00  0.00            
ATOM      3  C1  GCD     1      32.310  24.130  25.860  1.00  0.00            
ATOM      4  H2  GCD     1      32.890  23.400  26.440  1.00  0.00            
ATOM      5  H3  GCD     1      31.230  24.000  25.990  1.00  0.00            
ATOM      6  C2  GCD     1      32.560  23.720  24.480  1.00  0.00            
ATOM      7  H4  GCD     1      32.080  22.740  24.400  1.00  0.00            
ATOM      8  C3  GCD     1      33.970  23.760  23.940  1.00  0.00            
ATOM      9  H5  GCD     1      34.360  24.780  23.970  1.00  0.00            
ATOM     10  C4  GCD     1      33.950  23.300  22.490  1.00  0.00            
ATOM     11  H6  GCD     1      33.650  22.260  22.610  1.00  0.00            
ATOM     12  O2  GCD     1      35.260  23.510  21.970  1.00  0.00            
ATOM     13  H7  GCD     1      35.310  23.570  21.010  1.00  0.00            
ATOM     14  C5  GCD     1      32.990  24.110  21.630  1.00  0.00            
ATOM     15  H8  GCD     1      33.460  25.100  21.480  1.00  0.00            
ATOM     16  O3  GCD     1      32.780  23.640  20.340  1.00  0.00            
ATOM     17  H9  GCD     1      33.460  23.970  19.740  1.00  0.00            
ATOM     18  C6  GCD     1      31.650  24.220  22.290  1.00  0.00            
ATOM     19  O4  GCD     1      31.880  24.700  23.620  1.00  0.00            
ATOM     20  H10 GCD     1      31.100  24.860  21.600  1.00  0.00            
ATOM     21  O5  GCD     1      31.020  22.910  22.360  1.00  0.00            
ATOM     22  C7  GCD     1      29.600  22.990  22.210  1.00  0.00            
ATOM     23  H11 GCD     1      29.200  24.010  22.300  1.00  0.00            
ATOM     24  C8  GCD     1      29.290  22.520  20.820  1.00  0.00            
ATOM     25  H12 GCD     1      29.680  21.500  20.780  1.00  0.00            
ATOM     26  O6  GCD     1      29.910  23.240  19.780  1.00  0.00            
ATOM     27  H13 GCD     1      30.780  23.510  20.100  1.00  0.00            
ATOM     28  C9  GCD     1      27.750  22.540  20.620  1.00  0.00            
ATOM     29  H14 GCD     1      27.440  23.590  20.510  1.00  0.00            
ATOM     30  O7  GCD     1      27.370  21.820  19.440  1.00  0.00            
ATOM     31  H15 GCD     1      27.910  22.160  18.720  1.00  0.00            
ATOM     32  C10 GCD     1      27.010  21.820  21.720  1.00  0.00            
ATOM     33  H16 GCD     1      25.950  22.050  21.570  1.00  0.00            
ATOM     34  O8  GCD     1      27.400  22.250  23.070  1.00  0.00            
ATOM     35  C11 GCD     1      28.830  22.080  23.250  1.00  0.00            
ATOM     36  H17 GCD     1      29.140  21.060  23.000  1.00  0.00            
ATOM     37  C12 GCD     1      29.100  22.380  24.690  1.00  0.00            
ATOM     38  H18 GCD     1      28.370  23.130  25.030  1.00  0.00            
ATOM     39  H19 GCD     1      30.110  22.760  24.890  1.00  0.00            
ATOM     40  O9  GCD     1      28.930  21.120  25.420  1.00  0.00            
ATOM     41  H20 GCD     1      29.190  21.310  26.330  1.00  0.00            
ATOM     42  O10 GCD     1      27.320  20.400  21.800  1.00  0.00            
ATOM     43  C13 GCD     1      26.210  19.490  21.700  1.00  0.00            
ATOM     44  H21 GCD     1      25.350  20.110  21.430  1.00  0.00            
ATOM     45  C14 GCD     1      26.500  18.440  20.680  1.00  0.00            
ATOM     46  H22 GCD     1      27.520  18.080  20.850  1.00  0.00            
ATOM     47  O11 GCD     1      26.570  19.080  19.370  1.00  0.00            
ATOM     48  H23 GCD     1      27.120  19.870  19.400  1.00  0.00            
ATOM     49  C15 GCD     1      25.410  17.330  20.730  1.00  0.00            
ATOM     50  H24 GCD     1      24.460  17.870  20.600  1.00  0.00            
ATOM     51  O12 GCD     1      25.600  16.200  19.820  1.00  0.00            
ATOM     52  H25 GCD     1      25.460  16.550  18.930  1.00  0.00            
ATOM     53  C16 GCD     1      25.400  16.810  22.180  1.00  0.00            
ATOM     54  H26 GCD     1      24.730  15.970  22.360  1.00  0.00            
ATOM     55  O13 GCD     1      25.070  17.950  23.010  1.00  0.00            
ATOM     56  C17 GCD     1      26.060  18.960  23.130  1.00  0.00            
ATOM     57  H27 GCD     1      27.000  18.510  23.480  1.00  0.00            
ATOM     58  C18 GCD     1      25.550  19.950  24.220  1.00  0.00            
ATOM     59  H28 GCD     1      24.460  19.930  24.380  1.00  0.00            
ATOM     60  H29 GCD     1      25.680  21.000  23.930  1.00  0.00            
ATOM     61  O14 GCD     1      26.300  19.840  25.440  1.00  0.00            
ATOM     62  H30 GCD     1      27.100  20.360  25.280  1.00  0.00            
ATOM     63  O15 GCD     1      26.700  16.330  22.550  1.00  0.00            
ATOM     64  C19 GCD     1      26.730  14.920  22.960  1.00  0.00            
ATOM     65  H31 GCD     1      25.840  14.440  22.540  1.00  0.00            
ATOM     66  C20 GCD     1      27.950  14.250  22.310  1.00  0.00            
ATOM     67  H32 GCD     1      28.830  14.730  22.750  1.00  0.00            
ATOM     68  O16 GCD     1      28.090  14.380  20.910  1.00  0.00            
ATOM     69  H33 GCD     1      28.010  15.330  20.760  1.00  0.00            
ATOM     70  C21 GCD     1      27.890  12.770  22.610  1.00  0.00            
ATOM     71  H34 GCD     1      27.030  12.340  22.100  1.00  0.00            
ATOM     72  O17 GCD     1      29.100  12.160  22.070  1.00  0.00            
ATOM     73  H35 GCD     1      29.380  12.680  21.310  1.00  0.00            
ATOM     74  C22 GCD     1      27.950  12.600  24.190  1.00  0.00            
ATOM     75  H36 GCD     1      27.780  11.570  24.540  1.00  0.00            
ATOM     76  O18 GCD     1      26.750  13.310  24.730  1.00  0.00            
ATOM     77  C23 GCD     1      26.740  14.710  24.440  1.00  0.00            
ATOM     78  H37 GCD     1      27.600  15.120  24.990  1.00  0.00            
ATOM     79  C24 GCD     1      25.490  15.240  25.060  1.00  0.00            
ATOM     80  H38 GCD     1      24.570  14.750  24.710  1.00  0.00            
ATOM     81  H39 GCD     1      25.390  16.290  24.750  1.00  0.00            
ATOM     82  O19 GCD     1      25.570  15.270  26.440  1.00  0.00            
ATOM     83  H40 GCD     1      25.320  14.370  26.680  1.00  0.00            
ATOM     84  O20 GCD     1      29.100  13.180  24.740  1.00  0.00            
ATOM     85  C25 GCD     1      29.840  12.300  25.540  1.00  0.00            
ATOM     86  H41 GCD     1      29.450  11.270  25.510  1.00  0.00            
ATOM     87  C26 GCD     1      31.290  12.180  24.960  1.00  0.00            
ATOM     88  H42 GCD     1      31.580  13.240  24.910  1.00  0.00            
ATOM     89  O21 GCD     1      31.410  11.640  23.630  1.00  0.00            
ATOM     90  H43 GCD     1      30.720  11.970  23.040  1.00  0.00            
ATOM     91  C27 GCD     1      32.200  11.470  25.980  1.00  0.00            
ATOM     92  H44 GCD     1      31.840  10.440  26.050  1.00  0.00            
ATOM     93  O22 GCD     1      33.580  11.380  25.640  1.00  0.00            
ATOM     94  H45 GCD     1      33.730  11.920  24.860  1.00  0.00            
ATOM     95  C28 GCD     1      32.050  11.930  27.410  1.00  0.00            
ATOM     96  H46 GCD     1      32.630  11.320  28.110  1.00  0.00            
ATOM     97  O23 GCD     1      30.680  11.970  27.750  1.00  0.00            
ATOM     98  C29 GCD     1      29.850  12.760  26.940  1.00  0.00            
ATOM     99  H47 GCD     1      30.170  13.810  26.970  1.00  0.00            
ATOM    100  C30 GCD     1      28.440  12.720  27.490  1.00  0.00            
ATOM    101  H48 GCD     1      27.830  13.490  26.990  1.00  0.00            
ATOM    102  H49 GCD     1      28.390  13.000  28.550  1.00  0.00            
ATOM    103  O24 GCD     1      27.740  11.530  27.340  1.00  0.00            
ATOM    104  H50 GCD     1      26.890  11.860  27.020  1.00  0.00            
ATOM    105  O25 GCD     1      32.560  13.230  27.540  1.00  0.00            
ATOM    106  C31 GCD     1      33.290  13.460  28.780  1.00  0.00            
ATOM    107  H51 GCD     1      33.200  12.630  29.500  1.00  0.00            
ATOM    108  C32 GCD     1      34.720  13.550  28.320  1.00  0.00            
ATOM    109  H52 GCD     1      34.680  14.290  27.510  1.00  0.00            
ATOM    110  O26 GCD     1      35.220  12.260  27.780  1.00  0.00            
ATOM    111  H53 GCD     1      34.730  11.960  27.010  1.00  0.00            
ATOM    112  C33 GCD     1      35.660  14.070  29.430  1.00  0.00            
ATOM    113  H54 GCD     1      35.770  13.190  30.080  1.00  0.00            
ATOM    114  O27 GCD     1      36.900  14.470  28.920  1.00  0.00            
ATOM    115  H55 GCD     1      37.410  13.680  28.720  1.00  0.00            
ATOM    116  C34 GCD     1      34.990  15.160  30.220  1.00  0.00            
ATOM    117  H56 GCD     1      35.430  15.340  31.200  1.00  0.00            
ATOM    118  O28 GCD     1      33.610  14.890  30.570  1.00  0.00            
ATOM    119  C35 GCD     1      32.800  14.750  29.420  1.00  0.00            
ATOM    120  H57 GCD     1      32.940  15.610  28.750  1.00  0.00            
ATOM    121  C36 GCD     1      31.370  14.600  29.880  1.00  0.00            
ATOM    122  H58 GCD     1      31.400  13.850  30.690  1.00  0.00            
ATOM    123  H59 GCD     1      30.820  14.160  29.030  1.00  0.00            
ATOM    124  O29 GCD     1      30.700  15.820  30.290  1.00  0.00            
ATOM    125  H60 GCD     1      30.860  16.580  29.720  1.00  0.00            
ATOM    126  O30 GCD     1      35.030  16.370  29.490  1.00  0.00            
ATOM    127  C37 GCD     1      35.480  17.540  30.120  1.00  0.00            
ATOM    128  H61 GCD     1      35.650  17.390  31.190  1.00  0.00            
ATOM    129  C38 GCD     1      36.800  17.930  29.500  1.00  0.00            
ATOM    130  H62 GCD     1      36.590  17.990  28.430  1.00  0.00            
ATOM    131  O31 GCD     1      37.770  16.890  29.590  1.00  0.00            
ATOM    132  H63 GCD     1      37.340  16.030  29.510  1.00  0.00            
ATOM    133  C39 GCD     1      37.330  19.230  30.020  1.00  0.00            
ATOM    134  H64 GCD     1      37.470  19.090  31.100  1.00  0.00            
ATOM    135  O32 GCD     1      38.570  19.790  29.470  1.00  0.00            
ATOM    136  H65 GCD     1      39.400  19.430  29.800  1.00  0.00            
ATOM    137  C40 GCD     1      36.200  20.300  29.760  1.00  0.00            
ATOM    138  H66 GCD     1      36.510  21.270  30.160  1.00  0.00            
ATOM    139  O33 GCD     1      34.980  19.880  30.340  1.00  0.00            
ATOM    140  C41 GCD     1      34.450  18.580  29.850  1.00  0.00            
ATOM    141  H67 GCD     1      34.230  18.570  28.770  1.00  0.00            
ATOM    142  C42 GCD     1      33.190  18.280  30.650  1.00  0.00            
ATOM    143  H68 GCD     1      32.690  17.320  30.430  1.00  0.00            
ATOM    144  H69 GCD     1      32.470  19.080  30.430  1.00  0.00            
ATOM    145  O34 GCD     1      33.400  18.260  32.020  1.00  0.00            
ATOM    146  H70 GCD     1      33.730  19.160  32.170  1.00  0.00            
ATOM    147  O35 GCD     1      36.100  20.420  28.410  1.00  0.00            
ATOM    148  C43 GCD     1      36.360  21.700  27.740  1.00  0.00            
ATOM    149  H71 GCD     1      37.140  22.270  28.260  1.00  0.00            
ATOM    150  C44 GCD     1      36.900  21.470  26.350  1.00  0.00            
ATOM    151  H72 GCD     1      36.160  20.850  25.820  1.00  0.00            
ATOM    152  O36 GCD     1      38.140  20.770  26.570  1.00  0.00            
ATOM    153  H73 GCD     1      38.130  20.240  27.370  1.00  0.00            
ATOM    154  C45 GCD     1      37.130  22.760  25.570  1.00  0.00            
ATOM    155  H74 GCD     1      37.930  23.340  26.050  1.00  0.00            
ATOM    156  O37 GCD     1      37.550  22.420  24.270  1.00  0.00            
ATOM    157  H75 GCD     1      36.860  22.540  23.600  1.00  0.00            
ATOM    158  C46 GCD     1      35.840  23.600  25.500  1.00  0.00            
ATOM    159  H76 GCD     1      35.990  24.630  25.170  1.00  0.00            
ATOM    160  O38 GCD     1      34.900  22.930  24.610  1.00  0.00            
ATOM    161  O39 GCD     1      35.190  23.760  26.770  1.00  0.00            
ATOM    162  C47 GCD     1      35.060  22.560  27.650  1.00  0.00            
ATOM    163  H77 GCD     1      34.280  21.890  27.270  1.00  0.00            
ATOM    164  C48 GCD     1      34.700  23.050  29.030  1.00  0.00            
ATOM    165  H78 GCD     1      34.270  22.230  29.620  1.00  0.00            
ATOM    166  H79 GCD     1      33.840  23.730  29.020  1.00  0.00            
ATOM    167  O40 GCD     1      35.660  23.730  29.810  1.00  0.00            
ATOM    168  H80 GCD     1      35.210  24.310  30.430  1.00  0.00            
ATOM    169  C1  CH4     2      30.090  19.640  18.200  1.00  0.00            
ATOM    170  C2  CH4     2      30.650  18.280  18.620  1.00  0.00            
ATOM    171  C3  CH4     2      30.390  17.220  17.570  1.00  0.00            
ATOM    172  C4  CH4     2      30.290  17.820  20.060  1.00  0.00            
ATOM    173  O1  CH4     2      29.500  16.950  20.300  1.00  0.00            
ATOM    174  N1  CH4     2      30.990  18.470  21.110  1.00  0.00            
ATOM    175  C5  CH4     2      30.880  18.330  22.460  1.00  0.00            
ATOM    176  C6  CH4     2      29.790  17.780  23.110  1.00  0.00            
ATOM    177  C7  CH4     2      29.770  17.600  24.500  1.00  0.00            
ATOM    178  C8  CH4     2      30.840  18.070  25.310  1.00  0.00            
ATOM    179  N2  CH4     2      30.750  17.890  26.820  1.00  0.00            
ATOM    180  O2  CH4     2      29.950  18.640  27.460  1.00  0.00            
ATOM    181  O3  CH4     2      31.430  17.040  27.440  1.00  0.00            
ATOM    182  C9  CH4     2      31.910  18.780  24.670  1.00  0.00            
ATOM    183  C10 CH4     2      33.140  19.240  25.480  1.00  0.00            
ATOM    184  F1  CH4     2      33.950  18.190  25.550  1.00  0.00            
ATOM    185  F2  CH4     2      33.820  20.200  24.850  1.00  0.00            
ATOM    186  F3  CH4     2      32.930  19.730  26.700  1.00  0.00            
ATOM    187  C11 CH4     2      31.890  18.870  23.280  1.00  0.00            
ATOM    188  H1  CH4     2      30.500  20.460  18.790  1.00  0.00            
ATOM    189  H2  CH4     2      30.340  19.910  17.160  1.00  0.00            
ATOM    190  H3  CH4     2      29.000  19.750  18.320  1.00  0.00            
ATOM    191  H4  CH4     2      31.740  18.380  18.600  1.00  0.00            
ATOM    192  H5  CH4     2      30.650  16.240  18.000  1.00  0.00            
ATOM    193  H6  CH4     2      29.310  17.230  17.330  1.00  0.00            
ATOM    194  H7  CH4     2      30.890  17.480  16.630  1.00  0.00            
ATOM    195  H8  CH4     2      31.700  19.120  20.810  1.00  0.00            
ATOM    196  H9  CH4     2      28.960  17.350  22.560  1.00  0.00            
ATOM    197  H10 CH4     2      28.910  17.220  25.040  1.00  0.00            
ATOM    198  H11 CH4     2      32.760  19.290  22.790  1.00  0.00            
TER
ENDMDL
MODEL        1
ATOM      1  H1  GCD     1      10.850   1.670  29.220  1.00  0.00            
ATOM      2  O1  GCD     1      11.660   2.190  29.160  1.00  0.00            
ATOM      3  C1  GCD     1      11.330   3.430  29.690  1.00  0.00            
ATOM      4  H2  GCD     1      10.970   4.060  28.860  1.00  0.00            
ATOM      5  H3  GCD     1      10.550   3.300  30.450  1.00  0.00            
ATOM      6  C2  GCD     1      12.490   4.110  30.340  1.00  0.00            
ATOM      7  H4  GCD     1      12.030   5.070  30.610  1.00  0.00            
ATOM      8  C3  GCD     1      13.760   4.240  29.370  1.00  0.00            
ATOM      9  H5  GCD     1      14.000   3.230  29.020  1.00  0.00            
ATOM     10  C4  GCD     1      14.960   4.790  30.130  1.00  0.00            
ATOM     11  H6  GCD     1      14.740   5.840  30.350  1.00  0.00            
ATOM     12  O2  GCD     1      16.100   4.710  29.220  1.00  0.00            
ATOM     13  H7  GCD     1      15.810   4.900  28.320  1.00  0.00            
ATOM     14  C5  GCD     1      15.160   3.960  31.440  1.00  0.00            
ATOM     15  H8  GCD     1      15.350   2.940  31.100  1.00  0.00            
ATOM     16  O3  GCD     1      16.250   4.490  32.200  1.00  0.00            
ATOM     17  H9  GCD     1      16.000   5.380  32.470  1.00  0.00            
ATOM     18  C6  GCD     1      13.910   3.910  32.250  1.00  0.00            
ATOM     19  O4  GCD     1      12.850   3.330  31.510  1.00  0.00            
ATOM     20  H10 GCD     1      14.080   3.210  33.060  1.00  0.00            
ATOM     21  O5  GCD     1      13.560   5.310  32.540  1.00  0.00            
ATOM     22  C7  GCD     1      13.740   5.620  33.890  1.00  0.00            
ATOM     23  H11 GCD     1      14.440   4.890  34.340  1.00  0.00            
ATOM     24  C8  GCD     1      14.380   7.060  33.870  1.00  0.00            
ATOM     25  H12 GCD     1      13.820   7.570  33.080  1.00  0.00            
ATOM     26  O6  GCD     1      15.800   6.910  33.480  1.00  0.00            
ATOM     27  H13 GCD     1      16.440   6.980  34.190  1.00  0.00            
ATOM     28  C9  GCD     1      14.140   7.750  35.240  1.00  0.00            
ATOM     29  H14 GCD     1      14.690   7.140  35.970  1.00  0.00            
ATOM     30  O7  GCD     1      14.620   9.070  35.360  1.00  0.00            
ATOM     31  H15 GCD     1      14.580   9.340  36.290  1.00  0.00            
ATOM     32  C10 GCD     1      12.650   7.630  35.720  1.00  0.00            
ATOM     33  H16 GCD     1      12.630   8.050  36.720  1.00  0.00            
ATOM     34  O8  GCD     1      12.360   6.320  35.720  1.00  0.00            
ATOM     35  C11 GCD     1      12.350   5.650  34.480  1.00  0.00            
ATOM     36  H17 GCD     1      11.650   6.230  33.870  1.00  0.00            
ATOM     37  C12 GCD     1      11.780   4.220  34.630  1.00  0.00            
ATOM     38  H18 GCD     1      11.500   3.890  33.620  1.00  0.00            
ATOM     39  H19 GCD     1      10.850   4.330  35.200  1.00  0.00            
ATOM     40  O9  GCD     1      12.680   3.370  35.400  1.00  0.00            
ATOM     41  H20 GCD     1      12.390   2.450  35.410  1.00  0.00            
ATOM     42  O10 GCD     1      11.780   8.430  34.930  1.00  0.00            
ATOM     43  C13 GCD     1      10.370   8.330  35.330  1.00  0.00            
ATOM     44  H21 GCD     1      10.090   7.280  35.520  1.00  0.00            
ATOM     45  C14 GCD     1       9.980   9.120  36.600  1.00  0.00            
ATOM     46  H22 GCD     1      10.350  10.140  36.450  1.00  0.00            
ATOM     47  O11 GCD     1      10.530   8.570  37.790  1.00  0.00            
ATOM     48  H23 GCD     1      10.170   7.680  37.910  1.00  0.00            
ATOM     49  C15 GCD     1       8.460   9.210  36.650  1.00  0.00            
ATOM     50  H24 GCD     1       8.030   8.200  36.580  1.00  0.00            
ATOM     51  O12 GCD     1       7.910   9.840  37.780  1.00  0.00            
ATOM     52  H25 GCD     1       8.190   9.270  38.510  1.00  0.00            
ATOM     53  C16 GCD     1       7.950   9.890  35.330  1.00  0.00            
ATOM     54  H26 GCD     1       6.870  10.020  35.310  1.00  0.00            
ATOM     55  O13 GCD     1       8.240   8.980  34.280  1.00  0.00            
ATOM     56  C17 GCD     1       9.680   8.850  34.000  1.00  0.00            
ATOM     57  H27 GCD     1      10.080   9.850  33.800  1.00  0.00            
ATOM     58  C18 GCD     1       9.750   7.890  32.850  1.00  0.00            
ATOM     59  H28 GCD     1       9.340   6.900  33.130  1.00  0.00            
ATOM     60  H29 GCD     1      10.790   7.670  32.570  1.00  0.00            
ATOM     61  O14 GCD     1       9.170   8.460  31.630  1.00  0.00            
ATOM     62  H30 GCD     1       8.340   8.840  31.930  1.00  0.00            
ATOM     63  O15 GCD     1       8.630  11.100  35.140  1.00  0.00            
ATOM     64  C19 GCD     1       8.070  12.320  35.680  1.00  0.00            
ATOM     65  H31 GCD     1       7.360  12.250  36.520  1.00  0.00            
ATOM     66  C20 GCD     1       9.170  13.100  36.170  1.00  0.00            
ATOM     67  H32 GCD     1      10.090  12.940  35.580  1.00  0.00            
ATOM     68  O16 GCD     1       9.490  12.540  37.420  1.00  0.00            
ATOM     69  H33 GCD     1       9.280  11.600  37.350  1.00  0.00            
ATOM     70  C21 GCD     1       8.870  14.630  36.220  1.00  0.00            
ATOM     71  H34 GCD     1       8.110  14.600  37.010  1.00  0.00            
ATOM     72  O17 GCD     1      10.150  15.360  36.480  1.00  0.00            
ATOM     73  H35 GCD     1      10.600  14.970  37.230  1.00  0.00            
ATOM     74  C22 GCD     1       8.230  15.070  34.910  1.00  0.00            
ATOM     75  H36 GCD     1       7.920  16.120  34.950  1.00  0.00            
ATOM     76  O18 GCD     1       7.060  14.250  34.610  1.00  0.00            
ATOM     77  C23 GCD     1       7.300  12.900  34.490  1.00  0.00            
ATOM     78  H37 GCD     1       7.810  12.840  33.520  1.00  0.00            
ATOM     79  C24 GCD     1       5.950  12.230  34.350  1.00  0.00            
ATOM     80  H38 GCD     1       6.020  11.150  34.190  1.00  0.00            
ATOM     81  H39 GCD     1       5.530  12.570  33.390  1.00  0.00            
ATOM     82  O19 GCD     1       5.100  12.570  35.480  1.00  0.00            
ATOM     83  H40 GCD     1       5.320  13.430  35.870  1.00  0.00            
ATOM     84  O20 GCD     1       9.120  14.900  33.790  1.00  0.00            
ATOM     85  C25 GCD     1       9.500  16.060  33.000  1.00  0.00            
ATOM     86  H41 GCD     1       9.100  16.960  33.490  1.00  0.00            
ATOM     87  C26 GCD     1      11.050  16.170  33.030  1.00  0.00            
ATOM     88  H42 GCD     1      11.420  15.150  32.840  1.00  0.00            
ATOM     89  O21 GCD     1      11.520  16.610  34.280  1.00  0.00            
ATOM     90  H43 GCD     1      11.350  15.950  34.960  1.00  0.00            
ATOM     91  C27 GCD     1      11.610  17.020  31.870  1.00  0.00            
ATOM     92  H44 GCD     1      11.290  18.060  32.000  1.00  0.00            
ATOM     93  O22 GCD     1      13.040  16.950  31.860  1.00  0.00            
ATOM     94  H45 GCD     1      13.370  17.330  32.680  1.00  0.00            
ATOM     95  C28 GCD     1      10.940  16.690  30.540  1.00  0.00            
ATOM     96  H46 GCD     1      11.230  17.420  29.780  1.00  0.00            
ATOM     97  O23 GCD     1       9.550  16.850  30.770  1.00  0.00            
ATOM     98  C29 GCD     1       8.960  15.880  31.600  1.00  0.00            
ATOM     99  H47 GCD     1       9.200  14.870  31.240  1.00  0.00            
ATOM    100  C30 GCD     1       7.480  15.880  31.540  1.00  0.00            
ATOM    101  H48 GCD     1       7.100  15.060  32.160  1.00  0.00            
ATOM    102  H49 GCD     1       7.220  15.640  30.510  1.00  0.00            
ATOM    103  O24 GCD     1       6.980  17.130  31.960  1.00  0.00            
ATOM    104  H50 GCD     1       6.040  17.150  31.710  1.00  0.00            
ATOM    105  O25 GCD     1      11.360  15.370  30.210  1.00  0.00            
ATOM    106  C31 GCD     1      12.180  15.380  29.020  1.00  0.00            
ATOM    107  H51 GCD     1      12.600  16.380  28.870  1.00  0.00            
ATOM    108  C32 GCD     1      13.420  14.510  29.280  1.00  0.00            
ATOM    109  H52 GCD     1      13.160  13.460  29.450  1.00  0.00            
ATOM    110  O26 GCD     1      14.160  15.000  30.420  1.00  0.00            
ATOM    111  H53 GCD     1      13.640  15.700  30.840  1.00  0.00            
ATOM    112  C33 GCD     1      14.190  14.490  27.980  1.00  0.00            
ATOM    113  H54 GCD     1      14.580  15.510  27.840  1.00  0.00            
ATOM    114  O27 GCD     1      15.340  13.570  28.050  1.00  0.00            
ATOM    115  H55 GCD     1      15.200  12.940  28.770  1.00  0.00            
ATOM    116  C34 GCD     1      13.390  14.130  26.740  1.00  0.00            
ATOM    117  H56 GCD     1      13.950  14.230  25.810  1.00  0.00            
ATOM    118  O28 GCD     1      12.230  15.000  26.610  1.00  0.00            
ATOM    119  C35 GCD     1      11.400  14.940  27.760  1.00  0.00            
ATOM    120  H57 GCD     1      11.230  13.880  27.940  1.00  0.00            
ATOM    121  C36 GCD     1      10.020  15.680  27.560  1.00  0.00            
ATOM    122  H58 GCD     1       9.480  15.580  28.510  1.00  0.00            
ATOM    123  H59 GCD     1       9.580  15.130  26.720  1.00  0.00            
ATOM    124  O29 GCD     1      10.080  17.010  27.250  1.00  0.00            
ATOM    125  H60 GCD     1       9.290  17.540  27.390  1.00  0.00            
ATOM    126  O30 GCD     1      13.110  12.780  26.900  1.00  0.00            
ATOM    127  C37 GCD     1      13.210  12.000  25.730  1.00  0.00            
ATOM    128  H61 GCD     1      13.220  12.580  24.800  1.00  0.00            
ATOM    129  C38 GCD     1      14.560  11.220  25.650  1.00  0.00            
ATOM    130  H62 GCD     1      14.660  10.560  26.520  1.00  0.00            
ATOM    131  O31 GCD     1      15.650  12.120  25.540  1.00  0.00            
ATOM    132  H63 GCD     1      15.620  12.740  26.270  1.00  0.00            
ATOM    133  C39 GCD     1      14.480  10.290  24.440  1.00  0.00            
ATOM    134  H64 GCD     1      14.350  10.980  23.600  1.00  0.00            
ATOM    135  O32 GCD     1      15.660   9.610  24.280  1.00  0.00            
ATOM    136  H65 GCD     1      16.300  10.220  23.890  1.00  0.00            
ATOM    137  C40 GCD     1      13.330   9.340  24.750  1.00  0.00            
ATOM    138  H66 GCD     1      13.170   8.690  23.890  1.00  0.00            
ATOM    139  O33 GCD     1      12.130  10.070  24.810  1.00  0.00            
ATOM    140  C41 GCD     1      12.030  11.060  25.800  1.00  0.00            
ATOM    141  H67 GCD     1      11.980  10.540  26.760  1.00  0.00            
ATOM    142  C42 GCD     1      10.760  11.920  25.640  1.00  0.00            
ATOM    143  H68 GCD     1      10.600  12.530  26.530  1.00  0.00            
ATOM    144  H69 GCD     1       9.850  11.300  25.560  1.00  0.00            
ATOM    145  O34 GCD     1      10.800  12.840  24.590  1.00  0.00            
ATOM    146  H70 GCD     1      11.330  13.500  25.060  1.00  0.00            
ATOM    147  O35 GCD     1      13.370   8.710  25.930  1.00  0.00            
ATOM    148  C43 GCD     1      13.180   7.250  25.760  1.00  0.00            
ATOM    149  H71 GCD     1      12.940   6.960  24.720  1.00  0.00            
ATOM    150  C44 GCD     1      14.500   6.530  26.080  1.00  0.00            
ATOM    151  H72 GCD     1      14.750   6.880  27.090  1.00  0.00            
ATOM    152  O36 GCD     1      15.500   6.810  25.190  1.00  0.00            
ATOM    153  H73 GCD     1      15.340   7.720  24.920  1.00  0.00            
ATOM    154  C45 GCD     1      14.190   5.040  26.060  1.00  0.00            
ATOM    155  H74 GCD     1      13.830   4.800  25.050  1.00  0.00            
ATOM    156  O37 GCD     1      15.340   4.260  26.290  1.00  0.00            
ATOM    157  H75 GCD     1      16.130   4.560  25.830  1.00  0.00            
ATOM    158  C46 GCD     1      13.110   4.740  27.100  1.00  0.00            
ATOM    159  H76 GCD     1      12.890   3.670  27.090  1.00  0.00            
ATOM    160  O38 GCD     1      13.490   5.180  28.340  1.00  0.00            
ATOM    161  O39 GCD     1      11.950   5.370  26.650  1.00  0.00            
ATOM    162  C47 GCD     1      12.060   6.840  26.740  1.00  0.00            
ATOM    163  H77 GCD     1      12.270   7.130  27.770  1.00  0.00            
ATOM    164  C48 GCD     1      10.720   7.430  26.250  1.00  0.00            
ATOM    165  H78 GCD     1      10.600   7.270  25.170  1.00  0.00            
ATOM    166  H79 GCD     1      10.830   8.500  26.450  1.00  0.00            
ATOM    167  O40 GCD     1       9.600   6.970  26.950  1.00  0.00            
ATOM    168  H80 GCD     1       8.780   7.190  26.500  1.00  0.00            
ATOM    169  C1  CH4     2      13.110  13.610  37.860  1.00  0.00            
ATOM    170  C2  CH4     2      13.450  12.550  36.810  1.00  0.00            
ATOM    171  C3  CH4     2      14.970  12.400  36.780  1.00  0.00            
ATOM    172  C4  CH4     2      12.860  12.690  35.350  1.00  0.00            
ATOM    173  O1  CH4     2      12.440  13.750  34.930  1.00  0.00            
ATOM    174  N1  CH4     2      12.760  11.450  34.680  1.00  0.00            
ATOM    175  C5  CH4     2      12.220  11.330  33.350  1.00  0.00            
ATOM    176  C6  CH4     2      11.210  12.110  32.840  1.00  0.00            
ATOM    177  C7  CH4     2      10.720  11.980  31.520  1.00  0.00            
ATOM    178  C8  CH4     2      11.220  10.900  30.730  1.00  0.00            
ATOM    179  N2  CH4     2      10.630  10.760  29.370  1.00  0.00            
ATOM    180  O2  CH4     2      10.340  11.820  28.800  1.00  0.00            
ATOM    181  O3  CH4     2      10.260   9.640  28.980  1.00  0.00            
ATOM    182  C9  CH4     2      12.280  10.050  31.280  1.00  0.00            
ATOM    183  C10 CH4     2      12.800   8.830  30.380  1.00  0.00            
ATOM    184  F1  CH4     2      13.950   8.400  30.890  1.00  0.00            
ATOM    185  F2  CH4     2      11.930   7.790  30.320  1.00  0.00            
ATOM    186  F3  CH4     2      13.110   9.180  29.130  1.00  0.00            
ATOM    187  C11 CH4     2      12.760  10.320  32.610  1.00  0.00            
ATOM    188  H1  CH4     2      12.010  13.730  37.870  1.00  0.00            
ATOM    189  H2  CH4     2      13.520  13.370  38.840  1.00  0.00            
ATOM    190  H3  CH4     2      13.550  14.580  37.600  1.00  0.00            
ATOM    191  H4  CH4     2      13.070  11.620  37.260  1.00  0.00            
ATOM    192  H5  CH4     2      15.390  13.350  36.410  1.00  0.00            
ATOM    193  H6  CH4     2      15.480  11.980  37.650  1.00  0.00            
ATOM    194  H7  CH4     2      15.170  11.720  35.950  1.00  0.00            
ATOM    195  H8  CH4     2      12.900  10.610  35.230  1.00  0.00            
ATOM    196  H9  CH4     2      10.780  12.880  33.480  1.00  0.00            
ATOM    197  H10 CH4     2       9.930  12.600  31.120  1.00  0.00            
ATOM    198  H11 CH4     2      13.490   9.680  33.090  1.00  0.00            
TER
ENDMDL
MODEL        1
ATOM      1  H1  GCD     1       7.320   2.650  31.970  1.00  0.00            
ATOM      2  O1  GCD     1       7.370   3.160  31.150  1.00  0.00            
ATOM      3  C1  GCD     1       7.650   4.580  31.460  1.00  0.00            
ATOM      4  H2  GCD     1       7.470   5.200  30.570  1.00  0.00            
ATOM      5  H3  GCD     1       6.850   4.920  32.140  1.00  0.00            
ATOM      6  C2  GCD     1       9.110   4.870  31.920  1.00  0.00            
ATOM      7  H4  GCD     1       9.090   5.960  32.040  1.00  0.00            
ATOM      8  C3  GCD     1      10.050   4.460  30.900  1.00  0.00            
ATOM      9  H5  GCD     1       9.920   3.380  30.720  1.00  0.00            
ATOM     10  C4  GCD     1      11.520   4.660  31.290  1.00  0.00            
ATOM     11  H6  GCD     1      11.660   5.740  31.420  1.00  0.00            
ATOM     12  O2  GCD     1      12.390   4.100  30.340  1.00  0.00            
ATOM     13  H7  GCD     1      13.220   3.880  30.770  1.00  0.00            
ATOM     14  C5  GCD     1      11.690   3.940  32.580  1.00  0.00            
ATOM     15  H8  GCD     1      11.450   2.890  32.380  1.00  0.00            
ATOM     16  O3  GCD     1      13.070   3.930  32.940  1.00  0.00            
ATOM     17  H9  GCD     1      13.260   4.850  33.140  1.00  0.00            
ATOM     18  C6  GCD     1      10.730   4.370  33.690  1.00  0.00            
ATOM     19  O4  GCD     1       9.380   4.180  33.140  1.00  0.00            
ATOM     20  H10 GCD     1      10.780   3.820  34.630  1.00  0.00            
ATOM     21  O5  GCD     1      10.770   5.770  33.980  1.00  0.00            
ATOM     22  C7  GCD     1      11.350   6.140  35.240  1.00  0.00            
ATOM     23  H11 GCD     1      11.810   5.260  35.720  1.00  0.00            
ATOM     24  C8  GCD     1      12.450   7.130  34.850  1.00  0.00            
ATOM     25  H12 GCD     1      11.960   7.880  34.220  1.00  0.00            
ATOM     26  O6  GCD     1      13.580   6.540  34.220  1.00  0.00            
ATOM     27  H13 GCD     1      14.040   6.110  34.940  1.00  0.00            
ATOM     28  C9  GCD     1      12.820   7.960  36.000  1.00  0.00            
ATOM     29  H14 GCD     1      13.320   7.300  36.730  1.00  0.00            
ATOM     30  O7  GCD     1      13.770   8.980  35.720  1.00  0.00            
ATOM     31  H15 GCD     1      13.960   9.390  36.570  1.00  0.00            
ATOM     32  C10 GCD     1      11.730   8.490  36.790  1.00  0.00            
ATOM     33  H16 GCD     1      12.150   8.800  37.750  1.00  0.00            
ATOM     34  O8  GCD     1      10.890   7.400  37.200  1.00  0.00            
ATOM     35  C11 GCD     1      10.240   6.740  36.100  1.00  0.00            
ATOM     36  H17 GCD     1       9.640   7.360  35.430  1.00  0.00            
ATOM     37  C12 GCD     1       9.490   5.590  36.660  1.00  0.00            
ATOM     38  H18 GCD     1       9.350   4.810  35.900  1.00  0.00            
ATOM     39  H19 GCD     1       8.550   5.920  37.100  1.00  0.00            
ATOM     40  O9  GCD     1      10.250   5.030  37.700  1.00  0.00            
ATOM     41  H20 GCD     1      10.490   5.790  38.240  1.00  0.00            
ATOM     42  O10 GCD     1      11.020   9.520  36.110  1.00  0.00            
ATOM     43  C13 GCD     1      10.030  10.200  36.860  1.00  0.00            
ATOM     44  H21 GCD     1       9.340   9.470  37.310  1.00  0.00            
ATOM     45  C14 GCD     1      10.650  11.200  37.860  1.00  0.00            
ATOM     46  H22 GCD     1      11.520  11.580  37.320  1.00  0.00            
ATOM     47  O11 GCD     1      11.020  10.480  39.070  1.00  0.00            
ATOM     48  H23 GCD     1      10.350  10.390  39.760  1.00  0.00            
ATOM     49  C15 GCD     1       9.740  12.360  38.170  1.00  0.00            
ATOM     50  H24 GCD     1       8.880  11.850  38.620  1.00  0.00            
ATOM     51  O12 GCD     1      10.410  13.350  38.920  1.00  0.00            
ATOM     52  H25 GCD     1       9.730  14.010  39.090  1.00  0.00            
ATOM     53  C16 GCD     1       9.170  12.960  36.920  1.00  0.00            
ATOM     54  H26 GCD     1       8.410  13.650  37.300  1.00  0.00            
ATOM     55  O13 GCD     1       8.420  12.050  36.150  1.00  0.00            
ATOM     56  C17 GCD     1       9.220  10.980  35.700  1.00  0.00            
ATOM     57  H27 GCD     1       9.950  11.260  34.930  1.00  0.00            
ATOM     58  C18 GCD     1       8.270   9.970  34.980  1.00  0.00            
ATOM     59  H28 GCD     1       7.570   9.600  35.740  1.00  0.00            
ATOM     60  H29 GCD     1       8.770   9.100  34.520  1.00  0.00            
ATOM     61  O14 GCD     1       7.580  10.570  33.940  1.00  0.00            
ATOM     62  H30 GCD     1       6.850  11.040  34.370  1.00  0.00            
ATOM     63  O15 GCD     1      10.260  13.470  36.150  1.00  0.00            
ATOM     64  C19 GCD     1      10.100  14.790  35.740  1.00  0.00            
ATOM     65  H31 GCD     1       9.500  15.340  36.470  1.00  0.00            
ATOM     66  C20 GCD     1      11.520  15.360  35.810  1.00  0.00            
ATOM     67  H32 GCD     1      12.130  14.670  35.210  1.00  0.00            
ATOM     68  O16 GCD     1      11.920  15.260  37.200  1.00  0.00            
ATOM     69  H33 GCD     1      11.720  14.380  37.540  1.00  0.00            
ATOM     70  C21 GCD     1      11.600  16.810  35.250  1.00  0.00            
ATOM     71  H34 GCD     1      11.030  17.490  35.900  1.00  0.00            
ATOM     72  O17 GCD     1      12.890  17.260  35.260  1.00  0.00            
ATOM     73  H35 GCD     1      13.330  16.830  34.510  1.00  0.00            
ATOM     74  C22 GCD     1      11.050  16.690  33.810  1.00  0.00            
ATOM     75  H36 GCD     1      11.010  17.630  33.240  1.00  0.00            
ATOM     76  O18 GCD     1       9.740  16.200  33.840  1.00  0.00            
ATOM     77  C23 GCD     1       9.490  14.800  34.320  1.00  0.00            
ATOM     78  H37 GCD     1      10.110  14.080  33.770  1.00  0.00            
ATOM     79  C24 GCD     1       8.040  14.520  34.240  1.00  0.00            
ATOM     80  H38 GCD     1       7.890  13.430  34.290  1.00  0.00            
ATOM     81  H39 GCD     1       7.680  14.730  33.220  1.00  0.00            
ATOM     82  O19 GCD     1       7.190  15.180  35.170  1.00  0.00            
ATOM     83  H40 GCD     1       7.310  16.110  34.950  1.00  0.00            
ATOM     84  O20 GCD     1      11.880  15.890  32.960  1.00  0.00            
ATOM     85  C25 GCD     1      12.700  16.460  31.940  1.00  0.00            
ATOM     86  H41 GCD     1      12.780  17.550  31.950  1.00  0.00            
ATOM     87  C26 GCD     1      14.150  15.960  32.120  1.00  0.00            
ATOM     88  H42 GCD     1      14.150  14.870  32.240  1.00  0.00            
ATOM     89  O21 GCD     1      14.690  16.660  33.190  1.00  0.00            
ATOM     90  H43 GCD     1      15.650  16.610  33.190  1.00  0.00            
ATOM     91  C27 GCD     1      14.950  16.380  30.920  1.00  0.00            
ATOM     92  H44 GCD     1      15.010  17.470  30.880  1.00  0.00            
ATOM     93  O22 GCD     1      16.290  15.860  30.860  1.00  0.00            
ATOM     94  H45 GCD     1      16.690  15.990  31.730  1.00  0.00            
ATOM     95  C28 GCD     1      14.230  15.920  29.600  1.00  0.00            
ATOM     96  H46 GCD     1      14.770  16.250  28.700  1.00  0.00            
ATOM     97  O23 GCD     1      12.960  16.540  29.560  1.00  0.00            
ATOM     98  C29 GCD     1      12.150  16.000  30.650  1.00  0.00            
ATOM     99  H47 GCD     1      12.110  14.910  30.590  1.00  0.00            
ATOM    100  C30 GCD     1      10.710  16.500  30.370  1.00  0.00            
ATOM    101  H48 GCD     1       9.960  16.090  31.050  1.00  0.00            
ATOM    102  H49 GCD     1      10.390  16.190  29.360  1.00  0.00            
ATOM    103  O24 GCD     1      10.690  17.940  30.430  1.00  0.00            
ATOM    104  H50 GCD     1      11.150  18.240  29.640  1.00  0.00            
ATOM    105  O25 GCD     1      14.120  14.500  29.530  1.00  0.00            
ATOM    106  C31 GCD     1      14.610  13.940  28.320  1.00  0.00            
ATOM    107  H51 GCD     1      15.390  14.610  27.940  1.00  0.00            
ATOM    108  C32 GCD     1      15.310  12.670  28.700  1.00  0.00            
ATOM    109  H52 GCD     1      14.600  12.000  29.190  1.00  0.00            
ATOM    110  O26 GCD     1      16.330  13.100  29.630  1.00  0.00            
ATOM    111  H53 GCD     1      15.930  13.670  30.290  1.00  0.00            
ATOM    112  C33 GCD     1      15.800  11.930  27.380  1.00  0.00            
ATOM    113  H54 GCD     1      16.440  12.670  26.900  1.00  0.00            
ATOM    114  O27 GCD     1      16.590  10.770  27.640  1.00  0.00            
ATOM    115  H55 GCD     1      16.130  10.170  28.230  1.00  0.00            
ATOM    116  C34 GCD     1      14.690  11.770  26.330  1.00  0.00            
ATOM    117  H56 GCD     1      15.160  11.390  25.420  1.00  0.00            
ATOM    118  O28 GCD     1      14.070  13.030  26.090  1.00  0.00            
ATOM    119  C35 GCD     1      13.560  13.660  27.230  1.00  0.00            
ATOM    120  H57 GCD     1      12.710  13.100  27.620  1.00  0.00            
ATOM    121  C36 GCD     1      13.040  15.020  26.690  1.00  0.00            
ATOM    122  H58 GCD     1      12.370  15.470  27.440  1.00  0.00            
ATOM    123  H59 GCD     1      12.540  14.810  25.730  1.00  0.00            
ATOM    124  O29 GCD     1      14.080  15.910  26.360  1.00  0.00            
ATOM    125  H60 GCD     1      14.570  15.420  25.690  1.00  0.00            
ATOM    126  O30 GCD     1      13.780  10.740  26.770  1.00  0.00            
ATOM    127  C37 GCD     1      13.260   9.940  25.750  1.00  0.00            
ATOM    128  H61 GCD     1      13.550  10.370  24.790  1.00  0.00            
ATOM    129  C38 GCD     1      14.000   8.680  25.990  1.00  0.00            
ATOM    130  H62 GCD     1      13.840   8.490  27.060  1.00  0.00            
ATOM    131  O31 GCD     1      15.430   8.680  25.730  1.00  0.00            
ATOM    132  H63 GCD     1      15.920   9.040  26.480  1.00  0.00            
ATOM    133  C39 GCD     1      13.380   7.510  25.190  1.00  0.00            
ATOM    134  H64 GCD     1      13.690   7.640  24.140  1.00  0.00            
ATOM    135  O32 GCD     1      14.020   6.260  25.620  1.00  0.00            
ATOM    136  H65 GCD     1      14.900   6.190  25.250  1.00  0.00            
ATOM    137  C40 GCD     1      11.850   7.520  25.270  1.00  0.00            
ATOM    138  H66 GCD     1      11.320   6.950  24.510  1.00  0.00            
ATOM    139  O33 GCD     1      11.410   8.820  24.990  1.00  0.00            
ATOM    140  C41 GCD     1      11.790   9.840  25.860  1.00  0.00            
ATOM    141  H67 GCD     1      11.550   9.400  26.840  1.00  0.00            
ATOM    142  C42 GCD     1      11.080  11.140  25.450  1.00  0.00            
ATOM    143  H68 GCD     1      11.400  11.990  26.060  1.00  0.00            
ATOM    144  H69 GCD     1       9.990  11.120  25.570  1.00  0.00            
ATOM    145  O34 GCD     1      11.410  11.420  24.030  1.00  0.00            
ATOM    146  H70 GCD     1      11.110  10.680  23.500  1.00  0.00            
ATOM    147  O35 GCD     1      11.410   7.110  26.470  1.00  0.00            
ATOM    148  C43 GCD     1      10.450   6.040  26.450  1.00  0.00            
ATOM    149  H71 GCD     1       9.940   5.900  25.490  1.00  0.00            
ATOM    150  C44 GCD     1      11.240   4.910  27.030  1.00  0.00            
ATOM    151  H72 GCD     1      11.790   5.230  27.920  1.00  0.00            
ATOM    152  O36 GCD     1      12.070   4.290  26.060  1.00  0.00            
ATOM    153  H73 GCD     1      12.440   4.920  25.440  1.00  0.00            
ATOM    154  C45 GCD     1      10.300   3.940  27.710  1.00  0.00            
ATOM    155  H74 GCD     1       9.730   3.530  26.880  1.00  0.00            
ATOM    156  O37 GCD     1      11.010   2.840  28.310  1.00  0.00            
ATOM    157  H75 GCD     1      11.520   3.340  28.960  1.00  0.00            
ATOM    158  C46 GCD     1       9.240   4.580  28.590  1.00  0.00            
ATOM    159  H76 GCD     1       8.540   3.780  28.840  1.00  0.00            
ATOM    160  O38 GCD     1       9.820   5.210  29.740  1.00  0.00            
ATOM    161  O39 GCD     1       8.540   5.470  27.750  1.00  0.00            
ATOM    162  C47 GCD     1       9.280   6.560  27.260  1.00  0.00            
ATOM    163  H77 GCD     1       9.620   7.170  28.110  1.00  0.00            
ATOM    164  C48 GCD     1       8.330   7.470  26.610  1.00  0.00            
ATOM    165  H78 GCD     1       8.040   7.130  25.610  1.00  0.00            
ATOM    166  H79 GCD     1       8.770   8.470  26.500  1.00  0.00            
ATOM    167  O40 GCD     1       7.080   7.690  27.320  1.00  0.00            
ATOM    168  H80 GCD     1       6.570   8.160  26.650  1.00  0.00            
ATOM    169  C1  CH4     2      15.780  13.330  36.860  1.00  0.00            
ATOM    170  C2  CH4     2      15.450  12.170  36.020  1.00  0.00            
ATOM    171  C3  CH4     2      16.700  11.210  36.150  1.00  0.00            
ATOM    172  C4  CH4     2      14.810  12.380  34.600  1.00  0.00            
ATOM    173  O1  CH4     2      14.880  13.490  34.080  1.00  0.00            
ATOM    174  N1  CH4     2      14.060  11.320  34.130  1.00  0.00            
ATOM    175  C5  CH4     2      13.270  11.230  32.980  1.00  0.00            
ATOM    176  C6  CH4     2      12.500  12.310  32.550  1.00  0.00            
ATOM    177  C7  CH4     2      11.670  12.230  31.370  1.00  0.00            
ATOM    178  C8  CH4     2      11.500  10.920  30.820  1.00  0.00            
ATOM    179  N2  CH4     2      10.620  10.650  29.620  1.00  0.00            
ATOM    180  O2  CH4     2      10.710  11.410  28.700  1.00  0.00            
ATOM    181  O3  CH4     2       9.730   9.870  29.770  1.00  0.00            
ATOM    182  C9  CH4     2      12.250   9.820  31.320  1.00  0.00            
ATOM    183  C10 CH4     2      12.400   8.550  30.530  1.00  0.00            
ATOM    184  F1  CH4     2      13.350   7.680  31.010  1.00  0.00            
ATOM    185  F2  CH4     2      11.290   7.880  30.290  1.00  0.00            
ATOM    186  F3  CH4     2      12.880   8.940  29.340  1.00  0.00            
ATOM    187  C11 CH4     2      13.180   9.970  32.370  1.00  0.00            
ATOM    188  H1  CH4     2      14.870  13.940  36.900  1.00  0.00            
ATOM    189  H2  CH4     2      16.200  12.970  37.800  1.00  0.00            
ATOM    190  H3  CH4     2      16.530  13.980  36.390  1.00  0.00            
ATOM    191  H4  CH4     2      14.670  11.600  36.550  1.00  0.00            
ATOM    192  H5  CH4     2      17.610  11.800  35.970  1.00  0.00            
ATOM    193  H6  CH4     2      16.810  10.600  37.060  1.00  0.00            
ATOM    194  H7  CH4     2      16.460  10.540  35.320  1.00  0.00            
ATOM    195  H8  CH4     2      14.000  10.490  34.700  1.00  0.00            
ATOM    196  H9  CH4     2      12.570  13.270  33.040  1.00  0.00            
ATOM    197  H10 CH4     2      11.040  13.030  30.990  1.00  0.00            
ATOM    198  H11 CH4     2      13.830   9.190  32.740  1.00  0.00            
TER
ENDMDL
MODEL        1
ATOM      1  H1  GCD     1      33.570  16.600  23.620  1.00  0.00            
ATOM      2  O1  GCD     1      34.050  16.090  22.960  1.00  0.00            
ATOM      3  C1  GCD     1      35.100  17.060  22.570  1.00  0.00            
ATOM      4  H2  GCD     1      35.940  16.950  23.270  1.00  0.00            
ATOM      5  H3  GCD     1      35.530  16.710  21.620  1.00  0.00            
ATOM      6  C2  GCD     1      34.490  18.430  22.460  1.00  0.00            
ATOM      7  H4  GCD     1      33.620  18.440  21.800  1.00  0.00            
ATOM      8  C3  GCD     1      35.520  19.430  22.060  1.00  0.00            
ATOM      9  H5  GCD     1      36.410  19.390  22.700  1.00  0.00            
ATOM     10  C4  GCD     1      34.960  20.800  22.240  1.00  0.00            
ATOM     11  H6  GCD     1      34.190  20.770  21.470  1.00  0.00            
ATOM     12  O2  GCD     1      35.970  21.820  22.040  1.00  0.00            
ATOM     13  H7  GCD     1      36.390  21.590  21.210  1.00  0.00            
ATOM     14  C5  GCD     1      34.430  21.030  23.640  1.00  0.00            
ATOM     15  H8  GCD     1      35.210  20.920  24.400  1.00  0.00            
ATOM     16  O3  GCD     1      33.750  22.280  23.770  1.00  0.00            
ATOM     17  H9  GCD     1      33.130  22.170  24.500  1.00  0.00            
ATOM     18  C6  GCD     1      33.450  19.930  24.000  1.00  0.00            
ATOM     19  O4  GCD     1      34.150  18.720  23.840  1.00  0.00            
ATOM     20  H10 GCD     1      33.140  20.090  25.040  1.00  0.00            
ATOM     21  O5  GCD     1      32.310  19.980  23.250  1.00  0.00            
ATOM     22  C7  GCD     1      31.150  19.610  23.980  1.00  0.00            
ATOM     23  H11 GCD     1      31.520  19.000  24.820  1.00  0.00            
ATOM     24  C8  GCD     1      30.470  20.930  24.540  1.00  0.00            
ATOM     25  H12 GCD     1      30.180  21.580  23.710  1.00  0.00            
ATOM     26  O6  GCD     1      31.420  21.720  25.330  1.00  0.00            
ATOM     27  H13 GCD     1      31.080  22.550  25.670  1.00  0.00            
ATOM     28  C9  GCD     1      29.230  20.530  25.360  1.00  0.00            
ATOM     29  H14 GCD     1      29.590  19.970  26.220  1.00  0.00            
ATOM     30  O7  GCD     1      28.470  21.720  25.820  1.00  0.00            
ATOM     31  H15 GCD     1      28.390  22.250  25.010  1.00  0.00            
ATOM     32  C10 GCD     1      28.310  19.760  24.390  1.00  0.00            
ATOM     33  H16 GCD     1      27.410  19.490  24.960  1.00  0.00            
ATOM     34  O8  GCD     1      28.980  18.580  23.930  1.00  0.00            
ATOM     35  C11 GCD     1      30.150  18.760  23.160  1.00  0.00            
ATOM     36  H17 GCD     1      29.910  19.250  22.210  1.00  0.00            
ATOM     37  C12 GCD     1      30.770  17.360  22.870  1.00  0.00            
ATOM     38  H18 GCD     1      31.140  16.940  23.820  1.00  0.00            
ATOM     39  H19 GCD     1      31.650  17.410  22.220  1.00  0.00            
ATOM     40  O9  GCD     1      29.820  16.540  22.270  1.00  0.00            
ATOM     41  H20 GCD     1      29.030  16.550  22.820  1.00  0.00            
ATOM     42  O10 GCD     1      28.010  20.490  23.160  1.00  0.00            
ATOM     43  C13 GCD     1      26.680  20.930  22.920  1.00  0.00            
ATOM     44  H21 GCD     1      26.020  20.910  23.800  1.00  0.00            
ATOM     45  C14 GCD     1      26.900  22.430  22.480  1.00  0.00            
ATOM     46  H22 GCD     1      27.610  22.470  21.640  1.00  0.00            
ATOM     47  O11 GCD     1      27.360  23.330  23.540  1.00  0.00            
ATOM     48  H23 GCD     1      27.780  24.120  23.180  1.00  0.00            
ATOM     49  C15 GCD     1      25.570  23.000  22.050  1.00  0.00            
ATOM     50  H24 GCD     1      25.060  23.050  23.020  1.00  0.00            
ATOM     51  O12 GCD     1      25.550  24.360  21.530  1.00  0.00            
ATOM     52  H25 GCD     1      25.830  24.260  20.610  1.00  0.00            
ATOM     53  C16 GCD     1      24.860  22.070  21.060  1.00  0.00            
ATOM     54  H26 GCD     1      23.880  22.560  20.980  1.00  0.00            
ATOM     55  O13 GCD     1      24.800  20.780  21.630  1.00  0.00            
ATOM     56  C17 GCD     1      26.060  20.200  21.800  1.00  0.00            
ATOM     57  H27 GCD     1      26.630  20.410  20.890  1.00  0.00            
ATOM     58  C18 GCD     1      25.930  18.730  21.920  1.00  0.00            
ATOM     59  H28 GCD     1      26.930  18.330  21.750  1.00  0.00            
ATOM     60  H29 GCD     1      25.280  18.430  21.080  1.00  0.00            
ATOM     61  O14 GCD     1      25.410  18.370  23.170  1.00  0.00            
ATOM     62  H30 GCD     1      24.640  18.890  23.410  1.00  0.00            
ATOM     63  O15 GCD     1      25.590  22.100  19.840  1.00  0.00            
ATOM     64  C19 GCD     1      24.780  22.270  18.670  1.00  0.00            
ATOM     65  H31 GCD     1      23.770  22.550  18.990  1.00  0.00            
ATOM     66  C20 GCD     1      25.360  23.450  17.880  1.00  0.00            
ATOM     67  H32 GCD     1      26.420  23.300  17.640  1.00  0.00            
ATOM     68  O16 GCD     1      25.230  24.610  18.670  1.00  0.00            
ATOM     69  H33 GCD     1      25.760  25.260  18.200  1.00  0.00            
ATOM     70  C21 GCD     1      24.710  23.600  16.540  1.00  0.00            
ATOM     71  H34 GCD     1      23.720  24.050  16.680  1.00  0.00            
ATOM     72  O17 GCD     1      25.460  24.430  15.700  1.00  0.00            
ATOM     73  H35 GCD     1      26.140  23.910  15.250  1.00  0.00            
ATOM     74  C22 GCD     1      24.660  22.250  15.800  1.00  0.00            
ATOM     75  H36 GCD     1      24.050  22.250  14.890  1.00  0.00            
ATOM     76  O18 GCD     1      24.040  21.310  16.660  1.00  0.00            
ATOM     77  C23 GCD     1      24.780  21.000  17.780  1.00  0.00            
ATOM     78  H37 GCD     1      25.770  20.610  17.500  1.00  0.00            
ATOM     79  C24 GCD     1      24.150  19.890  18.580  1.00  0.00            
ATOM     80  H38 GCD     1      24.830  19.570  19.380  1.00  0.00            
ATOM     81  H39 GCD     1      23.870  19.010  17.980  1.00  0.00            
ATOM     82  O19 GCD     1      22.880  20.240  19.120  1.00  0.00            
ATOM     83  H40 GCD     1      22.280  20.460  18.400  1.00  0.00            
ATOM     84  O20 GCD     1      26.020  21.810  15.530  1.00  0.00            
ATOM     85  C25 GCD     1      26.200  21.420  14.200  1.00  0.00            
ATOM     86  H41 GCD     1      25.440  21.810  13.500  1.00  0.00            
ATOM     87  C26 GCD     1      27.510  22.010  13.740  1.00  0.00            
ATOM     88  H42 GCD     1      28.320  21.730  14.420  1.00  0.00            
ATOM     89  O21 GCD     1      27.420  23.490  13.900  1.00  0.00            
ATOM     90  H43 GCD     1      28.270  23.840  14.190  1.00  0.00            
ATOM     91  C27 GCD     1      27.880  21.590  12.350  1.00  0.00            
ATOM     92  H44 GCD     1      27.120  22.120  11.760  1.00  0.00            
ATOM     93  O22 GCD     1      29.130  22.040  11.870  1.00  0.00            
ATOM     94  H45 GCD     1      29.170  22.990  11.670  1.00  0.00            
ATOM     95  C28 GCD     1      27.900  20.050  12.260  1.00  0.00            
ATOM     96  H46 GCD     1      28.130  19.730  11.240  1.00  0.00            
ATOM     97  O23 GCD     1      26.610  19.570  12.640  1.00  0.00            
ATOM     98  C29 GCD     1      26.300  19.860  14.020  1.00  0.00            
ATOM     99  H47 GCD     1      27.110  19.450  14.640  1.00  0.00            
ATOM    100  C30 GCD     1      24.950  19.220  14.550  1.00  0.00            
ATOM    101  H48 GCD     1      24.170  19.600  13.890  1.00  0.00            
ATOM    102  H49 GCD     1      24.830  19.420  15.630  1.00  0.00            
ATOM    103  O24 GCD     1      25.000  17.790  14.420  1.00  0.00            
ATOM    104  H50 GCD     1      25.140  17.450  13.530  1.00  0.00            
ATOM    105  O25 GCD     1      28.830  19.450  13.190  1.00  0.00            
ATOM    106  C31 GCD     1      29.710  18.420  12.820  1.00  0.00            
ATOM    107  H51 GCD     1      29.090  17.840  12.130  1.00  0.00            
ATOM    108  C32 GCD     1      31.070  18.940  12.160  1.00  0.00            
ATOM    109  H52 GCD     1      31.640  19.330  13.010  1.00  0.00            
ATOM    110  O26 GCD     1      30.820  19.890  11.170  1.00  0.00            
ATOM    111  H53 GCD     1      30.440  20.650  11.630  1.00  0.00            
ATOM    112  C33 GCD     1      31.790  17.780  11.640  1.00  0.00            
ATOM    113  H54 GCD     1      31.220  17.180  10.910  1.00  0.00            
ATOM    114  O27 GCD     1      32.950  18.240  10.970  1.00  0.00            
ATOM    115  H55 GCD     1      32.630  18.870  10.310  1.00  0.00            
ATOM    116  C34 GCD     1      32.110  16.800  12.800  1.00  0.00            
ATOM    117  H56 GCD     1      32.470  15.880  12.330  1.00  0.00            
ATOM    118  O28 GCD     1      30.880  16.460  13.490  1.00  0.00            
ATOM    119  C35 GCD     1      30.140  17.530  14.010  1.00  0.00            
ATOM    120  H57 GCD     1      30.750  18.120  14.710  1.00  0.00            
ATOM    121  C36 GCD     1      29.020  16.830  14.670  1.00  0.00            
ATOM    122  H58 GCD     1      28.540  16.010  14.120  1.00  0.00            
ATOM    123  H59 GCD     1      28.230  17.600  14.730  1.00  0.00            
ATOM    124  O29 GCD     1      29.410  16.420  15.930  1.00  0.00            
ATOM    125  H60 GCD     1      29.990  15.680  15.710  1.00  0.00            
ATOM    126  O30 GCD     1      33.000  17.360  13.730  1.00  0.00            
ATOM    127  C37 GCD     1      34.330  16.790  13.760  1.00  0.00            
ATOM    128  H61 GCD     1      34.470  16.120  12.900  1.00  0.00            
ATOM    129  C38 GCD     1      35.330  17.980  13.670  1.00  0.00            
ATOM    130  H62 GCD     1      34.920  18.810  14.250  1.00  0.00            
ATOM    131  O31 GCD     1      35.400  18.380  12.270  1.00  0.00            
ATOM    132  H63 GCD     1      34.520  18.540  11.900  1.00  0.00            
ATOM    133  C39 GCD     1      36.700  17.620  14.280  1.00  0.00            
ATOM    134  H64 GCD     1      37.180  17.030  13.500  1.00  0.00            
ATOM    135  O32 GCD     1      37.350  18.840  14.460  1.00  0.00            
ATOM    136  H65 GCD     1      37.020  19.290  15.250  1.00  0.00            
ATOM    137  C40 GCD     1      36.670  16.750  15.580  1.00  0.00            
ATOM    138  H66 GCD     1      37.650  16.310  15.810  1.00  0.00            
ATOM    139  O33 GCD     1      35.810  15.660  15.370  1.00  0.00            
ATOM    140  C41 GCD     1      34.440  16.100  15.100  1.00  0.00            
ATOM    141  H67 GCD     1      34.070  16.860  15.790  1.00  0.00            
ATOM    142  C42 GCD     1      33.560  14.860  15.070  1.00  0.00            
ATOM    143  H68 GCD     1      32.500  15.110  15.010  1.00  0.00            
ATOM    144  H69 GCD     1      33.670  14.320  16.020  1.00  0.00            
ATOM    145  O34 GCD     1      33.930  14.010  14.030  1.00  0.00            
ATOM    146  H70 GCD     1      33.300  13.280  14.050  1.00  0.00            
ATOM    147  O35 GCD     1      36.110  17.370  16.730  1.00  0.00            
ATOM    148  C43 GCD     1      37.010  18.020  17.640  1.00  0.00            
ATOM    149  H71 GCD     1      38.100  17.930  17.550  1.00  0.00            
ATOM    150  C44 GCD     1      36.570  19.510  17.820  1.00  0.00            
ATOM    151  H72 GCD     1      35.510  19.370  18.070  1.00  0.00            
ATOM    152  O36 GCD     1      36.660  20.250  16.610  1.00  0.00            
ATOM    153  H73 GCD     1      36.310  21.110  16.880  1.00  0.00            
ATOM    154  C45 GCD     1      37.290  20.170  19.010  1.00  0.00            
ATOM    155  H74 GCD     1      38.320  20.050  18.640  1.00  0.00            
ATOM    156  O37 GCD     1      36.820  21.410  19.400  1.00  0.00            
ATOM    157  H75 GCD     1      37.440  22.050  19.050  1.00  0.00            
ATOM    158  C46 GCD     1      37.180  19.330  20.320  1.00  0.00            
ATOM    159  H76 GCD     1      37.760  19.640  21.200  1.00  0.00            
ATOM    160  O38 GCD     1      35.820  19.290  20.670  1.00  0.00            
ATOM    161  O39 GCD     1      37.530  17.980  20.020  1.00  0.00            
ATOM    162  C47 GCD     1      36.780  17.330  18.990  1.00  0.00            
ATOM    163  H77 GCD     1      35.710  17.380  19.240  1.00  0.00            
ATOM    164  C48 GCD     1      37.120  15.820  19.010  1.00  0.00            
ATOM    165  H78 GCD     1      36.590  15.190  18.290  1.00  0.00            
ATOM    166  H79 GCD     1      36.920  15.350  19.980  1.00  0.00            
ATOM    167  O40 GCD     1      38.500  15.690  18.910  1.00  0.00            
ATOM    168  H80 GCD     1      38.760  16.460  19.440  1.00  0.00            
ATOM    169  C1  CH4     2      34.510  23.840  12.800  1.00  0.00            
ATOM    170  C2  CH4     2      34.660  22.520  13.690  1.00  0.00            
ATOM    171  C3  CH4     2      35.670  21.640  12.980  1.00  0.00            
ATOM    172  C4  CH4     2      33.380  21.760  13.980  1.00  0.00            
ATOM    173  O1  CH4     2      32.430  21.630  13.170  1.00  0.00            
ATOM    174  N1  CH4     2      33.380  21.120  15.220  1.00  0.00            
ATOM    175  C5  CH4     2      32.310  20.470  15.880  1.00  0.00            
ATOM    176  C6  CH4     2      31.080  21.110  15.920  1.00  0.00            
ATOM    177  C7  CH4     2      29.980  20.490  16.520  1.00  0.00            
ATOM    178  C8  CH4     2      30.170  19.390  17.380  1.00  0.00            
ATOM    179  N2  CH4     2      28.990  18.840  18.130  1.00  0.00            
ATOM    180  O2  CH4     2      29.040  18.700  19.330  1.00  0.00            
ATOM    181  O3  CH4     2      28.000  18.570  17.530  1.00  0.00            
ATOM    182  C9  CH4     2      31.430  18.790  17.470  1.00  0.00            
ATOM    183  C10 CH4     2      31.800  17.580  18.410  1.00  0.00            
ATOM    184  F1  CH4     2      30.760  16.670  18.500  1.00  0.00            
ATOM    185  F2  CH4     2      32.960  16.910  18.090  1.00  0.00            
ATOM    186  F3  CH4     2      32.060  18.080  19.710  1.00  0.00            
ATOM    187  C11 CH4     2      32.460  19.310  16.670  1.00  0.00            
ATOM    188  H1  CH4     2      34.220  23.560  11.780  1.00  0.00            
ATOM    189  H2  CH4     2      33.810  24.550  13.250  1.00  0.00            
ATOM    190  H3  CH4     2      35.500  24.320  12.810  1.00  0.00            
ATOM    191  H4  CH4     2      35.050  22.960  14.620  1.00  0.00            
ATOM    192  H5  CH4     2      35.250  21.020  12.170  1.00  0.00            
ATOM    193  H6  CH4     2      36.520  22.200  12.560  1.00  0.00            
ATOM    194  H7  CH4     2      36.130  20.950  13.690  1.00  0.00            
ATOM    195  H8  CH4     2      34.160  21.360  15.820  1.00  0.00            
ATOM    196  H9  CH4     2      30.840  21.990  15.330  1.00  0.00            
ATOM    197  H10 CH4     2      29.020  20.990  16.480  1.00  0.00            
ATOM    198  H11 CH4     2      33.480  18.950  16.690  1.00  0.00            
TER
ENDMDL
MODEL        1
ATOM      1  H1  GCD     1      23.890  25.300  29.470  1.00  0.00            
ATOM      2  O1  GCD     1      24.210  25.070  28.590  1.00  0.00            
ATOM      3  C1  GCD     1      23.830  26.020  27.610  1.00  0.00            
ATOM      4  H2  GCD     1      24.640  26.770  27.630  1.00  0.00            
ATOM      5  H3  GCD     1      23.790  25.500  26.650  1.00  0.00            
ATOM      6  C2  GCD     1      22.610  26.740  28.080  1.00  0.00            
ATOM      7  H4  GCD     1      21.710  26.130  27.940  1.00  0.00            
ATOM      8  C3  GCD     1      22.380  27.980  27.190  1.00  0.00            
ATOM      9  H5  GCD     1      23.310  28.560  27.260  1.00  0.00            
ATOM     10  C4  GCD     1      21.200  28.850  27.590  1.00  0.00            
ATOM     11  H6  GCD     1      20.280  28.250  27.510  1.00  0.00            
ATOM     12  O2  GCD     1      21.060  29.980  26.780  1.00  0.00            
ATOM     13  H7  GCD     1      20.490  29.650  26.080  1.00  0.00            
ATOM     14  C5  GCD     1      21.320  29.240  29.070  1.00  0.00            
ATOM     15  H8  GCD     1      22.230  29.840  29.170  1.00  0.00            
ATOM     16  O3  GCD     1      20.230  30.030  29.580  1.00  0.00            
ATOM     17  H9  GCD     1      20.360  30.900  29.170  1.00  0.00            
ATOM     18  C6  GCD     1      21.560  27.990  29.950  1.00  0.00            
ATOM     19  O4  GCD     1      22.690  27.280  29.410  1.00  0.00            
ATOM     20  H10 GCD     1      21.790  28.390  30.940  1.00  0.00            
ATOM     21  O5  GCD     1      20.460  27.130  29.880  1.00  0.00            
ATOM     22  C7  GCD     1      20.110  26.530  31.100  1.00  0.00            
ATOM     23  H11 GCD     1      20.890  26.700  31.850  1.00  0.00            
ATOM     24  C8  GCD     1      18.870  27.210  31.690  1.00  0.00            
ATOM     25  H12 GCD     1      18.050  27.160  30.970  1.00  0.00            
ATOM     26  O6  GCD     1      19.250  28.520  31.960  1.00  0.00            
ATOM     27  H13 GCD     1      19.750  28.820  31.190  1.00  0.00            
ATOM     28  C9  GCD     1      18.530  26.490  32.980  1.00  0.00            
ATOM     29  H14 GCD     1      19.500  26.510  33.500  1.00  0.00            
ATOM     30  O7  GCD     1      17.490  27.110  33.760  1.00  0.00            
ATOM     31  H15 GCD     1      16.690  27.170  33.210  1.00  0.00            
ATOM     32  C10 GCD     1      18.160  24.970  32.630  1.00  0.00            
ATOM     33  H16 GCD     1      17.870  24.380  33.500  1.00  0.00            
ATOM     34  O8  GCD     1      19.380  24.470  32.140  1.00  0.00            
ATOM     35  C11 GCD     1      19.830  25.020  30.940  1.00  0.00            
ATOM     36  H17 GCD     1      19.120  24.900  30.110  1.00  0.00            
ATOM     37  C12 GCD     1      21.160  24.360  30.520  1.00  0.00            
ATOM     38  H18 GCD     1      21.840  24.300  31.380  1.00  0.00            
ATOM     39  H19 GCD     1      21.640  24.930  29.710  1.00  0.00            
ATOM     40  O9  GCD     1      20.940  23.000  30.160  1.00  0.00            
ATOM     41  H20 GCD     1      20.520  23.030  29.290  1.00  0.00            
ATOM     42  O10 GCD     1      17.260  24.810  31.640  1.00  0.00            
ATOM     43  C13 GCD     1      15.900  24.580  32.040  1.00  0.00            
ATOM     44  H21 GCD     1      15.780  24.630  33.130  1.00  0.00            
ATOM     45  C14 GCD     1      15.080  25.650  31.390  1.00  0.00            
ATOM     46  H22 GCD     1      15.430  25.560  30.360  1.00  0.00            
ATOM     47  O11 GCD     1      15.460  26.950  31.830  1.00  0.00            
ATOM     48  H23 GCD     1      14.980  27.450  31.150  1.00  0.00            
ATOM     49  C15 GCD     1      13.500  25.410  31.480  1.00  0.00            
ATOM     50  H24 GCD     1      13.190  25.560  32.520  1.00  0.00            
ATOM     51  O12 GCD     1      12.860  26.380  30.660  1.00  0.00            
ATOM     52  H25 GCD     1      13.150  26.300  29.740  1.00  0.00            
ATOM     53  C16 GCD     1      13.190  24.040  31.000  1.00  0.00            
ATOM     54  H26 GCD     1      12.130  23.840  31.210  1.00  0.00            
ATOM     55  O13 GCD     1      13.990  23.050  31.600  1.00  0.00            
ATOM     56  C17 GCD     1      15.440  23.190  31.480  1.00  0.00            
ATOM     57  H27 GCD     1      15.660  23.190  30.400  1.00  0.00            
ATOM     58  C18 GCD     1      16.260  22.150  32.220  1.00  0.00            
ATOM     59  H28 GCD     1      17.320  22.430  32.140  1.00  0.00            
ATOM     60  H29 GCD     1      16.300  21.200  31.680  1.00  0.00            
ATOM     61  O14 GCD     1      15.780  22.000  33.570  1.00  0.00            
ATOM     62  H30 GCD     1      14.860  21.710  33.560  1.00  0.00            
ATOM     63  O15 GCD     1      13.550  24.040  29.600  1.00  0.00            
ATOM     64  C19 GCD     1      12.610  23.560  28.610  1.00  0.00            
ATOM     65  H31 GCD     1      11.580  23.800  28.910  1.00  0.00            
ATOM     66  C20 GCD     1      12.960  24.380  27.380  1.00  0.00            
ATOM     67  H32 GCD     1      14.050  24.400  27.230  1.00  0.00            
ATOM     68  O16 GCD     1      12.420  25.730  27.530  1.00  0.00            
ATOM     69  H33 GCD     1      11.460  25.630  27.610  1.00  0.00            
ATOM     70  C21 GCD     1      12.260  23.770  26.160  1.00  0.00            
ATOM     71  H34 GCD     1      11.180  23.900  26.270  1.00  0.00            
ATOM     72  O17 GCD     1      12.620  24.440  24.940  1.00  0.00            
ATOM     73  H35 GCD     1      12.110  25.260  24.990  1.00  0.00            
ATOM     74  C22 GCD     1      12.600  22.300  26.050  1.00  0.00            
ATOM     75  H36 GCD     1      11.980  21.880  25.260  1.00  0.00            
ATOM     76  O18 GCD     1      12.230  21.650  27.310  1.00  0.00            
ATOM     77  C23 GCD     1      12.760  22.090  28.490  1.00  0.00            
ATOM     78  H37 GCD     1      13.770  21.680  28.580  1.00  0.00            
ATOM     79  C24 GCD     1      12.080  21.340  29.610  1.00  0.00            
ATOM     80  H38 GCD     1      12.570  21.590  30.560  1.00  0.00            
ATOM     81  H39 GCD     1      11.990  20.260  29.450  1.00  0.00            
ATOM     82  O19 GCD     1      10.760  21.660  29.810  1.00  0.00            
ATOM     83  H40 GCD     1      10.290  21.090  29.200  1.00  0.00            
ATOM     84  O20 GCD     1      14.030  22.140  25.840  1.00  0.00            
ATOM     85  C25 GCD     1      14.480  20.830  25.670  1.00  0.00            
ATOM     86  H41 GCD     1      13.900  20.220  26.370  1.00  0.00            
ATOM     87  C26 GCD     1      14.210  20.310  24.280  1.00  0.00            
ATOM     88  H42 GCD     1      14.600  21.010  23.530  1.00  0.00            
ATOM     89  O21 GCD     1      12.820  20.140  24.040  1.00  0.00            
ATOM     90  H43 GCD     1      12.820  19.800  23.140  1.00  0.00            
ATOM     91  C27 GCD     1      14.870  18.960  24.020  1.00  0.00            
ATOM     92  H44 GCD     1      14.450  18.200  24.690  1.00  0.00            
ATOM     93  O22 GCD     1      14.710  18.480  22.740  1.00  0.00            
ATOM     94  H45 GCD     1      15.580  18.640  22.360  1.00  0.00            
ATOM     95  C28 GCD     1      16.360  19.080  24.400  1.00  0.00            
ATOM     96  H46 GCD     1      16.890  18.120  24.430  1.00  0.00            
ATOM     97  O23 GCD     1      16.560  19.570  25.740  1.00  0.00            
ATOM     98  C29 GCD     1      15.970  20.810  26.020  1.00  0.00            
ATOM     99  H47 GCD     1      16.530  21.520  25.400  1.00  0.00            
ATOM    100  C30 GCD     1      16.330  21.060  27.500  1.00  0.00            
ATOM    101  H48 GCD     1      15.790  21.990  27.730  1.00  0.00            
ATOM    102  H49 GCD     1      17.430  21.070  27.560  1.00  0.00            
ATOM    103  O24 GCD     1      15.630  20.160  28.270  1.00  0.00            
ATOM    104  H50 GCD     1      15.870  19.280  27.940  1.00  0.00
[truncated: 1,950,270 more chars]
