# Supplementary material for: Achieving Chemical Accuracy in Cyclodextrin Host–Guest Binding via Integrative Atomistic Modelling
Source: Adv Sci (Weinh). 2025 Dec 14;13(10):e19782. doi: 10.1002/advs.202519782 (PMC12915143; doi:10.1002/advs.202519782)
Supplement: Supplementary file 1 — Supporting Information [file ADVS-13-e19782-s003.zip › all_poses/GCD.CM7.pdb]

MODEL        1
ATOM      1  H1  GCD     1      23.370  20.630  18.560  1.00  0.00            
ATOM      2  O1  GCD     1      22.840  20.800  19.350  1.00  0.00            
ATOM      3  C1  GCD     1      23.220  22.090  19.810  1.00  0.00            
ATOM      4  H2  GCD     1      24.260  21.940  20.100  1.00  0.00            
ATOM      5  H3  GCD     1      23.260  22.770  18.950  1.00  0.00            
ATOM      6  C2  GCD     1      22.350  22.490  20.980  1.00  0.00            
ATOM      7  H4  GCD     1      21.290  22.560  20.680  1.00  0.00            
ATOM      8  C3  GCD     1      22.930  23.730  21.650  1.00  0.00            
ATOM      9  H5  GCD     1      23.990  23.590  21.910  1.00  0.00            
ATOM     10  C4  GCD     1      22.120  24.100  22.900  1.00  0.00            
ATOM     11  H6  GCD     1      21.080  24.250  22.580  1.00  0.00            
ATOM     12  O2  GCD     1      22.580  25.290  23.550  1.00  0.00            
ATOM     13  H7  GCD     1      22.610  25.920  22.820  1.00  0.00            
ATOM     14  C5  GCD     1      21.990  22.930  23.850  1.00  0.00            
ATOM     15  H8  GCD     1      22.980  22.880  24.320  1.00  0.00            
ATOM     16  O3  GCD     1      21.040  23.220  24.910  1.00  0.00            
ATOM     17  H9  GCD     1      20.140  22.990  24.640  1.00  0.00            
ATOM     18  C6  GCD     1      21.620  21.620  23.110  1.00  0.00            
ATOM     19  O4  GCD     1      22.530  21.470  21.940  1.00  0.00            
ATOM     20  H10 GCD     1      21.790  20.730  23.720  1.00  0.00            
ATOM     21  O5  GCD     1      20.270  21.820  22.730  1.00  0.00            
ATOM     22  C7  GCD     1      19.180  21.010  23.190  1.00  0.00            
ATOM     23  H11 GCD     1      19.610  20.490  24.050  1.00  0.00            
ATOM     24  C8  GCD     1      18.020  21.930  23.660  1.00  0.00            
ATOM     25  H12 GCD     1      17.710  22.500  22.770  1.00  0.00            
ATOM     26  O6  GCD     1      18.430  22.840  24.680  1.00  0.00            
ATOM     27  H13 GCD     1      17.700  22.900  25.310  1.00  0.00            
ATOM     28  C9  GCD     1      16.860  21.090  24.240  1.00  0.00            
ATOM     29  H14 GCD     1      17.260  20.460  25.040  1.00  0.00            
ATOM     30  O7  GCD     1      15.810  21.840  24.760  1.00  0.00            
ATOM     31  H15 GCD     1      15.580  22.370  23.980  1.00  0.00            
ATOM     32  C10 GCD     1      16.500  20.080  23.180  1.00  0.00            
ATOM     33  H16 GCD     1      15.680  19.430  23.510  1.00  0.00            
ATOM     34  O8  GCD     1      17.580  19.300  22.810  1.00  0.00            
ATOM     35  C11 GCD     1      18.600  20.050  22.150  1.00  0.00            
ATOM     36  H17 GCD     1      18.300  20.600  21.250  1.00  0.00            
ATOM     37  C12 GCD     1      19.650  19.000  21.640  1.00  0.00            
ATOM     38  H18 GCD     1      20.430  19.530  21.070  1.00  0.00            
ATOM     39  H19 GCD     1      19.140  18.270  21.000  1.00  0.00            
ATOM     40  O9  GCD     1      20.290  18.320  22.740  1.00  0.00            
ATOM     41  H20 GCD     1      20.330  17.390  22.470  1.00  0.00            
ATOM     42  O10 GCD     1      15.940  20.590  21.970  1.00  0.00            
ATOM     43  C13 GCD     1      14.530  20.940  22.070  1.00  0.00            
ATOM     44  H21 GCD     1      14.310  20.960  23.140  1.00  0.00            
ATOM     45  C14 GCD     1      14.410  22.410  21.600  1.00  0.00            
ATOM     46  H22 GCD     1      14.970  22.330  20.660  1.00  0.00            
ATOM     47  O11 GCD     1      14.910  23.320  22.630  1.00  0.00            
ATOM     48  H23 GCD     1      14.990  24.150  22.150  1.00  0.00            
ATOM     49  C15 GCD     1      12.930  22.800  21.270  1.00  0.00            
ATOM     50  H24 GCD     1      12.380  22.800  22.220  1.00  0.00            
ATOM     51  O12 GCD     1      12.870  24.160  20.700  1.00  0.00            
ATOM     52  H25 GCD     1      12.710  24.760  21.440  1.00  0.00            
ATOM     53  C16 GCD     1      12.220  21.810  20.360  1.00  0.00            
ATOM     54  H26 GCD     1      11.160  22.030  20.220  1.00  0.00            
ATOM     55  O13 GCD     1      12.330  20.500  20.930  1.00  0.00            
ATOM     56  C17 GCD     1      13.630  20.010  21.220  1.00  0.00            
ATOM     57  H27 GCD     1      14.050  19.890  20.210  1.00  0.00            
ATOM     58  C18 GCD     1      13.580  18.630  21.880  1.00  0.00            
ATOM     59  H28 GCD     1      13.040  18.860  22.810  1.00  0.00            
ATOM     60  H29 GCD     1      14.550  18.250  22.230  1.00  0.00            
ATOM     61  O14 GCD     1      13.000  17.580  21.060  1.00  0.00            
ATOM     62  H30 GCD     1      12.050  17.620  21.200  1.00  0.00            
ATOM     63  O15 GCD     1      12.850  21.760  19.100  1.00  0.00            
ATOM     64  C19 GCD     1      12.080  21.800  17.880  1.00  0.00            
ATOM     65  H31 GCD     1      11.080  21.390  18.050  1.00  0.00            
ATOM     66  C20 GCD     1      11.950  23.270  17.380  1.00  0.00            
ATOM     67  H32 GCD     1      12.970  23.650  17.410  1.00  0.00            
ATOM     68  O16 GCD     1      11.250  24.210  18.200  1.00  0.00            
ATOM     69  H33 GCD     1      11.670  24.360  19.050  1.00  0.00            
ATOM     70  C21 GCD     1      11.300  23.230  16.050  1.00  0.00            
ATOM     71  H34 GCD     1      10.290  22.820  16.120  1.00  0.00            
ATOM     72  O17 GCD     1      11.300  24.500  15.490  1.00  0.00            
ATOM     73  H35 GCD     1      11.220  25.260  16.080  1.00  0.00            
ATOM     74  C22 GCD     1      12.060  22.210  15.120  1.00  0.00            
ATOM     75  H36 GCD     1      11.460  21.990  14.240  1.00  0.00            
ATOM     76  O18 GCD     1      12.220  20.960  15.660  1.00  0.00            
ATOM     77  C23 GCD     1      12.750  20.860  16.930  1.00  0.00            
ATOM     78  H37 GCD     1      13.830  21.060  16.860  1.00  0.00            
ATOM     79  C24 GCD     1      12.490  19.430  17.440  1.00  0.00            
ATOM     80  H38 GCD     1      11.430  19.170  17.320  1.00  0.00            
ATOM     81  H39 GCD     1      12.660  19.370  18.520  1.00  0.00            
ATOM     82  O19 GCD     1      13.220  18.350  16.790  1.00  0.00            
ATOM     83  H40 GCD     1      14.130  18.610  16.970  1.00  0.00            
ATOM     84  O20 GCD     1      13.350  22.770  14.760  1.00  0.00            
ATOM     85  C25 GCD     1      13.740  22.770  13.380  1.00  0.00            
ATOM     86  H41 GCD     1      13.140  22.140  12.700  1.00  0.00            
ATOM     87  C26 GCD     1      13.450  24.160  12.840  1.00  0.00            
ATOM     88  H42 GCD     1      13.900  24.950  13.470  1.00  0.00            
ATOM     89  O21 GCD     1      12.050  24.400  12.840  1.00  0.00            
ATOM     90  H43 GCD     1      11.650  24.130  13.680  1.00  0.00            
ATOM     91  C27 GCD     1      14.120  24.280  11.390  1.00  0.00            
ATOM     92  H44 GCD     1      13.670  23.580  10.680  1.00  0.00            
ATOM     93  O22 GCD     1      14.000  25.610  10.860  1.00  0.00            
ATOM     94  H45 GCD     1      14.250  26.280  11.520  1.00  0.00            
ATOM     95  C28 GCD     1      15.570  23.860  11.450  1.00  0.00            
ATOM     96  H46 GCD     1      16.050  23.820  10.470  1.00  0.00            
ATOM     97  O23 GCD     1      15.760  22.550  11.970  1.00  0.00            
ATOM     98  C29 GCD     1      15.200  22.390  13.270  1.00  0.00            
ATOM     99  H47 GCD     1      15.790  23.080  13.890  1.00  0.00            
ATOM    100  C30 GCD     1      15.420  20.870  13.770  1.00  0.00            
ATOM    101  H48 GCD     1      15.180  20.290  12.870  1.00  0.00            
ATOM    102  H49 GCD     1      14.710  20.720  14.600  1.00  0.00            
ATOM    103  O24 GCD     1      16.720  20.560  14.120  1.00  0.00            
ATOM    104  H50 GCD     1      17.200  20.210  13.360  1.00  0.00            
ATOM    105  O25 GCD     1      16.300  24.730  12.250  1.00  0.00            
ATOM    106  C31 GCD     1      17.070  25.780  11.610  1.00  0.00            
ATOM    107  H51 GCD     1      16.640  26.010  10.630  1.00  0.00            
ATOM    108  C32 GCD     1      16.890  27.090  12.410  1.00  0.00            
ATOM    109  H52 GCD     1      17.080  26.850  13.460  1.00  0.00            
ATOM    110  O26 GCD     1      15.520  27.510  12.350  1.00  0.00            
ATOM    111  H53 GCD     1      15.550  28.460  12.180  1.00  0.00            
ATOM    112  C33 GCD     1      17.940  28.140  11.930  1.00  0.00            
ATOM    113  H54 GCD     1      17.670  28.410  10.910  1.00  0.00            
ATOM    114  O27 GCD     1      17.930  29.290  12.780  1.00  0.00            
ATOM    115  H55 GCD     1      17.800  29.040  13.700  1.00  0.00            
ATOM    116  C34 GCD     1      19.370  27.600  11.900  1.00  0.00            
ATOM    117  H56 GCD     1      20.120  28.280  11.500  1.00  0.00            
ATOM    118  O28 GCD     1      19.380  26.470  11.150  1.00  0.00            
ATOM    119  C35 GCD     1      18.600  25.390  11.660  1.00  0.00            
ATOM    120  H57 GCD     1      18.900  25.080  12.670  1.00  0.00            
ATOM    121  C36 GCD     1      18.890  24.170  10.750  1.00  0.00            
ATOM    122  H58 GCD     1      18.660  24.380   9.700  1.00  0.00            
ATOM    123  H59 GCD     1      18.320  23.280  11.030  1.00  0.00            
ATOM    124  O29 GCD     1      20.240  23.800  10.840  1.00  0.00            
ATOM    125  H60 GCD     1      20.350  22.980  10.330  1.00  0.00            
ATOM    126  O30 GCD     1      19.810  27.260  13.180  1.00  0.00            
ATOM    127  C37 GCD     1      21.170  27.540  13.560  1.00  0.00            
ATOM    128  H61 GCD     1      21.670  27.880  12.640  1.00  0.00            
ATOM    129  C38 GCD     1      21.240  28.600  14.710  1.00  0.00            
ATOM    130  H62 GCD     1      20.760  28.270  15.640  1.00  0.00            
ATOM    131  O31 GCD     1      20.520  29.780  14.340  1.00  0.00            
ATOM    132  H63 GCD     1      19.600  29.500  14.420  1.00  0.00            
ATOM    133  C39 GCD     1      22.660  28.890  15.040  1.00  0.00            
ATOM    134  H64 GCD     1      23.240  29.310  14.210  1.00  0.00            
ATOM    135  O32 GCD     1      22.810  29.820  16.110  1.00  0.00            
ATOM    136  H65 GCD     1      22.340  29.480  16.890  1.00  0.00            
ATOM    137  C40 GCD     1      23.350  27.560  15.490  1.00  0.00            
ATOM    138  H66 GCD     1      24.420  27.680  15.650  1.00  0.00            
ATOM    139  O33 GCD     1      23.190  26.670  14.320  1.00  0.00            
ATOM    140  C41 GCD     1      21.860  26.200  13.950  1.00  0.00            
ATOM    141  H67 GCD     1      21.380  25.860  14.880  1.00  0.00            
ATOM    142  C42 GCD     1      21.990  25.170  12.850  1.00  0.00            
ATOM    143  H68 GCD     1      20.950  24.930  12.590  1.00  0.00            
ATOM    144  H69 GCD     1      22.460  24.200  13.060  1.00  0.00            
ATOM    145  O34 GCD     1      22.500  25.740  11.620  1.00  0.00            
ATOM    146  H70 GCD     1      22.130  25.120  10.980  1.00  0.00            
ATOM    147  O35 GCD     1      22.800  27.020  16.710  1.00  0.00            
ATOM    148  C43 GCD     1      23.690  27.010  17.870  1.00  0.00            
ATOM    149  H71 GCD     1      24.560  27.660  17.700  1.00  0.00            
ATOM    150  C44 GCD     1      22.810  27.510  19.040  1.00  0.00            
ATOM    151  H72 GCD     1      21.870  26.990  18.830  1.00  0.00            
ATOM    152  O36 GCD     1      22.610  28.960  18.890  1.00  0.00            
ATOM    153  H73 GCD     1      21.880  29.290  19.430  1.00  0.00            
ATOM    154  C45 GCD     1      23.350  27.230  20.430  1.00  0.00            
ATOM    155  H74 GCD     1      24.230  27.870  20.600  1.00  0.00            
ATOM    156  O37 GCD     1      22.460  27.530  21.530  1.00  0.00            
ATOM    157  H75 GCD     1      22.970  27.860  22.270  1.00  0.00            
ATOM    158  C46 GCD     1      23.800  25.810  20.600  1.00  0.00            
ATOM    159  H76 GCD     1      24.330  25.770  21.550  1.00  0.00            
ATOM    160  O38 GCD     1      22.770  24.810  20.710  1.00  0.00            
ATOM    161  O39 GCD     1      24.620  25.440  19.550  1.00  0.00            
ATOM    162  C47 GCD     1      24.120  25.580  18.220  1.00  0.00            
ATOM    163  H77 GCD     1      23.330  24.820  18.230  1.00  0.00            
ATOM    164  C48 GCD     1      25.050  25.090  17.170  1.00  0.00            
ATOM    165  H78 GCD     1      25.800  25.860  16.930  1.00  0.00            
ATOM    166  H79 GCD     1      24.450  24.870  16.280  1.00  0.00            
ATOM    167  O40 GCD     1      25.700  23.890  17.420  1.00  0.00            
ATOM    168  H80 GCD     1      26.140  23.670  16.590  1.00  0.00            
ATOM    169  C1  CM7     2       9.550  29.970  15.850  1.00  0.00            
ATOM    170  C2  CM7     2      10.870  29.590  15.180  1.00  0.00            
ATOM    171  C3  CM7     2      11.650  28.330  15.780  1.00  0.00            
ATOM    172  O1  CM7     2      11.150  27.190  15.790  1.00  0.00            
ATOM    173  N1  CM7     2      12.770  28.560  16.570  1.00  0.00            
ATOM    174  C4  CM7     2      12.960  29.840  17.240  1.00  0.00            
ATOM    175  C5  CM7     2      12.270  30.170  18.440  1.00  0.00            
ATOM    176  C6  CM7     2      12.410  31.470  19.030  1.00  0.00            
ATOM    177  C7  CM7     2      13.370  32.360  18.410  1.00  0.00            
ATOM    178  C8  CM7     2      14.030  32.010  17.250  1.00  0.00            
ATOM    179  C9  CM7     2      13.860  30.730  16.650  1.00  0.00            
ATOM    180  C10 CM7     2      13.700  27.380  16.760  1.00  0.00            
ATOM    181  C11 CM7     2      14.470  26.960  15.490  1.00  0.00            
ATOM    182  C12 CM7     2      15.410  25.710  15.730  1.00  0.00            
ATOM    183  N2  CM7     2      16.400  26.070  16.750  1.00  0.00            
ATOM    184  C13 CM7     2      17.420  24.990  16.880  1.00  0.00            
ATOM    185  C14 CM7     2      18.600  25.200  15.870  1.00  0.00            
ATOM    186  C15 CM7     2      19.430  23.970  15.650  1.00  0.00            
ATOM    187  C16 CM7     2      19.270  23.240  14.480  1.00  0.00            
ATOM    188  C17 CM7     2      20.240  22.300  14.060  1.00  0.00            
ATOM    189  C18 CM7     2      21.330  21.990  14.900  1.00  0.00            
ATOM    190  C19 CM7     2      21.440  22.620  16.130  1.00  0.00            
ATOM    191  C20 CM7     2      20.570  23.700  16.410  1.00  0.00            
ATOM    192  C21 CM7     2      15.660  26.350  17.990  1.00  0.00            
ATOM    193  C22 CM7     2      14.710  27.580  17.890  1.00  0.00            
ATOM    194  H1  CM7     2       9.680  30.330  16.880  1.00  0.00            
ATOM    195  H2  CM7     2       9.060  30.760  15.260  1.00  0.00            
ATOM    196  H3  CM7     2       8.890  29.090  15.870  1.00  0.00            
ATOM    197  H4  CM7     2      11.550  30.440  15.020  1.00  0.00            
ATOM    198  H5  CM7     2      10.570  29.320  14.170  1.00  0.00            
ATOM    199  H6  CM7     2      11.540  29.500  18.870  1.00  0.00            
ATOM    200  H7  CM7     2      11.880  31.760  19.930  1.00  0.00            
ATOM    201  H8  CM7     2      13.610  33.270  18.950  1.00  0.00            
ATOM    202  H9  CM7     2      14.730  32.740  16.850  1.00  0.00            
ATOM    203  H10 CM7     2      14.340  30.480  15.710  1.00  0.00            
ATOM    204  H11 CM7     2      13.020  26.640  17.200  1.00  0.00            
ATOM    205  H12 CM7     2      15.140  27.780  15.210  1.00  0.00            
ATOM    206  H13 CM7     2      13.710  26.930  14.690  1.00  0.00            
ATOM    207  H14 CM7     2      15.860  25.450  14.760  1.00  0.00            
ATOM    208  H15 CM7     2      14.790  24.900  16.140  1.00  0.00            
ATOM    209  H16 CM7     2      17.070  23.950  16.830  1.00  0.00            
ATOM    210  H17 CM7     2      17.850  25.190  17.860  1.00  0.00            
ATOM    211  H18 CM7     2      19.190  25.970  16.400  1.00  0.00            
ATOM    212  H19 CM7     2      18.270  25.660  14.930  1.00  0.00            
ATOM    213  H20 CM7     2      18.420  23.410  13.830  1.00  0.00            
ATOM    214  H21 CM7     2      20.170  21.860  13.070  1.00  0.00            
ATOM    215  H22 CM7     2      22.080  21.300  14.530  1.00  0.00            
ATOM    216  H23 CM7     2      22.350  22.410  16.690  1.00  0.00            
ATOM    217  H24 CM7     2      20.820  24.360  17.240  1.00  0.00            
ATOM    218  H25 CM7     2      16.400  26.490  18.790  1.00  0.00            
ATOM    219  H26 CM7     2      15.110  25.450  18.290  1.00  0.00            
ATOM    220  H27 CM7     2      14.260  27.810  18.870  1.00  0.00            
ATOM    221  H28 CM7     2      15.310  28.460  17.610  1.00  0.00            
TER
ENDMDL
MODEL        1
ATOM      1  H1  GCD     1      16.830  15.440  20.930  1.00  0.00            
ATOM      2  O1  GCD     1      16.070  16.000  20.720  1.00  0.00            
ATOM      3  C1  GCD     1      15.890  16.810  21.840  1.00  0.00            
ATOM      4  H2  GCD     1      15.520  16.180  22.650  1.00  0.00            
ATOM      5  H3  GCD     1      16.910  17.150  22.080  1.00  0.00            
ATOM      6  C2  GCD     1      14.900  17.960  21.670  1.00  0.00            
ATOM      7  H4  GCD     1      15.320  18.630  20.910  1.00  0.00            
ATOM      8  C3  GCD     1      14.840  18.780  22.980  1.00  0.00            
ATOM      9  H5  GCD     1      14.720  18.130  23.860  1.00  0.00            
ATOM     10  C4  GCD     1      13.730  19.860  22.950  1.00  0.00            
ATOM     11  H6  GCD     1      14.070  20.680  22.300  1.00  0.00            
ATOM     12  O2  GCD     1      13.470  20.340  24.200  1.00  0.00            
ATOM     13  H7  GCD     1      12.700  20.930  24.150  1.00  0.00            
ATOM     14  C5  GCD     1      12.410  19.190  22.360  1.00  0.00            
ATOM     15  H8  GCD     1      12.050  18.450  23.080  1.00  0.00            
ATOM     16  O3  GCD     1      11.350  20.230  22.290  1.00  0.00            
ATOM     17  H9  GCD     1      11.050  20.570  23.140  1.00  0.00            
ATOM     18  C6  GCD     1      12.620  18.550  21.020  1.00  0.00            
ATOM     19  O4  GCD     1      13.630  17.510  21.260  1.00  0.00            
ATOM     20  H10 GCD     1      11.760  18.080  20.540  1.00  0.00            
ATOM     21  O5  GCD     1      13.060  19.520  20.020  1.00  0.00            
ATOM     22  C7  GCD     1      12.030  20.210  19.300  1.00  0.00            
ATOM     23  H11 GCD     1      11.110  20.120  19.900  1.00  0.00            
ATOM     24  C8  GCD     1      12.540  21.610  19.240  1.00  0.00            
ATOM     25  H12 GCD     1      13.520  21.690  18.760  1.00  0.00            
ATOM     26  O6  GCD     1      12.560  22.160  20.610  1.00  0.00            
ATOM     27  H13 GCD     1      12.110  21.470  21.130  1.00  0.00            
ATOM     28  C9  GCD     1      11.640  22.540  18.410  1.00  0.00            
ATOM     29  H14 GCD     1      10.650  22.500  18.890  1.00  0.00            
ATOM     30  O7  GCD     1      12.170  23.860  18.240  1.00  0.00            
ATOM     31  H15 GCD     1      12.590  24.090  19.080  1.00  0.00            
ATOM     32  C10 GCD     1      11.390  21.880  17.010  1.00  0.00            
ATOM     33  H16 GCD     1      10.540  22.290  16.460  1.00  0.00            
ATOM     34  O8  GCD     1      10.920  20.490  17.220  1.00  0.00            
ATOM     35  C11 GCD     1      11.910  19.640  17.920  1.00  0.00            
ATOM     36  H17 GCD     1      12.900  19.730  17.450  1.00  0.00            
ATOM     37  C12 GCD     1      11.410  18.210  17.960  1.00  0.00            
ATOM     38  H18 GCD     1      12.190  17.610  18.450  1.00  0.00            
ATOM     39  H19 GCD     1      11.450  18.000  16.880  1.00  0.00            
ATOM     40  O9  GCD     1      10.100  17.980  18.500  1.00  0.00            
ATOM     41  H20 GCD     1       9.450  18.540  18.060  1.00  0.00            
ATOM     42  O10 GCD     1      12.570  21.880  16.250  1.00  0.00            
ATOM     43  C13 GCD     1      12.450  22.190  14.830  1.00  0.00            
ATOM     44  H21 GCD     1      11.410  22.140  14.500  1.00  0.00            
ATOM     45  C14 GCD     1      12.930  23.630  14.730  1.00  0.00            
ATOM     46  H22 GCD     1      13.910  23.670  15.220  1.00  0.00            
ATOM     47  O11 GCD     1      12.070  24.570  15.340  1.00  0.00            
ATOM     48  H23 GCD     1      12.100  24.410  16.290  1.00  0.00            
ATOM     49  C15 GCD     1      13.150  23.960  13.220  1.00  0.00            
ATOM     50  H24 GCD     1      12.180  24.050  12.720  1.00  0.00            
ATOM     51  O12 GCD     1      13.770  25.200  12.990  1.00  0.00            
ATOM     52  H25 GCD     1      13.350  25.880  13.530  1.00  0.00            
ATOM     53  C16 GCD     1      13.940  22.900  12.460  1.00  0.00            
ATOM     54  H26 GCD     1      13.870  23.150  11.390  1.00  0.00            
ATOM     55  O13 GCD     1      13.220  21.650  12.630  1.00  0.00            
ATOM     56  C17 GCD     1      13.290  21.240  14.020  1.00  0.00            
ATOM     57  H27 GCD     1      14.320  21.240  14.400  1.00  0.00            
ATOM     58  C18 GCD     1      12.790  19.780  14.130  1.00  0.00            
ATOM     59  H28 GCD     1      11.800  19.740  13.660  1.00  0.00            
ATOM     60  H29 GCD     1      12.650  19.520  15.190  1.00  0.00            
ATOM     61  O14 GCD     1      13.640  18.820  13.620  1.00  0.00            
ATOM     62  H30 GCD     1      14.470  18.770  14.120  1.00  0.00            
ATOM     63  O15 GCD     1      15.320  22.820  12.820  1.00  0.00            
ATOM     64  C19 GCD     1      16.190  22.790  11.730  1.00  0.00            
ATOM     65  H31 GCD     1      15.680  22.650  10.770  1.00  0.00            
ATOM     66  C20 GCD     1      16.800  24.200  11.700  1.00  0.00            
ATOM     67  H32 GCD     1      17.050  24.560  12.700  1.00  0.00            
ATOM     68  O16 GCD     1      15.800  25.040  11.150  1.00  0.00            
ATOM     69  H33 GCD     1      15.160  25.170  11.860  1.00  0.00            
ATOM     70  C21 GCD     1      18.030  24.240  10.780  1.00  0.00            
ATOM     71  H34 GCD     1      17.610  24.170   9.770  1.00  0.00            
ATOM     72  O17 GCD     1      18.710  25.510  10.940  1.00  0.00            
ATOM     73  H35 GCD     1      18.050  26.200  11.070  1.00  0.00            
ATOM     74  C22 GCD     1      18.940  23.070  11.010  1.00  0.00            
ATOM     75  H36 GCD     1      19.710  23.110  10.230  1.00  0.00            
ATOM     76  O18 GCD     1      18.210  21.850  10.890  1.00  0.00            
ATOM     77  C23 GCD     1      17.210  21.600  11.850  1.00  0.00            
ATOM     78  H37 GCD     1      17.620  21.630  12.880  1.00  0.00            
ATOM     79  C24 GCD     1      16.560  20.260  11.540  1.00  0.00            
ATOM     80  H38 GCD     1      16.030  20.310  10.580  1.00  0.00            
ATOM     81  H39 GCD     1      15.920  19.940  12.370  1.00  0.00            
ATOM     82  O19 GCD     1      17.530  19.210  11.550  1.00  0.00            
ATOM     83  H40 GCD     1      18.370  19.570  11.220  1.00  0.00            
ATOM     84  O20 GCD     1      19.470  23.190  12.400  1.00  0.00            
ATOM     85  C25 GCD     1      20.880  22.840  12.400  1.00  0.00            
ATOM     86  H41 GCD     1      21.120  22.640  11.350  1.00  0.00            
ATOM     87  C26 GCD     1      21.570  24.140  12.900  1.00  0.00            
ATOM     88  H42 GCD     1      21.150  24.450  13.860  1.00  0.00            
ATOM     89  O21 GCD     1      21.350  25.250  11.920  1.00  0.00            
ATOM     90  H43 GCD     1      20.380  25.270  11.920  1.00  0.00            
ATOM     91  C27 GCD     1      23.070  23.920  13.000  1.00  0.00            
ATOM     92  H44 GCD     1      23.570  23.710  12.050  1.00  0.00            
ATOM     93  O22 GCD     1      23.750  25.060  13.430  1.00  0.00            
ATOM     94  H45 GCD     1      23.330  25.330  14.260  1.00  0.00            
ATOM     95  C28 GCD     1      23.340  22.740  13.890  1.00  0.00            
ATOM     96  H46 GCD     1      24.410  22.500  13.910  1.00  0.00            
ATOM     97  O23 GCD     1      22.660  21.640  13.380  1.00  0.00            
ATOM     98  C29 GCD     1      21.240  21.660  13.380  1.00  0.00            
ATOM     99  H47 GCD     1      20.960  21.770  14.430  1.00  0.00            
ATOM    100  C30 GCD     1      20.740  20.310  12.840  1.00  0.00            
ATOM    101  H48 GCD     1      21.290  20.040  11.940  1.00  0.00            
ATOM    102  H49 GCD     1      19.690  20.510  12.560  1.00  0.00            
ATOM    103  O24 GCD     1      20.660  19.170  13.800  1.00  0.00            
ATOM    104  H50 GCD     1      21.570  18.870  13.780  1.00  0.00            
ATOM    105  O25 GCD     1      22.850  22.950  15.200  1.00  0.00            
ATOM    106  C31 GCD     1      23.870  23.240  16.130  1.00  0.00            
ATOM    107  H51 GCD     1      24.800  23.560  15.650  1.00  0.00            
ATOM    108  C32 GCD     1      23.460  24.470  16.970  1.00  0.00            
ATOM    109  H52 GCD     1      22.400  24.220  17.130  1.00  0.00            
ATOM    110  O26 GCD     1      23.400  25.680  16.210  1.00  0.00            
ATOM    111  H53 GCD     1      22.980  26.370  16.740  1.00  0.00            
ATOM    112  C33 GCD     1      24.230  24.590  18.330  1.00  0.00            
ATOM    113  H54 GCD     1      25.290  24.710  18.080  1.00  0.00            
ATOM    114  O27 GCD     1      23.870  25.710  19.160  1.00  0.00            
ATOM    115  H55 GCD     1      23.030  25.450  19.560  1.00  0.00            
ATOM    116  C34 GCD     1      24.150  23.220  19.000  1.00  0.00            
ATOM    117  H56 GCD     1      24.750  23.130  19.910  1.00  0.00            
ATOM    118  O28 GCD     1      24.760  22.260  18.160  1.00  0.00            
ATOM    119  C35 GCD     1      24.030  21.950  16.990  1.00  0.00            
ATOM    120  H57 GCD     1      23.010  21.580  17.180  1.00  0.00            
ATOM    121  C36 GCD     1      24.760  20.790  16.190  1.00  0.00            
ATOM    122  H58 GCD     1      25.690  21.100  15.680  1.00  0.00            
ATOM    123  H59 GCD     1      24.100  20.560  15.340  1.00  0.00            
ATOM    124  O29 GCD     1      24.810  19.510  16.940  1.00  0.00            
ATOM    125  H60 GCD     1      25.000  18.870  16.250  1.00  0.00            
ATOM    126  O30 GCD     1      22.780  22.870  19.320  1.00  0.00            
ATOM    127  C37 GCD     1      22.430  23.050  20.730  1.00  0.00            
ATOM    128  H61 GCD     1      23.150  23.720  21.210  1.00  0.00            
ATOM    129  C38 GCD     1      21.120  23.820  20.750  1.00  0.00            
ATOM    130  H62 GCD     1      20.330  23.250  20.240  1.00  0.00            
ATOM    131  O31 GCD     1      21.290  25.100  20.120  1.00  0.00            
ATOM    132  H63 GCD     1      20.390  25.290  19.830  1.00  0.00            
ATOM    133  C39 GCD     1      20.760  24.050  22.230  1.00  0.00            
ATOM    134  H64 GCD     1      21.600  24.610  22.670  1.00  0.00            
ATOM    135  O32 GCD     1      19.550  24.830  22.330  1.00  0.00            
ATOM    136  H65 GCD     1      18.860  24.220  22.030  1.00  0.00            
ATOM    137  C40 GCD     1      20.720  22.710  22.980  1.00  0.00            
ATOM    138  H66 GCD     1      20.630  23.010  24.020  1.00  0.00            
ATOM    139  O33 GCD     1      21.870  21.890  22.790  1.00  0.00            
ATOM    140  C41 GCD     1      22.340  21.690  21.410  1.00  0.00            
ATOM    141  H67 GCD     1      21.670  20.980  20.920  1.00  0.00            
ATOM    142  C42 GCD     1      23.720  20.990  21.440  1.00  0.00            
ATOM    143  H68 GCD     1      23.790  20.690  20.380  1.00  0.00            
ATOM    144  H69 GCD     1      23.790  20.140  22.130  1.00  0.00            
ATOM    145  O34 GCD     1      24.840  21.800  21.740  1.00  0.00            
ATOM    146  H70 GCD     1      24.900  21.760  22.700  1.00  0.00            
ATOM    147  O35 GCD     1      19.600  21.960  22.550  1.00  0.00            
ATOM    148  C43 GCD     1      19.100  21.130  23.640  1.00  0.00            
ATOM    149  H71 GCD     1      19.830  21.070  24.450  1.00  0.00            
ATOM    150  C44 GCD     1      17.740  21.740  24.020  1.00  0.00            
ATOM    151  H72 GCD     1      17.170  21.990  23.120  1.00  0.00            
ATOM    152  O36 GCD     1      18.020  23.000  24.640  1.00  0.00            
ATOM    153  H73 GCD     1      18.550  22.680  25.380  1.00  0.00            
ATOM    154  C45 GCD     1      16.990  20.820  24.960  1.00  0.00            
ATOM    155  H74 GCD     1      17.500  20.630  25.910  1.00  0.00            
ATOM    156  O37 GCD     1      15.750  21.410  25.320  1.00  0.00            
ATOM    157  H75 GCD     1      15.070  21.010  24.770  1.00  0.00            
ATOM    158  C46 GCD     1      16.830  19.480  24.310  1.00  0.00            
ATOM    159  H76 GCD     1      16.330  18.830  25.030  1.00  0.00            
ATOM    160  O38 GCD     1      16.090  19.560  23.080  1.00  0.00            
ATOM    161  O39 GCD     1      18.080  18.980  24.090  1.00  0.00            
ATOM    162  C47 GCD     1      18.880  19.710  23.200  1.00  0.00            
ATOM    163  H77 GCD     1      18.370  19.700  22.230  1.00  0.00            
ATOM    164  C48 GCD     1      20.220  19.020  23.070  1.00  0.00            
ATOM    165  H78 GCD     1      20.720  19.120  24.040  1.00  0.00            
ATOM    166  H79 GCD     1      20.810  19.520  22.300  1.00  0.00            
ATOM    167  O40 GCD     1      19.990  17.620  22.690  1.00  0.00            
ATOM    168  H80 GCD     1      19.400  17.160  23.300  1.00  0.00            
ATOM    169  C1  CM7     2      15.680  29.790  12.570  1.00  0.00            
ATOM    170  C2  CM7     2      16.350  29.370  13.920  1.00  0.00            
ATOM    171  C3  CM7     2      16.940  27.920  13.860  1.00  0.00            
ATOM    172  O1  CM7     2      16.740  27.260  12.850  1.00  0.00            
ATOM    173  N1  CM7     2      17.600  27.460  14.980  1.00  0.00            
ATOM    174  C4  CM7     2      17.860  28.340  16.060  1.00  0.00            
ATOM    175  C5  CM7     2      16.990  28.520  17.160  1.00  0.00            
ATOM    176  C6  CM7     2      17.430  29.160  18.310  1.00  0.00            
ATOM    177  C7  CM7     2      18.600  29.910  18.320  1.00  0.00            
ATOM    178  C8  CM7     2      19.410  29.810  17.220  1.00  0.00            
ATOM    179  C9  CM7     2      19.090  29.000  16.130  1.00  0.00            
ATOM    180  C10 CM7     2      18.040  26.050  15.100  1.00  0.00            
ATOM    181  C11 CM7     2      19.410  25.830  15.790  1.00  0.00            
ATOM    182  C12 CM7     2      19.630  24.400  16.280  1.00  0.00            
ATOM    183  N2  CM7     2      18.510  23.630  16.800  1.00  0.00            
ATOM    184  C13 CM7     2      18.840  22.230  16.960  1.00  0.00            
ATOM    185  C14 CM7     2      20.270  21.940  17.510  1.00  0.00            
ATOM    186  C15 CM7     2      20.260  20.490  18.060  1.00  0.00            
ATOM    187  C16 CM7     2      21.140  19.610  17.330  1.00  0.00            
ATOM    188  C17 CM7     2      21.240  18.280  17.700  1.00  0.00            
ATOM    189  C18 CM7     2      20.400  17.810  18.730  1.00  0.00            
ATOM    190  C19 CM7     2      19.540  18.670  19.490  1.00  0.00            
ATOM    191  C20 CM7     2      19.490  20.020  19.180  1.00  0.00            
ATOM    192  C21 CM7     2      17.300  23.800  15.900  1.00  0.00            
ATOM    193  C22 CM7     2      16.940  25.280  15.820  1.00  0.00            
ATOM    194  H1  CM7     2      15.020  28.970  12.250  1.00  0.00            
ATOM    195  H2  CM7     2      15.100  30.710  12.620  1.00  0.00            
ATOM    196  H3  CM7     2      16.520  29.940  11.870  1.00  0.00            
ATOM    197  H4  CM7     2      15.680  29.510  14.780  1.00  0.00            
ATOM    198  H5  CM7     2      17.090  30.160  14.120  1.00  0.00            
ATOM    199  H6  CM7     2      16.020  28.030  17.130  1.00  0.00            
ATOM    200  H7  CM7     2      16.790  29.180  19.190  1.00  0.00            
ATOM    201  H8  CM7     2      18.990  30.460  19.170  1.00  0.00            
ATOM    202  H9  CM7     2      20.340  30.350  17.320  1.00  0.00            
ATOM    203  H10 CM7     2      19.880  28.830  15.410  1.00  0.00            
ATOM    204  H11 CM7     2      18.200  25.630  14.100  1.00  0.00            
ATOM    205  H12 CM7     2      19.540  26.520  16.640  1.00  0.00            
ATOM    206  H13 CM7     2      20.110  26.120  15.000  1.00  0.00            
ATOM    207  H14 CM7     2      20.510  24.360  16.930  1.00  0.00            
ATOM    208  H15 CM7     2      20.050  23.750  15.500  1.00  0.00            
ATOM    209  H16 CM7     2      18.710  21.710  16.000  1.00  0.00            
ATOM    210  H17 CM7     2      18.230  21.730  17.730  1.00  0.00            
ATOM    211  H18 CM7     2      20.530  22.690  18.260  1.00  0.00            
ATOM    212  H19 CM7     2      21.030  22.040  16.720  1.00  0.00            
ATOM    213  H20 CM7     2      21.670  19.940  16.450  1.00  0.00            
ATOM    214  H21 CM7     2      21.920  17.590  17.230  1.00  0.00            
ATOM    215  H22 CM7     2      20.550  16.740  18.870  1.00  0.00            
ATOM    216  H23 CM7     2      18.980  18.240  20.310  1.00  0.00            
ATOM    217  H24 CM7     2      18.840  20.740  19.670  1.00  0.00            
ATOM    218  H25 CM7     2      16.430  23.230  16.250  1.00  0.00            
ATOM    219  H26 CM7     2      17.520  23.500  14.860  1.00  0.00            
ATOM    220  H27 CM7     2      16.010  25.340  15.230  1.00  0.00            
ATOM    221  H28 CM7     2      16.760  25.670  16.830  1.00  0.00            
TER
ENDMDL
MODEL        1
ATOM      1  H1  GCD     1      20.230  21.540  24.980  1.00  0.00            
ATOM      2  O1  GCD     1      19.910  22.430  24.820  1.00  0.00            
ATOM      3  C1  GCD     1      19.060  22.550  23.660  1.00  0.00            
ATOM      4  H2  GCD     1      19.570  23.140  22.890  1.00  0.00            
ATOM      5  H3  GCD     1      19.000  21.520  23.290  1.00  0.00            
ATOM      6  C2  GCD     1      17.600  23.000  23.980  1.00  0.00            
ATOM      7  H4  GCD     1      16.970  22.960  23.070  1.00  0.00            
ATOM      8  C3  GCD     1      17.580  24.380  24.590  1.00  0.00            
ATOM      9  H5  GCD     1      18.180  24.320  25.500  1.00  0.00            
ATOM     10  C4  GCD     1      16.130  24.720  24.990  1.00  0.00            
ATOM     11  H6  GCD     1      15.440  24.840  24.140  1.00  0.00            
ATOM     12  O2  GCD     1      16.150  25.910  25.720  1.00  0.00            
ATOM     13  H7  GCD     1      16.510  26.580  25.120  1.00  0.00            
ATOM     14  C5  GCD     1      15.530  23.620  25.880  1.00  0.00            
ATOM     15  H8  GCD     1      16.220  23.460  26.720  1.00  0.00            
ATOM     16  O3  GCD     1      14.190  23.840  26.450  1.00  0.00            
ATOM     17  H9  GCD     1      13.570  23.640  25.740  1.00  0.00            
ATOM     18  C6  GCD     1      15.660  22.250  25.200  1.00  0.00            
ATOM     19  O4  GCD     1      17.040  22.060  24.940  1.00  0.00            
ATOM     20  H10 GCD     1      15.300  21.410  25.800  1.00  0.00            
ATOM     21  O5  GCD     1      14.920  22.230  23.950  1.00  0.00            
ATOM     22  C7  GCD     1      13.640  21.560  24.080  1.00  0.00            
ATOM     23  H11 GCD     1      13.530  21.270  25.130  1.00  0.00            
ATOM     24  C8  GCD     1      12.520  22.500  23.630  1.00  0.00            
ATOM     25  H12 GCD     1      12.830  22.990  22.700  1.00  0.00            
ATOM     26  O6  GCD     1      12.340  23.480  24.720  1.00  0.00            
ATOM     27  H13 GCD     1      11.550  23.950  24.450  1.00  0.00            
ATOM     28  C9  GCD     1      11.270  21.730  23.400  1.00  0.00            
ATOM     29  H14 GCD     1      10.860  21.330  24.340  1.00  0.00            
ATOM     30  O7  GCD     1      10.240  22.600  22.820  1.00  0.00            
ATOM     31  H15 GCD     1      10.010  23.300  23.440  1.00  0.00            
ATOM     32  C10 GCD     1      11.550  20.570  22.470  1.00  0.00            
ATOM     33  H16 GCD     1      10.640  20.030  22.210  1.00  0.00            
ATOM     34  O8  GCD     1      12.450  19.700  23.090  1.00  0.00            
ATOM     35  C11 GCD     1      13.760  20.270  23.300  1.00  0.00            
ATOM     36  H17 GCD     1      14.200  20.470  22.310  1.00  0.00            
ATOM     37  C12 GCD     1      14.630  19.210  24.080  1.00  0.00            
ATOM     38  H18 GCD     1      15.650  19.570  24.270  1.00  0.00            
ATOM     39  H19 GCD     1      14.750  18.230  23.600  1.00  0.00            
ATOM     40  O9  GCD     1      14.060  18.980  25.390  1.00  0.00            
ATOM     41  H20 GCD     1      13.110  18.810  25.410  1.00  0.00            
ATOM     42  O10 GCD     1      12.160  21.040  21.270  1.00  0.00            
ATOM     43  C13 GCD     1      11.210  21.090  20.110  1.00  0.00            
ATOM     44  H21 GCD     1      10.170  21.080  20.470  1.00  0.00            
ATOM     45  C14 GCD     1      11.480  22.490  19.430  1.00  0.00            
ATOM     46  H22 GCD     1      12.550  22.550  19.200  1.00  0.00            
ATOM     47  O11 GCD     1      11.050  23.580  20.260  1.00  0.00            
ATOM     48  H23 GCD     1      10.860  23.170  21.120  1.00  0.00            
ATOM     49  C15 GCD     1      10.670  22.590  18.180  1.00  0.00            
ATOM     50  H24 GCD     1       9.640  22.480  18.550  1.00  0.00            
ATOM     51  O12 GCD     1      10.930  23.850  17.430  1.00  0.00            
ATOM     52  H25 GCD     1      10.940  24.530  18.120  1.00  0.00            
ATOM     53  C16 GCD     1      10.880  21.350  17.270  1.00  0.00            
ATOM     54  H26 GCD     1      10.250  21.440  16.380  1.00  0.00            
ATOM     55  O13 GCD     1      10.560  20.140  17.990  1.00  0.00            
ATOM     56  C17 GCD     1      11.470  19.960  19.140  1.00  0.00            
ATOM     57  H27 GCD     1      12.520  19.890  18.830  1.00  0.00            
ATOM     58  C18 GCD     1      11.040  18.590  19.600  1.00  0.00            
ATOM     59  H28 GCD     1      11.670  18.270  20.440  1.00  0.00            
ATOM     60  H29 GCD     1      11.110  17.960  18.700  1.00  0.00            
ATOM     61  O14 GCD     1       9.660  18.560  19.950  1.00  0.00            
ATOM     62  H30 GCD     1       9.090  19.000  19.300  1.00  0.00            
ATOM     63  O15 GCD     1      12.210  21.340  16.750  1.00  0.00            
ATOM     64  C19 GCD     1      12.320  21.070  15.380  1.00  0.00            
ATOM     65  H31 GCD     1      11.570  20.420  14.920  1.00  0.00            
ATOM     66  C20 GCD     1      12.260  22.390  14.590  1.00  0.00            
ATOM     67  H32 GCD     1      12.870  23.150  15.090  1.00  0.00            
ATOM     68  O16 GCD     1      10.940  22.900  14.600  1.00  0.00            
ATOM     69  H33 GCD     1      10.930  23.570  15.290  1.00  0.00            
ATOM     70  C21 GCD     1      12.760  22.160  13.220  1.00  0.00            
ATOM     71  H34 GCD     1      12.120  21.390  12.750  1.00  0.00            
ATOM     72  O17 GCD     1      12.740  23.320  12.400  1.00  0.00            
ATOM     73  H35 GCD     1      12.350  24.000  12.960  1.00  0.00            
ATOM     74  C22 GCD     1      14.170  21.540  13.200  1.00  0.00            
ATOM     75  H36 GCD     1      14.440  21.340  12.160  1.00  0.00            
ATOM     76  O18 GCD     1      14.020  20.320  13.900  1.00  0.00            
ATOM     77  C23 GCD     1      13.650  20.390  15.280  1.00  0.00            
ATOM     78  H37 GCD     1      14.430  20.900  15.850  1.00  0.00            
ATOM     79  C24 GCD     1      13.550  19.010  15.910  1.00  0.00            
ATOM     80  H38 GCD     1      12.950  18.400  15.220  1.00  0.00            
ATOM     81  H39 GCD     1      13.000  19.010  16.860  1.00  0.00            
ATOM     82  O19 GCD     1      14.790  18.450  16.170  1.00  0.00            
ATOM     83  H40 GCD     1      15.080  17.940  15.400  1.00  0.00            
ATOM     84  O20 GCD     1      15.120  22.400  13.850  1.00  0.00            
ATOM     85  C25 GCD     1      16.340  22.520  13.240  1.00  0.00            
ATOM     86  H41 GCD     1      16.410  21.950  12.310  1.00  0.00            
ATOM     87  C26 GCD     1      16.520  24.040  12.870  1.00  0.00            
ATOM     88  H42 GCD     1      16.400  24.650  13.780  1.00  0.00            
ATOM     89  O21 GCD     1      15.470  24.500  11.970  1.00  0.00            
ATOM     90  H43 GCD     1      14.590  24.310  12.300  1.00  0.00            
ATOM     91  C27 GCD     1      17.900  24.330  12.250  1.00  0.00            
ATOM     92  H44 GCD     1      17.910  23.850  11.270  1.00  0.00            
ATOM     93  O22 GCD     1      18.090  25.660  11.930  1.00  0.00            
ATOM     94  H45 GCD     1      17.290  25.930  11.460  1.00  0.00            
ATOM     95  C28 GCD     1      19.020  23.640  13.040  1.00  0.00            
ATOM     96  H46 GCD     1      19.900  23.620  12.390  1.00  0.00            
ATOM     97  O23 GCD     1      18.700  22.350  13.340  1.00  0.00            
ATOM     98  C29 GCD     1      17.520  22.050  14.090  1.00  0.00            
ATOM     99  H47 GCD     1      17.650  22.490  15.090  1.00  0.00            
ATOM    100  C30 GCD     1      17.530  20.550  14.200  1.00  0.00            
ATOM    101  H48 GCD     1      17.590  20.210  13.160  1.00  0.00            
ATOM    102  H49 GCD     1      16.600  20.160  14.630  1.00  0.00            
ATOM    103  O24 GCD     1      18.640  20.210  15.000  1.00  0.00            
ATOM    104  H50 GCD     1      19.430  20.490  14.520  1.00  0.00            
ATOM    105  O25 GCD     1      19.390  24.330  14.260  1.00  0.00            
ATOM    106  C31 GCD     1      20.680  24.880  14.200  1.00  0.00            
ATOM    107  H51 GCD     1      21.270  24.690  13.300  1.00  0.00            
ATOM    108  C32 GCD     1      20.560  26.380  14.350  1.00  0.00            
ATOM    109  H52 GCD     1      19.970  26.630  15.240  1.00  0.00            
ATOM    110  O26 GCD     1      20.030  26.970  13.150  1.00  0.00            
ATOM    111  H53 GCD     1      19.350  26.370  12.800  1.00  0.00            
ATOM    112  C33 GCD     1      21.970  26.960  14.510  1.00  0.00            
ATOM    113  H54 GCD     1      22.530  26.590  13.640  1.00  0.00            
ATOM    114  O27 GCD     1      21.970  28.410  14.420  1.00  0.00            
ATOM    115  H55 GCD     1      21.830  28.830  15.280  1.00  0.00            
ATOM    116  C34 GCD     1      22.570  26.350  15.720  1.00  0.00            
ATOM    117  H56 GCD     1      23.620  26.630  15.830  1.00  0.00            
ATOM    118  O28 GCD     1      22.650  24.910  15.550  1.00  0.00            
ATOM    119  C35 GCD     1      21.410  24.260  15.400  1.00  0.00            
ATOM    120  H57 GCD     1      20.860  24.440  16.330  1.00  0.00            
ATOM    121  C36 GCD     1      21.630  22.740  15.330  1.00  0.00            
ATOM    122  H58 GCD     1      20.670  22.240  15.550  1.00  0.00            
ATOM    123  H59 GCD     1      22.370  22.580  16.130  1.00  0.00            
ATOM    124  O29 GCD     1      22.260  22.380  14.080  1.00  0.00            
ATOM    125  H60 GCD     1      22.160  21.440  13.870  1.00  0.00            
ATOM    126  O30 GCD     1      21.850  26.620  16.930  1.00  0.00            
ATOM    127  C37 GCD     1      22.490  27.600  17.720  1.00  0.00            
ATOM    128  H61 GCD     1      23.300  28.190  17.270  1.00  0.00            
ATOM    129  C38 GCD     1      21.290  28.510  18.020  1.00  0.00            
ATOM    130  H62 GCD     1      20.360  28.020  18.340  1.00  0.00            
ATOM    131  O31 GCD     1      21.030  29.340  16.930  1.00  0.00            
ATOM    132  H63 GCD     1      20.150  29.720  17.020  1.00  0.00            
ATOM    133  C39 GCD     1      21.640  29.440  19.210  1.00  0.00            
ATOM    134  H64 GCD     1      22.580  29.920  18.910  1.00  0.00            
ATOM    135  O32 GCD     1      20.590  30.400  19.490  1.00  0.00            
ATOM    136  H65 GCD     1      19.840  29.900  19.820  1.00  0.00            
ATOM    137  C40 GCD     1      21.960  28.590  20.360  1.00  0.00            
ATOM    138  H66 GCD     1      22.120  29.310  21.170  1.00  0.00            
ATOM    139  O33 GCD     1      23.110  27.720  20.110  1.00  0.00            
ATOM    140  C41 GCD     1      22.950  26.880  19.010  1.00  0.00            
ATOM    141  H67 GCD     1      22.130  26.160  19.150  1.00  0.00            
ATOM    142  C42 GCD     1      24.190  26.080  18.710  1.00  0.00            
ATOM    143  H68 GCD     1      23.920  25.380  17.910  1.00  0.00            
ATOM    144  H69 GCD     1      24.370  25.490  19.610  1.00  0.00            
ATOM    145  O34 GCD     1      25.270  26.910  18.180  1.00  0.00            
ATOM    146  H70 GCD     1      25.970  26.250  18.170  1.00  0.00            
ATOM    147  O35 GCD     1      20.820  27.770  20.760  1.00  0.00            
ATOM    148  C43 GCD     1      20.560  27.640  22.150  1.00  0.00            
ATOM    149  H71 GCD     1      21.190  28.220  22.830  1.00  0.00            
ATOM    150  C44 GCD     1      19.150  28.090  22.420  1.00  0.00            
ATOM    151  H72 GCD     1      18.570  27.540  21.660  1.00  0.00            
ATOM    152  O36 GCD     1      19.030  29.500  22.300  1.00  0.00            
ATOM    153  H73 GCD     1      18.700  29.720  21.420  1.00  0.00            
ATOM    154  C45 GCD     1      18.670  27.600  23.810  1.00  0.00            
ATOM    155  H74 GCD     1      19.200  28.230  24.550  1.00  0.00            
ATOM    156  O37 GCD     1      17.250  27.750  23.900  1.00  0.00            
ATOM    157  H75 GCD     1      17.070  28.670  23.680  1.00  0.00            
ATOM    158  C46 GCD     1      19.070  26.160  24.180  1.00  0.00            
ATOM    159  H76 GCD     1      18.980  26.110  25.270  1.00  0.00            
ATOM    160  O38 GCD     1      18.210  25.240  23.660  1.00  0.00            
ATOM    161  O39 GCD     1      20.400  25.840  23.850  1.00  0.00            
ATOM    162  C47 GCD     1      20.790  26.120  22.500  1.00  0.00            
ATOM    163  H77 GCD     1      20.260  25.500  21.760  1.00  0.00            
ATOM    164  C48 GCD     1      22.220  25.610  22.470  1.00  0.00            
ATOM    165  H78 GCD     1      22.520  25.610  21.420  1.00  0.00            
ATOM    166  H79 GCD     1      22.260  24.570  22.830  1.00  0.00            
ATOM    167  O40 GCD     1      23.140  26.370  23.320  1.00  0.00            
ATOM    168  H80 GCD     1      22.620  26.800  24.010  1.00  0.00            
ATOM    169  C1  CM7     2       9.550  26.260  14.760  1.00  0.00            
ATOM    170  C2  CM7     2      10.610  27.290  14.900  1.00  0.00            
ATOM    171  C3  CM7     2      12.040  26.630  14.900  1.00  0.00            
ATOM    172  O1  CM7     2      12.390  25.640  14.240  1.00  0.00            
ATOM    173  N1  CM7     2      13.120  27.280  15.590  1.00  0.00            
ATOM    174  C4  CM7     2      12.950  28.560  16.190  1.00  0.00            
ATOM    175  C5  CM7     2      12.710  28.720  17.560  1.00  0.00            
ATOM    176  C6  CM7     2      12.650  30.000  18.190  1.00  0.00            
ATOM    177  C7  CM7     2      12.850  31.170  17.400  1.00  0.00            
ATOM    178  C8  CM7     2      13.060  31.050  16.030  1.00  0.00            
ATOM    179  C9  CM7     2      13.100  29.780  15.430  1.00  0.00            
ATOM    180  C10 CM7     2      14.350  26.510  15.780  1.00  0.00            
ATOM    181  C11 CM7     2      15.580  27.420  15.930  1.00  0.00            
ATOM    182  C12 CM7     2      16.890  26.610  16.120  1.00  0.00            
ATOM    183  N2  CM7     2      16.830  25.680  17.240  1.00  0.00            
ATOM    184  C13 CM7     2      18.110  24.970  17.380  1.00  0.00            
ATOM    185  C14 CM7     2      18.260  24.260  18.730  1.00  0.00            
ATOM    186  C15 CM7     2      19.580  23.450  18.900  1.00  0.00            
ATOM    187  C16 CM7     2      19.630  22.100  18.610  1.00  0.00            
ATOM    188  C17 CM7     2      20.800  21.380  18.570  1.00  0.00            
ATOM    189  C18 CM7     2      21.940  21.990  19.000  1.00  0.00            
ATOM    190  C19 CM7     2      21.920  23.320  19.380  1.00  0.00            
ATOM    191  C20 CM7     2      20.710  24.030  19.450  1.00  0.00            
ATOM    192  C21 CM7     2      15.670  24.790  17.260  1.00  0.00            
ATOM    193  C22 CM7     2      14.290  25.580  17.010  1.00  0.00            
ATOM    194  H1  CM7     2       9.580  25.590  15.630  1.00  0.00            
ATOM    195  H2  CM7     2       8.600  26.820  14.710  1.00  0.00            
ATOM    196  H3  CM7     2       9.580  25.660  13.850  1.00  0.00            
ATOM    197  H4  CM7     2      10.510  27.930  15.770  1.00  0.00            
ATOM    198  H5  CM7     2      10.540  27.970  14.040  1.00  0.00            
ATOM    199  H6  CM7     2      12.430  27.800  18.080  1.00  0.00            
ATOM    200  H7  CM7     2      12.480  29.960  19.260  1.00  0.00            
ATOM    201  H8  CM7     2      12.830  32.160  17.840  1.00  0.00            
ATOM    202  H9  CM7     2      13.410  31.860  15.400  1.00  0.00            
ATOM    203  H10 CM7     2      13.470  29.690  14.420  1.00  0.00            
ATOM    204  H11 CM7     2      14.740  25.850  15.000  1.00  0.00            
ATOM    205  H12 CM7     2      15.510  28.110  16.780  1.00  0.00            
ATOM    206  H13 CM7     2      15.640  28.020  15.020  1.00  0.00            
ATOM    207  H14 CM7     2      17.700  27.290  16.400  1.00  0.00            
ATOM    208  H15 CM7     2      17.220  26.120  15.200  1.00  0.00            
ATOM    209  H16 CM7     2      18.950  25.660  17.230  1.00  0.00            
ATOM    210  H17 CM7     2      18.180  24.250  16.550  1.00  0.00            
ATOM    211  H18 CM7     2      17.420  23.560  18.870  1.00  0.00            
ATOM    212  H19 CM7     2      18.140  24.990  19.540  1.00  0.00            
ATOM    213  H20 CM7     2      18.710  21.620  18.280  1.00  0.00            
ATOM    214  H21 CM7     2      20.820  20.380  18.150  1.00  0.00            
ATOM    215  H22 CM7     2      22.860  21.460  18.740  1.00  0.00            
ATOM    216  H23 CM7     2      22.870  23.730  19.690  1.00  0.00            
ATOM    217  H24 CM7     2      20.650  25.050  19.810  1.00  0.00            
ATOM    218  H25 CM7     2      15.560  24.230  18.190  1.00  0.00            
ATOM    219  H26 CM7     2      15.680  24.050  16.450  1.00  0.00            
ATOM    220  H27 CM7     2      13.470  24.870  16.900  1.00  0.00            
ATOM    221  H28 CM7     2      13.950  26.190  17.860  1.00  0.00            
TER
ENDMDL
MODEL        1
ATOM      1  H1  GCD     1      19.780  24.030  22.870  1.00  0.00            
ATOM      2  O1  GCD     1      18.890  24.340  23.100  1.00  0.00            
ATOM      3  C1  GCD     1      18.060  24.190  21.910  1.00  0.00            
ATOM      4  H2  GCD     1      18.710  24.620  21.140  1.00  0.00            
ATOM      5  H3  GCD     1      17.870  23.150  21.630  1.00  0.00            
ATOM      6  C2  GCD     1      16.790  25.050  22.020  1.00  0.00            
ATOM      7  H4  GCD     1      16.220  25.020  21.090  1.00  0.00            
ATOM      8  C3  GCD     1      17.200  26.460  22.320  1.00  0.00            
ATOM      9  H5  GCD     1      17.870  26.440  23.180  1.00  0.00            
ATOM     10  C4  GCD     1      15.980  27.390  22.680  1.00  0.00            
ATOM     11  H6  GCD     1      15.410  27.480  21.750  1.00  0.00            
ATOM     12  O2  GCD     1      16.400  28.670  23.150  1.00  0.00            
ATOM     13  H7  GCD     1      16.890  29.150  22.480  1.00  0.00            
ATOM     14  C5  GCD     1      15.110  26.800  23.750  1.00  0.00            
ATOM     15  H8  GCD     1      15.720  26.850  24.670  1.00  0.00            
ATOM     16  O3  GCD     1      13.950  27.530  23.830  1.00  0.00            
ATOM     17  H9  GCD     1      13.420  27.390  23.040  1.00  0.00            
ATOM     18  C6  GCD     1      14.820  25.320  23.330  1.00  0.00            
ATOM     19  O4  GCD     1      16.040  24.580  23.110  1.00  0.00            
ATOM     20  H10 GCD     1      14.220  24.880  24.140  1.00  0.00            
ATOM     21  O5  GCD     1      13.960  25.380  22.180  1.00  0.00            
ATOM     22  C7  GCD     1      12.650  24.820  22.170  1.00  0.00            
ATOM     23  H11 GCD     1      12.320  24.640  23.210  1.00  0.00            
ATOM     24  C8  GCD     1      11.600  25.780  21.610  1.00  0.00            
ATOM     25  H12 GCD     1      11.900  26.070  20.590  1.00  0.00            
ATOM     26  O6  GCD     1      11.520  26.900  22.480  1.00  0.00            
ATOM     27  H13 GCD     1      10.790  27.490  22.260  1.00  0.00            
ATOM     28  C9  GCD     1      10.290  25.110  21.490  1.00  0.00            
ATOM     29  H14 GCD     1       9.950  24.840  22.500  1.00  0.00            
ATOM     30  O7  GCD     1       9.290  26.020  21.030  1.00  0.00            
ATOM     31  H15 GCD     1       8.600  26.240  21.660  1.00  0.00            
ATOM     32  C10 GCD     1      10.370  23.720  20.850  1.00  0.00            
ATOM     33  H16 GCD     1       9.430  23.170  20.890  1.00  0.00            
ATOM     34  O8  GCD     1      11.400  22.960  21.520  1.00  0.00            
ATOM     35  C11 GCD     1      12.750  23.550  21.340  1.00  0.00            
ATOM     36  H17 GCD     1      12.980  23.740  20.280  1.00  0.00            
ATOM     37  C12 GCD     1      13.860  22.560  21.780  1.00  0.00            
ATOM     38  H18 GCD     1      14.820  23.020  21.490  1.00  0.00            
ATOM     39  H19 GCD     1      13.790  21.630  21.210  1.00  0.00            
ATOM     40  O9  GCD     1      13.950  22.130  23.150  1.00  0.00            
ATOM     41  H20 GCD     1      14.820  21.730  23.250  1.00  0.00            
ATOM     42  O10 GCD     1      10.780  23.950  19.520  1.00  0.00            
ATOM     43  C13 GCD     1       9.760  23.640  18.550  1.00  0.00            
ATOM     44  H21 GCD     1       8.760  23.450  18.970  1.00  0.00            
ATOM     45  C14 GCD     1       9.690  24.800  17.530  1.00  0.00            
ATOM     46  H22 GCD     1      10.690  25.020  17.130  1.00  0.00            
ATOM     47  O11 GCD     1       9.180  25.970  18.160  1.00  0.00            
ATOM     48  H23 GCD     1       9.410  25.880  19.100  1.00  0.00            
ATOM     49  C15 GCD     1       8.690  24.450  16.460  1.00  0.00            
ATOM     50  H24 GCD     1       7.720  24.180  16.910  1.00  0.00            
ATOM     51  O12 GCD     1       8.550  25.510  15.520  1.00  0.00            
ATOM     52  H25 GCD     1       8.240  26.250  16.050  1.00  0.00            
ATOM     53  C16 GCD     1       9.140  23.210  15.800  1.00  0.00            
ATOM     54  H26 GCD     1       8.310  22.830  15.200  1.00  0.00            
ATOM     55  O13 GCD     1       9.400  22.160  16.660  1.00  0.00            
ATOM     56  C17 GCD     1      10.290  22.430  17.730  1.00  0.00            
ATOM     57  H27 GCD     1      11.180  22.700  17.130  1.00  0.00            
ATOM     58  C18 GCD     1      10.590  21.190  18.580  1.00  0.00            
ATOM     59  H28 GCD     1      11.510  21.440  19.110  1.00  0.00            
ATOM     60  H29 GCD     1      10.890  20.390  17.890  1.00  0.00            
ATOM     61  O14 GCD     1       9.500  20.740  19.500  1.00  0.00            
ATOM     62  H30 GCD     1      10.140  20.360  20.110  1.00  0.00            
ATOM     63  O15 GCD     1      10.240  23.330  14.980  1.00  0.00            
ATOM     64  C19 GCD     1      10.300  22.640  13.740  1.00  0.00            
ATOM     65  H31 GCD     1       9.380  22.070  13.570  1.00  0.00            
ATOM     66  C20 GCD     1      10.260  23.690  12.590  1.00  0.00            
ATOM     67  H32 GCD     1      11.140  24.340  12.710  1.00  0.00            
ATOM     68  O16 GCD     1       9.040  24.390  12.530  1.00  0.00            
ATOM     69  H33 GCD     1       9.110  25.020  13.250  1.00  0.00            
ATOM     70  C21 GCD     1      10.380  23.070  11.250  1.00  0.00            
ATOM     71  H34 GCD     1       9.520  22.400  11.240  1.00  0.00            
ATOM     72  O17 GCD     1      10.330  23.980  10.160  1.00  0.00            
ATOM     73  H35 GCD     1       9.550  24.520  10.330  1.00  0.00            
ATOM     74  C22 GCD     1      11.590  22.180  11.170  1.00  0.00            
ATOM     75  H36 GCD     1      11.610  21.710  10.190  1.00  0.00            
ATOM     76  O18 GCD     1      11.620  21.300  12.270  1.00  0.00            
ATOM     77  C23 GCD     1      11.530  21.790  13.620  1.00  0.00            
ATOM     78  H37 GCD     1      12.450  22.340  13.840  1.00  0.00            
ATOM     79  C24 GCD     1      11.440  20.640  14.640  1.00  0.00            
ATOM     80  H38 GCD     1      10.600  20.060  14.240  1.00  0.00            
ATOM     81  H39 GCD     1      11.120  21.030  15.610  1.00  0.00            
ATOM     82  O19 GCD     1      12.610  19.860  14.860  1.00  0.00            
ATOM     83  H40 GCD     1      12.800  19.340  14.070  1.00  0.00            
ATOM     84  O20 GCD     1      12.760  22.950  11.420  1.00  0.00            
ATOM     85  C25 GCD     1      13.850  22.830  10.460  1.00  0.00            
ATOM     86  H41 GCD     1      13.640  22.140   9.640  1.00  0.00            
ATOM     87  C26 GCD     1      14.220  24.240   9.920  1.00  0.00            
ATOM     88  H42 GCD     1      14.440  24.920  10.760  1.00  0.00            
ATOM     89  O21 GCD     1      12.980  24.760   9.260  1.00  0.00            
ATOM     90  H43 GCD     1      12.270  24.810   9.910  1.00  0.00            
ATOM     91  C27 GCD     1      15.430  24.180   9.000  1.00  0.00            
ATOM     92  H44 GCD     1      14.980  23.710   8.110  1.00  0.00            
ATOM     93  O22 GCD     1      15.830  25.500   8.610  1.00  0.00            
ATOM     94  H45 GCD     1      15.040  26.010   8.830  1.00  0.00            
ATOM     95  C28 GCD     1      16.570  23.310   9.560  1.00  0.00            
ATOM     96  H46 GCD     1      17.280  23.080   8.760  1.00  0.00            
ATOM     97  O23 GCD     1      16.060  22.080  10.080  1.00  0.00            
ATOM     98  C29 GCD     1      15.110  22.230  11.150  1.00  0.00            
ATOM     99  H47 GCD     1      15.430  23.020  11.840  1.00  0.00            
ATOM    100  C30 GCD     1      14.720  20.800  11.610  1.00  0.00            
ATOM    101  H48 GCD     1      14.060  20.300  10.890  1.00  0.00            
ATOM    102  H49 GCD     1      14.180  20.880  12.560  1.00  0.00            
ATOM    103  O24 GCD     1      15.790  19.910  11.850  1.00  0.00            
ATOM    104  H50 GCD     1      16.150  19.400  11.120  1.00  0.00            
ATOM    105  O25 GCD     1      17.160  24.010  10.600  1.00  0.00            
ATOM    106  C31 GCD     1      18.630  24.060  10.660  1.00  0.00            
ATOM    107  H51 GCD     1      19.170  23.740   9.750  1.00  0.00            
ATOM    108  C32 GCD     1      18.900  25.590  10.840  1.00  0.00            
ATOM    109  H52 GCD     1      18.310  25.860  11.730  1.00  0.00            
ATOM    110  O26 GCD     1      18.390  26.310   9.660  1.00  0.00            
ATOM    111  H53 GCD     1      17.610  25.810   9.370  1.00  0.00            
ATOM    112  C33 GCD     1      20.420  25.840  11.130  1.00  0.00            
ATOM    113  H54 GCD     1      20.920  25.440  10.240  1.00  0.00            
ATOM    114  O27 GCD     1      20.780  27.230  11.240  1.00  0.00            
ATOM    115  H55 GCD     1      20.370  27.650  12.000  1.00  0.00            
ATOM    116  C34 GCD     1      20.820  25.000  12.320  1.00  0.00            
ATOM    117  H56 GCD     1      21.910  24.980  12.360  1.00  0.00            
ATOM    118  O28 GCD     1      20.580  23.670  11.970  1.00  0.00            
ATOM    119  C35 GCD     1      19.160  23.280  11.830  1.00  0.00            
ATOM    120  H57 GCD     1      18.650  23.620  12.730  1.00  0.00            
ATOM    121  C36 GCD     1      18.910  21.820  11.660  1.00  0.00            
ATOM    122  H58 GCD     1      17.840  21.580  11.740  1.00  0.00            
ATOM    123  H59 GCD     1      19.480  21.290  12.430  1.00  0.00            
ATOM    124  O29 GCD     1      19.290  21.260  10.400  1.00  0.00            
ATOM    125  H60 GCD     1      18.510  20.830  10.020  1.00  0.00            
ATOM    126  O30 GCD     1      20.280  25.330  13.600  1.00  0.00            
ATOM    127  C37 GCD     1      20.860  26.450  14.250  1.00  0.00            
ATOM    128  H61 GCD     1      21.690  26.880  13.660  1.00  0.00            
ATOM    129  C38 GCD     1      19.730  27.460  14.480  1.00  0.00            
ATOM    130  H62 GCD     1      18.870  27.030  15.010  1.00  0.00            
ATOM    131  O31 GCD     1      19.330  28.020  13.280  1.00  0.00            
ATOM    132  H63 GCD     1      18.520  28.540  13.330  1.00  0.00            
ATOM    133  C39 GCD     1      20.210  28.590  15.340  1.00  0.00            
ATOM    134  H64 GCD     1      21.020  29.150  14.860  1.00  0.00            
ATOM    135  O32 GCD     1      19.150  29.450  15.840  1.00  0.00            
ATOM    136  H65 GCD     1      18.500  28.780  16.060  1.00  0.00            
ATOM    137  C40 GCD     1      20.880  28.040  16.580  1.00  0.00            
ATOM    138  H66 GCD     1      21.460  28.890  16.950  1.00  0.00            
ATOM    139  O33 GCD     1      21.890  27.090  16.330  1.00  0.00            
ATOM    140  C41 GCD     1      21.450  25.980  15.590  1.00  0.00            
ATOM    141  H67 GCD     1      20.600  25.550  16.140  1.00  0.00            
ATOM    142  C42 GCD     1      22.550  24.990  15.480  1.00  0.00            
ATOM    143  H68 GCD     1      22.310  24.160  14.800  1.00  0.00            
ATOM    144  H69 GCD     1      22.800  24.500  16.430  1.00  0.00            
ATOM    145  O34 GCD     1      23.760  25.610  15.110  1.00  0.00            
ATOM    146  H70 GCD     1      23.750  26.510  15.440  1.00  0.00            
ATOM    147  O35 GCD     1      20.020  27.530  17.530  1.00  0.00            
ATOM    148  C43 GCD     1      20.210  27.840  18.890  1.00  0.00            
ATOM    149  H71 GCD     1      21.240  28.210  18.990  1.00  0.00            
ATOM    150  C44 GCD     1      19.100  28.840  19.250  1.00  0.00            
ATOM    151  H72 GCD     1      18.110  28.360  19.190  1.00  0.00            
ATOM    152  O36 GCD     1      19.100  30.020  18.500  1.00  0.00            
ATOM    153  H73 GCD     1      19.300  29.840  17.580  1.00  0.00            
ATOM    154  C45 GCD     1      19.230  29.080  20.760  1.00  0.00            
ATOM    155  H74 GCD     1      20.240  29.480  20.910  1.00  0.00            
ATOM    156  O37 GCD     1      18.180  29.980  21.280  1.00  0.00            
ATOM    157  H75 GCD     1      18.390  30.870  20.960  1.00  0.00            
ATOM    158  C46 GCD     1      19.090  27.700  21.440  1.00  0.00            
ATOM    159  H76 GCD     1      19.340  27.810  22.500  1.00  0.00            
ATOM    160  O38 GCD     1      17.810  27.070  21.260  1.00  0.00            
ATOM    161  O39 GCD     1      20.100  26.770  21.000  1.00  0.00            
ATOM    162  C47 GCD     1      20.110  26.470  19.630  1.00  0.00            
ATOM    163  H77 GCD     1      19.160  25.940  19.470  1.00  0.00            
ATOM    164  C48 GCD     1      21.310  25.480  19.340  1.00  0.00            
ATOM    165  H78 GCD     1      21.190  25.080  18.330  1.00  0.00            
ATOM    166  H79 GCD     1      21.300  24.690  20.100  1.00  0.00            
ATOM    167  O40 GCD     1      22.560  26.160  19.730  1.00  0.00            
ATOM    168  H80 GCD     1      22.620  26.040  20.680  1.00  0.00            
ATOM    169  C1  CM7     2       7.800  28.550  13.450  1.00  0.00            
ATOM    170  C2  CM7     2       9.180  28.790  14.110  1.00  0.00            
ATOM    171  C3  CM7     2      10.320  27.990  13.540  1.00  0.00            
ATOM    172  O1  CM7     2      10.230  27.260  12.560  1.00  0.00            
ATOM    173  N1  CM7     2      11.580  28.080  14.220  1.00  0.00            
ATOM    174  C4  CM7     2      11.840  28.940  15.320  1.00  0.00            
ATOM    175  C5  CM7     2      11.440  28.540  16.610  1.00  0.00            
ATOM    176  C6  CM7     2      11.560  29.360  17.730  1.00  0.00            
ATOM    177  C7  CM7     2      12.100  30.650  17.550  1.00  0.00            
ATOM    178  C8  CM7     2      12.360  31.080  16.270  1.00  0.00            
ATOM    179  C9  CM7     2      12.240  30.220  15.200  1.00  0.00            
ATOM    180  C10 CM7     2      12.590  27.050  13.840  1.00  0.00            
ATOM    181  C11 CM7     2      13.960  27.650  13.630  1.00  0.00            
ATOM    182  C12 CM7     2      15.070  26.600  13.420  1.00  0.00            
ATOM    183  N2  CM7     2      15.090  25.590  14.440  1.00  0.00            
ATOM    184  C13 CM7     2      16.320  24.760  14.380  1.00  0.00            
ATOM    185  C14 CM7     2      16.390  23.680  15.510  1.00  0.00            
ATOM    186  C15 CM7     2      17.670  22.840  15.540  1.00  0.00            
ATOM    187  C16 CM7     2      17.590  21.530  14.960  1.00  0.00            
ATOM    188  C17 CM7     2      18.720  20.720  14.760  1.00  0.00            
ATOM    189  C18 CM7     2      19.940  21.180  15.340  1.00  0.00            
ATOM    190  C19 CM7     2      19.990  22.420  16.060  1.00  0.00            
ATOM    191  C20 CM7     2      18.850  23.240  16.080  1.00  0.00            
ATOM    192  C21 CM7     2      13.770  24.900  14.410  1.00  0.00            
ATOM    193  C22 CM7     2      12.640  25.890  14.830  1.00  0.00            
ATOM    194  H1  CM7     2       7.570  27.480  13.490  1.00  0.00            
ATOM    195  H2  CM7     2       7.080  29.160  14.000  1.00  0.00            
ATOM    196  H3  CM7     2       7.770  28.940  12.430  1.00  0.00            
ATOM    197  H4  CM7     2       8.970  28.520  15.160  1.00  0.00            
ATOM    198  H5  CM7     2       9.430  29.850  14.000  1.00  0.00            
ATOM    199  H6  CM7     2      11.160  27.500  16.770  1.00  0.00            
ATOM    200  H7  CM7     2      11.410  29.050  18.760  1.00  0.00            
ATOM    201  H8  CM7     2      12.220  31.380  18.350  1.00  0.00            
ATOM    202  H9  CM7     2      12.630  32.110  16.080  1.00  0.00            
ATOM    203  H10 CM7     2      12.560  30.540  14.210  1.00  0.00            
ATOM    204  H11 CM7     2      12.390  26.560  12.880  1.00  0.00            
ATOM    205  H12 CM7     2      14.190  28.240  14.530  1.00  0.00            
ATOM    206  H13 CM7     2      13.930  28.380  12.800  1.00  0.00            
ATOM    207  H14 CM7     2      16.010  27.150  13.530  1.00  0.00            
ATOM    208  H15 CM7     2      14.950  26.180  12.410  1.00  0.00            
ATOM    209  H16 CM7     2      17.240  25.350  14.290  1.00  0.00            
ATOM    210  H17 CM7     2      16.410  24.160  13.460  1.00  0.00            
ATOM    211  H18 CM7     2      15.510  23.030  15.550  1.00  0.00            
ATOM    212  H19 CM7     2      16.350  24.250  16.450  1.00  0.00            
ATOM    213  H20 CM7     2      16.650  21.150  14.590  1.00  0.00            
ATOM    214  H21 CM7     2      18.700  19.840  14.130  1.00  0.00            
ATOM    215  H22 CM7     2      20.860  20.610  15.230  1.00  0.00            
ATOM    216  H23 CM7     2      20.900  22.790  16.520  1.00  0.00            
ATOM    217  H24 CM7     2      18.860  24.240  16.490  1.00  0.00            
ATOM    218  H25 CM7     2      13.800  23.930  14.910  1.00  0.00            
ATOM    219  H26 CM7     2      13.530  24.530  13.410  1.00  0.00            
ATOM    220  H27 CM7     2      11.630  25.470  14.880  1.00  0.00            
ATOM    221  H28 CM7     2      12.830  26.280  15.840  1.00  0.00            
TER
ENDMDL
MODEL        1
ATOM      1  H1  GCD     1      27.640  14.930  26.150  1.00  0.00            
ATOM      2  O1  GCD     1      26.770  14.520  26.070  1.00  0.00            
ATOM      3  C1  GCD     1      26.000  15.070  25.030  1.00  0.00            
ATOM      4  H2  GCD     1      26.330  16.110  24.840  1.00  0.00            
ATOM      5  H3  GCD     1      26.220  14.470  24.140  1.00  0.00            
ATOM      6  C2  GCD     1      24.550  15.000  25.270  1.00  0.00            
ATOM      7  H4  GCD     1      24.060  15.520  24.440  1.00  0.00            
ATOM      8  C3  GCD     1      24.040  15.670  26.570  1.00  0.00            
ATOM      9  H5  GCD     1      24.580  15.080  27.320  1.00  0.00            
ATOM     10  C4  GCD     1      22.600  15.420  26.800  1.00  0.00            
ATOM     11  H6  GCD     1      21.960  15.880  26.040  1.00  0.00            
ATOM     12  O2  GCD     1      22.320  15.900  28.090  1.00  0.00            
ATOM     13  H7  GCD     1      21.360  15.790  28.040  1.00  0.00            
ATOM     14  C5  GCD     1      22.350  13.910  26.770  1.00  0.00            
ATOM     15  H8  GCD     1      22.950  13.470  27.570  1.00  0.00            
ATOM     16  O3  GCD     1      20.950  13.680  27.000  1.00  0.00            
ATOM     17  H9  GCD     1      20.880  12.740  27.190  1.00  0.00            
ATOM     18  C6  GCD     1      22.790  13.290  25.470  1.00  0.00            
ATOM     19  O4  GCD     1      24.120  13.660  25.290  1.00  0.00            
ATOM     20  H10 GCD     1      22.770  12.200  25.490  1.00  0.00            
ATOM     21  O5  GCD     1      22.050  13.790  24.340  1.00  0.00            
ATOM     22  C7  GCD     1      21.380  12.890  23.510  1.00  0.00            
ATOM     23  H11 GCD     1      21.410  11.870  23.900  1.00  0.00            
ATOM     24  C8  GCD     1      19.960  13.410  23.360  1.00  0.00            
ATOM     25  H12 GCD     1      20.000  14.420  22.930  1.00  0.00            
ATOM     26  O6  GCD     1      19.340  13.430  24.580  1.00  0.00            
ATOM     27  H13 GCD     1      19.830  13.960  25.220  1.00  0.00            
ATOM     28  C9  GCD     1      19.210  12.470  22.420  1.00  0.00            
ATOM     29  H14 GCD     1      19.210  11.470  22.880  1.00  0.00            
ATOM     30  O7  GCD     1      17.770  12.810  22.340  1.00  0.00            
ATOM     31  H15 GCD     1      17.380  13.040  23.190  1.00  0.00            
ATOM     32  C10 GCD     1      19.870  12.320  21.000  1.00  0.00            
ATOM     33  H16 GCD     1      19.300  11.580  20.430  1.00  0.00            
ATOM     34  O8  GCD     1      21.260  11.920  21.270  1.00  0.00            
ATOM     35  C11 GCD     1      22.040  12.820  22.100  1.00  0.00            
ATOM     36  H17 GCD     1      22.070  13.840  21.690  1.00  0.00            
ATOM     37  C12 GCD     1      23.470  12.330  22.110  1.00  0.00            
ATOM     38  H18 GCD     1      23.990  13.120  22.680  1.00  0.00            
ATOM     39  H19 GCD     1      23.780  12.370  21.060  1.00  0.00            
ATOM     40  O9  GCD     1      23.780  11.080  22.700  1.00  0.00            
ATOM     41  H20 GCD     1      23.720  10.370  22.050  1.00  0.00            
ATOM     42  O10 GCD     1      19.880  13.570  20.370  1.00  0.00            
ATOM     43  C13 GCD     1      19.370  13.570  19.060  1.00  0.00            
ATOM     44  H21 GCD     1      18.870  12.630  18.810  1.00  0.00            
ATOM     45  C14 GCD     1      18.350  14.730  18.890  1.00  0.00            
ATOM     46  H22 GCD     1      18.830  15.690  19.130  1.00  0.00            
ATOM     47  O11 GCD     1      17.270  14.540  19.830  1.00  0.00            
ATOM     48  H23 GCD     1      17.820  14.300  20.580  1.00  0.00            
ATOM     49  C15 GCD     1      17.850  14.850  17.460  1.00  0.00            
ATOM     50  H24 GCD     1      17.230  13.970  17.270  1.00  0.00            
ATOM     51  O12 GCD     1      17.050  16.020  17.290  1.00  0.00            
ATOM     52  H25 GCD     1      16.210  15.700  16.950  1.00  0.00            
ATOM     53  C16 GCD     1      19.060  14.910  16.460  1.00  0.00            
ATOM     54  H26 GCD     1      18.790  14.770  15.420  1.00  0.00            
ATOM     55  O13 GCD     1      19.970  13.820  16.750  1.00  0.00            
ATOM     56  C17 GCD     1      20.450  13.790  18.080  1.00  0.00            
ATOM     57  H27 GCD     1      20.870  14.780  18.300  1.00  0.00            
ATOM     58  C18 GCD     1      21.560  12.730  18.190  1.00  0.00            
ATOM     59  H28 GCD     1      21.110  11.740  18.060  1.00  0.00            
ATOM     60  H29 GCD     1      22.060  12.960  19.150  1.00  0.00            
ATOM     61  O14 GCD     1      22.570  12.970  17.140  1.00  0.00            
ATOM     62  H30 GCD     1      22.980  13.820  17.330  1.00  0.00            
ATOM     63  O15 GCD     1      19.750  16.150  16.640  1.00  0.00            
ATOM     64  C19 GCD     1      20.050  16.890  15.440  1.00  0.00            
ATOM     65  H31 GCD     1      19.770  16.290  14.570  1.00  0.00            
ATOM     66  C20 GCD     1      19.180  18.100  15.440  1.00  0.00            
ATOM     67  H32 GCD     1      19.390  18.560  16.410  1.00  0.00            
ATOM     68  O16 GCD     1      17.810  17.730  15.390  1.00  0.00            
ATOM     69  H33 GCD     1      17.740  17.150  16.160  1.00  0.00            
ATOM     70  C21 GCD     1      19.610  19.110  14.310  1.00  0.00            
ATOM     71  H34 GCD     1      19.340  18.570  13.390  1.00  0.00            
ATOM     72  O17 GCD     1      18.890  20.310  14.440  1.00  0.00            
ATOM     73  H35 GCD     1      18.960  20.680  13.560  1.00  0.00            
ATOM     74  C22 GCD     1      21.170  19.330  14.320  1.00  0.00            
ATOM     75  H36 GCD     1      21.520  19.920  13.470  1.00  0.00            
ATOM     76  O18 GCD     1      21.720  18.030  14.170  1.00  0.00            
ATOM     77  C23 GCD     1      21.520  17.160  15.270  1.00  0.00            
ATOM     78  H37 GCD     1      21.920  17.620  16.190  1.00  0.00            
ATOM     79  C24 GCD     1      22.370  15.920  15.030  1.00  0.00            
ATOM     80  H38 GCD     1      22.150  15.440  14.070  1.00  0.00            
ATOM     81  H39 GCD     1      22.030  15.180  15.770  1.00  0.00            
ATOM     82  O19 GCD     1      23.780  16.220  15.230  1.00  0.00            
ATOM     83  H40 GCD     1      24.290  15.500  14.840  1.00  0.00            
ATOM     84  O20 GCD     1      21.480  19.870  15.640  1.00  0.00            
ATOM     85  C25 GCD     1      22.060  21.160  15.430  1.00  0.00            
ATOM     86  H41 GCD     1      21.900  21.450  14.380  1.00  0.00            
ATOM     87  C26 GCD     1      21.410  22.210  16.320  1.00  0.00            
ATOM     88  H42 GCD     1      21.580  21.970  17.380  1.00  0.00            
ATOM     89  O21 GCD     1      20.030  22.390  16.040  1.00  0.00            
ATOM     90  H43 GCD     1      19.640  21.560  15.730  1.00  0.00            
ATOM     91  C27 GCD     1      22.120  23.550  16.170  1.00  0.00            
ATOM     92  H44 GCD     1      21.750  24.030  15.250  1.00  0.00            
ATOM     93  O22 GCD     1      21.680  24.430  17.290  1.00  0.00            
ATOM     94  H45 GCD     1      20.750  24.260  17.520  1.00  0.00            
ATOM     95  C28 GCD     1      23.640  23.390  16.280  1.00  0.00            
ATOM     96  H46 GCD     1      24.150  24.300  15.960  1.00  0.00            
ATOM     97  O23 GCD     1      24.140  22.400  15.410  1.00  0.00            
ATOM     98  C29 GCD     1      23.590  21.070  15.650  1.00  0.00            
ATOM     99  H47 GCD     1      23.700  20.720  16.690  1.00  0.00            
ATOM    100  C30 GCD     1      24.310  19.960  14.870  1.00  0.00            
ATOM    101  H48 GCD     1      24.070  20.140  13.820  1.00  0.00            
ATOM    102  H49 GCD     1      23.900  19.010  15.230  1.00  0.00            
ATOM    103  O24 GCD     1      25.740  20.080  14.950  1.00  0.00            
ATOM    104  H50 GCD     1      25.870  20.890  14.440  1.00  0.00            
ATOM    105  O25 GCD     1      24.000  23.090  17.660  1.00  0.00            
ATOM    106  C31 GCD     1      25.040  23.940  18.200  1.00  0.00            
ATOM    107  H51 GCD     1      25.350  24.690  17.460  1.00  0.00            
ATOM    108  C32 GCD     1      24.380  24.840  19.280  1.00  0.00            
ATOM    109  H52 GCD     1      24.020  24.090  19.990  1.00  0.00            
ATOM    110  O26 GCD     1      23.390  25.750  18.750  1.00  0.00            
ATOM    111  H53 GCD     1      22.770  25.150  18.320  1.00  0.00            
ATOM    112  C33 GCD     1      25.520  25.610  19.950  1.00  0.00            
ATOM    113  H54 GCD     1      26.020  26.280  19.240  1.00  0.00            
ATOM    114  O27 GCD     1      25.050  26.260  21.080  1.00  0.00            
ATOM    115  H55 GCD     1      24.710  27.080  20.690  1.00  0.00            
ATOM    116  C34 GCD     1      26.550  24.620  20.530  1.00  0.00            
ATOM    117  H56 GCD     1      27.400  25.110  21.000  1.00  0.00            
ATOM    118  O28 GCD     1      27.060  23.790  19.540  1.00  0.00            
ATOM    119  C35 GCD     1      26.180  23.070  18.720  1.00  0.00            
ATOM    120  H57 GCD     1      25.760  22.250  19.320  1.00  0.00            
ATOM    121  C36 GCD     1      27.010  22.440  17.600  1.00  0.00            
ATOM    122  H58 GCD     1      27.610  23.280  17.230  1.00  0.00            
ATOM    123  H59 GCD     1      26.340  21.970  16.870  1.00  0.00            
ATOM    124  O29 GCD     1      27.730  21.380  18.310  1.00  0.00            
ATOM    125  H60 GCD     1      28.590  21.780  18.460  1.00  0.00            
ATOM    126  O30 GCD     1      25.890  23.720  21.460  1.00  0.00            
ATOM    127  C37 GCD     1      26.310  23.760  22.850  1.00  0.00            
ATOM    128  H61 GCD     1      26.860  24.650  23.180  1.00  0.00            
ATOM    129  C38 GCD     1      25.000  23.720  23.670  1.00  0.00            
ATOM    130  H62 GCD     1      24.340  22.930  23.310  1.00  0.00            
ATOM    131  O31 GCD     1      24.220  24.940  23.560  1.00  0.00            
ATOM    132  H63 GCD     1      24.380  25.310  22.680  1.00  0.00            
ATOM    133  C39 GCD     1      25.310  23.630  25.140  1.00  0.00            
ATOM    134  H64 GCD     1      25.830  24.570  25.360  1.00  0.00            
ATOM    135  O32 GCD     1      24.120  23.510  25.910  1.00  0.00            
ATOM    136  H65 GCD     1      23.570  24.210  25.550  1.00  0.00            
ATOM    137  C40 GCD     1      26.260  22.480  25.400  1.00  0.00            
ATOM    138  H66 GCD     1      26.610  22.570  26.430  1.00  0.00            
ATOM    139  O33 GCD     1      27.410  22.590  24.540  1.00  0.00            
ATOM    140  C41 GCD     1      27.090  22.500  23.160  1.00  0.00            
ATOM    141  H67 GCD     1      26.570  21.570  22.910  1.00  0.00            
ATOM    142  C42 GCD     1      28.430  22.670  22.380  1.00  0.00            
ATOM    143  H68 GCD     1      28.950  23.580  22.730  1.00  0.00            
ATOM    144  H69 GCD     1      28.420  22.750  21.290  1.00  0.00            
ATOM    145  O34 GCD     1      29.210  21.490  22.650  1.00  0.00            
ATOM    146  H70 GCD     1      29.320  21.380  23.600  1.00  0.00            
ATOM    147  O35 GCD     1      25.650  21.240  25.190  1.00  0.00            
ATOM    148  C43 GCD     1      25.950  20.150  26.100  1.00  0.00            
ATOM    149  H71 GCD     1      26.660  20.430  26.890  1.00  0.00            
ATOM    150  C44 GCD     1      24.670  19.970  26.890  1.00  0.00            
ATOM    151  H72 GCD     1      23.890  19.610  26.210  1.00  0.00            
ATOM    152  O36 GCD     1      24.400  21.200  27.560  1.00  0.00            
ATOM    153  H73 GCD     1      24.240  21.890  26.900  1.00  0.00            
ATOM    154  C45 GCD     1      24.990  18.870  27.980  1.00  0.00            
ATOM    155  H74 GCD     1      25.900  19.230  28.470  1.00  0.00            
ATOM    156  O37 GCD     1      24.000  18.730  28.910  1.00  0.00            
ATOM    157  H75 GCD     1      23.140  18.430  28.590  1.00  0.00            
ATOM    158  C46 GCD     1      25.310  17.620  27.230  1.00  0.00            
ATOM    159  H76 GCD     1      25.670  16.870  27.950  1.00  0.00            
ATOM    160  O38 GCD     1      24.310  17.070  26.450  1.00  0.00            
ATOM    161  O39 GCD     1      26.510  17.890  26.470  1.00  0.00            
ATOM    162  C47 GCD     1      26.360  18.840  25.430  1.00  0.00            
ATOM    163  H77 GCD     1      25.560  18.520  24.750  1.00  0.00            
ATOM    164  C48 GCD     1      27.620  19.000  24.560  1.00  0.00            
ATOM    165  H78 GCD     1      28.460  19.400  25.130  1.00  0.00            
ATOM    166  H79 GCD     1      27.400  19.730  23.760  1.00  0.00            
ATOM    167  O40 GCD     1      28.030  17.760  23.970  1.00  0.00            
ATOM    168  H80 GCD     1      28.290  17.320  24.790  1.00  0.00            
ATOM    169  C1  CM7     2      12.710  20.230  19.120  1.00  0.00            
ATOM    170  C2  CM7     2      13.730  19.110  19.500  1.00  0.00            
ATOM    171  C3  CM7     2      15.110  19.380  18.890  1.00  0.00            
ATOM    172  O1  CM7     2      15.320  19.030  17.740  1.00  0.00            
ATOM    173  N1  CM7     2      16.090  19.870  19.740  1.00  0.00            
ATOM    174  C4  CM7     2      15.780  20.280  21.040  1.00  0.00            
ATOM    175  C5  CM7     2      15.750  19.320  22.090  1.00  0.00            
ATOM    176  C6  CM7     2      15.430  19.770  23.380  1.00  0.00            
ATOM    177  C7  CM7     2      15.120  21.080  23.670  1.00  0.00            
ATOM    178  C8  CM7     2      15.100  21.990  22.570  1.00  0.00            
ATOM    179  C9  CM7     2      15.480  21.640  21.280  1.00  0.00            
ATOM    180  C10 CM7     2      17.500  19.930  19.200  1.00  0.00            
ATOM    181  C11 CM7     2      18.230  21.120  19.520  1.00  0.00            
ATOM    182  C12 CM7     2      19.700  20.970  19.070  1.00  0.00            
ATOM    183  N2  CM7     2      20.290  19.790  19.660  1.00  0.00            
ATOM    184  C13 CM7     2      21.750  19.620  19.310  1.00  0.00            
ATOM    185  C14 CM7     2      22.670  20.680  19.840  1.00  0.00            
ATOM    186  C15 CM7     2      22.650  20.740  21.370  1.00  0.00            
ATOM    187  C16 CM7     2      23.090  19.640  22.130  1.00  0.00            
ATOM    188  C17 CM7     2      22.990  19.660  23.520  1.00  0.00            
ATOM    189  C18 CM7     2      22.320  20.710  24.170  1.00  0.00            
ATOM    190  C19 CM7     2      21.820  21.750  23.430  1.00  0.00            
ATOM    191  C20 CM7     2      22.040  21.800  22.030  1.00  0.00            
ATOM    192  C21 CM7     2      19.580  18.490  19.380  1.00  0.00            
ATOM    193  C22 CM7     2      18.080  18.650  19.680  1.00  0.00            
ATOM    194  H1  CM7     2      12.590  20.170  18.030  1.00  0.00            
ATOM    195  H2  CM7     2      11.770  20.040  19.650  1.00  0.00            
ATOM    196  H3  CM7     2      13.120  21.200  19.440  1.00  0.00            
ATOM    197  H4  CM7     2      13.440  18.060  19.340  1.00  0.00            
ATOM    198  H5  CM7     2      13.630  19.090  20.600  1.00  0.00            
ATOM    199  H6  CM7     2      15.930  18.270  21.890  1.00  0.00            
ATOM    200  H7  CM7     2      15.310  19.050  24.180  1.00  0.00            
ATOM    201  H8  CM7     2      14.730  21.380  24.640  1.00  0.00            
ATOM    202  H9  CM7     2      14.850  23.020  22.800  1.00  0.00            
ATOM    203  H10 CM7     2      15.330  22.360  20.480  1.00  0.00            
ATOM    204  H11 CM7     2      17.560  19.870  18.110  1.00  0.00            
ATOM    205  H12 CM7     2      18.280  21.300  20.600  1.00  0.00            
ATOM    206  H13 CM7     2      17.620  21.930  19.110  1.00  0.00            
ATOM    207  H14 CM7     2      20.290  21.860  19.340  1.00  0.00            
ATOM    208  H15 CM7     2      19.710  20.990  17.970  1.00  0.00            
ATOM    209  H16 CM7     2      21.910  19.610  18.220  1.00  0.00            
ATOM    210  H17 CM7     2      22.140  18.660  19.650  1.00  0.00            
ATOM    211  H18 CM7     2      22.450  21.640  19.360  1.00  0.00            
ATOM    212  H19 CM7     2      23.680  20.400  19.530  1.00  0.00            
ATOM    213  H20 CM7     2      23.470  18.690  21.760  1.00  0.00            
ATOM    214  H21 CM7     2      23.310  18.840  24.150  1.00  0.00            
ATOM    215  H22 CM7     2      22.040  20.770  25.220  1.00  0.00            
ATOM    216  H23 CM7     2      21.230  22.530  23.890  1.00  0.00            
ATOM    217  H24 CM7     2      21.680  22.680  21.490  1.00  0.00            
ATOM    218  H25 CM7     2      19.870  17.660  20.040  1.00  0.00            
ATOM    219  H26 CM7     2      19.770  18.350  18.310  1.00  0.00            
ATOM    220  H27 CM7     2      17.600  17.820  19.160  1.00  0.00            
ATOM    221  H28 CM7     2      17.940  18.540  20.760  1.00  0.00            
TER
ENDMDL
MODEL        1
ATOM      1  H1  GCD     1      31.750  17.230  19.130  1.00  0.00            
ATOM      2  O1  GCD     1      31.690  18.170  18.920  1.00  0.00            
ATOM      3  C1  GCD     1      30.540  18.310  18.100  1.00  0.00            
ATOM      4  H2  GCD     1      30.740  19.270  17.610  1.00  0.00            
ATOM      5  H3  GCD     1      30.540  17.450  17.420  1.00  0.00            
ATOM      6  C2  GCD     1      29.160  18.290  18.800  1.00  0.00            
ATOM      7  H4  GCD     1      28.540  18.660  17.980  1.00  0.00            
ATOM      8  C3  GCD     1      29.070  19.230  20.040  1.00  0.00            
ATOM      9  H5  GCD     1      29.890  18.890  20.680  1.00  0.00            
ATOM     10  C4  GCD     1      27.700  19.010  20.800  1.00  0.00            
ATOM     11  H6  GCD     1      26.970  19.410  20.080  1.00  0.00            
ATOM     12  O2  GCD     1      27.730  19.820  22.010  1.00  0.00            
ATOM     13  H7  GCD     1      28.360  19.330  22.560  1.00  0.00            
ATOM     14  C5  GCD     1      27.400  17.590  21.110  1.00  0.00            
ATOM     15  H8  GCD     1      28.250  17.180  21.680  1.00  0.00            
ATOM     16  O3  GCD     1      26.260  17.260  21.850  1.00  0.00            
ATOM     17  H9  GCD     1      25.560  17.750  21.400  1.00  0.00            
ATOM     18  C6  GCD     1      27.460  16.860  19.780  1.00  0.00            
ATOM     19  O4  GCD     1      28.720  16.960  19.190  1.00  0.00            
ATOM     20  H10 GCD     1      27.290  15.790  19.940  1.00  0.00            
ATOM     21  O5  GCD     1      26.440  17.330  18.810  1.00  0.00            
ATOM     22  C7  GCD     1      25.120  16.760  18.930  1.00  0.00            
ATOM     23  H11 GCD     1      25.120  16.200  19.880  1.00  0.00            
ATOM     24  C8  GCD     1      23.970  17.810  19.090  1.00  0.00            
ATOM     25  H12 GCD     1      23.890  18.390  18.170  1.00  0.00            
ATOM     26  O6  GCD     1      24.430  18.630  20.140  1.00  0.00            
ATOM     27  H13 GCD     1      23.670  19.100  20.510  1.00  0.00            
ATOM     28  C9  GCD     1      22.690  17.080  19.460  1.00  0.00            
ATOM     29  H14 GCD     1      22.850  16.560  20.410  1.00  0.00            
ATOM     30  O7  GCD     1      21.580  17.940  19.570  1.00  0.00            
ATOM     31  H15 GCD     1      20.940  17.470  19.020  1.00  0.00            
ATOM     32  C10 GCD     1      22.470  16.050  18.310  1.00  0.00            
ATOM     33  H16 GCD     1      21.670  15.340  18.560  1.00  0.00            
ATOM     34  O8  GCD     1      23.620  15.240  17.830  1.00  0.00            
ATOM     35  C11 GCD     1      24.950  15.890  17.740  1.00  0.00            
ATOM     36  H17 GCD     1      25.070  16.440  16.800  1.00  0.00            
ATOM     37  C12 GCD     1      25.990  14.780  17.610  1.00  0.00            
ATOM     38  H18 GCD     1      26.950  15.240  17.330  1.00  0.00            
ATOM     39  H19 GCD     1      25.670  14.110  16.810  1.00  0.00            
ATOM     40  O9  GCD     1      26.220  14.050  18.830  1.00  0.00            
ATOM     41  H20 GCD     1      27.150  13.800  18.780  1.00  0.00            
ATOM     42  O10 GCD     1      22.060  16.790  17.180  1.00  0.00            
ATOM     43  C13 GCD     1      20.950  16.240  16.390  1.00  0.00            
ATOM     44  H21 GCD     1      20.840  15.190  16.680  1.00  0.00            
ATOM     45  C14 GCD     1      19.600  16.860  16.760  1.00  0.00            
ATOM     46  H22 GCD     1      19.670  17.950  16.700  1.00  0.00            
ATOM     47  O11 GCD     1      19.290  16.430  18.150  1.00  0.00            
ATOM     48  H23 GCD     1      18.350  16.580  18.290  1.00  0.00            
ATOM     49  C15 GCD     1      18.480  16.500  15.730  1.00  0.00            
ATOM     50  H24 GCD     1      18.220  15.440  15.760  1.00  0.00            
ATOM     51  O12 GCD     1      17.230  17.130  15.980  1.00  0.00            
ATOM     52  H25 GCD     1      17.380  18.080  15.990  1.00  0.00            
ATOM     53  C16 GCD     1      18.980  16.860  14.330  1.00  0.00            
ATOM     54  H26 GCD     1      18.200  16.670  13.590  1.00  0.00            
ATOM     55  O13 GCD     1      20.140  16.020  14.140  1.00  0.00            
ATOM     56  C17 GCD     1      21.310  16.400  14.900  1.00  0.00            
ATOM     57  H27 GCD     1      21.510  17.470  14.730  1.00  0.00            
ATOM     58  C18 GCD     1      22.480  15.560  14.420  1.00  0.00            
ATOM     59  H28 GCD     1      22.260  14.480  14.430  1.00  0.00            
ATOM     60  H29 GCD     1      23.340  15.670  15.090  1.00  0.00            
ATOM     61  O14 GCD     1      22.920  16.020  13.090  1.00  0.00            
ATOM     62  H30 GCD     1      22.280  15.700  12.440  1.00  0.00            
ATOM     63  O15 GCD     1      19.290  18.260  14.250  1.00  0.00            
ATOM     64  C19 GCD     1      18.600  19.090  13.330  1.00  0.00            
ATOM     65  H31 GCD     1      17.860  18.530  12.740  1.00  0.00            
ATOM     66  C20 GCD     1      17.950  20.190  14.180  1.00  0.00            
ATOM     67  H32 GCD     1      18.670  20.720  14.820  1.00  0.00            
ATOM     68  O16 GCD     1      16.910  19.730  14.950  1.00  0.00            
ATOM     69  H33 GCD     1      16.520  20.410  15.520  1.00  0.00            
ATOM     70  C21 GCD     1      17.460  21.290  13.210  1.00  0.00            
ATOM     71  H34 GCD     1      16.780  20.730  12.540  1.00  0.00            
ATOM     72  O17 GCD     1      16.630  22.260  13.840  1.00  0.00            
ATOM     73  H35 GCD     1      15.890  22.420  13.240  1.00  0.00            
ATOM     74  C22 GCD     1      18.530  21.930  12.340  1.00  0.00            
ATOM     75  H36 GCD     1      18.030  22.560  11.600  1.00  0.00            
ATOM     76  O18 GCD     1      19.110  20.840  11.670  1.00  0.00            
ATOM     77  C23 GCD     1      19.680  19.720  12.380  1.00  0.00            
ATOM     78  H37 GCD     1      20.400  20.230  13.030  1.00  0.00            
ATOM     79  C24 GCD     1      20.370  18.720  11.400  1.00  0.00            
ATOM     80  H38 GCD     1      20.800  17.880  11.970  1.00  0.00            
ATOM     81  H39 GCD     1      21.130  19.250  10.820  1.00  0.00            
ATOM     82  O19 GCD     1      19.360  18.230  10.540  1.00  0.00            
ATOM     83  H40 GCD     1      18.840  19.030  10.450  1.00  0.00            
ATOM     84  O20 GCD     1      19.510  22.660  13.040  1.00  0.00            
ATOM     85  C25 GCD     1      19.140  24.000  13.430  1.00  0.00            
ATOM     86  H41 GCD     1      18.130  24.300  13.150  1.00  0.00            
ATOM     87  C26 GCD     1      19.470  24.120  14.890  1.00  0.00            
ATOM     88  H42 GCD     1      20.500  23.760  15.050  1.00  0.00            
ATOM     89  O21 GCD     1      18.600  23.260  15.720  1.00  0.00            
ATOM     90  H43 GCD     1      17.720  23.240  15.320  1.00  0.00            
ATOM     91  C27 GCD     1      19.380  25.600  15.310  1.00  0.00            
ATOM     92  H44 GCD     1      18.380  25.980  15.050  1.00  0.00            
ATOM     93  O22 GCD     1      19.680  25.800  16.710  1.00  0.00            
ATOM     94  H45 GCD     1      19.030  25.380  17.280  1.00  0.00            
ATOM     95  C28 GCD     1      20.320  26.410  14.420  1.00  0.00            
ATOM     96  H46 GCD     1      20.070  27.470  14.490  1.00  0.00            
ATOM     97  O23 GCD     1      20.090  26.210  13.000  1.00  0.00            
ATOM     98  C29 GCD     1      20.150  24.890  12.580  1.00  0.00            
ATOM     99  H47 GCD     1      21.160  24.480  12.590  1.00  0.00            
ATOM    100  C30 GCD     1      19.640  25.080  11.140  1.00  0.00            
ATOM    101  H48 GCD     1      18.540  25.160  11.090  1.00  0.00            
ATOM    102  H49 GCD     1      19.800  24.110  10.650  1.00  0.00            
ATOM    103  O24 GCD     1      20.400  26.060  10.480  1.00  0.00            
ATOM    104  H50 GCD     1      20.170  26.950  10.750  1.00  0.00            
ATOM    105  O25 GCD     1      21.660  26.180  14.770  1.00  0.00            
ATOM    106  C31 GCD     1      22.580  27.240  14.720  1.00  0.00            
ATOM    107  H51 GCD     1      22.310  28.060  14.040  1.00  0.00            
ATOM    108  C32 GCD     1      22.740  27.840  16.130  1.00  0.00            
ATOM    109  H52 GCD     1      22.890  27.040  16.870  1.00  0.00            
ATOM    110  O26 GCD     1      21.570  28.470  16.570  1.00  0.00            
ATOM    111  H53 GCD     1      20.980  27.730  16.750  1.00  0.00            
ATOM    112  C33 GCD     1      23.900  28.850  16.220  1.00  0.00            
ATOM    113  H54 GCD     1      23.670  29.750  15.640  1.00  0.00            
ATOM    114  O27 GCD     1      24.130  29.210  17.600  1.00  0.00            
ATOM    115  H55 GCD     1      23.410  29.800  17.830  1.00  0.00            
ATOM    116  C34 GCD     1      25.190  28.260  15.610  1.00  0.00            
ATOM    117  H56 GCD     1      26.000  28.980  15.450  1.00  0.00            
ATOM    118  O28 GCD     1      24.840  27.820  14.250  1.00  0.00            
ATOM    119  C35 GCD     1      23.920  26.750  14.220  1.00  0.00            
ATOM    120  H57 GCD     1      24.040  25.960  14.980  1.00  0.00            
ATOM    121  C36 GCD     1      23.720  26.100  12.870  1.00  0.00            
ATOM    122  H58 GCD     1      23.360  26.860  12.160  1.00  0.00            
ATOM    123  H59 GCD     1      23.050  25.230  12.970  1.00  0.00            
ATOM    124  O29 GCD     1      24.950  25.710  12.310  1.00  0.00            
ATOM    125  H60 GCD     1      24.750  24.960  11.740  1.00  0.00            
ATOM    126  O30 GCD     1      25.720  27.140  16.360  1.00  0.00            
ATOM    127  C37 GCD     1      27.130  27.140  16.600  1.00  0.00            
ATOM    128  H61 GCD     1      27.590  27.970  16.050  1.00  0.00            
ATOM    129  C38 GCD     1      27.440  27.400  18.050  1.00  0.00            
ATOM    130  H62 GCD     1      26.970  26.540  18.540  1.00  0.00            
ATOM    131  O31 GCD     1      26.910  28.730  18.350  1.00  0.00            
ATOM    132  H63 GCD     1      26.010  28.660  18.000  1.00  0.00            
ATOM    133  C39 GCD     1      28.930  27.180  18.390  1.00  0.00            
ATOM    134  H64 GCD     1      29.360  28.090  17.950  1.00  0.00            
ATOM    135  O32 GCD     1      29.270  27.260  19.730  1.00  0.00            
ATOM    136  H65 GCD     1      29.330  26.360  20.080  1.00  0.00            
ATOM    137  C40 GCD     1      29.500  25.870  17.760  1.00  0.00            
ATOM    138  H66 GCD     1      30.590  25.830  17.750  1.00  0.00            
ATOM    139  O33 GCD     1      29.110  25.750  16.360  1.00  0.00            
ATOM    140  C41 GCD     1      27.670  25.760  16.110  1.00  0.00            
ATOM    141  H67 GCD     1      27.150  24.960  16.650  1.00  0.00            
ATOM    142  C42 GCD     1      27.430  25.490  14.630  1.00  0.00            
ATOM    143  H68 GCD     1      27.860  26.230  13.940  1.00  0.00            
ATOM    144  H69 GCD     1      26.340  25.490  14.530  1.00  0.00            
ATOM    145  O34 GCD     1      27.810  24.190  14.160  1.00  0.00            
ATOM    146  H70 GCD     1      27.290  23.590  14.700  1.00  0.00            
ATOM    147  O35 GCD     1      28.960  24.810  18.400  1.00  0.00            
ATOM    148  C43 GCD     1      29.890  23.870  18.860  1.00  0.00            
ATOM    149  H71 GCD     1      30.880  24.320  19.000  1.00  0.00            
ATOM    150  C44 GCD     1      29.440  23.500  20.260  1.00  0.00            
ATOM    151  H72 GCD     1      28.370  23.280  20.200  1.00  0.00            
ATOM    152  O36 GCD     1      29.550  24.630  21.170  1.00  0.00            
ATOM    153  H73 GCD     1      29.250  24.250  22.010  1.00  0.00            
ATOM    154  C45 GCD     1      30.240  22.320  20.890  1.00  0.00            
ATOM    155  H74 GCD     1      31.190  22.690  21.290  1.00  0.00            
ATOM    156  O37 GCD     1      29.670  21.900  22.060  1.00  0.00            
ATOM    157  H75 GCD     1      28.870  21.480  21.720  1.00  0.00            
ATOM    158  C46 GCD     1      30.390  21.250  19.810  1.00  0.00            
ATOM    159  H76 GCD     1      30.970  20.430  20.250  1.00  0.00            
ATOM    160  O38 GCD     1      29.100  20.620  19.610  1.00  0.00            
ATOM    161  O39 GCD     1      31.030  21.760  18.660  1.00  0.00            
ATOM    162  C47 GCD     1      30.120  22.630  17.950  1.00  0.00            
ATOM    163  H77 GCD     1      29.160  22.130  17.800  1.00  0.00            
ATOM    164  C48 GCD     1      30.720  22.970  16.610  1.00  0.00            
ATOM    165  H78 GCD     1      31.640  23.560  16.630  1.00  0.00            
ATOM    166  H79 GCD     1      29.990  23.560  16.040  1.00  0.00            
ATOM    167  O40 GCD     1      30.870  21.740  15.890  1.00  0.00            
ATOM    168  H80 GCD     1      30.100  21.170  15.760  1.00  0.00            
ATOM    169  C1  CM7     2      19.050  22.680  21.860  1.00  0.00            
ATOM    170  C2  CM7     2      20.370  22.990  21.130  1.00  0.00            
ATOM    171  C3  CM7     2      20.520  22.340  19.700  1.00  0.00            
ATOM    172  O1  CM7     2      19.620  21.760  19.180  1.00  0.00            
ATOM    173  N1  CM7     2      21.710  22.510  19.030  1.00  0.00            
ATOM    174  C4  CM7     2      22.910  23.010  19.690  1.00  0.00            
ATOM    175  C5  CM7     2      23.640  22.240  20.560  1.00  0.00            
ATOM    176  C6  CM7     2      24.790  22.770  21.090  1.00  0.00            
ATOM    177  C7  CM7     2      25.200  24.100  20.750  1.00  0.00            
ATOM    178  C8  CM7     2      24.420  24.910  19.890  1.00  0.00            
ATOM    179  C9  CM7     2      23.280  24.360  19.330  1.00  0.00            
ATOM    180  C10 CM7     2      21.760  22.170  17.560  1.00  0.00            
ATOM    181  C11 CM7     2      22.700  23.090  16.670  1.00  0.00            
ATOM    182  C12 CM7     2      23.020  22.550  15.300  1.00  0.00            
ATOM    183  N2  CM7     2      23.450  21.140  15.250  1.00  0.00            
ATOM    184  C13 CM7     2      23.780  20.700  13.870  1.00  0.00            
ATOM    185  C14 CM7     2      24.570  19.350  13.930  1.00  0.00            
ATOM    186  C15 CM7     2      25.340  19.010  12.620  1.00  0.00            
ATOM    187  C16 CM7     2      26.670  19.520  12.470  1.00  0.00            
ATOM    188  C17 CM7     2      27.360  19.300  11.200  1.00  0.00            
ATOM    189  C18 CM7     2      26.770  18.570  10.160  1.00  0.00            
ATOM    190  C19 CM7     2      25.480  18.060  10.320  1.00  0.00            
ATOM    191  C20 CM7     2      24.770  18.330  11.510  1.00  0.00            
ATOM    192  C21 CM7     2      22.520  20.270  15.890  1.00  0.00            
ATOM    193  C22 CM7     2      22.290  20.710  17.390  1.00  0.00            
ATOM    194  H1  CM7     2      18.150  22.800  21.240  1.00  0.00            
ATOM    195  H2  CM7     2      18.980  21.630  22.160  1.00  0.00            
ATOM    196  H3  CM7     2      18.980  23.350  22.720  1.00  0.00            
ATOM    197  H4  CM7     2      21.200  22.790  21.830  1.00  0.00            
ATOM    198  H5  CM7     2      20.300  24.070  20.930  1.00  0.00            
ATOM    199  H6  CM7     2      23.390  21.220  20.850  1.00  0.00            
ATOM    200  H7  CM7     2      25.390  22.180  21.770  1.00  0.00            
ATOM    201  H8  CM7     2      26.090  24.520  21.200  1.00  0.00            
ATOM    202  H9  CM7     2      24.650  25.960  19.730  1.00  0.00            
ATOM    203  H10 CM7     2      22.680  24.940  18.650  1.00  0.00            
ATOM    204  H11 CM7     2      20.770  22.330  17.120  1.00  0.00            
ATOM    205  H12 CM7     2      23.660  23.240  17.180  1.00  0.00            
ATOM    206  H13 CM7     2      22.140  24.030  16.620  1.00  0.00            
ATOM    207  H14 CM7     2      23.800  23.120  14.760  1.00  0.00            
ATOM    208  H15 CM7     2      22.060  22.690  14.790  1.00  0.00            
ATOM    209  H16 CM7     2      24.320  21.470  13.310  1.00  0.00            
ATOM    210  H17 CM7     2      22.850  20.490  13.330  1.00  0.00            
ATOM    211  H18 CM7     2      24.010  18.510  14.350  1.00  0.00            
ATOM    212  H19 CM7     2      25.350  19.480  14.690  1.00  0.00            
ATOM    213  H20 CM7     2      27.240  19.970  13.280  1.00  0.00            
ATOM    214  H21 CM7     2      28.380  19.640  11.030  1.00  0.00            
ATOM    215  H22 CM7     2      27.350  18.440   9.250  1.00  0.00            
ATOM    216  H23 CM7     2      25.050  17.500   9.490  1.00  0.00            
ATOM    217  H24 CM7     2      23.730  18.020  11.570  1.00  0.00            
ATOM    218  H25 CM7     2      22.890  19.240  15.960  1.00  0.00            
ATOM    219  H26 CM7     2      21.540  20.340  15.400  1.00  0.00            
ATOM    220  H27 CM7     2      21.510  20.020  17.750  1.00  0.00            
ATOM    221  H28 CM7     2      23.210  20.560  17.960  1.00  0.00            
TER
ENDMDL
MODEL        1
ATOM      1  H1  GCD     1      15.990  23.320  22.850  1.00  0.00            
ATOM      2  O1  GCD     1      16.310  23.910  23.550  1.00  0.00            
ATOM      3  C1  GCD     1      15.320  23.950  24.590  1.00  0.00            
ATOM      4  H2  GCD     1      15.350  23.070  25.240  1.00  0.00            
ATOM      5  H3  GCD     1      15.630  24.790  25.230  1.00  0.00            
ATOM      6  C2  GCD     1      13.880  24.150  24.200  1.00  0.00            
ATOM      7  H4  GCD     1      13.930  25.000  23.500  1.00  0.00            
ATOM      8  C3  GCD     1      12.980  24.450  25.400  1.00  0.00            
ATOM      9  H5  GCD     1      13.200  23.680  26.150  1.00  0.00            
ATOM     10  C4  GCD     1      11.540  24.320  25.100  1.00  0.00            
ATOM     11  H6  GCD     1      11.290  25.160  24.430  1.00  0.00            
ATOM     12  O2  GCD     1      10.720  24.340  26.350  1.00  0.00            
ATOM     13  H7  GCD     1       9.820  24.380  26.000  1.00  0.00            
ATOM     14  C5  GCD     1      11.290  22.990  24.370  1.00  0.00            
ATOM     15  H8  GCD     1      11.590  22.180  25.050  1.00  0.00            
ATOM     16  O3  GCD     1       9.910  22.880  24.060  1.00  0.00            
ATOM     17  H9  GCD     1       9.640  23.740  23.730  1.00  0.00            
ATOM     18  C6  GCD     1      12.120  22.890  23.120  1.00  0.00            
ATOM     19  O4  GCD     1      13.530  23.020  23.380  1.00  0.00            
ATOM     20  H10 GCD     1      11.840  22.010  22.520  1.00  0.00            
ATOM     21  O5  GCD     1      11.780  23.980  22.330  1.00  0.00            
ATOM     22  C7  GCD     1      10.770  23.830  21.290  1.00  0.00            
ATOM     23  H11 GCD     1      10.180  22.910  21.450  1.00  0.00            
ATOM     24  C8  GCD     1       9.840  25.040  21.290  1.00  0.00            
ATOM     25  H12 GCD     1      10.440  25.910  20.970  1.00  0.00            
ATOM     26  O6  GCD     1       9.410  25.310  22.620  1.00  0.00            
ATOM     27  H13 GCD     1       9.270  26.260  22.710  1.00  0.00            
ATOM     28  C9  GCD     1       8.680  24.850  20.250  1.00  0.00            
ATOM     29  H14 GCD     1       8.300  23.840  20.450  1.00  0.00            
ATOM     30  O7  GCD     1       7.620  25.880  20.140  1.00  0.00            
ATOM     31  H15 GCD     1       7.060  25.790  20.910  1.00  0.00            
ATOM     32  C10 GCD     1       9.390  24.760  18.890  1.00  0.00            
ATOM     33  H16 GCD     1       8.760  24.510  18.030  1.00  0.00            
ATOM     34  O8  GCD     1      10.370  23.670  18.910  1.00  0.00            
ATOM     35  C11 GCD     1      11.390  23.660  19.890  1.00  0.00            
ATOM     36  H17 GCD     1      11.990  24.560  19.680  1.00  0.00            
ATOM     37  C12 GCD     1      12.270  22.380  19.750  1.00  0.00            
ATOM     38  H18 GCD     1      13.210  22.500  20.310  1.00  0.00            
ATOM     39  H19 GCD     1      12.510  22.370  18.680  1.00  0.00            
ATOM     40  O9  GCD     1      11.470  21.240  20.190  1.00  0.00            
ATOM     41  H20 GCD     1      11.980  20.470  19.930  1.00  0.00            
ATOM     42  O10 GCD     1       9.990  26.040  18.500  1.00  0.00            
ATOM     43  C13 GCD     1       9.860  26.350  17.090  1.00  0.00            
ATOM     44  H21 GCD     1       9.740  25.460  16.450  1.00  0.00            
ATOM     45  C14 GCD     1       8.710  27.350  16.980  1.00  0.00            
ATOM     46  H22 GCD     1       8.930  28.160  17.690  1.00  0.00            
ATOM     47  O11 GCD     1       7.480  26.750  17.310  1.00  0.00            
ATOM     48  H23 GCD     1       7.480  26.590  18.260  1.00  0.00            
ATOM     49  C15 GCD     1       8.610  27.910  15.570  1.00  0.00            
ATOM     50  H24 GCD     1       8.360  27.000  15.000  1.00  0.00            
ATOM     51  O12 GCD     1       7.530  28.840  15.360  1.00  0.00            
ATOM     52  H25 GCD     1       6.670  28.550  15.670  1.00  0.00            
ATOM     53  C16 GCD     1       9.860  28.520  15.120  1.00  0.00            
ATOM     54  H26 GCD     1       9.970  28.720  14.060  1.00  0.00            
ATOM     55  O13 GCD     1      10.890  27.560  15.250  1.00  0.00            
ATOM     56  C17 GCD     1      11.150  27.010  16.640  1.00  0.00            
ATOM     57  H27 GCD     1      11.360  27.880  17.280  1.00  0.00            
ATOM     58  C18 GCD     1      12.330  26.040  16.540  1.00  0.00            
ATOM     59  H28 GCD     1      12.050  25.220  15.860  1.00  0.00            
ATOM     60  H29 GCD     1      12.550  25.560  17.500  1.00  0.00            
ATOM     61  O14 GCD     1      13.430  26.770  16.020  1.00  0.00            
ATOM     62  H30 GCD     1      13.270  27.090  15.120  1.00  0.00            
ATOM     63  O15 GCD     1      10.150  29.640  15.930  1.00  0.00            
ATOM     64  C19 GCD     1      10.330  30.940  15.360  1.00  0.00            
ATOM     65  H31 GCD     1       9.860  31.020  14.370  1.00  0.00            
ATOM     66  C20 GCD     1       9.530  31.930  16.260  1.00  0.00            
ATOM     67  H32 GCD     1       9.870  31.840  17.300  1.00  0.00            
ATOM     68  O16 GCD     1       8.150  31.660  16.140  1.00  0.00            
ATOM     69  H33 GCD     1       7.960  30.710  16.130  1.00  0.00            
ATOM     70  C21 GCD     1       9.700  33.390  15.900  1.00  0.00            
ATOM     71  H34 GCD     1       9.200  33.690  14.980  1.00  0.00            
ATOM     72  O17 GCD     1       9.110  34.220  16.930  1.00  0.00            
ATOM     73  H35 GCD     1       9.690  34.940  17.200  1.00  0.00            
ATOM     74  C22 GCD     1      11.150  33.740  15.580  1.00  0.00            
ATOM     75  H36 GCD     1      11.210  34.740  15.140  1.00  0.00            
ATOM     76  O18 GCD     1      11.740  32.770  14.690  1.00  0.00            
ATOM     77  C23 GCD     1      11.780  31.410  15.180  1.00  0.00            
ATOM     78  H37 GCD     1      12.370  31.390  16.110  1.00  0.00            
ATOM     79  C24 GCD     1      12.510  30.500  14.190  1.00  0.00            
ATOM     80  H38 GCD     1      12.120  30.650  13.180  1.00  0.00            
ATOM     81  H39 GCD     1      12.370  29.440  14.420  1.00  0.00            
ATOM     82  O19 GCD     1      13.960  30.700  14.210  1.00  0.00            
ATOM     83  H40 GCD     1      14.390  29.960  13.760  1.00  0.00            
ATOM     84  O20 GCD     1      11.840  33.690  16.840  1.00  0.00            
ATOM     85  C25 GCD     1      12.860  34.720  16.990  1.00  0.00            
ATOM     86  H41 GCD     1      13.030  35.330  16.100  1.00  0.00            
ATOM     87  C26 GCD     1      12.480  35.590  18.140  1.00  0.00            
ATOM     88  H42 GCD     1      12.180  35.090  19.070  1.00  0.00            
ATOM     89  O21 GCD     1      11.310  36.290  17.660  1.00  0.00            
ATOM     90  H43 GCD     1      10.790  36.610  18.410  1.00  0.00            
ATOM     91  C27 GCD     1      13.570  36.530  18.600  1.00  0.00            
ATOM     92  H44 GCD     1      13.770  37.190  17.750  1.00  0.00            
ATOM     93  O22 GCD     1      13.170  37.320  19.740  1.00  0.00            
ATOM     94  H45 GCD     1      12.480  37.930  19.450  1.00  0.00            
ATOM     95  C28 GCD     1      14.840  35.710  18.780  1.00  0.00            
ATOM     96  H46 GCD     1      15.660  36.420  18.920  1.00  0.00            
ATOM     97  O23 GCD     1      15.140  34.980  17.640  1.00  0.00            
ATOM     98  C29 GCD     1      14.240  34.070  17.220  1.00  0.00            
ATOM     99  H47 GCD     1      14.200  33.250  17.950  1.00  0.00            
ATOM    100  C30 GCD     1      14.690  33.510  15.930  1.00  0.00            
ATOM    101  H48 GCD     1      14.930  34.400  15.340  1.00  0.00            
ATOM    102  H49 GCD     1      13.980  32.780  15.520  1.00  0.00            
ATOM    103  O24 GCD     1      15.970  32.930  16.090  1.00  0.00            
ATOM    104  H50 GCD     1      16.610  33.620  16.290  1.00  0.00            
ATOM    105  O25 GCD     1      14.690  34.810  19.920  1.00  0.00            
ATOM    106  C31 GCD     1      15.630  34.980  20.970  1.00  0.00            
ATOM    107  H51 GCD     1      16.260  35.800  20.600  1.00  0.00            
ATOM    108  C32 GCD     1      14.920  35.330  22.320  1.00  0.00            
ATOM    109  H52 GCD     1      14.220  34.500  22.510  1.00  0.00            
ATOM    110  O26 GCD     1      14.250  36.530  22.180  1.00  0.00            
ATOM    111  H53 GCD     1      13.710  36.540  21.380  1.00  0.00            
ATOM    112  C33 GCD     1      16.010  35.350  23.410  1.00  0.00            
ATOM    113  H54 GCD     1      16.670  36.190  23.200  1.00  0.00            
ATOM    114  O27 GCD     1      15.460  35.550  24.800  1.00  0.00            
ATOM    115  H55 GCD     1      14.740  34.920  24.840  1.00  0.00            
ATOM    116  C34 GCD     1      16.930  34.140  23.310  1.00  0.00            
ATOM    117  H56 GCD     1      17.690  34.440  24.040  1.00  0.00            
ATOM    118  O28 GCD     1      17.470  34.030  22.080  1.00  0.00            
ATOM    119  C35 GCD     1      16.490  33.770  21.130  1.00  0.00            
ATOM    120  H57 GCD     1      15.860  32.920  21.410  1.00  0.00            
ATOM    121  C36 GCD     1      17.160  33.440  19.750  1.00  0.00            
ATOM    122  H58 GCD     1      17.820  34.300  19.610  1.00  0.00            
ATOM    123  H59 GCD     1      16.430  33.300  18.940  1.00  0.00            
ATOM    124  O29 GCD     1      17.950  32.290  19.870  1.00  0.00            
ATOM    125  H60 GCD     1      18.410  32.140  19.040  1.00  0.00            
ATOM    126  O30 GCD     1      16.270  32.860  23.730  1.00  0.00            
ATOM    127  C37 GCD     1      16.120  32.680  25.140  1.00  0.00            
ATOM    128  H61 GCD     1      16.400  33.520  25.780  1.00  0.00            
ATOM    129  C38 GCD     1      14.620  32.480  25.280  1.00  0.00            
ATOM    130  H62 GCD     1      14.270  31.640  24.670  1.00  0.00            
ATOM    131  O31 GCD     1      13.730  33.520  24.920  1.00  0.00            
ATOM    132  H63 GCD     1      12.840  33.190  25.100  1.00  0.00            
ATOM    133  C39 GCD     1      14.470  32.110  26.820  1.00  0.00            
ATOM    134  H64 GCD     1      14.880  32.940  27.410  1.00  0.00            
ATOM    135  O32 GCD     1      13.120  31.860  27.170  1.00  0.00            
ATOM    136  H65 GCD     1      12.970  30.910  27.120  1.00  0.00            
ATOM    137  C40 GCD     1      15.290  30.890  27.230  1.00  0.00            
ATOM    138  H66 GCD     1      15.140  30.720  28.300  1.00  0.00            
ATOM    139  O33 GCD     1      16.630  31.070  26.920  1.00  0.00            
ATOM    140  C41 GCD     1      16.940  31.450  25.600  1.00  0.00            
ATOM    141  H67 GCD     1      16.620  30.710  24.860  1.00  0.00            
ATOM    142  C42 GCD     1      18.480  31.660  25.420  1.00  0.00            
ATOM    143  H68 GCD     1      18.810  31.760  24.380  1.00  0.00            
ATOM    144  H69 GCD     1      18.880  30.760  25.900  1.00  0.00            
ATOM    145  O34 GCD     1      19.110  32.800  26.080  1.00  0.00            
ATOM    146  H70 GCD     1      19.950  32.980  25.650  1.00  0.00            
ATOM    147  O35 GCD     1      14.900  29.730  26.460  1.00  0.00            
ATOM    148  C43 GCD     1      14.640  28.590  27.240  1.00  0.00            
ATOM    149  H71 GCD     1      14.840  28.750  28.310  1.00  0.00            
ATOM    150  C44 GCD     1      13.110  28.260  27.160  1.00  0.00            
ATOM    151  H72 GCD     1      12.850  28.040  26.120  1.00  0.00            
ATOM    152  O36 GCD     1      12.310  29.410  27.560  1.00  0.00            
ATOM    153  H73 GCD     1      11.470  28.970  27.760  1.00  0.00            
ATOM    154  C45 GCD     1      12.760  26.990  27.940  1.00  0.00            
ATOM    155  H74 GCD     1      13.110  27.150  28.970  1.00  0.00            
ATOM    156  O37 GCD     1      11.380  26.820  27.780  1.00  0.00            
ATOM    157  H75 GCD     1      11.190  26.440  26.910  1.00  0.00            
ATOM    158  C46 GCD     1      13.580  25.890  27.340  1.00  0.00            
ATOM    159  H76 GCD     1      13.360  24.960  27.870  1.00  0.00            
ATOM    160  O38 GCD     1      13.280  25.720  25.960  1.00  0.00            
ATOM    161  O39 GCD     1      14.950  26.270  27.500  1.00  0.00            
ATOM    162  C47 GCD     1      15.360  27.390  26.770  1.00  0.00            
ATOM    163  H77 GCD     1      15.170  27.320  25.690  1.00  0.00            
ATOM    164  C48 GCD     1      16.870  27.630  27.030  1.00  0.00            
ATOM    165  H78 GCD     1      17.080  27.900  28.070  1.00  0.00            
ATOM    166  H79 GCD     1      17.100  28.490  26.390  1.00  0.00            
ATOM    167  O40 GCD     1      17.540  26.410  26.670  1.00  0.00            
ATOM    168  H80 GCD     1      17.290  25.800  27.370  1.00  0.00            
ATOM    169  C1  CM7     2       7.390  35.420  19.790  1.00  0.00            
ATOM    170  C2  CM7     2       7.770  34.080  20.530  1.00  0.00            
ATOM    171  C3  CM7     2       9.250  33.700  20.150  1.00  0.00            
ATOM    172  O1  CM7     2      10.070  34.590  19.790  1.00  0.00            
ATOM    173  N1  CM7     2       9.650  32.400  20.360  1.00  0.00            
ATOM    174  C4  CM7     2       8.790  31.400  20.830  1.00  0.00            
ATOM    175  C5  CM7     2       8.240  30.450  19.910  1.00  0.00            
ATOM    176  C6  CM7     2       7.440  29.380  20.390  1.00  0.00            
ATOM    177  C7  CM7     2       7.100  29.330  21.730  1.00  0.00            
ATOM    178  C8  CM7     2       7.580  30.290  22.630  1.00  0.00            
ATOM    179  C9  CM7     2       8.460  31.320  22.170  1.00  0.00            
ATOM    180  C10 CM7     2      11.100  32.070  20.180  1.00  0.00            
ATOM    181  C11 CM7     2      11.870  32.130  21.540  1.00  0.00            
ATOM    182  C12 CM7     2      13.360  31.930  21.420  1.00  0.00            
ATOM    183  N2  CM7     2      13.620  30.560  20.800  1.00  0.00            
ATOM    184  C13 CM7     2      15.050  30.180  21.040  1.00  0.00            
ATOM    185  C14 CM7     2      15.310  29.710  22.480  1.00  0.00            
ATOM    186  C15 CM7     2      16.630  29.060  22.730  1.00  0.00            
ATOM    187  C16 CM7     2      17.800  29.870  22.660  1.00  0.00            
ATOM    188  C17 CM7     2      19.010  29.330  23.190  1.00  0.00            
ATOM    189  C18 CM7     2      19.090  28.040  23.740  1.00  0.00            
ATOM    190  C19 CM7     2      17.990  27.200  23.660  1.00  0.00            
ATOM    191  C20 CM7     2      16.720  27.720  23.180  1.00  0.00            
ATOM    192  C21 CM7     2      12.920  30.420  19.440  1.00  0.00            
ATOM    193  C22 CM7     2      11.390  30.690  19.510  1.00  0.00            
ATOM    194  H1  CM7     2       7.980  36.190  20.300  1.00  0.00            
ATOM    195  H2  CM7     2       7.680  35.470  18.730  1.00  0.00            
ATOM    196  H3  CM7     2       6.350  35.700  19.970  1.00  0.00            
ATOM    197  H4  CM7     2       7.130  33.240  20.240  1.00  0.00            
ATOM    198  H5  CM7     2       7.740  34.250  21.610  1.00  0.00            
ATOM    199  H6  CM7     2       8.360  30.550  18.840  1.00  0.00            
ATOM    200  H7  CM7     2       7.100  28.590  19.730  1.00  0.00            
ATOM    201  H8  CM7     2       6.460  28.520  22.090  1.00  0.00            
ATOM    202  H9  CM7     2       7.280  30.270  23.680  1.00  0.00            
ATOM    203  H10 CM7     2       8.730  32.080  22.900  1.00  0.00            
ATOM    204  H11 CM7     2      11.580  32.840  19.560  1.00  0.00            
ATOM    205  H12 CM7     2      11.410  31.390  22.210  1.00  0.00            
ATOM    206  H13 CM7     2      11.750  33.120  21.990  1.00  0.00            
ATOM    207  H14 CM7     2      13.770  31.980  22.440  1.00  0.00            
ATOM    208  H15 CM7     2      13.800  32.670  20.740  1.00  0.00            
ATOM    209  H16 CM7     2      15.620  30.990  20.580  1.00  0.00            
ATOM    210  H17 CM7     2      15.290  29.340  20.380  1.00  0.00            
ATOM    211  H18 CM7     2      14.490  29.020  22.730  1.00  0.00            
ATOM    212  H19 CM7     2      15.160  30.560  23.160  1.00  0.00            
ATOM    213  H20 CM7     2      17.750  30.850  22.200  1.00  0.00            
ATOM    214  H21 CM7     2      19.840  30.020  23.350  1.00  0.00            
ATOM    215  H22 CM7     2      20.020  27.740  24.210  1.00  0.00            
ATOM    216  H23 CM7     2      18.000  26.180  24.030  1.00  0.00            
ATOM    217  H24 CM7     2      15.830  27.100  23.190  1.00  0.00            
ATOM    218  H25 CM7     2      13.110  29.370  19.170  1.00  0.00            
ATOM    219  H26 CM7     2      13.370  31.130  18.730  1.00  0.00            
ATOM    220  H27 CM7     2      11.070  30.680  18.470  1.00  0.00            
ATOM    221  H28 CM7     2      10.990  29.840  20.080  1.00  0.00            
TER
ENDMDL
MODEL        1
ATOM      1  H1  GCD     1      31.100  20.500  17.230  1.00  0.00            
ATOM      2  O1  GCD     1      30.610  20.440  18.060  1.00  0.00            
ATOM      3  C1  GCD     1      29.270  20.620  17.650  1.00  0.00            
ATOM      4  H2  GCD     1      29.160  21.590  17.150  1.00  0.00            
ATOM      5  H3  GCD     1      29.000  19.840  16.920  1.00  0.00            
ATOM      6  C2  GCD     1      28.400  20.590  18.870  1.00  0.00            
ATOM      7  H4  GCD     1      27.380  20.520  18.470  1.00  0.00            
ATOM      8  C3  GCD     1      28.540  21.770  19.840  1.00  0.00            
ATOM      9  H5  GCD     1      29.600  21.830  20.110  1.00  0.00            
ATOM     10  C4  GCD     1      27.800  21.600  21.130  1.00  0.00            
ATOM     11  H6  GCD     1      26.730  21.560  20.890  1.00  0.00            
ATOM     12  O2  GCD     1      28.030  22.670  22.030  1.00  0.00            
ATOM     13  H7  GCD     1      27.180  22.910  22.430  1.00  0.00            
ATOM     14  C5  GCD     1      28.010  20.210  21.730  1.00  0.00            
ATOM     15  H8  GCD     1      29.040  20.190  22.130  1.00  0.00            
ATOM     16  O3  GCD     1      27.210  19.960  22.890  1.00  0.00            
ATOM     17  H9  GCD     1      26.320  19.710  22.610  1.00  0.00            
ATOM     18  C6  GCD     1      27.840  19.070  20.720  1.00  0.00            
ATOM     19  O4  GCD     1      28.700  19.350  19.620  1.00  0.00            
ATOM     20  H10 GCD     1      28.030  18.070  21.110  1.00  0.00            
ATOM     21  O5  GCD     1      26.440  19.190  20.320  1.00  0.00            
ATOM     22  C7  GCD     1      25.630  18.090  20.340  1.00  0.00            
ATOM     23  H11 GCD     1      25.950  17.270  21.000  1.00  0.00            
ATOM     24  C8  GCD     1      24.240  18.520  20.870  1.00  0.00            
ATOM     25  H12 GCD     1      23.800  19.380  20.360  1.00  0.00            
ATOM     26  O6  GCD     1      24.350  18.630  22.330  1.00  0.00            
ATOM     27  H13 GCD     1      23.710  19.290  22.600  1.00  0.00            
ATOM     28  C9  GCD     1      23.240  17.310  20.670  1.00  0.00            
ATOM     29  H14 GCD     1      23.600  16.560  21.390  1.00  0.00            
ATOM     30  O7  GCD     1      21.920  17.720  21.170  1.00  0.00            
ATOM     31  H15 GCD     1      21.350  16.970  21.380  1.00  0.00            
ATOM     32  C10 GCD     1      23.180  16.830  19.240  1.00  0.00            
ATOM     33  H16 GCD     1      22.570  15.930  19.330  1.00  0.00            
ATOM     34  O8  GCD     1      24.490  16.510  18.900  1.00  0.00            
ATOM     35  C11 GCD     1      25.360  17.580  18.900  1.00  0.00            
ATOM     36  H17 GCD     1      24.850  18.390  18.360  1.00  0.00            
ATOM     37  C12 GCD     1      26.660  17.250  18.120  1.00  0.00            
ATOM     38  H18 GCD     1      27.190  18.190  17.900  1.00  0.00            
ATOM     39  H19 GCD     1      26.420  16.810  17.140  1.00  0.00            
ATOM     40  O9  GCD     1      27.520  16.270  18.790  1.00  0.00            
ATOM     41  H20 GCD     1      27.110  15.410  18.950  1.00  0.00            
ATOM     42  O10 GCD     1      22.580  17.850  18.410  1.00  0.00            
ATOM     43  C13 GCD     1      22.290  17.330  17.030  1.00  0.00            
ATOM     44  H21 GCD     1      23.010  16.540  16.780  1.00  0.00            
ATOM     45  C14 GCD     1      20.780  16.810  16.900  1.00  0.00            
ATOM     46  H22 GCD     1      20.090  17.570  17.290  1.00  0.00            
ATOM     47  O11 GCD     1      20.560  15.690  17.740  1.00  0.00            
ATOM     48  H23 GCD     1      19.740  15.800  18.220  1.00  0.00            
ATOM     49  C15 GCD     1      20.520  16.540  15.410  1.00  0.00            
ATOM     50  H24 GCD     1      21.240  15.770  15.090  1.00  0.00            
ATOM     51  O12 GCD     1      19.210  16.230  15.150  1.00  0.00            
ATOM     52  H25 GCD     1      18.570  16.940  15.260  1.00  0.00            
ATOM     53  C16 GCD     1      20.800  17.730  14.550  1.00  0.00            
ATOM     54  H26 GCD     1      20.580  17.430  13.530  1.00  0.00            
ATOM     55  O13 GCD     1      22.200  18.000  14.670  1.00  0.00            
ATOM     56  C17 GCD     1      22.590  18.450  15.990  1.00  0.00            
ATOM     57  H27 GCD     1      22.080  19.400  16.200  1.00  0.00            
ATOM     58  C18 GCD     1      24.040  18.740  15.880  1.00  0.00            
ATOM     59  H28 GCD     1      24.670  17.840  15.800  1.00  0.00            
ATOM     60  H29 GCD     1      24.310  19.260  16.810  1.00  0.00            
ATOM     61  O14 GCD     1      24.300  19.560  14.660  1.00  0.00            
ATOM     62  H30 GCD     1      23.860  19.040  13.980  1.00  0.00            
ATOM     63  O15 GCD     1      20.080  18.840  14.870  1.00  0.00            
ATOM     64  C19 GCD     1      19.120  19.180  13.940  1.00  0.00            
ATOM     65  H31 GCD     1      18.910  18.360  13.250  1.00  0.00            
ATOM     66  C20 GCD     1      17.820  19.590  14.630  1.00  0.00            
ATOM     67  H32 GCD     1      18.130  20.290  15.420  1.00  0.00            
ATOM     68  O16 GCD     1      17.270  18.440  15.280  1.00  0.00            
ATOM     69  H33 GCD     1      16.910  17.900  14.560  1.00  0.00            
ATOM     70  C21 GCD     1      16.860  20.310  13.680  1.00  0.00            
ATOM     71  H34 GCD     1      16.450  19.690  12.880  1.00  0.00            
ATOM     72  O17 GCD     1      15.710  20.870  14.420  1.00  0.00            
ATOM     73  H35 GCD     1      15.980  21.700  14.820  1.00  0.00            
ATOM     74  C22 GCD     1      17.530  21.430  12.860  1.00  0.00            
ATOM     75  H36 GCD     1      16.870  21.840  12.100  1.00  0.00            
ATOM     76  O18 GCD     1      18.660  20.810  12.160  1.00  0.00            
ATOM     77  C23 GCD     1      19.680  20.290  13.080  1.00  0.00            
ATOM     78  H37 GCD     1      20.070  21.110  13.700  1.00  0.00            
ATOM     79  C24 GCD     1      20.880  19.940  12.180  1.00  0.00            
ATOM     80  H38 GCD     1      21.830  19.990  12.720  1.00  0.00            
ATOM     81  H39 GCD     1      21.040  20.790  11.510  1.00  0.00            
ATOM     82  O19 GCD     1      20.810  18.630  11.550  1.00  0.00            
ATOM     83  H40 GCD     1      21.590  18.510  11.000  1.00  0.00            
ATOM     84  O20 GCD     1      17.980  22.560  13.690  1.00  0.00            
ATOM     85  C25 GCD     1      17.330  23.800  13.430  1.00  0.00            
ATOM     86  H41 GCD     1      16.370  23.710  12.900  1.00  0.00            
ATOM     87  C26 GCD     1      17.050  24.470  14.780  1.00  0.00            
ATOM     88  H42 GCD     1      17.990  24.430  15.350  1.00  0.00            
ATOM     89  O21 GCD     1      16.000  23.730  15.430  1.00  0.00            
ATOM     90  H43 GCD     1      15.200  24.040  15.000  1.00  0.00            
ATOM     91  C27 GCD     1      16.640  25.930  14.680  1.00  0.00            
ATOM     92  H44 GCD     1      15.690  25.920  14.120  1.00  0.00            
ATOM     93  O22 GCD     1      16.410  26.660  15.910  1.00  0.00            
ATOM     94  H45 GCD     1      16.270  27.580  15.680  1.00  0.00            
ATOM     95  C28 GCD     1      17.670  26.670  13.830  1.00  0.00            
ATOM     96  H46 GCD     1      17.300  27.650  13.520  1.00  0.00            
ATOM     97  O23 GCD     1      17.820  26.020  12.550  1.00  0.00            
ATOM     98  C29 GCD     1      18.330  24.700  12.670  1.00  0.00            
ATOM     99  H47 GCD     1      19.320  24.670  13.150  1.00  0.00            
ATOM    100  C30 GCD     1      18.640  24.240  11.260  1.00  0.00            
ATOM    101  H48 GCD     1      17.720  24.240  10.650  1.00  0.00            
ATOM    102  H49 GCD     1      19.180  23.280  11.210  1.00  0.00            
ATOM    103  O24 GCD     1      19.460  25.220  10.560  1.00  0.00            
ATOM    104  H50 GCD     1      19.280  25.070   9.620  1.00  0.00            
ATOM    105  O25 GCD     1      18.940  26.790  14.550  1.00  0.00            
ATOM    106  C31 GCD     1      19.600  28.080  14.690  1.00  0.00            
ATOM    107  H51 GCD     1      18.860  28.800  14.350  1.00  0.00            
ATOM    108  C32 GCD     1      19.970  28.270  16.170  1.00  0.00            
ATOM    109  H52 GCD     1      20.710  27.540  16.530  1.00  0.00            
ATOM    110  O26 GCD     1      18.730  28.300  16.890  1.00  0.00            
ATOM    111  H53 GCD     1      18.230  27.510  16.650  1.00  0.00            
ATOM    112  C33 GCD     1      20.660  29.570  16.350  1.00  0.00            
ATOM    113  H54 GCD     1      20.060  30.460  16.140  1.00  0.00            
ATOM    114  O27 GCD     1      20.890  29.680  17.750  1.00  0.00            
ATOM    115  H55 GCD     1      20.000  29.800  18.110  1.00  0.00            
ATOM    116  C34 GCD     1      21.870  29.650  15.410  1.00  0.00            
ATOM    117  H56 GCD     1      22.340  30.630  15.530  1.00  0.00            
ATOM    118  O28 GCD     1      21.470  29.500  14.050  1.00  0.00            
ATOM    119  C35 GCD     1      20.790  28.270  13.770  1.00  0.00            
ATOM    120  H57 GCD     1      21.550  27.500  13.990  1.00  0.00            
ATOM    121  C36 GCD     1      20.440  28.310  12.290  1.00  0.00            
ATOM    122  H58 GCD     1      19.740  29.140  12.110  1.00  0.00            
ATOM    123  H59 GCD     1      19.940  27.380  11.990  1.00  0.00            
ATOM    124  O29 GCD     1      21.700  28.440  11.610  1.00  0.00            
ATOM    125  H60 GCD     1      22.140  29.230  11.950  1.00  0.00            
ATOM    126  O30 GCD     1      22.810  28.650  15.730  1.00  0.00            
ATOM    127  C37 GCD     1      24.140  29.120  15.790  1.00  0.00            
ATOM    128  H61 GCD     1      24.190  30.050  15.210  1.00  0.00            
ATOM    129  C38 GCD     1      24.530  29.310  17.270  1.00  0.00            
ATOM    130  H62 GCD     1      24.190  28.440  17.850  1.00  0.00            
ATOM    131  O31 GCD     1      23.880  30.450  17.740  1.00  0.00            
ATOM    132  H63 GCD     1      22.980  30.160  17.930  1.00  0.00            
ATOM    133  C39 GCD     1      26.070  29.490  17.530  1.00  0.00            
ATOM    134  H64 GCD     1      26.330  30.400  16.970  1.00  0.00            
ATOM    135  O32 GCD     1      26.430  29.610  18.900  1.00  0.00            
ATOM    136  H65 GCD     1      26.850  28.800  19.220  1.00  0.00            
ATOM    137  C40 GCD     1      26.800  28.380  16.740  1.00  0.00            
ATOM    138  H66 GCD     1      27.870  28.570  16.850  1.00  0.00            
ATOM    139  O33 GCD     1      26.460  28.540  15.350  1.00  0.00            
ATOM    140  C41 GCD     1      25.080  28.150  15.020  1.00  0.00            
ATOM    141  H67 GCD     1      24.970  27.100  15.320  1.00  0.00            
ATOM    142  C42 GCD     1      24.840  28.110  13.550  1.00  0.00            
ATOM    143  H68 GCD     1      24.900  29.130  13.150  1.00  0.00            
ATOM    144  H69 GCD     1      23.850  27.700  13.320  1.00  0.00            
ATOM    145  O34 GCD     1      25.770  27.380  12.780  1.00  0.00            
ATOM    146  H70 GCD     1      26.690  27.500  13.060  1.00  0.00            
ATOM    147  O35 GCD     1      26.580  27.020  17.180  1.00  0.00            
ATOM    148  C43 GCD     1      27.730  26.250  17.480  1.00  0.00            
ATOM    149  H71 GCD     1      28.610  26.720  17.030  1.00  0.00            
ATOM    150  C44 GCD     1      27.920  26.120  19.020  1.00  0.00            
ATOM    151  H72 GCD     1      27.100  25.540  19.480  1.00  0.00            
ATOM    152  O36 GCD     1      28.000  27.390  19.650  1.00  0.00            
ATOM    153  H73 GCD     1      28.550  27.350  20.440  1.00  0.00            
ATOM    154  C45 GCD     1      29.140  25.260  19.330  1.00  0.00            
ATOM    155  H74 GCD     1      30.060  25.800  19.070  1.00  0.00            
ATOM    156  O37 GCD     1      29.240  25.050  20.670  1.00  0.00            
ATOM    157  H75 GCD     1      28.840  24.200  20.860  1.00  0.00            
ATOM    158  C46 GCD     1      29.070  23.880  18.610  1.00  0.00            
ATOM    159  H76 GCD     1      30.020  23.380  18.810  1.00  0.00            
ATOM    160  O38 GCD     1      28.050  23.010  19.130  1.00  0.00            
ATOM    161  O39 GCD     1      28.840  24.110  17.170  1.00  0.00            
ATOM    162  C47 GCD     1      27.630  24.830  16.800  1.00  0.00            
ATOM    163  H77 GCD     1      26.800  24.310  17.280  1.00  0.00            
ATOM    164  C48 GCD     1      27.470  25.000  15.280  1.00  0.00            
ATOM    165  H78 GCD     1      28.340  25.510  14.860  1.00  0.00            
ATOM    166  H79 GCD     1      26.550  25.560  15.090  1.00  0.00            
ATOM    167  O40 GCD     1      27.310  23.620  14.810  1.00  0.00            
ATOM    168  H80 GCD     1      28.110  23.100  14.970  1.00  0.00            
ATOM    169  C1  CM7     2      18.830  27.200  20.860  1.00  0.00            
ATOM    170  C2  CM7     2      19.630  25.900  20.600  1.00  0.00            
ATOM    171  C3  CM7     2      19.840  25.500  19.130  1.00  0.00            
ATOM    172  O1  CM7     2      18.930  25.150  18.410  1.00  0.00            
ATOM    173  N1  CM7     2      21.120  25.520  18.570  1.00  0.00            
ATOM    174  C4  CM7     2      22.280  25.890  19.310  1.00  0.00            
ATOM    175  C5  CM7     2      23.040  24.960  19.950  1.00  0.00            
ATOM    176  C6  CM7     2      24.260  25.390  20.610  1.00  0.00            
ATOM    177  C7  CM7     2      24.570  26.720  20.790  1.00  0.00            
ATOM    178  C8  CM7     2      23.750  27.670  20.190  1.00  0.00            
ATOM    179  C9  CM7     2      22.550  27.290  19.460  1.00  0.00            
ATOM    180  C10 CM7     2      21.310  24.880  17.240  1.00  0.00            
ATOM    181  C11 CM7     2      22.630  25.250  16.530  1.00  0.00            
ATOM    182  C12 CM7     2      22.630  24.680  15.030  1.00  0.00            
ATOM    183  N2  CM7     2      22.600  23.180  15.120  1.00  0.00            
ATOM    184  C13 CM7     2      22.830  22.400  13.870  1.00  0.00            
ATOM    185  C14 CM7     2      24.160  22.810  13.180  1.00  0.00            
ATOM    186  C15 CM7     2      24.640  21.940  12.100  1.00  0.00            
ATOM    187  C16 CM7     2      25.820  21.210  12.250  1.00  0.00            
ATOM    188  C17 CM7     2      26.280  20.430  11.220  1.00  0.00            
ATOM    189  C18 CM7     2      25.470  20.330  10.060  1.00  0.00            
ATOM    190  C19 CM7     2      24.320  21.060   9.840  1.00  0.00            
ATOM    191  C20 CM7     2      23.920  21.910  10.880  1.00  0.00            
ATOM    192  C21 CM7     2      21.390  22.780  15.850  1.00  0.00            
ATOM    193  C22 CM7     2      21.300  23.360  17.260  1.00  0.00            
ATOM    194  H1  CM7     2      17.940  27.300  20.230  1.00  0.00            
ATOM    195  H2  CM7     2      18.490  27.320  21.900  1.00  0.00            
ATOM    196  H3  CM7     2      19.580  28.000  20.740  1.00  0.00            
ATOM    197  H4  CM7     2      18.970  25.130  21.020  1.00  0.00            
ATOM    198  H5  CM7     2      20.530  25.790  21.220  1.00  0.00            
ATOM    199  H6  CM7     2      22.770  23.910  19.850  1.00  0.00            
ATOM    200  H7  CM7     2      24.890  24.620  21.040  1.00  0.00            
ATOM    201  H8  CM7     2      25.440  26.940  21.400  1.00  0.00            
ATOM    202  H9  CM7     2      23.920  28.730  20.380  1.00  0.00            
ATOM    203  H10 CM7     2      21.800  28.030  19.200  1.00  0.00            
ATOM    204  H11 CM7     2      20.540  25.300  16.590  1.00  0.00            
ATOM    205  H12 CM7     2      23.550  25.010  17.070  1.00  0.00            
ATOM    206  H13 CM7     2      22.560  26.350  16.530  1.00  0.00            
ATOM    207  H14 CM7     2      23.550  25.030  14.560  1.00  0.00            
ATOM    208  H15 CM7     2      21.810  25.060  14.410  1.00  0.00            
ATOM    209  H16 CM7     2      22.050  22.450  13.100  1.00  0.00            
ATOM    210  H17 CM7     2      22.910  21.350  14.160  1.00  0.00            
ATOM    211  H18 CM7     2      24.880  22.870  14.010  1.00  0.00            
ATOM    212  H19 CM7     2      24.030  23.810  12.750  1.00  0.00            
ATOM    213  H20 CM7     2      26.280  21.260  13.240  1.00  0.00            
ATOM    214  H21 CM7     2      27.170  19.820  11.330  1.00  0.00            
ATOM    215  H22 CM7     2      25.740  19.590   9.310  1.00  0.00            
ATOM    216  H23 CM7     2      23.760  20.990   8.910  1.00  0.00            
ATOM    217  H24 CM7     2      23.120  22.640  10.810  1.00  0.00            
ATOM    218  H25 CM7     2      21.400  21.690  15.970  1.00  0.00            
ATOM    219  H26 CM7     2      20.470  22.970  15.270  1.00  0.00            
ATOM    220  H27 CM7     2      20.400  23.030  17.790  1.00  0.00            
ATOM    221  H28 CM7     2      22.120  22.950  17.860  1.00  0.00            
TER
ENDMDL
MODEL        1
ATOM      1  H1  GCD     1      16.790  10.960  20.110  1.00  0.00            
ATOM      2  O1  GCD     1      17.340  10.790  19.330  1.00  0.00            
ATOM      3  C1  GCD     1      18.740  11.080  19.610  1.00  0.00            
ATOM      4  H2  GCD     1      19.180  10.490  20.420  1.00  0.00            
ATOM      5  H3  GCD     1      19.270  10.740  18.720  1.00  0.00            
ATOM      6  C2  GCD     1      18.950  12.580  19.790  1.00  0.00            
ATOM      7  H4  GCD     1      18.690  13.030  18.830  1.00  0.00            
ATOM      8  C3  GCD     1      20.350  12.900  20.150  1.00  0.00            
ATOM      9  H5  GCD     1      20.490  12.440  21.130  1.00  0.00            
ATOM     10  C4  GCD     1      20.550  14.390  20.320  1.00  0.00            
ATOM     11  H6  GCD     1      20.420  14.900  19.360  1.00  0.00            
ATOM     12  O2  GCD     1      21.880  14.690  20.800  1.00  0.00            
ATOM     13  H7  GCD     1      21.930  15.660  20.770  1.00  0.00            
ATOM     14  C5  GCD     1      19.550  14.930  21.310  1.00  0.00            
ATOM     15  H8  GCD     1      19.730  14.460  22.280  1.00  0.00            
ATOM     16  O3  GCD     1      19.690  16.370  21.510  1.00  0.00            
ATOM     17  H9  GCD     1      20.590  16.680  21.610  1.00  0.00            
ATOM     18  C6  GCD     1      18.160  14.490  20.960  1.00  0.00            
ATOM     19  O4  GCD     1      18.070  13.100  20.800  1.00  0.00            
ATOM     20  H10 GCD     1      17.510  14.710  21.800  1.00  0.00            
ATOM     21  O5  GCD     1      17.650  15.160  19.830  1.00  0.00            
ATOM     22  C7  GCD     1      16.440  15.950  20.050  1.00  0.00            
ATOM     23  H11 GCD     1      16.080  15.950  21.080  1.00  0.00            
ATOM     24  C8  GCD     1      16.690  17.330  19.490  1.00  0.00            
ATOM     25  H12 GCD     1      17.190  17.250  18.510  1.00  0.00            
ATOM     26  O6  GCD     1      17.540  17.990  20.420  1.00  0.00            
ATOM     27  H13 GCD     1      18.110  17.330  20.820  1.00  0.00            
ATOM     28  C9  GCD     1      15.330  18.010  19.320  1.00  0.00            
ATOM     29  H14 GCD     1      14.830  18.170  20.280  1.00  0.00            
ATOM     30  O7  GCD     1      15.380  19.250  18.600  1.00  0.00            
ATOM     31  H15 GCD     1      15.920  19.200  17.800  1.00  0.00            
ATOM     32  C10 GCD     1      14.380  17.140  18.430  1.00  0.00            
ATOM     33  H16 GCD     1      13.440  17.620  18.160  1.00  0.00            
ATOM     34  O8  GCD     1      14.160  15.920  19.140  1.00  0.00            
ATOM     35  C11 GCD     1      15.330  15.100  19.290  1.00  0.00            
ATOM     36  H17 GCD     1      15.700  14.810  18.300  1.00  0.00            
ATOM     37  C12 GCD     1      14.870  13.880  20.050  1.00  0.00            
ATOM     38  H18 GCD     1      15.680  13.140  20.140  1.00  0.00            
ATOM     39  H19 GCD     1      14.100  13.290  19.540  1.00  0.00            
ATOM     40  O9  GCD     1      14.400  14.250  21.370  1.00  0.00            
ATOM     41  H20 GCD     1      13.690  14.890  21.300  1.00  0.00            
ATOM     42  O10 GCD     1      15.000  16.840  17.170  1.00  0.00            
ATOM     43  C13 GCD     1      14.650  17.630  16.080  1.00  0.00            
ATOM     44  H21 GCD     1      14.100  18.500  16.450  1.00  0.00            
ATOM     45  C14 GCD     1      15.930  18.200  15.430  1.00  0.00            
ATOM     46  H22 GCD     1      16.620  17.390  15.180  1.00  0.00            
ATOM     47  O11 GCD     1      16.630  19.130  16.320  1.00  0.00            
ATOM     48  H23 GCD     1      17.410  19.340  15.790  1.00  0.00            
ATOM     49  C15 GCD     1      15.560  18.980  14.130  1.00  0.00            
ATOM     50  H24 GCD     1      14.970  19.890  14.340  1.00  0.00            
ATOM     51  O12 GCD     1      16.760  19.300  13.360  1.00  0.00            
ATOM     52  H25 GCD     1      16.590  19.510  12.440  1.00  0.00            
ATOM     53  C16 GCD     1      14.630  18.130  13.250  1.00  0.00            
ATOM     54  H26 GCD     1      14.280  18.730  12.410  1.00  0.00            
ATOM     55  O13 GCD     1      13.540  17.720  14.010  1.00  0.00            
ATOM     56  C17 GCD     1      13.760  16.800  15.140  1.00  0.00            
ATOM     57  H27 GCD     1      14.320  15.940  14.740  1.00  0.00            
ATOM     58  C18 GCD     1      12.470  16.370  15.790  1.00  0.00            
ATOM     59  H28 GCD     1      11.910  17.200  16.230  1.00  0.00            
ATOM     60  H29 GCD     1      12.750  15.710  16.620  1.00  0.00            
ATOM     61  O14 GCD     1      11.650  15.490  15.000  1.00  0.00            
ATOM     62  H30 GCD     1      11.130  16.090  14.440  1.00  0.00            
ATOM     63  O15 GCD     1      15.340  16.990  12.740  1.00  0.00            
ATOM     64  C19 GCD     1      15.080  16.600  11.340  1.00  0.00            
ATOM     65  H31 GCD     1      14.030  16.630  11.010  1.00  0.00            
ATOM     66  C20 GCD     1      15.890  17.450  10.340  1.00  0.00            
ATOM     67  H32 GCD     1      16.960  17.540  10.590  1.00  0.00            
ATOM     68  O16 GCD     1      15.320  18.750  10.420  1.00  0.00            
ATOM     69  H33 GCD     1      15.950  19.350  10.000  1.00  0.00            
ATOM     70  C21 GCD     1      15.720  16.940   8.950  1.00  0.00            
ATOM     71  H34 GCD     1      14.660  16.990   8.650  1.00  0.00            
ATOM     72  O17 GCD     1      16.360  17.780   7.970  1.00  0.00            
ATOM     73  H35 GCD     1      17.270  17.680   8.290  1.00  0.00            
ATOM     74  C22 GCD     1      16.210  15.510   8.950  1.00  0.00            
ATOM     75  H36 GCD     1      16.000  15.000   8.000  1.00  0.00            
ATOM     76  O18 GCD     1      15.530  14.700   9.880  1.00  0.00            
ATOM     77  C23 GCD     1      15.590  15.120  11.220  1.00  0.00            
ATOM     78  H37 GCD     1      16.590  15.070  11.660  1.00  0.00            
ATOM     79  C24 GCD     1      14.620  14.240  11.940  1.00  0.00            
ATOM     80  H38 GCD     1      13.570  14.310  11.630  1.00  0.00            
ATOM     81  H39 GCD     1      14.500  14.560  12.980  1.00  0.00            
ATOM     82  O19 GCD     1      15.060  12.890  12.080  1.00  0.00            
ATOM     83  H40 GCD     1      15.320  12.560  11.210  1.00  0.00            
ATOM     84  O20 GCD     1      17.550  15.390   9.260  1.00  0.00            
ATOM     85  C25 GCD     1      18.460  15.580   8.170  1.00  0.00            
ATOM     86  H41 GCD     1      18.000  15.900   7.220  1.00  0.00            
ATOM     87  C26 GCD     1      19.500  16.650   8.630  1.00  0.00            
ATOM     88  H42 GCD     1      19.830  16.320   9.630  1.00  0.00            
ATOM     89  O21 GCD     1      18.830  17.860   8.860  1.00  0.00            
ATOM     90  H43 GCD     1      19.550  18.510   8.920  1.00  0.00            
ATOM     91  C27 GCD     1      20.760  16.760   7.730  1.00  0.00            
ATOM     92  H44 GCD     1      20.380  17.150   6.780  1.00  0.00            
ATOM     93  O22 GCD     1      21.790  17.660   8.210  1.00  0.00            
ATOM     94  H45 GCD     1      21.550  18.590   8.120  1.00  0.00            
ATOM     95  C28 GCD     1      21.340  15.350   7.540  1.00  0.00            
ATOM     96  H46 GCD     1      22.110  15.460   6.770  1.00  0.00            
ATOM     97  O23 GCD     1      20.260  14.550   6.960  1.00  0.00            
ATOM     98  C29 GCD     1      19.260  14.260   7.920  1.00  0.00            
ATOM     99  H47 GCD     1      19.690  13.860   8.850  1.00  0.00            
ATOM    100  C30 GCD     1      18.420  13.100   7.440  1.00  0.00            
ATOM    101  H48 GCD     1      17.470  13.010   7.990  1.00  0.00            
ATOM    102  H49 GCD     1      18.910  12.130   7.610  1.00  0.00            
ATOM    103  O24 GCD     1      18.000  13.310   6.090  1.00  0.00            
ATOM    104  H50 GCD     1      18.790  13.300   5.530  1.00  0.00            
ATOM    105  O25 GCD     1      21.790  14.840   8.760  1.00  0.00            
ATOM    106  C31 GCD     1      23.060  14.210   8.720  1.00  0.00            
ATOM    107  H51 GCD     1      23.470  14.150   7.700  1.00  0.00            
ATOM    108  C32 GCD     1      23.960  15.050   9.600  1.00  0.00            
ATOM    109  H52 GCD     1      23.450  15.260  10.550  1.00  0.00            
ATOM    110  O26 GCD     1      24.050  16.270   8.880  1.00  0.00            
ATOM    111  H53 GCD     1      23.150  16.610   8.760  1.00  0.00            
ATOM    112  C33 GCD     1      25.300  14.420   9.710  1.00  0.00            
ATOM    113  H54 GCD     1      25.680  14.230   8.700  1.00  0.00            
ATOM    114  O27 GCD     1      26.260  15.130  10.500  1.00  0.00            
ATOM    115  H55 GCD     1      26.170  16.020  10.140  1.00  0.00            
ATOM    116  C34 GCD     1      25.160  13.030  10.300  1.00  0.00            
ATOM    117  H56 GCD     1      26.150  12.590  10.390  1.00  0.00            
ATOM    118  O28 GCD     1      24.320  12.230   9.430  1.00  0.00            
ATOM    119  C35 GCD     1      23.000  12.730   9.270  1.00  0.00            
ATOM    120  H57 GCD     1      22.470  12.860  10.220  1.00  0.00            
ATOM    121  C36 GCD     1      22.310  11.710   8.380  1.00  0.00            
ATOM    122  H58 GCD     1      21.230  11.690   8.570  1.00  0.00            
ATOM    123  H59 GCD     1      22.580  10.700   8.710  1.00  0.00            
ATOM    124  O29 GCD     1      22.560  11.800   6.980  1.00  0.00            
ATOM    125  H60 GCD     1      23.450  11.440   6.910  1.00  0.00            
ATOM    126  O30 GCD     1      24.640  13.130  11.630  1.00  0.00            
ATOM    127  C37 GCD     1      25.410  12.370  12.630  1.00  0.00            
ATOM    128  H61 GCD     1      26.340  11.930  12.250  1.00  0.00            
ATOM    129  C38 GCD     1      25.830  13.340  13.710  1.00  0.00            
ATOM    130  H62 GCD     1      24.890  13.800  14.050  1.00  0.00            
ATOM    131  O31 GCD     1      26.860  14.220  13.230  1.00  0.00            
ATOM    132  H63 GCD     1      26.720  14.380  12.290  1.00  0.00            
ATOM    133  C39 GCD     1      26.420  12.530  14.890  1.00  0.00            
ATOM    134  H64 GCD     1      27.290  12.050  14.420  1.00  0.00            
ATOM    135  O32 GCD     1      26.870  13.270  16.120  1.00  0.00            
ATOM    136  H65 GCD     1      27.460  13.960  15.790  1.00  0.00            
ATOM    137  C40 GCD     1      25.420  11.370  15.320  1.00  0.00            
ATOM    138  H66 GCD     1      25.960  10.700  16.000  1.00  0.00            
ATOM    139  O33 GCD     1      25.200  10.590  14.180  1.00  0.00            
ATOM    140  C41 GCD     1      24.510  11.250  13.110  1.00  0.00            
ATOM    141  H67 GCD     1      23.540  11.580  13.500  1.00  0.00            
ATOM    142  C42 GCD     1      24.170  10.230  12.070  1.00  0.00            
ATOM    143  H68 GCD     1      25.110   9.740  11.780  1.00  0.00            
ATOM    144  H69 GCD     1      23.670  10.780  11.260  1.00  0.00            
ATOM    145  O34 GCD     1      23.300   9.220  12.610  1.00  0.00            
ATOM    146  H70 GCD     1      23.580   8.780  13.420  1.00  0.00            
ATOM    147  O35 GCD     1      24.290  11.970  15.940  1.00  0.00            
ATOM    148  C43 GCD     1      23.800  11.370  17.130  1.00  0.00            
ATOM    149  H71 GCD     1      24.330  10.410  17.240  1.00  0.00            
ATOM    150  C44 GCD     1      24.110  12.200  18.300  1.00  0.00            
ATOM    151  H72 GCD     1      23.600  13.150  18.110  1.00  0.00            
ATOM    152  O36 GCD     1      25.550  12.320  18.330  1.00  0.00            
ATOM    153  H73 GCD     1      25.810  12.550  17.430  1.00  0.00            
ATOM    154  C45 GCD     1      23.510  11.590  19.610  1.00  0.00            
ATOM    155  H74 GCD     1      23.910  10.590  19.820  1.00  0.00            
ATOM    156  O37 GCD     1      23.870  12.410  20.700  1.00  0.00            
ATOM    157  H75 GCD     1      23.240  13.140  20.730  1.00  0.00            
ATOM    158  C46 GCD     1      22.030  11.300  19.480  1.00  0.00            
ATOM    159  H76 GCD     1      21.570  10.640  20.220  1.00  0.00            
ATOM    160  O38 GCD     1      21.290  12.470  19.190  1.00  0.00            
ATOM    161  O39 GCD     1      21.910  10.370  18.290  1.00  0.00            
ATOM    162  C47 GCD     1      22.300  11.010  17.120  1.00  0.00            
ATOM    163  H77 GCD     1      21.610  11.840  16.930  1.00  0.00            
ATOM    164  C48 GCD     1      22.050  10.030  16.030  1.00  0.00            
ATOM    165  H78 GCD     1      22.460  10.380  15.070  1.00  0.00            
ATOM    166  H79 GCD     1      20.960  10.030  15.870  1.00  0.00            
ATOM    167  O40 GCD     1      22.500   8.650  16.280  1.00  0.00            
ATOM    168  H80 GCD     1      22.540   8.190  15.430  1.00  0.00            
ATOM    169  C1  CM7     2      17.210  14.220  15.700  1.00  0.00            
ATOM    170  C2  CM7     2      18.730  14.010  16.140  1.00  0.00            
ATOM    171  C3  CM7     2      19.600  14.970  15.260  1.00  0.00            
ATOM    172  O1  CM7     2      20.100  15.950  15.780  1.00  0.00            
ATOM    173  N1  CM7     2      19.890  14.740  13.930  1.00  0.00            
ATOM    174  C4  CM7     2      20.820  15.660  13.280  1.00  0.00            
ATOM    175  C5  CM7     2      22.210  15.540  13.490  1.00  0.00            
ATOM    176  C6  CM7     2      23.100  16.300  12.690  1.00  0.00            
ATOM    177  C7  CM7     2      22.600  17.360  11.870  1.00  0.00            
ATOM    178  C8  CM7     2      21.240  17.570  11.750  1.00  0.00            
ATOM    179  C9  CM7     2      20.370  16.740  12.460  1.00  0.00            
ATOM    180  C10 CM7     2      19.720  13.460  13.280  1.00  0.00            
ATOM    181  C11 CM7     2      19.510  13.490  11.730  1.00  0.00            
ATOM    182  C12 CM7     2      19.180  12.050  11.300  1.00  0.00            
ATOM    183  N2  CM7     2      20.320  11.160  11.640  1.00  0.00            
ATOM    184  C13 CM7     2      20.180   9.830  11.010  1.00  0.00            
ATOM    185  C14 CM7     2      18.880   8.990  11.450  1.00  0.00            
ATOM    186  C15 CM7     2      18.750   8.450  12.880  1.00  0.00            
ATOM    187  C16 CM7     2      19.510   7.360  13.420  1.00  0.00            
ATOM    188  C17 CM7     2      19.440   7.030  14.770  1.00  0.00            
ATOM    189  C18 CM7     2      18.460   7.660  15.600  1.00  0.00            
ATOM    190  C19 CM7     2      17.680   8.670  15.060  1.00  0.00            
ATOM    191  C20 CM7     2      17.720   9.050  13.710  1.00  0.00            
ATOM    192  C21 CM7     2      20.580  11.060  13.110  1.00  0.00            
ATOM    193  C22 CM7     2      20.810  12.430  13.680  1.00  0.00            
ATOM    194  H1  CM7     2      17.070  13.990  14.640  1.00  0.00            
ATOM    195  H2  CM7     2      16.530  13.490  16.160  1.00  0.00            
ATOM    196  H3  CM7     2      16.930  15.270  15.790  1.00  0.00            
ATOM    197  H4  CM7     2      18.980  12.960  15.930  1.00  0.00            
ATOM    198  H5  CM7     2      18.930  14.220  17.200  1.00  0.00            
ATOM    199  H6  CM7     2      22.620  14.780  14.140  1.00  0.00            
ATOM    200  H7  CM7     2      24.170  16.200  12.840  1.00  0.00            
ATOM    201  H8  CM7     2      23.300  17.980  11.320  1.00  0.00            
ATOM    202  H9  CM7     2      20.830  18.330  11.090  1.00  0.00            
ATOM    203  H10 CM7     2      19.290  16.870  12.430  1.00  0.00            
ATOM    204  H11 CM7     2      18.740  13.080  13.590  1.00  0.00            
ATOM    205  H12 CM7     2      20.470  13.730  11.250  1.00  0.00            
ATOM    206  H13 CM7     2      18.720  14.160  11.390  1.00  0.00            
ATOM    207  H14 CM7     2      19.030  12.070  10.210  1.00  0.00            
ATOM    208  H15 CM7     2      18.270  11.730  11.820  1.00  0.00            
ATOM    209  H16 CM7     2      21.030   9.190  11.300  1.00  0.00            
ATOM    210  H17 CM7     2      20.160  10.000   9.920  1.00  0.00            
ATOM    211  H18 CM7     2      18.850   8.070  10.850  1.00  0.00            
ATOM    212  H19 CM7     2      18.010   9.520  11.050  1.00  0.00            
ATOM    213  H20 CM7     2      20.320   7.000  12.800  1.00  0.00            
ATOM    214  H21 CM7     2      20.110   6.340  15.280  1.00  0.00            
ATOM    215  H22 CM7     2      18.310   7.360  16.640  1.00  0.00            
ATOM    216  H23 CM7     2      16.940   9.120  15.700  1.00  0.00            
ATOM    217  H24 CM7     2      17.150   9.920  13.380  1.00  0.00            
ATOM    218  H25 CM7     2      21.450  10.400  13.270  1.00  0.00            
ATOM    219  H26 CM7     2      19.710  10.680  13.660  1.00  0.00            
ATOM    220  H27 CM7     2      20.850  12.390  14.770  1.00  0.00            
ATOM    221  H28 CM7     2      21.730  12.930  13.350  1.00  0.00            
TER
ENDMDL
MODEL        1
ATOM      1  H1  GCD     1      20.320  14.260  25.280  1.00  0.00            
ATOM      2  O1  GCD     1      20.220  15.180  25.000  1.00  0.00            
ATOM      3  C1  GCD     1      19.900  15.170  23.640  1.00  0.00            
ATOM      4  H2  GCD     1      20.430  16.000  23.160  1.00  0.00            
ATOM      5  H3  GCD     1      20.310  14.250  23.190  1.00  0.00            
ATOM      6  C2  GCD     1      18.360  15.230  23.400  1.00  0.00            
ATOM      7  H4  GCD     1      18.240  15.280  22.300  1.00  0.00            
ATOM      8  C3  GCD     1      17.610  16.330  24.160  1.00  0.00            
ATOM      9  H5  GCD     1      17.750  16.160  25.230  1.00  0.00            
ATOM     10  C4  GCD     1      16.140  16.250  23.920  1.00  0.00            
ATOM     11  H6  GCD     1      15.820  16.510  22.900  1.00  0.00            
ATOM     12  O2  GCD     1      15.520  17.230  24.840  1.00  0.00            
ATOM     13  H7  GCD     1      16.030  18.050  24.850  1.00  0.00            
ATOM     14  C5  GCD     1      15.680  14.840  24.220  1.00  0.00            
ATOM     15  H8  GCD     1      15.920  14.710  25.280  1.00  0.00            
ATOM     16  O3  GCD     1      14.280  14.790  23.980  1.00  0.00            
ATOM     17  H9  GCD     1      14.150  14.790  23.030  1.00  0.00            
ATOM     18  C6  GCD     1      16.440  13.750  23.380  1.00  0.00            
ATOM     19  O4  GCD     1      17.830  13.920  23.670  1.00  0.00            
ATOM     20  H10 GCD     1      16.130  12.720  23.590  1.00  0.00            
ATOM     21  O5  GCD     1      16.260  14.060  21.990  1.00  0.00            
ATOM     22  C7  GCD     1      15.800  12.960  21.130  1.00  0.00            
ATOM     23  H11 GCD     1      15.370  12.160  21.740  1.00  0.00            
ATOM     24  C8  GCD     1      14.600  13.460  20.270  1.00  0.00            
ATOM     25  H12 GCD     1      14.910  14.350  19.700  1.00  0.00            
ATOM     26  O6  GCD     1      13.620  13.900  21.220  1.00  0.00            
ATOM     27  H13 GCD     1      13.460  13.130  21.770  1.00  0.00            
ATOM     28  C9  GCD     1      14.120  12.340  19.450  1.00  0.00            
ATOM     29  H14 GCD     1      13.920  11.470  20.090  1.00  0.00            
ATOM     30  O7  GCD     1      13.000  12.700  18.610  1.00  0.00            
ATOM     31  H15 GCD     1      12.230  12.730  19.180  1.00  0.00            
ATOM     32  C10 GCD     1      15.310  11.800  18.620  1.00  0.00            
ATOM     33  H16 GCD     1      15.010  10.870  18.120  1.00  0.00            
ATOM     34  O8  GCD     1      16.390  11.450  19.480  1.00  0.00            
ATOM     35  C11 GCD     1      16.930  12.420  20.290  1.00  0.00            
ATOM     36  H17 GCD     1      17.390  13.250  19.730  1.00  0.00            
ATOM     37  C12 GCD     1      17.940  11.750  21.190  1.00  0.00            
ATOM     38  H18 GCD     1      18.710  12.380  21.660  1.00  0.00            
ATOM     39  H19 GCD     1      18.520  11.180  20.450  1.00  0.00            
ATOM     40  O9  GCD     1      17.220  10.840  22.010  1.00  0.00            
ATOM     41  H20 GCD     1      16.570  10.550  21.360  1.00  0.00            
ATOM     42  O10 GCD     1      15.760  12.720  17.690  1.00  0.00            
ATOM     43  C13 GCD     1      16.010  12.100  16.380  1.00  0.00            
ATOM     44  H21 GCD     1      16.020  11.000  16.350  1.00  0.00            
ATOM     45  C14 GCD     1      14.870  12.470  15.460  1.00  0.00            
ATOM     46  H22 GCD     1      14.700  13.540  15.640  1.00  0.00            
ATOM     47  O11 GCD     1      13.690  11.810  15.840  1.00  0.00            
ATOM     48  H23 GCD     1      13.550  12.100  16.750  1.00  0.00            
ATOM     49  C15 GCD     1      15.120  12.140  13.980  1.00  0.00            
ATOM     50  H24 GCD     1      15.030  11.060  13.830  1.00  0.00            
ATOM     51  O12 GCD     1      14.170  12.750  13.080  1.00  0.00            
ATOM     52  H25 GCD     1      13.250  12.630  13.350  1.00  0.00            
ATOM     53  C16 GCD     1      16.540  12.550  13.620  1.00  0.00            
ATOM     54  H26 GCD     1      16.760  12.180  12.610  1.00  0.00            
ATOM     55  O13 GCD     1      17.540  12.050  14.490  1.00  0.00            
ATOM     56  C17 GCD     1      17.310  12.590  15.810  1.00  0.00            
ATOM     57  H27 GCD     1      17.300  13.690  15.810  1.00  0.00            
ATOM     58  C18 GCD     1      18.500  12.210  16.750  1.00  0.00            
ATOM     59  H28 GCD     1      18.630  11.150  16.970  1.00  0.00            
ATOM     60  H29 GCD     1      18.380  12.730  17.710  1.00  0.00            
ATOM     61  O14 GCD     1      19.710  12.660  16.180  1.00  0.00            
ATOM     62  H30 GCD     1      20.290  11.910  16.350  1.00  0.00            
ATOM     63  O15 GCD     1      16.640  13.960  13.560  1.00  0.00            
ATOM     64  C19 GCD     1      17.350  14.570  12.470  1.00  0.00            
ATOM     65  H31 GCD     1      17.580  13.850  11.670  1.00  0.00            
ATOM     66  C20 GCD     1      16.210  15.440  11.850  1.00  0.00            
ATOM     67  H32 GCD     1      15.730  16.110  12.570  1.00  0.00            
ATOM     68  O16 GCD     1      15.280  14.450  11.330  1.00  0.00            
ATOM     69  H33 GCD     1      15.020  14.000  12.140  1.00  0.00            
ATOM     70  C21 GCD     1      16.730  16.340  10.730  1.00  0.00            
ATOM     71  H34 GCD     1      17.060  15.590  10.000  1.00  0.00            
ATOM     72  O17 GCD     1      15.650  17.180  10.260  1.00  0.00            
ATOM     73  H35 GCD     1      15.330  17.740  10.990  1.00  0.00            
ATOM     74  C22 GCD     1      18.010  17.120  11.190  1.00  0.00            
ATOM     75  H36 GCD     1      18.480  17.690  10.380  1.00  0.00            
ATOM     76  O18 GCD     1      18.970  16.260  11.720  1.00  0.00            
ATOM     77  C23 GCD     1      18.570  15.430  12.820  1.00  0.00            
ATOM     78  H37 GCD     1      18.100  16.050  13.600  1.00  0.00            
ATOM     79  C24 GCD     1      19.660  14.680  13.410  1.00  0.00            
ATOM     80  H38 GCD     1      20.080  14.010  12.650  1.00  0.00            
ATOM     81  H39 GCD     1      19.210  14.080  14.210  1.00  0.00            
ATOM     82  O19 GCD     1      20.660  15.480  13.960  1.00  0.00            
ATOM     83  H40 GCD     1      21.070  15.900  13.200  1.00  0.00            
ATOM     84  O20 GCD     1      17.580  18.080  12.210  1.00  0.00            
ATOM     85  C25 GCD     1      17.870  19.430  11.980  1.00  0.00            
ATOM     86  H41 GCD     1      18.370  19.620  11.020  1.00  0.00            
ATOM     87  C26 GCD     1      16.610  20.310  12.150  1.00  0.00            
ATOM     88  H42 GCD     1      16.210  20.090  13.140  1.00  0.00            
ATOM     89  O21 GCD     1      15.580  20.030  11.170  1.00  0.00            
ATOM     90  H43 GCD     1      15.080  20.820  10.930  1.00  0.00            
ATOM     91  C27 GCD     1      16.960  21.790  12.080  1.00  0.00            
ATOM     92  H44 GCD     1      17.120  22.110  11.040  1.00  0.00            
ATOM     93  O22 GCD     1      15.850  22.640  12.530  1.00  0.00            
ATOM     94  H45 GCD     1      15.740  23.340  11.880  1.00  0.00            
ATOM     95  C28 GCD     1      18.190  22.140  12.920  1.00  0.00            
ATOM     96  H46 GCD     1      18.570  23.150  12.730  1.00  0.00            
ATOM     97  O23 GCD     1      19.240  21.290  12.640  1.00  0.00            
ATOM     98  C29 GCD     1      18.970  19.940  12.930  1.00  0.00            
ATOM     99  H47 GCD     1      18.600  19.830  13.960  1.00  0.00            
ATOM    100  C30 GCD     1      20.280  19.130  12.760  1.00  0.00            
ATOM    101  H48 GCD     1      20.560  19.210  11.690  1.00  0.00            
ATOM    102  H49 GCD     1      20.080  18.080  12.990  1.00  0.00            
ATOM    103  O24 GCD     1      21.290  19.640  13.600  1.00  0.00            
ATOM    104  H50 GCD     1      21.520  20.500  13.220  1.00  0.00            
ATOM    105  O25 GCD     1      17.940  22.100  14.290  1.00  0.00            
ATOM    106  C31 GCD     1      18.000  23.350  14.950  1.00  0.00            
ATOM    107  H51 GCD     1      17.760  24.250  14.370  1.00  0.00            
ATOM    108  C32 GCD     1      16.950  23.220  16.000  1.00  0.00            
ATOM    109  H52 GCD     1      17.240  22.290  16.500  1.00  0.00            
ATOM    110  O26 GCD     1      15.670  23.120  15.380  1.00  0.00            
ATOM    111  H53 GCD     1      15.800  22.610  14.570  1.00  0.00            
ATOM    112  C33 GCD     1      16.970  24.400  17.020  1.00  0.00            
ATOM    113  H54 GCD     1      16.790  25.390  16.590  1.00  0.00            
ATOM    114  O27 GCD     1      15.990  24.320  18.060  1.00  0.00            
ATOM    115  H55 GCD     1      16.180  23.580  18.650  1.00  0.00            
ATOM    116  C34 GCD     1      18.420  24.480  17.600  1.00  0.00            
ATOM    117  H56 GCD     1      18.520  25.350  18.250  1.00  0.00            
ATOM    118  O28 GCD     1      19.400  24.630  16.640  1.00  0.00            
ATOM    119  C35 GCD     1      19.440  23.550  15.660  1.00  0.00            
ATOM    120  H57 GCD     1      19.680  22.560  16.070  1.00  0.00            
ATOM    121  C36 GCD     1      20.530  23.900  14.610  1.00  0.00            
ATOM    122  H58 GCD     1      20.780  23.080  13.920  1.00  0.00            
ATOM    123  H59 GCD     1      21.440  24.030  15.210  1.00  0.00            
ATOM    124  O29 GCD     1      20.200  25.030  13.820  1.00  0.00            
ATOM    125  H60 GCD     1      20.000  25.750  14.430  1.00  0.00            
ATOM    126  O30 GCD     1      18.710  23.450  18.430  1.00  0.00            
ATOM    127  C37 GCD     1      19.280  23.770  19.690  1.00  0.00            
ATOM    128  H61 GCD     1      19.720  24.770  19.660  1.00  0.00            
ATOM    129  C38 GCD     1      18.240  23.820  20.840  1.00  0.00            
ATOM    130  H62 GCD     1      17.650  22.900  20.920  1.00  0.00            
ATOM    131  O31 GCD     1      17.210  24.840  20.610  1.00  0.00            
ATOM    132  H63 GCD     1      16.520  24.480  21.180  1.00  0.00            
ATOM    133  C39 GCD     1      19.020  23.990  22.120  1.00  0.00            
ATOM    134  H64 GCD     1      19.670  24.860  22.210  1.00  0.00            
ATOM    135  O32 GCD     1      18.090  24.080  23.160  1.00  0.00            
ATOM    136  H65 GCD     1      17.720  24.970  23.150  1.00  0.00            
ATOM    137  C40 GCD     1      19.990  22.870  22.300  1.00  0.00            
ATOM    138  H66 GCD     1      20.590  23.020  23.200  1.00  0.00            
ATOM    139  O33 GCD     1      20.830  22.880  21.240  1.00  0.00            
ATOM    140  C41 GCD     1      20.300  22.730  19.950  1.00  0.00            
ATOM    141  H67 GCD     1      19.930  21.700  19.880  1.00  0.00            
ATOM    142  C42 GCD     1      21.550  22.900  18.990  1.00  0.00            
ATOM    143  H68 GCD     1      21.190  22.740  17.960  1.00  0.00            
ATOM    144  H69 GCD     1      22.260  22.100  19.250  1.00  0.00            
ATOM    145  O34 GCD     1      22.070  24.200  18.940  1.00  0.00            
ATOM    146  H70 GCD     1      22.490  24.450  19.780  1.00  0.00            
ATOM    147  O35 GCD     1      19.220  21.690  22.400  1.00  0.00            
ATOM    148  C43 GCD     1      19.470  20.870  23.520  1.00  0.00            
ATOM    149  H71 GCD     1      20.240  21.300  24.180  1.00  0.00            
ATOM    150  C44 GCD     1      18.150  20.750  24.220  1.00  0.00            
ATOM    151  H72 GCD     1      17.480  20.330  23.450  1.00  0.00            
ATOM    152  O36 GCD     1      17.660  21.970  24.770  1.00  0.00            
ATOM    153  H73 GCD     1      17.930  22.720  24.230  1.00  0.00            
ATOM    154  C45 GCD     1      18.200  19.640  25.280  1.00  0.00            
ATOM    155  H74 GCD     1      18.880  19.980  26.070  1.00  0.00            
ATOM    156  O37 GCD     1      16.920  19.270  25.830  1.00  0.00            
ATOM    157  H75 GCD     1      17.110  18.780  26.640  1.00  0.00            
ATOM    158  C46 GCD     1      18.920  18.320  24.670  1.00  0.00            
ATOM    159  H76 GCD     1      19.110  17.700  25.550  1.00  0.00            
ATOM    160  O38 GCD     1      17.980  17.670  23.810  1.00  0.00            
ATOM    161  O39 GCD     1      20.130  18.640  24.150  1.00  0.00            
ATOM    162  C47 GCD     1      19.920  19.540  23.000  1.00  0.00            
ATOM    163  H77 GCD     1      19.180  19.170  22.280  1.00  0.00            
ATOM    164  C48 GCD     1      21.320  19.800  22.410  1.00  0.00            
ATOM    165  H78 GCD     1      21.930  20.190  23.240  1.00  0.00            
ATOM    166  H79 GCD     1      21.330  20.530  21.590  1.00  0.00            
ATOM    167  O40 GCD     1      21.950  18.610  21.970  1.00  0.00            
ATOM    168  H80 GCD     1      22.810  18.860  21.590  1.00  0.00            
ATOM    169  C1  CM7     2      11.210  16.560  18.620  1.00  0.00            
ATOM    170  C2  CM7     2      12.210  16.290  17.480  1.00  0.00            
ATOM    171  C3  CM7     2      13.670  16.650  17.820  1.00  0.00            
ATOM    172  O1  CM7     2      14.140  16.490  18.930  1.00  0.00            
ATOM    173  N1  CM7     2      14.460  17.170  16.730  1.00  0.00            
ATOM    174  C4  CM7     2      13.910  17.530  15.470  1.00  0.00            
ATOM    175  C5  CM7     2      13.550  18.840  15.220  1.00  0.00            
ATOM    176  C6  CM7     2      12.960  19.180  13.990  1.00  0.00            
ATOM    177  C7  CM7     2      12.800  18.200  12.970  1.00  0.00            
ATOM    178  C8  CM7     2      13.120  16.830  13.210  1.00  0.00            
ATOM    179  C9  CM7     2      13.690  16.490  14.470  1.00  0.00            
ATOM    180  C10 CM7     2      15.950  17.430  16.880  1.00  0.00            
ATOM    181  C11 CM7     2      16.800  17.120  15.640  1.00  0.00            
ATOM    182  C12 CM7     2      18.280  17.250  15.980  1.00  0.00            
ATOM    183  N2  CM7     2      18.660  18.560  16.530  1.00  0.00            
ATOM    184  C13 CM7     2      20.140  18.550  16.870  1.00  0.00            
ATOM    185  C14 CM7     2      20.590  19.980  17.090  1.00  0.00            
ATOM    186  C15 CM7     2      22.080  20.050  17.110  1.00  0.00            
ATOM    187  C16 CM7     2      22.840  19.320  18.040  1.00  0.00            
ATOM    188  C17 CM7     2      24.260  19.430  18.000  1.00  0.00            
ATOM    189  C18 CM7     2      24.910  20.290  17.100  1.00  0.00            
ATOM    190  C19 CM7     2      24.170  21.110  16.210  1.00  0.00            
ATOM    191  C20 CM7     2      22.730  20.890  16.150  1.00  0.00            
ATOM    192  C21 CM7     2      17.790  19.150  17.530  1.00  0.00            
ATOM    193  C22 CM7     2      16.300  18.900  17.340  1.00  0.00            
ATOM    194  H1  CM7     2      11.050  17.610  18.890  1.00  0.00            
ATOM    195  H2  CM7     2      10.220  16.240  18.290  1.00  0.00            
ATOM    196  H3  CM7     2      11.390  15.890  19.470  1.00  0.00            
ATOM    197  H4  CM7     2      11.850  16.810  16.590  1.00  0.00            
ATOM    198  H5  CM7     2      12.250  15.220  17.230  1.00  0.00            
ATOM    199  H6  CM7     2      13.550  19.640  15.950  1.00  0.00            
ATOM    200  H7  CM7     2      12.680  20.220  13.840  1.00  0.00            
ATOM    201  H8  CM7     2      12.370  18.510  12.030  1.00  0.00            
ATOM    202  H9  CM7     2      12.850  16.080  12.470  1.00  0.00            
ATOM    203  H10 CM7     2      13.870  15.450  14.720  1.00  0.00            
ATOM    204  H11 CM7     2      16.260  16.670  17.610  1.00  0.00            
ATOM    205  H12 CM7     2      16.530  17.920  14.940  1.00  0.00            
ATOM    206  H13 CM7     2      16.620  16.140  15.180  1.00  0.00            
ATOM    207  H14 CM7     2      18.890  16.900  15.140  1.00  0.00            
ATOM    208  H15 CM7     2      18.600  16.450  16.660  1.00  0.00            
ATOM    209  H16 CM7     2      20.720  18.160  16.030  1.00  0.00            
ATOM    210  H17 CM7     2      20.400  17.940  17.740  1.00  0.00            
ATOM    211  H18 CM7     2      20.110  20.410  17.980  1.00  0.00            
ATOM    212  H19 CM7     2      20.240  20.530  16.200  1.00  0.00            
ATOM    213  H20 CM7     2      22.410  18.750  18.840  1.00  0.00            
ATOM    214  H21 CM7     2      24.880  18.870  18.690  1.00  0.00            
ATOM    215  H22 CM7     2      26.000  20.250  17.110  1.00  0.00            
ATOM    216  H23 CM7     2      24.670  21.670  15.430  1.00  0.00            
ATOM    217  H24 CM7     2      22.100  21.450  15.470  1.00  0.00            
ATOM    218  H25 CM7     2      17.970  20.230  17.600  1.00  0.00            
ATOM    219  H26 CM7     2      17.970  18.660  18.500  1.00  0.00            
ATOM    220  H27 CM7     2      15.760  19.120  18.260  1.00  0.00            
ATOM    221  H28 CM7     2      15.920  19.600  16.590  1.00  0.00            
TER
ENDMDL
MODEL        1
ATOM      1  H1  GCD     1      11.550  23.250  20.990  1.00  0.00            
ATOM      2  O1  GCD     1      10.690  23.020  21.360  1.00  0.00            
ATOM      3  C1  GCD     1      10.050  24.170  21.960  1.00  0.00            
ATOM      4  H2  GCD     1       9.160  23.950  22.570  1.00  0.00            
ATOM      5  H3  GCD     1      10.830  24.670  22.550  1.00  0.00            
ATOM      6  C2  GCD     1       9.530  25.090  20.880  1.00  0.00            
ATOM      7  H4  GCD     1      10.230  25.180  20.040  1.00  0.00            
ATOM      8  C3  GCD     1       9.340  26.530  21.360  1.00  0.00            
ATOM      9  H5  GCD     1       8.650  26.460  22.210  1.00  0.00            
ATOM     10  C4  GCD     1       8.730  27.450  20.270  1.00  0.00            
ATOM     11  H6  GCD     1       9.490  27.600  19.490  1.00  0.00            
ATOM     12  O2  GCD     1       8.250  28.670  20.800  1.00  0.00            
ATOM     13  H7  GCD     1       7.840  29.030  20.010  1.00  0.00            
ATOM     14  C5  GCD     1       7.480  26.750  19.710  1.00  0.00            
ATOM     15  H8  GCD     1       6.720  26.690  20.500  1.00  0.00            
ATOM     16  O3  GCD     1       7.080  27.520  18.640  1.00  0.00            
ATOM     17  H9  GCD     1       6.350  28.080  18.920  1.00  0.00            
ATOM     18  C6  GCD     1       7.720  25.290  19.330  1.00  0.00            
ATOM     19  O4  GCD     1       8.340  24.590  20.420  1.00  0.00            
ATOM     20  H10 GCD     1       6.800  24.720  19.260  1.00  0.00            
ATOM     21  O5  GCD     1       8.500  25.200  18.160  1.00  0.00            
ATOM     22  C7  GCD     1       8.460  23.890  17.530  1.00  0.00            
ATOM     23  H11 GCD     1       8.260  23.070  18.230  1.00  0.00            
ATOM     24  C8  GCD     1       7.340  23.910  16.510  1.00  0.00            
ATOM     25  H12 GCD     1       7.270  24.860  15.970  1.00  0.00            
ATOM     26  O6  GCD     1       6.120  23.570  17.150  1.00  0.00            
ATOM     27  H13 GCD     1       5.530  23.260  16.440  1.00  0.00            
ATOM     28  C9  GCD     1       7.570  22.810  15.460  1.00  0.00            
ATOM     29  H14 GCD     1       7.580  21.880  16.040  1.00  0.00            
ATOM     30  O7  GCD     1       6.490  22.720  14.520  1.00  0.00            
ATOM     31  H15 GCD     1       6.680  23.480  13.960  1.00  0.00            
ATOM     32  C10 GCD     1       8.830  23.110  14.670  1.00  0.00            
ATOM     33  H16 GCD     1       8.890  22.310  13.930  1.00  0.00            
ATOM     34  O8  GCD     1       9.960  23.160  15.580  1.00  0.00            
ATOM     35  C11 GCD     1       9.890  23.830  16.830  1.00  0.00            
ATOM     36  H17 GCD     1      10.070  24.870  16.540  1.00  0.00            
ATOM     37  C12 GCD     1      10.950  23.390  17.800  1.00  0.00            
ATOM     38  H18 GCD     1      11.070  24.140  18.590  1.00  0.00            
ATOM     39  H19 GCD     1      11.920  23.360  17.270  1.00  0.00            
ATOM     40  O9  GCD     1      10.650  22.110  18.390  1.00  0.00            
ATOM     41  H20 GCD     1      10.840  22.170  19.330  1.00  0.00            
ATOM     42  O10 GCD     1       8.560  24.360  14.070  1.00  0.00            
ATOM     43  C13 GCD     1       8.580  24.380  12.650  1.00  0.00            
ATOM     44  H21 GCD     1       8.530  23.420  12.120  1.00  0.00            
ATOM     45  C14 GCD     1       7.440  25.380  12.270  1.00  0.00            
ATOM     46  H22 GCD     1       7.480  26.320  12.840  1.00  0.00            
ATOM     47  O11 GCD     1       6.180  24.730  12.550  1.00  0.00            
ATOM     48  H23 GCD     1       5.510  25.010  11.910  1.00  0.00            
ATOM     49  C15 GCD     1       7.530  25.820  10.810  1.00  0.00            
ATOM     50  H24 GCD     1       7.430  24.900  10.230  1.00  0.00            
ATOM     51  O12 GCD     1       6.590  26.870  10.420  1.00  0.00            
ATOM     52  H25 GCD     1       7.130  27.670  10.360  1.00  0.00            
ATOM     53  C16 GCD     1       8.960  26.290  10.410  1.00  0.00            
ATOM     54  H26 GCD     1       9.140  26.260   9.330  1.00  0.00            
ATOM     55  O13 GCD     1       9.920  25.320  10.870  1.00  0.00            
ATOM     56  C17 GCD     1       9.860  25.190  12.270  1.00  0.00            
ATOM     57  H27 GCD     1       9.880  26.190  12.740  1.00  0.00            
ATOM     58  C18 GCD     1      11.050  24.400  12.700  1.00  0.00            
ATOM     59  H28 GCD     1      10.970  23.420  12.230  1.00  0.00            
ATOM     60  H29 GCD     1      10.980  24.370  13.800  1.00  0.00            
ATOM     61  O14 GCD     1      12.260  25.080  12.380  1.00  0.00            
ATOM     62  H30 GCD     1      12.300  25.090  11.420  1.00  0.00            
ATOM     63  O15 GCD     1       9.220  27.590  10.980  1.00  0.00            
ATOM     64  C19 GCD     1       9.530  28.630  10.140  1.00  0.00            
ATOM     65  H31 GCD     1       9.450  28.320   9.090  1.00  0.00            
ATOM     66  C20 GCD     1       8.580  29.770  10.610  1.00  0.00            
ATOM     67  H32 GCD     1       8.680  29.840  11.710  1.00  0.00            
ATOM     68  O16 GCD     1       7.270  29.490  10.240  1.00  0.00            
ATOM     69  H33 GCD     1       6.750  29.970  10.890  1.00  0.00            
ATOM     70  C21 GCD     1       9.120  31.110  10.140  1.00  0.00            
ATOM     71  H34 GCD     1       8.820  31.130   9.080  1.00  0.00            
ATOM     72  O17 GCD     1       8.330  32.130  10.750  1.00  0.00            
ATOM     73  H35 GCD     1       7.480  32.170  10.290  1.00  0.00            
ATOM     74  C22 GCD     1      10.650  31.230  10.340  1.00  0.00            
ATOM     75  H36 GCD     1      10.960  32.130   9.800  1.00  0.00            
ATOM     76  O18 GCD     1      11.340  30.170   9.770  1.00  0.00            
ATOM     77  C23 GCD     1      11.040  28.970  10.400  1.00  0.00            
ATOM     78  H37 GCD     1      11.200  29.090  11.480  1.00  0.00            
ATOM     79  C24 GCD     1      11.830  27.880   9.710  1.00  0.00            
ATOM     80  H38 GCD     1      11.550  27.760   8.660  1.00  0.00            
ATOM     81  H39 GCD     1      11.540  26.880  10.050  1.00  0.00            
ATOM     82  O19 GCD     1      13.250  27.980   9.930  1.00  0.00            
ATOM     83  H40 GCD     1      13.390  27.840  10.880  1.00  0.00            
ATOM     84  O20 GCD     1      11.060  31.290  11.680  1.00  0.00            
ATOM     85  C25 GCD     1      11.890  32.390  12.010  1.00  0.00            
ATOM     86  H41 GCD     1      11.990  33.130  11.210  1.00  0.00            
ATOM     87  C26 GCD     1      11.260  33.050  13.260  1.00  0.00            
ATOM     88  H42 GCD     1      11.160  32.340  14.090  1.00  0.00            
ATOM     89  O21 GCD     1       9.900  33.470  12.970  1.00  0.00            
ATOM     90  H43 GCD     1       9.520  32.670  12.590  1.00  0.00            
ATOM     91  C27 GCD     1      12.140  34.280  13.510  1.00  0.00            
ATOM     92  H44 GCD     1      12.030  34.960  12.660  1.00  0.00            
ATOM     93  O22 GCD     1      11.660  34.900  14.740  1.00  0.00            
ATOM     94  H45 GCD     1      10.890  35.450  14.540  1.00  0.00            
ATOM     95  C28 GCD     1      13.590  33.810  13.800  1.00  0.00            
ATOM     96  H46 GCD     1      14.230  34.690  13.870  1.00  0.00            
ATOM     97  O23 GCD     1      14.070  33.050  12.690  1.00  0.00            
ATOM     98  C29 GCD     1      13.290  31.900  12.450  1.00  0.00            
ATOM     99  H47 GCD     1      13.160  31.320  13.380  1.00  0.00            
ATOM    100  C30 GCD     1      13.990  31.140  11.340  1.00  0.00            
ATOM    101  H48 GCD     1      14.100  31.840  10.500  1.00  0.00            
ATOM    102  H49 GCD     1      13.370  30.350  10.910  1.00  0.00            
ATOM    103  O24 GCD     1      15.360  30.830  11.600  1.00  0.00            
ATOM    104  H50 GCD     1      15.900  31.430  11.070  1.00  0.00            
ATOM    105  O25 GCD     1      13.600  32.940  14.970  1.00  0.00            
ATOM    106  C31 GCD     1      14.830  33.100  15.700  1.00  0.00            
ATOM    107  H51 GCD     1      15.600  33.580  15.080  1.00  0.00            
ATOM    108  C32 GCD     1      14.700  34.030  16.850  1.00  0.00            
ATOM    109  H52 GCD     1      13.920  33.720  17.550  1.00  0.00            
ATOM    110  O26 GCD     1      14.450  35.300  16.130  1.00  0.00            
ATOM    111  H53 GCD     1      13.590  35.150  15.730  1.00  0.00            
ATOM    112  C33 GCD     1      15.940  34.100  17.730  1.00  0.00            
ATOM    113  H54 GCD     1      16.730  34.570  17.140  1.00  0.00            
ATOM    114  O27 GCD     1      15.700  34.880  18.920  1.00  0.00            
ATOM    115  H55 GCD     1      15.580  35.800  18.650  1.00  0.00            
ATOM    116  C34 GCD     1      16.400  32.670  18.090  1.00  0.00            
ATOM    117  H56 GCD     1      17.440  32.660  18.440  1.00  0.00            
ATOM    118  O28 GCD     1      16.510  31.860  16.920  1.00  0.00            
ATOM    119  C35 GCD     1      15.280  31.690  16.160  1.00  0.00            
ATOM    120  H57 GCD     1      14.540  31.270  16.860  1.00  0.00            
ATOM    121  C36 GCD     1      15.510  30.630  15.050  1.00  0.00            
ATOM    122  H58 GCD     1      15.970  31.190  14.230  1.00  0.00            
ATOM    123  H59 GCD     1      14.530  30.240  14.750  1.00  0.00            
ATOM    124  O29 GCD     1      16.370  29.570  15.590  1.00  0.00            
ATOM    125  H60 GCD     1      16.930  30.080  16.180  1.00  0.00            
ATOM    126  O30 GCD     1      15.470  32.010  19.020  1.00  0.00            
ATOM    127  C37 GCD     1      15.940  31.610  20.300  1.00  0.00            
ATOM    128  H61 GCD     1      16.980  31.970  20.350  1.00  0.00            
ATOM    129  C38 GCD     1      15.090  32.200  21.420  1.00  0.00            
ATOM    130  H62 GCD     1      14.080  32.120  21.010  1.00  0.00            
ATOM    131  O31 GCD     1      15.310  33.600  21.430  1.00  0.00            
ATOM    132  H63 GCD     1      15.360  34.030  20.570  1.00  0.00            
ATOM    133  C39 GCD     1      15.330  31.560  22.790  1.00  0.00            
ATOM    134  H64 GCD     1      16.330  31.860  23.130  1.00  0.00            
ATOM    135  O32 GCD     1      14.390  31.980  23.860  1.00  0.00            
ATOM    136  H65 GCD     1      13.600  31.470  23.630  1.00  0.00            
ATOM    137  C40 GCD     1      15.280  30.050  22.660  1.00  0.00            
ATOM    138  H66 GCD     1      15.620  29.590  23.590  1.00  0.00            
ATOM    139  O33 GCD     1      16.180  29.630  21.660  1.00  0.00            
ATOM    140  C41 GCD     1      15.880  30.060  20.330  1.00  0.00            
ATOM    141  H67 GCD     1      14.880  29.750  20.000  1.00  0.00            
ATOM    142  C42 GCD     1      16.820  29.430  19.330  1.00  0.00            
ATOM    143  H68 GCD     1      16.580  29.660  18.280  1.00  0.00            
ATOM    144  H69 GCD     1      16.750  28.340  19.430  1.00  0.00            
ATOM    145  O34 GCD     1      18.170  29.890  19.520  1.00  0.00            
ATOM    146  H70 GCD     1      18.810  29.460  18.950  1.00  0.00            
ATOM    147  O35 GCD     1      13.960  29.600  22.260  1.00  0.00            
ATOM    148  C43 GCD     1      13.140  28.960  23.200  1.00  0.00            
ATOM    149  H71 GCD     1      13.360  29.130  24.260  1.00  0.00            
ATOM    150  C44 GCD     1      11.760  29.660  23.010  1.00  0.00            
ATOM    151  H72 GCD     1      11.740  29.790  21.920  1.00  0.00            
ATOM    152  O36 GCD     1      11.780  30.990  23.570  1.00  0.00            
ATOM    153  H73 GCD     1      11.010  31.500  23.300  1.00  0.00            
ATOM    154  C45 GCD     1      10.680  28.760  23.550  1.00  0.00            
ATOM    155  H74 GCD     1      10.770  28.890  24.630  1.00  0.00            
ATOM    156  O37 GCD     1       9.330  29.190  23.250  1.00  0.00            
ATOM    157  H75 GCD     1       9.130  28.920  22.340  1.00  0.00            
ATOM    158  C46 GCD     1      10.740  27.290  23.200  1.00  0.00            
ATOM    159  H76 GCD     1      10.040  26.640  23.740  1.00  0.00            
ATOM    160  O38 GCD     1      10.530  27.180  21.800  1.00  0.00            
ATOM    161  O39 GCD     1      12.050  26.740  23.490  1.00  0.00            
ATOM    162  C47 GCD     1      13.140  27.440  22.930  1.00  0.00            
ATOM    163  H77 GCD     1      12.980  27.410  21.850  1.00  0.00            
ATOM    164  C48 GCD     1      14.530  26.710  23.230  1.00  0.00            
ATOM    165  H78 GCD     1      15.280  27.240  22.620  1.00  0.00            
ATOM    166  H79 GCD     1      14.440  25.670  22.890  1.00  0.00            
ATOM    167  O40 GCD     1      14.880  26.720  24.650  1.00  0.00            
ATOM    168  H80 GCD     1      14.170  26.180  25.010  1.00  0.00            
ATOM    169  C1  CM7     2       6.660  35.740  19.710  1.00  0.00            
ATOM    170  C2  CM7     2       8.170  35.430  19.530  1.00  0.00            
ATOM    171  C3  CM7     2       8.660  34.120  18.870  1.00  0.00            
ATOM    172  O1  CM7     2       7.820  33.320  18.380  1.00  0.00            
ATOM    173  N1  CM7     2      10.040  33.890  18.760  1.00  0.00            
ATOM    174  C4  CM7     2      11.000  34.960  18.860  1.00  0.00            
ATOM    175  C5  CM7     2      11.790  35.270  20.040  1.00  0.00            
ATOM    176  C6  CM7     2      12.710  36.340  20.050  1.00  0.00            
ATOM    177  C7  CM7     2      12.810  37.100  18.870  1.00  0.00            
ATOM    178  C8  CM7     2      12.020  36.910  17.720  1.00  0.00            
ATOM    179  C9  CM7     2      11.040  35.870  17.710  1.00  0.00            
ATOM    180  C10 CM7     2      10.450  32.490  18.630  1.00  0.00            
ATOM    181  C11 CM7     2      10.720  32.220  17.110  1.00  0.00            
ATOM    182  C12 CM7     2      11.130  30.720  16.890  1.00  0.00            
ATOM    183  N2  CM7     2      12.350  30.490  17.710  1.00  0.00            
ATOM    184  C13 CM7     2      12.990  29.200  17.430  1.00  0.00            
ATOM    185  C14 CM7     2      12.120  27.950  17.770  1.00  0.00            
ATOM    186  C15 CM7     2      12.820  26.720  17.270  1.00  0.00            
ATOM    187  C16 CM7     2      13.910  26.260  18.000  1.00  0.00            
ATOM    188  C17 CM7     2      14.540  25.090  17.620  1.00  0.00            
ATOM    189  C18 CM7     2      14.140  24.390  16.450  1.00  0.00            
ATOM    190  C19 CM7     2      13.090  24.940  15.730  1.00  0.00            
ATOM    191  C20 CM7     2      12.400  26.080  16.100  1.00  0.00            
ATOM    192  C21 CM7     2      12.040  30.610  19.180  1.00  0.00            
ATOM    193  C22 CM7     2      11.680  32.070  19.510  1.00  0.00            
ATOM    194  H1  CM7     2       6.270  36.250  18.820  1.00  0.00            
ATOM    195  H2  CM7     2       6.080  34.860  20.010  1.00  0.00            
ATOM    196  H3  CM7     2       6.640  36.620  20.370  1.00  0.00            
ATOM    197  H4  CM7     2       8.590  35.390  20.550  1.00  0.00            
ATOM    198  H5  CM7     2       8.660  36.250  19.000  1.00  0.00            
ATOM    199  H6  CM7     2      11.710  34.580  20.870  1.00  0.00            
ATOM    200  H7  CM7     2      13.410  36.500  20.870  1.00  0.00            
ATOM    201  H8  CM7     2      13.660  37.770  18.880  1.00  0.00            
ATOM    202  H9  CM7     2      12.200  37.560  16.870  1.00  0.00            
ATOM    203  H10 CM7     2      10.490  35.650  16.790  1.00  0.00            
ATOM    204  H11 CM7     2       9.600  31.940  19.050  1.00  0.00            
ATOM    205  H12 CM7     2      11.530  32.890  16.790  1.00  0.00            
ATOM    206  H13 CM7     2       9.880  32.490  16.460  1.00  0.00            
ATOM    207  H14 CM7     2      11.320  30.580  15.820  1.00  0.00            
ATOM    208  H15 CM7     2      10.310  30.040  17.130  1.00  0.00            
ATOM    209  H16 CM7     2      13.940  29.160  17.980  1.00  0.00            
ATOM    210  H17 CM7     2      13.260  29.220  16.360  1.00  0.00            
ATOM    211  H18 CM7     2      11.190  28.020  17.190  1.00  0.00            
ATOM    212  H19 CM7     2      11.860  27.950  18.840  1.00  0.00            
ATOM    213  H20 CM7     2      14.230  26.740  18.920  1.00  0.00            
ATOM    214  H21 CM7     2      15.340  24.710  18.240  1.00  0.00            
ATOM    215  H22 CM7     2      14.570  23.420  16.260  1.00  0.00            
ATOM    216  H23 CM7     2      12.840  24.380  14.830  1.00  0.00            
ATOM    217  H24 CM7     2      11.600  26.440  15.450  1.00  0.00            
ATOM    218  H25 CM7     2      12.870  30.290  19.830  1.00  0.00            
ATOM    219  H26 CM7     2      11.210  30.020  19.580  1.00  0.00            
ATOM    220  H27 CM7     2      11.410  32.080  20.580  1.00  0.00            
ATOM    221  H28 CM7     2      12.500  32.750  19.270  1.00  0.00            
TER
ENDMDL
MODEL        1
ATOM      1  H1  GCD     1      14.730  22.860  33.610  1.00  0.00            
ATOM      2  O1  GCD     1      15.450  23.460  33.370  1.00  0.00            
ATOM      3  C1  GCD     1      14.900  24.370  32.450  1.00  0.00            
ATOM      4  H2  GCD     1      15.610  24.740  31.710  1.00  0.00            
ATOM      5  H3  GCD     1      14.210  23.720  31.900  1.00  0.00            
ATOM      6  C2  GCD     1      14.170  25.460  33.130  1.00  0.00            
ATOM      7  H4  GCD     1      13.610  26.010  32.360  1.00  0.00            
ATOM      8  C3  GCD     1      15.200  26.330  33.810  1.00  0.00            
ATOM      9  H5  GCD     1      15.930  25.690  34.320  1.00  0.00            
ATOM     10  C4  GCD     1      14.520  27.350  34.810  1.00  0.00            
ATOM     11  H6  GCD     1      13.950  28.070  34.200  1.00  0.00            
ATOM     12  O2  GCD     1      15.580  27.960  35.540  1.00  0.00            
ATOM     13  H7  GCD     1      15.200  28.610  36.140  1.00  0.00            
ATOM     14  C5  GCD     1      13.470  26.630  35.730  1.00  0.00            
ATOM     15  H8  GCD     1      13.980  25.940  36.410  1.00  0.00            
ATOM     16  O3  GCD     1      12.730  27.600  36.450  1.00  0.00            
ATOM     17  H9  GCD     1      12.700  28.370  35.870  1.00  0.00            
ATOM     18  C6  GCD     1      12.550  25.830  34.800  1.00  0.00            
ATOM     19  O4  GCD     1      13.290  24.880  34.030  1.00  0.00            
ATOM     20  H10 GCD     1      11.940  25.190  35.440  1.00  0.00            
ATOM     21  O5  GCD     1      11.860  26.620  33.830  1.00  0.00            
ATOM     22  C7  GCD     1      10.620  27.230  34.110  1.00  0.00            
ATOM     23  H11 GCD     1      10.480  27.220  35.190  1.00  0.00            
ATOM     24  C8  GCD     1      10.660  28.710  33.630  1.00  0.00            
ATOM     25  H12 GCD     1      11.020  28.600  32.600  1.00  0.00            
ATOM     26  O6  GCD     1      11.570  29.560  34.420  1.00  0.00            
ATOM     27  H13 GCD     1      11.970  30.180  33.800  1.00  0.00            
ATOM     28  C9  GCD     1       9.250  29.380  33.570  1.00  0.00            
ATOM     29  H14 GCD     1       8.940  29.400  34.620  1.00  0.00            
ATOM     30  O7  GCD     1       9.240  30.680  33.100  1.00  0.00            
ATOM     31  H15 GCD     1       9.420  31.370  33.750  1.00  0.00            
ATOM     32  C10 GCD     1       8.190  28.420  33.020  1.00  0.00            
ATOM     33  H16 GCD     1       7.160  28.720  33.230  1.00  0.00            
ATOM     34  O8  GCD     1       8.320  27.030  33.470  1.00  0.00            
ATOM     35  C11 GCD     1       9.580  26.390  33.270  1.00  0.00            
ATOM     36  H17 GCD     1       9.900  26.450  32.220  1.00  0.00            
ATOM     37  C12 GCD     1       9.490  24.850  33.570  1.00  0.00            
ATOM     38  H18 GCD     1      10.490  24.390  33.530  1.00  0.00            
ATOM     39  H19 GCD     1       8.830  24.320  32.860  1.00  0.00            
ATOM     40  O9  GCD     1       9.170  24.580  34.940  1.00  0.00            
ATOM     41  H20 GCD     1       8.560  25.290  35.150  1.00  0.00            
ATOM     42  O10 GCD     1       8.420  28.440  31.600  1.00  0.00            
ATOM     43  C13 GCD     1       7.300  28.500  30.750  1.00  0.00            
ATOM     44  H21 GCD     1       6.370  28.240  31.270  1.00  0.00            
ATOM     45  C14 GCD     1       7.030  29.890  30.280  1.00  0.00            
ATOM     46  H22 GCD     1       7.910  30.280  29.750  1.00  0.00            
ATOM     47  O11 GCD     1       6.730  30.790  31.390  1.00  0.00            
ATOM     48  H23 GCD     1       7.450  30.890  32.020  1.00  0.00            
ATOM     49  C15 GCD     1       5.830  29.910  29.350  1.00  0.00            
ATOM     50  H24 GCD     1       4.970  29.680  29.980  1.00  0.00            
ATOM     51  O12 GCD     1       5.640  31.240  28.850  1.00  0.00            
ATOM     52  H25 GCD     1       5.610  31.820  29.620  1.00  0.00            
ATOM     53  C16 GCD     1       5.980  28.860  28.270  1.00  0.00            
ATOM     54  H26 GCD     1       5.110  28.760  27.620  1.00  0.00            
ATOM     55  O13 GCD     1       6.260  27.560  28.900  1.00  0.00            
ATOM     56  C17 GCD     1       7.470  27.520  29.610  1.00  0.00            
ATOM     57  H27 GCD     1       8.280  27.940  29.000  1.00  0.00            
ATOM     58  C18 GCD     1       7.660  26.050  29.990  1.00  0.00            
ATOM     59  H28 GCD     1       8.610  25.910  30.530  1.00  0.00            
ATOM     60  H29 GCD     1       7.700  25.450  29.070  1.00  0.00            
ATOM     61  O14 GCD     1       6.580  25.550  30.800  1.00  0.00            
ATOM     62  H30 GCD     1       6.550  26.080  31.610  1.00  0.00            
ATOM     63  O15 GCD     1       7.060  29.180  27.290  1.00  0.00            
ATOM     64  C19 GCD     1       6.750  29.200  25.900  1.00  0.00            
ATOM     65  H31 GCD     1       5.660  29.190  25.750  1.00  0.00            
ATOM     66  C20 GCD     1       7.260  30.560  25.420  1.00  0.00            
ATOM     67  H32 GCD     1       8.310  30.690  25.730  1.00  0.00            
ATOM     68  O16 GCD     1       6.590  31.630  26.000  1.00  0.00            
ATOM     69  H33 GCD     1       6.460  31.340  26.910  1.00  0.00            
ATOM     70  C21 GCD     1       7.350  30.660  23.910  1.00  0.00            
ATOM     71  H34 GCD     1       6.340  30.630  23.480  1.00  0.00            
ATOM     72  O17 GCD     1       7.850  31.880  23.490  1.00  0.00            
ATOM     73  H35 GCD     1       8.580  32.140  24.070  1.00  0.00            
ATOM     74  C22 GCD     1       8.070  29.500  23.370  1.00  0.00            
ATOM     75  H36 GCD     1       8.020  29.490  22.270  1.00  0.00            
ATOM     76  O18 GCD     1       7.480  28.290  23.860  1.00  0.00            
ATOM     77  C23 GCD     1       7.460  28.050  25.260  1.00  0.00            
ATOM     78  H37 GCD     1       8.520  28.030  25.560  1.00  0.00            
ATOM     79  C24 GCD     1       6.760  26.620  25.430  1.00  0.00            
ATOM     80  H38 GCD     1       5.700  26.670  25.150  1.00  0.00            
ATOM     81  H39 GCD     1       6.720  26.460  26.510  1.00  0.00            
ATOM     82  O19 GCD     1       7.380  25.570  24.690  1.00  0.00            
ATOM     83  H40 GCD     1       8.230  25.380  25.100  1.00  0.00            
ATOM     84  O20 GCD     1       9.460  29.530  23.740  1.00  0.00            
ATOM     85  C25 GCD     1      10.300  29.300  22.590  1.00  0.00            
ATOM     86  H41 GCD     1       9.710  29.130  21.680  1.00  0.00            
ATOM     87  C26 GCD     1      11.110  30.590  22.350  1.00  0.00            
ATOM     88  H42 GCD     1      11.730  30.820  23.230  1.00  0.00            
ATOM     89  O21 GCD     1      10.330  31.750  21.910  1.00  0.00            
ATOM     90  H43 GCD     1       9.930  32.090  22.720  1.00  0.00            
ATOM     91  C27 GCD     1      12.210  30.310  21.270  1.00  0.00            
ATOM     92  H44 GCD     1      11.730  30.090  20.310  1.00  0.00            
ATOM     93  O22 GCD     1      13.100  31.460  21.210  1.00  0.00            
ATOM     94  H45 GCD     1      14.000  31.240  21.490  1.00  0.00            
ATOM     95  C28 GCD     1      12.970  29.010  21.500  1.00  0.00            
ATOM     96  H46 GCD     1      13.480  28.820  20.550  1.00  0.00            
ATOM     97  O23 GCD     1      12.100  27.930  21.770  1.00  0.00            
ATOM     98  C29 GCD     1      11.140  28.060  22.860  1.00  0.00            
ATOM     99  H47 GCD     1      11.640  28.070  23.830  1.00  0.00            
ATOM    100  C30 GCD     1      10.300  26.820  22.910  1.00  0.00            
ATOM    101  H48 GCD     1       9.890  26.640  21.910  1.00  0.00            
ATOM    102  H49 GCD     1       9.410  26.820  23.550  1.00  0.00            
ATOM    103  O24 GCD     1      11.170  25.720  23.270  1.00  0.00            
ATOM    104  H50 GCD     1      11.480  25.360  22.430  1.00  0.00            
ATOM    105  O25 GCD     1      13.870  29.140  22.600  1.00  0.00            
ATOM    106  C31 GCD     1      15.260  28.650  22.400  1.00  0.00            
ATOM    107  H51 GCD     1      15.320  28.240  21.380  1.00  0.00            
ATOM    108  C32 GCD     1      16.110  29.880  22.660  1.00  0.00            
ATOM    109  H52 GCD     1      15.800  30.200  23.660  1.00  0.00            
ATOM    110  O26 GCD     1      15.780  30.870  21.720  1.00  0.00            
ATOM    111  H53 GCD     1      16.460  31.540  21.800  1.00  0.00            
ATOM    112  C33 GCD     1      17.540  29.580  22.830  1.00  0.00            
ATOM    113  H54 GCD     1      17.950  29.410  21.830  1.00  0.00            
ATOM    114  O27 GCD     1      18.160  30.760  23.370  1.00  0.00            
ATOM    115  H55 GCD     1      18.130  30.760  24.340  1.00  0.00            
ATOM    116  C34 GCD     1      17.780  28.390  23.720  1.00  0.00            
ATOM    117  H56 GCD     1      18.830  28.130  23.560  1.00  0.00            
ATOM    118  O28 GCD     1      16.980  27.320  23.250  1.00  0.00            
ATOM    119  C35 GCD     1      15.590  27.550  23.440  1.00  0.00            
ATOM    120  H57 GCD     1      15.460  27.870  24.480  1.00  0.00            
ATOM    121  C36 GCD     1      14.800  26.230  23.210  1.00  0.00            
ATOM    122  H58 GCD     1      13.780  26.370  23.590  1.00  0.00            
ATOM    123  H59 GCD     1      15.230  25.490  23.890  1.00  0.00            
ATOM    124  O29 GCD     1      15.040  25.780  21.840  1.00  0.00            
ATOM    125  H60 GCD     1      15.920  25.400  21.970  1.00  0.00            
ATOM    126  O30 GCD     1      17.520  28.600  25.140  1.00  0.00            
ATOM    127  C37 GCD     1      18.760  28.760  25.830  1.00  0.00            
ATOM    128  H61 GCD     1      19.590  28.980  25.150  1.00  0.00            
ATOM    129  C38 GCD     1      18.650  29.960  26.730  1.00  0.00            
ATOM    130  H62 GCD     1      17.700  29.940  27.280  1.00  0.00            
ATOM    131  O31 GCD     1      18.630  31.150  26.010  1.00  0.00            
ATOM    132  H63 GCD     1      19.080  31.750  26.610  1.00  0.00            
ATOM    133  C39 GCD     1      19.660  30.040  27.860  1.00  0.00            
ATOM    134  H64 GCD     1      20.660  30.170  27.420  1.00  0.00            
ATOM    135  O32 GCD     1      19.320  31.100  28.790  1.00  0.00            
ATOM    136  H65 GCD     1      19.230  30.760  29.680  1.00  0.00            
ATOM    137  C40 GCD     1      19.790  28.650  28.560  1.00  0.00            
ATOM    138  H66 GCD     1      20.630  28.660  29.260  1.00  0.00            
ATOM    139  O33 GCD     1      20.010  27.640  27.570  1.00  0.00            
ATOM    140  C41 GCD     1      19.000  27.430  26.600  1.00  0.00            
ATOM    141  H67 GCD     1      18.090  27.220  27.180  1.00  0.00            
ATOM    142  C42 GCD     1      19.370  26.170  25.830  1.00  0.00            
ATOM    143  H68 GCD     1      18.630  26.130  25.020  1.00  0.00            
ATOM    144  H69 GCD     1      19.280  25.270  26.450  1.00  0.00            
ATOM    145  O34 GCD     1      20.640  26.270  25.160  1.00  0.00            
ATOM    146  H70 GCD     1      20.600  25.510  24.560  1.00  0.00            
ATOM    147  O35 GCD     1      18.580  28.390  29.220  1.00  0.00            
ATOM    148  C43 GCD     1      18.770  27.800  30.480  1.00  0.00            
ATOM    149  H71 GCD     1      19.810  27.480  30.650  1.00  0.00            
ATOM    150  C44 GCD     1      18.400  28.890  31.450  1.00  0.00            
ATOM    151  H72 GCD     1      17.490  29.350  31.030  1.00  0.00            
ATOM    152  O36 GCD     1      19.320  29.940  31.530  1.00  0.00            
ATOM    153  H73 GCD     1      19.160  30.440  32.340  1.00  0.00            
ATOM    154  C45 GCD     1      17.960  28.420  32.810  1.00  0.00            
ATOM    155  H74 GCD     1      18.900  28.270  33.350  1.00  0.00            
ATOM    156  O37 GCD     1      17.120  29.380  33.510  1.00  0.00            
ATOM    157  H75 GCD     1      16.920  28.960  34.350  1.00  0.00            
ATOM    158  C46 GCD     1      17.320  27.000  32.900  1.00  0.00            
ATOM    159  H76 GCD     1      17.550  26.510  33.850  1.00  0.00            
ATOM    160  O38 GCD     1      15.920  27.070  32.790  1.00  0.00            
ATOM    161  O39 GCD     1      17.880  26.090  32.020  1.00  0.00            
ATOM    162  C47 GCD     1      17.890  26.540  30.670  1.00  0.00            
ATOM    163  H77 GCD     1      16.870  26.880  30.430  1.00  0.00            
ATOM    164  C48 GCD     1      18.200  25.320  29.770  1.00  0.00            
ATOM    165  H78 GCD     1      17.960  25.550  28.720  1.00  0.00            
ATOM    166  H79 GCD     1      17.560  24.440  29.900  1.00  0.00            
ATOM    167  O40 GCD     1      19.530  24.930  29.890  1.00  0.00            
ATOM    168  H80 GCD     1      19.550  24.000  29.640  1.00  0.00            
ATOM    169  C1  CM7     2       8.400  34.980  25.280  1.00  0.00            
ATOM    170  C2  CM7     2       9.710  34.540  25.910  1.00  0.00            
ATOM    171  C3  CM7     2      10.190  33.050  25.640  1.00  0.00            
ATOM    172  O1  CM7     2      10.120  32.560  24.530  1.00  0.00            
ATOM    173  N1  CM7     2      10.420  32.220  26.750  1.00  0.00            
ATOM    174  C4  CM7     2      10.430  32.720  28.050  1.00  0.00            
ATOM    175  C5  CM7     2       9.290  32.610  28.850  1.00  0.00            
ATOM    176  C6  CM7     2       9.410  32.940  30.180  1.00  0.00            
ATOM    177  C7  CM7     2      10.610  33.540  30.690  1.00  0.00            
ATOM    178  C8  CM7     2      11.760  33.590  29.880  1.00  0.00            
ATOM    179  C9  CM7     2      11.690  33.190  28.530  1.00  0.00            
ATOM    180  C10 CM7     2      10.990  30.870  26.560  1.00  0.00            
ATOM    181  C11 CM7     2      12.540  30.900  26.640  1.00  0.00            
ATOM    182  C12 CM7     2      13.140  29.500  26.290  1.00  0.00            
ATOM    183  N2  CM7     2      12.500  28.430  27.140  1.00  0.00            
ATOM    184  C13 CM7     2      13.100  27.080  27.210  1.00  0.00            
ATOM    185  C14 CM7     2      14.590  27.080  27.610  1.00  0.00            
ATOM    186  C15 CM7     2      15.280  25.720  27.420  1.00  0.00            
ATOM    187  C16 CM7     2      16.150  25.400  26.390  1.00  0.00            
ATOM    188  C17 CM7     2      16.850  24.170  26.290  1.00  0.00            
ATOM    189  C18 CM7     2      16.730  23.220  27.330  1.00  0.00            
ATOM    190  C19 CM7     2      15.780  23.510  28.330  1.00  0.00            
ATOM    191  C20 CM7     2      15.100  24.740  28.380  1.00  0.00            
ATOM    192  C21 CM7     2      11.000  28.480  26.970  1.00  0.00            
ATOM    193  C22 CM7     2      10.460  29.820  27.460  1.00  0.00            
ATOM    194  H1  CM7     2       8.360  36.070  25.210  1.00  0.00            
ATOM    195  H2  CM7     2       8.400  34.570  24.260  1.00  0.00            
ATOM    196  H3  CM7     2       7.580  34.560  25.870  1.00  0.00            
ATOM    197  H4  CM7     2       9.590  34.720  26.980  1.00  0.00            
ATOM    198  H5  CM7     2      10.550  35.130  25.520  1.00  0.00            
ATOM    199  H6  CM7     2       8.390  32.160  28.450  1.00  0.00            
ATOM    200  H7  CM7     2       8.640  32.820  30.930  1.00  0.00            
ATOM    201  H8  CM7     2      10.630  33.960  31.680  1.00  0.00            
ATOM    202  H9  CM7     2      12.630  34.100  30.280  1.00  0.00            
ATOM    203  H10 CM7     2      12.580  33.290  27.920  1.00  0.00            
ATOM    204  H11 CM7     2      10.810  30.480  25.550  1.00  0.00            
ATOM    205  H12 CM7     2      12.860  31.050  27.680  1.00  0.00            
ATOM    206  H13 CM7     2      13.110  31.590  26.010  1.00  0.00            
ATOM    207  H14 CM7     2      14.220  29.520  26.480  1.00  0.00            
ATOM    208  H15 CM7     2      12.890  29.270  25.250  1.00  0.00            
ATOM    209  H16 CM7     2      13.090  26.580  26.230  1.00  0.00            
ATOM    210  H17 CM7     2      12.510  26.430  27.870  1.00  0.00            
ATOM    211  H18 CM7     2      14.660  27.290  28.690  1.00  0.00            
ATOM    212  H19 CM7     2      15.130  27.840  27.040  1.00  0.00            
ATOM    213  H20 CM7     2      16.190  26.130  25.590  1.00  0.00            
ATOM    214  H21 CM7     2      17.470  24.020  25.410  1.00  0.00            
ATOM    215  H22 CM7     2      17.290  22.290  27.280  1.00  0.00            
ATOM    216  H23 CM7     2      15.640  22.800  29.150  1.00  0.00            
ATOM    217  H24 CM7     2      14.630  25.010  29.320  1.00  0.00            
ATOM    218  H25 CM7     2      10.640  27.650  27.600  1.00  0.00            
ATOM    219  H26 CM7     2      10.700  28.200  25.950  1.00  0.00            
ATOM    220  H27 CM7     2       9.370  29.720  27.530  1.00  0.00            
ATOM    221  H28 CM7     2      10.760  30.010  28.490  1.00  0.00            
TER
ENDMDL
MODEL        1
ATOM      1  H1  GCD     1      18.650  17.140  20.880  1.00  0.00            
ATOM      2  O1  GCD     1      18.910  16.510  20.200  1.00  0.00            
ATOM      3  C1  GCD     1      20.300  16.410  20.400  1.00  0.00            
ATOM      4  H2  GCD     1      20.610  16.110  21.410  1.00  0.00            
ATOM      5  H3  GCD     1      20.620  15.500  19.870  1.00  0.00            
ATOM      6  C2  GCD     1      21.180  17.600  19.880  1.00  0.00            
ATOM      7  H4  GCD     1      20.810  17.880  18.880  1.00  0.00            
ATOM      8  C3  GCD     1      22.660  17.340  19.930  1.00  0.00            
ATOM      9  H5  GCD     1      22.960  16.910  20.890  1.00  0.00            
ATOM     10  C4  GCD     1      23.560  18.580  19.740  1.00  0.00            
ATOM     11  H6  GCD     1      23.630  18.870  18.680  1.00  0.00            
ATOM     12  O2  GCD     1      24.910  18.220  20.160  1.00  0.00            
ATOM     13  H7  GCD     1      25.350  19.080  20.230  1.00  0.00            
ATOM     14  C5  GCD     1      23.060  19.700  20.620  1.00  0.00            
ATOM     15  H8  GCD     1      23.030  19.320  21.650  1.00  0.00            
ATOM     16  O3  GCD     1      23.830  20.970  20.590  1.00  0.00            
ATOM     17  H9  GCD     1      23.530  21.380  19.770  1.00  0.00            
ATOM     18  C6  GCD     1      21.560  19.880  20.490  1.00  0.00            
ATOM     19  O4  GCD     1      20.890  18.650  20.740  1.00  0.00            
ATOM     20  H10 GCD     1      21.130  20.530  21.250  1.00  0.00            
ATOM     21  O5  GCD     1      21.100  20.230  19.160  1.00  0.00            
ATOM     22  C7  GCD     1      20.600  21.550  19.080  1.00  0.00            
ATOM     23  H11 GCD     1      20.750  22.010  20.070  1.00  0.00            
ATOM     24  C8  GCD     1      21.330  22.440  18.070  1.00  0.00            
ATOM     25  H12 GCD     1      21.360  22.000  17.070  1.00  0.00            
ATOM     26  O6  GCD     1      22.710  22.530  18.500  1.00  0.00            
ATOM     27  H13 GCD     1      22.710  23.490  18.530  1.00  0.00            
ATOM     28  C9  GCD     1      20.680  23.810  18.010  1.00  0.00            
ATOM     29  H14 GCD     1      20.810  24.270  19.000  1.00  0.00            
ATOM     30  O7  GCD     1      21.470  24.560  17.100  1.00  0.00            
ATOM     31  H15 GCD     1      20.950  24.630  16.290  1.00  0.00            
ATOM     32  C10 GCD     1      19.150  23.610  17.670  1.00  0.00            
ATOM     33  H16 GCD     1      18.620  24.560  17.650  1.00  0.00            
ATOM     34  O8  GCD     1      18.590  22.760  18.710  1.00  0.00            
ATOM     35  C11 GCD     1      19.080  21.400  18.780  1.00  0.00            
ATOM     36  H17 GCD     1      18.970  20.910  17.810  1.00  0.00            
ATOM     37  C12 GCD     1      18.190  20.640  19.800  1.00  0.00            
ATOM     38  H18 GCD     1      18.640  19.640  19.790  1.00  0.00            
ATOM     39  H19 GCD     1      17.140  20.740  19.490  1.00  0.00            
ATOM     40  O9  GCD     1      18.410  21.180  21.030  1.00  0.00            
ATOM     41  H20 GCD     1      18.520  22.130  20.930  1.00  0.00            
ATOM     42  O10 GCD     1      19.050  22.950  16.410  1.00  0.00            
ATOM     43  C13 GCD     1      18.270  23.730  15.460  1.00  0.00            
ATOM     44  H21 GCD     1      17.800  24.540  16.050  1.00  0.00            
ATOM     45  C14 GCD     1      19.170  24.220  14.350  1.00  0.00            
ATOM     46  H22 GCD     1      19.770  23.370  14.000  1.00  0.00            
ATOM     47  O11 GCD     1      20.100  25.170  14.850  1.00  0.00            
ATOM     48  H23 GCD     1      20.590  25.520  14.100  1.00  0.00            
ATOM     49  C15 GCD     1      18.320  24.800  13.250  1.00  0.00            
ATOM     50  H24 GCD     1      17.750  25.570  13.770  1.00  0.00            
ATOM     51  O12 GCD     1      19.020  25.190  12.080  1.00  0.00            
ATOM     52  H25 GCD     1      19.120  24.470  11.450  1.00  0.00            
ATOM     53  C16 GCD     1      17.240  23.840  12.850  1.00  0.00            
ATOM     54  H26 GCD     1      16.570  24.220  12.080  1.00  0.00            
ATOM     55  O13 GCD     1      16.490  23.570  13.960  1.00  0.00            
ATOM     56  C17 GCD     1      17.160  22.830  15.000  1.00  0.00            
ATOM     57  H27 GCD     1      17.600  21.880  14.670  1.00  0.00            
ATOM     58  C18 GCD     1      16.170  22.460  16.020  1.00  0.00            
ATOM     59  H28 GCD     1      15.570  23.330  16.310  1.00  0.00            
ATOM     60  H29 GCD     1      16.650  22.050  16.910  1.00  0.00            
ATOM     61  O14 GCD     1      15.270  21.490  15.500  1.00  0.00            
ATOM     62  H30 GCD     1      14.470  21.410  16.040  1.00  0.00            
ATOM     63  O15 GCD     1      17.760  22.610  12.330  1.00  0.00            
ATOM     64  C19 GCD     1      17.290  22.280  11.020  1.00  0.00            
ATOM     65  H31 GCD     1      16.560  22.970  10.570  1.00  0.00            
ATOM     66  C20 GCD     1      18.510  22.250  10.090  1.00  0.00            
ATOM     67  H32 GCD     1      19.290  21.640  10.580  1.00  0.00            
ATOM     68  O16 GCD     1      19.130  23.510  10.010  1.00  0.00            
ATOM     69  H33 GCD     1      19.830  23.520   9.340  1.00  0.00            
ATOM     70  C21 GCD     1      18.020  21.810   8.750  1.00  0.00            
ATOM     71  H34 GCD     1      17.310  22.590   8.450  1.00  0.00            
ATOM     72  O17 GCD     1      19.100  21.720   7.820  1.00  0.00            
ATOM     73  H35 GCD     1      19.450  20.820   7.720  1.00  0.00            
ATOM     74  C22 GCD     1      17.310  20.440   8.760  1.00  0.00            
ATOM     75  H36 GCD     1      16.720  20.220   7.870  1.00  0.00            
ATOM     76  O18 GCD     1      16.250  20.660   9.700  1.00  0.00            
ATOM     77  C23 GCD     1      16.540  20.950  11.080  1.00  0.00            
ATOM     78  H37 GCD     1      17.120  20.200  11.630  1.00  0.00            
ATOM     79  C24 GCD     1      15.190  20.940  11.730  1.00  0.00            
ATOM     80  H38 GCD     1      14.480  21.400  11.040  1.00  0.00            
ATOM     81  H39 GCD     1      15.130  21.500  12.680  1.00  0.00            
ATOM     82  O19 GCD     1      14.760  19.630  11.940  1.00  0.00            
ATOM     83  H40 GCD     1      13.910  19.410  11.550  1.00  0.00            
ATOM     84  O20 GCD     1      18.120  19.360   9.170  1.00  0.00            
ATOM     85  C25 GCD     1      18.220  18.330   8.140  1.00  0.00            
ATOM     86  H41 GCD     1      17.420  18.510   7.410  1.00  0.00            
ATOM     87  C26 GCD     1      19.640  18.220   7.550  1.00  0.00            
ATOM     88  H42 GCD     1      20.360  18.080   8.370  1.00  0.00            
ATOM     89  O21 GCD     1      19.970  19.360   6.770  1.00  0.00            
ATOM     90  H43 GCD     1      20.700  19.170   6.180  1.00  0.00            
ATOM     91  C27 GCD     1      19.690  17.030   6.650  1.00  0.00            
ATOM     92  H44 GCD     1      18.980  17.240   5.840  1.00  0.00            
ATOM     93  O22 GCD     1      20.970  16.860   6.040  1.00  0.00            
ATOM     94  H45 GCD     1      21.650  16.570   6.660  1.00  0.00            
ATOM     95  C28 GCD     1      19.310  15.730   7.390  1.00  0.00            
ATOM     96  H46 GCD     1      19.360  14.870   6.720  1.00  0.00            
ATOM     97  O23 GCD     1      18.010  15.890   7.900  1.00  0.00            
ATOM     98  C29 GCD     1      17.820  16.990   8.830  1.00  0.00            
ATOM     99  H47 GCD     1      18.330  16.680   9.760  1.00  0.00            
ATOM    100  C30 GCD     1      16.390  16.990   9.230  1.00  0.00            
ATOM    101  H48 GCD     1      16.150  17.820   9.900  1.00  0.00            
ATOM    102  H49 GCD     1      15.990  16.150   9.810  1.00  0.00            
ATOM    103  O24 GCD     1      15.530  17.110   8.150  1.00  0.00            
ATOM    104  H50 GCD     1      14.650  16.890   8.460  1.00  0.00            
ATOM    105  O25 GCD     1      20.380  15.620   8.340  1.00  0.00            
ATOM    106  C31 GCD     1      21.280  14.510   8.300  1.00  0.00            
ATOM    107  H51 GCD     1      21.220  14.230   7.240  1.00  0.00            
ATOM    108  C32 GCD     1      22.670  14.990   8.530  1.00  0.00            
ATOM    109  H52 GCD     1      22.760  15.600   9.440  1.00  0.00            
ATOM    110  O26 GCD     1      23.120  15.780   7.460  1.00  0.00            
ATOM    111  H53 GCD     1      23.990  16.190   7.520  1.00  0.00            
ATOM    112  C33 GCD     1      23.580  13.810   8.790  1.00  0.00            
ATOM    113  H54 GCD     1      23.500  13.200   7.880  1.00  0.00            
ATOM    114  O27 GCD     1      24.900  14.140   8.940  1.00  0.00            
ATOM    115  H55 GCD     1      25.030  14.210   9.900  1.00  0.00            
ATOM    116  C34 GCD     1      23.040  12.850   9.840  1.00  0.00            
ATOM    117  H56 GCD     1      23.640  11.940   9.690  1.00  0.00            
ATOM    118  O28 GCD     1      21.740  12.400   9.420  1.00  0.00            
ATOM    119  C35 GCD     1      20.770  13.470   9.280  1.00  0.00            
ATOM    120  H57 GCD     1      20.500  13.960  10.220  1.00  0.00            
ATOM    121  C36 GCD     1      19.520  12.720   8.830  1.00  0.00            
ATOM    122  H58 GCD     1      18.740  13.480   8.690  1.00  0.00            
ATOM    123  H59 GCD     1      19.250  11.990   9.600  1.00  0.00            
ATOM    124  O29 GCD     1      19.560  12.050   7.530  1.00  0.00            
ATOM    125  H60 GCD     1      20.470  11.900   7.230  1.00  0.00            
ATOM    126  O30 GCD     1      22.940  13.470  11.060  1.00  0.00            
ATOM    127  C37 GCD     1      23.810  12.970  12.100  1.00  0.00            
ATOM    128  H61 GCD     1      24.400  12.130  11.700  1.00  0.00            
ATOM    129  C38 GCD     1      24.740  14.040  12.490  1.00  0.00            
ATOM    130  H62 GCD     1      24.110  14.890  12.790  1.00  0.00            
ATOM    131  O31 GCD     1      25.510  14.530  11.390  1.00  0.00            
ATOM    132  H63 GCD     1      26.130  15.170  11.750  1.00  0.00            
ATOM    133  C39 GCD     1      25.690  13.610  13.610  1.00  0.00            
ATOM    134  H64 GCD     1      26.320  12.820  13.190  1.00  0.00            
ATOM    135  O32 GCD     1      26.580  14.660  14.080  1.00  0.00            
ATOM    136  H65 GCD     1      26.910  14.470  14.960  1.00  0.00            
ATOM    137  C40 GCD     1      24.870  13.000  14.760  1.00  0.00            
ATOM    138  H66 GCD     1      25.580  12.600  15.490  1.00  0.00            
ATOM    139  O33 GCD     1      24.060  11.910  14.190  1.00  0.00            
ATOM    140  C41 GCD     1      23.040  12.410  13.330  1.00  0.00            
ATOM    141  H67 GCD     1      22.340  13.160  13.720  1.00  0.00            
ATOM    142  C42 GCD     1      22.170  11.270  12.900  1.00  0.00            
ATOM    143  H68 GCD     1      22.540  10.490  12.220  1.00  0.00            
ATOM    144  H69 GCD     1      21.300  11.710  12.400  1.00  0.00            
ATOM    145  O34 GCD     1      21.550  10.730  14.090  1.00  0.00            
ATOM    146  H70 GCD     1      21.090   9.910  13.840  1.00  0.00            
ATOM    147  O35 GCD     1      24.070  14.020  15.330  1.00  0.00            
ATOM    148  C43 GCD     1      23.890  14.000  16.690  1.00  0.00            
ATOM    149  H71 GCD     1      24.040  12.980  17.060  1.00  0.00            
ATOM    150  C44 GCD     1      24.920  14.870  17.430  1.00  0.00            
ATOM    151  H72 GCD     1      24.740  15.880  17.040  1.00  0.00            
ATOM    152  O36 GCD     1      26.240  14.370  17.180  1.00  0.00            
ATOM    153  H73 GCD     1      26.760  15.180  17.220  1.00  0.00            
ATOM    154  C45 GCD     1      24.610  14.750  18.950  1.00  0.00            
ATOM    155  H74 GCD     1      24.860  13.730  19.270  1.00  0.00            
ATOM    156  O37 GCD     1      25.470  15.560  19.780  1.00  0.00            
ATOM    157  H75 GCD     1      25.120  16.450  19.930  1.00  0.00            
ATOM    158  C46 GCD     1      23.100  15.020  19.330  1.00  0.00            
ATOM    159  H76 GCD     1      22.940  14.860  20.400  1.00  0.00            
ATOM    160  O38 GCD     1      22.890  16.400  18.970  1.00  0.00            
ATOM    161  O39 GCD     1      22.290  14.200  18.520  1.00  0.00            
ATOM    162  C47 GCD     1      22.500  14.370  17.100  1.00  0.00            
ATOM    163  H77 GCD     1      22.400  15.430  16.830  1.00  0.00            
ATOM    164  C48 GCD     1      21.470  13.430  16.490  1.00  0.00            
ATOM    165  H78 GCD     1      21.250  13.760  15.470  1.00  0.00            
ATOM    166  H79 GCD     1      20.470  13.630  16.890  1.00  0.00            
ATOM    167  O40 GCD     1      21.740  12.040  16.620  1.00  0.00            
ATOM    168  H80 GCD     1      22.370  11.840  15.920  1.00  0.00            
ATOM    169  C1  CM7     2      20.090  18.820  15.960  1.00  0.00            
ATOM    170  C2  CM7     2      21.440  18.180  15.820  1.00  0.00            
ATOM    171  C3  CM7     2      22.060  18.410  14.450  1.00  0.00            
ATOM    172  O1  CM7     2      23.070  19.130  14.290  1.00  0.00            
ATOM    173  N1  CM7     2      21.470  17.870  13.300  1.00  0.00            
ATOM    174  C4  CM7     2      21.860  18.380  12.050  1.00  0.00            
ATOM    175  C5  CM7     2      22.970  17.790  11.360  1.00  0.00            
ATOM    176  C6  CM7     2      23.390  18.320  10.130  1.00  0.00            
ATOM    177  C7  CM7     2      22.600  19.250   9.490  1.00  0.00            
ATOM    178  C8  CM7     2      21.460  19.760  10.080  1.00  0.00            
ATOM    179  C9  CM7     2      21.090  19.280  11.340  1.00  0.00            
ATOM    180  C10 CM7     2      20.400  16.790  13.250  1.00  0.00            
ATOM    181  C11 CM7     2      19.060  17.090  12.670  1.00  0.00            
ATOM    182  C12 CM7     2      18.110  15.930  12.740  1.00  0.00            
ATOM    183  N2  CM7     2      18.720  14.760  12.140  1.00  0.00            
ATOM    184  C13 CM7     2      17.820  13.720  11.640  1.00  0.00            
ATOM    185  C14 CM7     2      16.760  13.210  12.630  1.00  0.00            
ATOM    186  C15 CM7     2      17.340  12.630  13.950  1.00  0.00            
ATOM    187  C16 CM7     2      17.960  11.390  14.020  1.00  0.00            
ATOM    188  C17 CM7     2      18.480  11.000  15.220  1.00  0.00            
ATOM    189  C18 CM7     2      18.450  11.800  16.400  1.00  0.00            
ATOM    190  C19 CM7     2      17.570  12.850  16.410  1.00  0.00            
ATOM    191  C20 CM7     2      17.000  13.230  15.160  1.00  0.00            
ATOM    192  C21 CM7     2      19.950  14.290  12.790  1.00  0.00            
ATOM    193  C22 CM7     2      20.940  15.440  12.710  1.00  0.00            
ATOM    194  H1  CM7     2      20.160  19.860  15.600  1.00  0.00            
ATOM    195  H2  CM7     2      19.380  18.370  15.260  1.00  0.00            
ATOM    196  H3  CM7     2      19.700  18.750  16.980  1.00  0.00            
ATOM    197  H4  CM7     2      21.440  17.140  16.150  1.00  0.00            
ATOM    198  H5  CM7     2      22.090  18.570  16.610  1.00  0.00            
ATOM    199  H6  CM7     2      23.540  17.050  11.910  1.00  0.00            
ATOM    200  H7  CM7     2      24.290  17.940   9.660  1.00  0.00            
ATOM    201  H8  CM7     2      23.000  19.630   8.550  1.00  0.00            
ATOM    202  H9  CM7     2      20.860  20.530   9.600  1.00  0.00            
ATOM    203  H10 CM7     2      20.240  19.760  11.830  1.00  0.00            
ATOM    204  H11 CM7     2      20.100  16.680  14.300  1.00  0.00            
ATOM    205  H12 CM7     2      19.120  17.340  11.600  1.00  0.00            
ATOM    206  H13 CM7     2      18.610  18.020  13.050  1.00  0.00            
ATOM    207  H14 CM7     2      17.190  16.310  12.280  1.00  0.00            
ATOM    208  H15 CM7     2      17.860  15.800  13.800  1.00  0.00            
ATOM    209  H16 CM7     2      18.390  12.870  11.250  1.00  0.00            
ATOM    210  H17 CM7     2      17.220  14.000  10.770  1.00  0.00            
ATOM    211  H18 CM7     2      16.270  12.400  12.080  1.00  0.00            
ATOM    212  H19 CM7     2      15.990  13.980  12.790  1.00  0.00            
ATOM    213  H20 CM7     2      18.190  10.840  13.110  1.00  0.00            
ATOM    214  H21 CM7     2      19.190  10.180  15.200  1.00  0.00            
ATOM    215  H22 CM7     2      19.100  11.520  17.220  1.00  0.00            
ATOM    216  H23 CM7     2      17.440  13.530  17.250  1.00  0.00            
ATOM    217  H24 CM7     2      16.520  14.200  15.070  1.00  0.00            
ATOM    218  H25 CM7     2      20.280  13.450  12.180  1.00  0.00            
ATOM    219  H26 CM7     2      19.750  13.960  13.820  1.00  0.00            
ATOM    220  H27 CM7     2      21.840  15.220  13.300  1.00  0.00            
ATOM    221  H28 CM7     2      21.200  15.680  11.670  1.00  0.00            
TER
ENDMDL
MODEL        1
ATOM      1  H1  GCD     1      15.640  23.900  20.440  1.00  0.00            
ATOM      2  O1  GCD     1      15.960  24.790  20.620  1.00  0.00            
ATOM      3  C1  GCD     1      14.950  25.660  21.230  1.00  0.00            
ATOM      4  H2  GCD     1      14.540  25.270  22.170  1.00  0.00            
ATOM      5  H3  GCD     1      15.470  26.590  21.480  1.00  0.00            
ATOM      6  C2  GCD     1      13.840  26.040  20.300  1.00  0.00            
ATOM      7  H4  GCD     1      14.410  26.170  19.370  1.00  0.00            
ATOM      8  C3  GCD     1      13.060  27.260  20.780  1.00  0.00            
ATOM      9  H5  GCD     1      12.830  27.010  21.820  1.00  0.00            
ATOM     10  C4  GCD     1      11.770  27.460  20.050  1.00  0.00            
ATOM     11  H6  GCD     1      11.870  27.580  18.970  1.00  0.00            
ATOM     12  O2  GCD     1      11.130  28.620  20.550  1.00  0.00            
ATOM     13  H7  GCD     1      10.250  28.620  20.150  1.00  0.00            
ATOM     14  C5  GCD     1      10.940  26.260  20.260  1.00  0.00            
ATOM     15  H8  GCD     1      10.810  26.120  21.350  1.00  0.00            
ATOM     16  O3  GCD     1       9.590  26.480  19.630  1.00  0.00            
ATOM     17  H9  GCD     1       9.740  26.520  18.670  1.00  0.00            
ATOM     18  C6  GCD     1      11.690  25.020  19.570  1.00  0.00            
ATOM     19  O4  GCD     1      12.930  24.860  20.120  1.00  0.00            
ATOM     20  H10 GCD     1      11.150  24.070  19.650  1.00  0.00            
ATOM     21  O5  GCD     1      11.890  25.230  18.190  1.00  0.00            
ATOM     22  C7  GCD     1      11.590  24.190  17.220  1.00  0.00            
ATOM     23  H11 GCD     1      11.610  23.240  17.780  1.00  0.00            
ATOM     24  C8  GCD     1      10.330  24.490  16.450  1.00  0.00            
ATOM     25  H12 GCD     1      10.330  25.530  16.080  1.00  0.00            
ATOM     26  O6  GCD     1       9.240  24.350  17.350  1.00  0.00            
ATOM     27  H13 GCD     1       8.770  25.190  17.330  1.00  0.00            
ATOM     28  C9  GCD     1      10.190  23.540  15.240  1.00  0.00            
ATOM     29  H14 GCD     1      10.080  22.490  15.560  1.00  0.00            
ATOM     30  O7  GCD     1       9.080  23.870  14.490  1.00  0.00            
ATOM     31  H15 GCD     1       9.310  24.710  14.080  1.00  0.00            
ATOM     32  C10 GCD     1      11.480  23.490  14.400  1.00  0.00            
ATOM     33  H16 GCD     1      11.390  22.680  13.660  1.00  0.00            
ATOM     34  O8  GCD     1      12.570  23.120  15.220  1.00  0.00            
ATOM     35  C11 GCD     1      12.840  24.100  16.270  1.00  0.00            
ATOM     36  H17 GCD     1      13.000  25.130  15.910  1.00  0.00            
ATOM     37  C12 GCD     1      14.170  23.800  17.010  1.00  0.00            
ATOM     38  H18 GCD     1      14.410  24.660  17.640  1.00  0.00            
ATOM     39  H19 GCD     1      15.000  23.730  16.300  1.00  0.00            
ATOM     40  O9  GCD     1      14.120  22.600  17.790  1.00  0.00            
ATOM     41  H20 GCD     1      13.840  21.900  17.190  1.00  0.00            
ATOM     42  O10 GCD     1      11.740  24.790  13.830  1.00  0.00            
ATOM     43  C13 GCD     1      11.250  25.030  12.570  1.00  0.00            
ATOM     44  H21 GCD     1      10.460  24.300  12.360  1.00  0.00            
ATOM     45  C14 GCD     1      10.480  26.370  12.580  1.00  0.00            
ATOM     46  H22 GCD     1      11.120  27.190  12.940  1.00  0.00            
ATOM     47  O11 GCD     1       9.290  26.210  13.420  1.00  0.00            
ATOM     48  H23 GCD     1       8.850  27.060  13.530  1.00  0.00            
ATOM     49  C15 GCD     1       9.950  26.750  11.230  1.00  0.00            
ATOM     50  H24 GCD     1       9.320  25.890  11.010  1.00  0.00            
ATOM     51  O12 GCD     1       9.350  27.970  11.240  1.00  0.00            
ATOM     52  H25 GCD     1      10.020  28.640  11.040  1.00  0.00            
ATOM     53  C16 GCD     1      11.100  26.690  10.170  1.00  0.00            
ATOM     54  H26 GCD     1      10.680  26.930   9.190  1.00  0.00            
ATOM     55  O13 GCD     1      11.540  25.310  10.240  1.00  0.00            
ATOM     56  C17 GCD     1      12.280  24.970  11.490  1.00  0.00            
ATOM     57  H27 GCD     1      13.060  25.720  11.690  1.00  0.00            
ATOM     58  C18 GCD     1      12.950  23.600  11.320  1.00  0.00            
ATOM     59  H28 GCD     1      12.080  22.940  11.170  1.00  0.00            
ATOM     60  H29 GCD     1      13.540  23.180  12.150  1.00  0.00            
ATOM     61  O14 GCD     1      13.760  23.510  10.190  1.00  0.00            
ATOM     62  H30 GCD     1      13.280  23.830   9.420  1.00  0.00            
ATOM     63  O15 GCD     1      12.110  27.590  10.540  1.00  0.00            
ATOM     64  C19 GCD     1      12.490  28.530   9.500  1.00  0.00            
ATOM     65  H31 GCD     1      11.910  28.280   8.600  1.00  0.00            
ATOM     66  C20 GCD     1      12.300  29.850  10.140  1.00  0.00            
ATOM     67  H32 GCD     1      12.740  29.890  11.140  1.00  0.00            
ATOM     68  O16 GCD     1      10.920  30.040  10.400  1.00  0.00            
ATOM     69  H33 GCD     1      10.700  30.950  10.640  1.00  0.00            
ATOM     70  C21 GCD     1      12.860  31.000   9.270  1.00  0.00            
ATOM     71  H34 GCD     1      12.240  31.090   8.360  1.00  0.00            
ATOM     72  O17 GCD     1      12.850  32.260   9.980  1.00  0.00            
ATOM     73  H35 GCD     1      12.000  32.400  10.420  1.00  0.00            
ATOM     74  C22 GCD     1      14.270  30.680   8.810  1.00  0.00            
ATOM     75  H36 GCD     1      14.600  31.290   7.960  1.00  0.00            
ATOM     76  O18 GCD     1      14.370  29.320   8.290  1.00  0.00            
ATOM     77  C23 GCD     1      13.970  28.340   9.220  1.00  0.00            
ATOM     78  H37 GCD     1      14.570  28.420  10.130  1.00  0.00            
ATOM     79  C24 GCD     1      14.170  26.990   8.580  1.00  0.00            
ATOM     80  H38 GCD     1      13.660  27.050   7.610  1.00  0.00            
ATOM     81  H39 GCD     1      13.790  26.200   9.250  1.00  0.00            
ATOM     82  O19 GCD     1      15.520  26.590   8.350  1.00  0.00            
ATOM     83  H40 GCD     1      15.690  25.870   8.970  1.00  0.00            
ATOM     84  O20 GCD     1      15.180  30.810   9.850  1.00  0.00            
ATOM     85  C25 GCD     1      16.470  31.470   9.600  1.00  0.00            
ATOM     86  H41 GCD     1      16.700  31.640   8.540  1.00  0.00            
ATOM     87  C26 GCD     1      16.390  32.740  10.380  1.00  0.00            
ATOM     88  H42 GCD     1      16.330  32.450  11.440  1.00  0.00            
ATOM     89  O21 GCD     1      15.270  33.510   9.990  1.00  0.00            
ATOM     90  H43 GCD     1      14.590  32.860   9.740  1.00  0.00            
ATOM     91  C27 GCD     1      17.700  33.450  10.220  1.00  0.00            
ATOM     92  H44 GCD     1      17.770  33.770   9.170  1.00  0.00            
ATOM     93  O22 GCD     1      17.680  34.570  11.070  1.00  0.00            
ATOM     94  H45 GCD     1      17.040  35.220  10.760  1.00  0.00            
ATOM     95  C28 GCD     1      18.830  32.610  10.700  1.00  0.00            
ATOM     96  H46 GCD     1      19.790  33.050  10.420  1.00  0.00            
ATOM     97  O23 GCD     1      18.770  31.380   9.940  1.00  0.00            
ATOM     98  C29 GCD     1      17.580  30.620  10.170  1.00  0.00            
ATOM     99  H47 GCD     1      17.480  30.500  11.260  1.00  0.00            
ATOM    100  C30 GCD     1      17.670  29.290   9.460  1.00  0.00            
ATOM    101  H48 GCD     1      17.860  29.400   8.390  1.00  0.00            
ATOM    102  H49 GCD     1      16.730  28.730   9.580  1.00  0.00            
ATOM    103  O24 GCD     1      18.770  28.510   9.970  1.00  0.00            
ATOM    104  H50 GCD     1      18.760  27.660   9.520  1.00  0.00            
ATOM    105  O25 GCD     1      18.660  32.420  12.140  1.00  0.00            
ATOM    106  C31 GCD     1      19.860  32.640  12.890  1.00  0.00            
ATOM    107  H51 GCD     1      20.680  32.830  12.180  1.00  0.00            
ATOM    108  C32 GCD     1      19.660  33.810  13.820  1.00  0.00            
ATOM    109  H52 GCD     1      18.660  33.630  14.230  1.00  0.00            
ATOM    110  O26 GCD     1      19.560  35.070  13.150  1.00  0.00            
ATOM    111  H53 GCD     1      18.910  34.930  12.460  1.00  0.00            
ATOM    112  C33 GCD     1      20.730  33.790  14.850  1.00  0.00            
ATOM    113  H54 GCD     1      21.660  33.980  14.290  1.00  0.00            
ATOM    114  O27 GCD     1      20.740  34.870  15.840  1.00  0.00            
ATOM    115  H55 GCD     1      19.870  34.790  16.240  1.00  0.00            
ATOM    116  C34 GCD     1      20.810  32.460  15.570  1.00  0.00            
ATOM    117  H56 GCD     1      21.600  32.540  16.320  1.00  0.00            
ATOM    118  O28 GCD     1      21.040  31.440  14.640  1.00  0.00            
ATOM    119  C35 GCD     1      20.130  31.280  13.590  1.00  0.00            
ATOM    120  H57 GCD     1      19.270  30.890  14.160  1.00  0.00            
ATOM    121  C36 GCD     1      20.650  30.230  12.570  1.00  0.00            
ATOM    122  H58 GCD     1      21.570  30.500  12.040  1.00  0.00            
ATOM    123  H59 GCD     1      19.970  30.200  11.710  1.00  0.00            
ATOM    124  O29 GCD     1      20.700  28.950  13.210  1.00  0.00            
ATOM    125  H60 GCD     1      21.210  29.110  14.010  1.00  0.00            
ATOM    126  O30 GCD     1      19.630  32.140  16.310  1.00  0.00            
ATOM    127  C37 GCD     1      19.620  32.410  17.660  1.00  0.00            
ATOM    128  H61 GCD     1      20.580  32.850  17.950  1.00  0.00            
ATOM    129  C38 GCD     1      18.440  33.260  18.050  1.00  0.00            
ATOM    130  H62 GCD     1      17.490  32.820  17.720  1.00  0.00            
ATOM    131  O31 GCD     1      18.570  34.510  17.440  1.00  0.00            
ATOM    132  H63 GCD     1      17.860  34.950  17.930  1.00  0.00            
ATOM    133  C39 GCD     1      18.310  33.410  19.530  1.00  0.00            
ATOM    134  H64 GCD     1      19.150  34.010  19.900  1.00  0.00            
ATOM    135  O32 GCD     1      17.100  34.070  19.890  1.00  0.00            
ATOM    136  H65 GCD     1      16.440  33.400  19.710  1.00  0.00            
ATOM    137  C40 GCD     1      18.230  32.040  20.270  1.00  0.00            
ATOM    138  H66 GCD     1      18.360  32.220  21.340  1.00  0.00            
ATOM    139  O33 GCD     1      19.320  31.240  19.790  1.00  0.00            
ATOM    140  C41 GCD     1      19.470  31.080  18.430  1.00  0.00            
ATOM    141  H67 GCD     1      18.560  30.570  18.090  1.00  0.00            
ATOM    142  C42 GCD     1      20.550  30.050  18.120  1.00  0.00            
ATOM    143  H68 GCD     1      20.600  29.830  17.040  1.00  0.00            
ATOM    144  H69 GCD     1      20.390  29.060  18.560  1.00  0.00            
ATOM    145  O34 GCD     1      21.800  30.610  18.510  1.00  0.00            
ATOM    146  H70 GCD     1      21.550  30.830  19.420  1.00  0.00            
ATOM    147  O35 GCD     1      16.920  31.430  19.930  1.00  0.00            
ATOM    148  C43 GCD     1      16.100  31.080  21.090  1.00  0.00            
ATOM    149  H71 GCD     1      16.270  31.710  21.970  1.00  0.00            
ATOM    150  C44 GCD     1      14.590  31.260  20.740  1.00  0.00            
ATOM    151  H72 GCD     1      14.410  30.640  19.850  1.00  0.00            
ATOM    152  O36 GCD     1      14.380  32.670  20.500  1.00  0.00            
ATOM    153  H73 GCD     1      13.530  32.760  20.050  1.00  0.00            
ATOM    154  C45 GCD     1      13.700  30.650  21.820  1.00  0.00            
ATOM    155  H74 GCD     1      14.040  31.140  22.740  1.00  0.00            
ATOM    156  O37 GCD     1      12.250  30.750  21.640  1.00  0.00            
ATOM    157  H75 GCD     1      11.830  30.110  21.050  1.00  0.00            
ATOM    158  C46 GCD     1      14.070  29.210  21.930  1.00  0.00            
ATOM    159  H76 GCD     1      13.490  28.670  22.680  1.00  0.00            
ATOM    160  O38 GCD     1      13.890  28.420  20.690  1.00  0.00            
ATOM    161  O39 GCD     1      15.450  29.060  22.250  1.00  0.00            
ATOM    162  C47 GCD     1      16.330  29.540  21.290  1.00  0.00            
ATOM    163  H77 GCD     1      16.270  28.960  20.360  1.00  0.00            
ATOM    164  C48 GCD     1      17.670  29.290  21.900  1.00  0.00            
ATOM    165  H78 GCD     1      18.450  29.290  21.120  1.00  0.00            
ATOM    166  H79 GCD     1      17.610  28.260  22.290  1.00  0.00            
ATOM    167  O40 GCD     1      18.060  30.200  22.960  1.00  0.00            
ATOM    168  H80 GCD     1      17.460  30.050  23.700  1.00  0.00            
ATOM    169  C1  CM7     2      11.940  31.740  13.650  1.00  0.00            
ATOM    170  C2  CM7     2      12.170  31.060  15.010  1.00  0.00            
ATOM    171  C3  CM7     2      13.310  29.940  14.940  1.00  0.00            
ATOM    172  O1  CM7     2      13.010  28.780  14.650  1.00  0.00            
ATOM    173  N1  CM7     2      14.560  30.290  15.400  1.00  0.00            
ATOM    174  C4  CM7     2      14.920  31.680  15.570  1.00  0.00            
ATOM    175  C5  CM7     2      14.680  32.330  16.820  1.00  0.00            
ATOM    176  C6  CM7     2      15.150  33.680  16.850  1.00  0.00            
ATOM    177  C7  CM7     2      15.750  34.350  15.770  1.00  0.00            
ATOM    178  C8  CM7     2      15.930  33.680  14.600  1.00  0.00            
ATOM    179  C9  CM7     2      15.470  32.350  14.460  1.00  0.00            
ATOM    180  C10 CM7     2      15.540  29.240  15.740  1.00  0.00            
ATOM    181  C11 CM7     2      17.010  29.690  15.380  1.00  0.00            
ATOM    182  C12 CM7     2      17.830  28.410  15.610  1.00  0.00            
ATOM    183  N2  CM7     2      17.690  27.780  16.970  1.00  0.00            
ATOM    184  C13 CM7     2      18.580  26.620  17.270  1.00  0.00            
ATOM    185  C14 CM7     2      18.470  25.440  16.310  1.00  0.00            
ATOM    186  C15 CM7     2      18.990  24.190  16.980  1.00  0.00            
ATOM    187  C16 CM7     2      18.230  23.520  17.930  1.00  0.00            
ATOM    188  C17 CM7     2      18.830  22.480  18.720  1.00  0.00            
ATOM    189  C18 CM7     2      20.170  22.220  18.630  1.00  0.00            
ATOM    190  C19 CM7     2      20.950  22.870  17.640  1.00  0.00            
ATOM    191  C20 CM7     2      20.350  23.900  16.830  1.00  0.00            
ATOM    192  C21 CM7     2      16.250  27.480  17.280  1.00  0.00            
ATOM    193  C22 CM7     2      15.400  28.730  17.150  1.00  0.00            
ATOM    194  H1  CM7     2      11.310  31.160  12.970  1.00  0.00            
ATOM    195  H2  CM7     2      11.490  32.720  13.850  1.00  0.00            
ATOM    196  H3  CM7     2      12.920  31.660  13.180  1.00  0.00            
ATOM    197  H4  CM7     2      11.170  30.690  15.300  1.00  0.00            
ATOM    198  H5  CM7     2      12.410  31.750  15.830  1.00  0.00            
ATOM    199  H6  CM7     2      14.290  31.800  17.690  1.00  0.00            
ATOM    200  H7  CM7     2      14.990  34.230  17.780  1.00  0.00            
ATOM    201  H8  CM7     2      16.100  35.370  15.840  1.00  0.00            
ATOM    202  H9  CM7     2      16.400  34.300  13.840  1.00  0.00            
ATOM    203  H10 CM7     2      15.650  31.860  13.500  1.00  0.00            
ATOM    204  H11 CM7     2      15.330  28.360  15.110  1.00  0.00            
ATOM    205  H12 CM7     2      17.320  30.520  16.010  1.00  0.00            
ATOM    206  H13 CM7     2      17.120  30.030  14.340  1.00  0.00            
ATOM    207  H14 CM7     2      18.890  28.620  15.430  1.00  0.00            
ATOM    208  H15 CM7     2      17.650  27.630  14.850  1.00  0.00            
ATOM    209  H16 CM7     2      18.250  26.370  18.290  1.00  0.00            
ATOM    210  H17 CM7     2      19.590  27.040  17.310  1.00  0.00            
ATOM    211  H18 CM7     2      19.020  25.710  15.400  1.00  0.00            
ATOM    212  H19 CM7     2      17.420  25.280  16.010  1.00  0.00            
ATOM    213  H20 CM7     2      17.200  23.740  18.200  1.00  0.00            
ATOM    214  H21 CM7     2      18.260  21.990  19.510  1.00  0.00            
ATOM    215  H22 CM7     2      20.580  21.420  19.230  1.00  0.00            
ATOM    216  H23 CM7     2      22.020  22.670  17.590  1.00  0.00            
ATOM    217  H24 CM7     2      20.870  24.490  16.080  1.00  0.00            
ATOM    218  H25 CM7     2      16.260  27.020  18.280  1.00  0.00            
ATOM    219  H26 CM7     2      15.910  26.730  16.550  1.00  0.00            
ATOM    220  H27 CM7     2      14.400  28.310  17.340  1.00  0.00            
ATOM    221  H28 CM7     2      15.580  29.570  17.830  1.00  0.00            
TER
ENDMDL
MODEL        1
ATOM      1  H1  GCD     1      19.470  28.650  37.270  1.00  0.00            
ATOM      2  O1  GCD     1      19.910  27.870  36.920  1.00  0.00            
ATOM      3  C1  GCD     1      18.820  27.410  36.040  1.00  0.00            
ATOM      4  H2  GCD     1      19.150  26.630  35.340  1.00  0.00            
ATOM      5  H3  GCD     1      18.120  26.930  36.730  1.00  0.00            
ATOM      6  C2  GCD     1      18.050  28.510  35.330  1.00  0.00            
ATOM      7  H4  GCD     1      17.240  28.010  34.780  1.00  0.00            
ATOM      8  C3  GCD     1      18.850  29.400  34.470  1.00  0.00            
ATOM      9  H5  GCD     1      19.670  29.840  35.040  1.00  0.00            
ATOM     10  C4  GCD     1      17.900  30.450  33.840  1.00  0.00            
ATOM     11  H6  GCD     1      17.130  29.990  33.210  1.00  0.00            
ATOM     12  O2  GCD     1      18.740  31.290  33.030  1.00  0.00            
ATOM     13  H7  GCD     1      18.090  31.930  32.740  1.00  0.00            
ATOM     14  C5  GCD     1      17.180  31.230  35.000  1.00  0.00            
ATOM     15  H8  GCD     1      17.980  31.740  35.550  1.00  0.00            
ATOM     16  O3  GCD     1      16.210  32.190  34.490  1.00  0.00            
ATOM     17  H9  GCD     1      15.650  31.730  33.850  1.00  0.00            
ATOM     18  C6  GCD     1      16.520  30.260  35.890  1.00  0.00            
ATOM     19  O4  GCD     1      17.520  29.400  36.340  1.00  0.00            
ATOM     20  H10 GCD     1      16.080  30.790  36.740  1.00  0.00            
ATOM     21  O5  GCD     1      15.450  29.520  35.240  1.00  0.00            
ATOM     22  C7  GCD     1      14.240  29.380  36.050  1.00  0.00            
ATOM     23  H11 GCD     1      14.560  29.490  37.100  1.00  0.00            
ATOM     24  C8  GCD     1      13.260  30.470  35.710  1.00  0.00            
ATOM     25  H12 GCD     1      13.120  30.380  34.620  1.00  0.00            
ATOM     26  O6  GCD     1      13.680  31.770  36.090  1.00  0.00            
ATOM     27  H13 GCD     1      14.530  31.960  35.680  1.00  0.00            
ATOM     28  C9  GCD     1      11.910  30.200  36.360  1.00  0.00            
ATOM     29  H14 GCD     1      12.110  30.180  37.440  1.00  0.00            
ATOM     30  O7  GCD     1      10.890  31.070  36.070  1.00  0.00            
ATOM     31  H15 GCD     1      11.230  31.890  36.440  1.00  0.00            
ATOM     32  C10 GCD     1      11.430  28.810  35.970  1.00  0.00            
ATOM     33  H16 GCD     1      10.450  28.610  36.410  1.00  0.00            
ATOM     34  O8  GCD     1      12.450  27.830  36.500  1.00  0.00            
ATOM     35  C11 GCD     1      13.720  27.970  35.880  1.00  0.00            
ATOM     36  H17 GCD     1      13.630  27.880  34.790  1.00  0.00            
ATOM     37  C12 GCD     1      14.700  26.970  36.460  1.00  0.00            
ATOM     38  H18 GCD     1      15.600  27.040  35.830  1.00  0.00            
ATOM     39  H19 GCD     1      14.340  25.950  36.290  1.00  0.00            
ATOM     40  O9  GCD     1      14.930  27.270  37.880  1.00  0.00            
ATOM     41  H20 GCD     1      14.150  27.060  38.410  1.00  0.00            
ATOM     42  O10 GCD     1      11.350  28.830  34.580  1.00  0.00            
ATOM     43  C13 GCD     1      10.130  28.740  33.940  1.00  0.00            
ATOM     44  H21 GCD     1       9.330  29.020  34.640  1.00  0.00            
ATOM     45  C14 GCD     1      10.070  29.730  32.740  1.00  0.00            
ATOM     46  H22 GCD     1      10.780  29.360  31.990  1.00  0.00            
ATOM     47  O11 GCD     1      10.480  30.980  33.170  1.00  0.00            
ATOM     48  H23 GCD     1      10.830  30.900  34.070  1.00  0.00            
ATOM     49  C15 GCD     1       8.640  29.660  32.090  1.00  0.00            
ATOM     50  H24 GCD     1       7.890  29.980  32.820  1.00  0.00            
ATOM     51  O12 GCD     1       8.360  30.460  30.960  1.00  0.00            
ATOM     52  H25 GCD     1       8.550  31.390  31.170  1.00  0.00            
ATOM     53  C16 GCD     1       8.450  28.190  31.700  1.00  0.00            
ATOM     54  H26 GCD     1       7.460  28.160  31.250  1.00  0.00            
ATOM     55  O13 GCD     1       8.610  27.340  32.860  1.00  0.00            
ATOM     56  C17 GCD     1       9.970  27.340  33.310  1.00  0.00            
ATOM     57  H27 GCD     1      10.710  27.210  32.520  1.00  0.00            
ATOM     58  C18 GCD     1      10.160  26.150  34.240  1.00  0.00            
ATOM     59  H28 GCD     1      11.220  26.100  34.520  1.00  0.00            
ATOM     60  H29 GCD     1       9.900  25.170  33.820  1.00  0.00            
ATOM     61  O14 GCD     1       9.340  26.430  35.340  1.00  0.00            
ATOM     62  H30 GCD     1       8.470  26.070  35.150  1.00  0.00            
ATOM     63  O15 GCD     1       9.370  27.890  30.640  1.00  0.00            
ATOM     64  C19 GCD     1       8.810  27.080  29.490  1.00  0.00            
ATOM     65  H31 GCD     1       7.720  26.980  29.610  1.00  0.00            
ATOM     66  C20 GCD     1       9.140  27.850  28.240  1.00  0.00            
ATOM     67  H32 GCD     1      10.220  28.040  28.180  1.00  0.00            
ATOM     68  O16 GCD     1       8.530  29.110  28.350  1.00  0.00            
ATOM     69  H33 GCD     1       8.500  29.390  29.280  1.00  0.00            
ATOM     70  C21 GCD     1       8.570  27.200  27.030  1.00  0.00            
ATOM     71  H34 GCD     1       7.510  26.930  27.130  1.00  0.00            
ATOM     72  O17 GCD     1       8.790  27.950  25.840  1.00  0.00            
ATOM     73  H35 GCD     1       9.390  28.680  26.040  1.00  0.00            
ATOM     74  C22 GCD     1       9.360  25.900  26.960  1.00  0.00            
ATOM     75  H36 GCD     1       9.020  25.230  26.160  1.00  0.00            
ATOM     76  O18 GCD     1       9.030  25.130  28.110  1.00  0.00            
ATOM     77  C23 GCD     1       9.430  25.690  29.340  1.00  0.00            
ATOM     78  H37 GCD     1      10.520  25.740  29.350  1.00  0.00            
ATOM     79  C24 GCD     1       8.940  24.750  30.510  1.00  0.00            
ATOM     80  H38 GCD     1       7.860  24.620  30.440  1.00  0.00            
ATOM     81  H39 GCD     1       9.170  25.130  31.520  1.00  0.00            
ATOM     82  O19 GCD     1       9.670  23.500  30.470  1.00  0.00            
ATOM     83  H40 GCD     1      10.520  23.610  30.900  1.00  0.00            
ATOM     84  O20 GCD     1      10.850  26.100  26.870  1.00  0.00            
ATOM     85  C25 GCD     1      11.410  25.300  25.810  1.00  0.00            
ATOM     86  H41 GCD     1      10.610  24.690  25.370  1.00  0.00            
ATOM     87  C26 GCD     1      11.930  26.270  24.710  1.00  0.00            
ATOM     88  H42 GCD     1      12.700  26.890  25.180  1.00  0.00            
ATOM     89  O21 GCD     1      10.860  26.990  24.090  1.00  0.00            
ATOM     90  H43 GCD     1      10.680  27.630  24.790  1.00  0.00            
ATOM     91  C27 GCD     1      12.710  25.420  23.620  1.00  0.00            
ATOM     92  H44 GCD     1      11.940  24.770  23.170  1.00  0.00            
ATOM     93  O22 GCD     1      13.230  26.150  22.490  1.00  0.00            
ATOM     94  H45 GCD     1      14.090  26.530  22.730  1.00  0.00            
ATOM     95  C28 GCD     1      13.740  24.510  24.260  1.00  0.00            
ATOM     96  H46 GCD     1      14.130  23.780  23.550  1.00  0.00            
ATOM     97  O23 GCD     1      13.100  23.710  25.240  1.00  0.00            
ATOM     98  C29 GCD     1      12.490  24.430  26.340  1.00  0.00            
ATOM     99  H47 GCD     1      13.380  24.950  26.710  1.00  0.00            
ATOM    100  C30 GCD     1      12.020  23.490  27.480  1.00  0.00            
ATOM    101  H48 GCD     1      11.150  22.900  27.160  1.00  0.00            
ATOM    102  H49 GCD     1      11.700  24.100  28.340  1.00  0.00            
ATOM    103  O24 GCD     1      12.990  22.620  27.970  1.00  0.00            
ATOM    104  H50 GCD     1      13.170  21.900  27.360  1.00  0.00            
ATOM    105  O25 GCD     1      14.740  25.230  24.910  1.00  0.00            
ATOM    106  C31 GCD     1      15.940  25.380  24.220  1.00  0.00            
ATOM    107  H51 GCD     1      15.760  25.050  23.190  1.00  0.00            
ATOM    108  C32 GCD     1      16.370  26.840  24.310  1.00  0.00            
ATOM    109  H52 GCD     1      16.470  27.240  25.320  1.00  0.00            
ATOM    110  O26 GCD     1      15.370  27.660  23.640  1.00  0.00            
ATOM    111  H53 GCD     1      15.350  28.570  23.960  1.00  0.00            
ATOM    112  C33 GCD     1      17.790  26.970  23.740  1.00  0.00            
ATOM    113  H54 GCD     1      17.720  26.610  22.710  1.00  0.00            
ATOM    114  O27 GCD     1      18.360  28.330  23.760  1.00  0.00            
ATOM    115  H55 GCD     1      18.660  28.450  24.670  1.00  0.00            
ATOM    116  C34 GCD     1      18.680  26.030  24.480  1.00  0.00            
ATOM    117  H56 GCD     1      19.640  26.030  23.950  1.00  0.00            
ATOM    118  O28 GCD     1      18.200  24.730  24.490  1.00  0.00            
ATOM    119  C35 GCD     1      16.910  24.540  25.070  1.00  0.00            
ATOM    120  H57 GCD     1      16.960  24.910  26.100  1.00  0.00            
ATOM    121  C36 GCD     1      16.650  23.060  25.050  1.00  0.00            
ATOM    122  H58 GCD     1      15.670  22.830  25.490  1.00  0.00            
ATOM    123  H59 GCD     1      17.390  22.710  25.780  1.00  0.00            
ATOM    124  O29 GCD     1      16.790  22.490  23.690  1.00  0.00            
ATOM    125  H60 GCD     1      17.590  22.900  23.350  1.00  0.00            
ATOM    126  O30 GCD     1      18.810  26.560  25.860  1.00  0.00            
ATOM    127  C37 GCD     1      20.100  26.780  26.230  1.00  0.00            
ATOM    128  H61 GCD     1      20.880  26.770  25.460  1.00  0.00            
ATOM    129  C38 GCD     1      20.250  28.250  26.760  1.00  0.00            
ATOM    130  H62 GCD     1      19.510  28.380  27.560  1.00  0.00            
ATOM    131  O31 GCD     1      19.920  29.160  25.730  1.00  0.00            
ATOM    132  H63 GCD     1      20.530  29.030  24.990  1.00  0.00            
ATOM    133  C39 GCD     1      21.620  28.550  27.350  1.00  0.00            
ATOM    134  H64 GCD     1      22.420  28.490  26.600  1.00  0.00            
ATOM    135  O32 GCD     1      21.730  29.920  27.800  1.00  0.00            
ATOM    136  H65 GCD     1      21.690  29.950  28.760  1.00  0.00            
ATOM    137  C40 GCD     1      21.890  27.520  28.450  1.00  0.00            
ATOM    138  H66 GCD     1      22.930  27.680  28.730  1.00  0.00            
ATOM    139  O33 GCD     1      21.750  26.210  27.890  1.00  0.00            
ATOM    140  C41 GCD     1      20.410  25.870  27.440  1.00  0.00            
ATOM    141  H67 GCD     1      19.800  25.980  28.350  1.00  0.00            
ATOM    142  C42 GCD     1      20.390  24.390  27.120  1.00  0.00            
ATOM    143  H68 GCD     1      19.380  24.040  26.850  1.00  0.00            
ATOM    144  H69 GCD     1      20.790  23.830  27.970  1.00  0.00            
ATOM    145  O34 GCD     1      21.360  24.100  26.110  1.00  0.00            
ATOM    146  H70 GCD     1      22.180  24.350  26.550  1.00  0.00            
ATOM    147  O35 GCD     1      20.970  27.670  29.560  1.00  0.00            
ATOM    148  C43 GCD     1      21.530  27.790  30.830  1.00  0.00            
ATOM    149  H71 GCD     1      22.620  27.680  30.830  1.00  0.00            
ATOM    150  C44 GCD     1      21.090  29.240  31.310  1.00  0.00            
ATOM    151  H72 GCD     1      19.990  29.260  31.270  1.00  0.00            
ATOM    152  O36 GCD     1      21.860  30.180  30.450  1.00  0.00            
ATOM    153  H73 GCD     1      21.670  31.090  30.690  1.00  0.00            
ATOM    154  C45 GCD     1      21.540  29.280  32.780  1.00  0.00            
ATOM    155  H74 GCD     1      22.600  29.060  32.930  1.00  0.00            
ATOM    156  O37 GCD     1      21.380  30.660  33.250  1.00  0.00            
ATOM    157  H75 GCD     1      20.450  30.880  33.230  1.00  0.00            
ATOM    158  C46 GCD     1      20.840  28.250  33.580  1.00  0.00            
ATOM    159  H76 GCD     1      21.020  28.230  34.660  1.00  0.00            
ATOM    160  O38 GCD     1      19.470  28.470  33.450  1.00  0.00            
ATOM    161  O39 GCD     1      21.140  26.960  33.070  1.00  0.00            
ATOM    162  C47 GCD     1      20.850  26.710  31.690  1.00  0.00            
ATOM    163  H77 GCD     1      19.760  26.750  31.570  1.00  0.00            
ATOM    164  C48 GCD     1      21.280  25.300  31.300  1.00  0.00            
ATOM    165  H78 GCD     1      20.840  25.150  30.310  1.00  0.00            
ATOM    166  H79 GCD     1      20.880  24.580  32.020  1.00  0.00            
ATOM    167  O40 GCD     1      22.660  25.100  31.170  1.00  0.00            
ATOM    168  H80 GCD     1      22.830  24.390  30.530  1.00  0.00            
ATOM    169  C1  CM7     2      10.960  31.500  24.530  1.00  0.00            
ATOM    170  C2  CM7     2      11.360  31.450  25.960  1.00  0.00            
ATOM    171  C3  CM7     2      11.680  29.990  26.490  1.00  0.00            
ATOM    172  O1  CM7     2      11.330  28.960  25.940  1.00  0.00            
ATOM    173  N1  CM7     2      12.420  29.890  27.650  1.00  0.00            
ATOM    174  C4  CM7     2      12.710  30.970  28.480  1.00  0.00            
ATOM    175  C5  CM7     2      11.870  31.280  29.620  1.00  0.00            
ATOM    176  C6  CM7     2      12.200  32.320  30.510  1.00  0.00            
ATOM    177  C7  CM7     2      13.410  32.950  30.270  1.00  0.00            
ATOM    178  C8  CM7     2      14.210  32.660  29.200  1.00  0.00            
ATOM    179  C9  CM7     2      13.880  31.720  28.260  1.00  0.00            
ATOM    180  C10 CM7     2      13.050  28.620  28.010  1.00  0.00            
ATOM    181  C11 CM7     2      14.590  28.640  27.830  1.00  0.00            
ATOM    182  C12 CM7     2      15.080  27.230  28.110  1.00  0.00            
ATOM    183  N2  CM7     2      14.810  26.720  29.460  1.00  0.00            
ATOM    184  C13 CM7     2      15.410  25.400  29.770  1.00  0.00            
ATOM    185  C14 CM7     2      16.950  25.400  29.430  1.00  0.00            
ATOM    186  C15 CM7     2      17.580  24.190  30.110  1.00  0.00            
ATOM    187  C16 CM7     2      17.870  23.040  29.270  1.00  0.00            
ATOM    188  C17 CM7     2      18.610  21.950  29.840  1.00  0.00            
ATOM    189  C18 CM7     2      18.890  22.040  31.240  1.00  0.00            
ATOM    190  C19 CM7     2      18.520  23.120  32.030  1.00  0.00            
ATOM    191  C20 CM7     2      17.950  24.220  31.420  1.00  0.00            
ATOM    192  C21 CM7     2      13.440  26.940  29.940  1.00  0.00            
ATOM    193  C22 CM7     2      12.820  28.290  29.530  1.00  0.00            
ATOM    194  H1  CM7     2      10.090  30.840  24.390  1.00  0.00            
ATOM    195  H2  CM7     2      10.600  32.520  24.360  1.00  0.00            
ATOM    196  H3  CM7     2      11.740  31.220  23.820  1.00  0.00            
ATOM    197  H4  CM7     2      10.610  31.900  26.620  1.00  0.00            
ATOM    198  H5  CM7     2      12.310  32.000  26.100  1.00  0.00            
ATOM    199  H6  CM7     2      10.990  30.670  29.810  1.00  0.00            
ATOM    200  H7  CM7     2      11.600  32.580  31.370  1.00  0.00            
ATOM    201  H8  CM7     2      13.560  33.760  30.970  1.00  0.00            
ATOM    202  H9  CM7     2      15.080  33.290  29.030  1.00  0.00            
ATOM    203  H10 CM7     2      14.510  31.500  27.400  1.00  0.00            
ATOM    204  H11 CM7     2      12.630  27.800  27.420  1.00  0.00            
ATOM    205  H12 CM7     2      15.070  29.390  28.480  1.00  0.00            
ATOM    206  H13 CM7     2      14.770  28.960  26.800  1.00  0.00            
ATOM    207  H14 CM7     2      16.130  27.150  27.810  1.00  0.00            
ATOM    208  H15 CM7     2      14.520  26.600  27.400  1.00  0.00            
ATOM    209  H16 CM7     2      14.860  24.650  29.190  1.00  0.00            
ATOM    210  H17 CM7     2      15.340  25.150  30.840  1.00  0.00            
ATOM    211  H18 CM7     2      17.540  26.300  29.650  1.00  0.00            
ATOM    212  H19 CM7     2      16.970  25.400  28.330  1.00  0.00            
ATOM    213  H20 CM7     2      17.570  23.000  28.230  1.00  0.00            
ATOM    214  H21 CM7     2      18.930  21.060  29.310  1.00  0.00            
ATOM    215  H22 CM7     2      19.400  21.190  31.680  1.00  0.00            
ATOM    216  H23 CM7     2      18.690  23.080  33.110  1.00  0.00            
ATOM    217  H24 CM7     2      17.810  25.130  31.990  1.00  0.00            
ATOM    218  H25 CM7     2      13.520  26.860  31.030  1.00  0.00            
ATOM    219  H26 CM7     2      12.810  26.220  29.400  1.00  0.00            
ATOM    220  H27 CM7     2      11.750  28.260  29.780  1.00  0.00            
ATOM    221  H28 CM7     2      13.270  29.060  30.160  1.00  0.00            
TER
ENDMDL
MODEL        1
ATOM      1  H1  GCD     1      20.460  11.570  25.440  1.00  0.00            
ATOM      2  O1  GCD     1      21.400  11.760  25.350  1.00  0.00            
ATOM      3  C1  GCD     1      21.190  12.670  24.290  1.00  0.00            
ATOM      4  H2  GCD     1      22.020  13.390  24.240  1.00  0.00            
ATOM      5  H3  GCD     1      21.140  12.020  23.410  1.00  0.00            
ATOM      6  C2  GCD     1      19.860  13.450  24.320  1.00  0.00            
ATOM      7  H4  GCD     1      19.620  13.910  23.350  1.00  0.00            
ATOM      8  C3  GCD     1      19.740  14.540  25.420  1.00  0.00            
ATOM      9  H5  GCD     1      20.270  14.160  26.300  1.00  0.00            
ATOM     10  C4  GCD     1      18.250  14.860  25.750  1.00  0.00            
ATOM     11  H6  GCD     1      17.880  15.520  24.950  1.00  0.00            
ATOM     12  O2  GCD     1      18.090  15.560  27.010  1.00  0.00            
ATOM     13  H7  GCD     1      17.780  16.430  26.740  1.00  0.00            
ATOM     14  C5  GCD     1      17.420  13.600  25.840  1.00  0.00            
ATOM     15  H8  GCD     1      17.870  13.030  26.660  1.00  0.00            
ATOM     16  O3  GCD     1      15.990  13.860  26.040  1.00  0.00            
ATOM     17  H9  GCD     1      15.670  14.230  25.210  1.00  0.00            
ATOM     18  C6  GCD     1      17.610  12.750  24.580  1.00  0.00            
ATOM     19  O4  GCD     1      18.970  12.340  24.510  1.00  0.00            
ATOM     20  H10 GCD     1      17.030  11.820  24.640  1.00  0.00            
ATOM     21  O5  GCD     1      17.220  13.540  23.460  1.00  0.00            
ATOM     22  C7  GCD     1      16.120  12.960  22.720  1.00  0.00            
ATOM     23  H11 GCD     1      15.740  12.090  23.270  1.00  0.00            
ATOM     24  C8  GCD     1      14.910  13.890  22.500  1.00  0.00            
ATOM     25  H12 GCD     1      15.310  14.800  22.030  1.00  0.00            
ATOM     26  O6  GCD     1      14.380  14.300  23.820  1.00  0.00            
ATOM     27  H13 GCD     1      14.080  15.200  23.680  1.00  0.00            
ATOM     28  C9  GCD     1      13.850  13.120  21.740  1.00  0.00            
ATOM     29  H14 GCD     1      13.650  12.210  22.330  1.00  0.00            
ATOM     30  O7  GCD     1      12.570  13.740  21.640  1.00  0.00            
ATOM     31  H15 GCD     1      11.890  13.060  21.660  1.00  0.00            
ATOM     32  C10 GCD     1      14.410  12.710  20.370  1.00  0.00            
ATOM     33  H16 GCD     1      13.630  12.120  19.880  1.00  0.00            
ATOM     34  O8  GCD     1      15.570  11.850  20.540  1.00  0.00            
ATOM     35  C11 GCD     1      16.610  12.450  21.300  1.00  0.00            
ATOM     36  H17 GCD     1      16.960  13.330  20.730  1.00  0.00            
ATOM     37  C12 GCD     1      17.760  11.390  21.430  1.00  0.00            
ATOM     38  H18 GCD     1      18.700  11.850  21.760  1.00  0.00            
ATOM     39  H19 GCD     1      18.060  11.040  20.430  1.00  0.00            
ATOM     40  O9  GCD     1      17.360  10.260  22.170  1.00  0.00            
ATOM     41  H20 GCD     1      16.600   9.860  21.720  1.00  0.00            
ATOM     42  O10 GCD     1      14.700  13.930  19.600  1.00  0.00            
ATOM     43  C13 GCD     1      14.140  14.120  18.280  1.00  0.00            
ATOM     44  H21 GCD     1      14.110  13.170  17.740  1.00  0.00            
ATOM     45  C14 GCD     1      12.830  14.860  18.400  1.00  0.00            
ATOM     46  H22 GCD     1      13.000  15.770  19.000  1.00  0.00            
ATOM     47  O11 GCD     1      11.740  14.020  19.010  1.00  0.00            
ATOM     48  H23 GCD     1      11.930  13.770  19.920  1.00  0.00            
ATOM     49  C15 GCD     1      12.340  15.310  17.050  1.00  0.00            
ATOM     50  H24 GCD     1      12.120  14.420  16.450  1.00  0.00            
ATOM     51  O12 GCD     1      11.130  16.050  17.220  1.00  0.00            
ATOM     52  H25 GCD     1      10.810  15.840  18.100  1.00  0.00            
ATOM     53  C16 GCD     1      13.440  16.020  16.260  1.00  0.00            
ATOM     54  H26 GCD     1      13.280  16.130  15.190  1.00  0.00            
ATOM     55  O13 GCD     1      14.700  15.320  16.350  1.00  0.00            
ATOM     56  C17 GCD     1      15.190  15.000  17.590  1.00  0.00            
ATOM     57  H27 GCD     1      15.410  15.910  18.160  1.00  0.00            
ATOM     58  C18 GCD     1      16.510  14.260  17.400  1.00  0.00            
ATOM     59  H28 GCD     1      16.390  13.410  16.700  1.00  0.00            
ATOM     60  H29 GCD     1      16.780  13.740  18.330  1.00  0.00            
ATOM     61  O14 GCD     1      17.640  15.050  17.080  1.00  0.00            
ATOM     62  H30 GCD     1      17.650  15.250  16.140  1.00  0.00            
ATOM     63  O15 GCD     1      13.660  17.210  16.920  1.00  0.00            
ATOM     64  C19 GCD     1      13.690  18.370  16.060  1.00  0.00            
ATOM     65  H31 GCD     1      13.580  18.070  15.010  1.00  0.00            
ATOM     66  C20 GCD     1      12.600  19.300  16.360  1.00  0.00            
ATOM     67  H32 GCD     1      12.650  19.540  17.430  1.00  0.00            
ATOM     68  O16 GCD     1      11.380  18.710  16.150  1.00  0.00            
ATOM     69  H33 GCD     1      11.190  17.940  16.700  1.00  0.00            
ATOM     70  C21 GCD     1      12.720  20.660  15.630  1.00  0.00            
ATOM     71  H34 GCD     1      12.670  20.260  14.610  1.00  0.00            
ATOM     72  O17 GCD     1      11.700  21.560  15.930  1.00  0.00            
ATOM     73  H35 GCD     1      11.730  21.770  16.870  1.00  0.00            
ATOM     74  C22 GCD     1      14.080  21.290  15.790  1.00  0.00            
ATOM     75  H36 GCD     1      14.200  22.180  15.160  1.00  0.00            
ATOM     76  O18 GCD     1      15.040  20.290  15.400  1.00  0.00            
ATOM     77  C23 GCD     1      15.020  19.170  16.260  1.00  0.00            
ATOM     78  H37 GCD     1      15.020  19.410  17.330  1.00  0.00            
ATOM     79  C24 GCD     1      16.360  18.340  15.940  1.00  0.00            
ATOM     80  H38 GCD     1      16.340  17.520  16.680  1.00  0.00            
ATOM     81  H39 GCD     1      17.110  19.120  16.090  1.00  0.00            
ATOM     82  O19 GCD     1      16.470  17.910  14.620  1.00  0.00            
ATOM     83  H40 GCD     1      17.250  17.330  14.620  1.00  0.00            
ATOM     84  O20 GCD     1      14.330  21.770  17.130  1.00  0.00            
ATOM     85  C25 GCD     1      14.010  23.110  17.450  1.00  0.00            
ATOM     86  H41 GCD     1      13.460  23.660  16.680  1.00  0.00            
ATOM     87  C26 GCD     1      13.050  23.130  18.680  1.00  0.00            
ATOM     88  H42 GCD     1      13.500  22.360  19.320  1.00  0.00            
ATOM     89  O21 GCD     1      11.720  22.700  18.400  1.00  0.00            
ATOM     90  H43 GCD     1      11.200  22.510  19.190  1.00  0.00            
ATOM     91  C27 GCD     1      13.050  24.480  19.330  1.00  0.00            
ATOM     92  H44 GCD     1      12.520  25.180  18.660  1.00  0.00            
ATOM     93  O22 GCD     1      12.400  24.480  20.580  1.00  0.00            
ATOM     94  H45 GCD     1      12.970  23.960  21.160  1.00  0.00            
ATOM     95  C28 GCD     1      14.490  25.040  19.530  1.00  0.00            
ATOM     96  H46 GCD     1      14.490  26.110  19.720  1.00  0.00            
ATOM     97  O23 GCD     1      15.140  25.000  18.290  1.00  0.00            
ATOM     98  C29 GCD     1      15.370  23.780  17.680  1.00  0.00            
ATOM     99  H47 GCD     1      16.050  23.140  18.260  1.00  0.00            
ATOM    100  C30 GCD     1      16.070  24.100  16.390  1.00  0.00            
ATOM    101  H48 GCD     1      15.420  24.770  15.820  1.00  0.00            
ATOM    102  H49 GCD     1      16.220  23.210  15.780  1.00  0.00            
ATOM    103  O24 GCD     1      17.350  24.680  16.610  1.00  0.00            
ATOM    104  H50 GCD     1      17.300  25.610  16.880  1.00  0.00            
ATOM    105  O25 GCD     1      15.290  24.250  20.410  1.00  0.00            
ATOM    106  C31 GCD     1      15.670  24.770  21.680  1.00  0.00            
ATOM    107  H51 GCD     1      15.240  25.770  21.800  1.00  0.00            
ATOM    108  C32 GCD     1      15.250  23.670  22.700  1.00  0.00            
ATOM    109  H52 GCD     1      15.600  22.680  22.360  1.00  0.00            
ATOM    110  O26 GCD     1      13.790  23.550  22.760  1.00  0.00            
ATOM    111  H53 GCD     1      13.620  23.020  23.550  1.00  0.00            
ATOM    112  C33 GCD     1      15.870  23.970  24.020  1.00  0.00            
ATOM    113  H54 GCD     1      15.400  24.950  24.170  1.00  0.00            
ATOM    114  O27 GCD     1      15.510  23.000  24.990  1.00  0.00            
ATOM    115  H55 GCD     1      15.980  22.170  24.920  1.00  0.00            
ATOM    116  C34 GCD     1      17.340  24.080  23.920  1.00  0.00            
ATOM    117  H56 GCD     1      17.600  24.520  24.880  1.00  0.00            
ATOM    118  O28 GCD     1      17.750  25.070  22.940  1.00  0.00            
ATOM    119  C35 GCD     1      17.210  24.950  21.650  1.00  0.00            
ATOM    120  H57 GCD     1      17.660  24.050  21.220  1.00  0.00            
ATOM    121  C36 GCD     1      17.630  26.100  20.740  1.00  0.00            
ATOM    122  H58 GCD     1      17.180  26.000  19.740  1.00  0.00            
ATOM    123  H59 GCD     1      18.710  26.030  20.600  1.00  0.00            
ATOM    124  O29 GCD     1      17.360  27.370  21.270  1.00  0.00            
ATOM    125  H60 GCD     1      18.080  27.570  21.890  1.00  0.00            
ATOM    126  O30 GCD     1      18.040  22.870  23.750  1.00  0.00            
ATOM    127  C37 GCD     1      19.490  22.950  23.840  1.00  0.00            
ATOM    128  H61 GCD     1      19.820  23.950  23.530  1.00  0.00            
ATOM    129  C38 GCD     1      19.960  22.660  25.250  1.00  0.00            
ATOM    130  H62 GCD     1      19.430  21.790  25.660  1.00  0.00            
ATOM    131  O31 GCD     1      19.800  23.830  26.100  1.00  0.00            
ATOM    132  H63 GCD     1      20.110  23.460  26.940  1.00  0.00            
ATOM    133  C39 GCD     1      21.470  22.300  25.290  1.00  0.00            
ATOM    134  H64 GCD     1      22.050  23.190  24.990  1.00  0.00            
ATOM    135  O32 GCD     1      21.830  21.780  26.560  1.00  0.00            
ATOM    136  H65 GCD     1      21.570  20.850  26.630  1.00  0.00            
ATOM    137  C40 GCD     1      21.820  21.270  24.200  1.00  0.00            
ATOM    138  H66 GCD     1      22.890  21.090  24.280  1.00  0.00            
ATOM    139  O33 GCD     1      21.420  21.710  22.880  1.00  0.00            
ATOM    140  C41 GCD     1      20.000  22.010  22.800  1.00  0.00            
ATOM    141  H67 GCD     1      19.460  21.070  22.930  1.00  0.00            
ATOM    142  C42 GCD     1      19.830  22.370  21.330  1.00  0.00            
ATOM    143  H68 GCD     1      18.770  22.450  21.030  1.00  0.00            
ATOM    144  H69 GCD     1      20.270  21.580  20.700  1.00  0.00            
ATOM    145  O34 GCD     1      20.450  23.610  20.980  1.00  0.00            
ATOM    146  H70 GCD     1      20.170  23.850  20.080  1.00  0.00            
ATOM    147  O35 GCD     1      21.080  20.080  24.360  1.00  0.00            
ATOM    148  C43 GCD     1      21.830  18.950  24.800  1.00  0.00            
ATOM    149  H71 GCD     1      22.870  19.240  25.020  1.00  0.00            
ATOM    150  C44 GCD     1      21.160  18.400  25.960  1.00  0.00            
ATOM    151  H72 GCD     1      20.100  18.190  25.760  1.00  0.00            
ATOM    152  O36 GCD     1      21.300  19.290  27.010  1.00  0.00            
ATOM    153  H73 GCD     1      20.730  18.940  27.710  1.00  0.00            
ATOM    154  C45 GCD     1      21.750  17.000  26.360  1.00  0.00            
ATOM    155  H74 GCD     1      22.800  17.200  26.600  1.00  0.00            
ATOM    156  O37 GCD     1      21.180  16.500  27.650  1.00  0.00            
ATOM    157  H75 GCD     1      20.240  16.360  27.510  1.00  0.00            
ATOM    158  C46 GCD     1      21.690  16.090  25.240  1.00  0.00            
ATOM    159  H76 GCD     1      22.210  15.150  25.460  1.00  0.00            
ATOM    160  O38 GCD     1      20.310  15.790  24.940  1.00  0.00            
ATOM    161  O39 GCD     1      22.350  16.660  24.160  1.00  0.00            
ATOM    162  C47 GCD     1      21.810  17.890  23.690  1.00  0.00            
ATOM    163  H77 GCD     1      20.760  17.690  23.450  1.00  0.00            
ATOM    164  C48 GCD     1      22.640  18.370  22.480  1.00  0.00            
ATOM    165  H78 GCD     1      23.670  18.700  22.650  1.00  0.00            
ATOM    166  H79 GCD     1      22.150  19.200  21.970  1.00  0.00            
ATOM    167  O40 GCD     1      22.640  17.360  21.460  1.00  0.00            
ATOM    168  H80 GCD     1      22.610  16.580  22.030  1.00  0.00            
ATOM    169  C1  CM7     2      11.510  16.520  24.690  1.00  0.00            
ATOM    170  C2  CM7     2      11.570  17.010  23.240  1.00  0.00            
ATOM    171  C3  CM7     2      12.970  17.410  22.870  1.00  0.00            
ATOM    172  O1  CM7     2      13.860  16.720  23.340  1.00  0.00            
ATOM    173  N1  CM7     2      13.270  18.420  21.970  1.00  0.00            
ATOM    174  C4  CM7     2      12.200  19.040  21.270  1.00  0.00            
ATOM    175  C5  CM7     2      11.660  20.260  21.660  1.00  0.00            
ATOM    176  C6  CM7     2      10.640  20.920  20.890  1.00  0.00            
ATOM    177  C7  CM7     2      10.070  20.310  19.740  1.00  0.00            
ATOM    178  C8  CM7     2      10.740  19.130  19.330  1.00  0.00            
ATOM    179  C9  CM7     2      11.700  18.500  20.080  1.00  0.00            
ATOM    180  C10 CM7     2      14.720  18.610  21.530  1.00  0.00            
ATOM    181  C11 CM7     2      15.100  17.670  20.410  1.00  0.00            
ATOM    182  C12 CM7     2      16.470  18.040  19.770  1.00  0.00            
ATOM    183  N2  CM7     2      16.700  19.470  19.490  1.00  0.00            
ATOM    184  C13 CM7     2      18.000  19.740  18.780  1.00  0.00            
ATOM    185  C14 CM7     2      17.880  21.030  17.910  1.00  0.00            
ATOM    186  C15 CM7     2      18.970  21.220  16.910  1.00  0.00            
ATOM    187  C16 CM7     2      20.240  21.330  17.510  1.00  0.00            
ATOM    188  C17 CM7     2      21.280  21.600  16.650  1.00  0.00            
ATOM    189  C18 CM7     2      21.040  22.060  15.320  1.00  0.00            
ATOM    190  C19 CM7     2      19.730  22.130  14.750  1.00  0.00            
ATOM    191  C20 CM7     2      18.690  21.640  15.630  1.00  0.00            
ATOM    192  C21 CM7     2      16.580  20.250  20.730  1.00  0.00            
ATOM    193  C22 CM7     2      15.040  20.070  21.180  1.00  0.00            
ATOM    194  H1  CM7     2      11.810  15.460  24.710  1.00  0.00            
ATOM    195  H2  CM7     2      12.150  17.100  25.360  1.00  0.00            
ATOM    196  H3  CM7     2      10.510  16.630  25.120  1.00  0.00            
ATOM    197  H4  CM7     2      10.870  17.840  23.080  1.00  0.00            
ATOM    198  H5  CM7     2      11.220  16.290  22.480  1.00  0.00            
ATOM    199  H6  CM7     2      12.090  20.710  22.550  1.00  0.00            
ATOM    200  H7  CM7     2      10.370  21.900  21.270  1.00  0.00            
ATOM    201  H8  CM7     2       9.460  20.830  19.000  1.00  0.00            
ATOM    202  H9  CM7     2      10.360  18.690  18.410  1.00  0.00            
ATOM    203  H10 CM7     2      12.080  17.530  19.760  1.00  0.00            
ATOM    204  H11 CM7     2      15.320  18.360  22.410  1.00  0.00            
ATOM    205  H12 CM7     2      14.280  17.750  19.680  1.00  0.00            
ATOM    206  H13 CM7     2      15.180  16.660  20.810  1.00  0.00            
ATOM    207  H14 CM7     2      16.580  17.420  18.870  1.00  0.00            
ATOM    208  H15 CM7     2      17.320  17.820  20.420  1.00  0.00            
ATOM    209  H16 CM7     2      18.290  18.910  18.120  1.00  0.00            
ATOM    210  H17 CM7     2      18.770  19.850  19.560  1.00  0.00            
ATOM    211  H18 CM7     2      17.750  21.910  18.540  1.00  0.00            
ATOM    212  H19 CM7     2      16.900  20.960  17.440  1.00  0.00            
ATOM    213  H20 CM7     2      20.490  20.920  18.480  1.00  0.00            
ATOM    214  H21 CM7     2      22.270  21.570  17.110  1.00  0.00            
ATOM    215  H22 CM7     2      21.860  22.170  14.610  1.00  0.00            
ATOM    216  H23 CM7     2      19.580  22.560  13.770  1.00  0.00            
ATOM    217  H24 CM7     2      17.660  21.570  15.290  1.00  0.00            
ATOM    218  H25 CM7     2      16.710  21.330  20.660  1.00  0.00            
ATOM    219  H26 CM7     2      17.260  19.880  21.510  1.00  0.00            
ATOM    220  H27 CM7     2      14.800  20.670  22.070  1.00  0.00            
ATOM    221  H28 CM7     2      14.500  20.470  20.310  1.00  0.00            
TER
ENDMDL
MODEL        1
ATOM      1  H1  GCD     1      23.290  20.940  23.170  1.00  0.00            
ATOM      2  O1  GCD     1      22.560  20.510  23.640  1.00  0.00            
ATOM      3  C1  GCD     1      21.850  21.530  24.210  1.00  0.00            
ATOM      4  H2  GCD     1      22.490  22.360  24.530  1.00  0.00            
ATOM      5  H3  GCD     1      21.230  21.880  23.380  1.00  0.00            
ATOM      6  C2  GCD     1      20.760  21.110  25.220  1.00  0.00            
ATOM      7  H4  GCD     1      20.070  20.390  24.770  1.00  0.00            
ATOM      8  C3  GCD     1      19.920  22.280  25.670  1.00  0.00            
ATOM      9  H5  GCD     1      20.650  22.920  26.180  1.00  0.00            
ATOM     10  C4  GCD     1      18.930  21.750  26.720  1.00  0.00            
ATOM     11  H6  GCD     1      18.210  21.110  26.200  1.00  0.00            
ATOM     12  O2  GCD     1      18.310  22.970  27.330  1.00  0.00            
ATOM     13  H7  GCD     1      17.860  22.780  28.150  1.00  0.00            
ATOM     14  C5  GCD     1      19.660  21.060  27.870  1.00  0.00            
ATOM     15  H8  GCD     1      20.450  21.730  28.240  1.00  0.00            
ATOM     16  O3  GCD     1      18.810  20.760  28.940  1.00  0.00            
ATOM     17  H9  GCD     1      18.130  20.160  28.590  1.00  0.00            
ATOM     18  C6  GCD     1      20.510  19.910  27.320  1.00  0.00            
ATOM     19  O4  GCD     1      21.380  20.480  26.380  1.00  0.00            
ATOM     20  H10 GCD     1      21.150  19.480  28.100  1.00  0.00            
ATOM     21  O5  GCD     1      19.750  18.820  26.830  1.00  0.00            
ATOM     22  C7  GCD     1      19.870  17.600  27.440  1.00  0.00            
ATOM     23  H11 GCD     1      20.180  17.790  28.480  1.00  0.00            
ATOM     24  C8  GCD     1      18.510  16.950  27.340  1.00  0.00            
ATOM     25  H12 GCD     1      18.180  16.940  26.290  1.00  0.00            
ATOM     26  O6  GCD     1      17.530  17.740  28.040  1.00  0.00            
ATOM     27  H13 GCD     1      16.700  17.300  27.830  1.00  0.00            
ATOM     28  C9  GCD     1      18.590  15.560  27.980  1.00  0.00            
ATOM     29  H14 GCD     1      18.760  15.670  29.060  1.00  0.00            
ATOM     30  O7  GCD     1      17.310  14.970  27.800  1.00  0.00            
ATOM     31  H15 GCD     1      17.180  14.620  26.910  1.00  0.00            
ATOM     32  C10 GCD     1      19.770  14.790  27.340  1.00  0.00            
ATOM     33  H16 GCD     1      19.900  13.790  27.780  1.00  0.00            
ATOM     34  O8  GCD     1      20.990  15.550  27.310  1.00  0.00            
ATOM     35  C11 GCD     1      20.960  16.810  26.720  1.00  0.00            
ATOM     36  H17 GCD     1      20.710  16.640  25.670  1.00  0.00            
ATOM     37  C12 GCD     1      22.320  17.370  26.760  1.00  0.00            
ATOM     38  H18 GCD     1      22.270  18.260  26.120  1.00  0.00            
ATOM     39  H19 GCD     1      22.940  16.680  26.160  1.00  0.00            
ATOM     40  O9  GCD     1      22.800  17.650  28.040  1.00  0.00            
ATOM     41  H20 GCD     1      22.770  16.800  28.490  1.00  0.00            
ATOM     42  O10 GCD     1      19.300  14.650  26.000  1.00  0.00            
ATOM     43  C13 GCD     1      19.480  13.350  25.410  1.00  0.00            
ATOM     44  H21 GCD     1      19.550  12.520  26.120  1.00  0.00            
ATOM     45  C14 GCD     1      18.180  13.080  24.690  1.00  0.00            
ATOM     46  H22 GCD     1      18.120  13.840  23.890  1.00  0.00            
ATOM     47  O11 GCD     1      17.090  13.250  25.530  1.00  0.00            
ATOM     48  H23 GCD     1      16.280  13.460  25.060  1.00  0.00            
ATOM     49  C15 GCD     1      18.260  11.640  24.050  1.00  0.00            
ATOM     50  H24 GCD     1      18.450  10.900  24.830  1.00  0.00            
ATOM     51  O12 GCD     1      17.070  11.240  23.390  1.00  0.00            
ATOM     52  H25 GCD     1      16.410  10.970  24.040  1.00  0.00            
ATOM     53  C16 GCD     1      19.470  11.650  23.170  1.00  0.00            
ATOM     54  H26 GCD     1      19.690  10.610  22.890  1.00  0.00            
ATOM     55  O13 GCD     1      20.700  12.030  23.860  1.00  0.00            
ATOM     56  C17 GCD     1      20.640  13.330  24.440  1.00  0.00            
ATOM     57  H27 GCD     1      20.440  14.030  23.610  1.00  0.00            
ATOM     58  C18 GCD     1      22.000  13.590  25.080  1.00  0.00            
ATOM     59  H28 GCD     1      22.070  14.620  25.460  1.00  0.00            
ATOM     60  H29 GCD     1      22.740  13.360  24.310  1.00  0.00            
ATOM     61  O14 GCD     1      22.240  12.760  26.160  1.00  0.00            
ATOM     62  H30 GCD     1      22.000  11.890  25.800  1.00  0.00            
ATOM     63  O15 GCD     1      19.270  12.450  21.980  1.00  0.00            
ATOM     64  C19 GCD     1      19.840  11.880  20.820  1.00  0.00            
ATOM     65  H31 GCD     1      20.560  11.060  20.970  1.00  0.00            
ATOM     66  C20 GCD     1      18.620  11.430  20.020  1.00  0.00            
ATOM     67  H32 GCD     1      17.930  12.280  19.890  1.00  0.00            
ATOM     68  O16 GCD     1      17.860  10.460  20.720  1.00  0.00            
ATOM     69  H33 GCD     1      17.370  10.790  21.490  1.00  0.00            
ATOM     70  C21 GCD     1      19.000  11.020  18.560  1.00  0.00            
ATOM     71  H34 GCD     1      19.700  10.190  18.710  1.00  0.00            
ATOM     72  O17 GCD     1      17.890  10.730  17.670  1.00  0.00            
ATOM     73  H35 GCD     1      17.560  11.590  17.400  1.00  0.00            
ATOM     74  C22 GCD     1      19.820  12.160  17.970  1.00  0.00            
ATOM     75  H36 GCD     1      20.280  11.770  17.060  1.00  0.00            
ATOM     76  O18 GCD     1      20.880  12.460  18.890  1.00  0.00            
ATOM     77  C23 GCD     1      20.500  13.010  20.120  1.00  0.00            
ATOM     78  H37 GCD     1      19.940  13.950  20.020  1.00  0.00            
ATOM     79  C24 GCD     1      21.850  13.440  20.800  1.00  0.00            
ATOM     80  H38 GCD     1      21.630  14.030  21.700  1.00  0.00            
ATOM     81  H39 GCD     1      22.440  14.140  20.200  1.00  0.00            
ATOM     82  O19 GCD     1      22.590  12.310  21.150  1.00  0.00            
ATOM     83  H40 GCD     1      23.020  11.940  20.370  1.00  0.00            
ATOM     84  O20 GCD     1      19.070  13.320  17.770  1.00  0.00            
ATOM     85  C25 GCD     1      18.890  13.900  16.440  1.00  0.00            
ATOM     86  H41 GCD     1      19.210  13.220  15.640  1.00  0.00            
ATOM     87  C26 GCD     1      17.400  14.190  16.290  1.00  0.00            
ATOM     88  H42 GCD     1      17.130  14.840  17.130  1.00  0.00            
ATOM     89  O21 GCD     1      16.670  12.980  16.360  1.00  0.00            
ATOM     90  H43 GCD     1      15.740  13.170  16.530  1.00  0.00            
ATOM     91  C27 GCD     1      17.180  14.940  14.910  1.00  0.00            
ATOM     92  H44 GCD     1      17.490  14.340  14.040  1.00  0.00            
ATOM     93  O22 GCD     1      15.760  15.180  14.710  1.00  0.00            
ATOM     94  H45 GCD     1      15.530  15.750  15.460  1.00  0.00            
ATOM     95  C28 GCD     1      18.070  16.190  14.980  1.00  0.00            
ATOM     96  H46 GCD     1      18.030  16.620  13.970  1.00  0.00            
ATOM     97  O23 GCD     1      19.420  15.860  15.180  1.00  0.00            
ATOM     98  C29 GCD     1      19.730  15.210  16.440  1.00  0.00            
ATOM     99  H47 GCD     1      19.460  15.810  17.330  1.00  0.00            
ATOM    100  C30 GCD     1      21.280  15.000  16.390  1.00  0.00            
ATOM    101  H48 GCD     1      21.710  14.850  17.390  1.00  0.00            
ATOM    102  H49 GCD     1      21.850  15.860  16.020  1.00  0.00            
ATOM    103  O24 GCD     1      21.730  13.870  15.580  1.00  0.00            
ATOM    104  H50 GCD     1      21.720  14.130  14.650  1.00  0.00            
ATOM    105  O25 GCD     1      17.570  17.130  15.870  1.00  0.00            
ATOM    106  C31 GCD     1      16.690  18.110  15.320  1.00  0.00            
ATOM    107  H51 GCD     1      16.350  17.690  14.360  1.00  0.00            
ATOM    108  C32 GCD     1      15.490  18.320  16.310  1.00  0.00            
ATOM    109  H52 GCD     1      15.870  18.330  17.340  1.00  0.00            
ATOM    110  O26 GCD     1      14.700  17.160  16.400  1.00  0.00            
ATOM    111  H53 GCD     1      14.270  17.090  17.260  1.00  0.00            
ATOM    112  C33 GCD     1      14.670  19.540  15.970  1.00  0.00            
ATOM    113  H54 GCD     1      14.270  19.310  14.970  1.00  0.00            
ATOM    114  O27 GCD     1      13.750  19.750  17.030  1.00  0.00            
ATOM    115  H55 GCD     1      13.230  18.960  17.190  1.00  0.00            
ATOM    116  C34 GCD     1      15.550  20.780  15.840  1.00  0.00            
ATOM    117  H56 GCD     1      14.900  21.570  15.450  1.00  0.00            
ATOM    118  O28 GCD     1      16.440  20.430  14.800  1.00  0.00            
ATOM    119  C35 GCD     1      17.420  19.420  15.070  1.00  0.00            
ATOM    120  H57 GCD     1      18.050  19.570  15.960  1.00  0.00            
ATOM    121  C36 GCD     1      18.400  19.340  13.850  1.00  0.00            
ATOM    122  H58 GCD     1      19.230  18.640  14.020  1.00  0.00            
ATOM    123  H59 GCD     1      18.800  20.370  13.840  1.00  0.00            
ATOM    124  O29 GCD     1      17.660  18.950  12.650  1.00  0.00            
ATOM    125  H60 GCD     1      18.290  18.820  11.940  1.00  0.00            
ATOM    126  O30 GCD     1      16.250  21.140  17.090  1.00  0.00            
ATOM    127  C37 GCD     1      16.090  22.420  17.610  1.00  0.00            
ATOM    128  H61 GCD     1      15.510  23.130  17.000  1.00  0.00            
ATOM    129  C38 GCD     1      15.270  22.370  18.940  1.00  0.00            
ATOM    130  H62 GCD     1      15.860  21.830  19.680  1.00  0.00            
ATOM    131  O31 GCD     1      13.990  21.840  18.730  1.00  0.00            
ATOM    132  H63 GCD     1      14.140  20.940  18.410  1.00  0.00            
ATOM    133  C39 GCD     1      15.140  23.710  19.570  1.00  0.00            
ATOM    134  H64 GCD     1      14.550  24.230  18.800  1.00  0.00            
ATOM    135  O32 GCD     1      14.500  23.790  20.840  1.00  0.00            
ATOM    136  H65 GCD     1      13.580  23.560  20.710  1.00  0.00            
ATOM    137  C40 GCD     1      16.510  24.310  19.780  1.00  0.00            
ATOM    138  H66 GCD     1      16.460  25.370  20.040  1.00  0.00            
ATOM    139  O33 GCD     1      17.110  24.310  18.510  1.00  0.00            
ATOM    140  C41 GCD     1      17.510  23.040  18.020  1.00  0.00            
ATOM    141  H67 GCD     1      18.130  22.490  18.740  1.00  0.00            
ATOM    142  C42 GCD     1      18.200  23.230  16.630  1.00  0.00            
ATOM    143  H68 GCD     1      17.630  23.800  15.890  1.00  0.00            
ATOM    144  H69 GCD     1      18.370  22.230  16.210  1.00  0.00            
ATOM    145  O34 GCD     1      19.450  23.910  16.790  1.00  0.00            
ATOM    146  H70 GCD     1      20.070  23.750  16.070  1.00  0.00            
ATOM    147  O35 GCD     1      17.180  23.550  20.790  1.00  0.00            
ATOM    148  C43 GCD     1      17.810  24.370  21.790  1.00  0.00            
ATOM    149  H71 GCD     1      17.710  25.420  21.500  1.00  0.00            
ATOM    150  C44 GCD     1      17.070  24.230  23.110  1.00  0.00            
ATOM    151  H72 GCD     1      16.980  23.150  23.290  1.00  0.00            
ATOM    152  O36 GCD     1      15.760  24.860  22.910  1.00  0.00            
ATOM    153  H73 GCD     1      15.340  24.390  22.180  1.00  0.00            
ATOM    154  C45 GCD     1      17.900  24.920  24.190  1.00  0.00            
ATOM    155  H74 GCD     1      18.010  25.960  23.850  1.00  0.00            
ATOM    156  O37 GCD     1      17.250  24.920  25.420  1.00  0.00            
ATOM    157  H75 GCD     1      17.600  24.230  25.990  1.00  0.00            
ATOM    158  C46 GCD     1      19.270  24.250  24.340  1.00  0.00            
ATOM    159  H76 GCD     1      19.800  24.720  25.180  1.00  0.00            
ATOM    160  O38 GCD     1      19.200  22.870  24.530  1.00  0.00            
ATOM    161  O39 GCD     1      19.930  24.520  23.110  1.00  0.00            
ATOM    162  C47 GCD     1      19.330  24.030  21.860  1.00  0.00            
ATOM    163  H77 GCD     1      19.280  22.930  21.910  1.00  0.00            
ATOM    164  C48 GCD     1      20.070  24.630  20.660  1.00  0.00            
ATOM    165  H78 GCD     1      20.060  25.730  20.770  1.00  0.00            
ATOM    166  H79 GCD     1      19.520  24.340  19.760  1.00  0.00            
ATOM    167  O40 GCD     1      21.460  24.270  20.490  1.00  0.00            
ATOM    168  H80 GCD     1      21.910  24.380  21.340  1.00  0.00            
ATOM    169  C1  CM7     2      11.540  15.380  18.050  1.00  0.00            
ATOM    170  C2  CM7     2      12.450  14.750  19.140  1.00  0.00            
ATOM    171  C3  CM7     2      13.800  15.480  19.580  1.00  0.00            
ATOM    172  O1  CM7     2      14.090  16.570  19.130  1.00  0.00            
ATOM    173  N1  CM7     2      14.590  14.820  20.480  1.00  0.00            
ATOM    174  C4  CM7     2      14.480  13.380  20.610  1.00  0.00            
ATOM    175  C5  CM7     2      15.070  12.570  19.650  1.00  0.00            
ATOM    176  C6  CM7     2      14.820  11.180  19.710  1.00  0.00            
ATOM    177  C7  CM7     2      14.040  10.610  20.700  1.00  0.00            
ATOM    178  C8  CM7     2      13.510  11.400  21.680  1.00  0.00            
ATOM    179  C9  CM7     2      13.750  12.790  21.690  1.00  0.00            
ATOM    180  C10 CM7     2      15.750  15.560  21.050  1.00  0.00            
ATOM    181  C11 CM7     2      15.540  16.080  22.420  1.00  0.00            
ATOM    182  C12 CM7     2      16.710  17.090  22.770  1.00  0.00            
ATOM    183  N2  CM7     2      18.100  16.580  22.510  1.00  0.00            
ATOM    184  C13 CM7     2      19.310  17.350  22.930  1.00  0.00            
ATOM    185  C14 CM7     2      19.460  18.750  22.310  1.00  0.00            
ATOM    186  C15 CM7     2      19.900  18.850  20.900  1.00  0.00            
ATOM    187  C16 CM7     2      21.020  18.040  20.560  1.00  0.00            
ATOM    188  C17 CM7     2      21.380  17.910  19.250  1.00  0.00            
ATOM    189  C18 CM7     2      20.650  18.580  18.270  1.00  0.00            
ATOM    190  C19 CM7     2      19.670  19.530  18.600  1.00  0.00            
ATOM    191  C20 CM7     2      19.290  19.660  19.860  1.00  0.00            
ATOM    192  C21 CM7     2      18.290  15.900  21.200  1.00  0.00            
ATOM    193  C22 CM7     2      17.140  14.870  20.880  1.00  0.00            
ATOM    194  H1  CM7     2      12.030  15.440  17.070  1.00  0.00            
ATOM    195  H2  CM7     2      10.560  14.910  17.940  1.00  0.00            
ATOM    196  H3  CM7     2      11.380  16.430  18.320  1.00  0.00            
ATOM    197  H4  CM7     2      12.690  13.740  18.780  1.00  0.00            
ATOM    198  H5  CM7     2      11.770  14.550  19.980  1.00  0.00            
ATOM    199  H6  CM7     2      15.550  13.010  18.780  1.00  0.00            
ATOM    200  H7  CM7     2      15.260  10.510  18.970  1.00  0.00            
ATOM    201  H8  CM7     2      14.000   9.540  20.880  1.00  0.00            
ATOM    202  H9  CM7     2      12.990  10.940  22.510  1.00  0.00            
ATOM    203  H10 CM7     2      13.330  13.300  22.560  1.00  0.00            
ATOM    204  H11 CM7     2      15.900  16.450  20.430  1.00  0.00            
ATOM    205  H12 CM7     2      15.570  15.300  23.190  1.00  0.00            
ATOM    206  H13 CM7     2      14.550  16.530  22.580  1.00  0.00            
ATOM    207  H14 CM7     2      16.670  17.330  23.840  1.00  0.00            
ATOM    208  H15 CM7     2      16.500  18.030  22.270  1.00  0.00            
ATOM    209  H16 CM7     2      20.200  16.720  22.780  1.00  0.00            
ATOM    210  H17 CM7     2      19.230  17.490  24.020  1.00  0.00            
ATOM    211  H18 CM7     2      20.190  19.300  22.910  1.00  0.00            
ATOM    212  H19 CM7     2      18.520  19.310  22.390  1.00  0.00            
ATOM    213  H20 CM7     2      21.550  17.560  21.370  1.00  0.00            
ATOM    214  H21 CM7     2      22.290  17.370  18.980  1.00  0.00            
ATOM    215  H22 CM7     2      20.910  18.530  17.220  1.00  0.00            
ATOM    216  H23 CM7     2      19.180  20.070  17.790  1.00  0.00            
ATOM    217  H24 CM7     2      18.490  20.380  20.030  1.00  0.00            
ATOM    218  H25 CM7     2      19.320  15.520  21.160  1.00  0.00            
ATOM    219  H26 CM7     2      18.220  16.650  20.410  1.00  0.00            
ATOM    220  H27 CM7     2      17.240  14.550  19.840  1.00  0.00            
ATOM    221  H28 CM7     2      17.270  13.990  21.510  1.00  0.00            
TER
ENDMDL
MODEL        1
ATOM      1  H1  GCD     1      16.170  10.990  24.240  1.00  0.00            
ATOM      2  O1  GCD     1      16.840  11.680  24.250  1.00  0.00            
ATOM      3  C1  GCD     1      16.670  12.560  23.180  1.00  0.00            
ATOM      4  H2  GCD     1      17.600  13.140  23.060  1.00  0.00            
ATOM      5  H3  GCD     1      16.380  12.030  22.270  1.00  0.00            
ATOM      6  C2  GCD     1      15.570  13.570  23.450  1.00  0.00            
ATOM      7  H4  GCD     1      15.560  14.250  22.590  1.00  0.00            
ATOM      8  C3  GCD     1      15.830  14.220  24.790  1.00  0.00            
ATOM      9  H5  GCD     1      16.000  13.440  25.550  1.00  0.00            
ATOM     10  C4  GCD     1      14.620  15.010  25.340  1.00  0.00            
ATOM     11  H6  GCD     1      14.580  16.010  24.880  1.00  0.00            
ATOM     12  O2  GCD     1      14.770  15.310  26.780  1.00  0.00            
ATOM     13  H7  GCD     1      14.170  16.030  27.000  1.00  0.00            
ATOM     14  C5  GCD     1      13.230  14.390  25.130  1.00  0.00            
ATOM     15  H8  GCD     1      13.130  13.480  25.750  1.00  0.00            
ATOM     16  O3  GCD     1      12.250  15.370  25.490  1.00  0.00            
ATOM     17  H9  GCD     1      12.230  16.150  24.920  1.00  0.00            
ATOM     18  C6  GCD     1      13.100  13.830  23.750  1.00  0.00            
ATOM     19  O4  GCD     1      14.250  12.980  23.500  1.00  0.00            
ATOM     20  H10 GCD     1      12.180  13.250  23.760  1.00  0.00            
ATOM     21  O5  GCD     1      13.140  14.960  22.850  1.00  0.00            
ATOM     22  C7  GCD     1      11.850  15.170  22.210  1.00  0.00            
ATOM     23  H11 GCD     1      11.060  14.660  22.780  1.00  0.00            
ATOM     24  C8  GCD     1      11.770  16.690  22.130  1.00  0.00            
ATOM     25  H12 GCD     1      12.630  17.110  21.600  1.00  0.00            
ATOM     26  O6  GCD     1      11.720  17.230  23.490  1.00  0.00            
ATOM     27  H13 GCD     1      12.090  18.120  23.470  1.00  0.00            
ATOM     28  C9  GCD     1      10.470  17.010  21.380  1.00  0.00            
ATOM     29  H14 GCD     1       9.600  16.580  21.890  1.00  0.00            
ATOM     30  O7  GCD     1      10.260  18.440  21.340  1.00  0.00            
ATOM     31  H15 GCD     1      10.360  18.580  20.390  1.00  0.00            
ATOM     32  C10 GCD     1      10.430  16.360  19.980  1.00  0.00            
ATOM     33  H16 GCD     1       9.480  16.380  19.450  1.00  0.00            
ATOM     34  O8  GCD     1      10.700  14.980  20.080  1.00  0.00            
ATOM     35  C11 GCD     1      11.870  14.620  20.790  1.00  0.00            
ATOM     36  H17 GCD     1      12.730  14.980  20.220  1.00  0.00            
ATOM     37  C12 GCD     1      12.030  13.090  20.800  1.00  0.00            
ATOM     38  H18 GCD     1      13.040  12.890  21.170  1.00  0.00            
ATOM     39  H19 GCD     1      12.050  12.790  19.750  1.00  0.00            
ATOM     40  O9  GCD     1      11.110  12.350  21.590  1.00  0.00            
ATOM     41  H20 GCD     1      11.160  11.430  21.310  1.00  0.00            
ATOM     42  O10 GCD     1      11.450  17.000  19.270  1.00  0.00            
ATOM     43  C13 GCD     1      11.160  17.310  17.930  1.00  0.00            
ATOM     44  H21 GCD     1      10.470  16.530  17.550  1.00  0.00            
ATOM     45  C14 GCD     1      10.600  18.730  17.800  1.00  0.00            
ATOM     46  H22 GCD     1      11.340  19.330  18.340  1.00  0.00            
ATOM     47  O11 GCD     1       9.350  18.800  18.400  1.00  0.00            
ATOM     48  H23 GCD     1       8.850  18.180  17.860  1.00  0.00            
ATOM     49  C15 GCD     1      10.510  19.200  16.350  1.00  0.00            
ATOM     50  H24 GCD     1       9.810  18.540  15.820  1.00  0.00            
ATOM     51  O12 GCD     1      10.150  20.550  16.240  1.00  0.00            
ATOM     52  H25 GCD     1       9.210  20.580  16.060  1.00  0.00            
ATOM     53  C16 GCD     1      11.890  18.970  15.700  1.00  0.00            
ATOM     54  H26 GCD     1      11.750  19.170  14.630  1.00  0.00            
ATOM     55  O13 GCD     1      12.250  17.640  15.760  1.00  0.00            
ATOM     56  C17 GCD     1      12.480  17.160  17.110  1.00  0.00            
ATOM     57  H27 GCD     1      13.220  17.860  17.530  1.00  0.00            
ATOM     58  C18 GCD     1      13.030  15.770  17.090  1.00  0.00            
ATOM     59  H28 GCD     1      12.260  15.050  16.790  1.00  0.00            
ATOM     60  H29 GCD     1      13.370  15.650  18.130  1.00  0.00            
ATOM     61  O14 GCD     1      14.250  15.660  16.310  1.00  0.00            
ATOM     62  H30 GCD     1      14.090  15.910  15.400  1.00  0.00            
ATOM     63  O15 GCD     1      12.810  19.910  16.200  1.00  0.00            
ATOM     64  C19 GCD     1      13.640  20.560  15.240  1.00  0.00            
ATOM     65  H31 GCD     1      13.430  20.140  14.250  1.00  0.00            
ATOM     66  C20 GCD     1      13.180  22.040  15.050  1.00  0.00            
ATOM     67  H32 GCD     1      13.030  22.440  16.060  1.00  0.00            
ATOM     68  O16 GCD     1      11.890  21.990  14.410  1.00  0.00            
ATOM     69  H33 GCD     1      11.290  21.380  14.860  1.00  0.00            
ATOM     70  C21 GCD     1      14.180  22.830  14.240  1.00  0.00            
ATOM     71  H34 GCD     1      14.260  22.350  13.250  1.00  0.00            
ATOM     72  O17 GCD     1      13.750  24.170  14.120  1.00  0.00            
ATOM     73  H35 GCD     1      13.730  24.530  15.010  1.00  0.00            
ATOM     74  C22 GCD     1      15.550  22.620  14.890  1.00  0.00            
ATOM     75  H36 GCD     1      16.260  23.200  14.280  1.00  0.00            
ATOM     76  O18 GCD     1      15.940  21.280  15.110  1.00  0.00            
ATOM     77  C23 GCD     1      15.040  20.330  15.690  1.00  0.00            
ATOM     78  H37 GCD     1      15.000  20.600  16.760  1.00  0.00            
ATOM     79  C24 GCD     1      15.560  18.900  15.460  1.00  0.00            
ATOM     80  H38 GCD     1      14.920  18.230  16.040  1.00  0.00            
ATOM     81  H39 GCD     1      16.600  18.880  15.810  1.00  0.00            
ATOM     82  O19 GCD     1      15.570  18.570  14.090  1.00  0.00            
ATOM     83  H40 GCD     1      14.760  18.060  13.990  1.00  0.00            
ATOM     84  O20 GCD     1      15.550  23.160  16.170  1.00  0.00            
ATOM     85  C25 GCD     1      16.290  24.380  16.470  1.00  0.00            
ATOM     86  H41 GCD     1      16.360  24.990  15.560  1.00  0.00            
ATOM     87  C26 GCD     1      15.500  25.090  17.570  1.00  0.00            
ATOM     88  H42 GCD     1      15.280  24.330  18.330  1.00  0.00            
ATOM     89  O21 GCD     1      14.220  25.380  17.070  1.00  0.00            
ATOM     90  H43 GCD     1      13.620  25.200  17.800  1.00  0.00            
ATOM     91  C27 GCD     1      16.260  26.320  18.110  1.00  0.00            
ATOM     92  H44 GCD     1      16.320  27.010  17.260  1.00  0.00            
ATOM     93  O22 GCD     1      15.520  26.870  19.210  1.00  0.00            
ATOM     94  H45 GCD     1      15.710  26.260  19.930  1.00  0.00            
ATOM     95  C28 GCD     1      17.550  25.930  18.640  1.00  0.00            
ATOM     96  H46 GCD     1      18.150  26.760  19.010  1.00  0.00            
ATOM     97  O23 GCD     1      18.290  25.230  17.630  1.00  0.00            
ATOM     98  C29 GCD     1      17.630  24.040  17.060  1.00  0.00            
ATOM     99  H47 GCD     1      17.590  23.210  17.780  1.00  0.00            
ATOM    100  C30 GCD     1      18.620  23.520  16.000  1.00  0.00            
ATOM    101  H48 GCD     1      18.640  24.250  15.180  1.00  0.00            
ATOM    102  H49 GCD     1      18.330  22.580  15.500  1.00  0.00            
ATOM    103  O24 GCD     1      19.860  23.210  16.510  1.00  0.00            
ATOM    104  H50 GCD     1      20.290  22.860  15.720  1.00  0.00            
ATOM    105  O25 GCD     1      17.350  24.970  19.740  1.00  0.00            
ATOM    106  C31 GCD     1      17.890  25.270  21.030  1.00  0.00            
ATOM    107  H51 GCD     1      18.050  26.350  21.110  1.00  0.00            
ATOM    108  C32 GCD     1      16.920  25.000  22.190  1.00  0.00            
ATOM    109  H52 GCD     1      16.510  23.990  22.090  1.00  0.00            
ATOM    110  O26 GCD     1      15.900  26.020  22.100  1.00  0.00            
ATOM    111  H53 GCD     1      15.360  26.080  22.890  1.00  0.00            
ATOM    112  C33 GCD     1      17.560  25.130  23.590  1.00  0.00            
ATOM    113  H54 GCD     1      17.850  26.180  23.740  1.00  0.00            
ATOM    114  O27 GCD     1      16.580  24.810  24.580  1.00  0.00            
ATOM    115  H55 GCD     1      15.910  24.200  24.260  1.00  0.00            
ATOM    116  C34 GCD     1      18.850  24.290  23.630  1.00  0.00            
ATOM    117  H56 GCD     1      19.330  24.730  24.510  1.00  0.00            
ATOM    118  O28 GCD     1      19.660  24.740  22.530  1.00  0.00            
ATOM    119  C35 GCD     1      19.260  24.450  21.170  1.00  0.00            
ATOM    120  H57 GCD     1      18.990  23.380  21.130  1.00  0.00            
ATOM    121  C36 GCD     1      20.380  24.690  20.170  1.00  0.00            
ATOM    122  H58 GCD     1      20.060  24.280  19.210  1.00  0.00            
ATOM    123  H59 GCD     1      21.310  24.160  20.410  1.00  0.00            
ATOM    124  O29 GCD     1      20.700  26.020  20.040  1.00  0.00            
ATOM    125  H60 GCD     1      20.830  26.410  20.910  1.00  0.00            
ATOM    126  O30 GCD     1      18.580  22.930  23.580  1.00  0.00            
ATOM    127  C37 GCD     1      19.420  22.300  24.600  1.00  0.00            
ATOM    128  H61 GCD     1      20.200  22.950  25.020  1.00  0.00            
ATOM    129  C38 GCD     1      18.430  21.840  25.720  1.00  0.00            
ATOM    130  H62 GCD     1      17.610  21.210  25.340  1.00  0.00            
ATOM    131  O31 GCD     1      17.840  23.050  26.390  1.00  0.00            
ATOM    132  H63 GCD     1      17.300  23.440  25.700  1.00  0.00            
ATOM    133  C39 GCD     1      19.300  21.020  26.690  1.00  0.00            
ATOM    134  H64 GCD     1      20.010  21.630  27.250  1.00  0.00            
ATOM    135  O32 GCD     1      18.500  20.460  27.700  1.00  0.00            
ATOM    136  H65 GCD     1      18.800  19.550  27.860  1.00  0.00            
ATOM    137  C40 GCD     1      19.970  19.850  26.000  1.00  0.00            
ATOM    138  H66 GCD     1      20.770  19.390  26.580  1.00  0.00            
ATOM    139  O33 GCD     1      20.710  20.270  24.860  1.00  0.00            
ATOM    140  C41 GCD     1      20.030  21.050  23.930  1.00  0.00            
ATOM    141  H67 GCD     1      19.270  20.390  23.510  1.00  0.00            
ATOM    142  C42 GCD     1      21.120  21.330  22.840  1.00  0.00            
ATOM    143  H68 GCD     1      20.720  21.960  22.040  1.00  0.00            
ATOM    144  H69 GCD     1      21.300  20.350  22.360  1.00  0.00            
ATOM    145  O34 GCD     1      22.400  21.950  23.340  1.00  0.00            
ATOM    146  H70 GCD     1      22.320  21.640  24.250  1.00  0.00            
ATOM    147  O35 GCD     1      19.000  18.900  25.620  1.00  0.00            
ATOM    148  C43 GCD     1      19.390  17.540  25.630  1.00  0.00            
ATOM    149  H71 GCD     1      20.420  17.370  25.960  1.00  0.00            
ATOM    150  C44 GCD     1      18.400  16.960  26.660  1.00  0.00            
ATOM    151  H72 GCD     1      17.390  17.370  26.500  1.00  0.00            
ATOM    152  O36 GCD     1      18.800  17.300  27.990  1.00  0.00            
ATOM    153  H73 GCD     1      18.390  16.670  28.590  1.00  0.00            
ATOM    154  C45 GCD     1      18.300  15.440  26.580  1.00  0.00            
ATOM    155  H74 GCD     1      19.270  15.120  26.970  1.00  0.00            
ATOM    156  O37 GCD     1      17.240  14.860  27.460  1.00  0.00            
ATOM    157  H75 GCD     1      16.350  15.090  27.200  1.00  0.00            
ATOM    158  C46 GCD     1      18.140  14.900  25.220  1.00  0.00            
ATOM    159  H76 GCD     1      18.360  13.830  25.260  1.00  0.00            
ATOM    160  O38 GCD     1      16.860  15.250  24.630  1.00  0.00            
ATOM    161  O39 GCD     1      19.180  15.490  24.470  1.00  0.00            
ATOM    162  C47 GCD     1      19.100  16.910  24.290  1.00  0.00            
ATOM    163  H77 GCD     1      18.080  17.160  23.970  1.00  0.00            
ATOM    164  C48 GCD     1      20.080  17.370  23.230  1.00  0.00            
ATOM    165  H78 GCD     1      21.110  17.460  23.630  1.00  0.00            
ATOM    166  H79 GCD     1      19.810  18.360  22.850  1.00  0.00            
ATOM    167  O40 GCD     1      20.200  16.600  21.980  1.00  0.00            
ATOM    168  H80 GCD     1      19.280  16.560  21.690  1.00  0.00            
ATOM    169  C1  CM7     2      11.240  22.250  24.670  1.00  0.00            
ATOM    170  C2  CM7     2      10.930  21.530  23.330  1.00  0.00            
ATOM    171  C3  CM7     2      12.150  20.790  22.700  1.00  0.00            
ATOM    172  O1  CM7     2      12.660  19.920  23.320  1.00  0.00            
ATOM    173  N1  CM7     2      12.770  21.160  21.500  1.00  0.00            
ATOM    174  C4  CM7     2      12.380  22.350  20.770  1.00  0.00            
ATOM    175  C5  CM7     2      12.950  23.600  21.000  1.00  0.00            
ATOM    176  C6  CM7     2      12.560  24.660  20.130  1.00  0.00            
ATOM    177  C7  CM7     2      11.540  24.520  19.150  1.00  0.00            
ATOM    178  C8  CM7     2      10.880  23.320  19.000  1.00  0.00            
ATOM    179  C9  CM7     2      11.340  22.220  19.750  1.00  0.00            
ATOM    180  C10 CM7     2      14.090  20.500  21.100  1.00  0.00            
ATOM    181  C11 CM7     2      14.180  20.270  19.580  1.00  0.00            
ATOM    182  C12 CM7     2      15.430  19.420  19.320  1.00  0.00            
ATOM    183  N2  CM7     2      16.650  19.990  19.900  1.00  0.00            
ATOM    184  C13 CM7     2      17.920  19.350  19.370  1.00  0.00            
ATOM    185  C14 CM7     2      19.120  20.330  19.270  1.00  0.00            
ATOM    186  C15 CM7     2      20.250  19.560  18.510  1.00  0.00            
ATOM    187  C16 CM7     2      21.120  18.670  19.230  1.00  0.00            
ATOM    188  C17 CM7     2      22.080  17.990  18.490  1.00  0.00            
ATOM    189  C18 CM7     2      22.200  18.040  17.090  1.00  0.00            
ATOM    190  C19 CM7     2      21.280  18.880  16.440  1.00  0.00            
ATOM    191  C20 CM7     2      20.330  19.690  17.120  1.00  0.00            
ATOM    192  C21 CM7     2      16.690  20.490  21.260  1.00  0.00            
ATOM    193  C22 CM7     2      15.350  21.170  21.640  1.00  0.00            
ATOM    194  H1  CM7     2      11.980  23.060  24.610  1.00  0.00            
ATOM    195  H2  CM7     2      10.290  22.650  25.050  1.00  0.00            
ATOM    196  H3  CM7     2      11.520  21.480  25.390  1.00  0.00            
ATOM    197  H4  CM7     2      10.530  22.240  22.590  1.00  0.00            
ATOM    198  H5  CM7     2      10.080  20.840  23.420  1.00  0.00            
ATOM    199  H6  CM7     2      13.690  23.740  21.780  1.00  0.00            
ATOM    200  H7  CM7     2      13.030  25.640  20.230  1.00  0.00            
ATOM    201  H8  CM7     2      11.320  25.350  18.480  1.00  0.00            
ATOM    202  H9  CM7     2      10.130  23.200  18.220  1.00  0.00            
ATOM    203  H10 CM7     2      10.860  21.260  19.610  1.00  0.00            
ATOM    204  H11 CM7     2      14.180  19.520  21.580  1.00  0.00            
ATOM    205  H12 CM7     2      14.260  21.180  18.980  1.00  0.00            
ATOM    206  H13 CM7     2      13.330  19.700  19.170  1.00  0.00            
ATOM    207  H14 CM7     2      15.510  19.260  18.240  1.00  0.00            
ATOM    208  H15 CM7     2      15.360  18.430  19.780  1.00  0.00            
ATOM    209  H16 CM7     2      17.740  18.970  18.360  1.00  0.00            
ATOM    210  H17 CM7     2      18.290  18.530  19.990  1.00  0.00            
ATOM    211  H18 CM7     2      19.350  20.710  20.280  1.00  0.00            
ATOM    212  H19 CM7     2      18.860  21.260  18.740  1.00  0.00            
ATOM    213  H20 CM7     2      21.070  18.420  20.280  1.00  0.00            
ATOM    214  H21 CM7     2      22.740  17.360  19.080  1.00  0.00            
ATOM    215  H22 CM7     2      22.790  17.340  16.500  1.00  0.00            
ATOM    216  H23 CM7     2      21.300  18.760  15.360  1.00  0.00            
ATOM    217  H24 CM7     2      19.570  20.290  16.620  1.00  0.00            
ATOM    218  H25 CM7     2      17.510  21.180  21.470  1.00  0.00            
ATOM    219  H26 CM7     2      16.910  19.650  21.930  1.00  0.00            
ATOM    220  H27 CM7     2      15.250  21.210  22.730  1.00  0.00            
ATOM    221  H28 CM7     2      15.270  22.230  21.380  1.00  0.00            
TER
ENDMDL
MODEL        1
ATOM      1  H1  GCD     1      24.430  32.580  39.070  1.00  0.00            
ATOM      2  O1  GCD     1      24.370  32.110  38.230  1.00  0.00            
ATOM      3  C1  GCD     1      23.100  31.420  38.300  1.00  0.00            
ATOM      4  H2  GCD     1      23.170  30.600  37.570  1.00  0.00            
ATOM      5  H3  GCD     1      22.880  31.050  39.310  1.00  0.00            
ATOM      6  C2  GCD     1      21.910  32.280  37.970  1.00  0.00            
ATOM      7  H4  GCD     1      21.040  31.650  37.760  1.00  0.00            
ATOM      8  C3  GCD     1      22.240  33.200  36.750  1.00  0.00            
ATOM      9  H5  GCD     1      23.220  33.690  36.810  1.00  0.00            
ATOM     10  C4  GCD     1      21.170  34.340  36.660  1.00  0.00            
ATOM     11  H6  GCD     1      20.170  33.940  36.460  1.00  0.00            
ATOM     12  O2  GCD     1      21.530  35.240  35.700  1.00  0.00            
ATOM     13  H7  GCD     1      21.430  36.130  36.030  1.00  0.00            
ATOM     14  C5  GCD     1      21.020  35.000  37.990  1.00  0.00            
ATOM     15  H8  GCD     1      22.030  35.340  38.230  1.00  0.00            
ATOM     16  O3  GCD     1      20.150  36.040  38.020  1.00  0.00            
ATOM     17  H9  GCD     1      19.330  35.750  38.440  1.00  0.00            
ATOM     18  C6  GCD     1      20.640  34.060  39.140  1.00  0.00            
ATOM     19  O4  GCD     1      21.680  33.090  39.160  1.00  0.00            
ATOM     20  H10 GCD     1      20.620  34.560  40.110  1.00  0.00            
ATOM     21  O5  GCD     1      19.400  33.400  39.030  1.00  0.00            
ATOM     22  C7  GCD     1      18.660  33.150  40.230  1.00  0.00            
ATOM     23  H11 GCD     1      19.310  33.260  41.100  1.00  0.00            
ATOM     24  C8  GCD     1      17.510  34.070  40.220  1.00  0.00            
ATOM     25  H12 GCD     1      16.940  33.770  39.330  1.00  0.00            
ATOM     26  O6  GCD     1      17.930  35.470  40.220  1.00  0.00            
ATOM     27  H13 GCD     1      17.100  35.950  40.370  1.00  0.00            
ATOM     28  C9  GCD     1      16.590  33.680  41.360  1.00  0.00            
ATOM     29  H14 GCD     1      17.240  33.940  42.200  1.00  0.00            
ATOM     30  O7  GCD     1      15.410  34.490  41.300  1.00  0.00            
ATOM     31  H15 GCD     1      15.210  34.800  42.190  1.00  0.00            
ATOM     32  C10 GCD     1      16.280  32.220  41.350  1.00  0.00            
ATOM     33  H16 GCD     1      15.680  31.880  42.190  1.00  0.00            
ATOM     34  O8  GCD     1      17.440  31.510  41.460  1.00  0.00            
ATOM     35  C11 GCD     1      18.180  31.700  40.330  1.00  0.00            
ATOM     36  H17 GCD     1      17.630  31.460  39.410  1.00  0.00            
ATOM     37  C12 GCD     1      19.380  30.770  40.460  1.00  0.00            
ATOM     38  H18 GCD     1      20.030  30.920  39.590  1.00  0.00            
ATOM     39  H19 GCD     1      19.080  29.710  40.410  1.00  0.00            
ATOM     40  O9  GCD     1      20.120  30.980  41.630  1.00  0.00            
ATOM     41  H20 GCD     1      21.050  30.880  41.380  1.00  0.00            
ATOM     42  O10 GCD     1      15.400  32.000  40.200  1.00  0.00            
ATOM     43  C13 GCD     1      14.030  31.650  40.420  1.00  0.00            
ATOM     44  H21 GCD     1      13.690  31.860  41.440  1.00  0.00            
ATOM     45  C14 GCD     1      13.240  32.550  39.420  1.00  0.00            
ATOM     46  H22 GCD     1      13.670  32.370  38.430  1.00  0.00            
ATOM     47  O11 GCD     1      13.310  33.930  39.720  1.00  0.00            
ATOM     48  H23 GCD     1      14.090  34.030  40.270  1.00  0.00            
ATOM     49  C15 GCD     1      11.760  32.030  39.330  1.00  0.00            
ATOM     50  H24 GCD     1      11.350  32.300  40.310  1.00  0.00            
ATOM     51  O12 GCD     1      11.030  32.700  38.370  1.00  0.00            
ATOM     52  H25 GCD     1      11.090  32.180  37.560  1.00  0.00            
ATOM     53  C16 GCD     1      11.720  30.570  39.110  1.00  0.00            
ATOM     54  H26 GCD     1      10.740  30.130  39.310  1.00  0.00            
ATOM     55  O13 GCD     1      12.530  29.930  40.090  1.00  0.00            
ATOM     56  C17 GCD     1      13.870  30.220  40.110  1.00  0.00            
ATOM     57  H27 GCD     1      14.230  29.980  39.100  1.00  0.00            
ATOM     58  C18 GCD     1      14.590  29.390  41.130  1.00  0.00            
ATOM     59  H28 GCD     1      15.650  29.570  40.940  1.00  0.00            
ATOM     60  H29 GCD     1      14.370  28.330  40.960  1.00  0.00            
ATOM     61  O14 GCD     1      14.130  29.680  42.530  1.00  0.00            
ATOM     62  H30 GCD     1      13.180  29.600  42.690  1.00  0.00            
ATOM     63  O15 GCD     1      12.270  30.230  37.850  1.00  0.00            
ATOM     64  C19 GCD     1      11.550  29.200  37.150  1.00  0.00            
ATOM     65  H31 GCD     1      11.060  28.530  37.870  1.00  0.00            
ATOM     66  C20 GCD     1      10.490  29.790  36.170  1.00  0.00            
ATOM     67  H32 GCD     1      10.940  30.560  35.530  1.00  0.00            
ATOM     68  O16 GCD     1       9.490  30.480  36.860  1.00  0.00            
ATOM     69  H33 GCD     1       8.620  30.440  36.430  1.00  0.00            
ATOM     70  C21 GCD     1       9.890  28.680  35.360  1.00  0.00            
ATOM     71  H34 GCD     1       9.240  28.130  36.050  1.00  0.00            
ATOM     72  O17 GCD     1       9.070  29.220  34.340  1.00  0.00            
ATOM     73  H35 GCD     1       9.570  29.450  33.540  1.00  0.00            
ATOM     74  C22 GCD     1      10.980  27.830  34.690  1.00  0.00            
ATOM     75  H36 GCD     1      10.540  26.910  34.310  1.00  0.00            
ATOM     76  O18 GCD     1      11.870  27.370  35.700  1.00  0.00            
ATOM     77  C23 GCD     1      12.620  28.390  36.430  1.00  0.00            
ATOM     78  H37 GCD     1      13.280  28.980  35.780  1.00  0.00            
ATOM     79  C24 GCD     1      13.630  27.630  37.330  1.00  0.00            
ATOM     80  H38 GCD     1      13.150  26.830  37.900  1.00  0.00            
ATOM     81  H39 GCD     1      14.060  28.300  38.080  1.00  0.00            
ATOM     82  O19 GCD     1      14.590  27.060  36.440  1.00  0.00            
ATOM     83  H40 GCD     1      14.140  26.590  35.730  1.00  0.00            
ATOM     84  O20 GCD     1      11.650  28.640  33.810  1.00  0.00            
ATOM     85  C25 GCD     1      11.450  28.470  32.420  1.00  0.00            
ATOM     86  H41 GCD     1      10.500  27.990  32.160  1.00  0.00            
ATOM     87  C26 GCD     1      11.410  29.800  31.670  1.00  0.00            
ATOM     88  H42 GCD     1      12.330  30.350  31.900  1.00  0.00            
ATOM     89  O21 GCD     1      10.250  30.540  32.030  1.00  0.00            
ATOM     90  H43 GCD     1      10.320  31.320  31.460  1.00  0.00            
ATOM     91  C27 GCD     1      11.470  29.540  30.140  1.00  0.00            
ATOM     92  H44 GCD     1      10.530  29.010  29.970  1.00  0.00            
ATOM     93  O22 GCD     1      11.420  30.800  29.370  1.00  0.00            
ATOM     94  H45 GCD     1      12.290  31.150  29.590  1.00  0.00            
ATOM     95  C28 GCD     1      12.670  28.720  29.770  1.00  0.00            
ATOM     96  H46 GCD     1      12.790  28.430  28.720  1.00  0.00            
ATOM     97  O23 GCD     1      12.580  27.540  30.530  1.00  0.00            
ATOM     98  C29 GCD     1      12.610  27.630  31.900  1.00  0.00            
ATOM     99  H47 GCD     1      13.520  28.200  32.080  1.00  0.00            
ATOM    100  C30 GCD     1      12.540  26.210  32.450  1.00  0.00            
ATOM    101  H48 GCD     1      11.590  25.740  32.140  1.00  0.00            
ATOM    102  H49 GCD     1      12.440  26.340  33.530  1.00  0.00            
ATOM    103  O24 GCD     1      13.630  25.390  32.070  1.00  0.00            
ATOM    104  H50 GCD     1      13.210  24.870  31.380  1.00  0.00            
ATOM    105  O25 GCD     1      13.890  29.390  30.140  1.00  0.00            
ATOM    106  C31 GCD     1      14.530  30.050  28.950  1.00  0.00            
ATOM    107  H51 GCD     1      13.820  30.030  28.110  1.00  0.00            
ATOM    108  C32 GCD     1      14.920  31.490  29.350  1.00  0.00            
ATOM    109  H52 GCD     1      15.520  31.580  30.260  1.00  0.00            
ATOM    110  O26 GCD     1      13.750  32.280  29.570  1.00  0.00            
ATOM    111  H53 GCD     1      14.080  33.110  29.920  1.00  0.00            
ATOM    112  C33 GCD     1      15.780  32.160  28.320  1.00  0.00            
ATOM    113  H54 GCD     1      15.090  32.350  27.490  1.00  0.00            
ATOM    114  O27 GCD     1      16.250  33.450  28.810  1.00  0.00            
ATOM    115  H55 GCD     1      17.210  33.500  28.770  1.00  0.00            
ATOM    116  C34 GCD     1      16.970  31.280  27.870  1.00  0.00            
ATOM    117  H56 GCD     1      17.600  31.710  27.090  1.00  0.00            
ATOM    118  O28 GCD     1      16.470  30.020  27.470  1.00  0.00            
ATOM    119  C35 GCD     1      15.860  29.310  28.580  1.00  0.00            
ATOM    120  H57 GCD     1      16.600  29.420  29.380  1.00  0.00            
ATOM    121  C36 GCD     1      15.640  27.890  28.210  1.00  0.00            
ATOM    122  H58 GCD     1      15.310  27.300  29.070  1.00  0.00            
ATOM    123  H59 GCD     1      16.590  27.490  27.850  1.00  0.00            
ATOM    124  O29 GCD     1      14.760  27.630  27.110  1.00  0.00            
ATOM    125  H60 GCD     1      14.900  28.380  26.520  1.00  0.00            
ATOM    126  O30 GCD     1      17.910  31.170  28.990  1.00  0.00            
ATOM    127  C37 GCD     1      19.280  31.150  28.630  1.00  0.00            
ATOM    128  H61 GCD     1      19.390  30.840  27.590  1.00  0.00            
ATOM    129  C38 GCD     1      19.810  32.520  28.820  1.00  0.00            
ATOM    130  H62 GCD     1      19.440  32.790  29.820  1.00  0.00            
ATOM    131  O31 GCD     1      19.220  33.300  27.790  1.00  0.00            
ATOM    132  H63 GCD     1      19.650  34.160  27.810  1.00  0.00            
ATOM    133  C39 GCD     1      21.350  32.540  28.800  1.00  0.00            
ATOM    134  H64 GCD     1      21.570  32.320  27.740  1.00  0.00            
ATOM    135  O32 GCD     1      21.860  33.840  29.050  1.00  0.00            
ATOM    136  H65 GCD     1      22.070  33.960  29.980  1.00  0.00            
ATOM    137  C40 GCD     1      22.000  31.530  29.730  1.00  0.00            
ATOM    138  H66 GCD     1      23.080  31.530  29.570  1.00  0.00            
ATOM    139  O33 GCD     1      21.480  30.230  29.500  1.00  0.00            
ATOM    140  C41 GCD     1      20.010  30.150  29.530  1.00  0.00            
ATOM    141  H67 GCD     1      19.780  30.300  30.590  1.00  0.00            
ATOM    142  C42 GCD     1      19.580  28.690  29.290  1.00  0.00            
ATOM    143  H68 GCD     1      18.530  28.440  29.470  1.00  0.00            
ATOM    144  H69 GCD     1      20.170  28.020  29.930  1.00  0.00            
ATOM    145  O34 GCD     1      19.730  28.300  27.930  1.00  0.00            
ATOM    146  H70 GCD     1      20.530  27.770  27.820  1.00  0.00            
ATOM    147  O35 GCD     1      21.730  31.840  31.100  1.00  0.00            
ATOM    148  C43 GCD     1      22.790  31.830  32.030  1.00  0.00            
ATOM    149  H71 GCD     1      23.720  31.490  31.550  1.00  0.00            
ATOM    150  C44 GCD     1      22.990  33.200  32.640  1.00  0.00            
ATOM    151  H72 GCD     1      21.980  33.480  32.970  1.00  0.00            
ATOM    152  O36 GCD     1      23.530  34.130  31.610  1.00  0.00            
ATOM    153  H73 GCD     1      24.080  34.820  32.010  1.00  0.00            
ATOM    154  C45 GCD     1      23.900  33.130  33.870  1.00  0.00            
ATOM    155  H74 GCD     1      24.920  32.780  33.650  1.00  0.00            
ATOM    156  O37 GCD     1      23.980  34.430  34.410  1.00  0.00            
ATOM    157  H75 GCD     1      23.160  34.540  34.900  1.00  0.00            
ATOM    158  C46 GCD     1      23.480  32.080  34.880  1.00  0.00            
ATOM    159  H76 GCD     1      24.300  31.850  35.560  1.00  0.00            
ATOM    160  O38 GCD     1      22.190  32.370  35.540  1.00  0.00            
ATOM    161  O39 GCD     1      23.340  30.790  34.220  1.00  0.00            
ATOM    162  C47 GCD     1      22.390  30.790  33.170  1.00  0.00            
ATOM    163  H77 GCD     1      21.360  31.130  33.370  1.00  0.00            
ATOM    164  C48 GCD     1      22.260  29.330  32.700  1.00  0.00            
ATOM    165  H78 GCD     1      21.390  29.250  32.050  1.00  0.00            
ATOM    166  H79 GCD     1      22.080  28.760  33.620  1.00  0.00            
ATOM    167  O40 GCD     1      23.460  28.820  32.170  1.00  0.00            
ATOM    168  H80 GCD     1      24.060  28.810  32.930  1.00  0.00            
ATOM    169  C1  CM7     2      11.890  37.110  37.540  1.00  0.00            
ATOM    170  C2  CM7     2      12.160  36.570  36.140  1.00  0.00            
ATOM    171  C3  CM7     2      12.340  35.030  36.170  1.00  0.00            
ATOM    172  O1  CM7     2      11.420  34.290  35.950  1.00  0.00            
ATOM    173  N1  CM7     2      13.650  34.550  36.230  1.00  0.00            
ATOM    174  C4  CM7     2      14.750  35.480  36.290  1.00  0.00            
ATOM    175  C5  CM7     2      15.420  35.860  37.480  1.00  0.00            
ATOM    176  C6  CM7     2      16.550  36.650  37.480  1.00  0.00            
ATOM    177  C7  CM7     2      17.020  37.180  36.240  1.00  0.00            
ATOM    178  C8  CM7     2      16.370  36.850  35.000  1.00  0.00            
ATOM    179  C9  CM7     2      15.260  35.970  35.070  1.00  0.00            
ATOM    180  C10 CM7     2      13.940  33.140  36.010  1.00  0.00            
ATOM    181  C11 CM7     2      14.040  32.870  34.490  1.00  0.00            
ATOM    182  C12 CM7     2      14.460  31.470  34.020  1.00  0.00            
ATOM    183  N2  CM7     2      15.710  31.070  34.690  1.00  0.00            
ATOM    184  C13 CM7     2      16.260  29.840  34.220  1.00  0.00            
ATOM    185  C14 CM7     2      16.800  29.790  32.780  1.00  0.00            
ATOM    186  C15 CM7     2      17.320  28.440  32.420  1.00  0.00            
ATOM    187  C16 CM7     2      16.600  27.730  31.440  1.00  0.00            
ATOM    188  C17 CM7     2      17.100  26.500  31.040  1.00  0.00            
ATOM    189  C18 CM7     2      18.410  26.030  31.300  1.00  0.00            
ATOM    190  C19 CM7     2      19.090  26.780  32.310  1.00  0.00            
ATOM    191  C20 CM7     2      18.530  27.900  32.900  1.00  0.00            
ATOM    192  C21 CM7     2      15.560  31.210  36.150  1.00  0.00            
ATOM    193  C22 CM7     2      15.290  32.680  36.530  1.00  0.00            
ATOM    194  H1  CM7     2      11.690  38.190  37.560  1.00  0.00            
ATOM    195  H2  CM7     2      10.960  36.680  37.930  1.00  0.00            
ATOM    196  H3  CM7     2      12.710  36.980  38.260  1.00  0.00            
ATOM    197  H4  CM7     2      12.920  37.150  35.600  1.00  0.00            
ATOM    198  H5  CM7     2      11.200  36.770  35.640  1.00  0.00            
ATOM    199  H6  CM7     2      15.090  35.440  38.420  1.00  0.00            
ATOM    200  H7  CM7     2      16.950  36.830  38.470  1.00  0.00            
ATOM    201  H8  CM7     2      17.920  37.760  36.410  1.00  0.00            
ATOM    202  H9  CM7     2      16.760  37.100  34.020  1.00  0.00            
ATOM    203  H10 CM7     2      14.870  35.740  34.080  1.00  0.00            
ATOM    204  H11 CM7     2      13.090  32.570  36.400  1.00  0.00            
ATOM    205  H12 CM7     2      14.790  33.520  34.020  1.00  0.00            
ATOM    206  H13 CM7     2      13.040  33.110  34.110  1.00  0.00            
ATOM    207  H14 CM7     2      14.590  31.510  32.930  1.00  0.00            
ATOM    208  H15 CM7     2      13.660  30.770  34.290  1.00  0.00            
ATOM    209  H16 CM7     2      15.470  29.080  34.240  1.00  0.00            
ATOM    210  H17 CM7     2      17.030  29.490  34.910  1.00  0.00            
ATOM    211  H18 CM7     2      17.530  30.600  32.650  1.00  0.00            
ATOM    212  H19 CM7     2      15.950  30.090  32.150  1.00  0.00            
ATOM    213  H20 CM7     2      15.620  28.050  31.090  1.00  0.00            
ATOM    214  H21 CM7     2      16.390  25.910  30.470  1.00  0.00            
ATOM    215  H22 CM7     2      18.770  25.090  30.900  1.00  0.00            
ATOM    216  H23 CM7     2      20.090  26.440  32.520  1.00  0.00            
ATOM    217  H24 CM7     2      19.120  28.390  33.670  1.00  0.00            
ATOM    218  H25 CM7     2      16.540  31.010  36.600  1.00  0.00            
ATOM    219  H26 CM7     2      14.820  30.590  36.680  1.00  0.00            
ATOM    220  H27 CM7     2      15.510  32.820  37.600  1.00  0.00            
ATOM    221  H28 CM7     2      16.070  33.230  36.000  1.00  0.00            
TER
ENDMDL
MODEL        1
ATOM      1  H1  GCD     1      14.660  27.210  38.780  1.00  0.00            
ATOM      2  O1  GCD     1      13.980  26.690  38.330  1.00  0.00            
ATOM      3  C1  GCD     1      13.830  27.250  37.090  1.00  0.00            
ATOM      4  H2  GCD     1      13.620  28.330  37.060  1.00  0.00            
ATOM      5  H3  GCD     1      14.830  27.250  36.650  1.00  0.00            
ATOM      6  C2  GCD     1      12.870  26.550  36.200  1.00  0.00            
ATOM      7  H4  GCD     1      13.060  26.930  35.180  1.00  0.00            
ATOM      8  C3  GCD     1      11.370  26.810  36.650  1.00  0.00            
ATOM      9  H5  GCD     1      11.330  26.600  37.720  1.00  0.00            
ATOM     10  C4  GCD     1      10.430  26.000  35.840  1.00  0.00            
ATOM     11  H6  GCD     1      10.430  26.460  34.840  1.00  0.00            
ATOM     12  O2  GCD     1       9.130  26.020  36.450  1.00  0.00            
ATOM     13  H7  GCD     1       9.070  26.980  36.540  1.00  0.00            
ATOM     14  C5  GCD     1      10.820  24.530  35.660  1.00  0.00            
ATOM     15  H8  GCD     1      10.640  24.140  36.670  1.00  0.00            
ATOM     16  O3  GCD     1       9.920  23.950  34.740  1.00  0.00            
ATOM     17  H9  GCD     1      10.140  24.150  33.820  1.00  0.00            
ATOM     18  C6  GCD     1      12.350  24.470  35.180  1.00  0.00            
ATOM     19  O4  GCD     1      13.140  25.200  36.040  1.00  0.00            
ATOM     20  H10 GCD     1      12.670  23.420  35.210  1.00  0.00            
ATOM     21  O5  GCD     1      12.430  24.920  33.850  1.00  0.00            
ATOM     22  C7  GCD     1      12.720  23.890  32.890  1.00  0.00            
ATOM     23  H11 GCD     1      12.480  22.870  33.210  1.00  0.00            
ATOM     24  C8  GCD     1      11.760  24.070  31.740  1.00  0.00            
ATOM     25  H12 GCD     1      11.810  25.110  31.370  1.00  0.00            
ATOM     26  O6  GCD     1      10.420  23.750  32.140  1.00  0.00            
ATOM     27  H13 GCD     1       9.800  23.600  31.420  1.00  0.00            
ATOM     28  C9  GCD     1      12.220  23.300  30.450  1.00  0.00            
ATOM     29  H14 GCD     1      11.930  22.240  30.530  1.00  0.00            
ATOM     30  O7  GCD     1      11.650  23.740  29.260  1.00  0.00            
ATOM     31  H15 GCD     1      12.310  24.120  28.680  1.00  0.00            
ATOM     32  C10 GCD     1      13.770  23.210  30.300  1.00  0.00            
ATOM     33  H16 GCD     1      14.020  22.350  29.670  1.00  0.00            
ATOM     34  O8  GCD     1      14.390  22.920  31.540  1.00  0.00            
ATOM     35  C11 GCD     1      14.250  23.900  32.470  1.00  0.00            
ATOM     36  H17 GCD     1      14.570  24.900  32.170  1.00  0.00            
ATOM     37  C12 GCD     1      15.200  23.490  33.630  1.00  0.00            
ATOM     38  H18 GCD     1      15.110  24.240  34.420  1.00  0.00            
ATOM     39  H19 GCD     1      16.240  23.440  33.290  1.00  0.00            
ATOM     40  O9  GCD     1      14.910  22.160  34.230  1.00  0.00            
ATOM     41  H20 GCD     1      14.730  21.550  33.510  1.00  0.00            
ATOM     42  O10 GCD     1      14.320  24.450  29.780  1.00  0.00            
ATOM     43  C13 GCD     1      15.230  24.480  28.680  1.00  0.00            
ATOM     44  H21 GCD     1      15.570  23.480  28.360  1.00  0.00            
ATOM     45  C14 GCD     1      14.460  25.010  27.490  1.00  0.00            
ATOM     46  H22 GCD     1      13.960  25.930  27.820  1.00  0.00            
ATOM     47  O11 GCD     1      13.520  23.990  27.160  1.00  0.00            
ATOM     48  H23 GCD     1      12.890  24.450  26.600  1.00  0.00            
ATOM     49  C15 GCD     1      15.290  25.350  26.290  1.00  0.00            
ATOM     50  H24 GCD     1      15.560  24.370  25.880  1.00  0.00            
ATOM     51  O12 GCD     1      14.480  26.100  25.430  1.00  0.00            
ATOM     52  H25 GCD     1      13.910  25.520  24.920  1.00  0.00            
ATOM     53  C16 GCD     1      16.630  26.030  26.620  1.00  0.00            
ATOM     54  H26 GCD     1      17.320  25.860  25.800  1.00  0.00            
ATOM     55  O13 GCD     1      17.190  25.390  27.820  1.00  0.00            
ATOM     56  C17 GCD     1      16.380  25.420  28.970  1.00  0.00            
ATOM     57  H27 GCD     1      15.850  26.370  29.080  1.00  0.00            
ATOM     58  C18 GCD     1      17.210  25.040  30.160  1.00  0.00            
ATOM     59  H28 GCD     1      17.770  24.120  29.980  1.00  0.00            
ATOM     60  H29 GCD     1      16.670  24.950  31.110  1.00  0.00            
ATOM     61  O14 GCD     1      18.230  26.000  30.520  1.00  0.00            
ATOM     62  H30 GCD     1      18.800  26.040  29.740  1.00  0.00            
ATOM     63  O15 GCD     1      16.390  27.460  26.780  1.00  0.00            
ATOM     64  C19 GCD     1      17.170  28.370  26.000  1.00  0.00            
ATOM     65  H31 GCD     1      17.950  27.860  25.430  1.00  0.00            
ATOM     66  C20 GCD     1      16.320  29.040  24.920  1.00  0.00            
ATOM     67  H32 GCD     1      15.470  29.400  25.520  1.00  0.00            
ATOM     68  O16 GCD     1      15.820  28.100  23.930  1.00  0.00            
ATOM     69  H33 GCD     1      15.620  27.310  24.450  1.00  0.00            
ATOM     70  C21 GCD     1      17.160  30.210  24.290  1.00  0.00            
ATOM     71  H34 GCD     1      18.110  29.840  23.890  1.00  0.00            
ATOM     72  O17 GCD     1      16.500  30.910  23.200  1.00  0.00            
ATOM     73  H35 GCD     1      16.690  30.400  22.400  1.00  0.00            
ATOM     74  C22 GCD     1      17.600  31.170  25.410  1.00  0.00            
ATOM     75  H36 GCD     1      18.160  31.990  24.950  1.00  0.00            
ATOM     76  O18 GCD     1      18.420  30.440  26.280  1.00  0.00            
ATOM     77  C23 GCD     1      17.830  29.360  26.980  1.00  0.00            
ATOM     78  H37 GCD     1      17.060  29.730  27.670  1.00  0.00            
ATOM     79  C24 GCD     1      18.850  28.760  27.870  1.00  0.00            
ATOM     80  H38 GCD     1      19.730  28.490  27.280  1.00  0.00            
ATOM     81  H39 GCD     1      18.340  27.890  28.300  1.00  0.00            
ATOM     82  O19 GCD     1      19.300  29.710  28.860  1.00  0.00            
ATOM     83  H40 GCD     1      19.640  30.430  28.320  1.00  0.00            
ATOM     84  O20 GCD     1      16.510  31.730  26.140  1.00  0.00            
ATOM     85  C25 GCD     1      16.330  33.100  25.960  1.00  0.00            
ATOM     86  H41 GCD     1      16.920  33.420  25.090  1.00  0.00            
ATOM     87  C26 GCD     1      14.810  33.310  25.650  1.00  0.00            
ATOM     88  H42 GCD     1      14.190  32.880  26.450  1.00  0.00            
ATOM     89  O21 GCD     1      14.340  32.690  24.480  1.00  0.00            
ATOM     90  H43 GCD     1      14.880  31.940  24.230  1.00  0.00            
ATOM     91  C27 GCD     1      14.360  34.800  25.670  1.00  0.00            
ATOM     92  H44 GCD     1      14.860  35.190  24.780  1.00  0.00            
ATOM     93  O22 GCD     1      12.890  34.900  25.660  1.00  0.00            
ATOM     94  H45 GCD     1      12.600  34.110  25.190  1.00  0.00            
ATOM     95  C28 GCD     1      14.880  35.470  27.020  1.00  0.00            
ATOM     96  H46 GCD     1      14.740  36.550  26.860  1.00  0.00            
ATOM     97  O23 GCD     1      16.280  35.210  27.130  1.00  0.00            
ATOM     98  C29 GCD     1      16.660  33.830  27.260  1.00  0.00            
ATOM     99  H47 GCD     1      16.100  33.320  28.050  1.00  0.00            
ATOM    100  C30 GCD     1      18.130  33.630  27.620  1.00  0.00            
ATOM    101  H48 GCD     1      18.750  33.890  26.750  1.00  0.00            
ATOM    102  H49 GCD     1      18.290  32.560  27.820  1.00  0.00            
ATOM    103  O24 GCD     1      18.420  34.430  28.770  1.00  0.00            
ATOM    104  H50 GCD     1      18.840  33.800  29.370  1.00  0.00            
ATOM    105  O25 GCD     1      14.260  34.870  28.160  1.00  0.00            
ATOM    106  C31 GCD     1      13.460  35.660  29.040  1.00  0.00            
ATOM    107  H51 GCD     1      13.290  36.660  28.620  1.00  0.00            
ATOM    108  C32 GCD     1      12.120  34.960  29.140  1.00  0.00            
ATOM    109  H52 GCD     1      12.330  34.030  29.680  1.00  0.00            
ATOM    110  O26 GCD     1      11.520  34.760  27.940  1.00  0.00            
ATOM    111  H53 GCD     1      12.070  35.210  27.290  1.00  0.00            
ATOM    112  C33 GCD     1      11.240  35.740  30.110  1.00  0.00            
ATOM    113  H54 GCD     1      11.060  36.760  29.760  1.00  0.00            
ATOM    114  O27 GCD     1       9.910  35.210  30.260  1.00  0.00            
ATOM    115  H55 GCD     1       9.840  34.540  29.570  1.00  0.00            
ATOM    116  C34 GCD     1      11.930  35.900  31.400  1.00  0.00            
ATOM    117  H56 GCD     1      11.290  36.580  31.970  1.00  0.00            
ATOM    118  O28 GCD     1      13.200  36.480  31.260  1.00  0.00            
ATOM    119  C35 GCD     1      14.130  35.890  30.400  1.00  0.00            
ATOM    120  H57 GCD     1      14.330  34.920  30.880  1.00  0.00            
ATOM    121  C36 GCD     1      15.480  36.650  30.360  1.00  0.00            
ATOM    122  H58 GCD     1      16.160  35.860  30.000  1.00  0.00            
ATOM    123  H59 GCD     1      15.880  36.930  31.340  1.00  0.00            
ATOM    124  O29 GCD     1      15.360  37.860  29.510  1.00  0.00            
ATOM    125  H60 GCD     1      15.050  38.590  30.060  1.00  0.00            
ATOM    126  O30 GCD     1      12.160  34.650  32.130  1.00  0.00            
ATOM    127  C37 GCD     1      11.870  34.800  33.500  1.00  0.00            
ATOM    128  H61 GCD     1      12.020  35.840  33.810  1.00  0.00            
ATOM    129  C38 GCD     1      10.430  34.470  33.910  1.00  0.00            
ATOM    130  H62 GCD     1      10.370  33.440  33.550  1.00  0.00            
ATOM    131  O31 GCD     1       9.470  35.310  33.310  1.00  0.00            
ATOM    132  H63 GCD     1       9.360  35.100  32.380  1.00  0.00            
ATOM    133  C39 GCD     1      10.210  34.490  35.370  1.00  0.00            
ATOM    134  H64 GCD     1      10.400  35.540  35.640  1.00  0.00            
ATOM    135  O32 GCD     1       8.880  34.240  35.940  1.00  0.00            
ATOM    136  H65 GCD     1       8.190  34.180  35.270  1.00  0.00            
ATOM    137  C40 GCD     1      11.280  33.650  36.070  1.00  0.00            
ATOM    138  H66 GCD     1      11.260  33.860  37.150  1.00  0.00            
ATOM    139  O33 GCD     1      12.510  34.180  35.720  1.00  0.00            
ATOM    140  C41 GCD     1      12.960  34.150  34.360  1.00  0.00            
ATOM    141  H67 GCD     1      13.110  33.090  34.100  1.00  0.00            
ATOM    142  C42 GCD     1      14.310  34.790  34.200  1.00  0.00            
ATOM    143  H68 GCD     1      14.720  34.550  33.210  1.00  0.00            
ATOM    144  H69 GCD     1      15.060  34.420  34.910  1.00  0.00            
ATOM    145  O34 GCD     1      14.270  36.200  34.510  1.00  0.00            
ATOM    146  H70 GCD     1      15.190  36.450  34.680  1.00  0.00            
ATOM    147  O35 GCD     1      11.150  32.280  35.740  1.00  0.00            
ATOM    148  C43 GCD     1      10.710  31.540  36.840  1.00  0.00            
ATOM    149  H71 GCD     1      10.230  32.120  37.640  1.00  0.00            
ATOM    150  C44 GCD     1       9.640  30.550  36.280  1.00  0.00            
ATOM    151  H72 GCD     1      10.030  30.020  35.410  1.00  0.00            
ATOM    152  O36 GCD     1       8.460  31.290  36.010  1.00  0.00            
ATOM    153  H73 GCD     1       8.520  31.520  35.080  1.00  0.00            
ATOM    154  C45 GCD     1       9.200  29.470  37.350  1.00  0.00            
ATOM    155  H74 GCD     1       8.710  30.030  38.160  1.00  0.00            
ATOM    156  O37 GCD     1       8.270  28.560  36.770  1.00  0.00            
ATOM    157  H75 GCD     1       7.560  29.040  36.340  1.00  0.00            
ATOM    158  C46 GCD     1      10.530  28.840  37.660  1.00  0.00            
ATOM    159  H76 GCD     1      10.380  28.020  38.360  1.00  0.00            
ATOM    160  O38 GCD     1      11.110  28.210  36.490  1.00  0.00            
ATOM    161  O39 GCD     1      11.450  29.720  38.210  1.00  0.00            
ATOM    162  C47 GCD     1      11.920  30.790  37.370  1.00  0.00            
ATOM    163  H77 GCD     1      12.580  30.260  36.670  1.00  0.00            
ATOM    164  C48 GCD     1      12.820  31.700  38.200  1.00  0.00            
ATOM    165  H78 GCD     1      13.140  32.480  37.500  1.00  0.00            
ATOM    166  H79 GCD     1      13.770  31.200  38.420  1.00  0.00            
ATOM    167  O40 GCD     1      12.340  32.280  39.420  1.00  0.00            
ATOM    168  H80 GCD     1      12.130  31.570  40.040  1.00  0.00            
ATOM    169  C1  CM7     2       7.240  27.350  32.740  1.00  0.00            
ATOM    170  C2  CM7     2       8.760  27.190  32.440  1.00  0.00            
ATOM    171  C3  CM7     2       9.210  27.740  31.060  1.00  0.00            
ATOM    172  O1  CM7     2       8.320  28.010  30.200  1.00  0.00            
ATOM    173  N1  CM7     2      10.510  27.950  30.790  1.00  0.00            
ATOM    174  C4  CM7     2      10.950  28.460  29.520  1.00  0.00            
ATOM    175  C5  CM7     2      10.960  29.820  29.170  1.00  0.00            
ATOM    176  C6  CM7     2      11.200  30.340  27.900  1.00  0.00            
ATOM    177  C7  CM7     2      11.410  29.480  26.850  1.00  0.00            
ATOM    178  C8  CM7     2      11.630  28.140  27.190  1.00  0.00            
ATOM    179  C9  CM7     2      11.390  27.640  28.520  1.00  0.00            
ATOM    180  C10 CM7     2      11.480  27.980  31.880  1.00  0.00            
ATOM    181  C11 CM7     2      12.910  27.740  31.330  1.00  0.00            
ATOM    182  C12 CM7     2      13.950  27.770  32.480  1.00  0.00            
ATOM    183  N2  CM7     2      13.900  29.060  33.140  1.00  0.00            
ATOM    184  C13 CM7     2      15.100  29.310  34.010  1.00  0.00            
ATOM    185  C14 CM7     2      15.150  30.730  34.530  1.00  0.00            
ATOM    186  C15 CM7     2      16.480  30.930  35.220  1.00  0.00            
ATOM    187  C16 CM7     2      17.660  31.460  34.620  1.00  0.00            
ATOM    188  C17 CM7     2      18.870  31.270  35.340  1.00  0.00            
ATOM    189  C18 CM7     2      18.920  30.650  36.650  1.00  0.00            
ATOM    190  C19 CM7     2      17.730  30.260  37.170  1.00  0.00            
ATOM    191  C20 CM7     2      16.540  30.400  36.520  1.00  0.00            
ATOM    192  C21 CM7     2      12.600  29.420  33.690  1.00  0.00            
ATOM    193  C22 CM7     2      11.500  29.430  32.650  1.00  0.00            
ATOM    194  H1  CM7     2       6.980  28.420  32.680  1.00  0.00            
ATOM    195  H2  CM7     2       6.550  26.930  32.000  1.00  0.00            
ATOM    196  H3  CM7     2       7.020  27.010  33.750  1.00  0.00            
ATOM    197  H4  CM7     2       9.040  26.140  32.560  1.00  0.00            
ATOM    198  H5  CM7     2       9.240  27.660  33.320  1.00  0.00            
ATOM    199  H6  CM7     2      10.710  30.520  29.950  1.00  0.00            
ATOM    200  H7  CM7     2      11.160  31.400  27.650  1.00  0.00            
ATOM    201  H8  CM7     2      11.500  29.750  25.810  1.00  0.00            
ATOM    202  H9  CM7     2      11.980  27.450  26.430  1.00  0.00            
ATOM    203  H10 CM7     2      11.610  26.580  28.620  1.00  0.00            
ATOM    204  H11 CM7     2      11.210  27.170  32.570  1.00  0.00            
ATOM    205  H12 CM7     2      13.160  28.510  30.590  1.00  0.00            
ATOM    206  H13 CM7     2      12.930  26.760  30.830  1.00  0.00            
ATOM    207  H14 CM7     2      14.950  27.620  32.070  1.00  0.00            
ATOM    208  H15 CM7     2      13.820  26.950  33.190  1.00  0.00            
ATOM    209  H16 CM7     2      15.980  29.040  33.420  1.00  0.00            
ATOM    210  H17 CM7     2      14.980  28.630  34.860  1.00  0.00            
ATOM    211  H18 CM7     2      14.340  30.970  35.220  1.00  0.00            
ATOM    212  H19 CM7     2      15.100  31.370  33.630  1.00  0.00            
ATOM    213  H20 CM7     2      17.580  31.890  33.630  1.00  0.00            
ATOM    214  H21 CM7     2      19.860  31.560  34.980  1.00  0.00            
ATOM    215  H22 CM7     2      19.870  30.520  37.170  1.00  0.00            
ATOM    216  H23 CM7     2      17.750  29.780  38.140  1.00  0.00            
ATOM    217  H24 CM7     2      15.710  29.860  36.960  1.00  0.00            
ATOM    218  H25 CM7     2      12.560  30.420  34.140  1.00  0.00            
ATOM    219  H26 CM7     2      12.390  28.640  34.430  1.00  0.00            
ATOM    220  H27 CM7     2      10.510  29.630  33.080  1.00  0.00            
ATOM    221  H28 CM7     2      11.700  30.160  31.870  1.00  0.00            
TER
ENDMDL
MODEL        1
ATOM      1  H1  GCD     1      20.810  27.970  41.650  1.00  0.00            
ATOM      2  O1  GCD     1      20.520  28.850  41.910  1.00  0.00            
ATOM      3  C1  GCD     1      19.070  28.780  41.980  1.00  0.00            
ATOM      4  H2  GCD     1      18.510  28.190  41.240  1.00  0.00            
ATOM      5  H3  GCD     1      18.870  28.220  42.900  1.00  0.00            
ATOM      6  C2  GCD     1      18.420  30.200  42.090  1.00  0.00            
ATOM      7  H4  GCD     1      17.340  30.010  42.100  1.00  0.00            
ATOM      8  C3  GCD     1      18.770  31.090  40.930  1.00  0.00            
ATOM      9  H5  GCD     1      19.840  31.080  40.710  1.00  0.00            
ATOM     10  C4  GCD     1      18.550  32.570  41.130  1.00  0.00            
ATOM     11  H6  GCD     1      17.470  32.730  41.110  1.00  0.00            
ATOM     12  O2  GCD     1      19.310  33.310  40.150  1.00  0.00            
ATOM     13  H7  GCD     1      19.300  32.750  39.370  1.00  0.00            
ATOM     14  C5  GCD     1      18.990  32.890  42.580  1.00  0.00            
ATOM     15  H8  GCD     1      20.080  32.800  42.650  1.00  0.00            
ATOM     16  O3  GCD     1      18.710  34.250  42.870  1.00  0.00            
ATOM     17  H9  GCD     1      19.090  34.850  42.210  1.00  0.00            
ATOM     18  C6  GCD     1      18.410  32.000  43.630  1.00  0.00            
ATOM     19  O4  GCD     1      18.840  30.690  43.360  1.00  0.00            
ATOM     20  H10 GCD     1      18.820  32.270  44.600  1.00  0.00            
ATOM     21  O5  GCD     1      17.000  32.010  43.710  1.00  0.00            
ATOM     22  C7  GCD     1      16.420  32.290  45.020  1.00  0.00            
ATOM     23  H11 GCD     1      17.200  32.710  45.680  1.00  0.00            
ATOM     24  C8  GCD     1      15.410  33.440  44.900  1.00  0.00            
ATOM     25  H12 GCD     1      14.680  33.230  44.110  1.00  0.00            
ATOM     26  O6  GCD     1      16.050  34.580  44.310  1.00  0.00            
ATOM     27  H13 GCD     1      16.580  34.150  43.640  1.00  0.00            
ATOM     28  C9  GCD     1      14.690  33.770  46.200  1.00  0.00            
ATOM     29  H14 GCD     1      15.520  34.150  46.820  1.00  0.00            
ATOM     30  O7  GCD     1      13.660  34.740  46.050  1.00  0.00            
ATOM     31  H15 GCD     1      13.910  35.560  46.490  1.00  0.00            
ATOM     32  C10 GCD     1      14.100  32.480  46.730  1.00  0.00            
ATOM     33  H16 GCD     1      13.700  32.750  47.710  1.00  0.00            
ATOM     34  O8  GCD     1      15.010  31.470  46.890  1.00  0.00            
ATOM     35  C11 GCD     1      15.790  31.090  45.700  1.00  0.00            
ATOM     36  H17 GCD     1      15.060  30.630  45.020  1.00  0.00            
ATOM     37  C12 GCD     1      16.860  29.990  46.020  1.00  0.00            
ATOM     38  H18 GCD     1      17.380  29.620  45.130  1.00  0.00            
ATOM     39  H19 GCD     1      16.330  29.090  46.360  1.00  0.00            
ATOM     40  O9  GCD     1      17.850  30.330  46.960  1.00  0.00            
ATOM     41  H20 GCD     1      17.410  30.450  47.810  1.00  0.00            
ATOM     42  O10 GCD     1      13.110  31.930  45.840  1.00  0.00            
ATOM     43  C13 GCD     1      11.820  31.520  46.450  1.00  0.00            
ATOM     44  H21 GCD     1      11.790  31.570  47.540  1.00  0.00            
ATOM     45  C14 GCD     1      10.730  32.420  45.870  1.00  0.00            
ATOM     46  H22 GCD     1      10.600  32.300  44.790  1.00  0.00            
ATOM     47  O11 GCD     1      10.890  33.780  46.200  1.00  0.00            
ATOM     48  H23 GCD     1      11.800  34.030  46.010  1.00  0.00            
ATOM     49  C15 GCD     1       9.430  31.820  46.470  1.00  0.00            
ATOM     50  H24 GCD     1       9.440  31.800  47.570  1.00  0.00            
ATOM     51  O12 GCD     1       8.320  32.590  45.980  1.00  0.00            
ATOM     52  H25 GCD     1       8.000  32.070  45.230  1.00  0.00            
ATOM     53  C16 GCD     1       9.280  30.370  46.180  1.00  0.00            
ATOM     54  H26 GCD     1       8.470  29.900  46.740  1.00  0.00            
ATOM     55  O13 GCD     1      10.280  29.590  46.640  1.00  0.00            
ATOM     56  C17 GCD     1      11.530  30.060  46.130  1.00  0.00            
ATOM     57  H27 GCD     1      11.440  30.020  45.040  1.00  0.00            
ATOM     58  C18 GCD     1      12.670  29.090  46.610  1.00  0.00            
ATOM     59  H28 GCD     1      13.640  29.390  46.190  1.00  0.00            
ATOM     60  H29 GCD     1      12.430  28.120  46.150  1.00  0.00            
ATOM     61  O14 GCD     1      12.680  28.980  48.050  1.00  0.00            
ATOM     62  H30 GCD     1      12.600  28.050  48.280  1.00  0.00            
ATOM     63  O15 GCD     1       8.930  30.100  44.830  1.00  0.00            
ATOM     64  C19 GCD     1       7.890  29.180  44.480  1.00  0.00            
ATOM     65  H31 GCD     1       7.550  28.570  45.330  1.00  0.00            
ATOM     66  C20 GCD     1       6.720  29.950  43.940  1.00  0.00            
ATOM     67  H32 GCD     1       7.160  30.510  43.100  1.00  0.00            
ATOM     68  O16 GCD     1       6.200  30.880  44.910  1.00  0.00            
ATOM     69  H33 GCD     1       5.460  31.400  44.590  1.00  0.00            
ATOM     70  C21 GCD     1       5.630  28.990  43.460  1.00  0.00            
ATOM     71  H34 GCD     1       5.200  28.340  44.230  1.00  0.00            
ATOM     72  O17 GCD     1       4.520  29.810  42.900  1.00  0.00            
ATOM     73  H35 GCD     1       4.700  30.240  42.050  1.00  0.00            
ATOM     74  C22 GCD     1       6.210  28.050  42.420  1.00  0.00            
ATOM     75  H36 GCD     1       5.550  27.230  42.140  1.00  0.00            
ATOM     76  O18 GCD     1       7.390  27.450  42.970  1.00  0.00            
ATOM     77  C23 GCD     1       8.430  28.260  43.390  1.00  0.00            
ATOM     78  H37 GCD     1       8.790  28.640  42.420  1.00  0.00            
ATOM     79  C24 GCD     1       9.560  27.390  44.000  1.00  0.00            
ATOM     80  H38 GCD     1       9.140  26.840  44.850  1.00  0.00            
ATOM     81  H39 GCD     1      10.460  27.920  44.330  1.00  0.00            
ATOM     82  O19 GCD     1      10.070  26.500  43.000  1.00  0.00            
ATOM     83  H40 GCD     1       9.460  26.240  42.300  1.00  0.00            
ATOM     84  O20 GCD     1       6.570  28.850  41.290  1.00  0.00            
ATOM     85  C25 GCD     1       5.830  28.650  40.100  1.00  0.00            
ATOM     86  H41 GCD     1       4.770  28.390  40.160  1.00  0.00            
ATOM     87  C26 GCD     1       5.860  30.010  39.520  1.00  0.00            
ATOM     88  H42 GCD     1       6.890  30.380  39.440  1.00  0.00            
ATOM     89  O21 GCD     1       5.150  30.980  40.370  1.00  0.00            
ATOM     90  H43 GCD     1       5.400  31.890  40.180  1.00  0.00            
ATOM     91  C27 GCD     1       5.310  30.020  38.110  1.00  0.00            
ATOM     92  H44 GCD     1       4.240  29.800  38.210  1.00  0.00            
ATOM     93  O22 GCD     1       5.390  31.350  37.550  1.00  0.00            
ATOM     94  H45 GCD     1       6.260  31.760  37.650  1.00  0.00            
ATOM     95  C28 GCD     1       6.170  29.050  37.270  1.00  0.00            
ATOM     96  H46 GCD     1       5.760  28.980  36.260  1.00  0.00            
ATOM     97  O23 GCD     1       6.070  27.790  37.890  1.00  0.00            
ATOM     98  C29 GCD     1       6.590  27.650  39.200  1.00  0.00            
ATOM     99  H47 GCD     1       7.650  27.920  39.310  1.00  0.00            
ATOM    100  C30 GCD     1       6.490  26.160  39.650  1.00  0.00            
ATOM    101  H48 GCD     1       5.480  25.740  39.750  1.00  0.00            
ATOM    102  H49 GCD     1       6.870  26.130  40.680  1.00  0.00            
ATOM    103  O24 GCD     1       7.190  25.290  38.800  1.00  0.00            
ATOM    104  H50 GCD     1       6.910  25.450  37.890  1.00  0.00            
ATOM    105  O25 GCD     1       7.530  29.480  37.160  1.00  0.00            
ATOM    106  C31 GCD     1       7.980  30.140  35.950  1.00  0.00            
ATOM    107  H51 GCD     1       7.110  30.450  35.360  1.00  0.00            
ATOM    108  C32 GCD     1       8.750  31.430  36.270  1.00  0.00            
ATOM    109  H52 GCD     1       9.630  31.140  36.860  1.00  0.00            
ATOM    110  O26 GCD     1       8.000  32.460  36.990  1.00  0.00            
ATOM    111  H53 GCD     1       8.580  33.220  37.130  1.00  0.00            
ATOM    112  C33 GCD     1       9.280  32.100  35.030  1.00  0.00            
ATOM    113  H54 GCD     1       8.420  32.410  34.420  1.00  0.00            
ATOM    114  O27 GCD     1      10.080  33.230  35.450  1.00  0.00            
ATOM    115  H55 GCD     1      10.950  32.950  35.130  1.00  0.00            
ATOM    116  C34 GCD     1      10.140  31.100  34.280  1.00  0.00            
ATOM    117  H56 GCD     1      10.400  31.450  33.280  1.00  0.00            
ATOM    118  O28 GCD     1       9.320  29.970  33.930  1.00  0.00            
ATOM    119  C35 GCD     1       8.820  29.250  35.080  1.00  0.00            
ATOM    120  H57 GCD     1       9.720  28.880  35.600  1.00  0.00            
ATOM    121  C36 GCD     1       8.040  28.040  34.570  1.00  0.00            
ATOM    122  H58 GCD     1       7.590  27.520  35.420  1.00  0.00            
ATOM    123  H59 GCD     1       8.780  27.330  34.180  1.00  0.00            
ATOM    124  O29 GCD     1       6.940  28.360  33.730  1.00  0.00            
ATOM    125  H60 GCD     1       7.230  28.810  32.930  1.00  0.00            
ATOM    126  O30 GCD     1      11.310  30.700  35.050  1.00  0.00            
ATOM    127  C37 GCD     1      12.490  30.400  34.310  1.00  0.00            
ATOM    128  H61 GCD     1      12.360  30.330  33.220  1.00  0.00            
ATOM    129  C38 GCD     1      13.370  31.640  34.480  1.00  0.00            
ATOM    130  H62 GCD     1      13.580  31.690  35.560  1.00  0.00            
ATOM    131  O31 GCD     1      12.670  32.810  34.160  1.00  0.00            
ATOM    132  H63 GCD     1      13.240  33.420  33.680  1.00  0.00            
ATOM    133  C39 GCD     1      14.710  31.440  33.800  1.00  0.00            
ATOM    134  H64 GCD     1      14.390  31.180  32.780  1.00  0.00            
ATOM    135  O32 GCD     1      15.590  32.640  33.920  1.00  0.00            
ATOM    136  H65 GCD     1      15.410  33.020  34.790  1.00  0.00            
ATOM    137  C40 GCD     1      15.330  30.250  34.560  1.00  0.00            
ATOM    138  H66 GCD     1      16.280  30.060  34.060  1.00  0.00            
ATOM    139  O33 GCD     1      14.550  29.110  34.230  1.00  0.00            
ATOM    140  C41 GCD     1      13.260  29.140  34.790  1.00  0.00            
ATOM    141  H67 GCD     1      13.240  29.230  35.890  1.00  0.00            
ATOM    142  C42 GCD     1      12.540  27.880  34.400  1.00  0.00            
ATOM    143  H68 GCD     1      11.490  27.920  34.720  1.00  0.00            
ATOM    144  H69 GCD     1      13.130  27.050  34.800  1.00  0.00            
ATOM    145  O34 GCD     1      12.560  27.780  33.050  1.00  0.00            
ATOM    146  H70 GCD     1      13.360  27.300  32.810  1.00  0.00            
ATOM    147  O35 GCD     1      15.500  30.420  35.960  1.00  0.00            
ATOM    148  C43 GCD     1      16.650  29.860  36.580  1.00  0.00            
ATOM    149  H71 GCD     1      17.010  29.000  36.010  1.00  0.00            
ATOM    150  C44 GCD     1      17.690  31.010  36.760  1.00  0.00            
ATOM    151  H72 GCD     1      17.380  31.900  37.320  1.00  0.00            
ATOM    152  O36 GCD     1      18.070  31.590  35.500  1.00  0.00            
ATOM    153  H73 GCD     1      17.250  31.780  35.040  1.00  0.00            
ATOM    154  C45 GCD     1      18.930  30.530  37.530  1.00  0.00            
ATOM    155  H74 GCD     1      19.490  29.760  36.970  1.00  0.00            
ATOM    156  O37 GCD     1      19.750  31.710  37.680  1.00  0.00            
ATOM    157  H75 GCD     1      19.660  32.130  36.820  1.00  0.00            
ATOM    158  C46 GCD     1      18.590  29.910  38.880  1.00  0.00            
ATOM    159  H76 GCD     1      19.480  29.390  39.240  1.00  0.00            
ATOM    160  O38 GCD     1      17.980  30.700  39.830  1.00  0.00            
ATOM    161  O39 GCD     1      17.560  28.920  38.630  1.00  0.00            
ATOM    162  C47 GCD     1      16.340  29.320  37.960  1.00  0.00            
ATOM    163  H77 GCD     1      15.810  30.100  38.510  1.00  0.00            
ATOM    164  C48 GCD     1      15.360  28.200  37.910  1.00  0.00            
ATOM    165  H78 GCD     1      14.420  28.570  37.480  1.00  0.00            
ATOM    166  H79 GCD     1      15.140  27.910  38.950  1.00  0.00            
ATOM    167  O40 GCD     1      15.780  27.040  37.080  1.00  0.00            
ATOM    168  H80 GCD     1      15.800  27.300  36.160  1.00  0.00            
ATOM    169  C1  CM7     2       7.720  35.800  44.410  1.00  0.00            
ATOM    170  C2  CM7     2       8.980  35.520  43.550  1.00  0.00            
ATOM    171  C3  CM7     2       8.920  34.110  42.910  1.00  0.00            
ATOM    172  O1  CM7     2       7.920  33.450  43.000  1.00  0.00            
ATOM    173  N1  CM7     2      10.050  33.550  42.320  1.00  0.00            
ATOM    174  C4  CM7     2      11.190  34.420  41.910  1.00  0.00            
ATOM    175  C5  CM7     2      12.330  34.530  42.750  1.00  0.00            
ATOM    176  C6  CM7     2      13.410  35.370  42.440  1.00  0.00            
ATOM    177  C7  CM7     2      13.480  35.970  41.180  1.00  0.00            
ATOM    178  C8  CM7     2      12.450  35.740  40.210  1.00  0.00            
ATOM    179  C9  CM7     2      11.340  34.910  40.630  1.00  0.00            
ATOM    180  C10 CM7     2      10.020  32.140  41.860  1.00  0.00            
ATOM    181  C11 CM7     2       9.630  32.020  40.360  1.00  0.00            
ATOM    182  C12 CM7     2       9.660  30.510  39.920  1.00  0.00            
ATOM    183  N2  CM7     2      10.950  29.890  40.150  1.00  0.00            
ATOM    184  C13 CM7     2      10.950  28.500  39.710  1.00  0.00            
ATOM    185  C14 CM7     2      10.970  28.360  38.230  1.00  0.00            
ATOM    186  C15 CM7     2      10.900  26.900  37.780  1.00  0.00            
ATOM    187  C16 CM7     2       9.670  26.320  37.300  1.00  0.00            
ATOM    188  C17 CM7     2       9.680  25.050  36.740  1.00  0.00            
ATOM    189  C18 CM7     2      10.870  24.330  36.610  1.00  0.00            
ATOM    190  C19 CM7     2      12.080  24.900  36.930  1.00  0.00            
ATOM    191  C20 CM7     2      12.090  26.210  37.500  1.00  0.00            
ATOM    192  C21 CM7     2      11.380  30.010  41.570  1.00  0.00            
ATOM    193  C22 CM7     2      11.370  31.480  42.070  1.00  0.00            
ATOM    194  H1  CM7     2       7.950  36.720  44.970  1.00  0.00            
ATOM    195  H2  CM7     2       6.930  36.000  43.680  1.00  0.00            
ATOM    196  H3  CM7     2       7.410  35.070  45.160  1.00  0.00            
ATOM    197  H4  CM7     2       9.880  35.550  44.170  1.00  0.00            
ATOM    198  H5  CM7     2       9.070  36.270  42.750  1.00  0.00            
ATOM    199  H6  CM7     2      12.300  34.030  43.710  1.00  0.00            
ATOM    200  H7  CM7     2      14.200  35.600  43.150  1.00  0.00            
ATOM    201  H8  CM7     2      14.340  36.580  40.960  1.00  0.00            
ATOM    202  H9  CM7     2      12.510  36.030  39.160  1.00  0.00            
ATOM    203  H10 CM7     2      10.460  34.690  40.020  1.00  0.00            
ATOM    204  H11 CM7     2       9.280  31.600  42.470  1.00  0.00            
ATOM    205  H12 CM7     2      10.090  32.650  39.590  1.00  0.00            
ATOM    206  H13 CM7     2       8.610  32.410  40.440  1.00  0.00            
ATOM    207  H14 CM7     2       9.380  30.520  38.860  1.00  0.00            
ATOM    208  H15 CM7     2       8.900  29.930  40.460  1.00  0.00            
ATOM    209  H16 CM7     2      10.060  28.020  40.130  1.00  0.00            
ATOM    210  H17 CM7     2      11.820  28.030  40.200  1.00  0.00            
ATOM    211  H18 CM7     2      11.830  28.880  37.780  1.00  0.00            
ATOM    212  H19 CM7     2      10.110  28.840  37.740  1.00  0.00            
ATOM    213  H20 CM7     2       8.770  26.930  37.390  1.00  0.00            
ATOM    214  H21 CM7     2       8.730  24.680  36.390  1.00  0.00            
ATOM    215  H22 CM7     2      10.700  23.320  36.240  1.00  0.00            
ATOM    216  H23 CM7     2      12.990  24.330  36.800  1.00  0.00            
ATOM    217  H24 CM7     2      13.060  26.640  37.730  1.00  0.00            
ATOM    218  H25 CM7     2      12.360  29.540  41.680  1.00  0.00            
ATOM    219  H26 CM7     2      10.760  29.440  42.260  1.00  0.00            
ATOM    220  H27 CM7     2      11.650  31.440  43.130  1.00  0.00            
ATOM    221  H28 CM7     2      12.170  32.010  41.550  1.00  0.00            
TER
ENDMDL
MODEL        1
ATOM      1  H1  GCD     1       6.160  27.370  23.950  1.00  0.00            
ATOM      2  O1  GCD     1       6.690  28.160  23.810  1.00  0.00            
ATOM      3  C1  GCD     1       6.060  29.230  24.410  1.00  0.00            
ATOM      4  H2  GCD     1       4.980  29.030  24.380  1.00  0.00            
ATOM      5  H3  GCD     1       6.300  29.490  25.450  1.00  0.00            
ATOM      6  C2  GCD     1       6.330  30.550  23.570  1.00  0.00            
ATOM      7  H4  GCD     1       7.410  30.630  23.390  1.00  0.00            
ATOM      8  C3  GCD     1       5.850  31.830  24.280  1.00  0.00            
ATOM      9  H5  GCD     1       4.800  31.740  24.570  1.00  0.00            
ATOM     10  C4  GCD     1       5.930  33.020  23.340  1.00  0.00            
ATOM     11  H6  GCD     1       6.830  33.300  22.790  1.00  0.00            
ATOM     12  O2  GCD     1       5.440  34.220  24.010  1.00  0.00            
ATOM     13  H7  GCD     1       4.620  34.080  24.490  1.00  0.00            
ATOM     14  C5  GCD     1       5.040  32.720  22.190  1.00  0.00            
ATOM     15  H8  GCD     1       4.040  32.480  22.570  1.00  0.00            
ATOM     16  O3  GCD     1       4.790  33.900  21.370  1.00  0.00            
ATOM     17  H9  GCD     1       4.370  34.590  21.890  1.00  0.00            
ATOM     18  C6  GCD     1       5.480  31.470  21.450  1.00  0.00            
ATOM     19  O4  GCD     1       5.560  30.410  22.390  1.00  0.00            
ATOM     20  H10 GCD     1       4.830  31.220  20.600  1.00  0.00            
ATOM     21  O5  GCD     1       6.810  31.810  21.000  1.00  0.00            
ATOM     22  C7  GCD     1       7.240  31.210  19.730  1.00  0.00            
ATOM     23  H11 GCD     1       6.530  30.510  19.270  1.00  0.00            
ATOM     24  C8  GCD     1       7.470  32.360  18.770  1.00  0.00            
ATOM     25  H12 GCD     1       8.290  33.020  19.100  1.00  0.00            
ATOM     26  O6  GCD     1       6.210  32.960  18.580  1.00  0.00            
ATOM     27  H13 GCD     1       6.000  33.400  19.410  1.00  0.00            
ATOM     28  C9  GCD     1       8.010  31.860  17.410  1.00  0.00            
ATOM     29  H14 GCD     1       7.280  31.170  16.980  1.00  0.00            
ATOM     30  O7  GCD     1       8.160  32.930  16.440  1.00  0.00            
ATOM     31  H15 GCD     1       8.780  33.540  16.870  1.00  0.00            
ATOM     32  C10 GCD     1       9.290  31.070  17.630  1.00  0.00            
ATOM     33  H16 GCD     1       9.520  30.530  16.700  1.00  0.00            
ATOM     34  O8  GCD     1       9.070  30.060  18.620  1.00  0.00            
ATOM     35  C11 GCD     1       8.600  30.550  19.910  1.00  0.00            
ATOM     36  H17 GCD     1       9.370  31.300  20.150  1.00  0.00            
ATOM     37  C12 GCD     1       8.650  29.440  20.950  1.00  0.00            
ATOM     38  H18 GCD     1       8.760  29.970  21.900  1.00  0.00            
ATOM     39  H19 GCD     1       9.480  28.730  20.860  1.00  0.00            
ATOM     40  O9  GCD     1       7.390  28.730  21.080  1.00  0.00            
ATOM     41  H20 GCD     1       6.960  29.050  21.880  1.00  0.00            
ATOM     42  O10 GCD     1      10.400  31.890  18.100  1.00  0.00            
ATOM     43  C13 GCD     1      11.220  32.530  17.070  1.00  0.00            
ATOM     44  H21 GCD     1      10.780  32.480  16.070  1.00  0.00            
ATOM     45  C14 GCD     1      11.310  34.020  17.410  1.00  0.00            
ATOM     46  H22 GCD     1      11.770  34.180  18.390  1.00  0.00            
ATOM     47  O11 GCD     1      10.020  34.630  17.310  1.00  0.00            
ATOM     48  H23 GCD     1      10.080  35.580  17.180  1.00  0.00            
ATOM     49  C15 GCD     1      12.250  34.620  16.460  1.00  0.00            
ATOM     50  H24 GCD     1      11.800  34.640  15.460  1.00  0.00            
ATOM     51  O12 GCD     1      12.500  35.990  16.790  1.00  0.00            
ATOM     52  H25 GCD     1      13.150  35.920  17.490  1.00  0.00            
ATOM     53  C16 GCD     1      13.560  33.870  16.540  1.00  0.00            
ATOM     54  H26 GCD     1      14.150  34.410  15.790  1.00  0.00            
ATOM     55  O13 GCD     1      13.430  32.540  16.080  1.00  0.00            
ATOM     56  C17 GCD     1      12.600  31.830  16.970  1.00  0.00            
ATOM     57  H27 GCD     1      13.030  31.730  17.980  1.00  0.00            
ATOM     58  C18 GCD     1      12.440  30.400  16.430  1.00  0.00            
ATOM     59  H28 GCD     1      12.290  30.370  15.340  1.00  0.00            
ATOM     60  H29 GCD     1      11.670  29.930  17.050  1.00  0.00            
ATOM     61  O14 GCD     1      13.710  29.770  16.680  1.00  0.00            
ATOM     62  H30 GCD     1      14.390  30.360  16.330  1.00  0.00            
ATOM     63  O15 GCD     1      14.050  33.980  17.870  1.00  0.00            
ATOM     64  C19 GCD     1      15.400  34.410  18.090  1.00  0.00            
ATOM     65  H31 GCD     1      15.990  34.530  17.170  1.00  0.00            
ATOM     66  C20 GCD     1      15.310  35.720  18.800  1.00  0.00            
ATOM     67  H32 GCD     1      14.460  35.650  19.490  1.00  0.00            
ATOM     68  O16 GCD     1      15.000  36.700  17.840  1.00  0.00            
ATOM     69  H33 GCD     1      15.140  37.570  18.210  1.00  0.00            
ATOM     70  C21 GCD     1      16.600  36.050  19.620  1.00  0.00            
ATOM     71  H34 GCD     1      17.370  36.440  18.930  1.00  0.00            
ATOM     72  O17 GCD     1      16.400  37.170  20.470  1.00  0.00            
ATOM     73  H35 GCD     1      16.160  36.780  21.320  1.00  0.00            
ATOM     74  C22 GCD     1      17.250  34.810  20.240  1.00  0.00            
ATOM     75  H36 GCD     1      18.260  35.080  20.560  1.00  0.00            
ATOM     76  O18 GCD     1      17.380  33.730  19.280  1.00  0.00            
ATOM     77  C23 GCD     1      16.110  33.320  18.790  1.00  0.00            
ATOM     78  H37 GCD     1      15.570  32.980  19.680  1.00  0.00            
ATOM     79  C24 GCD     1      16.210  32.000  17.990  1.00  0.00            
ATOM     80  H38 GCD     1      16.950  32.090  17.190  1.00  0.00            
ATOM     81  H39 GCD     1      15.230  31.720  17.590  1.00  0.00            
ATOM     82  O19 GCD     1      16.580  30.890  18.820  1.00  0.00            
ATOM     83  H40 GCD     1      17.520  31.000  19.010  1.00  0.00            
ATOM     84  O20 GCD     1      16.470  34.440  21.360  1.00  0.00            
ATOM     85  C25 GCD     1      17.210  34.000  22.530  1.00  0.00            
ATOM     86  H41 GCD     1      18.240  33.800  22.210  1.00  0.00            
ATOM     87  C26 GCD     1      17.180  35.110  23.550  1.00  0.00            
ATOM     88  H42 GCD     1      16.130  35.330  23.800  1.00  0.00            
ATOM     89  O21 GCD     1      17.700  36.280  22.940  1.00  0.00            
ATOM     90  H43 GCD     1      18.650  36.200  22.860  1.00  0.00            
ATOM     91  C27 GCD     1      17.970  34.660  24.810  1.00  0.00            
ATOM     92  H44 GCD     1      18.990  34.480  24.420  1.00  0.00            
ATOM     93  O22 GCD     1      18.090  35.740  25.650  1.00  0.00            
ATOM     94  H45 GCD     1      17.260  35.720  26.150  1.00  0.00            
ATOM     95  C28 GCD     1      17.470  33.360  25.320  1.00  0.00            
ATOM     96  H46 GCD     1      18.280  33.010  25.960  1.00  0.00            
ATOM     97  O23 GCD     1      17.400  32.360  24.310  1.00  0.00            
ATOM     98  C29 GCD     1      16.590  32.750  23.200  1.00  0.00            
ATOM     99  H47 GCD     1      15.570  32.940  23.560  1.00  0.00            
ATOM    100  C30 GCD     1      16.540  31.640  22.170  1.00  0.00            
ATOM    101  H48 GCD     1      17.520  31.290  21.840  1.00  0.00            
ATOM    102  H49 GCD     1      16.020  32.040  21.290  1.00  0.00            
ATOM    103  O24 GCD     1      15.820  30.500  22.720  1.00  0.00            
ATOM    104  H50 GCD     1      15.200  30.390  21.990  1.00  0.00            
ATOM    105  O25 GCD     1      16.250  33.520  26.030  1.00  0.00            
ATOM    106  C31 GCD     1      16.230  33.880  27.390  1.00  0.00            
ATOM    107  H51 GCD     1      17.210  34.270  27.670  1.00  0.00            
ATOM    108  C32 GCD     1      15.230  35.010  27.520  1.00  0.00            
ATOM    109  H52 GCD     1      14.280  34.730  27.050  1.00  0.00            
ATOM    110  O26 GCD     1      15.670  36.110  26.740  1.00  0.00            
ATOM    111  H53 GCD     1      14.920  36.680  26.540  1.00  0.00            
ATOM    112  C33 GCD     1      15.030  35.330  28.950  1.00  0.00            
ATOM    113  H54 GCD     1      16.000  35.710  29.310  1.00  0.00            
ATOM    114  O27 GCD     1      14.030  36.370  29.100  1.00  0.00            
ATOM    115  H55 GCD     1      14.260  37.040  28.440  1.00  0.00            
ATOM    116  C34 GCD     1      14.660  34.210  29.780  1.00  0.00            
ATOM    117  H56 GCD     1      14.560  34.550  30.820  1.00  0.00            
ATOM    118  O28 GCD     1      15.650  33.190  29.660  1.00  0.00            
ATOM    119  C35 GCD     1      15.860  32.640  28.320  1.00  0.00            
ATOM    120  H57 GCD     1      14.940  32.190  27.940  1.00  0.00            
ATOM    121  C36 GCD     1      16.940  31.600  28.400  1.00  0.00            
ATOM    122  H58 GCD     1      17.860  32.110  28.720  1.00  0.00            
ATOM    123  H59 GCD     1      17.010  31.000  27.480  1.00  0.00            
ATOM    124  O29 GCD     1      16.510  30.680  29.440  1.00  0.00            
ATOM    125  H60 GCD     1      16.070  31.310  30.020  1.00  0.00            
ATOM    126  O30 GCD     1      13.400  33.590  29.290  1.00  0.00            
ATOM    127  C37 GCD     1      12.440  33.240  30.240  1.00  0.00            
ATOM    128  H61 GCD     1      12.770  33.020  31.260  1.00  0.00            
ATOM    129  C38 GCD     1      11.290  34.300  30.260  1.00  0.00            
ATOM    130  H62 GCD     1      10.960  34.570  29.240  1.00  0.00            
ATOM    131  O31 GCD     1      11.810  35.510  30.740  1.00  0.00            
ATOM    132  H63 GCD     1      12.510  35.830  30.150  1.00  0.00            
ATOM    133  C39 GCD     1      10.120  33.870  31.130  1.00  0.00            
ATOM    134  H64 GCD     1      10.540  33.760  32.140  1.00  0.00            
ATOM    135  O32 GCD     1       9.100  34.900  31.120  1.00  0.00            
ATOM    136  H65 GCD     1       8.630  34.830  30.280  1.00  0.00            
ATOM    137  C40 GCD     1       9.680  32.500  30.530  1.00  0.00            
ATOM    138  H66 GCD     1       8.810  32.130  31.070  1.00  0.00            
ATOM    139  O33 GCD     1      10.740  31.600  30.670  1.00  0.00            
ATOM    140  C41 GCD     1      11.860  31.910  29.800  1.00  0.00            
ATOM    141  H67 GCD     1      11.600  31.930  28.740  1.00  0.00            
ATOM    142  C42 GCD     1      12.970  30.870  29.900  1.00  0.00            
ATOM    143  H68 GCD     1      13.930  31.170  29.460  1.00  0.00            
ATOM    144  H69 GCD     1      12.640  29.960  29.380  1.00  0.00            
ATOM    145  O34 GCD     1      13.220  30.560  31.290  1.00  0.00            
ATOM    146  H70 GCD     1      12.350  30.610  31.690  1.00  0.00            
ATOM    147  O35 GCD     1       9.250  32.580  29.160  1.00  0.00            
ATOM    148  C43 GCD     1       7.890  32.260  28.910  1.00  0.00            
ATOM    149  H71 GCD     1       7.310  31.880  29.760  1.00  0.00            
ATOM    150  C44 GCD     1       7.270  33.500  28.230  1.00  0.00            
ATOM    151  H72 GCD     1       7.960  33.820  27.430  1.00  0.00            
ATOM    152  O36 GCD     1       7.170  34.550  29.220  1.00  0.00            
ATOM    153  H73 GCD     1       6.350  35.060  29.090  1.00  0.00            
ATOM    154  C45 GCD     1       5.910  33.270  27.530  1.00  0.00            
ATOM    155  H74 GCD     1       5.210  33.260  28.370  1.00  0.00            
ATOM    156  O37 GCD     1       5.580  34.480  26.790  1.00  0.00            
ATOM    157  H75 GCD     1       6.080  34.350  25.970  1.00  0.00            
ATOM    158  C46 GCD     1       5.880  32.000  26.660  1.00  0.00            
ATOM    159  H76 GCD     1       4.820  31.790  26.510  1.00  0.00            
ATOM    160  O38 GCD     1       6.650  32.040  25.440  1.00  0.00            
ATOM    161  O39 GCD     1       6.470  30.950  27.450  1.00  0.00            
ATOM    162  C47 GCD     1       7.850  31.220  27.840  1.00  0.00            
ATOM    163  H77 GCD     1       8.450  31.600  27.010  1.00  0.00            
ATOM    164  C48 GCD     1       8.400  29.920  28.270  1.00  0.00            
ATOM    165  H78 GCD     1       9.470  29.920  28.550  1.00  0.00            
ATOM    166  H79 GCD     1       8.430  29.220  27.430  1.00  0.00            
ATOM    167  O40 GCD     1       7.630  29.250  29.240  1.00  0.00            
ATOM    168  H80 GCD     1       7.770  29.540  30.150  1.00  0.00            
ATOM    169  C1  CM7     2      14.050  37.300  23.230  1.00  0.00            
ATOM    170  C2  CM7     2      12.700  36.640  23.380  1.00  0.00            
ATOM    171  C3  CM7     2      12.680  35.090  23.560  1.00  0.00            
ATOM    172  O1  CM7     2      13.570  34.380  23.100  1.00  0.00            
ATOM    173  N1  CM7     2      11.650  34.470  24.280  1.00  0.00            
ATOM    174  C4  CM7     2      10.620  35.230  24.990  1.00  0.00            
ATOM    175  C5  CM7     2       9.500  35.640  24.310  1.00  0.00            
ATOM    176  C6  CM7     2       8.430  36.330  24.980  1.00  0.00            
ATOM    177  C7  CM7     2       8.570  36.760  26.290  1.00  0.00            
ATOM    178  C8  CM7     2       9.690  36.350  27.020  1.00  0.00            
ATOM    179  C9  CM7     2      10.700  35.530  26.390  1.00  0.00            
ATOM    180  C10 CM7     2      11.680  33.010  24.450  1.00  0.00            
ATOM    181  C11 CM7     2      12.610  32.640  25.700  1.00  0.00            
ATOM    182  C12 CM7     2      12.670  31.120  25.930  1.00  0.00            
ATOM    183  N2  CM7     2      11.310  30.510  26.120  1.00  0.00            
ATOM    184  C13 CM7     2      11.290  29.200  26.730  1.00  0.00            
ATOM    185  C14 CM7     2      12.250  28.180  26.000  1.00  0.00            
ATOM    186  C15 CM7     2      11.670  27.770  24.650  1.00  0.00            
ATOM    187  C16 CM7     2      10.510  26.980  24.460  1.00  0.00            
ATOM    188  C17 CM7     2      10.100  26.520  23.160  1.00  0.00            
ATOM    189  C18 CM7     2      10.770  27.000  22.100  1.00  0.00            
ATOM    190  C19 CM7     2      11.840  27.830  22.240  1.00  0.00            
ATOM    191  C20 CM7     2      12.280  28.250  23.500  1.00  0.00            
ATOM    192  C21 CM7     2      10.450  30.790  24.980  1.00  0.00            
ATOM    193  C22 CM7     2      10.350  32.270  24.630  1.00  0.00            
ATOM    194  H1  CM7     2      14.010  38.380  23.100  1.00  0.00            
ATOM    195  H2  CM7     2      14.560  37.300  24.200  1.00  0.00            
ATOM    196  H3  CM7     2      14.650  36.780  22.470  1.00  0.00            
ATOM    197  H4  CM7     2      12.190  36.840  22.420  1.00  0.00            
ATOM    198  H5  CM7     2      12.120  37.170  24.150  1.00  0.00            
ATOM    199  H6  CM7     2       9.230  35.250  23.340  1.00  0.00            
ATOM    200  H7  CM7     2       7.550  36.630  24.420  1.00  0.00            
ATOM    201  H8  CM7     2       7.760  37.280  26.790  1.00  0.00            
ATOM    202  H9  CM7     2       9.800  36.550  28.080  1.00  0.00            
ATOM    203  H10 CM7     2      11.530  35.140  26.970  1.00  0.00            
ATOM    204  H11 CM7     2      12.130  32.520  23.580  1.00  0.00            
ATOM    205  H12 CM7     2      12.090  33.020  26.590  1.00  0.00            
ATOM    206  H13 CM7     2      13.630  33.000  25.520  1.00  0.00            
ATOM    207  H14 CM7     2      13.370  30.890  26.740  1.00  0.00            
ATOM    208  H15 CM7     2      13.200  30.720  25.060  1.00  0.00            
ATOM    209  H16 CM7     2      10.310  28.710  26.790  1.00  0.00            
ATOM    210  H17 CM7     2      11.730  29.250  27.730  1.00  0.00            
ATOM    211  H18 CM7     2      12.310  27.270  26.620  1.00  0.00            
ATOM    212  H19 CM7     2      13.260  28.600  25.920  1.00  0.00            
ATOM    213  H20 CM7     2       9.910  26.700  25.320  1.00  0.00            
ATOM    214  H21 CM7     2       9.180  25.960  23.120  1.00  0.00            
ATOM    215  H22 CM7     2      10.420  26.850  21.080  1.00  0.00            
ATOM    216  H23 CM7     2      12.250  28.200  21.310  1.00  0.00            
ATOM    217  H24 CM7     2      13.130  28.920  23.570  1.00  0.00            
ATOM    218  H25 CM7     2       9.430  30.480  25.240  1.00  0.00            
ATOM    219  H26 CM7     2      10.710  30.260  24.050  1.00  0.00            
ATOM    220  H27 CM7     2       9.700  32.430  23.760  1.00  0.00            
ATOM    221  H28 CM7     2       9.870  32.750  25.490  1.00  0.00            
TER
ENDMDL
MODEL        1
ATOM      1  H1  GCD     1      18.150  27.750  39.670  1.00  0.00            
ATOM      2  O1  GCD     1      18.690  28.530  39.530  1.00  0.00            
ATOM      3  C1  GCD     1      17.700  29.550  39.740  1.00  0.00            
ATOM      4  H2  GCD     1      16.890  29.490  39.000  1.00  0.00            
ATOM      5  H3  GCD     1      17.240  29.330  40.710  1.00  0.00            
ATOM      6  C2  GCD     1      18.240  30.930  39.720  1.00  0.00            
ATOM      7  H4  GCD     1      17.370  31.580  39.810  1.00  0.00            
ATOM      8  C3  GCD     1      19.020  31.200  38.360  1.00  0.00            
ATOM      9  H5  GCD     1      19.820  30.460  38.220  1.00  0.00            
ATOM     10  C4  GCD     1      19.570  32.630  38.440  1.00  0.00            
ATOM     11  H6  GCD     1      18.670  33.250  38.380  1.00  0.00            
ATOM     12  O2  GCD     1      20.280  32.940  37.260  1.00  0.00            
ATOM     13  H7  GCD     1      20.510  33.870  37.370  1.00  0.00            
ATOM     14  C5  GCD     1      20.450  32.860  39.660  1.00  0.00            
ATOM     15  H8  GCD     1      21.340  32.240  39.510  1.00  0.00            
ATOM     16  O3  GCD     1      20.870  34.170  39.730  1.00  0.00            
ATOM     17  H9  GCD     1      20.200  34.810  40.000  1.00  0.00            
ATOM     18  C6  GCD     1      19.650  32.480  40.930  1.00  0.00            
ATOM     19  O4  GCD     1      19.100  31.160  40.830  1.00  0.00            
ATOM     20  H10 GCD     1      20.390  32.530  41.730  1.00  0.00            
ATOM     21  O5  GCD     1      18.630  33.430  41.190  1.00  0.00            
ATOM     22  C7  GCD     1      18.850  34.210  42.410  1.00  0.00            
ATOM     23  H11 GCD     1      19.900  34.170  42.730  1.00  0.00            
ATOM     24  C8  GCD     1      18.400  35.660  42.100  1.00  0.00            
ATOM     25  H12 GCD     1      17.460  35.580  41.530  1.00  0.00            
ATOM     26  O6  GCD     1      19.390  36.380  41.330  1.00  0.00            
ATOM     27  H13 GCD     1      19.110  37.260  41.070  1.00  0.00            
ATOM     28  C9  GCD     1      18.040  36.570  43.320  1.00  0.00            
ATOM     29  H14 GCD     1      19.010  36.780  43.800  1.00  0.00            
ATOM     30  O7  GCD     1      17.300  37.690  42.880  1.00  0.00            
ATOM     31  H15 GCD     1      17.940  38.410  42.870  1.00  0.00            
ATOM     32  C10 GCD     1      17.280  35.770  44.370  1.00  0.00            
ATOM     33  H16 GCD     1      17.310  36.350  45.300  1.00  0.00            
ATOM     34  O8  GCD     1      17.920  34.580  44.620  1.00  0.00            
ATOM     35  C11 GCD     1      17.960  33.630  43.530  1.00  0.00            
ATOM     36  H17 GCD     1      16.940  33.560  43.140  1.00  0.00            
ATOM     37  C12 GCD     1      18.390  32.260  43.980  1.00  0.00            
ATOM     38  H18 GCD     1      18.030  31.410  43.380  1.00  0.00            
ATOM     39  H19 GCD     1      17.870  32.080  44.930  1.00  0.00            
ATOM     40  O9  GCD     1      19.860  32.150  44.090  1.00  0.00            
ATOM     41  H20 GCD     1      20.020  31.290  44.480  1.00  0.00            
ATOM     42  O10 GCD     1      15.910  35.520  44.040  1.00  0.00            
ATOM     43  C13 GCD     1      14.890  35.830  44.960  1.00  0.00            
ATOM     44  H21 GCD     1      15.340  36.410  45.770  1.00  0.00            
ATOM     45  C14 GCD     1      13.880  36.530  44.010  1.00  0.00            
ATOM     46  H22 GCD     1      13.700  35.890  43.130  1.00  0.00            
ATOM     47  O11 GCD     1      14.340  37.820  43.600  1.00  0.00            
ATOM     48  H23 GCD     1      15.240  37.710  43.260  1.00  0.00            
ATOM     49  C15 GCD     1      12.550  36.680  44.760  1.00  0.00            
ATOM     50  H24 GCD     1      12.680  37.480  45.510  1.00  0.00            
ATOM     51  O12 GCD     1      11.420  37.090  43.950  1.00  0.00            
ATOM     52  H25 GCD     1      10.960  36.380  43.470  1.00  0.00            
ATOM     53  C16 GCD     1      12.130  35.460  45.620  1.00  0.00            
ATOM     54  H26 GCD     1      11.370  35.710  46.370  1.00  0.00            
ATOM     55  O13 GCD     1      13.190  34.850  46.380  1.00  0.00            
ATOM     56  C17 GCD     1      14.340  34.520  45.630  1.00  0.00            
ATOM     57  H27 GCD     1      14.150  33.840  44.790  1.00  0.00            
ATOM     58  C18 GCD     1      15.310  33.820  46.520  1.00  0.00            
ATOM     59  H28 GCD     1      16.250  33.560  46.000  1.00  0.00            
ATOM     60  H29 GCD     1      14.870  32.880  46.880  1.00  0.00            
ATOM     61  O14 GCD     1      15.600  34.610  47.590  1.00  0.00            
ATOM     62  H30 GCD     1      14.790  34.570  48.110  1.00  0.00            
ATOM     63  O15 GCD     1      11.570  34.400  44.830  1.00  0.00            
ATOM     64  C19 GCD     1      10.320  33.800  45.230  1.00  0.00            
ATOM     65  H31 GCD     1      10.010  33.860  46.280  1.00  0.00            
ATOM     66  C20 GCD     1       9.150  34.410  44.380  1.00  0.00            
ATOM     67  H32 GCD     1       9.520  34.460  43.350  1.00  0.00            
ATOM     68  O16 GCD     1       8.910  35.720  44.780  1.00  0.00            
ATOM     69  H33 GCD     1       8.160  36.110  44.310  1.00  0.00            
ATOM     70  C21 GCD     1       7.810  33.640  44.590  1.00  0.00            
ATOM     71  H34 GCD     1       7.480  33.710  45.630  1.00  0.00            
ATOM     72  O17 GCD     1       6.710  34.180  43.830  1.00  0.00            
ATOM     73  H35 GCD     1       6.880  33.930  42.920  1.00  0.00            
ATOM     74  C22 GCD     1       8.100  32.110  44.420  1.00  0.00            
ATOM     75  H36 GCD     1       7.250  31.450  44.570  1.00  0.00            
ATOM     76  O18 GCD     1       9.120  31.730  45.290  1.00  0.00            
ATOM     77  C23 GCD     1      10.420  32.300  45.010  1.00  0.00            
ATOM     78  H37 GCD     1      10.750  32.050  43.990  1.00  0.00            
ATOM     79  C24 GCD     1      11.460  31.700  45.880  1.00  0.00            
ATOM     80  H38 GCD     1      11.060  31.590  46.890  1.00  0.00            
ATOM     81  H39 GCD     1      12.380  32.300  45.890  1.00  0.00            
ATOM     82  O19 GCD     1      11.780  30.450  45.310  1.00  0.00            
ATOM     83  H40 GCD     1      11.050  29.970  45.710  1.00  0.00            
ATOM     84  O20 GCD     1       8.580  31.800  43.090  1.00  0.00            
ATOM     85  C25 GCD     1       7.660  31.280  42.140  1.00  0.00            
ATOM     86  H41 GCD     1       6.670  31.190  42.620  1.00  0.00            
ATOM     87  C26 GCD     1       7.650  32.200  40.930  1.00  0.00            
ATOM     88  H42 GCD     1       8.620  32.400  40.470  1.00  0.00            
ATOM     89  O21 GCD     1       7.090  33.450  41.290  1.00  0.00            
ATOM     90  H43 GCD     1       7.160  33.980  40.490  1.00  0.00            
ATOM     91  C27 GCD     1       6.710  31.560  39.880  1.00  0.00            
ATOM     92  H44 GCD     1       5.710  31.530  40.320  1.00  0.00            
ATOM     93  O22 GCD     1       6.690  32.460  38.790  1.00  0.00            
ATOM     94  H45 GCD     1       7.480  32.330  38.250  1.00  0.00            
ATOM     95  C28 GCD     1       7.160  30.110  39.560  1.00  0.00            
ATOM     96  H46 GCD     1       6.410  29.630  38.940  1.00  0.00            
ATOM     97  O23 GCD     1       7.270  29.350  40.760  1.00  0.00            
ATOM     98  C29 GCD     1       8.240  29.870  41.720  1.00  0.00            
ATOM     99  H47 GCD     1       9.190  30.020  41.200  1.00  0.00            
ATOM    100  C30 GCD     1       8.390  28.770  42.810  1.00  0.00            
ATOM    101  H48 GCD     1       8.480  27.780  42.350  1.00  0.00            
ATOM    102  H49 GCD     1       7.490  28.750  43.430  1.00  0.00            
ATOM    103  O24 GCD     1       9.450  29.030  43.730  1.00  0.00            
ATOM    104  H50 GCD     1       9.520  29.990  43.850  1.00  0.00            
ATOM    105  O25 GCD     1       8.430  30.140  38.900  1.00  0.00            
ATOM    106  C31 GCD     1       8.240  29.910  37.520  1.00  0.00            
ATOM    107  H51 GCD     1       7.210  30.110  37.190  1.00  0.00            
ATOM    108  C32 GCD     1       9.200  30.870  36.770  1.00  0.00            
ATOM    109  H52 GCD     1      10.170  30.780  37.270  1.00  0.00            
ATOM    110  O26 GCD     1       8.780  32.220  36.900  1.00  0.00            
ATOM    111  H53 GCD     1       9.530  32.760  36.640  1.00  0.00            
ATOM    112  C33 GCD     1       9.290  30.460  35.330  1.00  0.00            
ATOM    113  H54 GCD     1       8.250  30.520  35.000  1.00  0.00            
ATOM    114  O27 GCD     1      10.160  31.420  34.690  1.00  0.00            
ATOM    115  H55 GCD     1      11.060  31.120  34.870  1.00  0.00            
ATOM    116  C34 GCD     1       9.680  29.010  35.060  1.00  0.00            
ATOM    117  H56 GCD     1       9.610  28.660  34.030  1.00  0.00            
ATOM    118  O28 GCD     1       8.730  28.270  35.750  1.00  0.00            
ATOM    119  C35 GCD     1       8.720  28.440  37.170  1.00  0.00            
ATOM    120  H57 GCD     1       9.740  28.310  37.560  1.00  0.00            
ATOM    121  C36 GCD     1       7.830  27.460  37.860  1.00  0.00            
ATOM    122  H58 GCD     1       7.710  27.510  38.950  1.00  0.00            
ATOM    123  H59 GCD     1       8.280  26.470  37.700  1.00  0.00            
ATOM    124  O29 GCD     1       6.490  27.550  37.290  1.00  0.00            
ATOM    125  H60 GCD     1       6.710  27.830  36.400  1.00  0.00            
ATOM    126  O30 GCD     1      10.970  28.840  35.550  1.00  0.00            
ATOM    127  C37 GCD     1      11.840  28.010  34.790  1.00  0.00            
ATOM    128  H61 GCD     1      11.200  27.230  34.360  1.00  0.00            
ATOM    129  C38 GCD     1      12.520  28.910  33.640  1.00  0.00            
ATOM    130  H62 GCD     1      12.870  29.830  34.130  1.00  0.00            
ATOM    131  O31 GCD     1      11.540  29.320  32.690  1.00  0.00            
ATOM    132  H63 GCD     1      12.090  29.890  32.130  1.00  0.00            
ATOM    133  C39 GCD     1      13.670  28.290  32.990  1.00  0.00            
ATOM    134  H64 GCD     1      13.400  27.380  32.430  1.00  0.00            
ATOM    135  O32 GCD     1      14.360  29.060  31.990  1.00  0.00            
ATOM    136  H65 GCD     1      14.980  29.650  32.440  1.00  0.00            
ATOM    137  C40 GCD     1      14.610  27.840  34.130  1.00  0.00            
ATOM    138  H66 GCD     1      15.510  27.350  33.740  1.00  0.00            
ATOM    139  O33 GCD     1      13.860  26.870  34.890  1.00  0.00            
ATOM    140  C41 GCD     1      12.810  27.350  35.660  1.00  0.00            
ATOM    141  H67 GCD     1      13.180  28.180  36.280  1.00  0.00            
ATOM    142  C42 GCD     1      12.220  26.300  36.630  1.00  0.00            
ATOM    143  H68 GCD     1      11.460  26.730  37.290  1.00  0.00            
ATOM    144  H69 GCD     1      13.010  25.940  37.300  1.00  0.00            
ATOM    145  O34 GCD     1      11.550  25.260  35.950  1.00  0.00            
ATOM    146  H70 GCD     1      12.240  24.660  35.630  1.00  0.00            
ATOM    147  O35 GCD     1      15.040  28.930  34.930  1.00  0.00            
ATOM    148  C43 GCD     1      16.380  29.110  34.920  1.00  0.00            
ATOM    149  H71 GCD     1      16.870  28.550  34.110  1.00  0.00            
ATOM    150  C44 GCD     1      16.660  30.590  34.820  1.00  0.00            
ATOM    151  H72 GCD     1      16.090  31.090  35.620  1.00  0.00            
ATOM    152  O36 GCD     1      16.130  31.070  33.610  1.00  0.00            
ATOM    153  H73 GCD     1      15.510  31.790  33.760  1.00  0.00            
ATOM    154  C45 GCD     1      18.150  30.840  34.880  1.00  0.00            
ATOM    155  H74 GCD     1      18.640  30.330  34.050  1.00  0.00            
ATOM    156  O37 GCD     1      18.440  32.180  34.770  1.00  0.00            
ATOM    157  H75 GCD     1      17.880  32.680  35.370  1.00  0.00            
ATOM    158  C46 GCD     1      18.630  30.320  36.240  1.00  0.00            
ATOM    159  H76 GCD     1      19.730  30.290  36.260  1.00  0.00            
ATOM    160  O38 GCD     1      18.090  31.040  37.350  1.00  0.00            
ATOM    161  O39 GCD     1      18.280  28.960  36.340  1.00  0.00            
ATOM    162  C47 GCD     1      16.920  28.610  36.220  1.00  0.00            
ATOM    163  H77 GCD     1      16.390  29.170  36.990  1.00  0.00            
ATOM    164  C48 GCD     1      16.900  27.080  36.480  1.00  0.00            
ATOM    165  H78 GCD     1      15.840  26.830  36.610  1.00  0.00            
ATOM    166  H79 GCD     1      17.440  26.810  37.400  1.00  0.00            
ATOM    167  O40 GCD     1      17.440  26.230  35.430  1.00  0.00            
ATOM    168  H80 GCD     1      18.340  26.580  35.360  1.00  0.00            
ATOM    169  C1  CM7     2      12.010  38.760  41.110  1.00  0.00            
ATOM    170  C2  CM7     2      11.220  37.780  40.210  1.00  0.00            
ATOM    171  C3  CM7     2      11.320  36.400  40.770  1.00  0.00            
ATOM    172  O1  CM7     2      10.440  36.030  41.540  1.00  0.00            
ATOM    173  N1  CM7     2      12.410  35.570  40.490  1.00  0.00            
ATOM    174  C4  CM7     2      13.450  35.910  39.590  1.00  0.00            
ATOM    175  C5  CM7     2      14.660  36.480  40.010  1.00  0.00            
ATOM    176  C6  CM7     2      15.640  36.860  39.100  1.00  0.00            
ATOM    177  C7  CM7     2      15.400  36.810  37.770  1.00  0.00            
ATOM    178  C8  CM7     2      14.210  36.270  37.260  1.00  0.00            
ATOM    179  C9  CM7     2      13.220  35.780  38.220  1.00  0.00            
ATOM    180  C10 CM7     2      12.490  34.190  41.000  1.00  0.00            
ATOM    181  C11 CM7     2      11.710  33.210  39.990  1.00  0.00            
ATOM    182  C12 CM7     2      11.680  31.720  40.500  1.00  0.00            
ATOM    183  N2  CM7     2      13.020  31.190  40.900  1.00  0.00            
ATOM    184  C13 CM7     2      12.860  29.790  41.320  1.00  0.00            
ATOM    185  C14 CM7     2      12.630  28.850  40.130  1.00  0.00            
ATOM    186  C15 CM7     2      12.080  27.470  40.500  1.00  0.00            
ATOM    187  C16 CM7     2      10.740  27.200  40.490  1.00  0.00            
ATOM    188  C17 CM7     2      10.220  25.980  40.930  1.00  0.00            
ATOM    189  C18 CM7     2      11.100  25.000  41.400  1.00  0.00            
ATOM    190  C19 CM7     2      12.480  25.180  41.370  1.00  0.00            
ATOM    191  C20 CM7     2      12.950  26.470  40.990  1.00  0.00            
ATOM    192  C21 CM7     2      13.780  32.110  41.770  1.00  0.00            
ATOM    193  C22 CM7     2      13.940  33.520  41.110  1.00  0.00
[truncated: 2,222,819 more chars]
