# Supplementary material for: Achieving Chemical Accuracy in Cyclodextrin Host–Guest Binding via Integrative Atomistic Modelling
Source: Adv Sci (Weinh). 2025 Dec 14;13(10):e19782. doi: 10.1002/advs.202519782 (PMC12915143; doi:10.1002/advs.202519782)
Supplement: Supplementary file 1 — Supporting Information [file ADVS-13-e19782-s003.zip › all_poses/GCD.CM8.pdb]

MODEL        1
ATOM      1  H1  GCD     1      22.010   9.640  28.670  1.00  0.00            
ATOM      2  O1  GCD     1      21.850  10.580  28.820  1.00  0.00            
ATOM      3  C1  GCD     1      20.440  10.850  28.790  1.00  0.00            
ATOM      4  H2  GCD     1      19.990  10.290  29.620  1.00  0.00            
ATOM      5  H3  GCD     1      20.220  11.900  29.030  1.00  0.00            
ATOM      6  C2  GCD     1      19.830  10.480  27.480  1.00  0.00            
ATOM      7  H4  GCD     1      20.310  11.030  26.660  1.00  0.00            
ATOM      8  C3  GCD     1      18.360  10.840  27.380  1.00  0.00            
ATOM      9  H5  GCD     1      17.960  10.370  28.280  1.00  0.00            
ATOM     10  C4  GCD     1      17.710  10.180  26.120  1.00  0.00            
ATOM     11  H6  GCD     1      18.190  10.700  25.280  1.00  0.00            
ATOM     12  O2  GCD     1      16.290  10.440  26.090  1.00  0.00            
ATOM     13  H7  GCD     1      16.200  11.380  25.860  1.00  0.00            
ATOM     14  C5  GCD     1      18.040   8.730  25.960  1.00  0.00            
ATOM     15  H8  GCD     1      17.490   8.180  26.730  1.00  0.00            
ATOM     16  O3  GCD     1      17.590   8.180  24.720  1.00  0.00            
ATOM     17  H9  GCD     1      17.830   8.880  24.090  1.00  0.00            
ATOM     18  C6  GCD     1      19.550   8.520  26.040  1.00  0.00            
ATOM     19  O4  GCD     1      20.040   9.070  27.260  1.00  0.00            
ATOM     20  H10 GCD     1      19.690   7.440  26.110  1.00  0.00            
ATOM     21  O5  GCD     1      20.280   9.180  25.040  1.00  0.00            
ATOM     22  C7  GCD     1      20.720   8.270  24.040  1.00  0.00            
ATOM     23  H11 GCD     1      20.130   7.340  24.040  1.00  0.00            
ATOM     24  C8  GCD     1      20.390   8.970  22.700  1.00  0.00            
ATOM     25  H12 GCD     1      20.920   9.920  22.540  1.00  0.00            
ATOM     26  O6  GCD     1      19.030   9.350  22.540  1.00  0.00            
ATOM     27  H13 GCD     1      19.080  10.190  22.070  1.00  0.00            
ATOM     28  C9  GCD     1      20.770   8.070  21.460  1.00  0.00            
ATOM     29  H14 GCD     1      20.170   7.160  21.570  1.00  0.00            
ATOM     30  O7  GCD     1      20.560   8.810  20.230  1.00  0.00            
ATOM     31  H15 GCD     1      19.640   8.880  19.950  1.00  0.00            
ATOM     32  C10 GCD     1      22.250   7.740  21.610  1.00  0.00            
ATOM     33  H16 GCD     1      22.440   6.990  20.840  1.00  0.00            
ATOM     34  O8  GCD     1      22.520   7.140  22.870  1.00  0.00            
ATOM     35  C11 GCD     1      22.200   7.960  24.050  1.00  0.00            
ATOM     36  H17 GCD     1      22.780   8.900  23.960  1.00  0.00            
ATOM     37  C12 GCD     1      22.580   7.310  25.380  1.00  0.00            
ATOM     38  H18 GCD     1      22.420   8.040  26.180  1.00  0.00            
ATOM     39  H19 GCD     1      23.660   7.110  25.310  1.00  0.00            
ATOM     40  O9  GCD     1      21.740   6.260  25.730  1.00  0.00            
ATOM     41  H20 GCD     1      21.890   6.100  26.670  1.00  0.00            
ATOM     42  O10 GCD     1      23.100   8.930  21.410  1.00  0.00            
ATOM     43  C13 GCD     1      24.150   8.910  20.490  1.00  0.00            
ATOM     44  H21 GCD     1      24.290   7.880  20.130  1.00  0.00            
ATOM     45  C14 GCD     1      23.800   9.840  19.350  1.00  0.00            
ATOM     46  H22 GCD     1      23.680  10.810  19.860  1.00  0.00            
ATOM     47  O11 GCD     1      22.640   9.440  18.670  1.00  0.00            
ATOM     48  H23 GCD     1      21.960   9.370  19.350  1.00  0.00            
ATOM     49  C15 GCD     1      24.980   9.740  18.360  1.00  0.00            
ATOM     50  H24 GCD     1      25.110   8.690  18.100  1.00  0.00            
ATOM     51  O12 GCD     1      24.710  10.470  17.190  1.00  0.00            
ATOM     52  H25 GCD     1      24.020   9.920  16.810  1.00  0.00            
ATOM     53  C16 GCD     1      26.400  10.070  19.030  1.00  0.00            
ATOM     54  H26 GCD     1      27.240   9.890  18.350  1.00  0.00            
ATOM     55  O13 GCD     1      26.520   9.250  20.170  1.00  0.00            
ATOM     56  C17 GCD     1      25.470   9.310  21.130  1.00  0.00            
ATOM     57  H27 GCD     1      25.370  10.340  21.490  1.00  0.00            
ATOM     58  C18 GCD     1      25.770   8.330  22.280  1.00  0.00            
ATOM     59  H28 GCD     1      25.690   7.300  21.910  1.00  0.00            
ATOM     60  H29 GCD     1      25.120   8.460  23.150  1.00  0.00            
ATOM     61  O14 GCD     1      27.110   8.570  22.660  1.00  0.00            
ATOM     62  H30 GCD     1      27.420   9.130  21.940  1.00  0.00            
ATOM     63  O15 GCD     1      26.370  11.430  19.490  1.00  0.00            
ATOM     64  C19 GCD     1      27.440  12.210  19.080  1.00  0.00            
ATOM     65  H31 GCD     1      28.200  11.610  18.580  1.00  0.00            
ATOM     66  C20 GCD     1      26.860  13.250  18.150  1.00  0.00            
ATOM     67  H32 GCD     1      25.930  13.600  18.610  1.00  0.00            
ATOM     68  O16 GCD     1      26.430  12.690  16.890  1.00  0.00            
ATOM     69  H33 GCD     1      25.790  12.010  17.110  1.00  0.00            
ATOM     70  C21 GCD     1      27.670  14.490  17.890  1.00  0.00            
ATOM     71  H34 GCD     1      28.520  14.190  17.260  1.00  0.00            
ATOM     72  O17 GCD     1      26.810  15.420  17.230  1.00  0.00            
ATOM     73  H35 GCD     1      26.120  15.750  17.820  1.00  0.00            
ATOM     74  C22 GCD     1      28.120  14.990  19.250  1.00  0.00            
ATOM     75  H36 GCD     1      28.780  15.850  19.100  1.00  0.00            
ATOM     76  O18 GCD     1      28.830  13.960  19.960  1.00  0.00            
ATOM     77  C23 GCD     1      28.010  12.820  20.350  1.00  0.00            
ATOM     78  H37 GCD     1      27.170  13.280  20.890  1.00  0.00            
ATOM     79  C24 GCD     1      28.700  11.740  21.240  1.00  0.00            
ATOM     80  H38 GCD     1      29.680  11.540  20.800  1.00  0.00            
ATOM     81  H39 GCD     1      28.020  10.900  21.440  1.00  0.00            
ATOM     82  O19 GCD     1      28.810  12.230  22.560  1.00  0.00            
ATOM     83  H40 GCD     1      29.420  12.970  22.520  1.00  0.00            
ATOM     84  O20 GCD     1      27.070  15.510  20.020  1.00  0.00            
ATOM     85  C25 GCD     1      26.850  16.960  20.080  1.00  0.00            
ATOM     86  H41 GCD     1      27.370  17.410  19.230  1.00  0.00            
ATOM     87  C26 GCD     1      25.350  17.160  19.950  1.00  0.00            
ATOM     88  H42 GCD     1      24.880  16.590  20.760  1.00  0.00            
ATOM     89  O21 GCD     1      24.900  16.550  18.720  1.00  0.00            
ATOM     90  H43 GCD     1      24.270  15.850  18.930  1.00  0.00            
ATOM     91  C27 GCD     1      24.990  18.630  20.020  1.00  0.00            
ATOM     92  H44 GCD     1      25.420  19.230  19.210  1.00  0.00            
ATOM     93  O22 GCD     1      23.540  18.650  19.970  1.00  0.00            
ATOM     94  H45 GCD     1      23.200  18.060  20.660  1.00  0.00            
ATOM     95  C28 GCD     1      25.480  19.100  21.400  1.00  0.00            
ATOM     96  H46 GCD     1      25.360  20.190  21.420  1.00  0.00            
ATOM     97  O23 GCD     1      26.890  18.920  21.520  1.00  0.00            
ATOM     98  C29 GCD     1      27.350  17.550  21.350  1.00  0.00            
ATOM     99  H47 GCD     1      26.870  16.960  22.150  1.00  0.00            
ATOM    100  C30 GCD     1      28.850  17.430  21.570  1.00  0.00            
ATOM    101  H48 GCD     1      29.360  17.890  20.710  1.00  0.00            
ATOM    102  H49 GCD     1      29.200  16.390  21.620  1.00  0.00            
ATOM    103  O24 GCD     1      29.330  18.110  22.770  1.00  0.00            
ATOM    104  H50 GCD     1      28.650  18.720  23.090  1.00  0.00            
ATOM    105  O25 GCD     1      24.680  18.470  22.410  1.00  0.00            
ATOM    106  C31 GCD     1      24.440  19.340  23.520  1.00  0.00            
ATOM    107  H51 GCD     1      25.320  19.990  23.610  1.00  0.00            
ATOM    108  C32 GCD     1      23.190  20.140  23.420  1.00  0.00            
ATOM    109  H52 GCD     1      22.330  19.490  23.210  1.00  0.00            
ATOM    110  O26 GCD     1      23.300  21.020  22.330  1.00  0.00            
ATOM    111  H53 GCD     1      22.490  21.500  22.130  1.00  0.00            
ATOM    112  C33 GCD     1      22.810  20.890  24.710  1.00  0.00            
ATOM    113  H54 GCD     1      23.650  21.560  24.940  1.00  0.00            
ATOM    114  O27 GCD     1      21.540  21.600  24.580  1.00  0.00            
ATOM    115  H55 GCD     1      20.860  20.930  24.480  1.00  0.00            
ATOM    116  C34 GCD     1      22.850  19.970  25.900  1.00  0.00            
ATOM    117  H56 GCD     1      22.720  20.600  26.790  1.00  0.00            
ATOM    118  O28 GCD     1      24.180  19.360  25.930  1.00  0.00            
ATOM    119  C35 GCD     1      24.450  18.500  24.810  1.00  0.00            
ATOM    120  H57 GCD     1      23.690  17.700  24.810  1.00  0.00            
ATOM    121  C36 GCD     1      25.830  17.890  25.000  1.00  0.00            
ATOM    122  H58 GCD     1      26.350  18.540  25.720  1.00  0.00            
ATOM    123  H59 GCD     1      26.350  17.990  24.040  1.00  0.00            
ATOM    124  O29 GCD     1      25.730  16.510  25.340  1.00  0.00            
ATOM    125  H60 GCD     1      25.160  16.110  24.680  1.00  0.00            
ATOM    126  O30 GCD     1      21.870  19.050  25.910  1.00  0.00            
ATOM    127  C37 GCD     1      20.860  19.180  26.890  1.00  0.00            
ATOM    128  H61 GCD     1      20.780  20.220  27.230  1.00  0.00            
ATOM    129  C38 GCD     1      19.560  18.810  26.210  1.00  0.00            
ATOM    130  H62 GCD     1      19.620  17.780  25.850  1.00  0.00            
ATOM    131  O31 GCD     1      19.270  19.630  25.080  1.00  0.00            
ATOM    132  H63 GCD     1      18.470  19.260  24.690  1.00  0.00            
ATOM    133  C39 GCD     1      18.480  18.780  27.320  1.00  0.00            
ATOM    134  H64 GCD     1      18.450  19.790  27.730  1.00  0.00            
ATOM    135  O32 GCD     1      17.170  18.490  26.820  1.00  0.00            
ATOM    136  H65 GCD     1      16.980  17.610  26.460  1.00  0.00            
ATOM    137  C40 GCD     1      18.910  17.750  28.370  1.00  0.00            
ATOM    138  H66 GCD     1      18.170  17.780  29.180  1.00  0.00            
ATOM    139  O33 GCD     1      20.090  18.270  28.940  1.00  0.00            
ATOM    140  C41 GCD     1      21.150  18.270  28.020  1.00  0.00            
ATOM    141  H67 GCD     1      21.360  17.270  27.610  1.00  0.00            
ATOM    142  C42 GCD     1      22.500  18.500  28.800  1.00  0.00            
ATOM    143  H68 GCD     1      23.320  18.300  28.110  1.00  0.00            
ATOM    144  H69 GCD     1      22.700  17.820  29.640  1.00  0.00            
ATOM    145  O34 GCD     1      22.440  19.840  29.330  1.00  0.00            
ATOM    146  H70 GCD     1      21.630  20.000  29.820  1.00  0.00            
ATOM    147  O35 GCD     1      19.020  16.410  27.860  1.00  0.00            
ATOM    148  C43 GCD     1      18.020  15.500  28.040  1.00  0.00            
ATOM    149  H71 GCD     1      17.190  16.100  28.450  1.00  0.00            
ATOM    150  C44 GCD     1      17.550  14.970  26.690  1.00  0.00            
ATOM    151  H72 GCD     1      18.410  14.500  26.190  1.00  0.00            
ATOM    152  O36 GCD     1      16.940  16.020  25.910  1.00  0.00            
ATOM    153  H73 GCD     1      16.670  15.660  25.060  1.00  0.00            
ATOM    154  C45 GCD     1      16.540  13.890  26.960  1.00  0.00            
ATOM    155  H74 GCD     1      15.740  14.430  27.480  1.00  0.00            
ATOM    156  O37 GCD     1      16.050  13.210  25.710  1.00  0.00            
ATOM    157  H75 GCD     1      15.820  13.880  25.040  1.00  0.00            
ATOM    158  C46 GCD     1      17.130  12.830  27.930  1.00  0.00            
ATOM    159  H76 GCD     1      16.420  12.050  28.250  1.00  0.00            
ATOM    160  O38 GCD     1      18.220  12.200  27.300  1.00  0.00            
ATOM    161  O39 GCD     1      17.510  13.440  29.180  1.00  0.00            
ATOM    162  C47 GCD     1      18.560  14.440  29.060  1.00  0.00            
ATOM    163  H77 GCD     1      19.500  14.060  28.660  1.00  0.00            
ATOM    164  C48 GCD     1      18.850  15.070  30.420  1.00  0.00            
ATOM    165  H78 GCD     1      17.880  15.500  30.720  1.00  0.00            
ATOM    166  H79 GCD     1      19.450  15.990  30.360  1.00  0.00            
ATOM    167  O40 GCD     1      19.510  14.160  31.390  1.00  0.00            
ATOM    168  H80 GCD     1      19.230  14.370  32.280  1.00  0.00            
ATOM    169  C1  CM8     2      25.910  10.000  25.790  1.00  0.00            
ATOM    170  C2  CM8     2      24.530  10.520  26.300  1.00  0.00            
ATOM    171  C3  CM8     2      23.830  11.520  25.400  1.00  0.00            
ATOM    172  O1  CM8     2      23.910  11.570  24.160  1.00  0.00            
ATOM    173  N1  CM8     2      22.980  12.400  26.060  1.00  0.00            
ATOM    174  C4  CM8     2      22.130  13.360  25.530  1.00  0.00            
ATOM    175  C5  CM8     2      22.400  14.680  25.640  1.00  0.00            
ATOM    176  C6  CM8     2      21.640  15.620  24.910  1.00  0.00            
ATOM    177  C7  CM8     2      20.580  15.220  24.140  1.00  0.00            
ATOM    178  Cl1 CM8     2      19.740  16.490  23.320  1.00  0.00            
ATOM    179  C8  CM8     2      20.280  13.850  24.100  1.00  0.00            
ATOM    180  Cl2 CM8     2      18.910  13.260  23.190  1.00  0.00            
ATOM    181  C9  CM8     2      21.090  12.920  24.750  1.00  0.00            
ATOM    182  H1  CM8     2      26.550  10.860  25.570  1.00  0.00            
ATOM    183  H2  CM8     2      26.370   9.420  26.590  1.00  0.00            
ATOM    184  H3  CM8     2      25.720   9.400  24.890  1.00  0.00            
ATOM    185  H4  CM8     2      24.590  11.120  27.210  1.00  0.00            
ATOM    186  H5  CM8     2      23.850   9.680  26.470  1.00  0.00            
ATOM    187  H6  CM8     2      23.030  12.510  27.070  1.00  0.00            
ATOM    188  H7  CM8     2      23.070  15.130  26.370  1.00  0.00            
ATOM    189  H8  CM8     2      21.840  16.680  25.020  1.00  0.00            
ATOM    190  H9  CM8     2      20.970  11.860  24.570  1.00  0.00            
TER
ENDMDL
MODEL        1
ATOM      1  H1  GCD     1      19.830  10.600  28.160  1.00  0.00            
ATOM      2  O1  GCD     1      19.840  11.400  28.700  1.00  0.00            
ATOM      3  C1  GCD     1      18.800  12.360  28.340  1.00  0.00            
ATOM      4  H2  GCD     1      17.830  12.370  28.860  1.00  0.00            
ATOM      5  H3  GCD     1      19.130  13.400  28.440  1.00  0.00            
ATOM      6  C2  GCD     1      18.390  12.110  26.910  1.00  0.00            
ATOM      7  H4  GCD     1      19.190  12.500  26.260  1.00  0.00            
ATOM      8  C3  GCD     1      17.120  12.760  26.510  1.00  0.00            
ATOM      9  H5  GCD     1      16.210  12.340  26.960  1.00  0.00            
ATOM     10  C4  GCD     1      16.900  12.440  25.020  1.00  0.00            
ATOM     11  H6  GCD     1      17.790  12.840  24.510  1.00  0.00            
ATOM     12  O2  GCD     1      15.720  13.160  24.580  1.00  0.00            
ATOM     13  H7  GCD     1      15.870  14.030  24.960  1.00  0.00            
ATOM     14  C5  GCD     1      16.870  10.930  24.740  1.00  0.00            
ATOM     15  H8  GCD     1      16.060  10.550  25.370  1.00  0.00            
ATOM     16  O3  GCD     1      16.590  10.520  23.380  1.00  0.00            
ATOM     17  H9  GCD     1      17.120  11.140  22.860  1.00  0.00            
ATOM     18  C6  GCD     1      18.210  10.290  25.220  1.00  0.00            
ATOM     19  O4  GCD     1      18.350  10.600  26.620  1.00  0.00            
ATOM     20  H10 GCD     1      18.260   9.240  24.910  1.00  0.00            
ATOM     21  O5  GCD     1      19.350  10.920  24.580  1.00  0.00            
ATOM     22  C7  GCD     1      19.710  10.400  23.270  1.00  0.00            
ATOM     23  H11 GCD     1      18.950   9.660  22.990  1.00  0.00            
ATOM     24  C8  GCD     1      19.730  11.470  22.230  1.00  0.00            
ATOM     25  H12 GCD     1      20.430  12.210  22.640  1.00  0.00            
ATOM     26  O6  GCD     1      18.370  12.000  22.050  1.00  0.00            
ATOM     27  H13 GCD     1      18.230  12.420  21.190  1.00  0.00            
ATOM     28  C9  GCD     1      20.240  10.870  20.920  1.00  0.00            
ATOM     29  H14 GCD     1      19.460  10.170  20.580  1.00  0.00            
ATOM     30  O7  GCD     1      20.370  11.920  19.930  1.00  0.00            
ATOM     31  H15 GCD     1      20.750  12.690  20.370  1.00  0.00            
ATOM     32  C10 GCD     1      21.490  10.090  21.010  1.00  0.00            
ATOM     33  H16 GCD     1      21.600   9.580  20.060  1.00  0.00            
ATOM     34  O8  GCD     1      21.280   9.130  21.990  1.00  0.00            
ATOM     35  C11 GCD     1      20.990   9.640  23.340  1.00  0.00            
ATOM     36  H17 GCD     1      21.790  10.390  23.480  1.00  0.00            
ATOM     37  C12 GCD     1      20.980   8.490  24.330  1.00  0.00            
ATOM     38  H18 GCD     1      20.940   8.850  25.360  1.00  0.00            
ATOM     39  H19 GCD     1      21.960   8.010  24.210  1.00  0.00            
ATOM     40  O9  GCD     1      20.030   7.450  24.040  1.00  0.00            
ATOM     41  H20 GCD     1      20.160   6.800  24.730  1.00  0.00            
ATOM     42  O10 GCD     1      22.590  11.020  21.300  1.00  0.00            
ATOM     43  C13 GCD     1      23.840  10.870  20.700  1.00  0.00            
ATOM     44  H21 GCD     1      23.910   9.940  20.120  1.00  0.00            
ATOM     45  C14 GCD     1      23.870  12.040  19.760  1.00  0.00            
ATOM     46  H22 GCD     1      23.740  12.990  20.280  1.00  0.00            
ATOM     47  O11 GCD     1      22.900  11.830  18.700  1.00  0.00            
ATOM     48  H23 GCD     1      22.070  11.640  19.160  1.00  0.00            
ATOM     49  C15 GCD     1      25.200  12.080  19.090  1.00  0.00            
ATOM     50  H24 GCD     1      25.240  11.190  18.460  1.00  0.00            
ATOM     51  O12 GCD     1      25.320  13.280  18.190  1.00  0.00            
ATOM     52  H25 GCD     1      24.790  13.070  17.420  1.00  0.00            
ATOM     53  C16 GCD     1      26.360  12.100  20.160  1.00  0.00            
ATOM     54  H26 GCD     1      27.340  11.990  19.680  1.00  0.00            
ATOM     55  O13 GCD     1      26.250  11.030  21.080  1.00  0.00            
ATOM     56  C17 GCD     1      24.890  10.880  21.780  1.00  0.00            
ATOM     57  H27 GCD     1      24.820  11.770  22.420  1.00  0.00            
ATOM     58  C18 GCD     1      24.860   9.600  22.720  1.00  0.00            
ATOM     59  H28 GCD     1      24.970   8.630  22.210  1.00  0.00            
ATOM     60  H29 GCD     1      23.860   9.410  23.110  1.00  0.00            
ATOM     61  O14 GCD     1      25.900   9.690  23.750  1.00  0.00            
ATOM     62  H30 GCD     1      26.780   9.650  23.360  1.00  0.00            
ATOM     63  O15 GCD     1      26.500  13.260  20.940  1.00  0.00            
ATOM     64  C19 GCD     1      27.860  13.900  20.960  1.00  0.00            
ATOM     65  H31 GCD     1      28.720  13.360  20.550  1.00  0.00            
ATOM     66  C20 GCD     1      27.740  15.100  20.010  1.00  0.00            
ATOM     67  H32 GCD     1      26.750  15.520  20.250  1.00  0.00            
ATOM     68  O16 GCD     1      27.670  14.770  18.640  1.00  0.00            
ATOM     69  H33 GCD     1      26.810  14.380  18.480  1.00  0.00            
ATOM     70  C21 GCD     1      28.890  16.060  20.300  1.00  0.00            
ATOM     71  H34 GCD     1      29.790  15.550  19.940  1.00  0.00            
ATOM     72  O17 GCD     1      28.710  17.300  19.660  1.00  0.00            
ATOM     73  H35 GCD     1      28.010  17.830  20.050  1.00  0.00            
ATOM     74  C22 GCD     1      29.000  16.320  21.790  1.00  0.00            
ATOM     75  H36 GCD     1      29.910  16.930  21.830  1.00  0.00            
ATOM     76  O18 GCD     1      29.210  15.080  22.520  1.00  0.00            
ATOM     77  C23 GCD     1      28.070  14.270  22.410  1.00  0.00            
ATOM     78  H37 GCD     1      27.190  14.810  22.800  1.00  0.00            
ATOM     79  C24 GCD     1      28.320  13.060  23.290  1.00  0.00            
ATOM     80  H38 GCD     1      28.530  13.420  24.300  1.00  0.00            
ATOM     81  H39 GCD     1      29.120  12.420  22.890  1.00  0.00            
ATOM     82  O19 GCD     1      27.150  12.330  23.410  1.00  0.00            
ATOM     83  H40 GCD     1      26.760  12.210  22.540  1.00  0.00            
ATOM     84  O20 GCD     1      27.940  17.050  22.320  1.00  0.00            
ATOM     85  C25 GCD     1      28.130  18.390  22.610  1.00  0.00            
ATOM     86  H41 GCD     1      29.030  18.800  22.140  1.00  0.00            
ATOM     87  C26 GCD     1      26.880  19.110  21.970  1.00  0.00            
ATOM     88  H42 GCD     1      26.000  18.530  22.290  1.00  0.00            
ATOM     89  O21 GCD     1      27.030  19.030  20.620  1.00  0.00            
ATOM     90  H43 GCD     1      26.230  19.420  20.230  1.00  0.00            
ATOM     91  C27 GCD     1      26.660  20.620  22.380  1.00  0.00            
ATOM     92  H44 GCD     1      27.530  21.170  21.990  1.00  0.00            
ATOM     93  O22 GCD     1      25.480  21.290  21.950  1.00  0.00            
ATOM     94  H45 GCD     1      25.020  20.960  21.170  1.00  0.00            
ATOM     95  C28 GCD     1      26.760  20.550  23.930  1.00  0.00            
ATOM     96  H46 GCD     1      26.870  21.590  24.250  1.00  0.00            
ATOM     97  O23 GCD     1      27.950  19.920  24.450  1.00  0.00            
ATOM     98  C29 GCD     1      28.150  18.550  24.130  1.00  0.00            
ATOM     99  H47 GCD     1      27.230  18.110  24.520  1.00  0.00            
ATOM    100  C30 GCD     1      29.360  17.970  24.810  1.00  0.00            
ATOM    101  H48 GCD     1      30.300  18.440  24.470  1.00  0.00            
ATOM    102  H49 GCD     1      29.330  16.910  24.520  1.00  0.00            
ATOM    103  O24 GCD     1      29.340  17.820  26.200  1.00  0.00            
ATOM    104  H50 GCD     1      29.390  18.700  26.590  1.00  0.00            
ATOM    105  O25 GCD     1      25.580  20.010  24.530  1.00  0.00            
ATOM    106  C31 GCD     1      25.070  20.770  25.640  1.00  0.00            
ATOM    107  H51 GCD     1      25.800  21.500  26.010  1.00  0.00            
ATOM    108  C32 GCD     1      23.880  21.680  25.250  1.00  0.00            
ATOM    109  H52 GCD     1      23.050  21.060  24.890  1.00  0.00            
ATOM    110  O26 GCD     1      24.270  22.620  24.280  1.00  0.00            
ATOM    111  H53 GCD     1      24.610  22.020  23.610  1.00  0.00            
ATOM    112  C33 GCD     1      23.360  22.480  26.510  1.00  0.00            
ATOM    113  H54 GCD     1      24.110  23.240  26.760  1.00  0.00            
ATOM    114  O27 GCD     1      22.150  23.230  26.170  1.00  0.00            
ATOM    115  H55 GCD     1      22.380  23.920  25.540  1.00  0.00            
ATOM    116  C34 GCD     1      23.070  21.570  27.630  1.00  0.00            
ATOM    117  H56 GCD     1      22.780  22.160  28.500  1.00  0.00            
ATOM    118  O28 GCD     1      24.230  20.780  27.890  1.00  0.00            
ATOM    119  C35 GCD     1      24.610  19.920  26.870  1.00  0.00            
ATOM    120  H57 GCD     1      23.790  19.260  26.560  1.00  0.00            
ATOM    121  C36 GCD     1      25.730  19.070  27.400  1.00  0.00            
ATOM    122  H58 GCD     1      26.450  19.870  27.620  1.00  0.00            
ATOM    123  H59 GCD     1      26.140  18.520  26.540  1.00  0.00            
ATOM    124  O29 GCD     1      25.350  18.130  28.410  1.00  0.00            
ATOM    125  H60 GCD     1      24.790  17.380  28.170  1.00  0.00            
ATOM    126  O30 GCD     1      21.910  20.730  27.290  1.00  0.00            
ATOM    127  C37 GCD     1      20.960  20.670  28.360  1.00  0.00            
ATOM    128  H61 GCD     1      20.980  21.440  29.140  1.00  0.00            
ATOM    129  C38 GCD     1      19.670  20.910  27.610  1.00  0.00            
ATOM    130  H62 GCD     1      19.570  20.340  26.680  1.00  0.00            
ATOM    131  O31 GCD     1      19.640  22.280  27.120  1.00  0.00            
ATOM    132  H63 GCD     1      20.500  22.440  26.700  1.00  0.00            
ATOM    133  C39 GCD     1      18.510  20.720  28.630  1.00  0.00            
ATOM    134  H64 GCD     1      18.570  21.400  29.490  1.00  0.00            
ATOM    135  O32 GCD     1      17.260  20.840  27.960  1.00  0.00            
ATOM    136  H65 GCD     1      17.060  20.080  27.410  1.00  0.00            
ATOM    137  C40 GCD     1      18.570  19.270  29.200  1.00  0.00            
ATOM    138  H66 GCD     1      17.820  19.140  29.990  1.00  0.00            
ATOM    139  O33 GCD     1      19.770  19.130  29.820  1.00  0.00            
ATOM    140  C41 GCD     1      20.900  19.250  28.950  1.00  0.00            
ATOM    141  H67 GCD     1      20.790  18.560  28.100  1.00  0.00            
ATOM    142  C42 GCD     1      22.100  18.990  29.840  1.00  0.00            
ATOM    143  H68 GCD     1      23.050  19.100  29.300  1.00  0.00            
ATOM    144  H69 GCD     1      22.080  17.980  30.270  1.00  0.00            
ATOM    145  O34 GCD     1      22.130  19.990  30.880  1.00  0.00            
ATOM    146  H70 GCD     1      21.320  19.960  31.400  1.00  0.00            
ATOM    147  O35 GCD     1      18.370  18.320  28.170  1.00  0.00            
ATOM    148  C43 GCD     1      17.290  17.400  28.270  1.00  0.00            
ATOM    149  H71 GCD     1      16.510  17.710  28.970  1.00  0.00            
ATOM    150  C44 GCD     1      16.890  17.140  26.810  1.00  0.00            
ATOM    151  H72 GCD     1      17.740  16.780  26.220  1.00  0.00            
ATOM    152  O36 GCD     1      16.510  18.450  26.260  1.00  0.00            
ATOM    153  H73 GCD     1      17.320  18.770  25.850  1.00  0.00            
ATOM    154  C45 GCD     1      15.760  16.040  26.800  1.00  0.00            
ATOM    155  H74 GCD     1      14.920  16.400  27.400  1.00  0.00            
ATOM    156  O37 GCD     1      15.220  15.670  25.480  1.00  0.00            
ATOM    157  H75 GCD     1      14.580  16.340  25.200  1.00  0.00            
ATOM    158  C46 GCD     1      16.280  14.800  27.510  1.00  0.00            
ATOM    159  H76 GCD     1      15.500  14.040  27.540  1.00  0.00            
ATOM    160  O38 GCD     1      17.310  14.210  26.640  1.00  0.00            
ATOM    161  O39 GCD     1      16.890  15.040  28.830  1.00  0.00            
ATOM    162  C47 GCD     1      17.910  16.090  28.780  1.00  0.00            
ATOM    163  H77 GCD     1      18.720  15.680  28.170  1.00  0.00            
ATOM    164  C48 GCD     1      18.450  16.220  30.210  1.00  0.00            
ATOM    165  H78 GCD     1      17.750  16.640  30.940  1.00  0.00            
ATOM    166  H79 GCD     1      19.310  16.900  30.180  1.00  0.00            
ATOM    167  O40 GCD     1      18.830  14.920  30.700  1.00  0.00            
ATOM    168  H80 GCD     1      18.080  14.470  31.100  1.00  0.00            
ATOM    169  C1  CM8     2      24.030  11.570  26.470  1.00  0.00            
ATOM    170  C2  CM8     2      22.480  11.560  26.580  1.00  0.00            
ATOM    171  C3  CM8     2      21.980  12.790  25.830  1.00  0.00            
ATOM    172  O1  CM8     2      22.030  12.900  24.600  1.00  0.00            
ATOM    173  N1  CM8     2      21.720  13.920  26.580  1.00  0.00            
ATOM    174  C4  CM8     2      21.210  15.100  26.000  1.00  0.00            
ATOM    175  C5  CM8     2      21.870  16.270  26.310  1.00  0.00            
ATOM    176  C6  CM8     2      21.410  17.420  25.750  1.00  0.00            
ATOM    177  C7  CM8     2      20.380  17.410  24.810  1.00  0.00            
ATOM    178  Cl1 CM8     2      19.790  18.930  24.180  1.00  0.00            
ATOM    179  C8  CM8     2      19.700  16.200  24.480  1.00  0.00            
ATOM    180  Cl2 CM8     2      18.170  16.190  23.480  1.00  0.00            
ATOM    181  C9  CM8     2      20.160  15.010  25.100  1.00  0.00            
ATOM    182  H1  CM8     2      24.330  10.540  26.700  1.00  0.00            
ATOM    183  H2  CM8     2      24.360  11.860  25.470  1.00  0.00            
ATOM    184  H3  CM8     2      24.500  12.170  27.260  1.00  0.00            
ATOM    185  H4  CM8     2      22.190  11.660  27.630  1.00  0.00            
ATOM    186  H5  CM8     2      22.040  10.640  26.180  1.00  0.00            
ATOM    187  H6  CM8     2      21.870  13.980  27.580  1.00  0.00            
ATOM    188  H7  CM8     2      22.710  16.220  26.990  1.00  0.00            
ATOM    189  H8  CM8     2      21.960  18.340  25.910  1.00  0.00            
ATOM    190  H9  CM8     2      19.750  14.040  24.860  1.00  0.00            
TER
ENDMDL
MODEL        1
ATOM      1  H1  GCD     1      23.820   9.580  28.730  1.00  0.00            
ATOM      2  O1  GCD     1      23.840  10.510  28.500  1.00  0.00            
ATOM      3  C1  GCD     1      22.670  11.080  29.030  1.00  0.00            
ATOM      4  H2  GCD     1      22.410  10.580  29.970  1.00  0.00            
ATOM      5  H3  GCD     1      22.730  12.150  29.250  1.00  0.00            
ATOM      6  C2  GCD     1      21.520  10.910  28.070  1.00  0.00            
ATOM      7  H4  GCD     1      21.800  11.330  27.090  1.00  0.00            
ATOM      8  C3  GCD     1      20.190  11.490  28.700  1.00  0.00            
ATOM      9  H5  GCD     1      19.940  10.920  29.600  1.00  0.00            
ATOM     10  C4  GCD     1      19.190  11.310  27.600  1.00  0.00            
ATOM     11  H6  GCD     1      19.530  11.990  26.800  1.00  0.00            
ATOM     12  O2  GCD     1      17.890  11.660  28.070  1.00  0.00            
ATOM     13  H7  GCD     1      18.000  12.450  28.610  1.00  0.00            
ATOM     14  C5  GCD     1      19.050   9.870  27.130  1.00  0.00            
ATOM     15  H8  GCD     1      18.620   9.270  27.950  1.00  0.00            
ATOM     16  O3  GCD     1      18.120   9.850  25.990  1.00  0.00            
ATOM     17  H9  GCD     1      17.310  10.230  26.350  1.00  0.00            
ATOM     18  C6  GCD     1      20.500   9.280  26.770  1.00  0.00            
ATOM     19  O4  GCD     1      21.400   9.490  27.840  1.00  0.00            
ATOM     20  H10 GCD     1      20.350   8.200  26.710  1.00  0.00            
ATOM     21  O5  GCD     1      20.940   9.860  25.570  1.00  0.00            
ATOM     22  C7  GCD     1      21.110   9.040  24.470  1.00  0.00            
ATOM     23  H11 GCD     1      20.510   8.140  24.640  1.00  0.00            
ATOM     24  C8  GCD     1      20.560   9.880  23.260  1.00  0.00            
ATOM     25  H12 GCD     1      21.080  10.840  23.330  1.00  0.00            
ATOM     26  O6  GCD     1      19.200  10.060  23.440  1.00  0.00            
ATOM     27  H13 GCD     1      18.970   9.900  24.370  1.00  0.00            
ATOM     28  C9  GCD     1      20.830   9.220  21.900  1.00  0.00            
ATOM     29  H14 GCD     1      20.320   8.240  21.910  1.00  0.00            
ATOM     30  O7  GCD     1      20.370  10.090  20.890  1.00  0.00            
ATOM     31  H15 GCD     1      19.430  10.240  21.040  1.00  0.00            
ATOM     32  C10 GCD     1      22.250   8.880  21.760  1.00  0.00            
ATOM     33  H16 GCD     1      22.430   8.270  20.870  1.00  0.00            
ATOM     34  O8  GCD     1      22.690   8.130  22.860  1.00  0.00            
ATOM     35  C11 GCD     1      22.560   8.630  24.230  1.00  0.00            
ATOM     36  H17 GCD     1      23.170   9.520  24.420  1.00  0.00            
ATOM     37  C12 GCD     1      22.840   7.490  25.150  1.00  0.00            
ATOM     38  H18 GCD     1      22.690   7.810  26.180  1.00  0.00            
ATOM     39  H19 GCD     1      23.910   7.260  25.080  1.00  0.00            
ATOM     40  O9  GCD     1      22.120   6.260  24.940  1.00  0.00            
ATOM     41  H20 GCD     1      22.170   5.660  25.690  1.00  0.00            
ATOM     42  O10 GCD     1      23.010  10.100  21.740  1.00  0.00            
ATOM     43  C13 GCD     1      23.700  10.400  20.490  1.00  0.00            
ATOM     44  H21 GCD     1      23.390   9.760  19.660  1.00  0.00            
ATOM     45  C14 GCD     1      23.430  11.850  20.000  1.00  0.00            
ATOM     46  H22 GCD     1      23.740  12.520  20.810  1.00  0.00            
ATOM     47  O11 GCD     1      22.040  12.210  19.840  1.00  0.00            
ATOM     48  H23 GCD     1      21.650  11.430  20.260  1.00  0.00            
ATOM     49  C15 GCD     1      24.390  12.310  18.870  1.00  0.00            
ATOM     50  H24 GCD     1      24.170  11.720  17.970  1.00  0.00            
ATOM     51  O12 GCD     1      24.160  13.690  18.570  1.00  0.00            
ATOM     52  H25 GCD     1      23.200  13.780  18.640  1.00  0.00            
ATOM     53  C16 GCD     1      25.760  12.040  19.290  1.00  0.00            
ATOM     54  H26 GCD     1      26.420  12.110  18.420  1.00  0.00            
ATOM     55  O13 GCD     1      25.970  10.730  19.700  1.00  0.00            
ATOM     56  C17 GCD     1      25.190  10.320  20.900  1.00  0.00            
ATOM     57  H27 GCD     1      25.340  11.060  21.700  1.00  0.00            
ATOM     58  C18 GCD     1      25.610   8.880  21.370  1.00  0.00            
ATOM     59  H28 GCD     1      25.220   8.130  20.660  1.00  0.00            
ATOM     60  H29 GCD     1      25.160   8.600  22.330  1.00  0.00            
ATOM     61  O14 GCD     1      27.040   8.770  21.420  1.00  0.00            
ATOM     62  H30 GCD     1      27.520   8.850  20.590  1.00  0.00            
ATOM     63  O15 GCD     1      26.210  12.880  20.280  1.00  0.00            
ATOM     64  C19 GCD     1      27.450  13.450  20.080  1.00  0.00            
ATOM     65  H31 GCD     1      28.040  12.970  19.290  1.00  0.00            
ATOM     66  C20 GCD     1      27.300  14.910  19.600  1.00  0.00            
ATOM     67  H32 GCD     1      26.660  15.380  20.360  1.00  0.00            
ATOM     68  O16 GCD     1      26.650  14.910  18.320  1.00  0.00            
ATOM     69  H33 GCD     1      25.810  14.440  18.360  1.00  0.00            
ATOM     70  C21 GCD     1      28.630  15.600  19.450  1.00  0.00            
ATOM     71  H34 GCD     1      29.220  15.050  18.700  1.00  0.00            
ATOM     72  O17 GCD     1      28.320  16.920  18.950  1.00  0.00            
ATOM     73  H35 GCD     1      27.730  16.670  18.230  1.00  0.00            
ATOM     74  C22 GCD     1      29.430  15.530  20.760  1.00  0.00            
ATOM     75  H36 GCD     1      30.480  15.830  20.740  1.00  0.00            
ATOM     76  O18 GCD     1      29.510  14.170  21.110  1.00  0.00            
ATOM     77  C23 GCD     1      28.300  13.400  21.330  1.00  0.00            
ATOM     78  H37 GCD     1      27.800  13.910  22.160  1.00  0.00            
ATOM     79  C24 GCD     1      28.540  12.000  21.920  1.00  0.00            
ATOM     80  H38 GCD     1      29.020  11.320  21.200  1.00  0.00            
ATOM     81  H39 GCD     1      27.570  11.560  22.170  1.00  0.00            
ATOM     82  O19 GCD     1      29.310  11.950  23.080  1.00  0.00            
ATOM     83  H40 GCD     1      29.170  11.120  23.560  1.00  0.00            
ATOM     84  O20 GCD     1      28.720  16.110  21.910  1.00  0.00            
ATOM     85  C25 GCD     1      29.360  17.300  22.400  1.00  0.00            
ATOM     86  H41 GCD     1      30.260  17.580  21.840  1.00  0.00            
ATOM     87  C26 GCD     1      28.430  18.450  22.390  1.00  0.00            
ATOM     88  H42 GCD     1      27.520  18.310  22.990  1.00  0.00            
ATOM     89  O21 GCD     1      28.020  18.720  21.050  1.00  0.00            
ATOM     90  H43 GCD     1      27.890  17.910  20.550  1.00  0.00            
ATOM     91  C27 GCD     1      29.010  19.620  23.090  1.00  0.00            
ATOM     92  H44 GCD     1      29.920  19.920  22.560  1.00  0.00            
ATOM     93  O22 GCD     1      28.040  20.710  23.130  1.00  0.00            
ATOM     94  H45 GCD     1      27.850  20.920  22.210  1.00  0.00            
ATOM     95  C28 GCD     1      29.480  19.270  24.550  1.00  0.00            
ATOM     96  H46 GCD     1      30.000  20.130  24.990  1.00  0.00            
ATOM     97  O23 GCD     1      30.440  18.150  24.430  1.00  0.00            
ATOM     98  C29 GCD     1      29.880  16.970  23.830  1.00  0.00            
ATOM     99  H47 GCD     1      29.090  16.470  24.400  1.00  0.00            
ATOM    100  C30 GCD     1      31.020  15.960  23.750  1.00  0.00            
ATOM    101  H48 GCD     1      31.860  16.310  23.150  1.00  0.00            
ATOM    102  H49 GCD     1      30.570  15.080  23.270  1.00  0.00            
ATOM    103  O24 GCD     1      31.460  15.700  25.060  1.00  0.00            
ATOM    104  H50 GCD     1      32.040  16.450  25.240  1.00  0.00            
ATOM    105  O25 GCD     1      28.350  18.920  25.440  1.00  0.00            
ATOM    106  C31 GCD     1      28.470  19.650  26.630  1.00  0.00            
ATOM    107  H51 GCD     1      29.480  20.050  26.790  1.00  0.00            
ATOM    108  C32 GCD     1      27.450  20.720  26.510  1.00  0.00            
ATOM    109  H52 GCD     1      26.560  20.270  26.060  1.00  0.00            
ATOM    110  O26 GCD     1      27.870  21.800  25.610  1.00  0.00            
ATOM    111  H53 GCD     1      27.720  21.460  24.720  1.00  0.00            
ATOM    112  C33 GCD     1      27.220  21.350  27.840  1.00  0.00            
ATOM    113  H54 GCD     1      28.200  21.690  28.180  1.00  0.00            
ATOM    114  O27 GCD     1      26.380  22.470  27.800  1.00  0.00            
ATOM    115  H55 GCD     1      26.120  22.700  26.900  1.00  0.00            
ATOM    116  C34 GCD     1      26.760  20.170  28.850  1.00  0.00            
ATOM    117  H56 GCD     1      26.590  20.460  29.890  1.00  0.00            
ATOM    118  O28 GCD     1      27.920  19.270  28.860  1.00  0.00            
ATOM    119  C35 GCD     1      28.130  18.570  27.620  1.00  0.00            
ATOM    120  H57 GCD     1      27.170  18.130  27.350  1.00  0.00            
ATOM    121  C36 GCD     1      29.220  17.570  27.820  1.00  0.00            
ATOM    122  H58 GCD     1      30.010  18.130  28.350  1.00  0.00            
ATOM    123  H59 GCD     1      29.730  17.250  26.900  1.00  0.00            
ATOM    124  O29 GCD     1      28.860  16.340  28.530  1.00  0.00            
ATOM    125  H60 GCD     1      28.110  15.990  28.050  1.00  0.00            
ATOM    126  O30 GCD     1      25.540  19.460  28.440  1.00  0.00            
ATOM    127  C37 GCD     1      24.380  19.590  29.240  1.00  0.00            
ATOM    128  H61 GCD     1      24.470  20.520  29.820  1.00  0.00            
ATOM    129  C38 GCD     1      23.140  19.540  28.280  1.00  0.00            
ATOM    130  H62 GCD     1      23.340  18.730  27.560  1.00  0.00            
ATOM    131  O31 GCD     1      23.140  20.690  27.490  1.00  0.00            
ATOM    132  H63 GCD     1      23.860  20.670  26.850  1.00  0.00            
ATOM    133  C39 GCD     1      21.790  19.280  28.920  1.00  0.00            
ATOM    134  H64 GCD     1      21.570  20.120  29.590  1.00  0.00            
ATOM    135  O32 GCD     1      20.800  18.900  27.980  1.00  0.00            
ATOM    136  H65 GCD     1      20.480  19.620  27.430  1.00  0.00            
ATOM    137  C40 GCD     1      21.920  18.200  30.020  1.00  0.00            
ATOM    138  H66 GCD     1      21.000  18.450  30.550  1.00  0.00            
ATOM    139  O33 GCD     1      23.020  18.440  30.810  1.00  0.00            
ATOM    140  C41 GCD     1      24.260  18.330  30.190  1.00  0.00            
ATOM    141  H67 GCD     1      24.420  17.420  29.600  1.00  0.00            
ATOM    142  C42 GCD     1      25.270  18.370  31.290  1.00  0.00            
ATOM    143  H68 GCD     1      26.270  18.060  30.980  1.00  0.00            
ATOM    144  H69 GCD     1      24.860  17.720  32.070  1.00  0.00            
ATOM    145  O34 GCD     1      25.210  19.670  31.850  1.00  0.00            
ATOM    146  H70 GCD     1      24.300  19.970  31.880  1.00  0.00            
ATOM    147  O35 GCD     1      21.970  16.850  29.550  1.00  0.00            
ATOM    148  C43 GCD     1      21.260  15.930  30.290  1.00  0.00            
ATOM    149  H71 GCD     1      21.180  16.400  31.280  1.00  0.00            
ATOM    150  C44 GCD     1      19.830  15.800  29.640  1.00  0.00            
ATOM    151  H72 GCD     1      19.980  15.580  28.580  1.00  0.00            
ATOM    152  O36 GCD     1      19.020  16.940  29.720  1.00  0.00            
ATOM    153  H73 GCD     1      19.450  17.670  29.260  1.00  0.00            
ATOM    154  C45 GCD     1      19.100  14.580  30.270  1.00  0.00            
ATOM    155  H74 GCD     1      18.860  14.780  31.320  1.00  0.00            
ATOM    156  O37 GCD     1      17.900  14.310  29.560  1.00  0.00            
ATOM    157  H75 GCD     1      17.230  14.890  29.950  1.00  0.00            
ATOM    158  C46 GCD     1      20.000  13.280  30.230  1.00  0.00            
ATOM    159  H76 GCD     1      19.570  12.420  30.740  1.00  0.00            
ATOM    160  O38 GCD     1      20.300  12.900  28.870  1.00  0.00            
ATOM    161  O39 GCD     1      21.160  13.610  30.920  1.00  0.00            
ATOM    162  C47 GCD     1      21.980  14.660  30.340  1.00  0.00            
ATOM    163  H77 GCD     1      22.230  14.380  29.310  1.00  0.00            
ATOM    164  C48 GCD     1      23.220  14.730  31.210  1.00  0.00            
ATOM    165  H78 GCD     1      22.850  14.890  32.230  1.00  0.00            
ATOM    166  H79 GCD     1      23.820  15.630  31.020  1.00  0.00            
ATOM    167  O40 GCD     1      24.080  13.570  31.180  1.00  0.00            
ATOM    168  H80 GCD     1      23.590  12.880  31.650  1.00  0.00            
ATOM    169  C1  CM8     2      26.070   9.390  25.990  1.00  0.00            
ATOM    170  C2  CM8     2      26.520  10.820  25.440  1.00  0.00            
ATOM    171  C3  CM8     2      25.430  11.790  24.960  1.00  0.00            
ATOM    172  O1  CM8     2      25.250  12.010  23.820  1.00  0.00            
ATOM    173  N1  CM8     2      24.720  12.420  25.940  1.00  0.00            
ATOM    174  C4  CM8     2      23.640  13.350  25.880  1.00  0.00            
ATOM    175  C5  CM8     2      23.620  14.430  26.810  1.00  0.00            
ATOM    176  C6  CM8     2      22.590  15.390  26.680  1.00  0.00            
ATOM    177  C7  CM8     2      21.620  15.310  25.680  1.00  0.00            
ATOM    178  Cl1 CM8     2      20.580  16.710  25.510  1.00  0.00            
ATOM    179  C8  CM8     2      21.660  14.260  24.720  1.00  0.00            
ATOM    180  Cl2 CM8     2      20.610  14.090  23.360  1.00  0.00            
ATOM    181  C9  CM8     2      22.670  13.290  24.890  1.00  0.00            
ATOM    182  H1  CM8     2      26.970   9.030  26.500  1.00  0.00            
ATOM    183  H2  CM8     2      25.310   9.550  26.770  1.00  0.00            
ATOM    184  H3  CM8     2      25.700   8.720  25.210  1.00  0.00            
ATOM    185  H4  CM8     2      27.200  10.810  24.580  1.00  0.00            
ATOM    186  H5  CM8     2      27.020  11.400  26.230  1.00  0.00            
ATOM    187  H6  CM8     2      25.010  12.170  26.890  1.00  0.00            
ATOM    188  H7  CM8     2      24.290  14.470  27.670  1.00  0.00            
ATOM    189  H8  CM8     2      22.600  16.300  27.270  1.00  0.00            
ATOM    190  H9  CM8     2      22.740  12.530  24.120  1.00  0.00            
TER
ENDMDL
MODEL        1
ATOM      1  H1  GCD     1      19.850  14.920  27.460  1.00  0.00            
ATOM      2  O1  GCD     1      20.220  15.520  26.800  1.00  0.00            
ATOM      3  C1  GCD     1      19.160  16.260  26.210  1.00  0.00            
ATOM      4  H2  GCD     1      18.600  16.810  26.970  1.00  0.00            
ATOM      5  H3  GCD     1      19.620  16.950  25.490  1.00  0.00            
ATOM      6  C2  GCD     1      18.200  15.450  25.330  1.00  0.00            
ATOM      7  H4  GCD     1      18.730  14.940  24.520  1.00  0.00            
ATOM      8  C3  GCD     1      17.050  16.270  24.730  1.00  0.00            
ATOM      9  H5  GCD     1      16.520  16.770  25.550  1.00  0.00            
ATOM     10  C4  GCD     1      15.980  15.370  24.040  1.00  0.00            
ATOM     11  H6  GCD     1      16.400  15.000  23.100  1.00  0.00            
ATOM     12  O2  GCD     1      14.840  16.240  23.670  1.00  0.00            
ATOM     13  H7  GCD     1      14.500  16.540  24.520  1.00  0.00            
ATOM     14  C5  GCD     1      15.580  14.260  24.920  1.00  0.00            
ATOM     15  H8  GCD     1      15.000  14.570  25.800  1.00  0.00            
ATOM     16  O3  GCD     1      14.670  13.300  24.270  1.00  0.00            
ATOM     17  H9  GCD     1      13.860  13.750  23.990  1.00  0.00            
ATOM     18  C6  GCD     1      16.740  13.520  25.610  1.00  0.00            
ATOM     19  O4  GCD     1      17.640  14.440  26.180  1.00  0.00            
ATOM     20  H10 GCD     1      16.380  12.960  26.470  1.00  0.00            
ATOM     21  O5  GCD     1      17.480  12.640  24.640  1.00  0.00            
ATOM     22  C7  GCD     1      17.350  11.290  24.870  1.00  0.00            
ATOM     23  H11 GCD     1      16.600  10.930  25.580  1.00  0.00            
ATOM     24  C8  GCD     1      16.960  10.640  23.570  1.00  0.00            
ATOM     25  H12 GCD     1      17.410  11.200  22.740  1.00  0.00            
ATOM     26  O6  GCD     1      15.560  10.730  23.240  1.00  0.00            
ATOM     27  H13 GCD     1      15.460  11.670  23.390  1.00  0.00            
ATOM     28  C9  GCD     1      17.310   9.170  23.630  1.00  0.00            
ATOM     29  H14 GCD     1      16.750   8.770  24.490  1.00  0.00            
ATOM     30  O7  GCD     1      17.030   8.470  22.380  1.00  0.00            
ATOM     31  H15 GCD     1      16.090   8.640  22.210  1.00  0.00            
ATOM     32  C10 GCD     1      18.830   8.930  23.930  1.00  0.00            
ATOM     33  H16 GCD     1      18.900   7.840  23.950  1.00  0.00            
ATOM     34  O8  GCD     1      19.130   9.570  25.170  1.00  0.00            
ATOM     35  C11 GCD     1      18.800  11.010  25.370  1.00  0.00            
ATOM     36  H17 GCD     1      19.500  11.640  24.820  1.00  0.00            
ATOM     37  C12 GCD     1      18.940  11.250  26.910  1.00  0.00            
ATOM     38  H18 GCD     1      18.560  12.240  27.170  1.00  0.00            
ATOM     39  H19 GCD     1      20.030  11.220  27.050  1.00  0.00            
ATOM     40  O9  GCD     1      18.210  10.370  27.760  1.00  0.00            
ATOM     41  H20 GCD     1      18.510   9.500  27.480  1.00  0.00            
ATOM     42  O10 GCD     1      19.580   9.480  22.910  1.00  0.00            
ATOM     43  C13 GCD     1      20.580   8.530  22.500  1.00  0.00            
ATOM     44  H21 GCD     1      20.310   7.510  22.810  1.00  0.00            
ATOM     45  C14 GCD     1      20.530   8.570  20.970  1.00  0.00            
ATOM     46  H22 GCD     1      20.700   9.630  20.750  1.00  0.00            
ATOM     47  O11 GCD     1      19.190   8.280  20.490  1.00  0.00            
ATOM     48  H23 GCD     1      18.610   8.490  21.230  1.00  0.00            
ATOM     49  C15 GCD     1      21.560   7.670  20.340  1.00  0.00            
ATOM     50  H24 GCD     1      21.430   6.610  20.580  1.00  0.00            
ATOM     51  O12 GCD     1      21.550   7.610  18.950  1.00  0.00            
ATOM     52  H25 GCD     1      21.640   8.520  18.640  1.00  0.00            
ATOM     53  C16 GCD     1      22.950   8.100  20.940  1.00  0.00            
ATOM     54  H26 GCD     1      23.810   7.470  20.720  1.00  0.00            
ATOM     55  O13 GCD     1      22.730   7.960  22.320  1.00  0.00            
ATOM     56  C17 GCD     1      21.960   8.910  22.940  1.00  0.00            
ATOM     57  H27 GCD     1      22.190   9.900  22.520  1.00  0.00            
ATOM     58  C18 GCD     1      22.230   8.890  24.470  1.00  0.00            
ATOM     59  H28 GCD     1      21.970   7.910  24.910  1.00  0.00            
ATOM     60  H29 GCD     1      21.500   9.590  24.900  1.00  0.00            
ATOM     61  O14 GCD     1      23.590   9.290  24.780  1.00  0.00            
ATOM     62  H30 GCD     1      24.130   8.490  24.740  1.00  0.00            
ATOM     63  O15 GCD     1      23.290   9.460  20.560  1.00  0.00            
ATOM     64  C19 GCD     1      24.100   9.600  19.360  1.00  0.00            
ATOM     65  H31 GCD     1      24.080   8.660  18.780  1.00  0.00            
ATOM     66  C20 GCD     1      23.450  10.680  18.520  1.00  0.00            
ATOM     67  H32 GCD     1      23.200  11.600  19.060  1.00  0.00            
ATOM     68  O16 GCD     1      22.260  10.160  17.930  1.00  0.00            
ATOM     69  H33 GCD     1      21.810  10.920  17.540  1.00  0.00            
ATOM     70  C21 GCD     1      24.400  11.010  17.390  1.00  0.00            
ATOM     71  H34 GCD     1      24.640  10.190  16.700  1.00  0.00            
ATOM     72  O17 GCD     1      23.790  12.030  16.560  1.00  0.00            
ATOM     73  H35 GCD     1      23.430  11.630  15.770  1.00  0.00            
ATOM     74  C22 GCD     1      25.660  11.530  18.010  1.00  0.00            
ATOM     75  H36 GCD     1      26.360  11.610  17.170  1.00  0.00            
ATOM     76  O18 GCD     1      26.230  10.530  18.780  1.00  0.00            
ATOM     77  C23 GCD     1      25.430  10.000  19.840  1.00  0.00            
ATOM     78  H37 GCD     1      25.370  10.800  20.590  1.00  0.00            
ATOM     79  C24 GCD     1      26.150   8.850  20.450  1.00  0.00            
ATOM     80  H38 GCD     1      26.050   7.970  19.790  1.00  0.00            
ATOM     81  H39 GCD     1      25.560   8.630  21.340  1.00  0.00            
ATOM     82  O19 GCD     1      27.430   9.270  20.920  1.00  0.00            
ATOM     83  H40 GCD     1      27.850   9.620  20.130  1.00  0.00            
ATOM     84  O20 GCD     1      25.610  12.760  18.780  1.00  0.00            
ATOM     85  C25 GCD     1      26.800  13.610  18.630  1.00  0.00            
ATOM     86  H41 GCD     1      27.550  13.090  18.010  1.00  0.00            
ATOM     87  C26 GCD     1      26.360  14.880  17.900  1.00  0.00            
ATOM     88  H42 GCD     1      25.610  15.410  18.490  1.00  0.00            
ATOM     89  O21 GCD     1      25.830  14.570  16.610  1.00  0.00            
ATOM     90  H43 GCD     1      25.270  13.800  16.770  1.00  0.00            
ATOM     91  C27 GCD     1      27.560  15.790  17.830  1.00  0.00            
ATOM     92  H44 GCD     1      28.320  15.250  17.260  1.00  0.00            
ATOM     93  O22 GCD     1      27.290  16.900  17.010  1.00  0.00            
ATOM     94  H45 GCD     1      26.350  17.080  16.990  1.00  0.00            
ATOM     95  C28 GCD     1      28.060  16.150  19.200  1.00  0.00            
ATOM     96  H46 GCD     1      28.940  16.790  19.290  1.00  0.00            
ATOM     97  O23 GCD     1      28.480  14.910  19.800  1.00  0.00            
ATOM     98  C29 GCD     1      27.370  13.960  20.030  1.00  0.00            
ATOM     99  H47 GCD     1      26.670  14.430  20.730  1.00  0.00            
ATOM    100  C30 GCD     1      27.910  12.700  20.720  1.00  0.00            
ATOM    101  H48 GCD     1      28.780  12.430  20.110  1.00  0.00            
ATOM    102  H49 GCD     1      27.140  11.910  20.800  1.00  0.00            
ATOM    103  O24 GCD     1      28.370  13.020  22.050  1.00  0.00            
ATOM    104  H50 GCD     1      27.590  13.270  22.570  1.00  0.00            
ATOM    105  O25 GCD     1      27.000  16.670  20.050  1.00  0.00            
ATOM    106  C31 GCD     1      27.240  17.950  20.670  1.00  0.00            
ATOM    107  H51 GCD     1      28.320  18.140  20.790  1.00  0.00            
ATOM    108  C32 GCD     1      26.660  19.120  19.850  1.00  0.00            
ATOM    109  H52 GCD     1      25.600  18.910  19.680  1.00  0.00            
ATOM    110  O26 GCD     1      27.240  19.200  18.530  1.00  0.00            
ATOM    111  H53 GCD     1      27.220  18.310  18.150  1.00  0.00            
ATOM    112  C33 GCD     1      26.810  20.430  20.580  1.00  0.00            
ATOM    113  H54 GCD     1      27.870  20.710  20.650  1.00  0.00            
ATOM    114  O27 GCD     1      26.120  21.430  19.850  1.00  0.00            
ATOM    115  H55 GCD     1      25.180  21.340  20.040  1.00  0.00            
ATOM    116  C34 GCD     1      26.180  20.330  21.980  1.00  0.00            
ATOM    117  H56 GCD     1      26.410  21.300  22.430  1.00  0.00            
ATOM    118  O28 GCD     1      26.760  19.230  22.670  1.00  0.00            
ATOM    119  C35 GCD     1      26.770  17.940  22.110  1.00  0.00            
ATOM    120  H57 GCD     1      25.740  17.560  22.080  1.00  0.00            
ATOM    121  C36 GCD     1      27.620  16.910  22.970  1.00  0.00            
ATOM    122  H58 GCD     1      28.660  17.250  23.000  1.00  0.00            
ATOM    123  H59 GCD     1      27.540  15.900  22.560  1.00  0.00            
ATOM    124  O29 GCD     1      27.170  16.770  24.320  1.00  0.00            
ATOM    125  H60 GCD     1      27.310  17.550  24.860  1.00  0.00            
ATOM    126  O30 GCD     1      24.720  20.040  21.900  1.00  0.00            
ATOM    127  C37 GCD     1      23.890  21.090  22.380  1.00  0.00            
ATOM    128  H61 GCD     1      24.490  22.000  22.530  1.00  0.00            
ATOM    129  C38 GCD     1      22.810  21.370  21.360  1.00  0.00            
ATOM    130  H62 GCD     1      22.320  20.450  21.010  1.00  0.00            
ATOM    131  O31 GCD     1      23.420  21.910  20.180  1.00  0.00            
ATOM    132  H63 GCD     1      22.780  21.860  19.460  1.00  0.00            
ATOM    133  C39 GCD     1      21.750  22.330  21.790  1.00  0.00            
ATOM    134  H64 GCD     1      22.170  23.340  21.850  1.00  0.00            
ATOM    135  O32 GCD     1      20.650  22.390  20.780  1.00  0.00            
ATOM    136  H65 GCD     1      20.060  21.640  20.900  1.00  0.00            
ATOM    137  C40 GCD     1      21.270  21.930  23.150  1.00  0.00            
ATOM    138  H66 GCD     1      20.520  22.620  23.540  1.00  0.00            
ATOM    139  O33 GCD     1      22.340  21.770  24.130  1.00  0.00            
ATOM    140  C41 GCD     1      23.300  20.720  23.700  1.00  0.00            
ATOM    141  H67 GCD     1      22.820  19.740  23.580  1.00  0.00            
ATOM    142  C42 GCD     1      24.440  20.440  24.730  1.00  0.00            
ATOM    143  H68 GCD     1      25.160  19.660  24.460  1.00  0.00            
ATOM    144  H69 GCD     1      23.880  20.110  25.610  1.00  0.00            
ATOM    145  O34 GCD     1      25.310  21.570  24.970  1.00  0.00            
ATOM    146  H70 GCD     1      24.930  22.260  25.520  1.00  0.00            
ATOM    147  O35 GCD     1      20.610  20.640  23.050  1.00  0.00            
ATOM    148  C43 GCD     1      19.240  20.480  23.450  1.00  0.00            
ATOM    149  H71 GCD     1      18.850  21.480  23.650  1.00  0.00            
ATOM    150  C44 GCD     1      18.480  19.720  22.340  1.00  0.00            
ATOM    151  H72 GCD     1      19.010  18.780  22.150  1.00  0.00            
ATOM    152  O36 GCD     1      18.430  20.560  21.200  1.00  0.00            
ATOM    153  H73 GCD     1      18.050  20.010  20.500  1.00  0.00            
ATOM    154  C45 GCD     1      17.050  19.350  22.730  1.00  0.00            
ATOM    155  H74 GCD     1      16.550  20.330  22.760  1.00  0.00            
ATOM    156  O37 GCD     1      16.410  18.600  21.680  1.00  0.00            
ATOM    157  H75 GCD     1      16.830  17.740  21.540  1.00  0.00            
ATOM    158  C46 GCD     1      17.060  18.550  24.060  1.00  0.00            
ATOM    159  H76 GCD     1      16.040  18.390  24.420  1.00  0.00            
ATOM    160  O38 GCD     1      17.640  17.240  23.870  1.00  0.00            
ATOM    161  O39 GCD     1      17.730  19.390  25.030  1.00  0.00            
ATOM    162  C47 GCD     1      19.180  19.630  24.710  1.00  0.00            
ATOM    163  H77 GCD     1      19.700  18.710  24.430  1.00  0.00            
ATOM    164  C48 GCD     1      19.940  20.300  25.940  1.00  0.00            
ATOM    165  H78 GCD     1      19.540  21.290  26.180  1.00  0.00            
ATOM    166  H79 GCD     1      20.970  20.450  25.570  1.00  0.00            
ATOM    167  O40 GCD     1      19.930  19.470  27.110  1.00  0.00            
ATOM    168  H80 GCD     1      19.040  19.600  27.470  1.00  0.00            
ATOM    169  C1  CM8     2      26.830  10.460  24.060  1.00  0.00            
ATOM    170  C2  CM8     2      26.430  11.850  24.620  1.00  0.00            
ATOM    171  C3  CM8     2      25.490  12.640  23.700  1.00  0.00            
ATOM    172  O1  CM8     2      25.820  13.740  23.230  1.00  0.00            
ATOM    173  N1  CM8     2      24.320  11.980  23.310  1.00  0.00            
ATOM    174  C4  CM8     2      23.210  12.600  22.610  1.00  0.00            
ATOM    175  C5  CM8     2      21.960  12.310  23.130  1.00  0.00            
ATOM    176  C6  CM8     2      20.810  12.580  22.360  1.00  0.00            
ATOM    177  C7  CM8     2      20.960  13.230  21.090  1.00  0.00            
ATOM    178  Cl1 CM8     2      19.570  13.850  20.200  1.00  0.00            
ATOM    179  C8  CM8     2      22.270  13.530  20.570  1.00  0.00            
ATOM    180  Cl2 CM8     2      22.550  14.370  19.030  1.00  0.00            
ATOM    181  C9  CM8     2      23.400  13.220  21.370  1.00  0.00            
ATOM    182  H1  CM8     2      27.200  10.630  23.040  1.00  0.00            
ATOM    183  H2  CM8     2      27.700  10.040  24.570  1.00  0.00            
ATOM    184  H3  CM8     2      26.000   9.750  24.050  1.00  0.00            
ATOM    185  H4  CM8     2      27.310  12.500  24.740  1.00  0.00            
ATOM    186  H5  CM8     2      25.880  11.790  25.570  1.00  0.00            
ATOM    187  H6  CM8     2      24.170  11.050  23.680  1.00  0.00            
ATOM    188  H7  CM8     2      21.830  11.820  24.090  1.00  0.00            
ATOM    189  H8  CM8     2      19.780  12.430  22.690  1.00  0.00            
ATOM    190  H9  CM8     2      24.430  13.260  21.020  1.00  0.00            
TER
ENDMDL
MODEL        1
ATOM      1  H1  GCD     1      19.700   5.830  32.980  1.00  0.00            
ATOM      2  O1  GCD     1      19.630   5.880  32.020  1.00  0.00            
ATOM      3  C1  GCD     1      18.400   6.490  31.670  1.00  0.00            
ATOM      4  H2  GCD     1      17.620   6.220  32.400  1.00  0.00            
ATOM      5  H3  GCD     1      18.630   7.550  31.860  1.00  0.00            
ATOM      6  C2  GCD     1      17.880   6.290  30.260  1.00  0.00            
ATOM      7  H4  GCD     1      18.670   6.570  29.550  1.00  0.00            
ATOM      8  C3  GCD     1      16.690   7.210  30.010  1.00  0.00            
ATOM      9  H5  GCD     1      15.910   7.010  30.760  1.00  0.00            
ATOM     10  C4  GCD     1      16.160   6.930  28.650  1.00  0.00            
ATOM     11  H6  GCD     1      16.890   7.130  27.860  1.00  0.00            
ATOM     12  O2  GCD     1      14.980   7.660  28.410  1.00  0.00            
ATOM     13  H7  GCD     1      14.480   7.250  27.690  1.00  0.00            
ATOM     14  C5  GCD     1      15.720   5.500  28.610  1.00  0.00            
ATOM     15  H8  GCD     1      14.960   5.270  29.370  1.00  0.00            
ATOM     16  O3  GCD     1      14.990   5.150  27.450  1.00  0.00            
ATOM     17  H9  GCD     1      15.640   4.900  26.790  1.00  0.00            
ATOM     18  C6  GCD     1      16.870   4.520  28.900  1.00  0.00            
ATOM     19  O4  GCD     1      17.460   4.910  30.120  1.00  0.00            
ATOM     20  H10 GCD     1      16.490   3.510  29.080  1.00  0.00            
ATOM     21  O5  GCD     1      17.870   4.590  27.950  1.00  0.00            
ATOM     22  C7  GCD     1      17.920   3.510  27.080  1.00  0.00            
ATOM     23  H11 GCD     1      17.090   2.820  27.290  1.00  0.00            
ATOM     24  C8  GCD     1      17.860   3.970  25.660  1.00  0.00            
ATOM     25  H12 GCD     1      18.480   4.840  25.400  1.00  0.00            
ATOM     26  O6  GCD     1      16.510   4.380  25.360  1.00  0.00            
ATOM     27  H13 GCD     1      16.360   4.290  24.410  1.00  0.00            
ATOM     28  C9  GCD     1      18.240   2.780  24.750  1.00  0.00            
ATOM     29  H14 GCD     1      17.510   1.980  24.960  1.00  0.00            
ATOM     30  O7  GCD     1      17.990   3.100  23.380  1.00  0.00            
ATOM     31  H15 GCD     1      18.770   3.540  23.030  1.00  0.00            
ATOM     32  C10 GCD     1      19.700   2.360  25.040  1.00  0.00            
ATOM     33  H16 GCD     1      20.040   1.600  24.330  1.00  0.00            
ATOM     34  O8  GCD     1      19.670   1.880  26.380  1.00  0.00            
ATOM     35  C11 GCD     1      19.270   2.800  27.400  1.00  0.00            
ATOM     36  H17 GCD     1      20.030   3.590  27.380  1.00  0.00            
ATOM     37  C12 GCD     1      19.340   2.110  28.720  1.00  0.00            
ATOM     38  H18 GCD     1      19.190   2.810  29.540  1.00  0.00            
ATOM     39  H19 GCD     1      20.320   1.630  28.800  1.00  0.00            
ATOM     40  O9  GCD     1      18.410   1.140  28.760  1.00  0.00            
ATOM     41  H20 GCD     1      18.870   0.350  29.070  1.00  0.00            
ATOM     42  O10 GCD     1      20.630   3.430  24.940  1.00  0.00            
ATOM     43  C13 GCD     1      21.600   3.300  23.930  1.00  0.00            
ATOM     44  H21 GCD     1      21.340   2.540  23.190  1.00  0.00            
ATOM     45  C14 GCD     1      21.660   4.600  23.120  1.00  0.00            
ATOM     46  H22 GCD     1      21.950   5.460  23.730  1.00  0.00            
ATOM     47  O11 GCD     1      20.450   4.840  22.420  1.00  0.00            
ATOM     48  H23 GCD     1      20.820   5.430  21.750  1.00  0.00            
ATOM     49  C15 GCD     1      22.740   4.480  22.010  1.00  0.00            
ATOM     50  H24 GCD     1      22.430   3.780  21.220  1.00  0.00            
ATOM     51  O12 GCD     1      22.950   5.800  21.410  1.00  0.00            
ATOM     52  H25 GCD     1      23.880   5.930  21.190  1.00  0.00            
ATOM     53  C16 GCD     1      24.060   3.930  22.690  1.00  0.00            
ATOM     54  H26 GCD     1      24.780   3.740  21.900  1.00  0.00            
ATOM     55  O13 GCD     1      23.860   2.750  23.430  1.00  0.00            
ATOM     56  C17 GCD     1      22.990   2.950  24.520  1.00  0.00            
ATOM     57  H27 GCD     1      23.370   3.750  25.160  1.00  0.00            
ATOM     58  C18 GCD     1      23.190   1.650  25.340  1.00  0.00            
ATOM     59  H28 GCD     1      22.610   1.680  26.260  1.00  0.00            
ATOM     60  H29 GCD     1      24.280   1.530  25.410  1.00  0.00            
ATOM     61  O14 GCD     1      22.720   0.490  24.720  1.00  0.00            
ATOM     62  H30 GCD     1      23.170  -0.280  25.100  1.00  0.00            
ATOM     63  O15 GCD     1      24.550   4.950  23.570  1.00  0.00            
ATOM     64  C19 GCD     1      25.890   5.360  23.380  1.00  0.00            
ATOM     65  H31 GCD     1      26.400   4.650  22.710  1.00  0.00            
ATOM     66  C20 GCD     1      25.990   6.690  22.660  1.00  0.00            
ATOM     67  H32 GCD     1      25.350   7.380  23.220  1.00  0.00            
ATOM     68  O16 GCD     1      25.480   6.520  21.300  1.00  0.00            
ATOM     69  H33 GCD     1      25.900   5.730  20.940  1.00  0.00            
ATOM     70  C21 GCD     1      27.330   7.290  22.660  1.00  0.00            
ATOM     71  H34 GCD     1      28.030   6.620  22.160  1.00  0.00            
ATOM     72  O17 GCD     1      27.410   8.620  22.060  1.00  0.00            
ATOM     73  H35 GCD     1      27.140   9.270  22.720  1.00  0.00            
ATOM     74  C22 GCD     1      27.880   7.340  24.080  1.00  0.00            
ATOM     75  H36 GCD     1      28.880   7.780  24.080  1.00  0.00            
ATOM     76  O18 GCD     1      27.860   5.960  24.610  1.00  0.00            
ATOM     77  C23 GCD     1      26.590   5.350  24.750  1.00  0.00            
ATOM     78  H37 GCD     1      26.000   5.920  25.470  1.00  0.00            
ATOM     79  C24 GCD     1      26.660   3.920  25.160  1.00  0.00            
ATOM     80  H38 GCD     1      27.210   3.400  24.370  1.00  0.00            
ATOM     81  H39 GCD     1      25.620   3.580  25.200  1.00  0.00            
ATOM     82  O19 GCD     1      27.400   3.670  26.410  1.00  0.00            
ATOM     83  H40 GCD     1      26.990   4.100  27.170  1.00  0.00            
ATOM     84  O20 GCD     1      27.070   8.130  24.920  1.00  0.00            
ATOM     85  C25 GCD     1      27.730   9.290  25.320  1.00  0.00            
ATOM     86  H41 GCD     1      28.760   9.470  25.000  1.00  0.00            
ATOM     87  C26 GCD     1      26.830  10.430  24.900  1.00  0.00            
ATOM     88  H42 GCD     1      25.850  10.380  25.380  1.00  0.00            
ATOM     89  O21 GCD     1      26.600  10.540  23.500  1.00  0.00            
ATOM     90  H43 GCD     1      25.730  10.140  23.390  1.00  0.00            
ATOM     91  C27 GCD     1      27.490  11.720  25.400  1.00  0.00            
ATOM     92  H44 GCD     1      28.480  11.800  24.940  1.00  0.00            
ATOM     93  O22 GCD     1      26.660  12.860  25.020  1.00  0.00            
ATOM     94  H45 GCD     1      25.750  12.600  24.890  1.00  0.00            
ATOM     95  C28 GCD     1      27.690  11.780  26.930  1.00  0.00            
ATOM     96  H46 GCD     1      28.290  12.650  27.200  1.00  0.00            
ATOM     97  O23 GCD     1      28.350  10.580  27.320  1.00  0.00            
ATOM     98  C29 GCD     1      27.860   9.340  26.850  1.00  0.00            
ATOM     99  H47 GCD     1      26.830   9.260  27.230  1.00  0.00            
ATOM    100  C30 GCD     1      28.680   8.170  27.480  1.00  0.00            
ATOM    101  H48 GCD     1      29.730   8.390  27.230  1.00  0.00            
ATOM    102  H49 GCD     1      28.390   7.240  26.970  1.00  0.00            
ATOM    103  O24 GCD     1      28.580   8.050  28.880  1.00  0.00            
ATOM    104  H50 GCD     1      29.500   7.910  29.150  1.00  0.00            
ATOM    105  O25 GCD     1      26.450  11.810  27.590  1.00  0.00            
ATOM    106  C31 GCD     1      26.390  12.530  28.740  1.00  0.00            
ATOM    107  H51 GCD     1      27.330  12.970  29.080  1.00  0.00            
ATOM    108  C32 GCD     1      25.500  13.770  28.510  1.00  0.00            
ATOM    109  H52 GCD     1      24.510  13.430  28.170  1.00  0.00            
ATOM    110  O26 GCD     1      26.070  14.540  27.430  1.00  0.00            
ATOM    111  H53 GCD     1      26.180  13.960  26.670  1.00  0.00            
ATOM    112  C33 GCD     1      25.280  14.640  29.710  1.00  0.00            
ATOM    113  H54 GCD     1      26.190  15.130  30.080  1.00  0.00            
ATOM    114  O27 GCD     1      24.410  15.750  29.360  1.00  0.00            
ATOM    115  H55 GCD     1      24.520  16.010  28.440  1.00  0.00            
ATOM    116  C34 GCD     1      24.610  13.820  30.810  1.00  0.00            
ATOM    117  H56 GCD     1      24.590  14.390  31.750  1.00  0.00            
ATOM    118  O28 GCD     1      25.410  12.670  30.960  1.00  0.00            
ATOM    119  C35 GCD     1      25.690  11.800  29.910  1.00  0.00            
ATOM    120  H57 GCD     1      24.720  11.590  29.440  1.00  0.00            
ATOM    121  C36 GCD     1      26.290  10.380  30.340  1.00  0.00            
ATOM    122  H58 GCD     1      27.250  10.400  30.880  1.00  0.00            
ATOM    123  H59 GCD     1      26.470   9.780  29.440  1.00  0.00            
ATOM    124  O29 GCD     1      25.370   9.660  31.100  1.00  0.00            
ATOM    125  H60 GCD     1      25.280   9.910  32.030  1.00  0.00            
ATOM    126  O30 GCD     1      23.320  13.330  30.450  1.00  0.00            
ATOM    127  C37 GCD     1      22.250  13.800  31.180  1.00  0.00            
ATOM    128  H61 GCD     1      22.510  14.730  31.710  1.00  0.00            
ATOM    129  C38 GCD     1      21.210  14.170  30.220  1.00  0.00            
ATOM    130  H62 GCD     1      20.990  13.300  29.590  1.00  0.00            
ATOM    131  O31 GCD     1      21.690  15.250  29.410  1.00  0.00            
ATOM    132  H63 GCD     1      22.640  15.220  29.540  1.00  0.00            
ATOM    133  C39 GCD     1      19.950  14.530  31.000  1.00  0.00            
ATOM    134  H64 GCD     1      20.190  15.370  31.660  1.00  0.00            
ATOM    135  O32 GCD     1      18.880  15.010  30.090  1.00  0.00            
ATOM    136  H65 GCD     1      19.250  15.310  29.260  1.00  0.00            
ATOM    137  C40 GCD     1      19.540  13.370  31.880  1.00  0.00            
ATOM    138  H66 GCD     1      18.710  13.550  32.570  1.00  0.00            
ATOM    139  O33 GCD     1      20.630  13.110  32.850  1.00  0.00            
ATOM    140  C41 GCD     1      21.810  12.710  32.170  1.00  0.00            
ATOM    141  H67 GCD     1      21.660  11.740  31.680  1.00  0.00            
ATOM    142  C42 GCD     1      22.860  12.410  33.160  1.00  0.00            
ATOM    143  H68 GCD     1      23.690  11.950  32.620  1.00  0.00            
ATOM    144  H69 GCD     1      22.460  11.660  33.850  1.00  0.00            
ATOM    145  O34 GCD     1      23.240  13.490  34.000  1.00  0.00            
ATOM    146  H70 GCD     1      22.460  13.700  34.510  1.00  0.00            
ATOM    147  O35 GCD     1      19.350  12.150  31.140  1.00  0.00            
ATOM    148  C43 GCD     1      18.100  11.620  31.160  1.00  0.00            
ATOM    149  H71 GCD     1      17.400  12.230  31.750  1.00  0.00            
ATOM    150  C44 GCD     1      17.670  11.480  29.730  1.00  0.00            
ATOM    151  H72 GCD     1      18.410  10.870  29.200  1.00  0.00            
ATOM    152  O36 GCD     1      17.750  12.690  28.970  1.00  0.00            
ATOM    153  H73 GCD     1      18.520  13.140  29.330  1.00  0.00            
ATOM    154  C45 GCD     1      16.290  10.750  29.640  1.00  0.00            
ATOM    155  H74 GCD     1      15.570  11.480  30.030  1.00  0.00            
ATOM    156  O37 GCD     1      15.930  10.280  28.370  1.00  0.00            
ATOM    157  H75 GCD     1      15.400   9.480  28.430  1.00  0.00            
ATOM    158  C46 GCD     1      16.350   9.460  30.580  1.00  0.00            
ATOM    159  H76 GCD     1      15.320   9.090  30.590  1.00  0.00            
ATOM    160  O38 GCD     1      17.180   8.500  30.000  1.00  0.00            
ATOM    161  O39 GCD     1      16.900   9.780  31.890  1.00  0.00            
ATOM    162  C47 GCD     1      18.210  10.290  31.870  1.00  0.00            
ATOM    163  H77 GCD     1      18.890   9.590  31.360  1.00  0.00            
ATOM    164  C48 GCD     1      18.570  10.500  33.350  1.00  0.00            
ATOM    165  H78 GCD     1      17.770  11.120  33.770  1.00  0.00            
ATOM    166  H79 GCD     1      19.570  10.940  33.460  1.00  0.00            
ATOM    167  O40 GCD     1      18.650   9.180  34.040  1.00  0.00            
ATOM    168  H80 GCD     1      17.900   8.710  33.640  1.00  0.00            
ATOM    169  C1  CM8     2      27.250   3.680  29.960  1.00  0.00            
ATOM    170  C2  CM8     2      27.080   5.260  29.850  1.00  0.00            
ATOM    171  C3  CM8     2      25.910   5.720  28.960  1.00  0.00            
ATOM    172  O1  CM8     2      25.590   5.090  27.930  1.00  0.00            
ATOM    173  N1  CM8     2      25.280   6.770  29.380  1.00  0.00            
ATOM    174  C4  CM8     2      24.330   7.650  28.780  1.00  0.00            
ATOM    175  C5  CM8     2      24.470   7.960  27.440  1.00  0.00            
ATOM    176  C6  CM8     2      23.710   8.910  26.840  1.00  0.00            
ATOM    177  C7  CM8     2      22.640   9.490  27.570  1.00  0.00            
ATOM    178  Cl1 CM8     2      21.660  10.830  27.040  1.00  0.00            
ATOM    179  C8  CM8     2      22.420   9.090  28.970  1.00  0.00            
ATOM    180  Cl2 CM8     2      21.180   9.780  30.010  1.00  0.00            
ATOM    181  C9  CM8     2      23.270   8.190  29.540  1.00  0.00            
ATOM    182  H1  CM8     2      27.130   3.080  29.050  1.00  0.00            
ATOM    183  H2  CM8     2      28.160   3.320  30.450  1.00  0.00            
ATOM    184  H3  CM8     2      26.510   3.290  30.670  1.00  0.00            
ATOM    185  H4  CM8     2      28.040   5.620  29.450  1.00  0.00            
ATOM    186  H5  CM8     2      26.980   5.680  30.860  1.00  0.00            
ATOM    187  H6  CM8     2      25.760   7.180  30.170  1.00  0.00            
ATOM    188  H7  CM8     2      25.320   7.670  26.830  1.00  0.00            
ATOM    189  H8  CM8     2      23.920   9.330  25.860  1.00  0.00            
ATOM    190  H9  CM8     2      23.110   7.830  30.560  1.00  0.00            
TER
ENDMDL
MODEL        1
ATOM      1  H1  GCD     1      19.480   5.090  30.420  1.00  0.00            
ATOM      2  O1  GCD     1      18.690   4.640  30.080  1.00  0.00            
ATOM      3  C1  GCD     1      17.510   5.510  30.270  1.00  0.00            
ATOM      4  H2  GCD     1      16.800   5.160  31.030  1.00  0.00            
ATOM      5  H3  GCD     1      17.860   6.530  30.500  1.00  0.00            
ATOM      6  C2  GCD     1      16.700   5.680  28.970  1.00  0.00            
ATOM      7  H4  GCD     1      17.390   6.030  28.190  1.00  0.00            
ATOM      8  C3  GCD     1      15.500   6.660  29.160  1.00  0.00            
ATOM      9  H5  GCD     1      14.970   6.380  30.080  1.00  0.00            
ATOM     10  C4  GCD     1      14.590   6.650  27.860  1.00  0.00            
ATOM     11  H6  GCD     1      15.140   7.100  27.020  1.00  0.00            
ATOM     12  O2  GCD     1      13.460   7.420  28.080  1.00  0.00            
ATOM     13  H7  GCD     1      13.880   8.240  28.380  1.00  0.00            
ATOM     14  C5  GCD     1      14.180   5.230  27.550  1.00  0.00            
ATOM     15  H8  GCD     1      13.540   5.030  28.420  1.00  0.00            
ATOM     16  O3  GCD     1      13.360   5.070  26.370  1.00  0.00            
ATOM     17  H9  GCD     1      13.850   5.410  25.620  1.00  0.00            
ATOM     18  C6  GCD     1      15.410   4.300  27.500  1.00  0.00            
ATOM     19  O4  GCD     1      16.150   4.410  28.700  1.00  0.00            
ATOM     20  H10 GCD     1      15.180   3.240  27.450  1.00  0.00            
ATOM     21  O5  GCD     1      16.280   4.580  26.390  1.00  0.00            
ATOM     22  C7  GCD     1      15.890   3.870  25.220  1.00  0.00            
ATOM     23  H11 GCD     1      14.900   3.430  25.390  1.00  0.00            
ATOM     24  C8  GCD     1      15.800   5.020  24.190  1.00  0.00            
ATOM     25  H12 GCD     1      16.830   5.390  24.170  1.00  0.00            
ATOM     26  O6  GCD     1      14.800   5.990  24.490  1.00  0.00            
ATOM     27  H13 GCD     1      14.790   6.720  23.850  1.00  0.00            
ATOM     28  C9  GCD     1      15.620   4.370  22.830  1.00  0.00            
ATOM     29  H14 GCD     1      14.670   3.830  22.870  1.00  0.00            
ATOM     30  O7  GCD     1      15.510   5.400  21.790  1.00  0.00            
ATOM     31  H15 GCD     1      16.380   5.280  21.400  1.00  0.00            
ATOM     32  C10 GCD     1      16.740   3.360  22.520  1.00  0.00            
ATOM     33  H16 GCD     1      16.350   2.880  21.620  1.00  0.00            
ATOM     34  O8  GCD     1      16.760   2.380  23.580  1.00  0.00            
ATOM     35  C11 GCD     1      17.000   2.790  24.920  1.00  0.00            
ATOM     36  H17 GCD     1      17.980   3.270  24.980  1.00  0.00            
ATOM     37  C12 GCD     1      16.810   1.550  25.740  1.00  0.00            
ATOM     38  H18 GCD     1      17.040   1.880  26.760  1.00  0.00            
ATOM     39  H19 GCD     1      17.540   0.790  25.440  1.00  0.00            
ATOM     40  O9  GCD     1      15.490   0.930  25.800  1.00  0.00            
ATOM     41  H20 GCD     1      15.590   0.030  26.140  1.00  0.00            
ATOM     42  O10 GCD     1      17.980   3.990  22.360  1.00  0.00            
ATOM     43  C13 GCD     1      18.850   3.600  21.350  1.00  0.00            
ATOM     44  H21 GCD     1      18.570   2.680  20.810  1.00  0.00            
ATOM     45  C14 GCD     1      18.860   4.710  20.300  1.00  0.00            
ATOM     46  H22 GCD     1      19.310   5.580  20.790  1.00  0.00            
ATOM     47  O11 GCD     1      17.470   4.840  19.780  1.00  0.00            
ATOM     48  H23 GCD     1      17.460   5.540  19.110  1.00  0.00            
ATOM     49  C15 GCD     1      19.830   4.340  19.230  1.00  0.00            
ATOM     50  H24 GCD     1      19.590   3.390  18.740  1.00  0.00            
ATOM     51  O12 GCD     1      19.900   5.420  18.260  1.00  0.00            
ATOM     52  H25 GCD     1      20.640   5.940  18.600  1.00  0.00            
ATOM     53  C16 GCD     1      21.170   4.160  19.970  1.00  0.00            
ATOM     54  H26 GCD     1      21.920   3.830  19.240  1.00  0.00            
ATOM     55  O13 GCD     1      21.160   3.160  20.870  1.00  0.00            
ATOM     56  C17 GCD     1      20.260   3.380  21.950  1.00  0.00            
ATOM     57  H27 GCD     1      20.540   4.270  22.530  1.00  0.00            
ATOM     58  C18 GCD     1      20.370   2.200  22.880  1.00  0.00            
ATOM     59  H28 GCD     1      19.630   2.380  23.670  1.00  0.00            
ATOM     60  H29 GCD     1      21.370   2.350  23.280  1.00  0.00            
ATOM     61  O14 GCD     1      20.210   0.880  22.270  1.00  0.00            
ATOM     62  H30 GCD     1      20.600   0.290  22.930  1.00  0.00            
ATOM     63  O15 GCD     1      21.590   5.400  20.560  1.00  0.00            
ATOM     64  C19 GCD     1      22.910   5.750  20.250  1.00  0.00            
ATOM     65  H31 GCD     1      23.290   5.130  19.430  1.00  0.00            
ATOM     66  C20 GCD     1      22.690   7.230  19.810  1.00  0.00            
ATOM     67  H32 GCD     1      22.170   7.690  20.660  1.00  0.00            
ATOM     68  O16 GCD     1      21.990   7.390  18.540  1.00  0.00            
ATOM     69  H33 GCD     1      22.030   8.310  18.260  1.00  0.00            
ATOM     70  C21 GCD     1      24.110   7.850  19.700  1.00  0.00            
ATOM     71  H34 GCD     1      24.740   7.310  18.980  1.00  0.00            
ATOM     72  O17 GCD     1      24.060   9.190  19.230  1.00  0.00            
ATOM     73  H35 GCD     1      23.810   9.690  20.020  1.00  0.00            
ATOM     74  C22 GCD     1      24.890   7.660  20.920  1.00  0.00            
ATOM     75  H36 GCD     1      25.920   8.020  20.810  1.00  0.00            
ATOM     76  O18 GCD     1      25.000   6.310  21.330  1.00  0.00            
ATOM     77  C23 GCD     1      23.770   5.670  21.550  1.00  0.00            
ATOM     78  H37 GCD     1      23.320   6.220  22.380  1.00  0.00            
ATOM     79  C24 GCD     1      23.950   4.230  22.080  1.00  0.00            
ATOM     80  H38 GCD     1      24.130   3.630  21.180  1.00  0.00            
ATOM     81  H39 GCD     1      23.080   3.840  22.620  1.00  0.00            
ATOM     82  O19 GCD     1      25.040   4.130  22.980  1.00  0.00            
ATOM     83  H40 GCD     1      25.810   3.930  22.440  1.00  0.00            
ATOM     84  O20 GCD     1      24.240   8.430  21.990  1.00  0.00            
ATOM     85  C25 GCD     1      24.970   9.630  22.300  1.00  0.00            
ATOM     86  H41 GCD     1      25.790   9.870  21.610  1.00  0.00            
ATOM     87  C26 GCD     1      24.030  10.850  22.350  1.00  0.00            
ATOM     88  H42 GCD     1      23.250  10.590  23.080  1.00  0.00            
ATOM     89  O21 GCD     1      23.380  11.180  21.200  1.00  0.00            
ATOM     90  H43 GCD     1      22.770  11.920  21.300  1.00  0.00            
ATOM     91  C27 GCD     1      24.850  12.060  22.870  1.00  0.00            
ATOM     92  H44 GCD     1      25.690  12.280  22.190  1.00  0.00            
ATOM     93  O22 GCD     1      24.030  13.260  22.910  1.00  0.00            
ATOM     94  H45 GCD     1      24.510  13.800  23.550  1.00  0.00            
ATOM     95  C28 GCD     1      25.450  11.740  24.260  1.00  0.00            
ATOM     96  H46 GCD     1      26.130  12.560  24.520  1.00  0.00            
ATOM     97  O23 GCD     1      26.240  10.530  24.140  1.00  0.00            
ATOM     98  C29 GCD     1      25.470   9.430  23.730  1.00  0.00            
ATOM     99  H47 GCD     1      24.680   9.270  24.480  1.00  0.00            
ATOM    100  C30 GCD     1      26.450   8.250  23.820  1.00  0.00            
ATOM    101  H48 GCD     1      27.300   8.600  23.220  1.00  0.00            
ATOM    102  H49 GCD     1      26.080   7.250  23.570  1.00  0.00            
ATOM    103  O24 GCD     1      26.990   8.060  25.130  1.00  0.00            
ATOM    104  H50 GCD     1      27.270   8.930  25.440  1.00  0.00            
ATOM    105  O25 GCD     1      24.510  11.560  25.260  1.00  0.00            
ATOM    106  C31 GCD     1      24.970  12.200  26.510  1.00  0.00            
ATOM    107  H51 GCD     1      26.060  12.320  26.480  1.00  0.00            
ATOM    108  C32 GCD     1      24.260  13.600  26.550  1.00  0.00            
ATOM    109  H52 GCD     1      23.200  13.450  26.330  1.00  0.00            
ATOM    110  O26 GCD     1      24.770  14.590  25.640  1.00  0.00            
ATOM    111  H53 GCD     1      25.640  14.920  25.870  1.00  0.00            
ATOM    112  C33 GCD     1      24.410  14.290  27.950  1.00  0.00            
ATOM    113  H54 GCD     1      25.480  14.330  28.180  1.00  0.00            
ATOM    114  O27 GCD     1      23.730  15.530  28.040  1.00  0.00            
ATOM    115  H55 GCD     1      23.930  15.990  27.220  1.00  0.00            
ATOM    116  C34 GCD     1      24.010  13.200  29.020  1.00  0.00            
ATOM    117  H56 GCD     1      24.190  13.620  30.010  1.00  0.00            
ATOM    118  O28 GCD     1      24.940  12.140  28.900  1.00  0.00            
ATOM    119  C35 GCD     1      24.580  11.360  27.760  1.00  0.00            
ATOM    120  H57 GCD     1      23.540  11.010  27.750  1.00  0.00            
ATOM    121  C36 GCD     1      25.350  10.010  27.910  1.00  0.00            
ATOM    122  H58 GCD     1      26.420  10.240  27.790  1.00  0.00            
ATOM    123  H59 GCD     1      24.970   9.280  27.190  1.00  0.00            
ATOM    124  O29 GCD     1      25.120   9.470  29.160  1.00  0.00            
ATOM    125  H60 GCD     1      25.190  10.080  29.900  1.00  0.00            
ATOM    126  O30 GCD     1      22.600  12.840  28.820  1.00  0.00            
ATOM    127  C37 GCD     1      21.660  13.200  29.850  1.00  0.00            
ATOM    128  H61 GCD     1      22.030  13.910  30.590  1.00  0.00            
ATOM    129  C38 GCD     1      20.400  13.690  29.120  1.00  0.00            
ATOM    130  H62 GCD     1      20.190  12.980  28.320  1.00  0.00            
ATOM    131  O31 GCD     1      20.650  14.910  28.490  1.00  0.00            
ATOM    132  H63 GCD     1      21.590  14.880  28.290  1.00  0.00            
ATOM    133  C39 GCD     1      19.190  13.780  30.050  1.00  0.00            
ATOM    134  H64 GCD     1      19.480  14.550  30.780  1.00  0.00            
ATOM    135  O32 GCD     1      18.030  14.260  29.360  1.00  0.00            
ATOM    136  H65 GCD     1      18.400  14.940  28.780  1.00  0.00            
ATOM    137  C40 GCD     1      18.920  12.490  30.800  1.00  0.00            
ATOM    138  H66 GCD     1      18.220  12.760  31.590  1.00  0.00            
ATOM    139  O33 GCD     1      20.230  12.270  31.470  1.00  0.00            
ATOM    140  C41 GCD     1      21.280  11.940  30.600  1.00  0.00            
ATOM    141  H67 GCD     1      20.860  11.280  29.840  1.00  0.00            
ATOM    142  C42 GCD     1      22.500  11.200  31.240  1.00  0.00            
ATOM    143  H68 GCD     1      23.050  10.730  30.420  1.00  0.00            
ATOM    144  H69 GCD     1      22.210  10.390  31.920  1.00  0.00            
ATOM    145  O34 GCD     1      23.360  12.110  32.040  1.00  0.00            
ATOM    146  H70 GCD     1      24.100  11.540  32.280  1.00  0.00            
ATOM    147  O35 GCD     1      18.460  11.360  30.000  1.00  0.00            
ATOM    148  C43 GCD     1      17.340  10.700  30.610  1.00  0.00            
ATOM    149  H71 GCD     1      16.920  11.230  31.480  1.00  0.00            
ATOM    150  C44 GCD     1      16.240  10.850  29.640  1.00  0.00            
ATOM    151  H72 GCD     1      16.680  10.410  28.740  1.00  0.00            
ATOM    152  O36 GCD     1      16.020  12.250  29.420  1.00  0.00            
ATOM    153  H73 GCD     1      16.860  12.550  29.070  1.00  0.00            
ATOM    154  C45 GCD     1      15.000  10.100  30.100  1.00  0.00            
ATOM    155  H74 GCD     1      14.730  10.570  31.060  1.00  0.00            
ATOM    156  O37 GCD     1      13.990  10.110  29.120  1.00  0.00            
ATOM    157  H75 GCD     1      13.220   9.760  29.590  1.00  0.00            
ATOM    158  C46 GCD     1      15.460   8.670  30.490  1.00  0.00            
ATOM    159  H76 GCD     1      14.590   8.140  30.880  1.00  0.00            
ATOM    160  O38 GCD     1      15.910   8.040  29.300  1.00  0.00            
ATOM    161  O39 GCD     1      16.490   8.680  31.480  1.00  0.00            
ATOM    162  C47 GCD     1      17.720   9.280  31.040  1.00  0.00            
ATOM    163  H77 GCD     1      18.090   8.710  30.170  1.00  0.00            
ATOM    164  C48 GCD     1      18.710   9.280  32.170  1.00  0.00            
ATOM    165  H78 GCD     1      18.370   9.890  33.020  1.00  0.00            
ATOM    166  H79 GCD     1      19.680   9.700  31.890  1.00  0.00            
ATOM    167  O40 GCD     1      18.770   7.950  32.640  1.00  0.00            
ATOM    168  H80 GCD     1      18.120   7.970  33.360  1.00  0.00            
ATOM    169  C1  CM8     2      26.900   4.550  27.290  1.00  0.00            
ATOM    170  C2  CM8     2      26.160   4.570  25.900  1.00  0.00            
ATOM    171  C3  CM8     2      24.730   5.190  25.910  1.00  0.00            
ATOM    172  O1  CM8     2      23.670   4.520  25.790  1.00  0.00            
ATOM    173  N1  CM8     2      24.630   6.510  26.350  1.00  0.00            
ATOM    174  C4  CM8     2      23.510   7.220  26.720  1.00  0.00            
ATOM    175  C5  CM8     2      22.770   7.770  25.690  1.00  0.00            
ATOM    176  C6  CM8     2      21.630   8.490  26.000  1.00  0.00            
ATOM    177  C7  CM8     2      21.100   8.620  27.270  1.00  0.00            
ATOM    178  Cl1 CM8     2      19.650   9.440  27.620  1.00  0.00            
ATOM    179  C8  CM8     2      21.820   8.010  28.330  1.00  0.00            
ATOM    180  Cl2 CM8     2      21.280   8.190  29.990  1.00  0.00            
ATOM    181  C9  CM8     2      23.070   7.340  28.070  1.00  0.00            
ATOM    182  H1  CM8     2      27.930   4.170  27.280  1.00  0.00            
ATOM    183  H2  CM8     2      26.980   5.580  27.650  1.00  0.00            
ATOM    184  H3  CM8     2      26.360   3.930  28.010  1.00  0.00            
ATOM    185  H4  CM8     2      26.000   3.570  25.470  1.00  0.00            
ATOM    186  H5  CM8     2      26.670   5.210  25.170  1.00  0.00            
ATOM    187  H6  CM8     2      25.500   7.030  26.270  1.00  0.00            
ATOM    188  H7  CM8     2      22.980   7.630  24.630  1.00  0.00            
ATOM    189  H8  CM8     2      21.050   8.930  25.190  1.00  0.00            
ATOM    190  H9  CM8     2      23.630   7.020  28.940  1.00  0.00            
TER
ENDMDL
MODEL        1
ATOM      1  H1  GCD     1      16.970   2.920  27.680  1.00  0.00            
ATOM      2  O1  GCD     1      16.820   3.740  28.170  1.00  0.00            
ATOM      3  C1  GCD     1      15.780   4.390  27.480  1.00  0.00            
ATOM      4  H2  GCD     1      14.870   3.790  27.570  1.00  0.00            
ATOM      5  H3  GCD     1      15.590   5.330  28.020  1.00  0.00            
ATOM      6  C2  GCD     1      16.140   4.810  26.060  1.00  0.00            
ATOM      7  H4  GCD     1      17.060   5.400  26.020  1.00  0.00            
ATOM      8  C3  GCD     1      15.050   5.690  25.480  1.00  0.00            
ATOM      9  H5  GCD     1      14.120   5.120  25.610  1.00  0.00            
ATOM     10  C4  GCD     1      15.290   6.030  24.080  1.00  0.00            
ATOM     11  H6  GCD     1      16.220   6.620  24.020  1.00  0.00            
ATOM     12  O2  GCD     1      14.190   6.730  23.470  1.00  0.00            
ATOM     13  H7  GCD     1      14.640   7.300  22.830  1.00  0.00            
ATOM     14  C5  GCD     1      15.540   4.760  23.240  1.00  0.00            
ATOM     15  H8  GCD     1      14.650   4.130  23.380  1.00  0.00            
ATOM     16  O3  GCD     1      15.850   4.870  21.870  1.00  0.00            
ATOM     17  H9  GCD     1      16.770   5.140  21.770  1.00  0.00            
ATOM     18  C6  GCD     1      16.620   3.940  23.890  1.00  0.00            
ATOM     19  O4  GCD     1      16.240   3.680  25.260  1.00  0.00            
ATOM     20  H10 GCD     1      16.640   3.040  23.270  1.00  0.00            
ATOM     21  O5  GCD     1      17.860   4.670  23.900  1.00  0.00            
ATOM     22  C7  GCD     1      18.930   4.030  23.200  1.00  0.00            
ATOM     23  H11 GCD     1      18.490   3.200  22.630  1.00  0.00            
ATOM     24  C8  GCD     1      19.640   5.020  22.260  1.00  0.00            
ATOM     25  H12 GCD     1      19.770   5.980  22.770  1.00  0.00            
ATOM     26  O6  GCD     1      18.790   5.410  21.160  1.00  0.00            
ATOM     27  H13 GCD     1      18.710   4.590  20.660  1.00  0.00            
ATOM     28  C9  GCD     1      21.010   4.440  21.820  1.00  0.00            
ATOM     29  H14 GCD     1      20.780   3.540  21.240  1.00  0.00            
ATOM     30  O7  GCD     1      21.750   5.400  21.150  1.00  0.00            
ATOM     31  H15 GCD     1      22.310   5.640  21.890  1.00  0.00            
ATOM     32  C10 GCD     1      21.820   3.810  22.990  1.00  0.00            
ATOM     33  H16 GCD     1      22.630   3.130  22.720  1.00  0.00            
ATOM     34  O8  GCD     1      20.920   2.940  23.590  1.00  0.00            
ATOM     35  C11 GCD     1      19.900   3.550  24.300  1.00  0.00            
ATOM     36  H17 GCD     1      20.320   4.330  24.950  1.00  0.00            
ATOM     37  C12 GCD     1      19.220   2.480  25.160  1.00  0.00            
ATOM     38  H18 GCD     1      18.430   2.930  25.770  1.00  0.00            
ATOM     39  H19 GCD     1      20.020   2.090  25.810  1.00  0.00            
ATOM     40  O9  GCD     1      18.600   1.430  24.500  1.00  0.00            
ATOM     41  H20 GCD     1      19.270   0.740  24.410  1.00  0.00            
ATOM     42  O10 GCD     1      22.300   4.830  23.820  1.00  0.00            
ATOM     43  C13 GCD     1      23.670   4.750  24.290  1.00  0.00            
ATOM     44  H21 GCD     1      24.090   3.840  23.830  1.00  0.00            
ATOM     45  C14 GCD     1      24.490   5.910  23.680  1.00  0.00            
ATOM     46  H22 GCD     1      23.940   6.820  23.960  1.00  0.00            
ATOM     47  O11 GCD     1      24.490   5.880  22.240  1.00  0.00            
ATOM     48  H23 GCD     1      24.750   6.760  21.950  1.00  0.00            
ATOM     49  C15 GCD     1      25.940   6.010  24.240  1.00  0.00            
ATOM     50  H24 GCD     1      26.450   5.080  23.980  1.00  0.00            
ATOM     51  O12 GCD     1      26.710   7.100  23.720  1.00  0.00            
ATOM     52  H25 GCD     1      26.100   7.820  23.920  1.00  0.00            
ATOM     53  C16 GCD     1      25.780   6.070  25.760  1.00  0.00            
ATOM     54  H26 GCD     1      26.750   6.000  26.260  1.00  0.00            
ATOM     55  O13 GCD     1      25.080   4.870  26.220  1.00  0.00            
ATOM     56  C17 GCD     1      23.720   4.690  25.790  1.00  0.00            
ATOM     57  H27 GCD     1      23.220   5.570  26.210  1.00  0.00            
ATOM     58  C18 GCD     1      23.180   3.390  26.370  1.00  0.00            
ATOM     59  H28 GCD     1      23.770   2.560  25.960  1.00  0.00            
ATOM     60  H29 GCD     1      22.170   3.190  25.980  1.00  0.00            
ATOM     61  O14 GCD     1      23.060   3.540  27.760  1.00  0.00            
ATOM     62  H30 GCD     1      23.910   3.320  28.140  1.00  0.00            
ATOM     63  O15 GCD     1      25.100   7.300  26.240  1.00  0.00            
ATOM     64  C19 GCD     1      25.920   8.530  26.540  1.00  0.00            
ATOM     65  H31 GCD     1      26.920   8.370  26.120  1.00  0.00            
ATOM     66  C20 GCD     1      25.350   9.670  25.770  1.00  0.00            
ATOM     67  H32 GCD     1      24.350   9.780  26.210  1.00  0.00            
ATOM     68  O16 GCD     1      25.250   9.560  24.290  1.00  0.00            
ATOM     69  H33 GCD     1      24.750  10.310  23.950  1.00  0.00            
ATOM     70  C21 GCD     1      26.190  10.910  26.140  1.00  0.00            
ATOM     71  H34 GCD     1      27.210  10.730  25.780  1.00  0.00            
ATOM     72  O17 GCD     1      25.760  12.070  25.490  1.00  0.00            
ATOM     73  H35 GCD     1      25.170  12.550  26.080  1.00  0.00            
ATOM     74  C22 GCD     1      26.370  11.080  27.630  1.00  0.00            
ATOM     75  H36 GCD     1      27.070  11.910  27.770  1.00  0.00            
ATOM     76  O18 GCD     1      26.870   9.870  28.140  1.00  0.00            
ATOM     77  C23 GCD     1      25.940   8.790  28.010  1.00  0.00            
ATOM     78  H37 GCD     1      24.960   9.000  28.460  1.00  0.00            
ATOM     79  C24 GCD     1      26.540   7.600  28.760  1.00  0.00            
ATOM     80  H38 GCD     1      27.630   7.550  28.640  1.00  0.00            
ATOM     81  H39 GCD     1      26.060   6.710  28.330  1.00  0.00            
ATOM     82  O19 GCD     1      26.330   7.640  30.180  1.00  0.00            
ATOM     83  H40 GCD     1      26.930   8.280  30.580  1.00  0.00            
ATOM     84  O20 GCD     1      25.070  11.400  28.150  1.00  0.00            
ATOM     85  C25 GCD     1      25.090  12.500  29.080  1.00  0.00            
ATOM     86  H41 GCD     1      26.070  12.590  29.570  1.00  0.00            
ATOM     87  C26 GCD     1      24.730  13.710  28.290  1.00  0.00            
ATOM     88  H42 GCD     1      23.730  13.670  27.840  1.00  0.00            
ATOM     89  O21 GCD     1      25.750  14.010  27.320  1.00  0.00            
ATOM     90  H43 GCD     1      25.390  14.820  26.970  1.00  0.00            
ATOM     91  C27 GCD     1      24.680  14.920  29.210  1.00  0.00            
ATOM     92  H44 GCD     1      25.700  15.100  29.590  1.00  0.00            
ATOM     93  O22 GCD     1      24.250  16.040  28.520  1.00  0.00            
ATOM     94  H45 GCD     1      23.290  16.090  28.590  1.00  0.00            
ATOM     95  C28 GCD     1      23.680  14.630  30.390  1.00  0.00            
ATOM     96  H46 GCD     1      23.600  15.390  31.170  1.00  0.00            
ATOM     97  O23 GCD     1      24.120  13.430  31.030  1.00  0.00            
ATOM     98  C29 GCD     1      24.070  12.250  30.190  1.00  0.00            
ATOM     99  H47 GCD     1      23.070  12.130  29.770  1.00  0.00            
ATOM    100  C30 GCD     1      24.500  11.130  31.050  1.00  0.00            
ATOM    101  H48 GCD     1      25.420  11.420  31.580  1.00  0.00            
ATOM    102  H49 GCD     1      24.680  10.280  30.380  1.00  0.00            
ATOM    103  O24 GCD     1      23.590  10.710  32.050  1.00  0.00            
ATOM    104  H50 GCD     1      24.040  10.380  32.830  1.00  0.00            
ATOM    105  O25 GCD     1      22.410  14.460  29.860  1.00  0.00            
ATOM    106  C31 GCD     1      21.270  15.250  30.320  1.00  0.00            
ATOM    107  H51 GCD     1      21.620  16.200  30.720  1.00  0.00            
ATOM    108  C32 GCD     1      20.440  15.560  29.070  1.00  0.00            
ATOM    109  H52 GCD     1      20.290  14.570  28.610  1.00  0.00            
ATOM    110  O26 GCD     1      21.160  16.420  28.120  1.00  0.00            
ATOM    111  H53 GCD     1      20.740  16.400  27.250  1.00  0.00            
ATOM    112  C33 GCD     1      19.190  16.290  29.370  1.00  0.00            
ATOM    113  H54 GCD     1      19.370  17.290  29.800  1.00  0.00            
ATOM    114  O27 GCD     1      18.450  16.550  28.160  1.00  0.00            
ATOM    115  H55 GCD     1      18.770  17.390  27.820  1.00  0.00            
ATOM    116  C34 GCD     1      18.380  15.460  30.330  1.00  0.00            
ATOM    117  H56 GCD     1      17.490  15.960  30.740  1.00  0.00            
ATOM    118  O28 GCD     1      19.130  15.180  31.540  1.00  0.00            
ATOM    119  C35 GCD     1      20.360  14.490  31.340  1.00  0.00            
ATOM    120  H57 GCD     1      20.170  13.460  31.020  1.00  0.00            
ATOM    121  C36 GCD     1      21.130  14.360  32.680  1.00  0.00            
ATOM    122  H58 GCD     1      22.000  13.720  32.480  1.00  0.00            
ATOM    123  H59 GCD     1      20.420  13.990  33.430  1.00  0.00            
ATOM    124  O29 GCD     1      21.620  15.590  33.140  1.00  0.00            
ATOM    125  H60 GCD     1      21.990  15.580  34.030  1.00  0.00            
ATOM    126  O30 GCD     1      18.000  14.170  29.790  1.00  0.00            
ATOM    127  C37 GCD     1      16.630  13.790  29.980  1.00  0.00            
ATOM    128  H61 GCD     1      16.080  14.380  30.720  1.00  0.00            
ATOM    129  C38 GCD     1      15.860  13.990  28.640  1.00  0.00            
ATOM    130  H62 GCD     1      16.470  13.450  27.920  1.00  0.00            
ATOM    131  O31 GCD     1      15.830  15.400  28.370  1.00  0.00            
ATOM    132  H63 GCD     1      16.710  15.720  28.190  1.00  0.00            
ATOM    133  C39 GCD     1      14.490  13.270  28.740  1.00  0.00            
ATOM    134  H64 GCD     1      13.850  13.790  29.460  1.00  0.00            
ATOM    135  O32 GCD     1      13.800  13.210  27.450  1.00  0.00            
ATOM    136  H65 GCD     1      13.980  13.950  26.860  1.00  0.00            
ATOM    137  C40 GCD     1      14.640  11.880  29.320  1.00  0.00            
ATOM    138  H66 GCD     1      13.600  11.570  29.460  1.00  0.00            
ATOM    139  O33 GCD     1      15.310  11.800  30.550  1.00  0.00            
ATOM    140  C41 GCD     1      16.630  12.320  30.500  1.00  0.00            
ATOM    141  H67 GCD     1      17.140  11.700  29.760  1.00  0.00            
ATOM    142  C42 GCD     1      17.250  12.030  31.790  1.00  0.00            
ATOM    143  H68 GCD     1      18.300  12.350  31.670  1.00  0.00            
ATOM    144  H69 GCD     1      17.220  10.960  32.010  1.00  0.00            
ATOM    145  O34 GCD     1      16.650  12.780  32.860  1.00  0.00            
ATOM    146  H70 GCD     1      17.040  12.490  33.690  1.00  0.00            
ATOM    147  O35 GCD     1      15.280  10.980  28.390  1.00  0.00            
ATOM    148  C43 GCD     1      14.500   9.780  28.300  1.00  0.00            
ATOM    149  H71 GCD     1      13.670   9.700  29.020  1.00  0.00            
ATOM    150  C44 GCD     1      13.950   9.530  26.850  1.00  0.00            
ATOM    151  H72 GCD     1      14.780   9.500  26.140  1.00  0.00            
ATOM    152  O36 GCD     1      13.070  10.540  26.560  1.00  0.00            
ATOM    153  H73 GCD     1      13.430  11.350  26.920  1.00  0.00            
ATOM    154  C45 GCD     1      13.240   8.200  26.820  1.00  0.00            
ATOM    155  H74 GCD     1      12.450   8.300  27.570  1.00  0.00            
ATOM    156  O37 GCD     1      12.600   7.950  25.550  1.00  0.00            
ATOM    157  H75 GCD     1      13.210   8.120  24.820  1.00  0.00            
ATOM    158  C46 GCD     1      14.140   7.070  27.280  1.00  0.00            
ATOM    159  H76 GCD     1      13.500   6.200  27.440  1.00  0.00            
ATOM    160  O38 GCD     1      15.070   6.900  26.220  1.00  0.00            
ATOM    161  O39 GCD     1      14.760   7.360  28.520  1.00  0.00            
ATOM    162  C47 GCD     1      15.520   8.610  28.510  1.00  0.00            
ATOM    163  H77 GCD     1      16.220   8.650  27.670  1.00  0.00            
ATOM    164  C48 GCD     1      16.280   8.690  29.780  1.00  0.00            
ATOM    165  H78 GCD     1      15.610   8.820  30.630  1.00  0.00            
ATOM    166  H79 GCD     1      16.960   9.550  29.740  1.00  0.00            
ATOM    167  O40 GCD     1      17.000   7.490  29.740  1.00  0.00            
ATOM    168  H80 GCD     1      16.350   6.780  29.730  1.00  0.00            
ATOM    169  C1  CM8     2      22.910   6.170  29.730  1.00  0.00            
ATOM    170  C2  CM8     2      22.480   7.690  29.580  1.00  0.00            
ATOM    171  C3  CM8     2      22.100   8.020  28.180  1.00  0.00            
ATOM    172  O1  CM8     2      22.380   9.050  27.560  1.00  0.00            
ATOM    173  N1  CM8     2      21.180   7.170  27.670  1.00  0.00            
ATOM    174  C4  CM8     2      20.530   7.410  26.480  1.00  0.00            
ATOM    175  C5  CM8     2      19.120   7.600  26.530  1.00  0.00            
ATOM    176  C6  CM8     2      18.390   7.880  25.310  1.00  0.00            
ATOM    177  C7  CM8     2      19.150   8.020  24.110  1.00  0.00            
ATOM    178  Cl1 CM8     2      18.270   8.310  22.610  1.00  0.00            
ATOM    179  C8  CM8     2      20.520   7.920  24.090  1.00  0.00            
ATOM    180  Cl2 CM8     2      21.510   8.260  22.640  1.00  0.00            
ATOM    181  C9  CM8     2      21.200   7.600  25.290  1.00  0.00            
ATOM    182  H1  CM8     2      23.900   5.940  29.320  1.00  0.00            
ATOM    183  H2  CM8     2      22.980   5.800  30.760  1.00  0.00            
ATOM    184  H3  CM8     2      22.180   5.480  29.290  1.00  0.00            
ATOM    185  H4  CM8     2      23.230   8.430  29.920  1.00  0.00            
ATOM    186  H5  CM8     2      21.570   7.830  30.160  1.00  0.00            
ATOM    187  H6  CM8     2      20.850   6.380  28.200  1.00  0.00            
ATOM    188  H7  CM8     2      18.560   7.480  27.450  1.00  0.00            
ATOM    189  H8  CM8     2      17.310   7.970  25.380  1.00  0.00            
ATOM    190  H9  CM8     2      22.280   7.600  25.220  1.00  0.00            
TER
ENDMDL
MODEL        1
ATOM      1  H1  GCD     1      19.850  13.250  26.610  1.00  0.00            
ATOM      2  O1  GCD     1      19.800  13.530  27.530  1.00  0.00            
ATOM      3  C1  GCD     1      19.150  14.840  27.560  1.00  0.00            
ATOM      4  H2  GCD     1      19.060  15.220  28.590  1.00  0.00            
ATOM      5  H3  GCD     1      19.760  15.520  26.960  1.00  0.00            
ATOM      6  C2  GCD     1      17.800  14.940  27.020  1.00  0.00            
ATOM      7  H4  GCD     1      17.740  14.520  26.000  1.00  0.00            
ATOM      8  C3  GCD     1      17.320  16.410  27.080  1.00  0.00            
ATOM      9  H5  GCD     1      17.360  16.760  28.120  1.00  0.00            
ATOM     10  C4  GCD     1      15.830  16.560  26.640  1.00  0.00            
ATOM     11  H6  GCD     1      15.880  16.380  25.560  1.00  0.00            
ATOM     12  O2  GCD     1      15.450  17.950  26.770  1.00  0.00            
ATOM     13  H7  GCD     1      14.590  17.960  27.210  1.00  0.00            
ATOM     14  C5  GCD     1      15.020  15.610  27.450  1.00  0.00            
ATOM     15  H8  GCD     1      15.040  15.910  28.510  1.00  0.00            
ATOM     16  O3  GCD     1      13.640  15.730  27.010  1.00  0.00            
ATOM     17  H9  GCD     1      13.640  15.450  26.090  1.00  0.00            
ATOM     18  C6  GCD     1      15.520  14.170  27.300  1.00  0.00            
ATOM     19  O4  GCD     1      16.900  14.160  27.810  1.00  0.00            
ATOM     20  H10 GCD     1      14.930  13.490  27.910  1.00  0.00            
ATOM     21  O5  GCD     1      15.450  13.890  25.900  1.00  0.00            
ATOM     22  C7  GCD     1      14.520  12.990  25.420  1.00  0.00            
ATOM     23  H11 GCD     1      13.780  12.870  26.230  1.00  0.00            
ATOM     24  C8  GCD     1      13.880  13.450  24.130  1.00  0.00            
ATOM     25  H12 GCD     1      14.680  13.700  23.420  1.00  0.00            
ATOM     26  O6  GCD     1      13.110  14.580  24.380  1.00  0.00            
ATOM     27  H13 GCD     1      12.510  14.650  23.630  1.00  0.00            
ATOM     28  C9  GCD     1      13.050  12.320  23.570  1.00  0.00            
ATOM     29  H14 GCD     1      12.330  12.000  24.330  1.00  0.00            
ATOM     30  O7  GCD     1      12.280  12.580  22.400  1.00  0.00            
ATOM     31  H15 GCD     1      12.900  12.800  21.700  1.00  0.00            
ATOM     32  C10 GCD     1      13.860  11.060  23.290  1.00  0.00            
ATOM     33  H16 GCD     1      13.270  10.230  22.880  1.00  0.00            
ATOM     34  O8  GCD     1      14.440  10.650  24.530  1.00  0.00            
ATOM     35  C11 GCD     1      15.300  11.710  25.110  1.00  0.00            
ATOM     36  H17 GCD     1      16.020  12.040  24.350  1.00  0.00            
ATOM     37  C12 GCD     1      15.990  11.080  26.340  1.00  0.00            
ATOM     38  H18 GCD     1      16.920  11.580  26.630  1.00  0.00            
ATOM     39  H19 GCD     1      16.350  10.140  25.910  1.00  0.00            
ATOM     40  O9  GCD     1      15.070  10.800  27.380  1.00  0.00            
ATOM     41  H20 GCD     1      15.560  10.490  28.150  1.00  0.00            
ATOM     42  O10 GCD     1      14.850  11.360  22.340  1.00  0.00            
ATOM     43  C13 GCD     1      14.680  10.870  20.990  1.00  0.00            
ATOM     44  H21 GCD     1      13.680  10.500  20.710  1.00  0.00            
ATOM     45  C14 GCD     1      15.010  12.010  20.140  1.00  0.00            
ATOM     46  H22 GCD     1      16.020  12.390  20.380  1.00  0.00            
ATOM     47  O11 GCD     1      13.960  13.050  20.310  1.00  0.00            
ATOM     48  H23 GCD     1      14.040  13.710  19.610  1.00  0.00            
ATOM     49  C15 GCD     1      15.090  11.710  18.660  1.00  0.00            
ATOM     50  H24 GCD     1      14.080  11.410  18.340  1.00  0.00            
ATOM     51  O12 GCD     1      15.560  12.860  17.860  1.00  0.00            
ATOM     52  H25 GCD     1      14.900  13.550  17.960  1.00  0.00            
ATOM     53  C16 GCD     1      15.870  10.410  18.380  1.00  0.00            
ATOM     54  H26 GCD     1      15.750  10.050  17.360  1.00  0.00            
ATOM     55  O13 GCD     1      15.530   9.400  19.350  1.00  0.00            
ATOM     56  C17 GCD     1      15.750   9.790  20.690  1.00  0.00            
ATOM     57  H27 GCD     1      16.750  10.140  20.970  1.00  0.00            
ATOM     58  C18 GCD     1      15.720   8.600  21.590  1.00  0.00            
ATOM     59  H28 GCD     1      14.730   8.140  21.510  1.00  0.00            
ATOM     60  H29 GCD     1      16.030   9.010  22.560  1.00  0.00            
ATOM     61  O14 GCD     1      16.730   7.650  21.270  1.00  0.00            
ATOM     62  H30 GCD     1      16.550   7.250  20.420  1.00  0.00            
ATOM     63  O15 GCD     1      17.270  10.640  18.490  1.00  0.00            
ATOM     64  C19 GCD     1      18.040  10.180  17.370  1.00  0.00            
ATOM     65  H31 GCD     1      17.690   9.310  16.800  1.00  0.00            
ATOM     66  C20 GCD     1      18.240  11.230  16.280  1.00  0.00            
ATOM     67  H32 GCD     1      18.530  12.140  16.820  1.00  0.00            
ATOM     68  O16 GCD     1      16.990  11.490  15.670  1.00  0.00            
ATOM     69  H33 GCD     1      16.540  11.940  16.400  1.00  0.00            
ATOM     70  C21 GCD     1      19.330  10.790  15.330  1.00  0.00            
ATOM     71  H34 GCD     1      18.870   9.850  14.980  1.00  0.00            
ATOM     72  O17 GCD     1      19.550  11.790  14.300  1.00  0.00            
ATOM     73  H35 GCD     1      18.730  11.860  13.790  1.00  0.00            
ATOM     74  C22 GCD     1      20.560  10.570  16.050  1.00  0.00            
ATOM     75  H36 GCD     1      21.300  10.240  15.310  1.00  0.00            
ATOM     76  O18 GCD     1      20.350   9.510  16.960  1.00  0.00            
ATOM     77  C23 GCD     1      19.410   9.760  17.970  1.00  0.00            
ATOM     78  H37 GCD     1      19.860  10.580  18.550  1.00  0.00            
ATOM     79  C24 GCD     1      19.270   8.470  18.690  1.00  0.00            
ATOM     80  H38 GCD     1      18.920   7.680  18.030  1.00  0.00            
ATOM     81  H39 GCD     1      18.570   8.530  19.530  1.00  0.00            
ATOM     82  O19 GCD     1      20.480   7.990  19.060  1.00  0.00            
ATOM     83  H40 GCD     1      21.190   8.160  18.430  1.00  0.00            
ATOM     84  O20 GCD     1      21.080  11.730  16.730  1.00  0.00            
ATOM     85  C25 GCD     1      22.360  12.210  16.400  1.00  0.00            
ATOM     86  H41 GCD     1      22.780  11.490  15.690  1.00  0.00            
ATOM     87  C26 GCD     1      22.370  13.620  15.880  1.00  0.00            
ATOM     88  H42 GCD     1      21.890  14.290  16.600  1.00  0.00            
ATOM     89  O21 GCD     1      21.620  13.700  14.660  1.00  0.00            
ATOM     90  H43 GCD     1      20.970  13.000  14.740  1.00  0.00            
ATOM     91  C27 GCD     1      23.750  14.220  15.650  1.00  0.00            
ATOM     92  H44 GCD     1      24.110  13.630  14.800  1.00  0.00            
ATOM     93  O22 GCD     1      23.760  15.660  15.340  1.00  0.00            
ATOM     94  H45 GCD     1      23.870  15.760  14.390  1.00  0.00            
ATOM     95  C28 GCD     1      24.640  13.950  16.920  1.00  0.00            
ATOM     96  H46 GCD     1      25.690  14.100  16.660  1.00  0.00            
ATOM     97  O23 GCD     1      24.480  12.580  17.350  1.00  0.00            
ATOM     98  C29 GCD     1      23.200  12.170  17.710  1.00  0.00            
ATOM     99  H47 GCD     1      22.830  12.840  18.500  1.00  0.00            
ATOM    100  C30 GCD     1      23.270  10.730  18.150  1.00  0.00            
ATOM    101  H48 GCD     1      23.630  10.110  17.310  1.00  0.00            
ATOM    102  H49 GCD     1      22.350  10.270  18.540  1.00  0.00            
ATOM    103  O24 GCD     1      24.300  10.430  19.120  1.00  0.00            
ATOM    104  H50 GCD     1      25.150  10.650  18.740  1.00  0.00            
ATOM    105  O25 GCD     1      24.320  14.820  17.980  1.00  0.00            
ATOM    106  C31 GCD     1      25.370  15.630  18.560  1.00  0.00            
ATOM    107  H51 GCD     1      26.310  15.400  18.050  1.00  0.00            
ATOM    108  C32 GCD     1      24.880  17.080  18.450  1.00  0.00            
ATOM    109  H52 GCD     1      23.900  17.230  18.930  1.00  0.00            
ATOM    110  O26 GCD     1      24.590  17.430  17.170  1.00  0.00            
ATOM    111  H53 GCD     1      24.260  16.700  16.640  1.00  0.00            
ATOM    112  C33 GCD     1      25.960  17.940  19.160  1.00  0.00            
ATOM    113  H54 GCD     1      26.960  17.700  18.780  1.00  0.00            
ATOM    114  O27 GCD     1      25.670  19.340  18.990  1.00  0.00            
ATOM    115  H55 GCD     1      24.780  19.370  19.350  1.00  0.00            
ATOM    116  C34 GCD     1      26.030  17.460  20.610  1.00  0.00            
ATOM    117  H56 GCD     1      26.790  18.080  21.100  1.00  0.00            
ATOM    118  O28 GCD     1      26.450  16.120  20.550  1.00  0.00            
ATOM    119  C35 GCD     1      25.510  15.190  20.010  1.00  0.00            
ATOM    120  H57 GCD     1      24.510  15.380  20.420  1.00  0.00            
ATOM    121  C36 GCD     1      25.940  13.740  20.120  1.00  0.00            
ATOM    122  H58 GCD     1      26.830  13.470  19.530  1.00  0.00            
ATOM    123  H59 GCD     1      25.130  13.110  19.740  1.00  0.00            
ATOM    124  O29 GCD     1      26.120  13.410  21.500  1.00  0.00            
ATOM    125  H60 GCD     1      26.340  12.470  21.590  1.00  0.00            
ATOM    126  O30 GCD     1      24.770  17.570  21.280  1.00  0.00            
ATOM    127  C37 GCD     1      24.430  18.840  21.890  1.00  0.00            
ATOM    128  H61 GCD     1      25.070  19.680  21.620  1.00  0.00            
ATOM    129  C38 GCD     1      23.090  19.300  21.350  1.00  0.00            
ATOM    130  H62 GCD     1      22.430  18.420  21.460  1.00  0.00            
ATOM    131  O31 GCD     1      23.170  19.630  19.970  1.00  0.00            
ATOM    132  H63 GCD     1      22.330  20.000  19.670  1.00  0.00            
ATOM    133  C39 GCD     1      22.370  20.430  22.180  1.00  0.00            
ATOM    134  H64 GCD     1      22.900  21.330  21.840  1.00  0.00            
ATOM    135  O32 GCD     1      21.030  20.640  21.780  1.00  0.00            
ATOM    136  H65 GCD     1      21.120  21.110  20.940  1.00  0.00            
ATOM    137  C40 GCD     1      22.480  20.190  23.680  1.00  0.00            
ATOM    138  H66 GCD     1      22.160  21.040  24.280  1.00  0.00            
ATOM    139  O33 GCD     1      23.930  19.900  23.960  1.00  0.00            
ATOM    140  C41 GCD     1      24.400  18.660  23.450  1.00  0.00            
ATOM    141  H67 GCD     1      23.770  17.810  23.740  1.00  0.00            
ATOM    142  C42 GCD     1      25.710  18.320  24.070  1.00  0.00            
ATOM    143  H68 GCD     1      26.110  17.380  23.670  1.00  0.00            
ATOM    144  H69 GCD     1      25.550  18.120  25.140  1.00  0.00            
ATOM    145  O34 GCD     1      26.610  19.390  23.910  1.00  0.00            
ATOM    146  H70 GCD     1      27.500  19.040  24.100  1.00  0.00            
ATOM    147  O35 GCD     1      21.820  19.070  24.100  1.00  0.00            
ATOM    148  C43 GCD     1      21.070  19.230  25.240  1.00  0.00            
ATOM    149  H71 GCD     1      21.440  20.040  25.880  1.00  0.00            
ATOM    150  C44 GCD     1      19.610  19.520  24.890  1.00  0.00            
ATOM    151  H72 GCD     1      19.300  18.730  24.200  1.00  0.00            
ATOM    152  O36 GCD     1      19.580  20.780  24.190  1.00  0.00            
ATOM    153  H73 GCD     1      20.150  20.670  23.410  1.00  0.00            
ATOM    154  C45 GCD     1      18.620  19.560  26.040  1.00  0.00            
ATOM    155  H74 GCD     1      18.900  20.450  26.620  1.00  0.00            
ATOM    156  O37 GCD     1      17.230  19.760  25.580  1.00  0.00            
ATOM    157  H75 GCD     1      16.870  18.890  25.800  1.00  0.00            
ATOM    158  C46 GCD     1      18.750  18.340  26.950  1.00  0.00            
ATOM    159  H76 GCD     1      18.320  18.450  27.950  1.00  0.00            
ATOM    160  O38 GCD     1      18.160  17.270  26.280  1.00  0.00            
ATOM    161  O39 GCD     1      20.130  18.200  27.250  1.00  0.00            
ATOM    162  C47 GCD     1      21.000  17.940  26.090  1.00  0.00            
ATOM    163  H77 GCD     1      20.550  17.120  25.510  1.00  0.00            
ATOM    164  C48 GCD     1      22.330  17.580  26.660  1.00  0.00            
ATOM    165  H78 GCD     1      22.560  18.200  27.540  1.00  0.00            
ATOM    166  H79 GCD     1      23.070  17.730  25.870  1.00  0.00            
ATOM    167  O40 GCD     1      22.390  16.240  26.940  1.00  0.00            
ATOM    168  H80 GCD     1      21.870  16.010  27.720  1.00  0.00            
ATOM    169  C1  CM8     2      24.240  14.900  24.060  1.00  0.00            
ATOM    170  C2  CM8     2      23.210  14.010  23.290  1.00  0.00            
ATOM    171  C3  CM8     2      22.260  14.780  22.350  1.00  0.00            
ATOM    172  O1  CM8     2      22.130  16.020  22.230  1.00  0.00            
ATOM    173  N1  CM8     2      21.660  13.940  21.440  1.00  0.00            
ATOM    174  C4  CM8     2      20.720  14.320  20.470  1.00  0.00            
ATOM    175  C5  CM8     2      19.590  13.480  20.300  1.00  0.00            
ATOM    176  C6  CM8     2      18.650  13.660  19.270  1.00  0.00            
ATOM    177  C7  CM8     2      18.950  14.670  18.300  1.00  0.00            
ATOM    178  Cl1 CM8     2      17.890  14.990  16.910  1.00  0.00            
ATOM    179  C8  CM8     2      20.100  15.520  18.490  1.00  0.00            
ATOM    180  Cl2 CM8     2      20.400  16.840  17.370  1.00  0.00            
ATOM    181  C9  CM8     2      21.020  15.260  19.520  1.00  0.00            
ATOM    182  H1  CM8     2      24.920  15.410  23.360  1.00  0.00            
ATOM    183  H2  CM8     2      23.780  15.700  24.650  1.00  0.00            
ATOM    184  H3  CM8     2      24.930  14.310  24.680  1.00  0.00            
ATOM    185  H4  CM8     2      22.530  13.460  23.960  1.00  0.00            
ATOM    186  H5  CM8     2      23.750  13.210  22.770  1.00  0.00            
ATOM    187  H6  CM8     2      21.720  12.940  21.550  1.00  0.00            
ATOM    188  H7  CM8     2      19.300  12.720  21.020  1.00  0.00            
ATOM    189  H8  CM8     2      17.780  13.020  19.180  1.00  0.00            
ATOM    190  H9  CM8     2      21.940  15.830  19.620  1.00  0.00            
TER
ENDMDL
MODEL        1
ATOM      1  H1  GCD     1      25.660   7.320  30.200  1.00  0.00            
ATOM      2  O1  GCD     1      24.890   7.880  30.050  1.00  0.00            
ATOM      3  C1  GCD     1      25.270   9.210  30.370  1.00  0.00            
ATOM      4  H2  GCD     1      25.640   9.240  31.400  1.00  0.00            
ATOM      5  H3  GCD     1      26.130   9.530  29.770  1.00  0.00            
ATOM      6  C2  GCD     1      24.030  10.080  30.150  1.00  0.00            
ATOM      7  H4  GCD     1      23.550   9.850  29.190  1.00  0.00            
ATOM      8  C3  GCD     1      24.180  11.560  30.470  1.00  0.00            
ATOM      9  H5  GCD     1      24.640  11.740  31.450  1.00  0.00            
ATOM     10  C4  GCD     1      22.860  12.270  30.420  1.00  0.00            
ATOM     11  H6  GCD     1      22.610  12.270  29.350  1.00  0.00            
ATOM     12  O2  GCD     1      22.950  13.630  30.760  1.00  0.00            
ATOM     13  H7  GCD     1      22.110  14.090  30.620  1.00  0.00            
ATOM     14  C5  GCD     1      21.770  11.710  31.180  1.00  0.00            
ATOM     15  H8  GCD     1      22.070  11.890  32.220  1.00  0.00            
ATOM     16  O3  GCD     1      20.450  12.330  30.830  1.00  0.00            
ATOM     17  H9  GCD     1      20.040  12.010  30.020  1.00  0.00            
ATOM     18  C6  GCD     1      21.690  10.150  30.960  1.00  0.00            
ATOM     19  O4  GCD     1      23.040   9.650  31.150  1.00  0.00            
ATOM     20  H10 GCD     1      21.050   9.610  31.670  1.00  0.00            
ATOM     21  O5  GCD     1      21.210   9.850  29.660  1.00  0.00            
ATOM     22  C7  GCD     1      20.090   9.010  29.550  1.00  0.00            
ATOM     23  H11 GCD     1      19.490   8.990  30.470  1.00  0.00            
ATOM     24  C8  GCD     1      19.160   9.650  28.570  1.00  0.00            
ATOM     25  H12 GCD     1      19.750   9.790  27.660  1.00  0.00            
ATOM     26  O6  GCD     1      18.670  10.970  28.950  1.00  0.00            
ATOM     27  H13 GCD     1      18.200  11.340  28.190  1.00  0.00            
ATOM     28  C9  GCD     1      18.000   8.680  28.210  1.00  0.00            
ATOM     29  H14 GCD     1      17.440   8.490  29.140  1.00  0.00            
ATOM     30  O7  GCD     1      17.130   9.360  27.240  1.00  0.00            
ATOM     31  H15 GCD     1      16.290   8.930  27.060  1.00  0.00            
ATOM     32  C10 GCD     1      18.650   7.420  27.640  1.00  0.00            
ATOM     33  H16 GCD     1      17.910   6.700  27.290  1.00  0.00            
ATOM     34  O8  GCD     1      19.270   6.890  28.810  1.00  0.00            
ATOM     35  C11 GCD     1      20.480   7.570  29.170  1.00  0.00            
ATOM     36  H17 GCD     1      21.040   7.590  28.230  1.00  0.00            
ATOM     37  C12 GCD     1      21.260   6.840  30.230  1.00  0.00            
ATOM     38  H18 GCD     1      22.220   7.360  30.370  1.00  0.00            
ATOM     39  H19 GCD     1      21.530   5.850  29.820  1.00  0.00            
ATOM     40  O9  GCD     1      20.680   6.510  31.470  1.00  0.00            
ATOM     41  H20 GCD     1      19.730   6.390  31.420  1.00  0.00            
ATOM     42  O10 GCD     1      19.540   7.730  26.580  1.00  0.00            
ATOM     43  C13 GCD     1      18.940   7.490  25.320  1.00  0.00            
ATOM     44  H21 GCD     1      17.840   7.480  25.350  1.00  0.00            
ATOM     45  C14 GCD     1      19.500   8.670  24.480  1.00  0.00            
ATOM     46  H22 GCD     1      20.590   8.570  24.570  1.00  0.00            
ATOM     47  O11 GCD     1      19.060   9.950  24.950  1.00  0.00            
ATOM     48  H23 GCD     1      19.180   9.950  25.910  1.00  0.00            
ATOM     49  C15 GCD     1      19.120   8.470  23.050  1.00  0.00            
ATOM     50  H24 GCD     1      18.050   8.670  22.930  1.00  0.00            
ATOM     51  O12 GCD     1      19.910   9.410  22.250  1.00  0.00            
ATOM     52  H25 GCD     1      20.100  10.220  22.740  1.00  0.00            
ATOM     53  C16 GCD     1      19.460   7.100  22.590  1.00  0.00            
ATOM     54  H26 GCD     1      19.070   7.040  21.570  1.00  0.00            
ATOM     55  O13 GCD     1      18.890   6.110  23.410  1.00  0.00            
ATOM     56  C17 GCD     1      19.380   6.180  24.760  1.00  0.00            
ATOM     57  H27 GCD     1      20.470   6.260  24.640  1.00  0.00            
ATOM     58  C18 GCD     1      18.920   4.890  25.420  1.00  0.00            
ATOM     59  H28 GCD     1      19.230   4.780  26.470  1.00  0.00            
ATOM     60  H29 GCD     1      19.420   4.060  24.900  1.00  0.00            
ATOM     61  O14 GCD     1      17.500   4.860  25.420  1.00  0.00            
ATOM     62  H30 GCD     1      17.170   4.440  24.610  1.00  0.00            
ATOM     63  O15 GCD     1      20.860   6.800  22.430  1.00  0.00            
ATOM     64  C19 GCD     1      21.140   5.940  21.390  1.00  0.00            
ATOM     65  H31 GCD     1      20.280   5.330  21.100  1.00  0.00            
ATOM     66  C20 GCD     1      21.530   6.750  20.170  1.00  0.00            
ATOM     67  H32 GCD     1      22.310   7.450  20.480  1.00  0.00            
ATOM     68  O16 GCD     1      20.440   7.550  19.720  1.00  0.00            
ATOM     69  H33 GCD     1      20.430   8.220  20.420  1.00  0.00            
ATOM     70  C21 GCD     1      22.260   5.870  19.110  1.00  0.00            
ATOM     71  H34 GCD     1      21.520   5.100  18.850  1.00  0.00            
ATOM     72  O17 GCD     1      22.570   6.570  17.880  1.00  0.00            
ATOM     73  H35 GCD     1      22.870   6.040  17.130  1.00  0.00            
ATOM     74  C22 GCD     1      23.380   5.050  19.620  1.00  0.00            
ATOM     75  H36 GCD     1      23.730   4.390  18.820  1.00  0.00            
ATOM     76  O18 GCD     1      22.870   4.400  20.760  1.00  0.00            
ATOM     77  C23 GCD     1      22.300   5.090  21.860  1.00  0.00            
ATOM     78  H37 GCD     1      23.160   5.660  22.250  1.00  0.00            
ATOM     79  C24 GCD     1      21.960   4.020  22.960  1.00  0.00            
ATOM     80  H38 GCD     1      21.340   4.650  23.610  1.00  0.00            
ATOM     81  H39 GCD     1      22.880   3.610  23.410  1.00  0.00            
ATOM     82  O19 GCD     1      21.010   2.940  22.590  1.00  0.00            
ATOM     83  H40 GCD     1      21.300   2.650  21.710  1.00  0.00            
ATOM     84  O20 GCD     1      24.500   5.840  20.010  1.00  0.00            
ATOM     85  C25 GCD     1      25.790   5.270  19.710  1.00  0.00            
ATOM     86  H41 GCD     1      25.670   4.310  19.190  1.00  0.00            
ATOM     87  C26 GCD     1      26.660   6.180  18.860  1.00  0.00            
ATOM     88  H42 GCD     1      26.780   7.170  19.320  1.00  0.00            
ATOM     89  O21 GCD     1      26.060   6.340  17.530  1.00  0.00            
ATOM     90  H43 GCD     1      26.360   7.120  17.040  1.00  0.00            
ATOM     91  C27 GCD     1      28.040   5.670  18.760  1.00  0.00            
ATOM     92  H44 GCD     1      27.910   4.730  18.210  1.00  0.00            
ATOM     93  O22 GCD     1      28.900   6.450  17.880  1.00  0.00            
ATOM     94  H45 GCD     1      28.720   7.340  18.200  1.00  0.00            
ATOM     95  C28 GCD     1      28.700   5.520  20.160  1.00  0.00            
ATOM     96  H46 GCD     1      29.720   5.140  20.080  1.00  0.00            
ATOM     97  O23 GCD     1      27.870   4.610  20.870  1.00  0.00            
ATOM     98  C29 GCD     1      26.490   4.970  21.050  1.00  0.00            
ATOM     99  H47 GCD     1      26.630   5.880  21.650  1.00  0.00            
ATOM    100  C30 GCD     1      25.930   3.940  22.010  1.00  0.00            
ATOM    101  H48 GCD     1      25.950   2.920  21.620  1.00  0.00            
ATOM    102  H49 GCD     1      24.910   4.220  22.320  1.00  0.00            
ATOM    103  O24 GCD     1      26.530   3.900  23.300  1.00  0.00            
ATOM    104  H50 GCD     1      27.490   3.790  23.280  1.00  0.00            
ATOM    105  O25 GCD     1      28.750   6.770  20.980  1.00  0.00            
ATOM    106  C31 GCD     1      29.830   7.770  20.850  1.00  0.00            
ATOM    107  H51 GCD     1      30.470   7.470  20.010  1.00  0.00            
ATOM    108  C32 GCD     1      29.070   9.070  20.420  1.00  0.00            
ATOM    109  H52 GCD     1      28.190   9.200  21.070  1.00  0.00            
ATOM    110  O26 GCD     1      28.540   8.920  19.060  1.00  0.00            
ATOM    111  H53 GCD     1      28.410   9.830  18.770  1.00  0.00            
ATOM    112  C33 GCD     1      29.920  10.350  20.410  1.00  0.00            
ATOM    113  H54 GCD     1      30.690  10.140  19.660  1.00  0.00            
ATOM    114  O27 GCD     1      29.140  11.510  20.040  1.00  0.00            
ATOM    115  H55 GCD     1      28.960  11.990  20.860  1.00  0.00            
ATOM    116  C34 GCD     1      30.660  10.430  21.730  1.00  0.00            
ATOM    117  H56 GCD     1      31.390  11.250  21.740  1.00  0.00            
ATOM    118  O28 GCD     1      31.350   9.210  22.060  1.00  0.00            
ATOM    119  C35 GCD     1      30.610   7.990  22.100  1.00  0.00            
ATOM    120  H57 GCD     1      29.860   8.070  22.900  1.00  0.00            
ATOM    121  C36 GCD     1      31.530   6.750  22.330  1.00  0.00            
ATOM    122  H58 GCD     1      32.190   6.780  21.450  1.00  0.00            
ATOM    123  H59 GCD     1      30.860   5.880  22.280  1.00  0.00            
ATOM    124  O29 GCD     1      32.280   6.760  23.570  1.00  0.00            
ATOM    125  H60 GCD     1      32.650   5.870  23.560  1.00  0.00            
ATOM    126  O30 GCD     1      29.770  10.700  22.790  1.00  0.00            
ATOM    127  C37 GCD     1      30.030  11.960  23.480  1.00  0.00            
ATOM    128  H61 GCD     1      30.810  12.600  23.060  1.00  0.00            
ATOM    129  C38 GCD     1      28.640  12.690  23.460  1.00  0.00            
ATOM    130  H62 GCD     1      27.930  11.890  23.690  1.00  0.00            
ATOM    131  O31 GCD     1      28.470  13.140  22.080  1.00  0.00            
ATOM    132  H63 GCD     1      27.650  13.620  21.950  1.00  0.00            
ATOM    133  C39 GCD     1      28.590  13.890  24.430  1.00  0.00            
ATOM    134  H64 GCD     1      29.230  14.680  24.010  1.00  0.00            
ATOM    135  O32 GCD     1      27.310  14.550  24.580  1.00  0.00            
ATOM    136  H65 GCD     1      27.310  15.040  25.410  1.00  0.00            
ATOM    137  C40 GCD     1      29.150  13.520  25.840  1.00  0.00            
ATOM    138  H66 GCD     1      29.320  14.410  26.460  1.00  0.00            
ATOM    139  O33 GCD     1      30.360  12.900  25.770  1.00  0.00            
ATOM    140  C41 GCD     1      30.400  11.680  24.960  1.00  0.00            
ATOM    141  H67 GCD     1      29.630  11.080  25.470  1.00  0.00            
ATOM    142  C42 GCD     1      31.680  10.830  25.100  1.00  0.00            
ATOM    143  H68 GCD     1      31.480   9.940  24.490  1.00  0.00            
ATOM    144  H69 GCD     1      31.740  10.560  26.160  1.00  0.00            
ATOM    145  O34 GCD     1      32.830  11.540  24.710  1.00  0.00            
ATOM    146  H70 GCD     1      33.420  11.640  25.470  1.00  0.00            
ATOM    147  O35 GCD     1      28.170  12.820  26.570  1.00  0.00            
ATOM    148  C43 GCD     1      27.950  13.130  27.940  1.00  0.00            
ATOM    149  H71 GCD     1      28.830  13.630  28.370  1.00  0.00            
ATOM    150  C44 GCD     1      26.810  14.080  28.000  1.00  0.00            
ATOM    151  H72 GCD     1      26.040  13.510  27.460  1.00  0.00            
ATOM    152  O36 GCD     1      27.120  15.250  27.210  1.00  0.00            
ATOM    153  H73 GCD     1      26.410  15.880  27.340  1.00  0.00            
ATOM    154  C45 GCD     1      26.350  14.310  29.400  1.00  0.00            
ATOM    155  H74 GCD     1      27.120  14.830  29.990  1.00  0.00            
ATOM    156  O37 GCD     1      25.140  15.020  29.490  1.00  0.00            
ATOM    157  H75 GCD     1      24.460  14.340  29.540  1.00  0.00            
ATOM    158  C46 GCD     1      26.150  12.960  30.080  1.00  0.00            
ATOM    159  H76 GCD     1      25.960  13.180  31.140  1.00  0.00            
ATOM    160  O38 GCD     1      24.990  12.230  29.490  1.00  0.00            
ATOM    161  O39 GCD     1      27.290  12.230  29.980  1.00  0.00            
ATOM    162  C47 GCD     1      27.680  11.870  28.690  1.00  0.00            
ATOM    163  H77 GCD     1      26.940  11.180  28.260  1.00  0.00            
ATOM    164  C48 GCD     1      28.930  11.030  28.710  1.00  0.00            
ATOM    165  H78 GCD     1      29.680  11.530  29.320  1.00  0.00            
ATOM    166  H79 GCD     1      29.350  10.980  27.700  1.00  0.00            
ATOM    167  O40 GCD     1      28.700   9.750  29.300  1.00  0.00            
ATOM    168  H80 GCD     1      28.730   9.840  30.260  1.00  0.00            
ATOM    169  C1  CM8     2      23.280   5.070  26.470  1.00  0.00            
ATOM    170  C2  CM8     2      24.000   6.280  27.100  1.00  0.00            
ATOM    171  C3  CM8     2      23.600   7.580  26.510  1.00  0.00            
ATOM    172  O1  CM8     2      22.660   7.660  25.770  1.00  0.00            
ATOM    173  N1  CM8     2      24.410   8.640  26.730  1.00  0.00            
ATOM    174  C4  CM8     2      24.130   9.910  26.390  1.00  0.00            
ATOM    175  C5  CM8     2      25.140  10.630  25.760  1.00  0.00            
ATOM    176  C6  CM8     2      24.930  11.980  25.420  1.00  0.00            
ATOM    177  C7  CM8     2      23.660  12.600  25.650  1.00  0.00            
ATOM    178  Cl1 CM8     2      23.430  14.350  25.320  1.00  0.00            
ATOM    179  C8  CM8     2      22.660  11.820  26.210  1.00  0.00            
ATOM    180  Cl2 CM8     2      21.060  12.500  26.530  1.00  0.00            
ATOM    181  C9  CM8     2      22.880  10.500  26.530  1.00  0.00            
ATOM    182  H1  CM8     2      22.210   5.030  26.690  1.00  0.00            
ATOM    183  H2  CM8     2      23.360   5.090  25.370  1.00  0.00            
ATOM    184  H3  CM8     2      23.760   4.150  26.820  1.00  0.00            
ATOM    185  H4  CM8     2      25.080   6.210  26.900  1.00  0.00            
ATOM    186  H5  CM8     2      23.760   6.240  28.170  1.00  0.00            
ATOM    187  H6  CM8     2      25.310   8.410  27.130  1.00  0.00            
ATOM    188  H7  CM8     2      26.040  10.060  25.550  1.00  0.00            
ATOM    189  H8  CM8     2      25.710  12.520  24.890  1.00  0.00            
ATOM    190  H9  CM8     2      22.170   9.870  27.050  1.00  0.00            
TER
ENDMDL
MODEL        1
ATOM      1  H1  GCD     1      17.980  13.840  26.390  1.00  0.00            
ATOM      2  O1  GCD     1      17.780  14.220  27.250  1.00  0.00            
ATOM      3  C1  GCD     1      17.470  15.650  26.890  1.00  0.00            
ATOM      4  H2  GCD     1      16.880  16.190  27.640  1.00  0.00            
ATOM      5  H3  GCD     1      18.360  16.210  26.570  1.00  0.00            
ATOM      6  C2  GCD     1      16.650  15.680  25.580  1.00  0.00            
ATOM      7  H4  GCD     1      17.070  15.060  24.790  1.00  0.00            
ATOM      8  C3  GCD     1      16.190  17.110  25.100  1.00  0.00            
ATOM      9  H5  GCD     1      15.810  17.780  25.880  1.00  0.00            
ATOM     10  C4  GCD     1      15.030  17.110  24.150  1.00  0.00            
ATOM     11  H6  GCD     1      15.310  16.740  23.160  1.00  0.00            
ATOM     12  O2  GCD     1      14.440  18.420  23.980  1.00  0.00            
ATOM     13  H7  GCD     1      14.410  18.890  24.820  1.00  0.00            
ATOM     14  C5  GCD     1      14.000  16.170  24.620  1.00  0.00            
ATOM     15  H8  GCD     1      13.590  16.640  25.530  1.00  0.00            
ATOM     16  O3  GCD     1      12.850  15.940  23.770  1.00  0.00            
ATOM     17  H9  GCD     1      13.080  15.380  23.020  1.00  0.00            
ATOM     18  C6  GCD     1      14.510  14.810  24.980  1.00  0.00            
ATOM     19  O4  GCD     1      15.530  14.970  25.960  1.00  0.00            
ATOM     20  H10 GCD     1      13.730  14.130  25.320  1.00  0.00            
ATOM     21  O5  GCD     1      15.090  14.190  23.880  1.00  0.00            
ATOM     22  C7  GCD     1      14.400  13.010  23.390  1.00  0.00            
ATOM     23  H11 GCD     1      13.410  12.970  23.880  1.00  0.00            
ATOM     24  C8  GCD     1      14.200  13.040  21.920  1.00  0.00            
ATOM     25  H12 GCD     1      15.190  12.970  21.450  1.00  0.00            
ATOM     26  O6  GCD     1      13.580  14.300  21.580  1.00  0.00            
ATOM     27  H13 GCD     1      13.530  14.410  20.620  1.00  0.00            
ATOM     28  C9  GCD     1      13.450  11.890  21.300  1.00  0.00            
ATOM     29  H14 GCD     1      12.540  11.730  21.900  1.00  0.00            
ATOM     30  O7  GCD     1      13.150  11.980  19.940  1.00  0.00            
ATOM     31  H15 GCD     1      13.980  11.940  19.450  1.00  0.00            
ATOM     32  C10 GCD     1      14.270  10.600  21.660  1.00  0.00            
ATOM     33  H16 GCD     1      13.740   9.720  21.300  1.00  0.00            
ATOM     34  O8  GCD     1      14.490  10.600  23.020  1.00  0.00            
ATOM     35  C11 GCD     1      15.160  11.700  23.690  1.00  0.00            
ATOM     36  H17 GCD     1      16.200  11.720  23.340  1.00  0.00            
ATOM     37  C12 GCD     1      15.150  11.470  25.220  1.00  0.00            
ATOM     38  H18 GCD     1      15.720  12.260  25.720  1.00  0.00            
ATOM     39  H19 GCD     1      15.770  10.560  25.320  1.00  0.00            
ATOM     40  O9  GCD     1      13.900  11.370  25.780  1.00  0.00            
ATOM     41  H20 GCD     1      13.290  10.830  25.260  1.00  0.00            
ATOM     42  O10 GCD     1      15.540  10.540  21.040  1.00  0.00            
ATOM     43  C13 GCD     1      15.590   9.910  19.770  1.00  0.00            
ATOM     44  H21 GCD     1      14.620   9.680  19.320  1.00  0.00            
ATOM     45  C14 GCD     1      16.420  10.830  18.900  1.00  0.00            
ATOM     46  H22 GCD     1      17.360  11.100  19.400  1.00  0.00            
ATOM     47  O11 GCD     1      15.540  11.920  18.680  1.00  0.00            
ATOM     48  H23 GCD     1      16.100  12.670  18.430  1.00  0.00            
ATOM     49  C15 GCD     1      16.710  10.130  17.530  1.00  0.00            
ATOM     50  H24 GCD     1      15.790   9.810  17.020  1.00  0.00            
ATOM     51  O12 GCD     1      17.480  10.970  16.580  1.00  0.00            
ATOM     52  H25 GCD     1      17.760  11.760  17.050  1.00  0.00            
ATOM     53  C16 GCD     1      17.490   8.830  17.780  1.00  0.00            
ATOM     54  H26 GCD     1      17.620   8.310  16.830  1.00  0.00            
ATOM     55  O13 GCD     1      16.660   8.060  18.630  1.00  0.00            
ATOM     56  C17 GCD     1      16.410   8.660  19.900  1.00  0.00            
ATOM     57  H27 GCD     1      17.350   8.870  20.430  1.00  0.00            
ATOM     58  C18 GCD     1      15.720   7.600  20.780  1.00  0.00            
ATOM     59  H28 GCD     1      14.770   7.320  20.310  1.00  0.00            
ATOM     60  H29 GCD     1      15.510   8.010  21.780  1.00  0.00            
ATOM     61  O14 GCD     1      16.400   6.390  21.010  1.00  0.00            
ATOM     62  H30 GCD     1      16.570   5.980  20.150  1.00  0.00            
ATOM     63  O15 GCD     1      18.650   9.190  18.510  1.00  0.00            
ATOM     64  C19 GCD     1      19.850   8.500  18.050  1.00  0.00            
ATOM     65  H31 GCD     1      19.700   7.610  17.430  1.00  0.00            
ATOM     66  C20 GCD     1      20.700   9.380  17.170  1.00  0.00            
ATOM     67  H32 GCD     1      20.930  10.290  17.740  1.00  0.00            
ATOM     68  O16 GCD     1      20.050   9.880  16.040  1.00  0.00            
ATOM     69  H33 GCD     1      19.300  10.400  16.350  1.00  0.00            
ATOM     70  C21 GCD     1      22.050   8.680  16.860  1.00  0.00            
ATOM     71  H34 GCD     1      21.820   7.710  16.390  1.00  0.00            
ATOM     72  O17 GCD     1      22.830   9.530  16.030  1.00  0.00            
ATOM     73  H35 GCD     1      22.470   9.690  15.150  1.00  0.00            
ATOM     74  C22 GCD     1      22.740   8.400  18.130  1.00  0.00            
ATOM     75  H36 GCD     1      23.600   7.770  17.880  1.00  0.00            
ATOM     76  O18 GCD     1      21.880   7.590  18.920  1.00  0.00            
ATOM     77  C23 GCD     1      20.620   8.190  19.300  1.00  0.00            
ATOM     78  H37 GCD     1      20.840   9.060  19.920  1.00  0.00            
ATOM     79  C24 GCD     1      19.910   7.160  20.200  1.00  0.00            
ATOM     80  H38 GCD     1      19.670   6.250  19.630  1.00  0.00            
ATOM     81  H39 GCD     1      18.940   7.410  20.660  1.00  0.00            
ATOM     82  O19 GCD     1      20.790   6.620  21.260  1.00  0.00            
ATOM     83  H40 GCD     1      21.700   6.510  20.980  1.00  0.00            
ATOM     84  O20 GCD     1      23.190   9.550  18.780  1.00  0.00            
ATOM     85  C25 GCD     1      24.530   9.530  19.250  1.00  0.00            
ATOM     86  H41 GCD     1      25.140   8.660  19.010  1.00  0.00            
ATOM     87  C26 GCD     1      25.170  10.880  18.710  1.00  0.00            
ATOM     88  H42 GCD     1      24.520  11.680  19.070  1.00  0.00            
ATOM     89  O21 GCD     1      25.090  10.980  17.290  1.00  0.00            
ATOM     90  H43 GCD     1      24.290  10.580  16.940  1.00  0.00            
ATOM     91  C27 GCD     1      26.450  11.000  19.300  1.00  0.00            
ATOM     92  H44 GCD     1      26.980  10.110  18.920  1.00  0.00            
ATOM     93  O22 GCD     1      27.210  12.090  18.770  1.00  0.00            
ATOM     94  H45 GCD     1      27.110  12.200  17.820  1.00  0.00            
ATOM     95  C28 GCD     1      26.530  10.930  20.740  1.00  0.00            
ATOM     96  H46 GCD     1      27.590  10.970  21.020  1.00  0.00            
ATOM     97  O23 GCD     1      25.990   9.740  21.180  1.00  0.00            
ATOM     98  C29 GCD     1      24.630   9.530  20.830  1.00  0.00            
ATOM     99  H47 GCD     1      23.990  10.360  21.170  1.00  0.00            
ATOM    100  C30 GCD     1      24.190   8.230  21.510  1.00  0.00            
ATOM    101  H48 GCD     1      24.830   7.390  21.230  1.00  0.00            
ATOM    102  H49 GCD     1      23.190   8.110  21.060  1.00  0.00            
ATOM    103  O24 GCD     1      24.290   8.280  22.910  1.00  0.00            
ATOM    104  H50 GCD     1      25.220   8.500  23.030  1.00  0.00            
ATOM    105  O25 GCD     1      25.860  12.000  21.400  1.00  0.00            
ATOM    106  C31 GCD     1      26.570  12.770  22.370  1.00  0.00            
ATOM    107  H51 GCD     1      27.530  12.330  22.680  1.00  0.00            
ATOM    108  C32 GCD     1      26.650  14.160  21.750  1.00  0.00            
ATOM    109  H52 GCD     1      25.660  14.460  21.370  1.00  0.00            
ATOM    110  O26 GCD     1      27.590  14.110  20.630  1.00  0.00            
ATOM    111  H53 GCD     1      27.330  13.390  20.040  1.00  0.00            
ATOM    112  C33 GCD     1      27.090  15.190  22.790  1.00  0.00            
ATOM    113  H54 GCD     1      28.130  14.950  23.050  1.00  0.00            
ATOM    114  O27 GCD     1      27.130  16.540  22.190  1.00  0.00            
ATOM    115  H55 GCD     1      26.210  16.750  21.990  1.00  0.00            
ATOM    116  C34 GCD     1      26.280  15.240  24.070  1.00  0.00            
ATOM    117  H56 GCD     1      26.720  15.910  24.810  1.00  0.00            
ATOM    118  O28 GCD     1      26.270  13.850  24.620  1.00  0.00            
ATOM    119  C35 GCD     1      25.650  12.890  23.630  1.00  0.00            
ATOM    120  H57 GCD     1      24.670  13.290  23.320  1.00  0.00            
ATOM    121  C36 GCD     1      25.430  11.530  24.250  1.00  0.00            
ATOM    122  H58 GCD     1      26.390  11.150  24.620  1.00  0.00            
ATOM    123  H59 GCD     1      24.990  11.000  23.400  1.00  0.00            
ATOM    124  O29 GCD     1      24.480  11.500  25.260  1.00  0.00            
ATOM    125  H60 GCD     1      24.820  11.930  26.060  1.00  0.00            
ATOM    126  O30 GCD     1      24.990  15.750  23.860  1.00  0.00            
ATOM    127  C37 GCD     1      24.890  17.180  24.070  1.00  0.00            
ATOM    128  H61 GCD     1      25.840  17.720  24.180  1.00  0.00            
ATOM    129  C38 GCD     1      24.040  17.800  22.920  1.00  0.00            
ATOM    130  H62 GCD     1      23.070  17.290  22.810  1.00  0.00            
ATOM    131  O31 GCD     1      24.710  17.630  21.740  1.00  0.00            
ATOM    132  H63 GCD     1      24.380  18.230  21.060  1.00  0.00            
ATOM    133  C39 GCD     1      23.810  19.250  23.200  1.00  0.00            
ATOM    134  H64 GCD     1      24.810  19.660  23.430  1.00  0.00            
ATOM    135  O32 GCD     1      23.140  19.920  22.060  1.00  0.00            
ATOM    136  H65 GCD     1      22.210  19.700  22.080  1.00  0.00            
ATOM    137  C40 GCD     1      22.900  19.270  24.460  1.00  0.00            
ATOM    138  H66 GCD     1      22.800  20.340  24.700  1.00  0.00            
ATOM    139  O33 GCD     1      23.760  18.770  25.550  1.00  0.00            
ATOM    140  C41 GCD     1      24.160  17.430  25.360  1.00  0.00            
ATOM    141  H67 GCD     1      23.260  16.810  25.340  1.00  0.00            
ATOM    142  C42 GCD     1      24.850  17.000  26.610  1.00  0.00            
ATOM    143  H68 GCD     1      24.980  15.910  26.580  1.00  0.00            
ATOM    144  H69 GCD     1      24.220  17.220  27.480  1.00  0.00            
ATOM    145  O34 GCD     1      26.100  17.650  26.610  1.00  0.00            
ATOM    146  H70 GCD     1      26.340  17.860  27.520  1.00  0.00            
ATOM    147  O35 GCD     1      21.640  18.670  24.320  1.00  0.00            
ATOM    148  C43 GCD     1      20.430  19.340  24.670  1.00  0.00            
ATOM    149  H71 GCD     1      20.690  20.340  25.050  1.00  0.00            
ATOM    150  C44 GCD     1      19.610  19.430  23.370  1.00  0.00            
ATOM    151  H72 GCD     1      19.440  18.390  23.070  1.00  0.00            
ATOM    152  O36 GCD     1      20.340  20.170  22.370  1.00  0.00            
ATOM    153  H73 GCD     1      19.720  20.370  21.660  1.00  0.00            
ATOM    154  C45 GCD     1      18.270  19.890  23.690  1.00  0.00            
ATOM    155  H74 GCD     1      18.200  20.900  24.100  1.00  0.00            
ATOM    156  O37 GCD     1      17.510  19.870  22.430  1.00  0.00            
ATOM    157  H75 GCD     1      17.460  18.960  22.120  1.00  0.00            
ATOM    158  C46 GCD     1      17.590  19.070  24.790  1.00  0.00            
ATOM    159  H76 GCD     1      16.680  19.610  25.070  1.00  0.00            
ATOM    160  O38 GCD     1      17.320  17.710  24.450  1.00  0.00            
ATOM    161  O39 GCD     1      18.420  19.160  25.910  1.00  0.00            
ATOM    162  C47 GCD     1      19.760  18.590  25.780  1.00  0.00            
ATOM    163  H77 GCD     1      19.650  17.570  25.390  1.00  0.00            
ATOM    164  C48 GCD     1      20.590  18.730  27.080  1.00  0.00            
ATOM    165  H78 GCD     1      20.680  19.740  27.490  1.00  0.00            
ATOM    166  H79 GCD     1      21.600  18.290  27.070  1.00  0.00            
ATOM    167  O40 GCD     1      19.870  17.930  28.060  1.00  0.00            
ATOM    168  H80 GCD     1      18.950  18.170  27.900  1.00  0.00            
ATOM    169  C1  CM8     2      21.980  14.450  27.090  1.00  0.00            
ATOM    170  C2  CM8     2      21.620  13.550  25.930  1.00  0.00            
ATOM    171  C3  CM8     2      21.810  14.050  24.470  1.00  0.00            
ATOM    172  O1  CM8     2      21.870  15.210  24.130  1.00  0.00            
ATOM    173  N1  CM8     2      21.780  12.970  23.550  1.00  0.00            
ATOM    174  C4  CM8     2      21.800  12.950  22.170  1.00  0.00            
ATOM    175  C5  CM8     2      21.060  11.990  21.540  1.00  0.00            
ATOM    176  C6  CM8     2      21.030  11.890  20.170  1.00  0.00            
ATOM    177  C7  CM8     2      21.810  12.780  19.370  1.00  0.00            
ATOM    178  Cl1 CM8     2      21.710  12.600  17.590  1.00  0.00            
ATOM    179  C8  CM8     2      22.600  13.740  19.970  1.00  0.00            
ATOM    180  Cl2 CM8     2      23.510  15.000  19.130  1.00  0.00            
ATOM    181  C9  CM8     2      22.500  13.920  21.390  1.00  0.00            
ATOM    182  H1  CM8     2      21.360  15.360  27.100  1.00  0.00            
ATOM    183  H2  CM8     2      21.960  13.840  28.000  1.00  0.00            
ATOM    184  H3  CM8     2      22.930  14.940  26.870  1.00  0.00            
ATOM    185  H4  CM8     2      20.580  13.220  25.990  1.00  0.00            
ATOM    186  H5  CM8     2      22.140  12.580  25.990  1.00  0.00            
ATOM    187  H6  CM8     2      21.710  12.040  23.940  1.00  0.00            
ATOM    188  H7  CM8     2      20.550  11.280  22.190  1.00  0.00            
ATOM    189  H8  CM8     2      20.310  11.220  19.710  1.00  0.00            
ATOM    190  H9  CM8     2      23.080  14.700  21.890  1.00  0.00            
TER
ENDMDL
MODEL        1
ATOM      1  H1  GCD     1      17.100   8.510  33.110  1.00  0.00            
ATOM      2  O1  GCD     1      16.810   8.090  32.290  1.00  0.00            
ATOM      3  C1  GCD     1      15.450   8.490  32.080  1.00  0.00            
ATOM      4  H2  GCD     1      14.790   7.680  32.400  1.00  0.00            
ATOM      5  H3  GCD     1      15.210   9.370  32.690  1.00  0.00            
ATOM      6  C2  GCD     1      15.090   8.670  30.530  1.00  0.00            
ATOM      7  H4  GCD     1      16.050   8.970  30.090  1.00  0.00            
ATOM      8  C3  GCD     1      13.840   9.570  30.240  1.00  0.00            
ATOM      9  H5  GCD     1      12.900   9.160  30.650  1.00  0.00            
ATOM     10  C4  GCD     1      13.870   9.700  28.710  1.00  0.00            
ATOM     11  H6  GCD     1      14.860  10.030  28.370  1.00  0.00            
ATOM     12  O2  GCD     1      12.960  10.740  28.270  1.00  0.00            
ATOM     13  H7  GCD     1      13.100  10.820  27.320  1.00  0.00            
ATOM     14  C5  GCD     1      13.650   8.350  28.020  1.00  0.00            
ATOM     15  H8  GCD     1      12.690   7.990  28.410  1.00  0.00            
ATOM     16  O3  GCD     1      13.670   8.510  26.570  1.00  0.00            
ATOM     17  H9  GCD     1      14.530   8.830  26.280  1.00  0.00            
ATOM     18  C6  GCD     1      14.750   7.410  28.560  1.00  0.00            
ATOM     19  O4  GCD     1      14.730   7.360  30.000  1.00  0.00            
ATOM     20  H10 GCD     1      14.530   6.360  28.320  1.00  0.00            
ATOM     21  O5  GCD     1      16.060   7.710  28.060  1.00  0.00            
ATOM     22  C7  GCD     1      16.620   6.960  26.970  1.00  0.00            
ATOM     23  H11 GCD     1      15.780   6.400  26.520  1.00  0.00            
ATOM     24  C8  GCD     1      17.230   7.890  26.000  1.00  0.00            
ATOM     25  H12 GCD     1      17.940   8.470  26.600  1.00  0.00            
ATOM     26  O6  GCD     1      16.290   8.870  25.440  1.00  0.00            
ATOM     27  H13 GCD     1      16.730   9.250  24.670  1.00  0.00            
ATOM     28  C9  GCD     1      18.070   7.260  24.880  1.00  0.00            
ATOM     29  H14 GCD     1      17.290   6.670  24.380  1.00  0.00            
ATOM     30  O7  GCD     1      18.720   8.170  24.040  1.00  0.00            
ATOM     31  H15 GCD     1      19.550   8.380  24.480  1.00  0.00            
ATOM     32  C10 GCD     1      19.070   6.350  25.580  1.00  0.00            
ATOM     33  H16 GCD     1      19.640   5.750  24.860  1.00  0.00            
ATOM     34  O8  GCD     1      18.340   5.420  26.430  1.00  0.00            
ATOM     35  C11 GCD     1      17.660   6.020  27.540  1.00  0.00            
ATOM     36  H17 GCD     1      18.320   6.610  28.190  1.00  0.00            
ATOM     37  C12 GCD     1      16.990   4.970  28.430  1.00  0.00            
ATOM     38  H18 GCD     1      16.370   5.430  29.210  1.00  0.00            
ATOM     39  H19 GCD     1      17.740   4.370  28.950  1.00  0.00            
ATOM     40  O9  GCD     1      16.200   4.010  27.790  1.00  0.00            
ATOM     41  H20 GCD     1      15.890   3.320  28.400  1.00  0.00            
ATOM     42  O10 GCD     1      20.020   7.060  26.340  1.00  0.00            
ATOM     43  C13 GCD     1      21.400   6.670  26.330  1.00  0.00            
ATOM     44  H21 GCD     1      21.420   5.700  25.820  1.00  0.00            
ATOM     45  C14 GCD     1      22.230   7.680  25.520  1.00  0.00            
ATOM     46  H22 GCD     1      22.070   8.680  25.940  1.00  0.00            
ATOM     47  O11 GCD     1      21.870   7.630  24.140  1.00  0.00            
ATOM     48  H23 GCD     1      22.330   8.260  23.570  1.00  0.00            
ATOM     49  C15 GCD     1      23.700   7.400  25.630  1.00  0.00            
ATOM     50  H24 GCD     1      23.950   6.490  25.060  1.00  0.00            
ATOM     51  O12 GCD     1      24.440   8.430  24.920  1.00  0.00            
ATOM     52  H25 GCD     1      24.580   9.240  25.410  1.00  0.00            
ATOM     53  C16 GCD     1      24.070   7.390  27.120  1.00  0.00            
ATOM     54  H26 GCD     1      25.140   7.240  27.240  1.00  0.00            
ATOM     55  O13 GCD     1      23.330   6.310  27.790  1.00  0.00            
ATOM     56  C17 GCD     1      21.860   6.490  27.790  1.00  0.00            
ATOM     57  H27 GCD     1      21.700   7.430  28.330  1.00  0.00            
ATOM     58  C18 GCD     1      21.200   5.310  28.500  1.00  0.00            
ATOM     59  H28 GCD     1      21.240   4.460  27.810  1.00  0.00            
ATOM     60  H29 GCD     1      20.180   5.590  28.790  1.00  0.00            
ATOM     61  O14 GCD     1      21.780   4.920  29.760  1.00  0.00            
ATOM     62  H30 GCD     1      22.700   5.200  29.700  1.00  0.00            
ATOM     63  O15 GCD     1      23.820   8.610  27.870  1.00  0.00            
ATOM     64  C19 GCD     1      24.880   9.560  28.140  1.00  0.00            
ATOM     65  H31 GCD     1      25.820   9.230  27.680  1.00  0.00            
ATOM     66  C20 GCD     1      24.620  10.990  27.770  1.00  0.00            
ATOM     67  H32 GCD     1      23.680  11.290  28.250  1.00  0.00            
ATOM     68  O16 GCD     1      24.540  11.010  26.330  1.00  0.00            
ATOM     69  H33 GCD     1      24.120  11.840  26.070  1.00  0.00            
ATOM     70  C21 GCD     1      25.840  11.830  28.140  1.00  0.00            
ATOM     71  H34 GCD     1      26.650  11.420  27.530  1.00  0.00            
ATOM     72  O17 GCD     1      25.640  13.200  27.800  1.00  0.00            
ATOM     73  H35 GCD     1      26.530  13.540  27.610  1.00  0.00            
ATOM     74  C22 GCD     1      26.240  11.640  29.630  1.00  0.00            
ATOM     75  H36 GCD     1      27.200  12.120  29.880  1.00  0.00            
ATOM     76  O18 GCD     1      26.420  10.300  29.950  1.00  0.00            
ATOM     77  C23 GCD     1      25.220   9.520  29.660  1.00  0.00            
ATOM     78  H37 GCD     1      24.390   9.880  30.280  1.00  0.00            
ATOM     79  C24 GCD     1      25.420   8.150  30.170  1.00  0.00            
ATOM     80  H38 GCD     1      26.100   7.500  29.600  1.00  0.00            
ATOM     81  H39 GCD     1      24.490   7.570  30.170  1.00  0.00            
ATOM     82  O19 GCD     1      25.920   8.110  31.460  1.00  0.00            
ATOM     83  H40 GCD     1      26.740   8.610  31.550  1.00  0.00            
ATOM     84  O20 GCD     1      25.290  12.250  30.510  1.00  0.00            
ATOM     85  C25 GCD     1      25.700  12.980  31.650  1.00  0.00            
ATOM     86  H41 GCD     1      26.790  12.840  31.720  1.00  0.00            
ATOM     87  C26 GCD     1      25.550  14.470  31.400  1.00  0.00            
ATOM     88  H42 GCD     1      24.500  14.660  31.170  1.00  0.00            
ATOM     89  O21 GCD     1      26.420  15.030  30.390  1.00  0.00            
ATOM     90  H43 GCD     1      26.100  14.720  29.530  1.00  0.00            
ATOM     91  C27 GCD     1      25.810  15.180  32.760  1.00  0.00            
ATOM     92  H44 GCD     1      26.840  14.980  33.080  1.00  0.00            
ATOM     93  O22 GCD     1      25.660  16.630  32.660  1.00  0.00            
ATOM     94  H45 GCD     1      25.480  16.870  31.740  1.00  0.00            
ATOM     95  C28 GCD     1      24.930  14.640  33.890  1.00  0.00            
ATOM     96  H46 GCD     1      25.200  15.150  34.820  1.00  0.00            
ATOM     97  O23 GCD     1      25.070  13.270  34.020  1.00  0.00            
ATOM     98  C29 GCD     1      24.840  12.490  32.840  1.00  0.00            
ATOM     99  H47 GCD     1      23.760  12.490  32.650  1.00  0.00            
ATOM    100  C30 GCD     1      25.110  11.030  33.190  1.00  0.00            
ATOM    101  H48 GCD     1      26.160  10.860  32.950  1.00  0.00            
ATOM    102  H49 GCD     1      24.570  10.360  32.490  1.00  0.00            
ATOM    103  O24 GCD     1      24.750  10.790  34.500  1.00  0.00            
ATOM    104  H50 GCD     1      24.730  11.720  34.740  1.00  0.00            
ATOM    105  O25 GCD     1      23.540  14.930  33.570  1.00  0.00            
ATOM    106  C31 GCD     1      22.780  15.680  34.500  1.00  0.00            
ATOM    107  H51 GCD     1      23.500  16.090  35.220  1.00  0.00            
ATOM    108  C32 GCD     1      22.030  16.830  33.820  1.00  0.00            
ATOM    109  H52 GCD     1      21.420  16.400  33.010  1.00  0.00            
ATOM    110  O26 GCD     1      23.030  17.700  33.350  1.00  0.00            
ATOM    111  H53 GCD     1      23.720  17.300  32.820  1.00  0.00            
ATOM    112  C33 GCD     1      21.120  17.560  34.780  1.00  0.00            
ATOM    113  H54 GCD     1      21.780  18.020  35.530  1.00  0.00            
ATOM    114  O27 GCD     1      20.380  18.690  34.200  1.00  0.00            
ATOM    115  H55 GCD     1      19.870  18.350  33.460  1.00  0.00            
ATOM    116  C34 GCD     1      20.230  16.580  35.520  1.00  0.00            
ATOM    117  H56 GCD     1      19.630  17.070  36.290  1.00  0.00            
ATOM    118  O28 GCD     1      21.010  15.590  36.160  1.00  0.00            
ATOM    119  C35 GCD     1      21.800  14.750  35.280  1.00  0.00            
ATOM    120  H57 GCD     1      21.140  14.340  34.510  1.00  0.00            
ATOM    121  C36 GCD     1      22.470  13.610  35.990  1.00  0.00            
ATOM    122  H58 GCD     1      22.940  12.860  35.350  1.00  0.00            
ATOM    123  H59 GCD     1      21.790  13.010  36.610  1.00  0.00            
ATOM    124  O29 GCD     1      23.460  14.070  36.890  1.00  0.00            
ATOM    125  H60 GCD     1      23.320  14.990  37.150  1.00  0.00            
ATOM    126  O30 GCD     1      19.380  15.990  34.490  1.00  0.00            
ATOM    127  C37 GCD     1      17.980  15.920  34.950  1.00  0.00            
ATOM    128  H61 GCD     1      17.820  16.550  35.830  1.00  0.00            
ATOM    129  C38 GCD     1      17.030  16.420  33.820  1.00  0.00            
ATOM    130  H62 GCD     1      17.150  15.830  32.900  1.00  0.00            
ATOM    131  O31 GCD     1      17.330  17.740  33.460  1.00  0.00            
ATOM    132  H63 GCD     1      16.520  18.240  33.620  1.00  0.00            
ATOM    133  C39 GCD     1      15.560  16.240  34.300  1.00  0.00            
ATOM    134  H64 GCD     1      15.540  16.740  35.280  1.00  0.00            
ATOM    135  O32 GCD     1      14.560  16.850  33.470  1.00  0.00            
ATOM    136  H65 GCD     1      14.350  16.400  32.640  1.00  0.00            
ATOM    137  C40 GCD     1      15.330  14.820  34.790  1.00  0.00            
ATOM    138  H66 GCD     1      14.320  14.720  35.200  1.00  0.00            
ATOM    139  O33 GCD     1      16.290  14.460  35.800  1.00  0.00            
ATOM    140  C41 GCD     1      17.620  14.440  35.200  1.00  0.00            
ATOM    141  H67 GCD     1      17.590  13.810  34.300  1.00  0.00            
ATOM    142  C42 GCD     1      18.560  13.750  36.130  1.00  0.00            
ATOM    143  H68 GCD     1      19.510  13.540  35.630  1.00  0.00            
ATOM    144  H69 GCD     1      18.290  12.720  36.350  1.00  0.00            
ATOM    145  O34 GCD     1      18.770  14.460  37.310  1.00  0.00            
ATOM    146  H70 GCD     1      19.670  14.210  37.540  1.00  0.00            
ATOM    147  O35 GCD     1      15.390  13.990  33.600  1.00  0.00            
ATOM    148  C43 GCD     1      14.150  13.470  33.110  1.00  0.00            
ATOM    149  H71 GCD     1      13.290  13.920  33.630  1.00  0.00            
ATOM    150  C44 GCD     1      14.130  13.850  31.640  1.00  0.00            
ATOM    151  H72 GCD     1      15.060  13.420  31.260  1.00  0.00            
ATOM    152  O36 GCD     1      14.110  15.230  31.360  1.00  0.00            
ATOM    153  H73 GCD     1      14.690  15.380  30.610  1.00  0.00            
ATOM    154  C45 GCD     1      13.040  13.020  30.890  1.00  0.00            
ATOM    155  H74 GCD     1      12.110  13.530  31.170  1.00  0.00            
ATOM    156  O37 GCD     1      13.250  13.160  29.500  1.00  0.00            
ATOM    157  H75 GCD     1      13.240  12.250  29.200  1.00  0.00            
ATOM    158  C46 GCD     1      12.950  11.520  31.280  1.00  0.00            
ATOM    159  H76 GCD     1      12.020  11.130  30.860  1.00  0.00            
ATOM    160  O38 GCD     1      14.110  10.820  30.780  1.00  0.00            
ATOM    161  O39 GCD     1      12.990  11.400  32.770  1.00  0.00            
ATOM    162  C47 GCD     1      14.160  11.960  33.370  1.00  0.00            
ATOM    163  H77 GCD     1      15.060  11.510  32.940  1.00  0.00            
ATOM    164  C48 GCD     1      14.190  11.710  34.840  1.00  0.00            
ATOM    165  H78 GCD     1      13.270  12.110  35.290  1.00  0.00            
ATOM    166  H79 GCD     1      15.050  12.290  35.200  1.00  0.00            
ATOM    167  O40 GCD     1      14.310  10.290  35.090  1.00  0.00            
ATOM    168  H80 GCD     1      13.460   9.870  34.930  1.00  0.00            
ATOM    169  C1  CM8     2      21.030   7.890  33.040  1.00  0.00            
ATOM    170  C2  CM8     2      21.810   7.920  31.680  1.00  0.00            
ATOM    171  C3  CM8     2      21.420   9.140  30.920  1.00  0.00            
ATOM    172  O1  CM8     2      22.160  10.100  30.740  1.00  0.00            
ATOM    173  N1  CM8     2      20.080   9.050  30.480  1.00  0.00            
ATOM    174  C4  CM8     2      19.350   9.950  29.680  1.00  0.00            
ATOM    175  C5  CM8     2      18.240  10.580  30.190  1.00  0.00            
ATOM    176  C6  CM8     2      17.500  11.510  29.450  1.00  0.00            
ATOM    177  C7  CM8     2      17.810  11.690  28.150  1.00  0.00            
ATOM    178  Cl1 CM8     2      16.920  12.880  27.310  1.00  0.00            
ATOM    179  C8  CM8     2      18.890  11.090  27.540  1.00  0.00            
ATOM    180  Cl2 CM8     2      19.210  11.190  25.830  1.00  0.00            
ATOM    181  C9  CM8     2      19.640  10.190  28.320  1.00  0.00            
ATOM    182  H1  CM8     2      21.340   7.040  33.660  1.00  0.00            
ATOM    183  H2  CM8     2      21.420   8.730  33.640  1.00  0.00            
ATOM    184  H3  CM8     2      19.940   7.960  33.020  1.00  0.00            
ATOM    185  H4  CM8     2      21.490   7.060  31.080  1.00  0.00            
ATOM    186  H5  CM8     2      22.880   7.930  31.880  1.00  0.00            
ATOM    187  H6  CM8     2      19.670   8.130  30.580  1.00  0.00            
ATOM    188  H7  CM8     2      18.050  10.340  31.230  1.00  0.00            
ATOM    189  H8  CM8     2      16.680  12.110  29.840  1.00  0.00            
ATOM    190  H9  CM8     2      20.520   9.710  27.890  1.00  0.00            
TER
ENDMDL
MODEL        1
ATOM      1  H1  GCD     1      12.080   9.650  33.490  1.00  0.00            
ATOM      2  O1  GCD     1      12.670   9.840  32.750  1.00  0.00            
ATOM      3  C1  GCD     1      11.990  10.640  31.790  1.00  0.00            
ATOM      4  H2  GCD     1      11.060  10.160  31.460  1.00  0.00            
ATOM      5  H3  GCD     1      11.530  11.500  32.290  1.00  0.00            
ATOM      6  C2  GCD     1      12.800  11.050  30.520  1.00  0.00            
ATOM      7  H4  GCD     1      13.830  11.350  30.760  1.00  0.00            
ATOM      8  C3  GCD     1      12.150  12.290  29.920  1.00  0.00            
ATOM      9  H5  GCD     1      11.060  12.150  29.860  1.00  0.00            
ATOM     10  C4  GCD     1      12.760  12.590  28.560  1.00  0.00            
ATOM     11  H6  GCD     1      13.810  12.810  28.810  1.00  0.00            
ATOM     12  O2  GCD     1      12.070  13.660  27.870  1.00  0.00            
ATOM     13  H7  GCD     1      12.420  13.590  26.970  1.00  0.00            
ATOM     14  C5  GCD     1      12.730  11.340  27.710  1.00  0.00            
ATOM     15  H8  GCD     1      11.690  11.000  27.700  1.00  0.00            
ATOM     16  O3  GCD     1      13.240  11.680  26.410  1.00  0.00            
ATOM     17  H9  GCD     1      14.070  12.160  26.490  1.00  0.00            
ATOM     18  C6  GCD     1      13.450  10.160  28.370  1.00  0.00            
ATOM     19  O4  GCD     1      12.800   9.820  29.590  1.00  0.00            
ATOM     20  H10 GCD     1      13.500   9.280  27.730  1.00  0.00            
ATOM     21  O5  GCD     1      14.820  10.560  28.590  1.00  0.00            
ATOM     22  C7  GCD     1      15.790  10.060  27.570  1.00  0.00            
ATOM     23  H11 GCD     1      15.220   9.490  26.830  1.00  0.00            
ATOM     24  C8  GCD     1      16.660  11.250  27.090  1.00  0.00            
ATOM     25  H12 GCD     1      17.240  11.690  27.910  1.00  0.00            
ATOM     26  O6  GCD     1      15.860  12.300  26.440  1.00  0.00            
ATOM     27  H13 GCD     1      16.540  12.810  25.990  1.00  0.00            
ATOM     28  C9  GCD     1      17.610  10.580  26.050  1.00  0.00            
ATOM     29  H14 GCD     1      17.100   9.950  25.310  1.00  0.00            
ATOM     30  O7  GCD     1      18.590  11.490  25.410  1.00  0.00            
ATOM     31  H15 GCD     1      19.460  11.550  25.820  1.00  0.00            
ATOM     32  C10 GCD     1      18.440   9.510  26.710  1.00  0.00            
ATOM     33  H16 GCD     1      19.050   8.960  25.990  1.00  0.00            
ATOM     34  O8  GCD     1      17.680   8.540  27.400  1.00  0.00            
ATOM     35  C11 GCD     1      16.680   9.010  28.240  1.00  0.00            
ATOM     36  H17 GCD     1      17.280   9.550  28.990  1.00  0.00            
ATOM     37  C12 GCD     1      15.810   7.890  28.850  1.00  0.00            
ATOM     38  H18 GCD     1      15.050   8.180  29.590  1.00  0.00            
ATOM     39  H19 GCD     1      16.510   7.190  29.350  1.00  0.00            
ATOM     40  O9  GCD     1      15.120   7.110  27.840  1.00  0.00            
ATOM     41  H20 GCD     1      14.650   6.460  28.370  1.00  0.00            
ATOM     42  O10 GCD     1      19.320  10.110  27.660  1.00  0.00            
ATOM     43  C13 GCD     1      20.680   9.510  27.800  1.00  0.00            
ATOM     44  H21 GCD     1      20.710   8.520  27.330  1.00  0.00            
ATOM     45  C14 GCD     1      21.710  10.380  27.070  1.00  0.00            
ATOM     46  H22 GCD     1      21.440  11.390  27.400  1.00  0.00            
ATOM     47  O11 GCD     1      21.540  10.460  25.660  1.00  0.00            
ATOM     48  H23 GCD     1      22.080  11.150  25.260  1.00  0.00            
ATOM     49  C15 GCD     1      23.220  10.100  27.450  1.00  0.00            
ATOM     50  H24 GCD     1      23.410   9.080  27.090  1.00  0.00            
ATOM     51  O12 GCD     1      24.170  11.070  26.890  1.00  0.00            
ATOM     52  H25 GCD     1      24.070  11.920  27.340  1.00  0.00            
ATOM     53  C16 GCD     1      23.290  10.090  28.970  1.00  0.00            
ATOM     54  H26 GCD     1      24.290   9.850  29.320  1.00  0.00            
ATOM     55  O13 GCD     1      22.400   9.090  29.480  1.00  0.00            
ATOM     56  C17 GCD     1      21.030   9.410  29.300  1.00  0.00            
ATOM     57  H27 GCD     1      20.720  10.370  29.740  1.00  0.00            
ATOM     58  C18 GCD     1      20.190   8.340  30.080  1.00  0.00            
ATOM     59  H28 GCD     1      20.580   7.380  29.700  1.00  0.00            
ATOM     60  H29 GCD     1      19.160   8.350  29.720  1.00  0.00            
ATOM     61  O14 GCD     1      20.400   8.440  31.490  1.00  0.00            
ATOM     62  H30 GCD     1      21.350   8.310  31.580  1.00  0.00            
ATOM     63  O15 GCD     1      22.930  11.380  29.600  1.00  0.00            
ATOM     64  C19 GCD     1      23.980  12.190  30.110  1.00  0.00            
ATOM     65  H31 GCD     1      24.940  11.810  29.760  1.00  0.00            
ATOM     66  C20 GCD     1      23.750  13.630  29.610  1.00  0.00            
ATOM     67  H32 GCD     1      22.760  13.910  29.970  1.00  0.00            
ATOM     68  O16 GCD     1      23.810  13.730  28.200  1.00  0.00            
ATOM     69  H33 GCD     1      23.540  14.600  27.890  1.00  0.00            
ATOM     70  C21 GCD     1      24.820  14.550  30.280  1.00  0.00            
ATOM     71  H34 GCD     1      25.810  14.260  29.930  1.00  0.00            
ATOM     72  O17 GCD     1      24.600  15.970  29.950  1.00  0.00            
ATOM     73  H35 GCD     1      24.490  16.470  30.760  1.00  0.00            
ATOM     74  C22 GCD     1      24.920  14.330  31.790  1.00  0.00            
ATOM     75  H36 GCD     1      25.820  14.880  32.080  1.00  0.00            
ATOM     76  O18 GCD     1      25.040  12.970  32.040  1.00  0.00            
ATOM     77  C23 GCD     1      23.930  12.170  31.580  1.00  0.00            
ATOM     78  H37 GCD     1      22.960  12.630  31.810  1.00  0.00            
ATOM     79  C24 GCD     1      24.100  10.790  32.260  1.00  0.00            
ATOM     80  H38 GCD     1      24.780  10.130  31.710  1.00  0.00            
ATOM     81  H39 GCD     1      23.100  10.340  32.170  1.00  0.00            
ATOM     82  O19 GCD     1      24.480  10.790  33.650  1.00  0.00            
ATOM     83  H40 GCD     1      25.260  11.350  33.620  1.00  0.00            
ATOM     84  O20 GCD     1      23.760  14.890  32.400  1.00  0.00            
ATOM     85  C25 GCD     1      24.100  15.660  33.610  1.00  0.00            
ATOM     86  H41 GCD     1      25.130  15.500  33.960  1.00  0.00            
ATOM     87  C26 GCD     1      23.870  17.130  33.320  1.00  0.00            
ATOM     88  H42 GCD     1      22.900  17.400  32.900  1.00  0.00            
ATOM     89  O21 GCD     1      24.860  17.640  32.370  1.00  0.00            
ATOM     90  H43 GCD     1      25.490  18.190  32.840  1.00  0.00            
ATOM     91  C27 GCD     1      24.000  17.900  34.610  1.00  0.00            
ATOM     92  H44 GCD     1      25.000  17.650  34.990  1.00  0.00            
ATOM     93  O22 GCD     1      23.710  19.340  34.520  1.00  0.00            
ATOM     94  H45 GCD     1      22.770  19.450  34.320  1.00  0.00            
ATOM     95  C28 GCD     1      23.070  17.320  35.670  1.00  0.00            
ATOM     96  H46 GCD     1      23.020  17.890  36.600  1.00  0.00            
ATOM     97  O23 GCD     1      23.340  15.910  35.860  1.00  0.00            
ATOM     98  C29 GCD     1      23.300  15.070  34.800  1.00  0.00            
ATOM     99  H47 GCD     1      22.240  14.900  34.590  1.00  0.00            
ATOM    100  C30 GCD     1      23.750  13.690  35.340  1.00  0.00            
ATOM    101  H48 GCD     1      24.770  13.760  35.740  1.00  0.00            
ATOM    102  H49 GCD     1      23.650  13.030  34.470  1.00  0.00            
ATOM    103  O24 GCD     1      22.910  13.220  36.410  1.00  0.00            
ATOM    104  H50 GCD     1      22.420  13.910  36.880  1.00  0.00            
ATOM    105  O25 GCD     1      21.670  17.320  35.190  1.00  0.00            
ATOM    106  C31 GCD     1      20.750  18.190  35.900  1.00  0.00            
ATOM    107  H51 GCD     1      21.260  18.850  36.620  1.00  0.00            
ATOM    108  C32 GCD     1      20.100  19.100  34.800  1.00  0.00            
ATOM    109  H52 GCD     1      19.740  18.520  33.940  1.00  0.00            
ATOM    110  O26 GCD     1      21.150  20.020  34.370  1.00  0.00            
ATOM    111  H53 GCD     1      20.750  20.640  33.740  1.00  0.00            
ATOM    112  C33 GCD     1      19.090  19.980  35.440  1.00  0.00            
ATOM    113  H54 GCD     1      19.600  20.640  36.150  1.00  0.00            
ATOM    114  O27 GCD     1      18.480  20.800  34.380  1.00  0.00            
ATOM    115  H55 GCD     1      17.670  20.380  34.070  1.00  0.00            
ATOM    116  C34 GCD     1      18.070  19.140  36.220  1.00  0.00            
ATOM    117  H56 GCD     1      17.420  19.860  36.730  1.00  0.00            
ATOM    118  O28 GCD     1      18.720  18.340  37.210  1.00  0.00            
ATOM    119  C35 GCD     1      19.650  17.400  36.610  1.00  0.00            
ATOM    120  H57 GCD     1      19.180  16.910  35.750  1.00  0.00            
ATOM    121  C36 GCD     1      20.270  16.320  37.540  1.00  0.00            
ATOM    122  H58 GCD     1      20.700  15.550  36.880  1.00  0.00            
ATOM    123  H59 GCD     1      19.390  15.870  38.020  1.00  0.00            
ATOM    124  O29 GCD     1      21.200  16.800  38.460  1.00  0.00            
ATOM    125  H60 GCD     1      21.040  17.750  38.440  1.00  0.00            
ATOM    126  O30 GCD     1      17.290  18.480  35.250  1.00  0.00            
ATOM    127  C37 GCD     1      15.900  18.440  35.610  1.00  0.00            
ATOM    128  H61 GCD     1      15.660  19.070  36.480  1.00  0.00            
ATOM    129  C38 GCD     1      15.090  19.000  34.420  1.00  0.00            
ATOM    130  H62 GCD     1      15.380  18.530  33.470  1.00  0.00            
ATOM    131  O31 GCD     1      15.420  20.390  34.330  1.00  0.00            
ATOM    132  H63 GCD     1      15.280  20.850  35.170  1.00  0.00            
ATOM    133  C39 GCD     1      13.580  18.840  34.720  1.00  0.00            
ATOM    134  H64 GCD     1      13.370  19.460  35.600  1.00  0.00            
ATOM    135  O32 GCD     1      12.710  19.190  33.590  1.00  0.00            
ATOM    136  H65 GCD     1      12.800  18.530  32.900  1.00  0.00            
ATOM    137  C40 GCD     1      13.300  17.360  35.020  1.00  0.00            
ATOM    138  H66 GCD     1      12.240  17.220  35.280  1.00  0.00            
ATOM    139  O33 GCD     1      14.080  16.970  36.210  1.00  0.00            
ATOM    140  C41 GCD     1      15.460  16.990  35.900  1.00  0.00            
ATOM    141  H67 GCD     1      15.680  16.370  35.020  1.00  0.00            
ATOM    142  C42 GCD     1      16.250  16.360  37.060  1.00  0.00            
ATOM    143  H68 GCD     1      17.310  16.380  36.770  1.00  0.00            
ATOM    144  H69 GCD     1      15.950  15.310  37.170  1.00  0.00            
ATOM    145  O34 GCD     1      16.090  16.990  38.400  1.00  0.00            
ATOM    146  H70 GCD     1      16.710  16.480  38.930  1.00  0.00            
ATOM    147  O35 GCD     1      13.660  16.510  33.920  1.00  0.00            
ATOM    148  C43 GCD     1      12.560  15.980  33.150  1.00  0.00            
ATOM    149  H71 GCD     1      11.620  16.440  33.480  1.00  0.00            
ATOM    150  C44 GCD     1      12.640  16.300  31.640  1.00  0.00            
ATOM    151  H72 GCD     1      13.590  15.850  31.340  1.00  0.00            
ATOM    152  O36 GCD     1      12.600  17.680  31.360  1.00  0.00            
ATOM    153  H73 GCD     1      11.810  17.820  30.830  1.00  0.00            
ATOM    154  C45 GCD     1      11.410  15.620  30.950  1.00  0.00            
ATOM    155  H74 GCD     1      10.510  16.080  31.390  1.00  0.00            
ATOM    156  O37 GCD     1      11.540  15.820  29.510  1.00  0.00            
ATOM    157  H75 GCD     1      11.940  15.120  28.980  1.00  0.00            
ATOM    158  C46 GCD     1      11.320  14.120  31.340  1.00  0.00            
ATOM    159  H76 GCD     1      10.370  13.670  31.010  1.00  0.00            
ATOM    160  O38 GCD     1      12.410  13.400  30.770  1.00  0.00            
ATOM    161  O39 GCD     1      11.350  13.960  32.730  1.00  0.00            
ATOM    162  C47 GCD     1      12.540  14.490  33.330  1.00  0.00            
ATOM    163  H77 GCD     1      13.410  14.090  32.800  1.00  0.00            
ATOM    164  C48 GCD     1      12.690  14.100  34.780  1.00  0.00            
ATOM    165  H78 GCD     1      11.870  14.530  35.360  1.00  0.00            
ATOM    166  H79 GCD     1      13.590  14.580  35.200  1.00  0.00            
ATOM    167  O40 GCD     1      12.820  12.750  35.030  1.00  0.00            
ATOM    168  H80 GCD     1      11.950  12.410  34.810  1.00  0.00            
ATOM    169  C1  CM8     2      19.330  10.580  35.290  1.00  0.00            
ATOM    170  C2  CM8     2      20.420  10.550  34.250  1.00  0.00            
ATOM    171  C3  CM8     2      20.330  11.640  33.210  1.00  0.00            
ATOM    172  O1  CM8     2      20.690  12.780  33.260  1.00  0.00            
ATOM    173  N1  CM8     2      19.520  11.280  32.160  1.00  0.00            
ATOM    174  C4  CM8     2      18.860  12.180  31.320  1.00  0.00            
ATOM    175  C5  CM8     2      17.490  12.290  31.570  1.00  0.00            
ATOM    176  C6  CM8     2      16.800  13.070  30.600  1.00  0.00            
ATOM    177  C7  CM8     2      17.390  13.710  29.490  1.00  0.00            
ATOM    178  Cl1 CM8     2      16.370  14.730  28.510  1.00  0.00            
ATOM    179  C8  CM8     2      18.770  13.580  29.350  1.00  0.00            
ATOM    180  Cl2 CM8     2      19.460  14.100  27.820  1.00  0.00            
ATOM    181  C9  CM8     2      19.560  12.810  30.280  1.00  0.00            
ATOM    182  H1  CM8     2      19.220   9.690  35.920  1.00  0.00            
ATOM    183  H2  CM8     2      19.600  11.320  36.050  1.00  0.00            
ATOM    184  H3  CM8     2      18.320  10.790  34.900  1.00  0.00            
ATOM    185  H4  CM8     2      20.310   9.540  33.840  1.00  0.00            
ATOM    186  H5  CM8     2      21.410  10.680  34.710  1.00  0.00            
ATOM    187  H6  CM8     2      19.010  10.420  32.260  1.00  0.00            
ATOM    188  H7  CM8     2      17.050  11.750  32.400  1.00  0.00            
ATOM    189  H8  CM8     2      15.760  13.310  30.810  1.00  0.00            
ATOM    190  H9  CM8     2      20.610  12.570  30.130  1.00  0.00            
TER
ENDMDL
MODEL        1
ATOM      1  H1  GCD     1      25.550   0.510  20.030  1.00  0.00            
ATOM      2  O1  GCD     1      25.140   0.520  19.160  1.00  0.00            
ATOM      3  C1  GCD     1      23.750   0.210  19.420  1.00  0.00            
ATOM      4  H2  GCD     1      23.790  -0.720  20.000  1.00  0.00            
ATOM      5  H3  GCD     1      23.340   0.930  20.140  1.00  0.00            
ATOM      6  C2  GCD     1      22.910  -0.130  18.180  1.00  0.00            
ATOM      7  H4  GCD     1      22.790   0.750  17.540  1.00  0.00            
ATOM      8  C3  GCD     1      21.550  -0.760  18.460  1.00  0.00            
ATOM      9  H5  GCD     1      21.630  -1.610  19.150  1.00  0.00            
ATOM     10  C4  GCD     1      20.790  -1.170  17.210  1.00  0.00            
ATOM     11  H6  GCD     1      20.520  -0.320  16.570  1.00  0.00            
ATOM     12  O2  GCD     1      19.510  -1.820  17.590  1.00  0.00            
ATOM     13  H7  GCD     1      18.970  -1.170  18.060  1.00  0.00            
ATOM     14  C5  GCD     1      21.680  -2.060  16.310  1.00  0.00            
ATOM     15  H8  GCD     1      21.710  -2.980  16.920  1.00  0.00            
ATOM     16  O3  GCD     1      21.000  -2.430  15.110  1.00  0.00            
ATOM     17  H9  GCD     1      20.640  -1.590  14.820  1.00  0.00            
ATOM     18  C6  GCD     1      23.090  -1.440  16.110  1.00  0.00            
ATOM     19  O4  GCD     1      23.690  -1.010  17.300  1.00  0.00            
ATOM     20  H10 GCD     1      23.710  -2.170  15.590  1.00  0.00            
ATOM     21  O5  GCD     1      22.960  -0.250  15.360  1.00  0.00            
ATOM     22  C7  GCD     1      23.000  -0.360  13.940  1.00  0.00            
ATOM     23  H11 GCD     1      22.890  -1.410  13.650  1.00  0.00            
ATOM     24  C8  GCD     1      21.810   0.480  13.390  1.00  0.00            
ATOM     25  H12 GCD     1      21.990   1.520  13.680  1.00  0.00            
ATOM     26  O6  GCD     1      20.570  -0.010  13.960  1.00  0.00            
ATOM     27  H13 GCD     1      19.870   0.570  13.630  1.00  0.00            
ATOM     28  C9  GCD     1      21.770   0.350  11.930  1.00  0.00            
ATOM     29  H14 GCD     1      21.580  -0.710  11.750  1.00  0.00            
ATOM     30  O7  GCD     1      20.650   1.100  11.460  1.00  0.00            
ATOM     31  H15 GCD     1      20.960   1.780  10.850  1.00  0.00            
ATOM     32  C10 GCD     1      23.120   0.840  11.350  1.00  0.00            
ATOM     33  H16 GCD     1      23.110   0.710  10.270  1.00  0.00            
ATOM     34  O8  GCD     1      24.160   0.050  11.870  1.00  0.00            
ATOM     35  C11 GCD     1      24.350   0.130  13.330  1.00  0.00            
ATOM     36  H17 GCD     1      24.560   1.170  13.590  1.00  0.00            
ATOM     37  C12 GCD     1      25.430  -0.750  13.870  1.00  0.00            
ATOM     38  H18 GCD     1      25.280  -1.710  13.370  1.00  0.00            
ATOM     39  H19 GCD     1      25.500  -0.830  14.960  1.00  0.00            
ATOM     40  O9  GCD     1      26.750  -0.330  13.460  1.00  0.00            
ATOM     41  H20 GCD     1      27.320  -0.150  14.220  1.00  0.00            
ATOM     42  O10 GCD     1      23.340   2.210  11.750  1.00  0.00            
ATOM     43  C13 GCD     1      23.930   3.080  10.800  1.00  0.00            
ATOM     44  H21 GCD     1      24.400   2.460  10.020  1.00  0.00            
ATOM     45  C14 GCD     1      22.820   3.860  10.220  1.00  0.00            
ATOM     46  H22 GCD     1      22.260   4.340  11.030  1.00  0.00            
ATOM     47  O11 GCD     1      21.910   2.940   9.540  1.00  0.00            
ATOM     48  H23 GCD     1      21.350   3.410   8.910  1.00  0.00            
ATOM     49  C15 GCD     1      23.430   4.910   9.280  1.00  0.00            
ATOM     50  H24 GCD     1      24.050   4.420   8.530  1.00  0.00            
ATOM     51  O12 GCD     1      22.380   5.730   8.710  1.00  0.00            
ATOM     52  H25 GCD     1      21.980   6.210   9.440  1.00  0.00            
ATOM     53  C16 GCD     1      24.360   5.780  10.090  1.00  0.00            
ATOM     54  H26 GCD     1      24.820   6.450   9.360  1.00  0.00            
ATOM     55  O13 GCD     1      25.410   4.990  10.640  1.00  0.00            
ATOM     56  C17 GCD     1      24.970   3.900  11.540  1.00  0.00            
ATOM     57  H27 GCD     1      24.560   4.320  12.470  1.00  0.00            
ATOM     58  C18 GCD     1      26.200   3.070  11.880  1.00  0.00            
ATOM     59  H28 GCD     1      26.840   3.110  10.990  1.00  0.00            
ATOM     60  H29 GCD     1      26.000   2.040  12.200  1.00  0.00            
ATOM     61  O14 GCD     1      26.910   3.670  12.970  1.00  0.00            
ATOM     62  H30 GCD     1      27.450   2.940  13.290  1.00  0.00            
ATOM     63  O15 GCD     1      23.680   6.570  11.110  1.00  0.00            
ATOM     64  C19 GCD     1      23.390   7.900  10.870  1.00  0.00            
ATOM     65  H31 GCD     1      23.400   8.050   9.780  1.00  0.00            
ATOM     66  C20 GCD     1      22.000   8.120  11.340  1.00  0.00            
ATOM     67  H32 GCD     1      21.790   7.820  12.370  1.00  0.00            
ATOM     68  O16 GCD     1      21.050   7.280  10.570  1.00  0.00            
ATOM     69  H33 GCD     1      20.140   7.360  10.890  1.00  0.00            
ATOM     70  C21 GCD     1      21.700   9.590  11.170  1.00  0.00            
ATOM     71  H34 GCD     1      21.880   9.890  10.130  1.00  0.00            
ATOM     72  O17 GCD     1      20.360   9.950  11.600  1.00  0.00            
ATOM     73  H35 GCD     1      19.740   9.470  11.040  1.00  0.00            
ATOM     74  C22 GCD     1      22.660  10.470  12.030  1.00  0.00            
ATOM     75  H36 GCD     1      22.460  11.530  11.870  1.00  0.00            
ATOM     76  O18 GCD     1      23.970  10.120  11.620  1.00  0.00            
ATOM     77  C23 GCD     1      24.380   8.750  11.580  1.00  0.00            
ATOM     78  H37 GCD     1      24.470   8.420  12.630  1.00  0.00            
ATOM     79  C24 GCD     1      25.700   8.780  10.820  1.00  0.00            
ATOM     80  H38 GCD     1      26.330   7.900  11.020  1.00  0.00            
ATOM     81  H39 GCD     1      26.310   9.590  11.250  1.00  0.00            
ATOM     82  O19 GCD     1      25.550   9.060   9.380  1.00  0.00            
ATOM     83  H40 GCD     1      26.470   9.100   9.110  1.00  0.00            
ATOM     84  O20 GCD     1      22.580  10.140  13.460  1.00  0.00            
ATOM     85  C25 GCD     1      22.380  11.200  14.250  1.00  0.00            
ATOM     86  H41 GCD     1      22.650  12.190  13.870  1.00  0.00            
ATOM     87  C26 GCD     1      20.890  11.250  14.780  1.00  0.00            
ATOM     88  H42 GCD     1      20.690  10.210  15.050  1.00  0.00            
ATOM     89  O21 GCD     1      20.070  11.660  13.720  1.00  0.00            
ATOM     90  H43 GCD     1      20.180  10.980  13.050  1.00  0.00            
ATOM     91  C27 GCD     1      20.820  12.280  15.930  1.00  0.00            
ATOM     92  H44 GCD     1      21.050  13.260  15.490  1.00  0.00            
ATOM     93  O22 GCD     1      19.500  12.440  16.470  1.00  0.00            
ATOM     94  H45 GCD     1      19.460  11.840  17.220  1.00  0.00            
ATOM     95  C28 GCD     1      21.760  11.920  17.020  1.00  0.00            
ATOM     96  H46 GCD     1      21.780  12.650  17.830  1.00  0.00            
ATOM     97  O23 GCD     1      23.070  11.740  16.520  1.00  0.00            
ATOM     98  C29 GCD     1      23.390  10.850  15.400  1.00  0.00            
ATOM     99  H47 GCD     1      23.230   9.810  15.730  1.00  0.00            
ATOM    100  C30 GCD     1      24.880  11.030  15.000  1.00  0.00            
ATOM    101  H48 GCD     1      25.050  10.350  14.160  1.00  0.00            
ATOM    102  H49 GCD     1      25.430  10.760  15.910  1.00  0.00            
ATOM    103  O24 GCD     1      25.270  12.280  14.660  1.00  0.00            
ATOM    104  H50 GCD     1      25.310  12.300  13.700  1.00  0.00            
ATOM    105  O25 GCD     1      21.410  10.690  17.710  1.00  0.00            
ATOM    106  C31 GCD     1      21.560  10.570  19.130  1.00  0.00            
ATOM    107  H51 GCD     1      22.160  11.380  19.550  1.00  0.00            
ATOM    108  C32 GCD     1      20.180  10.500  19.720  1.00  0.00            
ATOM    109  H52 GCD     1      19.620   9.640  19.340  1.00  0.00            
ATOM    110  O26 GCD     1      19.570  11.720  19.390  1.00  0.00            
ATOM    111  H53 GCD     1      18.920  12.040  20.030  1.00  0.00            
ATOM    112  C33 GCD     1      20.260  10.280  21.220  1.00  0.00            
ATOM    113  H54 GCD     1      20.830  11.110  21.650  1.00  0.00            
ATOM    114  O27 GCD     1      19.060  10.310  21.900  1.00  0.00            
ATOM    115  H55 GCD     1      18.520   9.620  21.510  1.00  0.00            
ATOM    116  C34 GCD     1      21.070   9.120  21.640  1.00  0.00            
ATOM    117  H56 GCD     1      21.170   8.990  22.720  1.00  0.00            
ATOM    118  O28 GCD     1      22.320   9.200  20.980  1.00  0.00            
ATOM    119  C35 GCD     1      22.330   9.310  19.570  1.00  0.00            
ATOM    120  H57 GCD     1      21.830   8.390  19.250  1.00  0.00            
ATOM    121  C36 GCD     1      23.770   9.280  19.080  1.00  0.00            
ATOM    122  H58 GCD     1      23.710   9.420  18.000  1.00  0.00            
ATOM    123  H59 GCD     1      24.150   8.290  19.340  1.00  0.00            
ATOM    124  O29 GCD     1      24.680  10.250  19.670  1.00  0.00            
ATOM    125  H60 GCD     1      24.510  10.260  20.620  1.00  0.00            
ATOM    126  O30 GCD     1      20.460   7.940  21.180  1.00  0.00            
ATOM    127  C37 GCD     1      19.560   7.120  21.950  1.00  0.00            
ATOM    128  H61 GCD     1      19.100   7.680  22.780  1.00  0.00            
ATOM    129  C38 GCD     1      18.500   6.570  21.120  1.00  0.00            
ATOM    130  H62 GCD     1      19.030   6.130  20.270  1.00  0.00            
ATOM    131  O31 GCD     1      17.660   7.630  20.690  1.00  0.00            
ATOM    132  H63 GCD     1      16.760   7.310  20.640  1.00  0.00            
ATOM    133  C39 GCD     1      17.710   5.510  21.830  1.00  0.00            
ATOM    134  H64 GCD     1      17.220   5.990  22.690  1.00  0.00            
ATOM    135  O32 GCD     1      16.760   4.940  20.990  1.00  0.00            
ATOM    136  H65 GCD     1      15.870   5.040  21.350  1.00  0.00            
ATOM    137  C40 GCD     1      18.620   4.480  22.430  1.00  0.00            
ATOM    138  H66 GCD     1      18.070   3.760  23.040  1.00  0.00            
ATOM    139  O33 GCD     1      19.610   5.050  23.300  1.00  0.00            
ATOM    140  C41 GCD     1      20.430   6.050  22.540  1.00  0.00            
ATOM    141  H67 GCD     1      20.930   5.480  21.750  1.00  0.00            
ATOM    142  C42 GCD     1      21.480   6.510  23.570  1.00  0.00            
ATOM    143  H68 GCD     1      22.310   7.020  23.070  1.00  0.00            
ATOM    144  H69 GCD     1      21.780   5.580  24.090  1.00  0.00            
ATOM    145  O34 GCD     1      20.960   7.410  24.540  1.00  0.00            
ATOM    146  H70 GCD     1      20.090   7.170  24.890  1.00  0.00            
ATOM    147  O35 GCD     1      19.260   3.720  21.430  1.00  0.00            
ATOM    148  C43 GCD     1      19.190   2.250  21.510  1.00  0.00            
ATOM    149  H71 GCD     1      18.650   1.870  22.390  1.00  0.00            
ATOM    150  C44 GCD     1      18.410   1.860  20.310  1.00  0.00            
ATOM    151  H72 GCD     1      18.900   2.250  19.410  1.00  0.00            
ATOM    152  O36 GCD     1      17.110   2.400  20.420  1.00  0.00            
ATOM    153  H73 GCD     1      17.230   3.350  20.540  1.00  0.00            
ATOM    154  C45 GCD     1      18.450   0.330  20.140  1.00  0.00            
ATOM    155  H74 GCD     1      17.920  -0.200  20.940  1.00  0.00            
ATOM    156  O37 GCD     1      17.810  -0.120  18.950  1.00  0.00            
ATOM    157  H75 GCD     1      17.000   0.390  18.820  1.00  0.00            
ATOM    158  C46 GCD     1      19.910  -0.140  20.180  1.00  0.00            
ATOM    159  H76 GCD     1      20.030  -1.220  20.300  1.00  0.00            
ATOM    160  O38 GCD     1      20.720   0.260  19.020  1.00  0.00            
ATOM    161  O39 GCD     1      20.630   0.320  21.280  1.00  0.00            
ATOM    162  C47 GCD     1      20.630   1.690  21.470  1.00  0.00            
ATOM    163  H77 GCD     1      21.060   2.180  20.580  1.00  0.00            
ATOM    164  C48 GCD     1      21.490   2.010  22.720  1.00  0.00            
ATOM    165  H78 GCD     1      21.090   1.520  23.630  1.00  0.00            
ATOM    166  H79 GCD     1      21.420   3.080  22.950  1.00  0.00            
ATOM    167  O40 GCD     1      22.870   1.690  22.460  1.00  0.00            
ATOM    168  H80 GCD     1      23.490   1.740  23.190  1.00  0.00            
ATOM    169  C1  CM8     2      24.770   4.660  20.170  1.00  0.00            
ATOM    170  C2  CM8     2      24.200   4.970  18.770  1.00  0.00            
ATOM    171  C3  CM8     2      22.880   4.320  18.380  1.00  0.00            
ATOM    172  O1  CM8     2      21.870   4.450  19.040  1.00  0.00            
ATOM    173  N1  CM8     2      22.790   3.730  17.140  1.00  0.00            
ATOM    174  C4  CM8     2      21.650   3.490  16.410  1.00  0.00            
ATOM    175  C5  CM8     2      20.670   2.710  16.750  1.00  0.00            
ATOM    176  C6  CM8     2      19.620   2.290  15.940  1.00  0.00            
ATOM    177  C7  CM8     2      19.410   2.850  14.680  1.00  0.00            
ATOM    178  Cl1 CM8     2      17.930   2.420  13.820  1.00  0.00            
ATOM    179  C8  CM8     2      20.460   3.650  14.250  1.00  0.00            
ATOM    180  Cl2 CM8     2      20.350   4.470  12.710  1.00  0.00            
ATOM    181  C9  CM8     2      21.560   3.960  15.120  1.00  0.00            
ATOM    182  H1  CM8     2      25.010   3.610  20.400  1.00  0.00            
ATOM    183  H2  CM8     2      25.620   5.340  20.340  1.00  0.00            
ATOM    184  H3  CM8     2      23.930   4.970  20.810  1.00  0.00            
ATOM    185  H4  CM8     2      24.950   4.740  18.000  1.00  0.00            
ATOM    186  H5  CM8     2      24.070   6.050  18.620  1.00  0.00            
ATOM    187  H6  CM8     2      23.680   3.640  16.650  1.00  0.00            
ATOM    188  H7  CM8     2      20.790   2.330  17.760  1.00  0.00            
ATOM    189  H8  CM8     2      18.820   1.690  16.380  1.00  0.00            
ATOM    190  H9  CM8     2      22.370   4.470  14.610  1.00  0.00            
TER
ENDMDL
MODEL        1
ATOM      1  H1  GCD     1      17.080  10.400  32.020  1.00  0.00            
ATOM      2  O1  GCD     1      17.490  10.920  31.320  1.00  0.00            
ATOM      3  C1  GCD     1      17.430  10.230  30.070  1.00  0.00            
ATOM      4  H2  GCD     1      16.460   9.740  29.930  1.00  0.00            
ATOM      5  H3  GCD     1      17.370  10.910  29.210  1.00  0.00            
ATOM      6  C2  GCD     1      18.700   9.290  29.930  1.00  0.00            
ATOM      7  H4  GCD     1      19.620   9.850  30.130  1.00  0.00            
ATOM      8  C3  GCD     1      18.630   8.660  28.540  1.00  0.00            
ATOM      9  H5  GCD     1      17.610   8.290  28.370  1.00  0.00            
ATOM     10  C4  GCD     1      19.610   7.450  28.450  1.00  0.00            
ATOM     11  H6  GCD     1      20.640   7.830  28.470  1.00  0.00            
ATOM     12  O2  GCD     1      19.340   6.870  27.110  1.00  0.00            
ATOM     13  H7  GCD     1      20.210   6.550  26.840  1.00  0.00            
ATOM     14  C5  GCD     1      19.590   6.500  29.640  1.00  0.00            
ATOM     15  H8  GCD     1      18.650   5.930  29.600  1.00  0.00            
ATOM     16  O3  GCD     1      20.660   5.510  29.520  1.00  0.00            
ATOM     17  H9  GCD     1      21.540   5.880  29.580  1.00  0.00            
ATOM     18  C6  GCD     1      19.610   7.320  30.910  1.00  0.00            
ATOM     19  O4  GCD     1      18.550   8.220  30.860  1.00  0.00            
ATOM     20  H10 GCD     1      19.460   6.640  31.750  1.00  0.00            
ATOM     21  O5  GCD     1      20.720   8.120  31.210  1.00  0.00            
ATOM     22  C7  GCD     1      21.390   7.910  32.510  1.00  0.00            
ATOM     23  H11 GCD     1      20.600   7.760  33.250  1.00  0.00            
ATOM     24  C8  GCD     1      22.300   6.700  32.480  1.00  0.00            
ATOM     25  H12 GCD     1      22.930   6.890  31.600  1.00  0.00            
ATOM     26  O6  GCD     1      21.540   5.450  32.310  1.00  0.00            
ATOM     27  H13 GCD     1      22.230   4.780  32.250  1.00  0.00            
ATOM     28  C9  GCD     1      23.120   6.630  33.740  1.00  0.00            
ATOM     29  H14 GCD     1      22.490   6.460  34.630  1.00  0.00            
ATOM     30  O7  GCD     1      24.070   5.590  33.630  1.00  0.00            
ATOM     31  H15 GCD     1      24.760   5.910  33.040  1.00  0.00            
ATOM     32  C10 GCD     1      23.840   7.930  34.030  1.00  0.00            
ATOM     33  H16 GCD     1      24.410   7.760  34.940  1.00  0.00            
ATOM     34  O8  GCD     1      22.870   8.960  34.100  1.00  0.00            
ATOM     35  C11 GCD     1      22.100   9.200  32.960  1.00  0.00            
ATOM     36  H17 GCD     1      22.750   9.400  32.090  1.00  0.00            
ATOM     37  C12 GCD     1      21.080  10.350  33.070  1.00  0.00            
ATOM     38  H18 GCD     1      20.410  10.040  33.870  1.00  0.00            
ATOM     39  H19 GCD     1      20.490  10.510  32.160  1.00  0.00            
ATOM     40  O9  GCD     1      21.690  11.580  33.360  1.00  0.00            
ATOM     41  H20 GCD     1      21.030  12.070  33.860  1.00  0.00            
ATOM     42  O10 GCD     1      24.850   8.190  33.010  1.00  0.00            
ATOM     43  C13 GCD     1      26.230   8.100  33.480  1.00  0.00            
ATOM     44  H21 GCD     1      26.310   7.430  34.350  1.00  0.00            
ATOM     45  C14 GCD     1      26.930   7.350  32.340  1.00  0.00            
ATOM     46  H22 GCD     1      26.710   7.860  31.390  1.00  0.00            
ATOM     47  O11 GCD     1      26.500   5.990  32.320  1.00  0.00            
ATOM     48  H23 GCD     1      27.100   5.510  31.740  1.00  0.00            
ATOM     49  C15 GCD     1      28.430   7.410  32.410  1.00  0.00            
ATOM     50  H24 GCD     1      28.640   6.740  33.250  1.00  0.00            
ATOM     51  O12 GCD     1      29.040   6.970  31.240  1.00  0.00            
ATOM     52  H25 GCD     1      29.450   7.710  30.780  1.00  0.00            
ATOM     53  C16 GCD     1      28.980   8.790  32.830  1.00  0.00            
ATOM     54  H26 GCD     1      29.970   8.590  33.250  1.00  0.00            
ATOM     55  O13 GCD     1      28.190   9.280  33.930  1.00  0.00            
ATOM     56  C17 GCD     1      26.820   9.510  33.790  1.00  0.00            
ATOM     57  H27 GCD     1      26.630  10.140  32.910  1.00  0.00            
ATOM     58  C18 GCD     1      26.190  10.190  35.000  1.00  0.00            
ATOM     59  H28 GCD     1      25.150  10.210  34.660  1.00  0.00            
ATOM     60  H29 GCD     1      26.570  11.220  35.120  1.00  0.00            
ATOM     61  O14 GCD     1      26.230   9.420  36.260  1.00  0.00            
ATOM     62  H30 GCD     1      25.720   9.860  36.950  1.00  0.00            
ATOM     63  O15 GCD     1      28.930   9.690  31.720  1.00  0.00            
ATOM     64  C19 GCD     1      30.120  10.380  31.430  1.00  0.00            
ATOM     65  H31 GCD     1      30.980  10.100  32.040  1.00  0.00            
ATOM     66  C20 GCD     1      30.530  10.150  29.990  1.00  0.00            
ATOM     67  H32 GCD     1      29.820  10.470  29.210  1.00  0.00            
ATOM     68  O16 GCD     1      30.890   8.800  29.770  1.00  0.00            
ATOM     69  H33 GCD     1      30.860   8.750  28.800  1.00  0.00            
ATOM     70  C21 GCD     1      31.700  11.040  29.570  1.00  0.00            
ATOM     71  H34 GCD     1      32.460  10.790  30.320  1.00  0.00            
ATOM     72  O17 GCD     1      32.280  10.840  28.280  1.00  0.00            
ATOM     73  H35 GCD     1      32.880  10.080  28.310  1.00  0.00            
ATOM     74  C22 GCD     1      31.420  12.500  29.820  1.00  0.00            
ATOM     75  H36 GCD     1      32.250  13.180  29.600  1.00  0.00            
ATOM     76  O18 GCD     1      31.000  12.590  31.160  1.00  0.00            
ATOM     77  C23 GCD     1      29.830  11.830  31.530  1.00  0.00            
ATOM     78  H37 GCD     1      28.980  12.250  30.980  1.00  0.00            
ATOM     79  C24 GCD     1      29.490  12.150  32.980  1.00  0.00            
ATOM     80  H38 GCD     1      30.230  11.720  33.660  1.00  0.00            
ATOM     81  H39 GCD     1      28.550  11.750  33.370  1.00  0.00            
ATOM     82  O19 GCD     1      29.480  13.560  33.190  1.00  0.00            
ATOM     83  H40 GCD     1      28.850  13.900  32.540  1.00  0.00            
ATOM     84  O20 GCD     1      30.260  12.770  28.950  1.00  0.00            
ATOM     85  C25 GCD     1      30.390  13.770  27.910  1.00  0.00            
ATOM     86  H41 GCD     1      31.420  14.130  27.740  1.00  0.00            
ATOM     87  C26 GCD     1      29.820  13.100  26.670  1.00  0.00            
ATOM     88  H42 GCD     1      28.840  12.660  26.880  1.00  0.00            
ATOM     89  O21 GCD     1      30.680  11.990  26.260  1.00  0.00            
ATOM     90  H43 GCD     1      30.930  11.610  27.110  1.00  0.00            
ATOM     91  C27 GCD     1      29.640  14.100  25.600  1.00  0.00            
ATOM     92  H44 GCD     1      30.670  14.440  25.440  1.00  0.00            
ATOM     93  O22 GCD     1      29.130  13.520  24.380  1.00  0.00            
ATOM     94  H45 GCD     1      28.530  14.140  23.940  1.00  0.00            
ATOM     95  C28 GCD     1      28.910  15.310  26.060  1.00  0.00            
ATOM     96  H46 GCD     1      28.950  16.140  25.350  1.00  0.00            
ATOM     97  O23 GCD     1      29.540  15.820  27.210  1.00  0.00            
ATOM     98  C29 GCD     1      29.540  14.950  28.360  1.00  0.00            
ATOM     99  H47 GCD     1      28.520  14.680  28.670  1.00  0.00            
ATOM    100  C30 GCD     1      30.240  15.690  29.520  1.00  0.00            
ATOM    101  H48 GCD     1      31.220  16.000  29.140  1.00  0.00            
ATOM    102  H49 GCD     1      30.470  15.020  30.360  1.00  0.00            
ATOM    103  O24 GCD     1      29.480  16.810  29.980  1.00  0.00            
ATOM    104  H50 GCD     1      29.070  17.110  29.160  1.00  0.00            
ATOM    105  O25 GCD     1      27.570  15.030  26.260  1.00  0.00            
ATOM    106  C31 GCD     1      26.730  16.160  26.020  1.00  0.00            
ATOM    107  H51 GCD     1      27.280  17.110  26.080  1.00  0.00            
ATOM    108  C32 GCD     1      26.060  15.920  24.720  1.00  0.00            
ATOM    109  H52 GCD     1      25.560  14.950  24.750  1.00  0.00            
ATOM    110  O26 GCD     1      27.010  15.870  23.630  1.00  0.00            
ATOM    111  H53 GCD     1      27.230  16.790  23.440  1.00  0.00            
ATOM    112  C33 GCD     1      25.080  17.050  24.470  1.00  0.00            
ATOM    113  H54 GCD     1      25.600  18.020  24.430  1.00  0.00            
ATOM    114  O27 GCD     1      24.440  16.940  23.200  1.00  0.00            
ATOM    115  H55 GCD     1      23.850  16.180  23.120  1.00  0.00            
ATOM    116  C34 GCD     1      24.110  17.080  25.550  1.00  0.00            
ATOM    117  H56 GCD     1      23.390  17.900  25.510  1.00  0.00            
ATOM    118  O28 GCD     1      24.740  17.180  26.840  1.00  0.00            
ATOM    119  C35 GCD     1      25.750  16.300  27.190  1.00  0.00            
ATOM    120  H57 GCD     1      25.340  15.300  27.370  1.00  0.00            
ATOM    121  C36 GCD     1      26.280  16.730  28.550  1.00  0.00            
ATOM    122  H58 GCD     1      27.230  16.180  28.700  1.00  0.00            
ATOM    123  H59 GCD     1      25.560  16.290  29.240  1.00  0.00            
ATOM    124  O29 GCD     1      26.440  18.100  28.620  1.00  0.00            
ATOM    125  H60 GCD     1      25.740  18.430  28.050  1.00  0.00            
ATOM    126  O30 GCD     1      23.300  15.930  25.490  1.00  0.00            
ATOM    127  C37 GCD     1      21.970  16.060  24.880  1.00  0.00            
ATOM    128  H61 GCD     1      21.950  17.020  24.360  1.00  0.00            
ATOM    129  C38 GCD     1      21.830  14.910  23.890  1.00  0.00            
ATOM    130  H62 GCD     1      22.080  13.960  24.380  1.00  0.00            
ATOM    131  O31 GCD     1      22.700  15.000  22.750  1.00  0.00            
ATOM    132  H63 GCD     1      22.320  14.420  22.080  1.00  0.00            
ATOM    133  C39 GCD     1      20.420  14.670  23.380  1.00  0.00            
ATOM    134  H64 GCD     1      20.080  15.470  22.710  1.00  0.00            
ATOM    135  O32 GCD     1      20.330  13.540  22.530  1.00  0.00            
ATOM    136  H65 GCD     1      20.310  12.700  23.010  1.00  0.00            
ATOM    137  C40 GCD     1      19.600  14.480  24.570  1.00  0.00            
ATOM    138  H66 GCD     1      18.550  14.340  24.290  1.00  0.00            
ATOM    139  O33 GCD     1      19.640  15.560  25.430  1.00  0.00            
ATOM    140  C41 GCD     1      20.870  15.990  25.970  1.00  0.00            
ATOM    141  H67 GCD     1      21.080  15.120  26.600  1.00  0.00            
ATOM    142  C42 GCD     1      20.710  17.190  26.800  1.00  0.00            
ATOM    143  H68 GCD     1      21.550  17.300  27.500  1.00  0.00            
ATOM    144  H69 GCD     1      19.800  17.140  27.400  1.00  0.00            
ATOM    145  O34 GCD     1      20.590  18.380  26.060  1.00  0.00            
ATOM    146  H70 GCD     1      19.860  18.360  25.430  1.00  0.00            
ATOM    147  O35 GCD     1      19.960  13.340  25.290  1.00  0.00            
ATOM    148  C43 GCD     1      19.190  12.190  25.210  1.00  0.00            
ATOM    149  H71 GCD     1      18.520  12.210  24.350  1.00  0.00            
ATOM    150  C44 GCD     1      20.110  11.030  25.080  1.00  0.00            
ATOM    151  H72 GCD     1      20.780  11.100  25.950  1.00  0.00            
ATOM    152  O36 GCD     1      20.770  11.050  23.770  1.00  0.00            
ATOM    153  H73 GCD     1      21.340  10.270  23.880  1.00  0.00            
ATOM    154  C45 GCD     1      19.280   9.780  25.120  1.00  0.00            
ATOM    155  H74 GCD     1      18.590   9.730  24.270  1.00  0.00            
ATOM    156  O37 GCD     1      20.180   8.660  25.110  1.00  0.00            
ATOM    157  H75 GCD     1      19.850   7.990  25.730  1.00  0.00            
ATOM    158  C46 GCD     1      18.320   9.740  26.370  1.00  0.00            
ATOM    159  H76 GCD     1      17.590   8.930  26.350  1.00  0.00            
ATOM    160  O38 GCD     1      19.100   9.580  27.510  1.00  0.00            
ATOM    161  O39 GCD     1      17.560  10.960  26.370  1.00  0.00            
ATOM    162  C47 GCD     1      18.400  12.120  26.490  1.00  0.00            
ATOM    163  H77 GCD     1      19.050  11.920  27.350  1.00  0.00            
ATOM    164  C48 GCD     1      17.520  13.270  26.740  1.00  0.00            
ATOM    165  H78 GCD     1      16.800  13.580  25.970  1.00  0.00            
ATOM    166  H79 GCD     1      18.130  14.150  26.980  1.00  0.00            
ATOM    167  O40 GCD     1      16.770  13.120  28.070  1.00  0.00            
ATOM    168  H80 GCD     1      16.020  13.710  27.900  1.00  0.00            
ATOM    169  C1  CM8     2      20.780  16.920  31.600  1.00  0.00            
ATOM    170  C2  CM8     2      20.610  16.580  30.110  1.00  0.00            
ATOM    171  C3  CM8     2      21.700  15.570  29.720  1.00  0.00            
ATOM    172  O1  CM8     2      22.910  15.850  29.600  1.00  0.00            
ATOM    173  N1  CM8     2      21.210  14.390  29.380  1.00  0.00            
ATOM    174  C4  CM8     2      21.900  13.270  28.900  1.00  0.00            
ATOM    175  C5  CM8     2      21.680  12.000  29.410  1.00  0.00            
ATOM    176  C6  CM8     2      22.380  10.890  28.870  1.00  0.00            
ATOM    177  C7  CM8     2      23.270  11.100  27.810  1.00  0.00            
ATOM    178  Cl1 CM8     2      24.180   9.800  27.250  1.00  0.00            
ATOM    179  C8  CM8     2      23.400  12.340  27.240  1.00  0.00            
ATOM    180  Cl2 CM8     2      24.520  12.650  25.910  1.00  0.00            
ATOM    181  C9  CM8     2      22.740  13.420  27.770  1.00  0.00            
ATOM    182  H1  CM8     2      21.760  17.340  31.840  1.00  0.00            
ATOM    183  H2  CM8     2      19.970  17.490  32.070  1.00  0.00            
ATOM    184  H3  CM8     2      20.690  15.960  32.110  1.00  0.00            
ATOM    185  H4  CM8     2      20.760  17.420  29.420  1.00  0.00            
ATOM    186  H5  CM8     2      19.600  16.190  29.960  1.00  0.00            
ATOM    187  H6  CM8     2      20.230  14.250  29.590  1.00  0.00            
ATOM    188  H7  CM8     2      20.830  11.810  30.050  1.00  0.00            
ATOM    189  H8  CM8     2      22.210   9.930  29.350  1.00  0.00            
ATOM    190  H9  CM8     2      23.020  14.400  27.380  1.00  0.00            
TER
ENDMDL
MODEL        1
ATOM      1  H1  GCD     1      27.130  19.940  24.680  1.00  0.00            
ATOM      2  O1  GCD     1      26.880  19.130  24.220  1.00  0.00            
ATOM      3  C1  GCD     1      25.990  19.420  23.180  1.00  0.00            
ATOM      4  H2  GCD     1      25.200  19.990  23.680  1.00  0.00            
ATOM      5  H3  GCD     1      26.450  20.140  22.500  1.00  0.00            
ATOM      6  C2  GCD     1      25.440  18.240  22.450  1.00  0.00            
ATOM      7  H4  GCD     1      26.340  17.890  21.930  1.00  0.00            
ATOM      8  C3  GCD     1      24.510  18.650  21.300  1.00  0.00            
ATOM      9  H5  GCD     1      23.570  19.150  21.590  1.00  0.00            
ATOM     10  C4  GCD     1      24.070  17.430  20.520  1.00  0.00            
ATOM     11  H6  GCD     1      24.910  16.890  20.070  1.00  0.00            
ATOM     12  O2  GCD     1      23.010  17.800  19.630  1.00  0.00            
ATOM     13  H7  GCD     1      22.860  17.040  19.050  1.00  0.00            
ATOM     14  C5  GCD     1      23.450  16.470  21.490  1.00  0.00            
ATOM     15  H8  GCD     1      22.580  16.880  22.010  1.00  0.00            
ATOM     16  O3  GCD     1      23.020  15.340  20.780  1.00  0.00            
ATOM     17  H9  GCD     1      23.690  14.650  20.820  1.00  0.00            
ATOM     18  C6  GCD     1      24.450  16.100  22.670  1.00  0.00            
ATOM     19  O4  GCD     1      24.800  17.270  23.320  1.00  0.00            
ATOM     20  H10 GCD     1      23.990  15.480  23.440  1.00  0.00            
ATOM     21  O5  GCD     1      25.630  15.470  22.200  1.00  0.00            
ATOM     22  C7  GCD     1      25.750  14.050  22.400  1.00  0.00            
ATOM     23  H11 GCD     1      24.820  13.600  22.770  1.00  0.00            
ATOM     24  C8  GCD     1      26.030  13.460  21.030  1.00  0.00            
ATOM     25  H12 GCD     1      26.730  14.180  20.610  1.00  0.00            
ATOM     26  O6  GCD     1      24.860  13.450  20.230  1.00  0.00            
ATOM     27  H13 GCD     1      25.000  13.650  19.300  1.00  0.00            
ATOM     28  C9  GCD     1      26.600  12.070  21.110  1.00  0.00            
ATOM     29  H14 GCD     1      25.800  11.340  21.300  1.00  0.00            
ATOM     30  O7  GCD     1      27.070  11.610  19.830  1.00  0.00            
ATOM     31  H15 GCD     1      27.990  11.890  19.830  1.00  0.00            
ATOM     32  C10 GCD     1      27.680  11.840  22.170  1.00  0.00            
ATOM     33  H16 GCD     1      27.920  10.780  22.220  1.00  0.00            
ATOM     34  O8  GCD     1      27.290  12.360  23.400  1.00  0.00            
ATOM     35  C11 GCD     1      26.920  13.790  23.390  1.00  0.00            
ATOM     36  H17 GCD     1      27.760  14.250  22.850  1.00  0.00            
ATOM     37  C12 GCD     1      26.650  14.260  24.760  1.00  0.00            
ATOM     38  H18 GCD     1      26.300  15.290  24.630  1.00  0.00            
ATOM     39  H19 GCD     1      27.550  14.320  25.400  1.00  0.00            
ATOM     40  O9  GCD     1      25.650  13.410  25.450  1.00  0.00            
ATOM     41  H20 GCD     1      24.960  13.100  24.850  1.00  0.00            
ATOM     42  O10 GCD     1      28.930  12.430  21.720  1.00  0.00            
ATOM     43  C13 GCD     1      29.970  11.470  21.390  1.00  0.00            
ATOM     44  H21 GCD     1      29.570  10.460  21.230  1.00  0.00            
ATOM     45  C14 GCD     1      30.610  11.920  20.100  1.00  0.00            
ATOM     46  H22 GCD     1      30.920  12.970  20.100  1.00  0.00            
ATOM     47  O11 GCD     1      29.680  11.820  19.080  1.00  0.00            
ATOM     48  H23 GCD     1      30.140  11.710  18.240  1.00  0.00            
ATOM     49  C15 GCD     1      31.830  11.030  19.740  1.00  0.00            
ATOM     50  H24 GCD     1      31.470  10.030  19.460  1.00  0.00            
ATOM     51  O12 GCD     1      32.410  11.440  18.500  1.00  0.00            
ATOM     52  H25 GCD     1      33.340  11.660  18.650  1.00  0.00            
ATOM     53  C16 GCD     1      32.760  10.940  20.870  1.00  0.00            
ATOM     54  H26 GCD     1      33.530  10.220  20.590  1.00  0.00            
ATOM     55  O13 GCD     1      32.020  10.530  22.020  1.00  0.00            
ATOM     56  C17 GCD     1      31.040  11.460  22.500  1.00  0.00            
ATOM     57  H27 GCD     1      31.490  12.470  22.540  1.00  0.00            
ATOM     58  C18 GCD     1      30.650  10.990  23.890  1.00  0.00            
ATOM     59  H28 GCD     1      30.020  11.810  24.240  1.00  0.00            
ATOM     60  H29 GCD     1      31.590  10.840  24.430  1.00  0.00            
ATOM     61  O14 GCD     1      29.880   9.700  23.850  1.00  0.00            
ATOM     62  H30 GCD     1      29.030   9.850  24.290  1.00  0.00            
ATOM     63  O15 GCD     1      33.340  12.210  21.040  1.00  0.00            
ATOM     64  C19 GCD     1      34.720  12.290  21.290  1.00  0.00            
ATOM     65  H31 GCD     1      35.200  11.340  21.550  1.00  0.00            
ATOM     66  C20 GCD     1      35.400  12.820  20.020  1.00  0.00            
ATOM     67  H32 GCD     1      34.830  13.750  19.820  1.00  0.00            
ATOM     68  O16 GCD     1      35.210  11.890  18.980  1.00  0.00            
ATOM     69  H33 GCD     1      35.790  11.130  19.140  1.00  0.00            
ATOM     70  C21 GCD     1      36.900  13.150  20.170  1.00  0.00            
ATOM     71  H34 GCD     1      37.430  12.230  20.460  1.00  0.00            
ATOM     72  O17 GCD     1      37.580  13.740  18.970  1.00  0.00            
ATOM     73  H35 GCD     1      37.720  14.680  19.130  1.00  0.00            
ATOM     74  C22 GCD     1      37.030  14.110  21.360  1.00  0.00            
ATOM     75  H36 GCD     1      38.090  14.250  21.580  1.00  0.00            
ATOM     76  O18 GCD     1      36.410  13.540  22.490  1.00  0.00            
ATOM     77  C23 GCD     1      34.970  13.330  22.450  1.00  0.00            
ATOM     78  H37 GCD     1      34.430  14.230  22.120  1.00  0.00            
ATOM     79  C24 GCD     1      34.460  12.800  23.740  1.00  0.00            
ATOM     80  H38 GCD     1      35.140  12.070  24.180  1.00  0.00            
ATOM     81  H39 GCD     1      33.590  12.170  23.510  1.00  0.00            
ATOM     82  O19 GCD     1      34.220  13.740  24.740  1.00  0.00            
ATOM     83  H40 GCD     1      33.320  14.050  24.600  1.00  0.00            
ATOM     84  O20 GCD     1      36.440  15.410  21.000  1.00  0.00            
ATOM     85  C25 GCD     1      37.190  16.600  21.330  1.00  0.00            
ATOM     86  H41 GCD     1      38.190  16.500  21.780  1.00  0.00            
ATOM     87  C26 GCD     1      37.460  17.390  20.060  1.00  0.00            
ATOM     88  H42 GCD     1      36.570  17.740  19.510  1.00  0.00            
ATOM     89  O21 GCD     1      38.260  16.630  19.190  1.00  0.00            
ATOM     90  H43 GCD     1      38.730  17.230  18.600  1.00  0.00            
ATOM     91  C27 GCD     1      38.260  18.670  20.360  1.00  0.00            
ATOM     92  H44 GCD     1      39.200  18.530  20.920  1.00  0.00            
ATOM     93  O22 GCD     1      38.570  19.390  19.200  1.00  0.00            
ATOM     94  H45 GCD     1      37.740  19.810  18.960  1.00  0.00            
ATOM     95  C28 GCD     1      37.400  19.550  21.260  1.00  0.00            
ATOM     96  H46 GCD     1      37.950  20.410  21.650  1.00  0.00            
ATOM     97  O23 GCD     1      37.030  18.750  22.410  1.00  0.00            
ATOM     98  C29 GCD     1      36.310  17.550  22.120  1.00  0.00            
ATOM     99  H47 GCD     1      35.330  17.730  21.660  1.00  0.00            
ATOM    100  C30 GCD     1      35.870  16.910  23.420  1.00  0.00            
ATOM    101  H48 GCD     1      36.730  16.730  24.070  1.00  0.00            
ATOM    102  H49 GCD     1      35.220  16.030  23.370  1.00  0.00            
ATOM    103  O24 GCD     1      35.010  17.780  24.230  1.00  0.00            
ATOM    104  H50 GCD     1      35.460  18.610  24.420  1.00  0.00            
ATOM    105  O25 GCD     1      36.250  20.000  20.460  1.00  0.00            
ATOM    106  C31 GCD     1      36.060  21.380  20.320  1.00  0.00            
ATOM    107  H51 GCD     1      37.000  21.920  20.530  1.00  0.00            
ATOM    108  C32 GCD     1      35.630  21.660  18.870  1.00  0.00            
ATOM    109  H52 GCD     1      34.790  20.990  18.640  1.00  0.00            
ATOM    110  O26 GCD     1      36.740  21.410  18.010  1.00  0.00            
ATOM    111  H53 GCD     1      36.430  21.650  17.130  1.00  0.00            
ATOM    112  C33 GCD     1      35.210  23.100  18.740  1.00  0.00            
ATOM    113  H54 GCD     1      36.070  23.690  19.090  1.00  0.00            
ATOM    114  O27 GCD     1      34.970  23.400  17.310  1.00  0.00            
ATOM    115  H55 GCD     1      35.020  24.350  17.150  1.00  0.00            
ATOM    116  C34 GCD     1      34.060  23.390  19.700  1.00  0.00            
ATOM    117  H56 GCD     1      33.820  24.460  19.660  1.00  0.00            
ATOM    118  O28 GCD     1      34.460  23.140  21.020  1.00  0.00            
ATOM    119  C35 GCD     1      34.960  21.820  21.260  1.00  0.00            
ATOM    120  H57 GCD     1      34.110  21.190  20.990  1.00  0.00            
ATOM    121  C36 GCD     1      35.210  21.550  22.670  1.00  0.00            
ATOM    122  H58 GCD     1      35.300  20.480  22.880  1.00  0.00            
ATOM    123  H59 GCD     1      34.410  21.910  23.320  1.00  0.00            
ATOM    124  O29 GCD     1      36.330  22.240  23.080  1.00  0.00            
ATOM    125  H60 GCD     1      36.360  22.260  24.040  1.00  0.00            
ATOM    126  O30 GCD     1      32.910  22.640  19.380  1.00  0.00            
ATOM    127  C37 GCD     1      31.850  23.360  18.690  1.00  0.00            
ATOM    128  H61 GCD     1      32.280  24.240  18.200  1.00  0.00            
ATOM    129  C38 GCD     1      31.200  22.520  17.560  1.00  0.00            
ATOM    130  H62 GCD     1      30.870  21.590  18.060  1.00  0.00            
ATOM    131  O31 GCD     1      32.170  22.280  16.490  1.00  0.00            
ATOM    132  H63 GCD     1      33.080  22.390  16.770  1.00  0.00            
ATOM    133  C39 GCD     1      29.930  23.160  17.020  1.00  0.00            
ATOM    134  H64 GCD     1      30.180  24.140  16.600  1.00  0.00            
ATOM    135  O32 GCD     1      29.340  22.360  15.940  1.00  0.00            
ATOM    136  H65 GCD     1      30.010  22.200  15.270  1.00  0.00            
ATOM    137  C40 GCD     1      28.920  23.470  18.100  1.00  0.00            
ATOM    138  H66 GCD     1      28.100  23.910  17.520  1.00  0.00            
ATOM    139  O33 GCD     1      29.630  24.340  19.080  1.00  0.00            
ATOM    140  C41 GCD     1      30.740  23.790  19.740  1.00  0.00            
ATOM    141  H67 GCD     1      30.450  22.870  20.260  1.00  0.00            
ATOM    142  C42 GCD     1      31.160  24.650  20.830  1.00  0.00            
ATOM    143  H68 GCD     1      31.970  24.180  21.400  1.00  0.00            
ATOM    144  H69 GCD     1      30.300  24.820  21.490  1.00  0.00            
ATOM    145  O34 GCD     1      31.680  25.970  20.500  1.00  0.00            
ATOM    146  H70 GCD     1      31.580  26.550  21.270  1.00  0.00            
ATOM    147  O35 GCD     1      28.430  22.200  18.720  1.00  0.00            
ATOM    148  C43 GCD     1      27.030  22.080  18.900  1.00  0.00            
ATOM    149  H71 GCD     1      26.530  22.960  18.490  1.00  0.00            
ATOM    150  C44 GCD     1      26.620  20.790  18.130  1.00  0.00            
ATOM    151  H72 GCD     1      27.300  19.980  18.420  1.00  0.00            
ATOM    152  O36 GCD     1      26.820  21.110  16.770  1.00  0.00            
ATOM    153  H73 GCD     1      27.750  21.310  16.610  1.00  0.00            
ATOM    154  C45 GCD     1      25.160  20.610  18.330  1.00  0.00            
ATOM    155  H74 GCD     1      24.700  21.520  17.920  1.00  0.00            
ATOM    156  O37 GCD     1      24.740  19.430  17.650  1.00  0.00            
ATOM    157  H75 GCD     1      25.320  18.710  17.900  1.00  0.00            
ATOM    158  C46 GCD     1      24.790  20.570  19.780  1.00  0.00            
ATOM    159  H76 GCD     1      23.720  20.490  19.980  1.00  0.00            
ATOM    160  O38 GCD     1      25.350  19.410  20.370  1.00  0.00            
ATOM    161  O39 GCD     1      25.290  21.780  20.400  1.00  0.00            
ATOM    162  C47 GCD     1      26.710  21.980  20.330  1.00  0.00            
ATOM    163  H77 GCD     1      27.120  21.040  20.720  1.00  0.00            
ATOM    164  C48 GCD     1      27.180  23.180  21.190  1.00  0.00            
ATOM    165  H78 GCD     1      26.720  24.090  20.780  1.00  0.00            
ATOM    166  H79 GCD     1      28.280  23.190  21.110  1.00  0.00            
ATOM    167  O40 GCD     1      26.870  23.100  22.540  1.00  0.00            
ATOM    168  H80 GCD     1      25.930  23.210  22.750  1.00  0.00            
ATOM    169  C1  CM8     2      30.840  21.930  23.300  1.00  0.00            
ATOM    170  C2  CM8     2      30.110  20.540  23.000  1.00  0.00            
ATOM    171  C3  CM8     2      30.550  19.950  21.680  1.00  0.00            
ATOM    172  O1  CM8     2      30.110  20.310  20.640  1.00  0.00            
ATOM    173  N1  CM8     2      31.520  19.020  21.850  1.00  0.00            
ATOM    174  C4  CM8     2      32.050  18.220  20.870  1.00  0.00            
ATOM    175  C5  CM8     2      31.940  16.800  20.940  1.00  0.00            
ATOM    176  C6  CM8     2      32.590  15.960  20.040  1.00  0.00            
ATOM    177  C7  CM8     2      33.400  16.460  19.000  1.00  0.00            
ATOM    178  Cl1 CM8     2      34.080  15.330  17.830  1.00  0.00            
ATOM    179  C8  CM8     2      33.500  17.880  18.890  1.00  0.00            
ATOM    180  Cl2 CM8     2      34.330  18.630  17.570  1.00  0.00            
ATOM    181  C9  CM8     2      32.850  18.720  19.810  1.00  0.00            
ATOM    182  H1  CM8     2      31.900  21.660  23.390  1.00  0.00            
ATOM    183  H2  CM8     2      30.730  22.630  22.460  1.00  0.00            
ATOM    184  H3  CM8     2      30.560  22.480  24.210  1.00  0.00            
ATOM    185  H4  CM8     2      29.010  20.630  22.960  1.00  0.00            
ATOM    186  H5  CM8     2      30.230  19.820  23.820  1.00  0.00            
ATOM    187  H6  CM8     2      31.910  18.890  22.770  1.00  0.00            
ATOM    188  H7  CM8     2      31.360  16.450  21.780  1.00  0.00            
ATOM    189  H8  CM8     2      32.570  14.890  20.250  1.00  0.00            
ATOM    190  H9  CM8     2      33.090  19.770  19.780  1.00  0.00            
TER
ENDMDL
MODEL        1
ATOM      1  H1  GCD     1      24.870  18.870  25.590  1.00  0.00            
ATOM      2  O1  GCD     1      24.560  18.610  24.720  1.00  0.00            
ATOM      3  C1  GCD     1      24.710  19.660  23.810  1.00  0.00            
ATOM      4  H2  GCD     1      23.840  20.330  23.810  1.00  0.00            
ATOM      5  H3  GCD     1      25.550  20.320  24.050  1.00  0.00            
ATOM      6  C2  GCD     1      24.890  19.320  22.360  1.00  0.00            
ATOM      7  H4  GCD     1      24.870  20.210  21.720  1.00  0.00            
ATOM      8  C3  GCD     1      23.850  18.360  21.890  1.00  0.00            
ATOM      9  H5  GCD     1      23.780  17.440  22.480  1.00  0.00            
ATOM     10  C4  GCD     1      24.300  17.910  20.520  1.00  0.00            
ATOM     11  H6  GCD     1      24.460  18.850  19.970  1.00  0.00            
ATOM     12  O2  GCD     1      23.300  17.080  19.890  1.00  0.00            
ATOM     13  H7  GCD     1      23.700  16.280  19.530  1.00  0.00            
ATOM     14  C5  GCD     1      25.730  17.260  20.660  1.00  0.00            
ATOM     15  H8  GCD     1      25.700  16.600  21.530  1.00  0.00            
ATOM     16  O3  GCD     1      26.280  16.640  19.470  1.00  0.00            
ATOM     17  H9  GCD     1      25.570  16.060  19.180  1.00  0.00            
ATOM     18  C6  GCD     1      26.750  18.250  21.140  1.00  0.00            
ATOM     19  O4  GCD     1      26.200  18.710  22.410  1.00  0.00            
ATOM     20  H10 GCD     1      27.720  17.800  21.340  1.00  0.00            
ATOM     21  O5  GCD     1      26.800  19.420  20.280  1.00  0.00            
ATOM     22  C7  GCD     1      28.130  19.940  20.180  1.00  0.00            
ATOM     23  H11 GCD     1      28.810  19.340  20.790  1.00  0.00            
ATOM     24  C8  GCD     1      28.530  19.750  18.720  1.00  0.00            
ATOM     25  H12 GCD     1      27.760  20.260  18.120  1.00  0.00            
ATOM     26  O6  GCD     1      28.500  18.380  18.430  1.00  0.00            
ATOM     27  H13 GCD     1      27.600  18.100  18.620  1.00  0.00            
ATOM     28  C9  GCD     1      29.920  20.430  18.460  1.00  0.00            
ATOM     29  H14 GCD     1      30.610  19.840  19.080  1.00  0.00            
ATOM     30  O7  GCD     1      30.330  20.280  17.090  1.00  0.00            
ATOM     31  H15 GCD     1      30.470  19.360  16.840  1.00  0.00            
ATOM     32  C10 GCD     1      29.840  21.910  18.840  1.00  0.00            
ATOM     33  H16 GCD     1      30.900  22.200  18.840  1.00  0.00            
ATOM     34  O8  GCD     1      29.330  22.020  20.220  1.00  0.00            
ATOM     35  C11 GCD     1      28.080  21.470  20.550  1.00  0.00            
ATOM     36  H17 GCD     1      27.380  22.140  20.050  1.00  0.00            
ATOM     37  C12 GCD     1      27.840  21.720  22.000  1.00  0.00            
ATOM     38  H18 GCD     1      28.690  21.320  22.570  1.00  0.00            
ATOM     39  H19 GCD     1      26.920  21.200  22.270  1.00  0.00            
ATOM     40  O9  GCD     1      27.820  23.180  22.240  1.00  0.00            
ATOM     41  H20 GCD     1      27.790  23.370  23.190  1.00  0.00            
ATOM     42  O10 GCD     1      29.100  22.700  17.900  1.00  0.00            
ATOM     43  C13 GCD     1      29.710  23.710  17.170  1.00  0.00            
ATOM     44  H21 GCD     1      30.740  23.410  16.930  1.00  0.00            
ATOM     45  C14 GCD     1      29.030  23.770  15.800  1.00  0.00            
ATOM     46  H22 GCD     1      27.960  23.910  16.020  1.00  0.00            
ATOM     47  O11 GCD     1      29.300  22.530  15.030  1.00  0.00            
ATOM     48  H23 GCD     1      29.240  21.840  15.710  1.00  0.00            
ATOM     49  C15 GCD     1      29.420  25.010  15.070  1.00  0.00            
ATOM     50  H24 GCD     1      30.480  25.040  14.800  1.00  0.00            
ATOM     51  O12 GCD     1      28.670  25.250  13.840  1.00  0.00            
ATOM     52  H25 GCD     1      28.780  24.530  13.200  1.00  0.00            
ATOM     53  C16 GCD     1      29.260  26.210  15.970  1.00  0.00            
ATOM     54  H26 GCD     1      29.760  27.070  15.500  1.00  0.00            
ATOM     55  O13 GCD     1      30.000  26.120  17.170  1.00  0.00            
ATOM     56  C17 GCD     1      29.500  25.070  17.920  1.00  0.00            
ATOM     57  H27 GCD     1      28.460  25.360  18.100  1.00  0.00            
ATOM     58  C18 GCD     1      30.160  25.050  19.220  1.00  0.00            
ATOM     59  H28 GCD     1      29.570  24.490  19.960  1.00  0.00            
ATOM     60  H29 GCD     1      30.140  26.070  19.630  1.00  0.00            
ATOM     61  O14 GCD     1      31.470  24.560  19.300  1.00  0.00            
ATOM     62  H30 GCD     1      31.940  24.880  18.520  1.00  0.00            
ATOM     63  O15 GCD     1      27.910  26.560  16.120  1.00  0.00            
ATOM     64  C19 GCD     1      27.490  27.890  15.720  1.00  0.00            
ATOM     65  H31 GCD     1      28.350  28.400  15.280  1.00  0.00            
ATOM     66  C20 GCD     1      26.440  27.800  14.610  1.00  0.00            
ATOM     67  H32 GCD     1      25.660  27.110  14.970  1.00  0.00            
ATOM     68  O16 GCD     1      26.940  27.350  13.360  1.00  0.00            
ATOM     69  H33 GCD     1      27.600  26.690  13.590  1.00  0.00            
ATOM     70  C21 GCD     1      25.780  29.140  14.310  1.00  0.00            
ATOM     71  H34 GCD     1      26.580  29.730  13.850  1.00  0.00            
ATOM     72  O17 GCD     1      24.670  29.030  13.380  1.00  0.00            
ATOM     73  H35 GCD     1      23.900  28.560  13.740  1.00  0.00            
ATOM     74  C22 GCD     1      25.450  29.810  15.710  1.00  0.00            
ATOM     75  H36 GCD     1      25.150  30.840  15.480  1.00  0.00            
ATOM     76  O18 GCD     1      26.660  29.920  16.500  1.00  0.00            
ATOM     77  C23 GCD     1      26.960  28.640  16.930  1.00  0.00            
ATOM     78  H37 GCD     1      26.080  28.080  17.250  1.00  0.00            
ATOM     79  C24 GCD     1      28.030  28.760  17.990  1.00  0.00            
ATOM     80  H38 GCD     1      28.940  29.250  17.630  1.00  0.00            
ATOM     81  H39 GCD     1      28.460  27.820  18.370  1.00  0.00            
ATOM     82  O19 GCD     1      27.520  29.300  19.250  1.00  0.00            
ATOM     83  H40 GCD     1      28.260  29.890  19.480  1.00  0.00            
ATOM     84  O20 GCD     1      24.360  29.210  16.310  1.00  0.00            
ATOM     85  C25 GCD     1      23.350  30.070  16.770  1.00  0.00            
ATOM     86  H41 GCD     1      23.690  31.110  16.900  1.00  0.00            
ATOM     87  C26 GCD     1      22.240  30.210  15.690  1.00  0.00            
ATOM     88  H42 GCD     1      22.070  29.160  15.400  1.00  0.00            
ATOM     89  O21 GCD     1      22.620  30.910  14.490  1.00  0.00            
ATOM     90  H43 GCD     1      23.140  31.670  14.740  1.00  0.00            
ATOM     91  C27 GCD     1      21.030  30.810  16.380  1.00  0.00            
ATOM     92  H44 GCD     1      21.350  31.860  16.450  1.00  0.00            
ATOM     93  O22 GCD     1      19.920  30.720  15.560  1.00  0.00            
ATOM     94  H45 GCD     1      19.680  29.820  15.320  1.00  0.00            
ATOM     95  C28 GCD     1      20.650  30.210  17.680  1.00  0.00            
ATOM     96  H46 GCD     1      19.850  30.650  18.280  1.00  0.00            
ATOM     97  O23 GCD     1      21.750  30.370  18.490  1.00  0.00            
ATOM     98  C29 GCD     1      22.890  29.630  18.160  1.00  0.00            
ATOM     99  H47 GCD     1      22.670  28.560  18.200  1.00  0.00            
ATOM    100  C30 GCD     1      23.830  29.910  19.270  1.00  0.00            
ATOM    101  H48 GCD     1      24.740  29.340  19.060  1.00  0.00            
ATOM    102  H49 GCD     1      23.400  29.450  20.170  1.00  0.00            
ATOM    103  O24 GCD     1      24.200  31.270  19.470  1.00  0.00            
ATOM    104  H50 GCD     1      23.400  31.760  19.250  1.00  0.00            
ATOM    105  O25 GCD     1      20.370  28.840  17.630  1.00  0.00            
ATOM    106  C31 GCD     1      18.970  28.530  17.420  1.00  0.00            
ATOM    107  H51 GCD     1      18.370  29.410  17.140  1.00  0.00            
ATOM    108  C32 GCD     1      18.950  27.460  16.300  1.00  0.00            
ATOM    109  H52 GCD     1      19.770  26.740  16.450  1.00  0.00            
ATOM    110  O26 GCD     1      19.090  28.040  14.950  1.00  0.00            
ATOM    111  H53 GCD     1      18.970  27.310  14.340  1.00  0.00            
ATOM    112  C33 GCD     1      17.590  26.670  16.380  1.00  0.00            
ATOM    113  H54 GCD     1      16.780  27.390  16.170  1.00  0.00            
ATOM    114  O27 GCD     1      17.550  25.630  15.390  1.00  0.00            
ATOM    115  H55 GCD     1      18.310  25.040  15.530  1.00  0.00            
ATOM    116  C34 GCD     1      17.260  26.110  17.710  1.00  0.00            
ATOM    117  H56 GCD     1      16.290  25.610  17.770  1.00  0.00            
ATOM    118  O28 GCD     1      17.240  27.260  18.530  1.00  0.00            
ATOM    119  C35 GCD     1      18.530  27.930  18.710  1.00  0.00            
ATOM    120  H57 GCD     1      19.350  27.260  19.020  1.00  0.00            
ATOM    121  C36 GCD     1      18.360  28.960  19.810  1.00  0.00            
ATOM    122  H58 GCD     1      19.350  29.370  20.040  1.00  0.00            
ATOM    123  H59 GCD     1      18.060  28.470  20.740  1.00  0.00            
ATOM    124  O29 GCD     1      17.490  29.990  19.520  1.00  0.00            
ATOM    125  H60 GCD     1      17.350  30.460  20.350  1.00  0.00            
ATOM    126  O30 GCD     1      18.270  25.170  18.140  1.00  0.00            
ATOM    127  C37 GCD     1      17.700  24.090  18.950  1.00  0.00            
ATOM    128  H61 GCD     1      16.610  24.010  18.860  1.00  0.00            
ATOM    129  C38 GCD     1      18.130  22.790  18.260  1.00  0.00            
ATOM    130  H62 GCD     1      19.220  22.770  18.130  1.00  0.00            
ATOM    131  O31 GCD     1      17.460  22.780  16.940  1.00  0.00            
ATOM    132  H63 GCD     1      16.780  22.090  16.960  1.00  0.00            
ATOM    133  C39 GCD     1      17.720  21.620  19.040  1.00  0.00            
ATOM    134  H64 GCD     1      16.620  21.610  19.040  1.00  0.00            
ATOM    135  O32 GCD     1      18.190  20.420  18.590  1.00  0.00            
ATOM    136  H65 GCD     1      18.140  19.760  19.290  1.00  0.00            
ATOM    137  C40 GCD     1      18.000  21.810  20.590  1.00  0.00            
ATOM    138  H66 GCD     1      17.410  21.040  21.090  1.00  0.00            
ATOM    139  O33 GCD     1      17.600  23.080  21.080  1.00  0.00            
ATOM    140  C41 GCD     1      18.250  24.150  20.340  1.00  0.00            
ATOM    141  H67 GCD     1      19.310  23.920  20.510  1.00  0.00            
ATOM    142  C42 GCD     1      17.760  25.410  21.070  1.00  0.00            
ATOM    143  H68 GCD     1      16.680  25.390  21.280  1.00  0.00            
ATOM    144  H69 GCD     1      18.060  26.290  20.480  1.00  0.00            
ATOM    145  O34 GCD     1      18.410  25.490  22.370  1.00  0.00            
ATOM    146  H70 GCD     1      18.330  24.610  22.760  1.00  0.00            
ATOM    147  O35 GCD     1      19.360  21.400  20.970  1.00  0.00            
ATOM    148  C43 GCD     1      19.480  20.420  21.930  1.00  0.00            
ATOM    149  H71 GCD     1      18.610  20.370  22.600  1.00  0.00            
ATOM    150  C44 GCD     1      19.750  19.080  21.300  1.00  0.00            
ATOM    151  H72 GCD     1      20.410  19.410  20.490  1.00  0.00            
ATOM    152  O36 GCD     1      18.590  18.620  20.590  1.00  0.00            
ATOM    153  H73 GCD     1      17.940  18.140  21.120  1.00  0.00            
ATOM    154  C45 GCD     1      20.440  18.020  22.240  1.00  0.00            
ATOM    155  H74 GCD     1      19.730  17.690  23.020  1.00  0.00            
ATOM    156  O37 GCD     1      20.790  16.920  21.420  1.00  0.00            
ATOM    157  H75 GCD     1      21.540  17.250  20.920  1.00  0.00            
ATOM    158  C46 GCD     1      21.600  18.600  22.960  1.00  0.00            
ATOM    159  H76 GCD     1      22.150  18.010  23.700  1.00  0.00            
ATOM    160  O38 GCD     1      22.560  18.990  21.900  1.00  0.00            
ATOM    161  O39 GCD     1      21.100  19.810  23.630  1.00  0.00            
ATOM    162  C47 GCD     1      20.700  20.860  22.780  1.00  0.00            
ATOM    163  H77 GCD     1      21.530  21.070  22.100  1.00  0.00            
ATOM    164  C48 GCD     1      20.390  22.100  23.680  1.00  0.00            
ATOM    165  H78 GCD     1      19.550  21.880  24.350  1.00  0.00            
ATOM    166  H79 GCD     1      19.950  22.820  22.980  1.00  0.00            
ATOM    167  O40 GCD     1      21.590  22.590  24.310  1.00  0.00            
ATOM    168  H80 GCD     1      22.120  22.910  23.570  1.00  0.00            
ATOM    169  C1  CM8     2      24.960  23.910  24.170  1.00  0.00            
ATOM    170  C2  CM8     2      24.650  24.920  23.040  1.00  0.00            
ATOM    171  C3  CM8     2      23.870  24.230  21.860  1.00  0.00            
ATOM    172  O1  CM8     2      22.750  23.690  21.960  1.00  0.00            
ATOM    173  N1  CM8     2      24.580  24.080  20.700  1.00  0.00            
ATOM    174  C4  CM8     2      24.490  23.190  19.670  1.00  0.00            
ATOM    175  C5  CM8     2      25.590  23.240  18.810  1.00  0.00            
ATOM    176  C6  CM8     2      25.660  22.470  17.660  1.00  0.00            
ATOM    177  C7  CM8     2      24.600  21.580  17.400  1.00  0.00            
ATOM    178  Cl1 CM8     2      24.830  20.520  16.040  1.00  0.00            
ATOM    179  C8  CM8     2      23.620  21.400  18.360  1.00  0.00            
ATOM    180  Cl2 CM8     2      22.180  20.270  18.170  1.00  0.00            
ATOM    181  C9  CM8     2      23.560  22.190  19.500  1.00  0.00            
ATOM    182  H1  CM8     2      25.660  24.250  24.950  1.00  0.00            
ATOM    183  H2  CM8     2      24.030  23.670  24.710  1.00  0.00            
ATOM    184  H3  CM8     2      25.350  22.970  23.750  1.00  0.00            
ATOM    185  H4  CM8     2      25.540  25.380  22.610  1.00  0.00            
ATOM    186  H5  CM8     2      24.030  25.770  23.350  1.00  0.00            
ATOM    187  H6  CM8     2      25.330  24.750  20.660  1.00  0.00            
ATOM    188  H7  CM8     2      26.320  24.000  19.060  1.00  0.00            
ATOM    189  H8  CM8     2      26.500  22.490  16.980  1.00  0.00            
ATOM    190  H9  CM8     2      22.730  22.090  20.200  1.00  0.00            
TER
ENDMDL
MODEL        1
ATOM      1  H1  GCD     1       3.920  14.000  24.170  1.00  0.00            
ATOM      2  O1  GCD     1       3.820  13.810  23.230  1.00  0.00            
ATOM      3  C1  GCD     1       5.090  13.630  22.600  1.00  0.00            
ATOM      4  H2  GCD     1       5.740  14.410  23.010  1.00  0.00            
ATOM      5  H3  GCD     1       5.530  12.670  22.880  1.00  0.00            
ATOM      6  C2  GCD     1       5.050  13.880  21.100  1.00  0.00            
ATOM      7  H4  GCD     1       6.060  13.770  20.680  1.00  0.00            
ATOM      8  C3  GCD     1       4.450  15.230  20.690  1.00  0.00            
ATOM      9  H5  GCD     1       3.410  15.420  20.980  1.00  0.00            
ATOM     10  C4  GCD     1       4.640  15.430  19.150  1.00  0.00            
ATOM     11  H6  GCD     1       5.720  15.480  18.920  1.00  0.00            
ATOM     12  O2  GCD     1       4.030  16.670  18.900  1.00  0.00            
ATOM     13  H7  GCD     1       4.340  17.310  19.550  1.00  0.00            
ATOM     14  C5  GCD     1       4.080  14.230  18.400  1.00  0.00            
ATOM     15  H8  GCD     1       2.990  14.210  18.550  1.00  0.00            
ATOM     16  O3  GCD     1       4.350  14.320  17.030  1.00  0.00            
ATOM     17  H9  GCD     1       3.870  15.000  16.550  1.00  0.00            
ATOM     18  C6  GCD     1       4.500  12.840  18.920  1.00  0.00            
ATOM     19  O4  GCD     1       4.310  12.860  20.370  1.00  0.00            
ATOM     20  H10 GCD     1       3.910  12.050  18.440  1.00  0.00            
ATOM     21  O5  GCD     1       5.930  12.590  18.720  1.00  0.00            
ATOM     22  C7  GCD     1       6.290  11.410  18.010  1.00  0.00            
ATOM     23  H11 GCD     1       5.430  10.730  17.990  1.00  0.00            
ATOM     24  C8  GCD     1       6.780  11.730  16.550  1.00  0.00            
ATOM     25  H12 GCD     1       7.650  12.400  16.550  1.00  0.00            
ATOM     26  O6  GCD     1       5.830  12.380  15.690  1.00  0.00            
ATOM     27  H13 GCD     1       5.420  13.140  16.130  1.00  0.00            
ATOM     28  C9  GCD     1       7.320  10.400  15.970  1.00  0.00            
ATOM     29  H14 GCD     1       6.470   9.700  15.900  1.00  0.00            
ATOM     30  O7  GCD     1       7.790  10.460  14.630  1.00  0.00            
ATOM     31  H15 GCD     1       8.380  11.230  14.550  1.00  0.00            
ATOM     32  C10 GCD     1       8.330   9.690  16.800  1.00  0.00            
ATOM     33  H16 GCD     1       8.500   8.680  16.410  1.00  0.00            
ATOM     34  O8  GCD     1       7.820   9.470  18.080  1.00  0.00            
ATOM     35  C11 GCD     1       7.380  10.700  18.850  1.00  0.00            
ATOM     36  H17 GCD     1       8.280  11.330  18.820  1.00  0.00            
ATOM     37  C12 GCD     1       6.970  10.410  20.280  1.00  0.00            
ATOM     38  H18 GCD     1       5.980   9.970  20.440  1.00  0.00            
ATOM     39  H19 GCD     1       6.910  11.420  20.720  1.00  0.00            
ATOM     40  O9  GCD     1       7.930   9.680  20.990  1.00  0.00            
ATOM     41  H20 GCD     1       8.140  10.070  21.840  1.00  0.00            
ATOM     42  O10 GCD     1       9.470  10.520  16.940  1.00  0.00            
ATOM     43  C13 GCD     1      10.820   9.940  16.950  1.00  0.00            
ATOM     44  H21 GCD     1      10.750   8.930  17.390  1.00  0.00            
ATOM     45  C14 GCD     1      11.310   9.790  15.490  1.00  0.00            
ATOM     46  H22 GCD     1      11.190  10.790  15.050  1.00  0.00            
ATOM     47  O11 GCD     1      10.550   8.820  14.700  1.00  0.00            
ATOM     48  H23 GCD     1      10.640   7.910  15.010  1.00  0.00            
ATOM     49  C15 GCD     1      12.760   9.280  15.430  1.00  0.00            
ATOM     50  H24 GCD     1      12.910   8.220  15.650  1.00  0.00            
ATOM     51  O12 GCD     1      13.180   9.540  14.100  1.00  0.00            
ATOM     52  H25 GCD     1      13.450  10.450  13.960  1.00  0.00            
ATOM     53  C16 GCD     1      13.590  10.120  16.450  1.00  0.00            
ATOM     54  H26 GCD     1      14.600   9.730  16.580  1.00  0.00            
ATOM     55  O13 GCD     1      12.980  10.120  17.750  1.00  0.00            
ATOM     56  C17 GCD     1      11.750  10.780  17.740  1.00  0.00            
ATOM     57  H27 GCD     1      11.860  11.810  17.370  1.00  0.00            
ATOM     58  C18 GCD     1      11.330  10.970  19.190  1.00  0.00            
ATOM     59  H28 GCD     1      11.390   9.970  19.630  1.00  0.00            
ATOM     60  H29 GCD     1      10.270  11.260  19.250  1.00  0.00            
ATOM     61  O14 GCD     1      12.090  11.900  19.950  1.00  0.00            
ATOM     62  H30 GCD     1      12.700  11.380  20.480  1.00  0.00            
ATOM     63  O15 GCD     1      13.720  11.510  16.090  1.00  0.00            
ATOM     64  C19 GCD     1      15.020  11.900  15.680  1.00  0.00            
ATOM     65  H31 GCD     1      15.570  11.050  15.240  1.00  0.00            
ATOM     66  C20 GCD     1      14.900  12.800  14.520  1.00  0.00            
ATOM     67  H32 GCD     1      14.190  13.570  14.850  1.00  0.00            
ATOM     68  O16 GCD     1      14.380  11.960  13.500  1.00  0.00            
ATOM     69  H33 GCD     1      13.430  12.140  13.480  1.00  0.00            
ATOM     70  C21 GCD     1      16.150  13.500  14.200  1.00  0.00            
ATOM     71  H34 GCD     1      16.800  12.690  13.830  1.00  0.00            
ATOM     72  O17 GCD     1      15.880  14.330  13.070  1.00  0.00            
ATOM     73  H35 GCD     1      15.350  15.050  13.430  1.00  0.00            
ATOM     74  C22 GCD     1      16.750  14.220  15.430  1.00  0.00            
ATOM     75  H36 GCD     1      17.730  14.650  15.230  1.00  0.00            
ATOM     76  O18 GCD     1      16.960  13.230  16.400  1.00  0.00            
ATOM     77  C23 GCD     1      15.790  12.530  16.880  1.00  0.00            
ATOM     78  H37 GCD     1      15.050  13.210  17.310  1.00  0.00            
ATOM     79  C24 GCD     1      16.170  11.510  17.990  1.00  0.00            
ATOM     80  H38 GCD     1      15.310  11.140  18.550  1.00  0.00            
ATOM     81  H39 GCD     1      16.750  12.050  18.760  1.00  0.00            
ATOM     82  O19 GCD     1      16.890  10.380  17.490  1.00  0.00            
ATOM     83  H40 GCD     1      17.620  10.770  17.010  1.00  0.00            
ATOM     84  O20 GCD     1      15.810  15.120  15.970  1.00  0.00            
ATOM     85  C25 GCD     1      16.030  16.460  15.490  1.00  0.00            
ATOM     86  H41 GCD     1      16.940  16.660  14.910  1.00  0.00            
ATOM     87  C26 GCD     1      14.700  17.040  14.880  1.00  0.00            
ATOM     88  H42 GCD     1      13.940  16.950  15.670  1.00  0.00            
ATOM     89  O21 GCD     1      14.380  16.330  13.760  1.00  0.00            
ATOM     90  H43 GCD     1      13.560  16.700  13.410  1.00  0.00            
ATOM     91  C27 GCD     1      15.000  18.450  14.460  1.00  0.00            
ATOM     92  H44 GCD     1      15.940  18.420  13.890  1.00  0.00            
ATOM     93  O22 GCD     1      13.960  19.080  13.720  1.00  0.00            
ATOM     94  H45 GCD     1      13.320  19.290  14.420  1.00  0.00            
ATOM     95  C28 GCD     1      15.380  19.360  15.700  1.00  0.00            
ATOM     96  H46 GCD     1      15.670  20.340  15.320  1.00  0.00            
ATOM     97  O23 GCD     1      16.440  18.710  16.420  1.00  0.00            
ATOM     98  C29 GCD     1      16.290  17.290  16.770  1.00  0.00            
ATOM     99  H47 GCD     1      15.490  17.200  17.520  1.00  0.00            
ATOM    100  C30 GCD     1      17.570  16.990  17.470  1.00  0.00            
ATOM    101  H48 GCD     1      17.480  16.030  17.990  1.00  0.00            
ATOM    102  H49 GCD     1      17.710  17.750  18.250  1.00  0.00            
ATOM    103  O24 GCD     1      18.690  16.830  16.630  1.00  0.00            
ATOM    104  H50 GCD     1      18.750  17.460  15.900  1.00  0.00            
ATOM    105  O25 GCD     1      14.210  19.250  16.550  1.00  0.00            
ATOM    106  C31 GCD     1      13.900  20.550  17.140  1.00  0.00            
ATOM    107  H51 GCD     1      14.740  21.230  16.960  1.00  0.00            
ATOM    108  C32 GCD     1      12.650  21.190  16.440  1.00  0.00            
ATOM    109  H52 GCD     1      11.850  20.450  16.580  1.00  0.00            
ATOM    110  O26 GCD     1      12.900  21.450  15.060  1.00  0.00            
ATOM    111  H53 GCD     1      12.040  21.700  14.730  1.00  0.00            
ATOM    112  C33 GCD     1      12.160  22.380  17.180  1.00  0.00            
ATOM    113  H54 GCD     1      12.820  23.220  16.940  1.00  0.00            
ATOM    114  O27 GCD     1      10.820  22.680  16.750  1.00  0.00            
ATOM    115  H55 GCD     1      10.260  22.140  17.320  1.00  0.00            
ATOM    116  C34 GCD     1      12.180  22.080  18.680  1.00  0.00            
ATOM    117  H56 GCD     1      12.140  23.080  19.120  1.00  0.00            
ATOM    118  O28 GCD     1      13.370  21.550  19.110  1.00  0.00            
ATOM    119  C35 GCD     1      13.690  20.300  18.570  1.00  0.00            
ATOM    120  H57 GCD     1      12.820  19.640  18.680  1.00  0.00            
ATOM    121  C36 GCD     1      15.030  19.770  19.320  1.00  0.00            
ATOM    122  H58 GCD     1      15.330  18.730  19.160  1.00  0.00            
ATOM    123  H59 GCD     1      14.740  19.780  20.380  1.00  0.00            
ATOM    124  O29 GCD     1      16.190  20.590  19.120  1.00  0.00            
ATOM    125  H60 GCD     1      15.910  21.520  19.140  1.00  0.00            
ATOM    126  O30 GCD     1      11.050  21.290  19.080  1.00  0.00            
ATOM    127  C37 GCD     1      10.320  21.690  20.250  1.00  0.00            
ATOM    128  H61 GCD     1      10.720  22.620  20.680  1.00  0.00            
ATOM    129  C38 GCD     1       8.830  21.900  19.890  1.00  0.00            
ATOM    130  H62 GCD     1       8.250  21.040  19.530  1.00  0.00            
ATOM    131  O31 GCD     1       8.750  22.940  18.980  1.00  0.00            
ATOM    132  H63 GCD     1       9.290  23.620  19.390  1.00  0.00            
ATOM    133  C39 GCD     1       8.100  22.330  21.080  1.00  0.00            
ATOM    134  H64 GCD     1       8.660  23.190  21.470  1.00  0.00            
ATOM    135  O32 GCD     1       6.750  22.660  20.840  1.00  0.00            
ATOM    136  H65 GCD     1       6.590  23.310  20.150  1.00  0.00            
ATOM    137  C40 GCD     1       8.170  21.290  22.210  1.00  0.00            
ATOM    138  H66 GCD     1       7.590  21.640  23.070  1.00  0.00            
ATOM    139  O33 GCD     1       9.590  21.040  22.520  1.00  0.00            
ATOM    140  C41 GCD     1      10.410  20.620  21.370  1.00  0.00            
ATOM    141  H67 GCD     1      10.010  19.670  20.990  1.00  0.00            
ATOM    142  C42 GCD     1      11.790  20.340  21.990  1.00  0.00            
ATOM    143  H68 GCD     1      12.320  19.720  21.260  1.00  0.00            
ATOM    144  H69 GCD     1      11.610  19.730  22.880  1.00  0.00            
ATOM    145  O34 GCD     1      12.540  21.570  22.200  1.00  0.00            
ATOM    146  H70 GCD     1      13.140  21.270  22.890  1.00  0.00            
ATOM    147  O35 GCD     1       7.730  20.060  21.680  1.00  0.00            
ATOM    148  C43 GCD     1       6.670  19.340  22.370  1.00  0.00            
ATOM    149  H71 GCD     1       6.460  19.790  23.350  1.00  0.00            
ATOM    150  C44 GCD     1       5.460  19.330  21.460  1.00  0.00            
ATOM    151  H72 GCD     1       5.850  19.030  20.480  1.00  0.00            
ATOM    152  O36 GCD     1       4.930  20.650  21.380  1.00  0.00            
ATOM    153  H73 GCD     1       5.580  21.350  21.270  1.00  0.00            
ATOM    154  C45 GCD     1       4.340  18.360  21.970  1.00  0.00            
ATOM    155  H74 GCD     1       4.030  18.820  22.910  1.00  0.00            
ATOM    156  O37 GCD     1       3.180  18.240  21.040  1.00  0.00            
ATOM    157  H75 GCD     1       2.520  17.580  21.270  1.00  0.00            
ATOM    158  C46 GCD     1       4.960  16.970  22.410  1.00  0.00            
ATOM    159  H76 GCD     1       4.190  16.470  23.010  1.00  0.00            
ATOM    160  O38 GCD     1       5.320  16.280  21.270  1.00  0.00            
ATOM    161  O39 GCD     1       6.080  17.110  23.200  1.00  0.00            
ATOM    162  C47 GCD     1       7.160  17.950  22.730  1.00  0.00            
ATOM    163  H77 GCD     1       7.570  17.420  21.860  1.00  0.00            
ATOM    164  C48 GCD     1       8.240  17.980  23.750  1.00  0.00            
ATOM    165  H78 GCD     1       9.050  18.540  23.250  1.00  0.00            
ATOM    166  H79 GCD     1       8.460  16.920  23.910  1.00  0.00            
ATOM    167  O40 GCD     1       7.890  18.540  25.090  1.00  0.00            
ATOM    168  H80 GCD     1       7.320  17.910  25.540  1.00  0.00            
ATOM    169  C1  CM8     2      16.720  14.320  20.540  1.00  0.00            
ATOM    170  C2  CM8     2      15.180  14.200  20.800  1.00  0.00            
ATOM    171  C3  CM8     2      14.270  15.150  19.930  1.00  0.00            
ATOM    172  O1  CM8     2      14.410  16.330  19.940  1.00  0.00            
ATOM    173  N1  CM8     2      13.260  14.560  19.220  1.00  0.00            
ATOM    174  C4  CM8     2      12.390  15.300  18.430  1.00  0.00            
ATOM    175  C5  CM8     2      12.400  15.080  17.030  1.00  0.00            
ATOM    176  C6  CM8     2      11.630  15.810  16.100  1.00  0.00            
ATOM    177  C7  CM8     2      10.860  16.860  16.610  1.00  0.00            
ATOM    178  Cl1 CM8     2      10.010  17.930  15.500  1.00  0.00            
ATOM    179  C8  CM8     2      10.760  17.130  18.000  1.00  0.00            
ATOM    180  Cl2 CM8     2       9.830  18.520  18.540  1.00  0.00            
ATOM    181  C9  CM8     2      11.550  16.320  18.880  1.00  0.00            
ATOM    182  H1  CM8     2      17.280  13.510  21.040  1.00  0.00            
ATOM    183  H2  CM8     2      16.910  14.270  19.460  1.00  0.00            
ATOM    184  H3  CM8     2      17.060  15.290  20.910  1.00  0.00            
ATOM    185  H4  CM8     2      15.110  14.380  21.880  1.00  0.00            
ATOM    186  H5  CM8     2      14.930  13.150  20.590  1.00  0.00            
ATOM    187  H6  CM8     2      13.050  13.570  19.240  1.00  0.00            
ATOM    188  H7  CM8     2      12.910  14.160  16.740  1.00  0.00            
ATOM    189  H8  CM8     2      11.800  15.720  15.030  1.00  0.00            
ATOM    190  H9  CM8     2      11.710  16.530  19.930  1.00  0.00            
TER
ENDMDL
MODEL        1
ATOM      1  H1  GCD     1      23.370   4.450  34.830  1.00  0.00            
ATOM      2  O1  GCD     1      22.710   5.160  34.760  1.00  0.00            
ATOM      3  C1  GCD     1      22.700   5.330  33.360  1.00  0.00            
ATOM      4  H2  GCD     1      22.240   6.320  33.210  1.00  0.00            
ATOM      5  H3  GCD     1      23.730   5.540  33.050  1.00  0.00            
ATOM      6  C2  GCD     1      22.040   4.320  32.480  1.00  0.00            
ATOM      7  H4  GCD     1      21.940   4.680  31.450  1.00  0.00            
ATOM      8  C3  GCD     1      20.590   3.960  32.940  1.00  0.00            
ATOM      9  H5  GCD     1      20.580   3.670  34.000  1.00  0.00            
ATOM     10  C4  GCD     1      20.020   2.740  32.220  1.00  0.00            
ATOM     11  H6  GCD     1      19.820   3.110  31.200  1.00  0.00            
ATOM     12  O2  GCD     1      18.760   2.330  32.740  1.00  0.00            
ATOM     13  H7  GCD     1      18.610   1.410  32.510  1.00  0.00            
ATOM     14  C5  GCD     1      21.040   1.610  32.220  1.00  0.00            
ATOM     15  H8  GCD     1      21.220   1.390  33.280  1.00  0.00            
ATOM     16  O3  GCD     1      20.610   0.390  31.600  1.00  0.00            
ATOM     17  H9  GCD     1      20.260   0.600  30.720  1.00  0.00            
ATOM     18  C6  GCD     1      22.310   2.070  31.610  1.00  0.00            
ATOM     19  O4  GCD     1      22.860   3.160  32.430  1.00  0.00            
ATOM     20  H10 GCD     1      23.010   1.230  31.670  1.00  0.00            
ATOM     21  O5  GCD     1      22.080   2.540  30.260  1.00  0.00            
ATOM     22  C7  GCD     1      22.370   1.760  29.150  1.00  0.00            
ATOM     23  H11 GCD     1      22.610   0.760  29.520  1.00  0.00            
ATOM     24  C8  GCD     1      21.150   1.470  28.310  1.00  0.00            
ATOM     25  H12 GCD     1      20.750   2.430  27.950  1.00  0.00            
ATOM     26  O6  GCD     1      20.190   0.630  28.930  1.00  0.00            
ATOM     27  H13 GCD     1      19.470   0.630  28.290  1.00  0.00            
ATOM     28  C9  GCD     1      21.580   0.790  26.960  1.00  0.00            
ATOM     29  H14 GCD     1      21.970  -0.200  27.240  1.00  0.00            
ATOM     30  O7  GCD     1      20.470   0.590  26.090  1.00  0.00            
ATOM     31  H15 GCD     1      20.170   1.440  25.730  1.00  0.00            
ATOM     32  C10 GCD     1      22.680   1.570  26.270  1.00  0.00            
ATOM     33  H16 GCD     1      23.080   0.960  25.450  1.00  0.00            
ATOM     34  O8  GCD     1      23.820   1.670  27.170  1.00  0.00            
ATOM     35  C11 GCD     1      23.540   2.430  28.350  1.00  0.00            
ATOM     36  H17 GCD     1      23.150   3.390  27.980  1.00  0.00            
ATOM     37  C12 GCD     1      24.780   2.640  29.180  1.00  0.00            
ATOM     38  H18 GCD     1      25.230   1.650  29.270  1.00  0.00            
ATOM     39  H19 GCD     1      24.550   3.030  30.180  1.00  0.00            
ATOM     40  O9  GCD     1      25.770   3.480  28.580  1.00  0.00            
ATOM     41  H20 GCD     1      26.540   3.420  29.150  1.00  0.00            
ATOM     42  O10 GCD     1      22.250   2.900  25.750  1.00  0.00            
ATOM     43  C13 GCD     1      21.700   2.850  24.440  1.00  0.00            
ATOM     44  H21 GCD     1      21.470   1.840  24.090  1.00  0.00            
ATOM     45  C14 GCD     1      20.390   3.650  24.420  1.00  0.00            
ATOM     46  H22 GCD     1      20.640   4.680  24.710  1.00  0.00            
ATOM     47  O11 GCD     1      19.510   3.050  25.390  1.00  0.00            
ATOM     48  H23 GCD     1      18.870   3.690  25.710  1.00  0.00            
ATOM     49  C15 GCD     1      19.800   3.630  23.010  1.00  0.00            
ATOM     50  H24 GCD     1      19.650   2.580  22.730  1.00  0.00            
ATOM     51  O12 GCD     1      18.540   4.440  22.990  1.00  0.00            
ATOM     52  H25 GCD     1      17.940   3.960  23.580  1.00  0.00            
ATOM     53  C16 GCD     1      20.740   4.310  22.090  1.00  0.00            
ATOM     54  H26 GCD     1      20.440   4.310  21.040  1.00  0.00            
ATOM     55  O13 GCD     1      22.050   3.650  22.080  1.00  0.00            
ATOM     56  C17 GCD     1      22.630   3.590  23.440  1.00  0.00            
ATOM     57  H27 GCD     1      22.800   4.590  23.870  1.00  0.00            
ATOM     58  C18 GCD     1      23.980   2.890  23.430  1.00  0.00            
ATOM     59  H28 GCD     1      24.480   3.010  24.400  1.00  0.00            
ATOM     60  H29 GCD     1      24.700   3.390  22.760  1.00  0.00            
ATOM     61  O14 GCD     1      23.930   1.500  23.100  1.00  0.00            
ATOM     62  H30 GCD     1      23.320   1.510  22.350  1.00  0.00            
ATOM     63  O15 GCD     1      20.860   5.660  22.570  1.00  0.00            
ATOM     64  C19 GCD     1      20.830   6.720  21.660  1.00  0.00            
ATOM     65  H31 GCD     1      21.290   6.340  20.740  1.00  0.00            
ATOM     66  C20 GCD     1      19.410   7.270  21.370  1.00  0.00            
ATOM     67  H32 GCD     1      18.900   7.600  22.290  1.00  0.00            
ATOM     68  O16 GCD     1      18.680   6.180  20.770  1.00  0.00            
ATOM     69  H33 GCD     1      18.540   5.500  21.430  1.00  0.00            
ATOM     70  C21 GCD     1      19.550   8.440  20.470  1.00  0.00            
ATOM     71  H34 GCD     1      20.020   8.070  19.550  1.00  0.00            
ATOM     72  O17 GCD     1      18.230   9.020  20.080  1.00  0.00            
ATOM     73  H35 GCD     1      17.550   8.350  20.230  1.00  0.00            
ATOM     74  C22 GCD     1      20.490   9.480  21.070  1.00  0.00            
ATOM     75  H36 GCD     1      20.490  10.340  20.390  1.00  0.00            
ATOM     76  O18 GCD     1      21.750   8.840  21.110  1.00  0.00            
ATOM     77  C23 GCD     1      21.770   7.800  22.100  1.00  0.00            
ATOM     78  H37 GCD     1      21.460   8.160  23.090  1.00  0.00            
ATOM     79  C24 GCD     1      23.210   7.260  22.230  1.00  0.00            
ATOM     80  H38 GCD     1      23.670   6.950  21.280  1.00  0.00            
ATOM     81  H39 GCD     1      23.240   6.460  22.980  1.00  0.00            
ATOM     82  O19 GCD     1      24.050   8.300  22.770  1.00  0.00            
ATOM     83  H40 GCD     1      24.050   9.120  22.250  1.00  0.00            
ATOM     84  O20 GCD     1      20.010   9.880  22.350  1.00  0.00            
ATOM     85  C25 GCD     1      19.880  11.280  22.580  1.00  0.00            
ATOM     86  H41 GCD     1      20.520  11.900  21.940  1.00  0.00            
ATOM     87  C26 GCD     1      18.410  11.560  22.270  1.00  0.00            
ATOM     88  H42 GCD     1      17.780  10.820  22.780  1.00  0.00            
ATOM     89  O21 GCD     1      18.110  11.600  20.860  1.00  0.00            
ATOM     90  H43 GCD     1      18.220  10.690  20.570  1.00  0.00            
ATOM     91  C27 GCD     1      17.840  12.850  22.760  1.00  0.00            
ATOM     92  H44 GCD     1      18.340  13.630  22.170  1.00  0.00            
ATOM     93  O22 GCD     1      16.410  12.910  22.620  1.00  0.00            
ATOM     94  H45 GCD     1      16.300  12.880  21.660  1.00  0.00            
ATOM     95  C28 GCD     1      18.370  13.090  24.120  1.00  0.00            
ATOM     96  H46 GCD     1      18.120  14.110  24.440  1.00  0.00            
ATOM     97  O23 GCD     1      19.750  12.890  24.350  1.00  0.00            
ATOM     98  C29 GCD     1      20.140  11.540  24.030  1.00  0.00            
ATOM     99  H47 GCD     1      19.740  10.710  24.630  1.00  0.00            
ATOM    100  C30 GCD     1      21.610  11.460  24.290  1.00  0.00            
ATOM    101  H48 GCD     1      22.230  12.210  23.780  1.00  0.00            
ATOM    102  H49 GCD     1      22.000  10.510  23.890  1.00  0.00            
ATOM    103  O24 GCD     1      21.900  11.590  25.660  1.00  0.00            
ATOM    104  H50 GCD     1      21.320  11.010  26.170  1.00  0.00            
ATOM    105  O25 GCD     1      17.710  12.270  25.010  1.00  0.00            
ATOM    106  C31 GCD     1      16.630  12.830  25.860  1.00  0.00            
ATOM    107  H51 GCD     1      16.100  13.710  25.470  1.00  0.00            
ATOM    108  C32 GCD     1      15.550  11.740  26.000  1.00  0.00            
ATOM    109  H52 GCD     1      15.980  10.780  26.310  1.00  0.00            
ATOM    110  O26 GCD     1      14.910  11.690  24.680  1.00  0.00            
ATOM    111  H53 GCD     1      15.590  11.680  24.000  1.00  0.00            
ATOM    112  C33 GCD     1      14.500  12.180  27.010  1.00  0.00            
ATOM    113  H54 GCD     1      13.920  12.990  26.560  1.00  0.00            
ATOM    114  O27 GCD     1      13.500  11.190  27.280  1.00  0.00            
ATOM    115  H55 GCD     1      13.120  10.870  26.450  1.00  0.00            
ATOM    116  C34 GCD     1      15.140  12.540  28.360  1.00  0.00            
ATOM    117  H56 GCD     1      14.340  12.850  29.030  1.00  0.00            
ATOM    118  O28 GCD     1      16.170  13.400  28.150  1.00  0.00            
ATOM    119  C35 GCD     1      17.230  13.150  27.250  1.00  0.00            
ATOM    120  H57 GCD     1      17.670  12.230  27.660  1.00  0.00            
ATOM    121  C36 GCD     1      18.220  14.320  27.240  1.00  0.00            
ATOM    122  H58 GCD     1      17.810  15.230  26.800  1.00  0.00            
ATOM    123  H59 GCD     1      19.130  14.020  26.690  1.00  0.00            
ATOM    124  O29 GCD     1      18.650  14.700  28.550  1.00  0.00            
ATOM    125  H60 GCD     1      17.860  14.840  29.080  1.00  0.00            
ATOM    126  O30 GCD     1      15.710  11.340  28.920  1.00  0.00            
ATOM    127  C37 GCD     1      15.260  10.950  30.240  1.00  0.00            
ATOM    128  H61 GCD     1      14.400  11.550  30.580  1.00  0.00            
ATOM    129  C38 GCD     1      14.860   9.470  30.130  1.00  0.00            
ATOM    130  H62 GCD     1      15.750   8.970  29.720  1.00  0.00            
ATOM    131  O31 GCD     1      13.870   9.310  29.170  1.00  0.00            
ATOM    132  H63 GCD     1      13.820  10.160  28.700  1.00  0.00            
ATOM    133  C39 GCD     1      14.440   8.900  31.480  1.00  0.00            
ATOM    134  H64 GCD     1      13.610   9.550  31.780  1.00  0.00            
ATOM    135  O32 GCD     1      13.990   7.530  31.490  1.00  0.00            
ATOM    136  H65 GCD     1      13.330   7.390  30.800  1.00  0.00            
ATOM    137  C40 GCD     1      15.560   9.020  32.410  1.00  0.00            
ATOM    138  H66 GCD     1      15.300   8.710  33.420  1.00  0.00            
ATOM    139  O33 GCD     1      16.020  10.410  32.430  1.00  0.00            
ATOM    140  C41 GCD     1      16.430  11.020  31.200  1.00  0.00            
ATOM    141  H67 GCD     1      17.310  10.550  30.760  1.00  0.00            
ATOM    142  C42 GCD     1      16.880  12.490  31.450  1.00  0.00            
ATOM    143  H68 GCD     1      16.020  12.910  31.980  1.00  0.00            
ATOM    144  H69 GCD     1      17.070  13.030  30.510  1.00  0.00            
ATOM    145  O34 GCD     1      18.000  12.640  32.410  1.00  0.00            
ATOM    146  H70 GCD     1      18.830  12.340  32.030  1.00  0.00            
ATOM    147  O35 GCD     1      16.620   8.230  31.980  1.00  0.00            
ATOM    148  C43 GCD     1      17.390   7.610  33.000  1.00  0.00            
ATOM    149  H71 GCD     1      17.080   8.030  33.960  1.00  0.00            
ATOM    150  C44 GCD     1      17.080   6.140  33.020  1.00  0.00            
ATOM    151  H72 GCD     1      17.400   5.740  32.050  1.00  0.00            
ATOM    152  O36 GCD     1      15.650   6.020  33.220  1.00  0.00            
ATOM    153  H73 GCD     1      15.250   6.570  32.530  1.00  0.00            
ATOM    154  C45 GCD     1      17.840   5.540  34.150  1.00  0.00            
ATOM    155  H74 GCD     1      17.660   6.050  35.110  1.00  0.00            
ATOM    156  O37 GCD     1      17.610   4.170  34.340  1.00  0.00            
ATOM    157  H75 GCD     1      18.040   3.660  33.640  1.00  0.00            
ATOM    158  C46 GCD     1      19.300   5.740  33.780  1.00  0.00            
ATOM    159  H76 GCD     1      19.870   5.420  34.660  1.00  0.00            
ATOM    160  O38 GCD     1      19.730   5.070  32.630  1.00  0.00            
ATOM    161  O39 GCD     1      19.500   7.130  33.720  1.00  0.00            
ATOM    162  C47 GCD     1      18.840   7.810  32.740  1.00  0.00            
ATOM    163  H77 GCD     1      19.310   7.430  31.820  1.00  0.00            
ATOM    164  C48 GCD     1      19.290   9.250  32.990  1.00  0.00            
ATOM    165  H78 GCD     1      19.130   9.560  34.040  1.00  0.00            
ATOM    166  H79 GCD     1      18.630   9.910  32.410  1.00  0.00            
ATOM    167  O40 GCD     1      20.710   9.520  32.650  1.00  0.00            
ATOM    168  H80 GCD     1      21.280   9.270  33.390  1.00  0.00            
ATOM    169  C1  CM8     2      25.800   5.780  31.080  1.00  0.00            
ATOM    170  C2  CM8     2      25.250   6.490  29.820  1.00  0.00            
ATOM    171  C3  CM8     2      23.770   6.440  29.610  1.00  0.00            
ATOM    172  O1  CM8     2      23.040   6.890  30.460  1.00  0.00            
ATOM    173  N1  CM8     2      23.220   6.090  28.460  1.00  0.00            
ATOM    174  C4  CM8     2      21.850   6.260  28.060  1.00  0.00            
ATOM    175  C5  CM8     2      21.650   6.670  26.750  1.00  0.00            
ATOM    176  C6  CM8     2      20.310   6.630  26.220  1.00  0.00            
ATOM    177  C7  CM8     2      19.210   6.200  27.040  1.00  0.00            
ATOM    178  Cl1 CM8     2      17.580   6.000  26.390  1.00  0.00            
ATOM    179  C8  CM8     2      19.510   5.860  28.390  1.00  0.00            
ATOM    180  Cl2 CM8     2      18.090   5.510  29.450  1.00  0.00            
ATOM    181  C9  CM8     2      20.800   5.880  28.890  1.00  0.00            
ATOM    182  H1  CM8     2      25.680   4.690  31.130  1.00  0.00            
ATOM    183  H2  CM8     2      26.880   5.910  30.990  1.00  0.00            
ATOM    184  H3  CM8     2      25.380   6.340  31.930  1.00  0.00            
ATOM    185  H4  CM8     2      25.760   6.060  28.950  1.00  0.00            
ATOM    186  H5  CM8     2      25.550   7.540  29.800  1.00  0.00            
ATOM    187  H6  CM8     2      23.880   5.750  27.770  1.00  0.00            
ATOM    188  H7  CM8     2      22.470   7.120  26.200  1.00  0.00            
ATOM    189  H8  CM8     2      20.060   6.900  25.200  1.00  0.00            
ATOM    190  H9  CM8     2      20.970   5.440  29.870  1.00  0.00            
TER
ENDMDL
MODEL        1
ATOM      1  H1  GCD     1      15.220  18.520  26.300  1.00  0.00            
ATOM      2  O1  GCD     1      15.940  19.100  26.040  1.00  0.00            
ATOM      3  C1  GCD     1      15.250  19.940  25.100  1.00  0.00            
ATOM      4  H2  GCD     1      14.330  20.290  25.600  1.00  0.00            
ATOM      5  H3  GCD     1      15.880  20.840  25.010  1.00  0.00            
ATOM      6  C2  GCD     1      14.980  19.210  23.720  1.00  0.00            
ATOM      7  H4  GCD     1      15.870  18.690  23.340  1.00  0.00            
ATOM      8  C3  GCD     1      14.530  20.200  22.670  1.00  0.00            
ATOM      9  H5  GCD     1      13.620  20.670  23.070  1.00  0.00            
ATOM     10  C4  GCD     1      14.230  19.460  21.340  1.00  0.00            
ATOM     11  H6  GCD     1      15.100  18.880  21.010  1.00  0.00            
ATOM     12  O2  GCD     1      13.730  20.500  20.350  1.00  0.00            
ATOM     13  H7  GCD     1      14.370  20.510  19.620  1.00  0.00            
ATOM     14  C5  GCD     1      13.200  18.330  21.700  1.00  0.00            
ATOM     15  H8  GCD     1      12.270  18.880  21.930  1.00  0.00            
ATOM     16  O3  GCD     1      12.830  17.600  20.510  1.00  0.00            
ATOM     17  H9  GCD     1      12.470  18.210  19.850  1.00  0.00            
ATOM     18  C6  GCD     1      13.550  17.420  22.890  1.00  0.00            
ATOM     19  O4  GCD     1      13.960  18.210  23.990  1.00  0.00            
ATOM     20  H10 GCD     1      12.770  16.710  23.200  1.00  0.00            
ATOM     21  O5  GCD     1      14.730  16.590  22.570  1.00  0.00            
ATOM     22  C7  GCD     1      14.610  15.180  22.500  1.00  0.00            
ATOM     23  H11 GCD     1      13.660  14.790  22.900  1.00  0.00            
ATOM     24  C8  GCD     1      14.610  14.650  21.070  1.00  0.00            
ATOM     25  H12 GCD     1      15.370  15.180  20.470  1.00  0.00            
ATOM     26  O6  GCD     1      13.320  14.760  20.370  1.00  0.00            
ATOM     27  H13 GCD     1      13.000  15.670  20.260  1.00  0.00            
ATOM     28  C9  GCD     1      14.840  13.100  21.070  1.00  0.00            
ATOM     29  H14 GCD     1      13.960  12.590  21.490  1.00  0.00            
ATOM     30  O7  GCD     1      15.000  12.540  19.750  1.00  0.00            
ATOM     31  H15 GCD     1      15.950  12.470  19.580  1.00  0.00            
ATOM     32  C10 GCD     1      16.060  12.650  21.910  1.00  0.00            
ATOM     33  H16 GCD     1      16.140  11.560  21.940  1.00  0.00            
ATOM     34  O8  GCD     1      15.830  13.210  23.160  1.00  0.00            
ATOM     35  C11 GCD     1      15.810  14.640  23.280  1.00  0.00            
ATOM     36  H17 GCD     1      16.710  15.120  22.870  1.00  0.00            
ATOM     37  C12 GCD     1      15.700  15.000  24.770  1.00  0.00            
ATOM     38  H18 GCD     1      14.690  14.720  25.090  1.00  0.00            
ATOM     39  H19 GCD     1      15.680  16.080  24.960  1.00  0.00            
ATOM     40  O9  GCD     1      16.770  14.340  25.570  1.00  0.00            
ATOM     41  H20 GCD     1      16.730  13.390  25.400  1.00  0.00            
ATOM     42  O10 GCD     1      17.280  13.200  21.350  1.00  0.00            
ATOM     43  C13 GCD     1      18.300  12.180  21.380  1.00  0.00            
ATOM     44  H21 GCD     1      18.100  11.310  22.020  1.00  0.00            
ATOM     45  C14 GCD     1      18.590  11.670  19.960  1.00  0.00            
ATOM     46  H22 GCD     1      18.790  12.570  19.350  1.00  0.00            
ATOM     47  O11 GCD     1      17.450  10.950  19.440  1.00  0.00            
ATOM     48  H23 GCD     1      17.380  10.120  19.920  1.00  0.00            
ATOM     49  C15 GCD     1      19.860  10.920  19.840  1.00  0.00            
ATOM     50  H24 GCD     1      19.690   9.900  20.190  1.00  0.00            
ATOM     51  O12 GCD     1      20.140  10.650  18.440  1.00  0.00            
ATOM     52  H25 GCD     1      20.700  11.370  18.140  1.00  0.00            
ATOM     53  C16 GCD     1      21.070  11.480  20.670  1.00  0.00            
ATOM     54  H26 GCD     1      21.890  10.770  20.800  1.00  0.00            
ATOM     55  O13 GCD     1      20.660  11.870  21.970  1.00  0.00            
ATOM     56  C17 GCD     1      19.580  12.830  22.010  1.00  0.00            
ATOM     57  H27 GCD     1      19.820  13.720  21.410  1.00  0.00            
ATOM     58  C18 GCD     1      19.390  13.300  23.430  1.00  0.00            
ATOM     59  H28 GCD     1      19.300  12.480  24.170  1.00  0.00            
ATOM     60  H29 GCD     1      18.490  13.920  23.430  1.00  0.00            
ATOM     61  O14 GCD     1      20.510  14.160  23.910  1.00  0.00            
ATOM     62  H30 GCD     1      20.180  14.460  24.770  1.00  0.00            
ATOM     63  O15 GCD     1      21.480  12.640  19.920  1.00  0.00            
ATOM     64  C19 GCD     1      22.830  12.620  19.430  1.00  0.00            
ATOM     65  H31 GCD     1      23.160  11.590  19.290  1.00  0.00            
ATOM     66  C20 GCD     1      22.860  13.140  18.020  1.00  0.00            
ATOM     67  H32 GCD     1      22.400  14.140  18.060  1.00  0.00            
ATOM     68  O16 GCD     1      22.170  12.260  17.130  1.00  0.00            
ATOM     69  H33 GCD     1      21.920  12.720  16.320  1.00  0.00            
ATOM     70  C21 GCD     1      24.300  13.310  17.490  1.00  0.00            
ATOM     71  H34 GCD     1      24.870  12.380  17.550  1.00  0.00            
ATOM     72  O17 GCD     1      24.270  13.910  16.170  1.00  0.00            
ATOM     73  H35 GCD     1      24.180  14.850  16.390  1.00  0.00            
ATOM     74  C22 GCD     1      25.060  14.220  18.460  1.00  0.00            
ATOM     75  H36 GCD     1      26.100  14.270  18.140  1.00  0.00            
ATOM     76  O18 GCD     1      25.000  13.640  19.740  1.00  0.00            
ATOM     77  C23 GCD     1      23.680  13.490  20.360  1.00  0.00            
ATOM     78  H37 GCD     1      23.220  14.480  20.480  1.00  0.00            
ATOM     79  C24 GCD     1      23.820  12.930  21.770  1.00  0.00            
ATOM     80  H38 GCD     1      22.830  12.760  22.210  1.00  0.00            
ATOM     81  H39 GCD     1      24.380  13.670  22.360  1.00  0.00            
ATOM     82  O19 GCD     1      24.380  11.610  21.830  1.00  0.00            
ATOM     83  H40 GCD     1      24.980  11.480  21.090  1.00  0.00            
ATOM     84  O20 GCD     1      24.570  15.540  18.510  1.00  0.00            
ATOM     85  C25 GCD     1      25.480  16.540  17.860  1.00  0.00            
ATOM     86  H41 GCD     1      26.260  16.030  17.280  1.00  0.00            
ATOM     87  C26 GCD     1      24.660  17.410  16.940  1.00  0.00            
ATOM     88  H42 GCD     1      23.870  17.920  17.510  1.00  0.00            
ATOM     89  O21 GCD     1      24.210  16.510  15.970  1.00  0.00            
ATOM     90  H43 GCD     1      24.320  16.960  15.130  1.00  0.00            
ATOM     91  C27 GCD     1      25.540  18.450  16.210  1.00  0.00            
ATOM     92  H44 GCD     1      26.340  18.060  15.570  1.00  0.00            
ATOM     93  O22 GCD     1      24.860  19.290  15.340  1.00  0.00            
ATOM     94  H45 GCD     1      24.560  18.800  14.560  1.00  0.00            
ATOM     95  C28 GCD     1      26.260  19.200  17.330  1.00  0.00            
ATOM     96  H46 GCD     1      26.990  19.910  16.920  1.00  0.00            
ATOM     97  O23 GCD     1      26.970  18.330  18.130  1.00  0.00            
ATOM     98  C29 GCD     1      26.190  17.380  18.920  1.00  0.00            
ATOM     99  H47 GCD     1      25.480  17.910  19.590  1.00  0.00            
ATOM    100  C30 GCD     1      27.170  16.630  19.870  1.00  0.00            
ATOM    101  H48 GCD     1      26.780  15.900  20.590  1.00  0.00            
ATOM    102  H49 GCD     1      27.810  17.360  20.390  1.00  0.00            
ATOM    103  O24 GCD     1      28.090  15.840  19.070  1.00  0.00            
ATOM    104  H50 GCD     1      28.480  16.250  18.290  1.00  0.00            
ATOM    105  O25 GCD     1      25.310  19.900  18.190  1.00  0.00            
ATOM    106  C31 GCD     1      25.660  21.220  18.550  1.00  0.00            
ATOM    107  H51 GCD     1      26.730  21.410  18.380  1.00  0.00            
ATOM    108  C32 GCD     1      24.820  22.140  17.710  1.00  0.00            
ATOM    109  H52 GCD     1      23.800  21.910  18.020  1.00  0.00            
ATOM    110  O26 GCD     1      25.150  21.990  16.340  1.00  0.00            
ATOM    111  H53 GCD     1      24.820  21.120  16.090  1.00  0.00            
ATOM    112  C33 GCD     1      25.000  23.620  18.050  1.00  0.00            
ATOM    113  H54 GCD     1      26.080  23.800  17.960  1.00  0.00            
ATOM    114  O27 GCD     1      24.310  24.590  17.250  1.00  0.00            
ATOM    115  H55 GCD     1      23.480  24.120  17.100  1.00  0.00            
ATOM    116  C34 GCD     1      24.680  23.790  19.500  1.00  0.00            
ATOM    117  H56 GCD     1      24.850  24.830  19.770  1.00  0.00            
ATOM    118  O28 GCD     1      25.560  22.900  20.300  1.00  0.00            
ATOM    119  C35 GCD     1      25.390  21.480  20.050  1.00  0.00            
ATOM    120  H57 GCD     1      24.370  21.180  20.320  1.00  0.00            
ATOM    121  C36 GCD     1      26.260  20.650  20.950  1.00  0.00            
ATOM    122  H58 GCD     1      26.100  19.570  20.850  1.00  0.00            
ATOM    123  H59 GCD     1      26.000  20.890  21.990  1.00  0.00            
ATOM    124  O29 GCD     1      27.670  20.810  20.920  1.00  0.00            
ATOM    125  H60 GCD     1      27.880  21.720  21.160  1.00  0.00            
ATOM    126  O30 GCD     1      23.360  23.400  19.760  1.00  0.00            
ATOM    127  C37 GCD     1      22.610  24.290  20.570  1.00  0.00            
ATOM    128  H61 GCD     1      23.210  25.100  21.000  1.00  0.00            
ATOM    129  C38 GCD     1      21.490  24.950  19.710  1.00  0.00            
ATOM    130  H62 GCD     1      20.970  24.220  19.080  1.00  0.00            
ATOM    131  O31 GCD     1      22.210  25.870  18.850  1.00  0.00            
ATOM    132  H63 GCD     1      22.860  25.370  18.340  1.00  0.00            
ATOM    133  C39 GCD     1      20.500  25.720  20.650  1.00  0.00            
ATOM    134  H64 GCD     1      21.060  26.600  21.000  1.00  0.00            
ATOM    135  O32 GCD     1      19.340  26.190  20.020  1.00  0.00            
ATOM    136  H65 GCD     1      19.580  26.360  19.100  1.00  0.00            
ATOM    137  C40 GCD     1      20.060  24.870  21.840  1.00  0.00            
ATOM    138  H66 GCD     1      19.600  25.460  22.630  1.00  0.00            
ATOM    139  O33 GCD     1      21.210  24.320  22.400  1.00  0.00            
ATOM    140  C41 GCD     1      21.930  23.420  21.620  1.00  0.00            
ATOM    141  H67 GCD     1      21.240  22.720  21.130  1.00  0.00            
ATOM    142  C42 GCD     1      22.700  22.640  22.680  1.00  0.00            
ATOM    143  H68 GCD     1      23.160  23.360  23.370  1.00  0.00            
ATOM    144  H69 GCD     1      23.450  22.020  22.170  1.00  0.00            
ATOM    145  O34 GCD     1      21.830  21.760  23.420  1.00  0.00            
ATOM    146  H70 GCD     1      21.520  21.130  22.750  1.00  0.00            
ATOM    147  O35 GCD     1      19.160  23.800  21.550  1.00  0.00            
ATOM    148  C43 GCD     1      17.940  23.850  22.160  1.00  0.00            
ATOM    149  H71 GCD     1      17.700  24.790  22.670  1.00  0.00            
ATOM    150  C44 GCD     1      16.830  23.610  21.150  1.00  0.00            
ATOM    151  H72 GCD     1      17.110  22.710  20.590  1.00  0.00            
ATOM    152  O36 GCD     1      16.800  24.800  20.370  1.00  0.00            
ATOM    153  H73 GCD     1      17.740  25.030  20.310  1.00  0.00            
ATOM    154  C45 GCD     1      15.510  23.470  21.880  1.00  0.00            
ATOM    155  H74 GCD     1      15.270  24.370  22.460  1.00  0.00            
ATOM    156  O37 GCD     1      14.450  23.150  20.930  1.00  0.00            
ATOM    157  H75 GCD     1      14.330  22.200  20.900  1.00  0.00            
ATOM    158  C46 GCD     1      15.530  22.370  22.920  1.00  0.00            
ATOM    159  H76 GCD     1      14.670  22.490  23.580  1.00  0.00            
ATOM    160  O38 GCD     1      15.610  21.100  22.320  1.00  0.00            
ATOM    161  O39 GCD     1      16.640  22.590  23.750  1.00  0.00            
ATOM    162  C47 GCD     1      17.970  22.700  23.200  1.00  0.00            
ATOM    163  H77 GCD     1      18.290  21.760  22.720  1.00  0.00            
ATOM    164  C48 GCD     1      18.790  23.090  24.390  1.00  0.00            
ATOM    165  H78 GCD     1      19.870  23.180  24.220  1.00  0.00            
ATOM    166  H79 GCD     1      18.740  22.390  25.230  1.00  0.00            
ATOM    167  O40 GCD     1      18.370  24.340  25.020  1.00  0.00            
ATOM    168  H80 GCD     1      18.990  24.520  25.730  1.00  0.00            
ATOM    169  C1  CM8     2      19.320  19.320  24.830  1.00  0.00            
ATOM    170  C2  CM8     2      19.310  17.870  24.190  1.00  0.00            
ATOM    171  C3  CM8     2      18.990  17.830  22.720  1.00  0.00            
ATOM    172  O1  CM8     2      18.140  18.540  22.240  1.00  0.00            
ATOM    173  N1  CM8     2      19.730  16.990  21.950  1.00  0.00            
ATOM    174  C4  CM8     2      19.570  16.860  20.550  1.00  0.00            
ATOM    175  C5  CM8     2      20.600  17.240  19.670  1.00  0.00            
ATOM    176  C6  CM8     2      20.530  16.850  18.290  1.00  0.00            
ATOM    177  C7  CM8     2      19.450  16.060  17.910  1.00  0.00            
ATOM    178  Cl1 CM8     2      19.350  15.700  16.250  1.00  0.00            
ATOM    179  C8  CM8     2      18.430  15.660  18.840  1.00  0.00            
ATOM    180  Cl2 CM8     2      17.020  14.900  18.120  1.00  0.00            
ATOM    181  C9  CM8     2      18.530  16.070  20.130  1.00  0.00            
ATOM    182  H1  CM8     2      18.380  19.890  24.840  1.00  0.00            
ATOM    183  H2  CM8     2      19.800  19.260  25.810  1.00  0.00            
ATOM    184  H3  CM8     2      20.020  19.850  24.180  1.00  0.00            
ATOM    185  H4  CM8     2      18.540  17.320  24.750  1.00  0.00            
ATOM    186  H5  CM8     2      20.290  17.420  24.360  1.00  0.00            
ATOM    187  H6  CM8     2      20.600  16.570  22.260  1.00  0.00            
ATOM    188  H7  CM8     2      21.530  17.660  20.050  1.00  0.00            
ATOM    189  H8  CM8     2      21.280  17.130  17.560  1.00  0.00            
ATOM    190  H9  CM8     2      17.780  15.820  20.870  1.00  0.00            
TER
ENDMDL
MODEL        1
ATOM      1  H1  GCD     1      15.620  18.990  24.810  1.00  0.00            
ATOM      2  O1  GCD     1      16.300  19.540  24.390  1.00  0.00            
ATOM      3  C1  GCD     1      15.690  20.480  23.560  1.00  0.00            
ATOM      4  H2  GCD     1      14.740  20.770  24.020  1.00  0.00            
ATOM      5  H3  GCD     1      16.360  21.360  23.520  1.00  0.00            
ATOM      6  C2  GCD     1      15.530  19.900  22.130  1.00  0.00            
ATOM      7  H4  GCD     1      16.560  19.690  21.820  1.00  0.00            
ATOM      8  C3  GCD     1      14.950  20.880  21.160  1.00  0.00            
ATOM      9  H5  GCD     1      13.910  21.100  21.430  1.00  0.00            
ATOM     10  C4  GCD     1      15.030  20.250  19.780  1.00  0.00            
ATOM     11  H6  GCD     1      16.100  20.150  19.550  1.00  0.00            
ATOM     12  O2  GCD     1      14.500  21.100  18.790  1.00  0.00            
ATOM     13  H7  GCD     1      14.270  20.720  17.940  1.00  0.00            
ATOM     14  C5  GCD     1      14.440  18.870  19.730  1.00  0.00            
ATOM     15  H8  GCD     1      13.350  18.990  19.770  1.00  0.00            
ATOM     16  O3  GCD     1      14.790  18.280  18.500  1.00  0.00            
ATOM     17  H9  GCD     1      14.380  18.750  17.770  1.00  0.00            
ATOM     18  C6  GCD     1      14.810  17.960  20.910  1.00  0.00            
ATOM     19  O4  GCD     1      14.620  18.740  22.120  1.00  0.00            
ATOM     20  H10 GCD     1      14.150  17.100  21.030  1.00  0.00            
ATOM     21  O5  GCD     1      16.140  17.530  20.760  1.00  0.00            
ATOM     22  C7  GCD     1      16.420  16.110  21.030  1.00  0.00            
ATOM     23  H11 GCD     1      15.570  15.640  21.540  1.00  0.00            
ATOM     24  C8  GCD     1      16.630  15.440  19.620  1.00  0.00            
ATOM     25  H12 GCD     1      17.590  15.780  19.230  1.00  0.00            
ATOM     26  O6  GCD     1      15.550  15.750  18.800  1.00  0.00            
ATOM     27  H13 GCD     1      15.420  16.700  18.870  1.00  0.00            
ATOM     28  C9  GCD     1      16.800  13.950  19.830  1.00  0.00            
ATOM     29  H14 GCD     1      15.950  13.480  20.340  1.00  0.00            
ATOM     30  O7  GCD     1      17.130  13.230  18.630  1.00  0.00            
ATOM     31  H15 GCD     1      18.090  13.230  18.630  1.00  0.00            
ATOM     32  C10 GCD     1      18.030  13.820  20.780  1.00  0.00            
ATOM     33  H16 GCD     1      18.220  12.790  21.100  1.00  0.00            
ATOM     34  O8  GCD     1      17.810  14.460  22.040  1.00  0.00            
ATOM     35  C11 GCD     1      17.610  15.940  22.030  1.00  0.00            
ATOM     36  H17 GCD     1      18.530  16.430  21.680  1.00  0.00            
ATOM     37  C12 GCD     1      17.220  16.390  23.440  1.00  0.00            
ATOM     38  H18 GCD     1      16.280  15.910  23.730  1.00  0.00            
ATOM     39  H19 GCD     1      17.020  17.470  23.480  1.00  0.00            
ATOM     40  O9  GCD     1      18.140  15.940  24.420  1.00  0.00            
ATOM     41  H20 GCD     1      17.870  15.040  24.660  1.00  0.00            
ATOM     42  O10 GCD     1      19.200  14.340  20.190  1.00  0.00            
ATOM     43  C13 GCD     1      20.410  13.610  20.430  1.00  0.00            
ATOM     44  H21 GCD     1      20.080  12.930  21.220  1.00  0.00            
ATOM     45  C14 GCD     1      20.810  12.750  19.170  1.00  0.00            
ATOM     46  H22 GCD     1      20.810  13.420  18.300  1.00  0.00            
ATOM     47  O11 GCD     1      19.720  11.830  19.110  1.00  0.00            
ATOM     48  H23 GCD     1      19.810  11.410  18.240  1.00  0.00            
ATOM     49  C15 GCD     1      22.170  12.160  19.290  1.00  0.00            
ATOM     50  H24 GCD     1      22.160  11.350  20.030  1.00  0.00            
ATOM     51  O12 GCD     1      22.580  11.550  18.070  1.00  0.00            
ATOM     52  H25 GCD     1      22.730  12.230  17.400  1.00  0.00            
ATOM     53  C16 GCD     1      23.140  13.230  19.680  1.00  0.00            
ATOM     54  H26 GCD     1      24.090  12.690  19.760  1.00  0.00            
ATOM     55  O13 GCD     1      22.730  13.740  20.950  1.00  0.00            
ATOM     56  C17 GCD     1      21.540  14.480  20.930  1.00  0.00            
ATOM     57  H27 GCD     1      21.680  15.340  20.270  1.00  0.00            
ATOM     58  C18 GCD     1      21.170  15.020  22.320  1.00  0.00            
ATOM     59  H28 GCD     1      21.020  14.110  22.920  1.00  0.00            
ATOM     60  H29 GCD     1      20.170  15.480  22.300  1.00  0.00            
ATOM     61  O14 GCD     1      22.100  15.880  22.920  1.00  0.00            
ATOM     62  H30 GCD     1      22.890  15.350  23.060  1.00  0.00            
ATOM     63  O15 GCD     1      23.200  14.250  18.660  1.00  0.00            
ATOM     64  C19 GCD     1      24.350  14.270  17.840  1.00  0.00            
ATOM     65  H31 GCD     1      24.970  13.370  17.730  1.00  0.00            
ATOM     66  C20 GCD     1      23.860  14.490  16.440  1.00  0.00            
ATOM     67  H32 GCD     1      23.280  15.420  16.370  1.00  0.00            
ATOM     68  O16 GCD     1      23.200  13.360  16.010  1.00  0.00            
ATOM     69  H33 GCD     1      22.730  13.530  15.180  1.00  0.00            
ATOM     70  C21 GCD     1      24.920  14.850  15.520  1.00  0.00            
ATOM     71  H34 GCD     1      25.670  14.060  15.450  1.00  0.00            
ATOM     72  O17 GCD     1      24.450  15.120  14.180  1.00  0.00            
ATOM     73  H35 GCD     1      24.080  15.990  14.020  1.00  0.00            
ATOM     74  C22 GCD     1      25.710  16.070  16.020  1.00  0.00            
ATOM     75  H36 GCD     1      26.540  16.290  15.350  1.00  0.00            
ATOM     76  O18 GCD     1      26.210  15.890  17.300  1.00  0.00            
ATOM     77  C23 GCD     1      25.270  15.340  18.300  1.00  0.00            
ATOM     78  H37 GCD     1      24.640  16.230  18.470  1.00  0.00            
ATOM     79  C24 GCD     1      25.940  14.940  19.580  1.00  0.00            
ATOM     80  H38 GCD     1      25.240  14.710  20.400  1.00  0.00            
ATOM     81  H39 GCD     1      26.690  15.680  19.890  1.00  0.00            
ATOM     82  O19 GCD     1      26.600  13.730  19.480  1.00  0.00            
ATOM     83  H40 GCD     1      27.240  13.790  18.770  1.00  0.00            
ATOM     84  O20 GCD     1      24.900  17.300  16.020  1.00  0.00            
ATOM     85  C25 GCD     1      25.300  18.320  15.110  1.00  0.00            
ATOM     86  H41 GCD     1      26.030  17.980  14.360  1.00  0.00            
ATOM     87  C26 GCD     1      24.040  18.820  14.430  1.00  0.00            
ATOM     88  H42 GCD     1      23.260  19.030  15.180  1.00  0.00            
ATOM     89  O21 GCD     1      23.570  17.830  13.490  1.00  0.00            
ATOM     90  H43 GCD     1      22.740  18.060  13.060  1.00  0.00            
ATOM     91  C27 GCD     1      24.290  20.060  13.650  1.00  0.00            
ATOM     92  H44 GCD     1      25.030  19.760  12.890  1.00  0.00            
ATOM     93  O22 GCD     1      23.170  20.700  12.990  1.00  0.00            
ATOM     94  H45 GCD     1      22.620  20.000  12.630  1.00  0.00            
ATOM     95  C28 GCD     1      24.940  21.110  14.530  1.00  0.00            
ATOM     96  H46 GCD     1      25.270  21.860  13.810  1.00  0.00            
ATOM     97  O23 GCD     1      26.090  20.590  15.220  1.00  0.00            
ATOM     98  C29 GCD     1      25.950  19.370  15.980  1.00  0.00            
ATOM     99  H47 GCD     1      25.310  19.550  16.850  1.00  0.00            
ATOM    100  C30 GCD     1      27.320  18.990  16.460  1.00  0.00            
ATOM    101  H48 GCD     1      27.340  18.010  16.940  1.00  0.00            
ATOM    102  H49 GCD     1      27.690  19.700  17.220  1.00  0.00            
ATOM    103  O24 GCD     1      28.170  18.850  15.330  1.00  0.00            
ATOM    104  H50 GCD     1      27.970  19.520  14.670  1.00  0.00            
ATOM    105  O25 GCD     1      23.950  21.660  15.380  1.00  0.00            
ATOM    106  C31 GCD     1      24.010  23.130  15.600  1.00  0.00            
ATOM    107  H51 GCD     1      24.860  23.470  15.000  1.00  0.00            
ATOM    108  C32 GCD     1      22.720  23.660  15.040  1.00  0.00            
ATOM    109  H52 GCD     1      21.900  23.130  15.540  1.00  0.00            
ATOM    110  O26 GCD     1      22.630  23.360  13.680  1.00  0.00            
ATOM    111  H53 GCD     1      22.790  22.420  13.570  1.00  0.00            
ATOM    112  C33 GCD     1      22.700  25.150  15.180  1.00  0.00            
ATOM    113  H54 GCD     1      23.570  25.560  14.670  1.00  0.00            
ATOM    114  O27 GCD     1      21.540  25.770  14.590  1.00  0.00            
ATOM    115  H55 GCD     1      21.130  25.200  13.930  1.00  0.00            
ATOM    116  C34 GCD     1      22.900  25.550  16.630  1.00  0.00            
ATOM    117  H56 GCD     1      23.110  26.620  16.580  1.00  0.00            
ATOM    118  O28 GCD     1      24.010  24.950  17.190  1.00  0.00            
ATOM    119  C35 GCD     1      24.170  23.530  17.020  1.00  0.00            
ATOM    120  H57 GCD     1      23.500  22.980  17.700  1.00  0.00            
ATOM    121  C36 GCD     1      25.570  23.270  17.530  1.00  0.00            
ATOM    122  H58 GCD     1      25.750  22.190  17.520  1.00  0.00            
ATOM    123  H59 GCD     1      25.770  23.600  18.550  1.00  0.00            
ATOM    124  O29 GCD     1      26.600  23.810  16.660  1.00  0.00            
ATOM    125  H60 GCD     1      26.360  24.720  16.470  1.00  0.00            
ATOM    126  O30 GCD     1      21.810  25.130  17.390  1.00  0.00            
ATOM    127  C37 GCD     1      21.360  25.970  18.390  1.00  0.00            
ATOM    128  H61 GCD     1      22.110  26.760  18.530  1.00  0.00            
ATOM    129  C38 GCD     1      20.070  26.620  17.890  1.00  0.00            
ATOM    130  H62 GCD     1      19.280  25.860  17.800  1.00  0.00            
ATOM    131  O31 GCD     1      20.200  27.310  16.630  1.00  0.00            
ATOM    132  H63 GCD     1      20.560  26.690  15.990  1.00  0.00            
ATOM    133  C39 GCD     1      19.390  27.420  18.970  1.00  0.00            
ATOM    134  H64 GCD     1      20.010  28.270  19.260  1.00  0.00            
ATOM    135  O32 GCD     1      18.080  27.920  18.570  1.00  0.00            
ATOM    136  H65 GCD     1      17.510  27.140  18.600  1.00  0.00            
ATOM    137  C40 GCD     1      19.230  26.510  20.200  1.00  0.00            
ATOM    138  H66 GCD     1      18.810  27.130  21.000  1.00  0.00            
ATOM    139  O33 GCD     1      20.540  26.040  20.590  1.00  0.00            
ATOM    140  C41 GCD     1      21.110  25.120  19.590  1.00  0.00            
ATOM    141  H67 GCD     1      20.370  24.340  19.380  1.00  0.00            
ATOM    142  C42 GCD     1      22.230  24.260  20.110  1.00  0.00            
ATOM    143  H68 GCD     1      23.090  24.810  20.530  1.00  0.00            
ATOM    144  H69 GCD     1      22.570  23.570  19.330  1.00  0.00            
ATOM    145  O34 GCD     1      21.870  23.290  21.130  1.00  0.00            
ATOM    146  H70 GCD     1      21.400  22.580  20.670  1.00  0.00            
ATOM    147  O35 GCD     1      18.340  25.400  19.920  1.00  0.00            
ATOM    148  C43 GCD     1      17.240  25.210  20.790  1.00  0.00            
ATOM    149  H71 GCD     1      16.950  26.160  21.260  1.00  0.00            
ATOM    150  C44 GCD     1      16.070  24.870  19.960  1.00  0.00            
ATOM    151  H72 GCD     1      16.280  24.020  19.300  1.00  0.00            
ATOM    152  O36 GCD     1      15.800  25.970  19.070  1.00  0.00            
ATOM    153  H73 GCD     1      15.070  25.600  18.550  1.00  0.00            
ATOM    154  C45 GCD     1      14.870  24.370  20.700  1.00  0.00            
ATOM    155  H74 GCD     1      14.490  25.280  21.180  1.00  0.00            
ATOM    156  O37 GCD     1      13.880  23.710  19.840  1.00  0.00            
ATOM    157  H75 GCD     1      14.280  22.850  19.640  1.00  0.00            
ATOM    158  C46 GCD     1      15.220  23.270  21.740  1.00  0.00            
ATOM    159  H76 GCD     1      14.400  22.990  22.410  1.00  0.00            
ATOM    160  O38 GCD     1      15.690  22.100  21.100  1.00  0.00            
ATOM    161  O39 GCD     1      16.330  23.870  22.530  1.00  0.00            
ATOM    162  C47 GCD     1      17.550  24.200  21.840  1.00  0.00            
ATOM    163  H77 GCD     1      17.810  23.220  21.410  1.00  0.00            
ATOM    164  C48 GCD     1      18.560  24.650  22.940  1.00  0.00            
ATOM    165  H78 GCD     1      19.560  24.770  22.500  1.00  0.00            
ATOM    166  H79 GCD     1      18.700  23.950  23.770  1.00  0.00            
ATOM    167  O40 GCD     1      18.130  25.870  23.600  1.00  0.00            
ATOM    168  H80 GCD     1      17.400  25.580  24.160  1.00  0.00            
ATOM    169  C1  CM8     2      19.920  19.840  24.660  1.00  0.00            
ATOM    170  C2  CM8     2      20.650  18.940  23.710  1.00  0.00            
ATOM    171  C3  CM8     2      20.220  19.070  22.300  1.00  0.00            
ATOM    172  O1  CM8     2      19.550  19.990  21.810  1.00  0.00            
ATOM    173  N1  CM8     2      20.730  18.170  21.440  1.00  0.00            
ATOM    174  C4  CM8     2      20.620  18.100  20.040  1.00  0.00            
ATOM    175  C5  CM8     2      21.800  17.750  19.340  1.00  0.00            
ATOM    176  C6  CM8     2      21.710  17.400  18.000  1.00  0.00            
ATOM    177  C7  CM8     2      20.450  17.440  17.380  1.00  0.00            
ATOM    178  Cl1 CM8     2      20.500  16.850  15.710  1.00  0.00            
ATOM    179  C8  CM8     2      19.280  17.870  17.970  1.00  0.00            
ATOM    180  Cl2 CM8     2      17.810  17.800  17.070  1.00  0.00            
ATOM    181  C9  CM8     2      19.370  18.270  19.370  1.00  0.00            
ATOM    182  H1  CM8     2      18.850  19.800  24.420  1.00  0.00            
ATOM    183  H2  CM8     2      20.140  19.450  25.660  1.00  0.00            
ATOM    184  H3  CM8     2      20.230  20.880  24.540  1.00  0.00            
ATOM    185  H4  CM8     2      20.390  17.920  24.030  1.00  0.00            
ATOM    186  H5  CM8     2      21.740  19.060  23.800  1.00  0.00            
ATOM    187  H6  CM8     2      21.410  17.530  21.820  1.00  0.00            
ATOM    188  H7  CM8     2      22.720  17.650  19.910  1.00  0.00            
ATOM    189  H8  CM8     2      22.570  17.210  17.360  1.00  0.00            
ATOM    190  H9  CM8     2      18.540  18.570  20.010  1.00  0.00            
TER
ENDMDL
MODEL        1
ATOM      1  H1  GCD     1      26.960  21.870  22.300  1.00  0.00            
ATOM      2  O1  GCD     1      26.270  21.620  21.680  1.00  0.00            
ATOM      3  C1  GCD     1      25.620  22.850  21.340  1.00  0.00            
ATOM      4  H2  GCD     1      25.950  23.600  22.070  1.00  0.00            
ATOM      5  H3  GCD     1      25.920  23.200  20.350  1.00  0.00            
ATOM      6  C2  GCD     1      24.070  22.830  21.220  1.00  0.00            
ATOM      7  H4  GCD     1      23.730  23.860  21.030  1.00  0.00            
ATOM      8  C3  GCD     1      23.350  22.240  22.470  1.00  0.00            
ATOM      9  H5  GCD     1      23.630  21.190  22.630  1.00  0.00            
ATOM     10  C4  GCD     1      21.860  22.240  22.210  1.00  0.00            
ATOM     11  H6  GCD     1      21.670  23.320  22.210  1.00  0.00            
ATOM     12  O2  GCD     1      21.210  21.610  23.330  1.00  0.00            
ATOM     13  H7  GCD     1      20.350  21.270  23.060  1.00  0.00            
ATOM     14  C5  GCD     1      21.460  21.540  20.960  1.00  0.00            
ATOM     15  H8  GCD     1      21.770  20.490  21.060  1.00  0.00            
ATOM     16  O3  GCD     1      20.010  21.550  20.770  1.00  0.00            
ATOM     17  H9  GCD     1      19.680  21.150  19.960  1.00  0.00            
ATOM     18  C6  GCD     1      22.260  22.090  19.780  1.00  0.00            
ATOM     19  O4  GCD     1      23.600  22.050  20.040  1.00  0.00            
ATOM     20  H10 GCD     1      22.060  21.490  18.880  1.00  0.00            
ATOM     21  O5  GCD     1      22.010  23.530  19.630  1.00  0.00            
ATOM     22  C7  GCD     1      20.970  23.910  18.770  1.00  0.00            
ATOM     23  H11 GCD     1      20.200  23.130  18.630  1.00  0.00            
ATOM     24  C8  GCD     1      20.200  25.010  19.420  1.00  0.00            
ATOM     25  H12 GCD     1      20.950  25.750  19.710  1.00  0.00            
ATOM     26  O6  GCD     1      19.590  24.500  20.570  1.00  0.00            
ATOM     27  H13 GCD     1      19.530  23.540  20.480  1.00  0.00            
ATOM     28  C9  GCD     1      19.180  25.600  18.480  1.00  0.00            
ATOM     29  H14 GCD     1      18.360  24.890  18.330  1.00  0.00            
ATOM     30  O7  GCD     1      18.480  26.750  18.940  1.00  0.00            
ATOM     31  H15 GCD     1      18.140  26.710  19.850  1.00  0.00            
ATOM     32  C10 GCD     1      19.780  26.040  17.190  1.00  0.00            
ATOM     33  H16 GCD     1      19.040  26.370  16.450  1.00  0.00            
ATOM     34  O8  GCD     1      20.460  24.890  16.630  1.00  0.00            
ATOM     35  C11 GCD     1      21.480  24.360  17.380  1.00  0.00            
ATOM     36  H17 GCD     1      22.240  25.140  17.510  1.00  0.00            
ATOM     37  C12 GCD     1      22.060  23.280  16.530  1.00  0.00            
ATOM     38  H18 GCD     1      23.040  22.930  16.860  1.00  0.00            
ATOM     39  H19 GCD     1      22.250  23.580  15.490  1.00  0.00            
ATOM     40  O9  GCD     1      21.170  22.210  16.390  1.00  0.00            
ATOM     41  H20 GCD     1      21.750  21.440  16.390  1.00  0.00            
ATOM     42  O10 GCD     1      20.680  27.110  17.460  1.00  0.00            
ATOM     43  C13 GCD     1      20.630  28.250  16.630  1.00  0.00            
ATOM     44  H21 GCD     1      19.720  28.230  16.020  1.00  0.00            
ATOM     45  C14 GCD     1      20.590  29.440  17.570  1.00  0.00            
ATOM     46  H22 GCD     1      21.480  29.480  18.210  1.00  0.00            
ATOM     47  O11 GCD     1      19.250  29.370  18.150  1.00  0.00            
ATOM     48  H23 GCD     1      19.140  28.420  18.270  1.00  0.00            
ATOM     49  C15 GCD     1      20.620  30.740  16.810  1.00  0.00            
ATOM     50  H24 GCD     1      19.760  30.800  16.120  1.00  0.00            
ATOM     51  O12 GCD     1      20.670  31.890  17.680  1.00  0.00            
ATOM     52  H25 GCD     1      19.990  32.450  17.280  1.00  0.00            
ATOM     53  C16 GCD     1      21.870  30.620  15.880  1.00  0.00            
ATOM     54  H26 GCD     1      21.910  31.470  15.190  1.00  0.00            
ATOM     55  O13 GCD     1      21.750  29.430  15.050  1.00  0.00            
ATOM     56  C17 GCD     1      21.860  28.230  15.800  1.00  0.00            
ATOM     57  H27 GCD     1      22.740  28.210  16.460  1.00  0.00            
ATOM     58  C18 GCD     1      22.020  27.050  14.820  1.00  0.00            
ATOM     59  H28 GCD     1      22.250  26.100  15.320  1.00  0.00            
ATOM     60  H29 GCD     1      22.830  27.290  14.130  1.00  0.00            
ATOM     61  O14 GCD     1      20.820  26.880  13.890  1.00  0.00            
ATOM     62  H30 GCD     1      20.740  27.590  13.240  1.00  0.00            
ATOM     63  O15 GCD     1      23.150  30.540  16.570  1.00  0.00            
ATOM     64  C19 GCD     1      24.170  31.550  16.190  1.00  0.00            
ATOM     65  H31 GCD     1      23.950  32.050  15.240  1.00  0.00            
ATOM     66  C20 GCD     1      24.290  32.560  17.330  1.00  0.00            
ATOM     67  H32 GCD     1      24.510  32.050  18.270  1.00  0.00            
ATOM     68  O16 GCD     1      22.950  33.130  17.460  1.00  0.00            
ATOM     69  H33 GCD     1      22.400  32.350  17.620  1.00  0.00            
ATOM     70  C21 GCD     1      25.400  33.590  17.060  1.00  0.00            
ATOM     71  H34 GCD     1      25.180  34.120  16.130  1.00  0.00            
ATOM     72  O17 GCD     1      25.570  34.600  18.100  1.00  0.00            
ATOM     73  H35 GCD     1      24.710  34.950  18.340  1.00  0.00            
ATOM     74  C22 GCD     1      26.700  32.770  16.850  1.00  0.00            
ATOM     75  H36 GCD     1      27.530  33.420  16.580  1.00  0.00            
ATOM     76  O18 GCD     1      26.510  31.730  15.890  1.00  0.00            
ATOM     77  C23 GCD     1      25.520  30.760  16.090  1.00  0.00            
ATOM     78  H37 GCD     1      25.800  30.240  17.010  1.00  0.00            
ATOM     79  C24 GCD     1      25.540  29.690  14.990  1.00  0.00            
ATOM     80  H38 GCD     1      25.020  28.780  15.300  1.00  0.00            
ATOM     81  H39 GCD     1      26.610  29.490  14.860  1.00  0.00            
ATOM     82  O19 GCD     1      25.020  30.200  13.770  1.00  0.00            
ATOM     83  H40 GCD     1      25.550  30.970  13.550  1.00  0.00            
ATOM     84  O20 GCD     1      26.980  32.050  18.040  1.00  0.00            
ATOM     85  C25 GCD     1      28.280  32.120  18.640  1.00  0.00            
ATOM     86  H41 GCD     1      28.980  32.650  17.990  1.00  0.00            
ATOM     87  C26 GCD     1      28.150  32.900  19.960  1.00  0.00            
ATOM     88  H42 GCD     1      27.400  32.510  20.650  1.00  0.00            
ATOM     89  O21 GCD     1      27.780  34.280  19.640  1.00  0.00            
ATOM     90  H43 GCD     1      27.020  34.160  19.060  1.00  0.00            
ATOM     91  C27 GCD     1      29.550  32.860  20.660  1.00  0.00            
ATOM     92  H44 GCD     1      30.290  33.330  20.000  1.00  0.00            
ATOM     93  O22 GCD     1      29.490  33.800  21.730  1.00  0.00            
ATOM     94  H45 GCD     1      28.920  34.480  21.360  1.00  0.00            
ATOM     95  C28 GCD     1      30.050  31.470  20.930  1.00  0.00            
ATOM     96  H46 GCD     1      31.110  31.450  21.200  1.00  0.00            
ATOM     97  O23 GCD     1      29.950  30.700  19.800  1.00  0.00            
ATOM     98  C29 GCD     1      28.730  30.680  18.970  1.00  0.00            
ATOM     99  H47 GCD     1      27.900  30.260  19.560  1.00  0.00            
ATOM    100  C30 GCD     1      29.000  29.840  17.750  1.00  0.00            
ATOM    101  H48 GCD     1      29.800  30.260  17.130  1.00  0.00            
ATOM    102  H49 GCD     1      28.050  29.910  17.210  1.00  0.00            
ATOM    103  O24 GCD     1      29.320  28.520  18.130  1.00  0.00            
ATOM    104  H50 GCD     1      30.240  28.430  18.420  1.00  0.00            
ATOM    105  O25 GCD     1      29.260  30.910  21.930  1.00  0.00            
ATOM    106  C31 GCD     1      29.930  30.840  23.220  1.00  0.00            
ATOM    107  H51 GCD     1      30.790  31.520  23.320  1.00  0.00            
ATOM    108  C32 GCD     1      28.920  31.380  24.260  1.00  0.00            
ATOM    109  H52 GCD     1      28.000  30.840  24.050  1.00  0.00            
ATOM    110  O26 GCD     1      28.800  32.810  24.060  1.00  0.00            
ATOM    111  H53 GCD     1      29.210  33.070  23.230  1.00  0.00            
ATOM    112  C33 GCD     1      29.410  31.210  25.660  1.00  0.00            
ATOM    113  H54 GCD     1      30.330  31.790  25.860  1.00  0.00            
ATOM    114  O27 GCD     1      28.380  31.500  26.600  1.00  0.00            
ATOM    115  H55 GCD     1      27.960  30.660  26.820  1.00  0.00            
ATOM    116  C34 GCD     1      29.910  29.770  25.810  1.00  0.00            
ATOM    117  H56 GCD     1      30.410  29.510  26.750  1.00  0.00            
ATOM    118  O28 GCD     1      30.940  29.440  24.830  1.00  0.00            
ATOM    119  C35 GCD     1      30.400  29.400  23.550  1.00  0.00            
ATOM    120  H57 GCD     1      29.600  28.650  23.550  1.00  0.00            
ATOM    121  C36 GCD     1      31.450  28.940  22.610  1.00  0.00            
ATOM    122  H58 GCD     1      32.270  29.670  22.690  1.00  0.00            
ATOM    123  H59 GCD     1      30.980  28.940  21.610  1.00  0.00            
ATOM    124  O29 GCD     1      31.870  27.590  22.740  1.00  0.00            
ATOM    125  H60 GCD     1      32.100  27.240  21.870  1.00  0.00            
ATOM    126  O30 GCD     1      28.750  28.920  25.640  1.00  0.00            
ATOM    127  C37 GCD     1      28.640  27.880  26.610  1.00  0.00            
ATOM    128  H61 GCD     1      29.400  27.920  27.400  1.00  0.00            
ATOM    129  C38 GCD     1      27.270  28.000  27.230  1.00  0.00            
ATOM    130  H62 GCD     1      26.620  27.930  26.350  1.00  0.00            
ATOM    131  O31 GCD     1      27.140  29.280  27.900  1.00  0.00            
ATOM    132  H63 GCD     1      26.230  29.430  28.170  1.00  0.00            
ATOM    133  C39 GCD     1      26.910  26.840  28.120  1.00  0.00            
ATOM    134  H64 GCD     1      27.600  26.790  28.970  1.00  0.00            
ATOM    135  O32 GCD     1      25.550  26.960  28.620  1.00  0.00            
ATOM    136  H65 GCD     1      24.970  26.470  28.020  1.00  0.00            
ATOM    137  C40 GCD     1      27.170  25.460  27.390  1.00  0.00            
ATOM    138  H66 GCD     1      27.210  24.620  28.080  1.00  0.00            
ATOM    139  O33 GCD     1      28.530  25.520  26.840  1.00  0.00            
ATOM    140  C41 GCD     1      28.720  26.590  25.880  1.00  0.00            
ATOM    141  H67 GCD     1      27.910  26.530  25.150  1.00  0.00            
ATOM    142  C42 GCD     1      29.920  26.380  25.040  1.00  0.00            
ATOM    143  H68 GCD     1      30.800  26.900  25.440  1.00  0.00            
ATOM    144  H69 GCD     1      29.710  26.710  24.010  1.00  0.00            
ATOM    145  O34 GCD     1      30.220  25.000  24.780  1.00  0.00            
ATOM    146  H70 GCD     1      30.110  24.570  25.640  1.00  0.00            
ATOM    147  O35 GCD     1      26.230  25.310  26.330  1.00  0.00            
ATOM    148  C43 GCD     1      25.530  24.070  26.290  1.00  0.00            
ATOM    149  H71 GCD     1      25.530  23.520  27.240  1.00  0.00            
ATOM    150  C44 GCD     1      24.020  24.440  26.150  1.00  0.00            
ATOM    151  H72 GCD     1      23.880  25.030  25.240  1.00  0.00            
ATOM    152  O36 GCD     1      23.650  25.270  27.290  1.00  0.00            
ATOM    153  H73 GCD     1      23.160  24.720  27.900  1.00  0.00            
ATOM    154  C45 GCD     1      23.200  23.140  26.040  1.00  0.00            
ATOM    155  H74 GCD     1      23.450  22.690  27.000  1.00  0.00            
ATOM    156  O37 GCD     1      21.810  23.290  25.940  1.00  0.00            
ATOM    157  H75 GCD     1      21.590  23.630  25.070  1.00  0.00            
ATOM    158  C46 GCD     1      23.770  22.280  24.830  1.00  0.00            
ATOM    159  H76 GCD     1      23.190  21.350  24.750  1.00  0.00            
ATOM    160  O38 GCD     1      23.640  23.000  23.610  1.00  0.00            
ATOM    161  O39 GCD     1      25.160  22.050  25.080  1.00  0.00            
ATOM    162  C47 GCD     1      26.000  23.240  25.160  1.00  0.00            
ATOM    163  H77 GCD     1      25.860  23.740  24.190  1.00  0.00            
ATOM    164  C48 GCD     1      27.460  22.770  25.170  1.00  0.00            
ATOM    165  H78 GCD     1      27.690  22.100  26.010  1.00  0.00            
ATOM    166  H79 GCD     1      28.070  23.660  25.340  1.00  0.00            
ATOM    167  O40 GCD     1      27.690  22.040  23.950  1.00  0.00            
ATOM    168  H80 GCD     1      28.650  21.890  23.940  1.00  0.00            
ATOM    169  C1  CM8     2      28.980  24.310  21.790  1.00  0.00            
ATOM    170  C2  CM8     2      28.930  25.780  21.190  1.00  0.00            
ATOM    171  C3  CM8     2      27.690  26.590  21.570  1.00  0.00            
ATOM    172  O1  CM8     2      27.070  26.430  22.620  1.00  0.00            
ATOM    173  N1  CM8     2      27.400  27.590  20.730  1.00  0.00            
ATOM    174  C4  CM8     2      26.360  28.520  20.840  1.00  0.00            
ATOM    175  C5  CM8     2      25.540  28.770  19.730  1.00  0.00            
ATOM    176  C6  CM8     2      24.500  29.680  19.850  1.00  0.00            
ATOM    177  C7  CM8     2      24.290  30.400  21.030  1.00  0.00            
ATOM    178  Cl1 CM8     2      22.880  31.470  21.250  1.00  0.00            
ATOM    179  C8  CM8     2      25.220  30.190  22.090  1.00  0.00            
ATOM    180  Cl2 CM8     2      25.060  31.210  23.540  1.00  0.00            
ATOM    181  C9  CM8     2      26.250  29.230  22.030  1.00  0.00            
ATOM    182  H1  CM8     2      28.640  23.560  21.070  1.00  0.00            
ATOM    183  H2  CM8     2      30.040  24.130  21.980  1.00  0.00            
ATOM    184  H3  CM8     2      28.450  24.300  22.750  1.00  0.00            
ATOM    185  H4  CM8     2      28.780  25.640  20.110  1.00  0.00            
ATOM    186  H5  CM8     2      29.810  26.420  21.310  1.00  0.00            
ATOM    187  H6  CM8     2      28.050  27.780  19.980  1.00  0.00            
ATOM    188  H7  CM8     2      25.660  28.290  18.760  1.00  0.00            
ATOM    189  H8  CM8     2      23.830  29.900  19.030  1.00  0.00            
ATOM    190  H9  CM8     2      26.900  29.050  22.880  1.00  0.00            
TER
ENDMDL
MODEL        1
ATOM      1  H1  GCD     1      18.890   8.070  42.560  1.00  0.00            
ATOM      2  O1  GCD     1      18.220   8.390  41.940  1.00  0.00            
ATOM      3  C1  GCD     1      18.430   7.940  40.630  1.00  0.00            
ATOM      4  H2  GCD     1      19.240   8.590  40.290  1.00  0.00            
ATOM      5  H3  GCD     1      18.780   6.900  40.680  1.00  0.00            
ATOM      6  C2  GCD     1      17.160   8.070  39.800  1.00  0.00            
ATOM      7  H4  GCD     1      17.470   7.800  38.780  1.00  0.00            
ATOM      8  C3  GCD     1      16.590   9.490  39.800  1.00  0.00            
ATOM      9  H5  GCD     1      16.370   9.780  40.830  1.00  0.00            
ATOM     10  C4  GCD     1      15.320   9.550  39.020  1.00  0.00            
ATOM     11  H6  GCD     1      15.640   9.460  37.970  1.00  0.00            
ATOM     12  O2  GCD     1      14.780  10.820  39.330  1.00  0.00            
ATOM     13  H7  GCD     1      13.870  10.810  39.010  1.00  0.00            
ATOM     14  C5  GCD     1      14.340   8.440  39.490  1.00  0.00            
ATOM     15  H8  GCD     1      14.210   8.530  40.570  1.00  0.00            
ATOM     16  O3  GCD     1      13.060   8.530  38.880  1.00  0.00            
ATOM     17  H9  GCD     1      13.130   8.360  37.930  1.00  0.00            
ATOM     18  C6  GCD     1      14.970   7.120  39.400  1.00  0.00            
ATOM     19  O4  GCD     1      16.200   7.130  40.220  1.00  0.00            
ATOM     20  H10 GCD     1      14.380   6.360  39.940  1.00  0.00            
ATOM     21  O5  GCD     1      15.260   6.830  38.070  1.00  0.00            
ATOM     22  C7  GCD     1      14.430   5.820  37.410  1.00  0.00            
ATOM     23  H11 GCD     1      13.450   5.620  37.860  1.00  0.00            
ATOM     24  C8  GCD     1      14.020   6.260  36.080  1.00  0.00            
ATOM     25  H12 GCD     1      14.840   6.700  35.500  1.00  0.00            
ATOM     26  O6  GCD     1      13.060   7.290  36.290  1.00  0.00            
ATOM     27  H13 GCD     1      12.240   6.940  36.650  1.00  0.00            
ATOM     28  C9  GCD     1      13.420   5.230  35.160  1.00  0.00            
ATOM     29  H14 GCD     1      12.440   4.870  35.510  1.00  0.00            
ATOM     30  O7  GCD     1      13.130   5.670  33.850  1.00  0.00            
ATOM     31  H15 GCD     1      12.640   4.990  33.360  1.00  0.00            
ATOM     32  C10 GCD     1      14.350   3.980  35.090  1.00  0.00            
ATOM     33  H16 GCD     1      13.790   3.220  34.540  1.00  0.00            
ATOM     34  O8  GCD     1      14.430   3.560  36.430  1.00  0.00            
ATOM     35  C11 GCD     1      15.210   4.480  37.230  1.00  0.00            
ATOM     36  H17 GCD     1      16.210   4.610  36.800  1.00  0.00            
ATOM     37  C12 GCD     1      15.370   3.700  38.580  1.00  0.00            
ATOM     38  H18 GCD     1      16.040   4.290  39.220  1.00  0.00            
ATOM     39  H19 GCD     1      15.880   2.730  38.490  1.00  0.00            
ATOM     40  O9  GCD     1      14.120   3.370  39.160  1.00  0.00            
ATOM     41  H20 GCD     1      13.680   2.920  38.420  1.00  0.00            
ATOM     42  O10 GCD     1      15.500   4.250  34.420  1.00  0.00            
ATOM     43  C13 GCD     1      15.880   3.450  33.320  1.00  0.00            
ATOM     44  H21 GCD     1      15.150   2.710  32.980  1.00  0.00            
ATOM     45  C14 GCD     1      16.000   4.370  32.080  1.00  0.00            
ATOM     46  H22 GCD     1      16.600   5.230  32.400  1.00  0.00            
ATOM     47  O11 GCD     1      14.710   4.760  31.620  1.00  0.00            
ATOM     48  H23 GCD     1      14.360   5.180  32.410  1.00  0.00            
ATOM     49  C15 GCD     1      16.860   3.750  30.940  1.00  0.00            
ATOM     50  H24 GCD     1      16.110   3.050  30.560  1.00  0.00            
ATOM     51  O12 GCD     1      17.130   4.600  29.900  1.00  0.00            
ATOM     52  H25 GCD     1      16.440   5.230  29.660  1.00  0.00            
ATOM     53  C16 GCD     1      18.090   3.050  31.520  1.00  0.00            
ATOM     54  H26 GCD     1      18.460   2.580  30.600  1.00  0.00            
ATOM     55  O13 GCD     1      17.790   2.100  32.530  1.00  0.00            
ATOM     56  C17 GCD     1      17.270   2.810  33.670  1.00  0.00            
ATOM     57  H27 GCD     1      17.970   3.610  33.940  1.00  0.00            
ATOM     58  C18 GCD     1      17.080   1.810  34.770  1.00  0.00            
ATOM     59  H28 GCD     1      16.740   2.350  35.660  1.00  0.00            
ATOM     60  H29 GCD     1      18.070   1.400  35.030  1.00  0.00            
ATOM     61  O14 GCD     1      16.170   0.740  34.410  1.00  0.00            
ATOM     62  H30 GCD     1      15.990   0.250  35.220  1.00  0.00            
ATOM     63  O15 GCD     1      19.110   3.930  32.010  1.00  0.00            
ATOM     64  C19 GCD     1      20.430   3.480  31.950  1.00  0.00            
ATOM     65  H31 GCD     1      20.520   2.470  32.380  1.00  0.00            
ATOM     66  C20 GCD     1      21.030   3.420  30.500  1.00  0.00            
ATOM     67  H32 GCD     1      20.900   4.420  30.070  1.00  0.00            
ATOM     68  O16 GCD     1      20.470   2.440  29.670  1.00  0.00            
ATOM     69  H33 GCD     1      20.500   2.680  28.740  1.00  0.00            
ATOM     70  C21 GCD     1      22.590   3.170  30.480  1.00  0.00            
ATOM     71  H34 GCD     1      22.870   2.140  30.740  1.00  0.00            
ATOM     72  O17 GCD     1      23.040   3.420  29.130  1.00  0.00            
ATOM     73  H35 GCD     1      23.140   4.380  29.010  1.00  0.00            
ATOM     74  C22 GCD     1      23.200   4.200  31.470  1.00  0.00            
ATOM     75  H36 GCD     1      24.280   4.080  31.600  1.00  0.00            
ATOM     76  O18 GCD     1      22.580   4.000  32.730  1.00  0.00            
ATOM     77  C23 GCD     1      21.220   4.460  32.820  1.00  0.00            
ATOM     78  H37 GCD     1      21.180   5.430  32.290  1.00  0.00            
ATOM     79  C24 GCD     1      20.870   4.560  34.270  1.00  0.00            
ATOM     80  H38 GCD     1      21.110   3.610  34.770  1.00  0.00            
ATOM     81  H39 GCD     1      19.800   4.770  34.250  1.00  0.00            
ATOM     82  O19 GCD     1      21.660   5.610  34.920  1.00  0.00            
ATOM     83  H40 GCD     1      21.610   5.350  35.840  1.00  0.00            
ATOM     84  O20 GCD     1      23.050   5.540  31.040  1.00  0.00            
ATOM     85  C25 GCD     1      24.160   6.360  30.640  1.00  0.00            
ATOM     86  H41 GCD     1      25.030   5.720  30.410  1.00  0.00            
ATOM     87  C26 GCD     1      23.570   7.150  29.400  1.00  0.00            
ATOM     88  H42 GCD     1      22.650   7.660  29.710  1.00  0.00            
ATOM     89  O21 GCD     1      23.280   6.330  28.300  1.00  0.00            
ATOM     90  H43 GCD     1      22.960   6.900  27.590  1.00  0.00            
ATOM     91  C27 GCD     1      24.520   8.260  28.980  1.00  0.00            
ATOM     92  H44 GCD     1      25.530   7.970  28.680  1.00  0.00            
ATOM     93  O22 GCD     1      23.940   8.990  27.840  1.00  0.00            
ATOM     94  H45 GCD     1      24.100   8.590  26.980  1.00  0.00            
ATOM     95  C28 GCD     1      24.780   9.180  30.250  1.00  0.00            
ATOM     96  H46 GCD     1      25.500   9.950  29.960  1.00  0.00            
ATOM     97  O23 GCD     1      25.320   8.360  31.280  1.00  0.00            
ATOM     98  C29 GCD     1      24.480   7.350  31.750  1.00  0.00            
ATOM     99  H47 GCD     1      23.600   7.850  32.170  1.00  0.00            
ATOM    100  C30 GCD     1      25.220   6.610  32.910  1.00  0.00            
ATOM    101  H48 GCD     1      26.210   6.300  32.560  1.00  0.00            
ATOM    102  H49 GCD     1      24.780   5.670  33.250  1.00  0.00            
ATOM    103  O24 GCD     1      25.410   7.470  34.010  1.00  0.00            
ATOM    104  H50 GCD     1      26.270   7.900  33.980  1.00  0.00            
ATOM    105  O25 GCD     1      23.580   9.870  30.680  1.00  0.00            
ATOM    106  C31 GCD     1      23.350  11.190  30.280  1.00  0.00            
ATOM    107  H51 GCD     1      23.950  11.480  29.410  1.00  0.00            
ATOM    108  C32 GCD     1      21.880  11.360  29.870  1.00  0.00            
ATOM    109  H52 GCD     1      21.200  10.910  30.600  1.00  0.00            
ATOM    110  O26 GCD     1      21.820  10.810  28.540  1.00  0.00            
ATOM    111  H53 GCD     1      22.640  10.330  28.380  1.00  0.00            
ATOM    112  C33 GCD     1      21.430  12.850  29.860  1.00  0.00            
ATOM    113  H54 GCD     1      21.920  13.400  29.040  1.00  0.00            
ATOM    114  O27 GCD     1      20.000  13.000  29.690  1.00  0.00            
ATOM    115  H55 GCD     1      19.810  12.690  28.790  1.00  0.00            
ATOM    116  C34 GCD     1      21.850  13.520  31.200  1.00  0.00            
ATOM    117  H56 GCD     1      21.710  14.600  31.090  1.00  0.00            
ATOM    118  O28 GCD     1      23.330  13.400  31.230  1.00  0.00            
ATOM    119  C35 GCD     1      23.710  12.050  31.520  1.00  0.00            
ATOM    120  H57 GCD     1      23.270  11.640  32.440  1.00  0.00            
ATOM    121  C36 GCD     1      25.200  12.060  31.790  1.00  0.00            
ATOM    122  H58 GCD     1      25.650  11.090  32.070  1.00  0.00            
ATOM    123  H59 GCD     1      25.320  12.760  32.620  1.00  0.00            
ATOM    124  O29 GCD     1      26.050  12.520  30.700  1.00  0.00            
ATOM    125  H60 GCD     1      26.960  12.340  30.970  1.00  0.00            
ATOM    126  O30 GCD     1      21.240  12.910  32.400  1.00  0.00            
ATOM    127  C37 GCD     1      20.570  13.800  33.220  1.00  0.00            
ATOM    128  H61 GCD     1      20.520  14.780  32.710  1.00  0.00            
ATOM    129  C38 GCD     1      19.080  13.330  33.350  1.00  0.00            
ATOM    130  H62 GCD     1      19.200  12.300  33.700  1.00  0.00            
ATOM    131  O31 GCD     1      18.550  13.340  32.060  1.00  0.00            
ATOM    132  H63 GCD     1      19.340  13.190  31.530  1.00  0.00            
ATOM    133  C39 GCD     1      18.380  14.180  34.380  1.00  0.00            
ATOM    134  H64 GCD     1      18.320  15.200  33.970  1.00  0.00            
ATOM    135  O32 GCD     1      16.990  13.730  34.590  1.00  0.00            
ATOM    136  H65 GCD     1      17.000  12.920  35.100  1.00  0.00            
ATOM    137  C40 GCD     1      19.140  14.300  35.680  1.00  0.00            
ATOM    138  H66 GCD     1      18.710  15.110  36.270  1.00  0.00            
ATOM    139  O33 GCD     1      20.460  14.750  35.420  1.00  0.00            
ATOM    140  C41 GCD     1      21.160  13.800  34.610  1.00  0.00            
ATOM    141  H67 GCD     1      21.220  12.810  35.090  1.00  0.00            
ATOM    142  C42 GCD     1      22.650  14.260  34.500  1.00  0.00            
ATOM    143  H68 GCD     1      22.610  15.240  34.030  1.00  0.00            
ATOM    144  H69 GCD     1      23.220  13.580  33.850  1.00  0.00            
ATOM    145  O34 GCD     1      23.280  14.560  35.750  1.00  0.00            
ATOM    146  H70 GCD     1      22.580  14.840  36.360  1.00  0.00            
ATOM    147  O35 GCD     1      19.080  13.040  36.370  1.00  0.00            
ATOM    148  C43 GCD     1      19.050  12.960  37.780  1.00  0.00            
ATOM    149  H71 GCD     1      19.500  13.870  38.190  1.00  0.00            
ATOM    150  C44 GCD     1      17.630  13.050  38.370  1.00  0.00            
ATOM    151  H72 GCD     1      16.880  12.330  38.020  1.00  0.00            
ATOM    152  O36 GCD     1      17.080  14.350  38.290  1.00  0.00            
ATOM    153  H73 GCD     1      16.300  14.380  38.840  1.00  0.00            
ATOM    154  C45 GCD     1      17.610  12.660  39.900  1.00  0.00            
ATOM    155  H74 GCD     1      18.180  13.380  40.500  1.00  0.00            
ATOM    156  O37 GCD     1      16.300  12.620  40.460  1.00  0.00            
ATOM    157  H75 GCD     1      15.860  11.890  40.000  1.00  0.00            
ATOM    158  C46 GCD     1      18.290  11.350  40.140  1.00  0.00            
ATOM    159  H76 GCD     1      18.230  11.100  41.200  1.00  0.00            
ATOM    160  O38 GCD     1      17.640  10.370  39.310  1.00  0.00            
ATOM    161  O39 GCD     1      19.620  11.470  39.760  1.00  0.00            
ATOM    162  C47 GCD     1      19.810  11.680  38.340  1.00  0.00            
ATOM    163  H77 GCD     1      19.450  10.800  37.790  1.00  0.00            
ATOM    164  C48 GCD     1      21.320  11.820  38.040  1.00  0.00            
ATOM    165  H78 GCD     1      21.420  11.730  36.950  1.00  0.00            
ATOM    166  H79 GCD     1      21.780  10.950  38.510  1.00  0.00            
ATOM    167  O40 GCD     1      21.850  13.040  38.590  1.00  0.00            
ATOM    168  H80 GCD     1      21.810  12.980  39.550  1.00  0.00            
ATOM    169  C1  CM8     2      16.160   9.220  29.680  1.00  0.00            
ATOM    170  C2  CM8     2      16.350   7.870  30.280  1.00  0.00            
ATOM    171  C3  CM8     2      16.550   7.880  31.780  1.00  0.00            
ATOM    172  O1  CM8     2      15.720   7.320  32.460  1.00  0.00            
ATOM    173  N1  CM8     2      17.600   8.480  32.340  1.00  0.00            
ATOM    174  C4  CM8     2      18.150   8.350  33.620  1.00  0.00            
ATOM    175  C5  CM8     2      19.080   9.350  33.970  1.00  0.00            
ATOM    176  C6  CM8     2      19.900   9.190  35.140  1.00  0.00            
ATOM    177  C7  CM8     2      19.610   8.200  36.030  1.00  0.00            
ATOM    178  Cl1 CM8     2      20.600   7.860  37.430  1.00  0.00            
ATOM    179  C8  CM8     2      18.730   7.160  35.590  1.00  0.00            
ATOM    180  Cl2 CM8     2      18.470   5.730  36.550  1.00  0.00            
ATOM    181  C9  CM8     2      17.970   7.240  34.440  1.00  0.00            
ATOM    182  H1  CM8     2      15.170   9.610  29.940  1.00  0.00            
ATOM    183  H2  CM8     2      16.980   9.930  29.870  1.00  0.00            
ATOM    184  H3  CM8     2      16.300   9.070  28.610  1.00  0.00            
ATOM    185  H4  CM8     2      17.100   7.300  29.710  1.00  0.00            
ATOM    186  H5  CM8     2      15.390   7.390  30.080  1.00  0.00            
ATOM    187  H6  CM8     2      18.190   9.070  31.760  1.00  0.00            
ATOM    188  H7  CM8     2      19.310  10.140  33.260  1.00  0.00            
ATOM    189  H8  CM8     2      20.710   9.850  35.410  1.00  0.00            
ATOM    190  H9  CM8     2      17.310   6.430  34.130  1.00  0.00            
TER
ENDMDL
MODEL        1
ATOM      1  H1  GCD     1      19.460  25.620  17.120  1.00  0.00            
ATOM      2  O1  GCD     1      19.680  25.110  17.900  1.00  0.00            
ATOM      3  C1  GCD     1      20.790  24.260  17.540  1.00  0.00            
ATOM      4  H2  GCD     1      20.660  23.290  18.020  1.00  0.00            
ATOM      5  H3  GCD     1      20.720  24.100  16.450  1.00  0.00            
ATOM      6  C2  GCD     1      22.160  24.930  17.990  1.00  0.00            
ATOM      7  H4  GCD     1      22.960  24.220  17.740  1.00  0.00            
ATOM      8  C3  GCD     1      22.260  25.340  19.490  1.00  0.00            
ATOM      9  H5  GCD     1      21.440  26.040  19.660  1.00  0.00            
ATOM     10  C4  GCD     1      23.530  26.030  19.860  1.00  0.00            
ATOM     11  H6  GCD     1      24.360  25.320  19.820  1.00  0.00            
ATOM     12  O2  GCD     1      23.490  26.760  21.090  1.00  0.00            
ATOM     13  H7  GCD     1      24.210  27.400  21.080  1.00  0.00            
ATOM     14  C5  GCD     1      23.700  27.200  18.800  1.00  0.00            
ATOM     15  H8  GCD     1      22.980  28.000  18.980  1.00  0.00            
ATOM     16  O3  GCD     1      24.980  27.860  18.860  1.00  0.00            
ATOM     17  H9  GCD     1      25.670  27.260  18.540  1.00  0.00            
ATOM     18  C6  GCD     1      23.620  26.740  17.350  1.00  0.00            
ATOM     19  O4  GCD     1      22.340  26.100  17.190  1.00  0.00            
ATOM     20  H10 GCD     1      23.670  27.550  16.620  1.00  0.00            
ATOM     21  O5  GCD     1      24.640  25.810  17.070  1.00  0.00            
ATOM     22  C7  GCD     1      25.520  26.010  15.960  1.00  0.00            
ATOM     23  H11 GCD     1      25.160  26.700  15.190  1.00  0.00            
ATOM     24  C8  GCD     1      26.900  26.280  16.390  1.00  0.00            
ATOM     25  H12 GCD     1      27.030  25.450  17.090  1.00  0.00            
ATOM     26  O6  GCD     1      27.080  27.540  17.140  1.00  0.00            
ATOM     27  H13 GCD     1      27.640  28.140  16.630  1.00  0.00            
ATOM     28  C9  GCD     1      27.950  26.170  15.300  1.00  0.00            
ATOM     29  H14 GCD     1      27.810  26.960  14.550  1.00  0.00            
ATOM     30  O7  GCD     1      29.340  26.240  15.760  1.00  0.00            
ATOM     31  H15 GCD     1      29.920  25.510  15.510  1.00  0.00            
ATOM     32  C10 GCD     1      27.780  24.910  14.510  1.00  0.00            
ATOM     33  H16 GCD     1      28.360  24.940  13.580  1.00  0.00            
ATOM     34  O8  GCD     1      26.440  24.690  14.200  1.00  0.00            
ATOM     35  C11 GCD     1      25.530  24.700  15.290  1.00  0.00            
ATOM     36  H17 GCD     1      25.840  23.900  15.980  1.00  0.00            
ATOM     37  C12 GCD     1      24.120  24.300  14.730  1.00  0.00            
ATOM     38  H18 GCD     1      23.920  24.970  13.880  1.00  0.00            
ATOM     39  H19 GCD     1      23.260  24.480  15.380  1.00  0.00            
ATOM     40  O9  GCD     1      24.240  22.990  14.370  1.00  0.00            
ATOM     41  H20 GCD     1      25.120  22.860  13.990  1.00  0.00            
ATOM     42  O10 GCD     1      28.320  23.780  15.200  1.00  0.00            
ATOM     43  C13 GCD     1      29.110  22.830  14.500  1.00  0.00            
ATOM     44  H21 GCD     1      29.120  23.190  13.460  1.00  0.00            
ATOM     45  C14 GCD     1      30.570  22.950  14.920  1.00  0.00            
ATOM     46  H22 GCD     1      30.580  22.750  16.000  1.00  0.00            
ATOM     47  O11 GCD     1      31.050  24.280  14.810  1.00  0.00            
ATOM     48  H23 GCD     1      31.610  24.300  14.020  1.00  0.00            
ATOM     49  C15 GCD     1      31.400  21.880  14.260  1.00  0.00            
ATOM     50  H24 GCD     1      31.160  21.860  13.190  1.00  0.00            
ATOM     51  O12 GCD     1      32.780  22.110  14.550  1.00  0.00            
ATOM     52  H25 GCD     1      32.850  21.870  15.480  1.00  0.00            
ATOM     53  C16 GCD     1      30.860  20.520  14.700  1.00  0.00            
ATOM     54  H26 GCD     1      31.380  19.730  14.140  1.00  0.00            
ATOM     55  O13 GCD     1      29.520  20.470  14.170  1.00  0.00            
ATOM     56  C17 GCD     1      28.550  21.420  14.770  1.00  0.00            
ATOM     57  H27 GCD     1      28.440  21.230  15.850  1.00  0.00            
ATOM     58  C18 GCD     1      27.200  21.090  14.190  1.00  0.00            
ATOM     59  H28 GCD     1      26.500  21.700  14.780  1.00  0.00            
ATOM     60  H29 GCD     1      27.060  20.030  14.410  1.00  0.00            
ATOM     61  O14 GCD     1      27.150  21.400  12.810  1.00  0.00            
ATOM     62  H30 GCD     1      27.780  20.810  12.390  1.00  0.00            
ATOM     63  O15 GCD     1      30.810  20.290  16.110  1.00  0.00            
ATOM     64  C19 GCD     1      32.040  19.750  16.710  1.00  0.00            
ATOM     65  H31 GCD     1      32.790  19.670  15.910  1.00  0.00            
ATOM     66  C20 GCD     1      32.590  20.700  17.770  1.00  0.00            
ATOM     67  H32 GCD     1      31.820  20.900  18.520  1.00  0.00            
ATOM     68  O16 GCD     1      32.970  21.920  17.230  1.00  0.00            
ATOM     69  H33 GCD     1      33.160  22.580  17.900  1.00  0.00            
ATOM     70  C21 GCD     1      33.770  20.040  18.520  1.00  0.00            
ATOM     71  H34 GCD     1      34.540  19.850  17.760  1.00  0.00            
ATOM     72  O17 GCD     1      34.400  20.900  19.480  1.00  0.00            
ATOM     73  H35 GCD     1      33.910  20.960  20.310  1.00  0.00            
ATOM     74  C22 GCD     1      33.430  18.670  19.040  1.00  0.00            
ATOM     75  H36 GCD     1      34.440  18.330  19.300  1.00  0.00            
ATOM     76  O18 GCD     1      33.020  17.900  17.960  1.00  0.00            
ATOM     77  C23 GCD     1      31.820  18.410  17.350  1.00  0.00            
ATOM     78  H37 GCD     1      31.040  18.560  18.120  1.00  0.00            
ATOM     79  C24 GCD     1      31.190  17.380  16.340  1.00  0.00            
ATOM     80  H38 GCD     1      30.260  17.840  15.990  1.00  0.00            
ATOM     81  H39 GCD     1      31.080  16.380  16.780  1.00  0.00            
ATOM     82  O19 GCD     1      32.020  17.070  15.200  1.00  0.00            
ATOM     83  H40 GCD     1      32.860  16.750  15.550  1.00  0.00            
ATOM     84  O20 GCD     1      32.550  18.740  20.110  1.00  0.00            
ATOM     85  C25 GCD     1      32.660  17.700  21.130  1.00  0.00            
ATOM     86  H41 GCD     1      33.570  17.090  21.030  1.00  0.00            
ATOM     87  C26 GCD     1      32.820  18.410  22.440  1.00  0.00            
ATOM     88  H42 GCD     1      31.980  19.120  22.540  1.00  0.00            
ATOM     89  O21 GCD     1      34.090  19.190  22.440  1.00  0.00            
ATOM     90  H43 GCD     1      33.830  20.110  22.360  1.00  0.00            
ATOM     91  C27 GCD     1      32.670  17.570  23.730  1.00  0.00            
ATOM     92  H44 GCD     1      33.430  16.780  23.670  1.00  0.00            
ATOM     93  O22 GCD     1      32.810  18.250  24.980  1.00  0.00            
ATOM     94  H45 GCD     1      32.110  18.910  25.070  1.00  0.00            
ATOM     95  C28 GCD     1      31.290  16.790  23.570  1.00  0.00            
ATOM     96  H46 GCD     1      31.140  16.040  24.350  1.00  0.00            
ATOM     97  O23 GCD     1      31.380  16.000  22.370  1.00  0.00            
ATOM     98  C29 GCD     1      31.500  16.770  21.200  1.00  0.00            
ATOM     99  H47 GCD     1      30.640  17.440  21.120  1.00  0.00            
ATOM    100  C30 GCD     1      31.490  15.690  20.040  1.00  0.00            
ATOM    101  H48 GCD     1      32.200  14.930  20.380  1.00  0.00            
ATOM    102  H49 GCD     1      31.920  16.110  19.120  1.00  0.00            
ATOM    103  O24 GCD     1      30.190  15.050  19.810  1.00  0.00            
ATOM    104  H50 GCD     1      29.740  15.400  19.030  1.00  0.00            
ATOM    105  O25 GCD     1      30.180  17.650  23.550  1.00  0.00            
ATOM    106  C31 GCD     1      29.680  18.120  24.820  1.00  0.00            
ATOM    107  H51 GCD     1      30.410  17.670  25.500  1.00  0.00            
ATOM    108  C32 GCD     1      29.640  19.650  24.840  1.00  0.00            
ATOM    109  H52 GCD     1      29.050  20.000  23.980  1.00  0.00            
ATOM    110  O26 GCD     1      30.990  20.130  24.620  1.00  0.00            
ATOM    111  H53 GCD     1      30.920  21.090  24.540  1.00  0.00            
ATOM    112  C33 GCD     1      29.000  20.140  26.080  1.00  0.00            
ATOM    113  H54 GCD     1      29.610  19.840  26.950  1.00  0.00            
ATOM    114  O27 GCD     1      28.910  21.550  26.060  1.00  0.00            
ATOM    115  H55 GCD     1      29.720  21.920  26.420  1.00  0.00            
ATOM    116  C34 GCD     1      27.630  19.570  26.310  1.00  0.00            
ATOM    117  H56 GCD     1      27.270  19.890  27.300  1.00  0.00            
ATOM    118  O28 GCD     1      27.760  18.140  26.300  1.00  0.00            
ATOM    119  C35 GCD     1      28.310  17.520  25.110  1.00  0.00            
ATOM    120  H57 GCD     1      27.640  17.800  24.290  1.00  0.00            
ATOM    121  C36 GCD     1      28.230  15.990  25.000  1.00  0.00            
ATOM    122  H58 GCD     1      28.570  15.740  23.990  1.00  0.00            
ATOM    123  H59 GCD     1      27.170  15.710  25.050  1.00  0.00            
ATOM    124  O29 GCD     1      28.980  15.360  26.000  1.00  0.00            
ATOM    125  H60 GCD     1      28.730  14.430  26.080  1.00  0.00            
ATOM    126  O30 GCD     1      26.700  19.940  25.330  1.00  0.00            
ATOM    127  C37 GCD     1      25.420  20.330  25.930  1.00  0.00            
ATOM    128  H61 GCD     1      25.320  20.070  26.990  1.00  0.00            
ATOM    129  C38 GCD     1      25.450  21.880  25.870  1.00  0.00            
ATOM    130  H62 GCD     1      25.690  22.230  24.860  1.00  0.00            
ATOM    131  O31 GCD     1      26.420  22.480  26.760  1.00  0.00            
ATOM    132  H63 GCD     1      27.270  22.160  26.460  1.00  0.00            
ATOM    133  C39 GCD     1      24.040  22.440  26.310  1.00  0.00            
ATOM    134  H64 GCD     1      23.890  22.030  27.320  1.00  0.00            
ATOM    135  O32 GCD     1      24.050  23.860  26.210  1.00  0.00            
ATOM    136  H65 GCD     1      24.860  24.180  26.620  1.00  0.00            
ATOM    137  C40 GCD     1      22.950  21.830  25.420  1.00  0.00            
ATOM    138  H66 GCD     1      21.940  22.150  25.700  1.00  0.00            
ATOM    139  O33 GCD     1      23.050  20.390  25.480  1.00  0.00            
ATOM    140  C41 GCD     1      24.300  19.830  24.950  1.00  0.00            
ATOM    141  H67 GCD     1      24.570  20.200  23.960  1.00  0.00            
ATOM    142  C42 GCD     1      24.120  18.330  24.950  1.00  0.00            
ATOM    143  H68 GCD     1      24.960  17.960  24.340  1.00  0.00            
ATOM    144  H69 GCD     1      23.200  18.000  24.460  1.00  0.00            
ATOM    145  O34 GCD     1      24.150  17.720  26.310  1.00  0.00            
ATOM    146  H70 GCD     1      24.250  16.780  26.120  1.00  0.00            
ATOM    147  O35 GCD     1      23.050  22.190  23.990  1.00  0.00            
ATOM    148  C43 GCD     1      21.830  22.660  23.390  1.00  0.00            
ATOM    149  H71 GCD     1      20.920  22.400  23.960  1.00  0.00            
ATOM    150  C44 GCD     1      21.890  24.130  23.260  1.00  0.00            
ATOM    151  H72 GCD     1      22.860  24.410  22.820  1.00  0.00            
ATOM    152  O36 GCD     1      21.890  24.790  24.550  1.00  0.00            
ATOM    153  H73 GCD     1      22.560  24.280  25.020  1.00  0.00            
ATOM    154  C45 GCD     1      20.760  24.620  22.460  1.00  0.00            
ATOM    155  H74 GCD     1      19.820  24.230  22.890  1.00  0.00            
ATOM    156  O37 GCD     1      20.770  26.130  22.340  1.00  0.00            
ATOM    157  H75 GCD     1      21.540  26.340  21.810  1.00  0.00            
ATOM    158  C46 GCD     1      20.860  23.960  21.040  1.00  0.00            
ATOM    159  H76 GCD     1      19.950  24.230  20.510  1.00  0.00            
ATOM    160  O38 GCD     1      22.070  24.170  20.310  1.00  0.00            
ATOM    161  O39 GCD     1      20.660  22.570  21.230  1.00  0.00            
ATOM    162  C47 GCD     1      21.680  21.950  22.010  1.00  0.00            
ATOM    163  H77 GCD     1      22.690  22.050  21.580  1.00  0.00            
ATOM    164  C48 GCD     1      21.450  20.420  22.160  1.00  0.00            
ATOM    165  H78 GCD     1      20.510  20.240  22.690  1.00  0.00            
ATOM    166  H79 GCD     1      22.270  20.040  22.790  1.00  0.00            
ATOM    167  O40 GCD     1      21.330  19.680  20.980  1.00  0.00            
ATOM    168  H80 GCD     1      21.230  18.770  21.280  1.00  0.00            
ATOM    169  C1  CM8     2      24.710  13.360  19.170  1.00  0.00            
ATOM    170  C2  CM8     2      26.060  13.590  19.870  1.00  0.00            
ATOM    171  C3  CM8     2      26.380  15.070  19.840  1.00  0.00            
ATOM    172  O1  CM8     2      26.950  15.590  18.910  1.00  0.00            
ATOM    173  N1  CM8     2      25.850  15.720  20.840  1.00  0.00            
ATOM    174  C4  CM8     2      26.130  17.060  21.120  1.00  0.00            
ATOM    175  C5  CM8     2      25.060  17.850  21.150  1.00  0.00            
ATOM    176  C6  CM8     2      25.190  19.200  21.450  1.00  0.00            
ATOM    177  C7  CM8     2      26.460  19.780  21.540  1.00  0.00            
ATOM    178  Cl1 CM8     2      26.800  21.430  21.920  1.00  0.00            
ATOM    179  C8  CM8     2      27.570  19.020  21.330  1.00  0.00            
ATOM    180  Cl2 CM8     2      29.190  19.760  21.260  1.00  0.00            
ATOM    181  C9  CM8     2      27.420  17.630  21.130  1.00  0.00            
ATOM    182  H1  CM8     2      24.720  13.510  18.080  1.00  0.00            
ATOM    183  H2  CM8     2      24.450  12.300  19.300  1.00  0.00            
ATOM    184  H3  CM8     2      23.910  13.960  19.620  1.00  0.00            
ATOM    185  H4  CM8     2      26.890  13.060  19.400  1.00  0.00            
ATOM    186  H5  CM8     2      26.020  13.270  20.920  1.00  0.00            
ATOM    187  H6  CM8     2      25.220  15.270  21.480  1.00  0.00            
ATOM    188  H7  CM8     2      24.040  17.520  20.980  1.00  0.00            
ATOM    189  H8  CM8     2      24.340  19.810  21.760  1.00  0.00            
ATOM    190  H9  CM8     2      28.290  16.990  21.030  1.00  0.00            
TER
ENDMDL
MODEL        1
ATOM      1  H1  GCD     1      25.000  14.600  18.850  1.00  0.00            
ATOM      2  O1  GCD     1      25.580  14.120  19.450  1.00  0.00            
ATOM      3  C1  GCD     1      26.880  14.240  18.850  1.00  0.00            
ATOM      4  H2  GCD     1      27.620  14.310  19.660  1.00  0.00            
ATOM      5  H3  GCD     1      27.050  13.430  18.130  1.00  0.00            
ATOM      6  C2  GCD     1      26.840  15.530  18.000  1.00  0.00            
ATOM      7  H4  GCD     1      27.740  15.550  17.360  1.00  0.00            
ATOM      8  C3  GCD     1      26.830  16.890  18.700  1.00  0.00            
ATOM      9  H5  GCD     1      26.000  16.820  19.410  1.00  0.00            
ATOM     10  C4  GCD     1      26.450  18.100  17.780  1.00  0.00            
ATOM     11  H6  GCD     1      27.310  18.280  17.120  1.00  0.00            
ATOM     12  O2  GCD     1      26.190  19.310  18.550  1.00  0.00            
ATOM     13  H7  GCD     1      26.930  19.430  19.150  1.00  0.00            
ATOM     14  C5  GCD     1      25.310  17.700  16.790  1.00  0.00            
ATOM     15  H8  GCD     1      24.390  17.790  17.380  1.00  0.00            
ATOM     16  O3  GCD     1      25.230  18.600  15.710  1.00  0.00            
ATOM     17  H9  GCD     1      26.010  18.290  15.240  1.00  0.00            
ATOM     18  C6  GCD     1      25.490  16.300  16.200  1.00  0.00            
ATOM     19  O4  GCD     1      25.620  15.390  17.200  1.00  0.00            
ATOM     20  H10 GCD     1      24.640  16.010  15.590  1.00  0.00            
ATOM     21  O5  GCD     1      26.670  16.220  15.390  1.00  0.00            
ATOM     22  C7  GCD     1      26.470  15.740  14.020  1.00  0.00            
ATOM     23  H11 GCD     1      25.400  15.720  13.760  1.00  0.00            
ATOM     24  C8  GCD     1      27.220  16.610  13.090  1.00  0.00            
ATOM     25  H12 GCD     1      28.280  16.670  13.400  1.00  0.00            
ATOM     26  O6  GCD     1      26.690  17.930  13.170  1.00  0.00            
ATOM     27  H13 GCD     1      27.340  18.590  12.920  1.00  0.00            
ATOM     28  C9  GCD     1      27.210  16.070  11.640  1.00  0.00            
ATOM     29  H14 GCD     1      26.160  16.090  11.300  1.00  0.00            
ATOM     30  O7  GCD     1      28.060  16.780  10.690  1.00  0.00            
ATOM     31  H15 GCD     1      28.980  16.760  10.990  1.00  0.00            
ATOM     32  C10 GCD     1      27.710  14.670  11.580  1.00  0.00            
ATOM     33  H16 GCD     1      27.670  14.240  10.570  1.00  0.00            
ATOM     34  O8  GCD     1      26.890  13.900  12.460  1.00  0.00            
ATOM     35  C11 GCD     1      26.980  14.310  13.820  1.00  0.00            
ATOM     36  H17 GCD     1      28.020  14.240  14.170  1.00  0.00            
ATOM     37  C12 GCD     1      26.230  13.250  14.570  1.00  0.00            
ATOM     38  H18 GCD     1      26.550  13.310  15.620  1.00  0.00            
ATOM     39  H19 GCD     1      26.660  12.340  14.140  1.00  0.00            
ATOM     40  O9  GCD     1      24.840  13.390  14.440  1.00  0.00            
ATOM     41  H20 GCD     1      24.460  12.720  15.010  1.00  0.00            
ATOM     42  O10 GCD     1      29.050  14.690  11.990  1.00  0.00            
ATOM     43  C13 GCD     1      30.010  14.540  10.940  1.00  0.00            
ATOM     44  H21 GCD     1      29.630  14.810   9.950  1.00  0.00            
ATOM     45  C14 GCD     1      31.190  15.460  11.190  1.00  0.00            
ATOM     46  H22 GCD     1      31.700  15.130  12.110  1.00  0.00            
ATOM     47  O11 GCD     1      30.720  16.790  11.360  1.00  0.00            
ATOM     48  H23 GCD     1      31.470  17.390  11.350  1.00  0.00            
ATOM     49  C15 GCD     1      32.220  15.300  10.100  1.00  0.00            
ATOM     50  H24 GCD     1      31.770  15.680   9.170  1.00  0.00            
ATOM     51  O12 GCD     1      33.350  16.080  10.440  1.00  0.00            
ATOM     52  H25 GCD     1      33.260  16.370  11.350  1.00  0.00            
ATOM     53  C16 GCD     1      32.600  13.850   9.950  1.00  0.00            
ATOM     54  H26 GCD     1      33.140  13.990   9.010  1.00  0.00            
ATOM     55  O13 GCD     1      31.520  13.040   9.830  1.00  0.00            
ATOM     56  C17 GCD     1      30.550  13.090  10.890  1.00  0.00            
ATOM     57  H27 GCD     1      31.050  12.860  11.840  1.00  0.00            
ATOM     58  C18 GCD     1      29.410  12.100  10.610  1.00  0.00            
ATOM     59  H28 GCD     1      28.790  12.100  11.520  1.00  0.00            
ATOM     60  H29 GCD     1      29.880  11.110  10.650  1.00  0.00            
ATOM     61  O14 GCD     1      28.690  12.330   9.470  1.00  0.00            
ATOM     62  H30 GCD     1      28.110  11.560   9.430  1.00  0.00            
ATOM     63  O15 GCD     1      33.470  13.430  10.990  1.00  0.00            
ATOM     64  C19 GCD     1      34.720  12.820  10.640  1.00  0.00            
ATOM     65  H31 GCD     1      34.760  12.310   9.670  1.00  0.00            
ATOM     66  C20 GCD     1      35.730  14.010  10.560  1.00  0.00            
ATOM     67  H32 GCD     1      35.670  14.580  11.500  1.00  0.00            
ATOM     68  O16 GCD     1      35.480  14.750   9.410  1.00  0.00            
ATOM     69  H33 GCD     1      34.710  15.300   9.580  1.00  0.00            
ATOM     70  C21 GCD     1      37.120  13.410  10.470  1.00  0.00            
ATOM     71  H34 GCD     1      37.100  12.860   9.520  1.00  0.00            
ATOM     72  O17 GCD     1      38.080  14.440  10.470  1.00  0.00            
ATOM     73  H35 GCD     1      37.750  15.170   9.940  1.00  0.00            
ATOM     74  C22 GCD     1      37.380  12.370  11.550  1.00  0.00            
ATOM     75  H36 GCD     1      38.370  11.930  11.390  1.00  0.00            
ATOM     76  O18 GCD     1      36.370  11.310  11.540  1.00  0.00            
ATOM     77  C23 GCD     1      35.050  11.840  11.800  1.00  0.00            
ATOM     78  H37 GCD     1      35.090  12.260  12.810  1.00  0.00            
ATOM     79  C24 GCD     1      34.010  10.680  11.810  1.00  0.00            
ATOM     80  H38 GCD     1      33.670  10.270  10.850  1.00  0.00            
ATOM     81  H39 GCD     1      33.090  11.100  12.230  1.00  0.00            
ATOM     82  O19 GCD     1      34.450   9.650  12.610  1.00  0.00            
ATOM     83  H40 GCD     1      34.760   9.990  13.460  1.00  0.00            
ATOM     84  O20 GCD     1      37.450  12.930  12.800  1.00  0.00            
ATOM     85  C25 GCD     1      38.750  12.770  13.530  1.00  0.00            
ATOM     86  H41 GCD     1      39.600  12.330  12.990  1.00  0.00            
ATOM     87  C26 GCD     1      39.230  14.170  13.980  1.00  0.00            
ATOM     88  H42 GCD     1      38.410  14.730  14.430  1.00  0.00            
ATOM     89  O21 GCD     1      39.730  14.840  12.800  1.00  0.00            
ATOM     90  H43 GCD     1      38.970  14.650  12.250  1.00  0.00            
ATOM     91  C27 GCD     1      40.350  13.990  14.980  1.00  0.00            
ATOM     92  H44 GCD     1      41.160  13.590  14.370  1.00  0.00            
ATOM     93  O22 GCD     1      40.780  15.250  15.430  1.00  0.00            
ATOM     94  H45 GCD     1      40.570  15.960  14.810  1.00  0.00            
ATOM     95  C28 GCD     1      39.960  13.120  16.150  1.00  0.00            
ATOM     96  H46 GCD     1      40.770  13.020  16.870  1.00  0.00            
ATOM     97  O23 GCD     1      39.540  11.860  15.710  1.00  0.00            
ATOM     98  C29 GCD     1      38.520  11.760  14.680  1.00  0.00            
ATOM     99  H47 GCD     1      37.680  12.160  15.260  1.00  0.00            
ATOM    100  C30 GCD     1      38.340  10.330  14.190  1.00  0.00            
ATOM    101  H48 GCD     1      39.190  10.010  13.570  1.00  0.00            
ATOM    102  H49 GCD     1      37.470  10.310  13.510  1.00  0.00            
ATOM    103  O24 GCD     1      38.110   9.340  15.200  1.00  0.00            
ATOM    104  H50 GCD     1      37.900   8.570  14.660  1.00  0.00            
ATOM    105  O25 GCD     1      38.740  13.730  16.710  1.00  0.00            
ATOM    106  C31 GCD     1      38.840  13.820  18.170  1.00  0.00            
ATOM    107  H51 GCD     1      39.770  13.360  18.540  1.00  0.00            
ATOM    108  C32 GCD     1      38.980  15.310  18.560  1.00  0.00            
ATOM    109  H52 GCD     1      38.130  15.810  18.080  1.00  0.00            
ATOM    110  O26 GCD     1      40.300  15.800  18.080  1.00  0.00            
ATOM    111  H53 GCD     1      40.400  15.790  17.120  1.00  0.00            
ATOM    112  C33 GCD     1      38.900  15.440  20.080  1.00  0.00            
ATOM    113  H54 GCD     1      39.770  14.990  20.580  1.00  0.00            
ATOM    114  O27 GCD     1      38.940  16.810  20.440  1.00  0.00            
ATOM    115  H55 GCD     1      38.110  17.250  20.230  1.00  0.00            
ATOM    116  C34 GCD     1      37.630  14.710  20.660  1.00  0.00            
ATOM    117  H56 GCD     1      37.700  14.730  21.750  1.00  0.00            
ATOM    118  O28 GCD     1      37.640  13.360  20.360  1.00  0.00            
ATOM    119  C35 GCD     1      37.700  13.120  18.880  1.00  0.00            
ATOM    120  H57 GCD     1      36.730  13.430  18.450  1.00  0.00            
ATOM    121  C36 GCD     1      37.750  11.670  18.600  1.00  0.00            
ATOM    122  H58 GCD     1      37.700  11.580  17.510  1.00  0.00            
ATOM    123  H59 GCD     1      36.930  11.110  19.080  1.00  0.00            
ATOM    124  O29 GCD     1      38.980  11.090  19.040  1.00  0.00            
ATOM    125  H60 GCD     1      38.890  10.180  18.720  1.00  0.00            
ATOM    126  O30 GCD     1      36.490  15.370  20.170  1.00  0.00            
ATOM    127  C37 GCD     1      35.780  16.170  21.120  1.00  0.00            
ATOM    128  H61 GCD     1      36.400  16.620  21.910  1.00  0.00            
ATOM    129  C38 GCD     1      35.170  17.260  20.300  1.00  0.00            
ATOM    130  H62 GCD     1      34.410  16.770  19.680  1.00  0.00            
ATOM    131  O31 GCD     1      36.130  17.980  19.490  1.00  0.00            
ATOM    132  H63 GCD     1      36.510  17.410  18.820  1.00  0.00            
ATOM    133  C39 GCD     1      34.310  18.230  21.190  1.00  0.00            
ATOM    134  H64 GCD     1      34.870  18.830  21.920  1.00  0.00            
ATOM    135  O32 GCD     1      33.620  19.200  20.420  1.00  0.00            
ATOM    136  H65 GCD     1      34.100  20.010  20.610  1.00  0.00            
ATOM    137  C40 GCD     1      33.240  17.330  21.890  1.00  0.00            
ATOM    138  H66 GCD     1      32.730  17.890  22.670  1.00  0.00            
ATOM    139  O33 GCD     1      33.770  16.170  22.520  1.00  0.00            
ATOM    140  C41 GCD     1      34.670  15.370  21.810  1.00  0.00            
ATOM    141  H67 GCD     1      34.130  14.880  20.990  1.00  0.00            
ATOM    142  C42 GCD     1      35.140  14.210  22.720  1.00  0.00            
ATOM    143  H68 GCD     1      35.760  13.580  22.070  1.00  0.00            
ATOM    144  H69 GCD     1      34.270  13.630  23.050  1.00  0.00            
ATOM    145  O34 GCD     1      36.010  14.540  23.840  1.00  0.00            
ATOM    146  H70 GCD     1      36.380  15.430  23.780  1.00  0.00            
ATOM    147  O35 GCD     1      32.270  16.920  20.920  1.00  0.00            
ATOM    148  C43 GCD     1      30.890  17.030  21.240  1.00  0.00            
ATOM    149  H71 GCD     1      30.770  17.170  22.320  1.00  0.00            
ATOM    150  C44 GCD     1      30.350  18.260  20.610  1.00  0.00            
ATOM    151  H72 GCD     1      30.280  18.240  19.520  1.00  0.00            
ATOM    152  O36 GCD     1      31.040  19.420  21.020  1.00  0.00            
ATOM    153  H73 GCD     1      31.940  19.160  20.780  1.00  0.00            
ATOM    154  C45 GCD     1      28.880  18.360  21.070  1.00  0.00            
ATOM    155  H74 GCD     1      28.790  18.390  22.170  1.00  0.00            
ATOM    156  O37 GCD     1      28.180  19.570  20.690  1.00  0.00            
ATOM    157  H75 GCD     1      27.380  19.620  21.240  1.00  0.00            
ATOM    158  C46 GCD     1      28.120  17.140  20.670  1.00  0.00            
ATOM    159  H76 GCD     1      27.130  17.190  21.140  1.00  0.00            
ATOM    160  O38 GCD     1      28.120  17.070  19.300  1.00  0.00            
ATOM    161  O39 GCD     1      28.740  16.000  21.290  1.00  0.00            
ATOM    162  C47 GCD     1      30.110  15.780  20.870  1.00  0.00            
ATOM    163  H77 GCD     1      30.070  15.680  19.780  1.00  0.00            
ATOM    164  C48 GCD     1      30.670  14.550  21.520  1.00  0.00            
ATOM    165  H78 GCD     1      30.790  14.810  22.580  1.00  0.00            
ATOM    166  H79 GCD     1      31.680  14.340  21.130  1.00  0.00            
ATOM    167  O40 GCD     1      29.890  13.390  21.500  1.00  0.00            
ATOM    168  H80 GCD     1      29.000  13.460  21.870  1.00  0.00            
ATOM    169  C1  CM8     2      33.050  10.810  18.800  1.00  0.00            
ATOM    170  C2  CM8     2      32.650  11.990  19.720  1.00  0.00            
ATOM    171  C3  CM8     2      32.620  13.250  18.870  1.00  0.00            
ATOM    172  O1  CM8     2      33.580  13.990  18.840  1.00  0.00            
ATOM    173  N1  CM8     2      31.470  13.460  18.150  1.00  0.00            
ATOM    174  C4  CM8     2      31.270  14.550  17.360  1.00  0.00            
ATOM    175  C5  CM8     2      30.530  14.420  16.210  1.00  0.00            
ATOM    176  C6  CM8     2      30.360  15.510  15.310  1.00  0.00            
ATOM    177  C7  CM8     2      30.920  16.780  15.680  1.00  0.00            
ATOM    178  Cl1 CM8     2      30.730  18.250  14.720  1.00  0.00            
ATOM    179  C8  CM8     2      31.570  16.950  16.910  1.00  0.00            
ATOM    180  Cl2 CM8     2      32.320  18.390  17.250  1.00  0.00            
ATOM    181  C9  CM8     2      31.710  15.860  17.740  1.00  0.00            
ATOM    182  H1  CM8     2      32.940   9.810  19.230  1.00  0.00            
ATOM    183  H2  CM8     2      32.510  10.810  17.840  1.00  0.00            
ATOM    184  H3  CM8     2      34.140  10.950  18.720  1.00  0.00            
ATOM    185  H4  CM8     2      33.200  12.090  20.650  1.00  0.00            
ATOM    186  H5  CM8     2      31.610  11.860  20.040  1.00  0.00            
ATOM    187  H6  CM8     2      30.760  12.740  18.210  1.00  0.00            
ATOM    188  H7  CM8     2      30.110  13.450  15.940  1.00  0.00            
ATOM    189  H8  CM8     2      29.750  15.340  14.420  1.00  0.00            
ATOM    190  H9  CM8     2      32.250  16.000  18.670  1.00  0.00            
TER
ENDMDL
MODEL        1
ATOM      1  H1  GCD     1       3.720  16.500  16.040  1.00  0.00            
ATOM      2  O1  GCD     1       4.350  17.190  15.820  1.00  0.00            
ATOM      3  C1  GCD     1       5.640  16.930  16.380  1.00  0.00            
ATOM      4  H2  GCD     1       5.870  17.520  17.270  1.00  0.00            
ATOM      5  H3  GCD     1       5.560  15.890  16.720  1.00  0.00            
ATOM      6  C2  GCD     1       6.710  17.130  15.320  1.00  0.00            
ATOM      7  H4  GCD     1       7.680  16.890  15.770  1.00  0.00            
ATOM      8  C3  GCD     1       6.660  18.560  14.730  1.00  0.00            
ATOM      9  H5  GCD     1       5.670  18.700  14.270  1.00  0.00            
ATOM     10  C4  GCD     1       7.800  18.720  13.660  1.00  0.00            
ATOM     11  H6  GCD     1       8.800  18.550  14.090  1.00  0.00            
ATOM     12  O2  GCD     1       7.810  20.020  13.110  1.00  0.00            
ATOM     13  H7  GCD     1       8.500  19.950  12.440  1.00  0.00            
ATOM     14  C5  GCD     1       7.520  17.560  12.610  1.00  0.00            
ATOM     15  H8  GCD     1       6.520  17.680  12.170  1.00  0.00            
ATOM     16  O3  GCD     1       8.440  17.570  11.540  1.00  0.00            
ATOM     17  H9  GCD     1       8.100  18.260  10.960  1.00  0.00            
ATOM     18  C6  GCD     1       7.480  16.160  13.290  1.00  0.00            
ATOM     19  O4  GCD     1       6.460  16.180  14.210  1.00  0.00            
ATOM     20  H10 GCD     1       7.210  15.390  12.570  1.00  0.00            
ATOM     21  O5  GCD     1       8.710  15.640  13.750  1.00  0.00            
ATOM     22  C7  GCD     1       9.000  14.230  13.520  1.00  0.00            
ATOM     23  H11 GCD     1       8.070  13.680  13.320  1.00  0.00            
ATOM     24  C8  GCD     1      10.020  14.150  12.370  1.00  0.00            
ATOM     25  H12 GCD     1      10.820  14.880  12.530  1.00  0.00            
ATOM     26  O6  GCD     1       9.360  14.630  11.180  1.00  0.00            
ATOM     27  H13 GCD     1       8.950  15.490  11.310  1.00  0.00            
ATOM     28  C9  GCD     1      10.620  12.800  12.240  1.00  0.00            
ATOM     29  H14 GCD     1       9.950  11.980  11.950  1.00  0.00            
ATOM     30  O7  GCD     1      11.660  12.840  11.170  1.00  0.00            
ATOM     31  H15 GCD     1      12.380  13.380  11.510  1.00  0.00            
ATOM     32  C10 GCD     1      11.200  12.400  13.530  1.00  0.00            
ATOM     33  H16 GCD     1      11.620  11.390  13.490  1.00  0.00            
ATOM     34  O8  GCD     1      10.150  12.360  14.490  1.00  0.00            
ATOM     35  C11 GCD     1       9.540  13.640  14.760  1.00  0.00            
ATOM     36  H17 GCD     1      10.390  14.270  15.060  1.00  0.00            
ATOM     37  C12 GCD     1       8.540  13.610  15.890  1.00  0.00            
ATOM     38  H18 GCD     1       7.980  12.670  15.790  1.00  0.00            
ATOM     39  H19 GCD     1       7.830  14.440  15.780  1.00  0.00            
ATOM     40  O9  GCD     1       9.300  13.750  17.120  1.00  0.00            
ATOM     41  H20 GCD     1       9.830  12.950  17.060  1.00  0.00            
ATOM     42  O10 GCD     1      12.160  13.380  13.950  1.00  0.00            
ATOM     43  C13 GCD     1      13.550  13.060  13.720  1.00  0.00            
ATOM     44  H21 GCD     1      13.770  12.300  12.960  1.00  0.00            
ATOM     45  C14 GCD     1      14.180  14.350  13.130  1.00  0.00            
ATOM     46  H22 GCD     1      13.980  15.170  13.840  1.00  0.00            
ATOM     47  O11 GCD     1      13.660  14.670  11.850  1.00  0.00            
ATOM     48  H23 GCD     1      13.890  15.600  11.760  1.00  0.00            
ATOM     49  C15 GCD     1      15.770  14.210  13.110  1.00  0.00            
ATOM     50  H24 GCD     1      15.940  13.490  12.310  1.00  0.00            
ATOM     51  O12 GCD     1      16.400  15.480  12.840  1.00  0.00            
ATOM     52  H25 GCD     1      17.060  15.710  13.500  1.00  0.00            
ATOM     53  C16 GCD     1      16.300  13.690  14.430  1.00  0.00            
ATOM     54  H26 GCD     1      17.390  13.580  14.350  1.00  0.00            
ATOM     55  O13 GCD     1      15.650  12.520  14.860  1.00  0.00            
ATOM     56  C17 GCD     1      14.210  12.610  15.010  1.00  0.00            
ATOM     57  H27 GCD     1      14.000  13.330  15.820  1.00  0.00            
ATOM     58  C18 GCD     1      13.640  11.270  15.490  1.00  0.00            
ATOM     59  H28 GCD     1      13.980  10.470  14.820  1.00  0.00            
ATOM     60  H29 GCD     1      12.540  11.270  15.550  1.00  0.00            
ATOM     61  O14 GCD     1      13.990  10.880  16.850  1.00  0.00            
ATOM     62  H30 GCD     1      13.730  11.610  17.430  1.00  0.00            
ATOM     63  O15 GCD     1      16.200  14.690  15.430  1.00  0.00            
ATOM     64  C19 GCD     1      17.340  14.850  16.260  1.00  0.00            
ATOM     65  H31 GCD     1      18.000  13.970  16.180  1.00  0.00            
ATOM     66  C20 GCD     1      18.190  16.110  15.910  1.00  0.00            
ATOM     67  H32 GCD     1      17.590  17.020  16.030  1.00  0.00            
ATOM     68  O16 GCD     1      18.640  16.070  14.550  1.00  0.00            
ATOM     69  H33 GCD     1      19.440  16.600  14.530  1.00  0.00            
ATOM     70  C21 GCD     1      19.290  16.260  16.990  1.00  0.00            
ATOM     71  H34 GCD     1      19.920  15.370  16.890  1.00  0.00            
ATOM     72  O17 GCD     1      20.180  17.440  16.760  1.00  0.00            
ATOM     73  H35 GCD     1      19.660  18.190  17.070  1.00  0.00            
ATOM     74  C22 GCD     1      18.630  16.360  18.410  1.00  0.00            
ATOM     75  H36 GCD     1      19.420  16.360  19.170  1.00  0.00            
ATOM     76  O18 GCD     1      17.880  15.190  18.620  1.00  0.00            
ATOM     77  C23 GCD     1      16.780  15.000  17.670  1.00  0.00            
ATOM     78  H37 GCD     1      16.190  15.920  17.590  1.00  0.00            
ATOM     79  C24 GCD     1      15.890  13.860  18.130  1.00  0.00            
ATOM     80  H38 GCD     1      14.850  14.060  17.850  1.00  0.00            
ATOM     81  H39 GCD     1      15.970  13.860  19.230  1.00  0.00            
ATOM     82  O19 GCD     1      16.200  12.500  17.720  1.00  0.00            
ATOM     83  H40 GCD     1      15.840  12.460  16.820  1.00  0.00            
ATOM     84  O20 GCD     1      17.790  17.490  18.460  1.00  0.00            
ATOM     85  C25 GCD     1      17.860  18.290  19.650  1.00  0.00            
ATOM     86  H41 GCD     1      18.640  17.930  20.330  1.00  0.00            
ATOM     87  C26 GCD     1      18.450  19.630  19.270  1.00  0.00            
ATOM     88  H42 GCD     1      17.850  20.100  18.480  1.00  0.00            
ATOM     89  O21 GCD     1      19.720  19.500  18.830  1.00  0.00            
ATOM     90  H43 GCD     1      19.810  20.130  18.100  1.00  0.00            
ATOM     91  C27 GCD     1      18.490  20.490  20.520  1.00  0.00            
ATOM     92  H44 GCD     1      19.240  20.050  21.190  1.00  0.00            
ATOM     93  O22 GCD     1      18.840  21.920  20.220  1.00  0.00            
ATOM     94  H45 GCD     1      18.000  22.350  20.030  1.00  0.00            
ATOM     95  C28 GCD     1      17.110  20.510  21.260  1.00  0.00            
ATOM     96  H46 GCD     1      17.210  20.980  22.250  1.00  0.00            
ATOM     97  O23 GCD     1      16.620  19.130  21.540  1.00  0.00            
ATOM     98  C29 GCD     1      16.530  18.320  20.360  1.00  0.00            
ATOM     99  H47 GCD     1      15.720  18.750  19.750  1.00  0.00            
ATOM    100  C30 GCD     1      16.160  16.930  20.920  1.00  0.00            
ATOM    101  H48 GCD     1      15.910  16.200  20.130  1.00  0.00            
ATOM    102  H49 GCD     1      15.260  17.000  21.540  1.00  0.00            
ATOM    103  O24 GCD     1      17.260  16.430  21.700  1.00  0.00            
ATOM    104  H50 GCD     1      17.680  17.170  22.160  1.00  0.00            
ATOM    105  O25 GCD     1      16.150  21.240  20.460  1.00  0.00            
ATOM    106  C31 GCD     1      15.610  22.460  21.090  1.00  0.00            
ATOM    107  H51 GCD     1      16.290  22.820  21.870  1.00  0.00            
ATOM    108  C32 GCD     1      15.590  23.530  20.020  1.00  0.00            
ATOM    109  H52 GCD     1      15.010  23.080  19.200  1.00  0.00            
ATOM    110  O26 GCD     1      16.910  23.840  19.630  1.00  0.00            
ATOM    111  H53 GCD     1      16.860  24.340  18.810  1.00  0.00            
ATOM    112  C33 GCD     1      14.760  24.770  20.410  1.00  0.00            
ATOM    113  H54 GCD     1      15.240  25.200  21.300  1.00  0.00            
ATOM    114  O27 GCD     1      14.580  25.770  19.390  1.00  0.00            
ATOM    115  H55 GCD     1      15.450  26.180  19.320  1.00  0.00            
ATOM    116  C34 GCD     1      13.410  24.330  20.940  1.00  0.00            
ATOM    117  H56 GCD     1      12.910  25.270  21.220  1.00  0.00            
ATOM    118  O28 GCD     1      13.600  23.520  22.100  1.00  0.00            
ATOM    119  C35 GCD     1      14.270  22.240  21.780  1.00  0.00            
ATOM    120  H57 GCD     1      13.590  21.640  21.150  1.00  0.00            
ATOM    121  C36 GCD     1      14.390  21.520  23.060  1.00  0.00            
ATOM    122  H58 GCD     1      14.670  20.490  22.840  1.00  0.00            
ATOM    123  H59 GCD     1      13.380  21.480  23.500  1.00  0.00            
ATOM    124  O29 GCD     1      15.320  22.040  23.960  1.00  0.00            
ATOM    125  H60 GCD     1      15.270  21.650  24.840  1.00  0.00            
ATOM    126  O30 GCD     1      12.590  23.620  19.950  1.00  0.00            
ATOM    127  C37 GCD     1      11.390  24.290  19.630  1.00  0.00            
ATOM    128  H61 GCD     1      11.490  25.350  19.890  1.00  0.00            
ATOM    129  C38 GCD     1      11.280  24.080  18.130  1.00  0.00            
ATOM    130  H62 GCD     1      11.290  23.010  17.900  1.00  0.00            
ATOM    131  O31 GCD     1      12.430  24.660  17.510  1.00  0.00            
ATOM    132  H63 GCD     1      13.120  24.720  18.180  1.00  0.00            
ATOM    133  C39 GCD     1      10.060  24.810  17.610  1.00  0.00            
ATOM    134  H64 GCD     1      10.230  25.870  17.790  1.00  0.00            
ATOM    135  O32 GCD     1       9.940  24.650  16.140  1.00  0.00            
ATOM    136  H65 GCD     1       9.140  24.140  15.960  1.00  0.00            
ATOM    137  C40 GCD     1       8.870  24.260  18.320  1.00  0.00            
ATOM    138  H66 GCD     1       7.960  24.820  18.070  1.00  0.00            
ATOM    139  O33 GCD     1       9.080  24.390  19.730  1.00  0.00            
ATOM    140  C41 GCD     1      10.160  23.640  20.250  1.00  0.00            
ATOM    141  H67 GCD     1      10.130  22.580  19.990  1.00  0.00            
ATOM    142  C42 GCD     1      10.220  23.840  21.780  1.00  0.00            
ATOM    143  H68 GCD     1      11.030  23.320  22.310  1.00  0.00            
ATOM    144  H69 GCD     1       9.310  23.370  22.170  1.00  0.00            
ATOM    145  O34 GCD     1      10.400  25.170  22.050  1.00  0.00            
ATOM    146  H70 GCD     1       9.700  25.660  21.600  1.00  0.00            
ATOM    147  O35 GCD     1       8.630  22.900  17.930  1.00  0.00            
ATOM    148  C43 GCD     1       7.320  22.450  17.530  1.00  0.00            
ATOM    149  H71 GCD     1       6.520  23.110  17.900  1.00  0.00            
ATOM    150  C44 GCD     1       7.140  22.500  15.990  1.00  0.00            
ATOM    151  H72 GCD     1       8.000  21.940  15.590  1.00  0.00            
ATOM    152  O36 GCD     1       7.170  23.830  15.520  1.00  0.00            
ATOM    153  H73 GCD     1       7.110  23.810  14.560  1.00  0.00            
ATOM    154  C45 GCD     1       5.880  21.780  15.480  1.00  0.00            
ATOM    155  H74 GCD     1       5.070  22.420  15.840  1.00  0.00            
ATOM    156  O37 GCD     1       5.790  21.630  14.020  1.00  0.00            
ATOM    157  H75 GCD     1       6.470  20.990  13.790  1.00  0.00            
ATOM    158  C46 GCD     1       5.750  20.350  16.150  1.00  0.00            
ATOM    159  H76 GCD     1       4.780  19.910  15.900  1.00  0.00            
ATOM    160  O38 GCD     1       6.860  19.500  15.770  1.00  0.00            
ATOM    161  O39 GCD     1       5.730  20.640  17.530  1.00  0.00            
ATOM    162  C47 GCD     1       6.960  21.090  18.120  1.00  0.00            
ATOM    163  H77 GCD     1       7.820  20.470  17.830  1.00  0.00            
ATOM    164  C48 GCD     1       6.840  21.050  19.680  1.00  0.00            
ATOM    165  H78 GCD     1       7.710  21.610  20.020  1.00  0.00            
ATOM    166  H79 GCD     1       6.880  20.030  20.100  1.00  0.00            
ATOM    167  O40 GCD     1       5.690  21.670  20.150  1.00  0.00            
ATOM    168  H80 GCD     1       5.900  22.110  20.990  1.00  0.00            
ATOM    169  C1  CM8     2      10.490  18.630  20.750  1.00  0.00            
ATOM    170  C2  CM8     2      11.910  19.250  20.950  1.00  0.00            
ATOM    171  C3  CM8     2      12.540  19.560  19.630  1.00  0.00            
ATOM    172  O1  CM8     2      12.500  20.740  19.250  1.00  0.00            
ATOM    173  N1  CM8     2      13.040  18.540  18.930  1.00  0.00            
ATOM    174  C4  CM8     2      13.670  18.700  17.660  1.00  0.00            
ATOM    175  C5  CM8     2      13.700  17.620  16.780  1.00  0.00            
ATOM    176  C6  CM8     2      14.430  17.660  15.620  1.00  0.00            
ATOM    177  C7  CM8     2      15.170  18.750  15.300  1.00  0.00            
ATOM    178  Cl1 CM8     2      16.140  18.650  13.870  1.00  0.00            
ATOM    179  C8  CM8     2      15.050  19.920  16.090  1.00  0.00            
ATOM    180  Cl2 CM8     2      15.950  21.450  15.650  1.00  0.00            
ATOM    181  C9  CM8     2      14.380  19.850  17.340  1.00  0.00            
ATOM    182  H1  CM8     2       9.750  19.440  20.840  1.00  0.00            
ATOM    183  H2  CM8     2      10.270  18.100  19.820  1.00  0.00            
ATOM    184  H3  CM8     2      10.250  17.930  21.560  1.00  0.00            
ATOM    185  H4  CM8     2      12.440  18.470  21.510  1.00  0.00            
ATOM    186  H5  CM8     2      11.820  20.120  21.610  1.00  0.00            
ATOM    187  H6  CM8     2      13.030  17.660  19.420  1.00  0.00            
ATOM    188  H7  CM8     2      13.090  16.780  17.080  1.00  0.00            
ATOM    189  H8  CM8     2      14.440  16.780  14.970  1.00  0.00            
ATOM    190  H9  CM8     2      14.350  20.790  17.870  1.00  0.00            
TER
ENDMDL
MODEL        1
ATOM      1  H1  GCD     1      23.890   9.300  22.640  1.00  0.00            
ATOM      2  O1  GCD     1      24.160   8.510  22.160  1.00  0.00            
ATOM      3  C1  GCD     1      23.690   8.600  20.830  1.00  0.00            
ATOM      4  H2  GCD     1      22.810   9.250  20.860  1.00  0.00            
ATOM      5  H3  GCD     1      24.480   9.130  20.290  1.00  0.00            
ATOM      6  C2  GCD     1      23.420   7.250  20.260  1.00  0.00            
ATOM      7  H4  GCD     1      22.880   7.450  19.320  1.00  0.00            
ATOM      8  C3  GCD     1      22.590   6.280  21.070  1.00  0.00            
ATOM      9  H5  GCD     1      23.190   6.060  21.960  1.00  0.00            
ATOM     10  C4  GCD     1      22.530   4.890  20.360  1.00  0.00            
ATOM     11  H6  GCD     1      21.960   5.100  19.450  1.00  0.00            
ATOM     12  O2  GCD     1      21.730   3.980  21.060  1.00  0.00            
ATOM     13  H7  GCD     1      21.730   3.170  20.530  1.00  0.00            
ATOM     14  C5  GCD     1      23.880   4.370  19.900  1.00  0.00            
ATOM     15  H8  GCD     1      24.440   4.040  20.790  1.00  0.00            
ATOM     16  O3  GCD     1      23.820   3.140  19.210  1.00  0.00            
ATOM     17  H9  GCD     1      23.360   3.250  18.370  1.00  0.00            
ATOM     18  C6  GCD     1      24.760   5.360  19.190  1.00  0.00            
ATOM     19  O4  GCD     1      24.690   6.580  19.980  1.00  0.00            
ATOM     20  H10 GCD     1      25.810   5.070  19.100  1.00  0.00            
ATOM     21  O5  GCD     1      24.140   5.690  17.930  1.00  0.00            
ATOM     22  C7  GCD     1      24.610   5.230  16.680  1.00  0.00            
ATOM     23  H11 GCD     1      25.370   4.470  16.920  1.00  0.00            
ATOM     24  C8  GCD     1      23.390   4.640  15.980  1.00  0.00            
ATOM     25  H12 GCD     1      22.580   5.370  15.880  1.00  0.00            
ATOM     26  O6  GCD     1      22.870   3.550  16.730  1.00  0.00            
ATOM     27  H13 GCD     1      22.250   3.070  16.170  1.00  0.00            
ATOM     28  C9  GCD     1      23.840   4.280  14.590  1.00  0.00            
ATOM     29  H14 GCD     1      24.680   3.560  14.630  1.00  0.00            
ATOM     30  O7  GCD     1      22.760   3.660  13.850  1.00  0.00            
ATOM     31  H15 GCD     1      22.340   4.330  13.300  1.00  0.00            
ATOM     32  C10 GCD     1      24.360   5.520  13.830  1.00  0.00            
ATOM     33  H16 GCD     1      24.880   5.240  12.910  1.00  0.00            
ATOM     34  O8  GCD     1      25.440   6.120  14.580  1.00  0.00            
ATOM     35  C11 GCD     1      25.090   6.500  15.940  1.00  0.00            
ATOM     36  H17 GCD     1      24.230   7.190  15.910  1.00  0.00            
ATOM     37  C12 GCD     1      26.320   7.190  16.600  1.00  0.00            
ATOM     38  H18 GCD     1      27.090   6.440  16.800  1.00  0.00            
ATOM     39  H19 GCD     1      25.950   7.530  17.580  1.00  0.00            
ATOM     40  O9  GCD     1      26.850   8.240  15.700  1.00  0.00            
ATOM     41  H20 GCD     1      27.360   7.980  14.930  1.00  0.00            
ATOM     42  O10 GCD     1      23.310   6.450  13.480  1.00  0.00            
ATOM     43  C13 GCD     1      23.390   6.880  12.060  1.00  0.00            
ATOM     44  H21 GCD     1      24.280   6.500  11.540  1.00  0.00            
ATOM     45  C14 GCD     1      22.070   6.450  11.430  1.00  0.00            
ATOM     46  H22 GCD     1      21.260   6.710  12.120  1.00  0.00            
ATOM     47  O11 GCD     1      22.140   4.970  11.310  1.00  0.00            
ATOM     48  H23 GCD     1      22.840   4.780  10.680  1.00  0.00            
ATOM     49  C15 GCD     1      21.830   7.180  10.110  1.00  0.00            
ATOM     50  H24 GCD     1      22.740   6.900   9.560  1.00  0.00            
ATOM     51  O12 GCD     1      20.690   6.830   9.400  1.00  0.00            
ATOM     52  H25 GCD     1      19.920   7.090   9.930  1.00  0.00            
ATOM     53  C16 GCD     1      21.890   8.680  10.350  1.00  0.00            
ATOM     54  H26 GCD     1      21.860   9.180   9.380  1.00  0.00            
ATOM     55  O13 GCD     1      23.160   9.020  10.850  1.00  0.00            
ATOM     56  C17 GCD     1      23.510   8.450  12.130  1.00  0.00            
ATOM     57  H27 GCD     1      22.780   8.790  12.860  1.00  0.00            
ATOM     58  C18 GCD     1      24.940   8.910  12.540  1.00  0.00            
ATOM     59  H28 GCD     1      25.020   8.560  13.570  1.00  0.00            
ATOM     60  H29 GCD     1      25.000  10.010  12.550  1.00  0.00            
ATOM     61  O14 GCD     1      26.030   8.430  11.710  1.00  0.00            
ATOM     62  H30 GCD     1      26.870   8.800  12.000  1.00  0.00            
ATOM     63  O15 GCD     1      20.830   9.160  11.180  1.00  0.00            
ATOM     64  C19 GCD     1      20.200  10.310  10.860  1.00  0.00            
ATOM     65  H31 GCD     1      20.750  10.810  10.050  1.00  0.00            
ATOM     66  C20 GCD     1      18.760  10.100  10.360  1.00  0.00            
ATOM     67  H32 GCD     1      18.170   9.650  11.160  1.00  0.00            
ATOM     68  O16 GCD     1      18.760   9.260   9.210  1.00  0.00            
ATOM     69  H33 GCD     1      17.930   8.790   9.090  1.00  0.00            
ATOM     70  C21 GCD     1      18.030  11.450  10.100  1.00  0.00            
ATOM     71  H34 GCD     1      18.630  11.870   9.280  1.00  0.00            
ATOM     72  O17 GCD     1      16.710  11.300   9.490  1.00  0.00            
ATOM     73  H35 GCD     1      15.990  11.230  10.120  1.00  0.00            
ATOM     74  C22 GCD     1      18.010  12.320  11.340  1.00  0.00            
ATOM     75  H36 GCD     1      17.690  13.310  11.010  1.00  0.00            
ATOM     76  O18 GCD     1      19.380  12.390  11.830  1.00  0.00            
ATOM     77  C23 GCD     1      20.120  11.200  12.120  1.00  0.00            
ATOM     78  H37 GCD     1      19.760  10.650  12.990  1.00  0.00            
ATOM     79  C24 GCD     1      21.430  11.820  12.590  1.00  0.00            
ATOM     80  H38 GCD     1      21.780  12.420  11.740  1.00  0.00            
ATOM     81  H39 GCD     1      22.190  11.040  12.700  1.00  0.00            
ATOM     82  O19 GCD     1      21.460  12.700  13.760  1.00  0.00            
ATOM     83  H40 GCD     1      20.810  13.350  13.460  1.00  0.00            
ATOM     84  O20 GCD     1      17.110  11.850  12.330  1.00  0.00            
ATOM     85  C25 GCD     1      15.960  12.600  12.520  1.00  0.00            
ATOM     86  H41 GCD     1      15.750  13.290  11.690  1.00  0.00            
ATOM     87  C26 GCD     1      14.770  11.630  12.610  1.00  0.00            
ATOM     88  H42 GCD     1      15.050  10.930  13.400  1.00  0.00            
ATOM     89  O21 GCD     1      14.630  10.890  11.380  1.00  0.00            
ATOM     90  H43 GCD     1      13.800  10.420  11.400  1.00  0.00            
ATOM     91  C27 GCD     1      13.480  12.360  13.020  1.00  0.00            
ATOM     92  H44 GCD     1      13.220  13.070  12.220  1.00  0.00            
ATOM     93  O22 GCD     1      12.400  11.480  13.180  1.00  0.00            
ATOM     94  H45 GCD     1      11.710  11.820  12.600  1.00  0.00            
ATOM     95  C28 GCD     1      13.690  13.190  14.250  1.00  0.00            
ATOM     96  H46 GCD     1      12.790  13.790  14.410  1.00  0.00            
ATOM     97  O23 GCD     1      14.750  14.070  13.920  1.00  0.00            
ATOM     98  C29 GCD     1      16.040  13.420  13.740  1.00  0.00            
ATOM     99  H47 GCD     1      16.250  12.690  14.530  1.00  0.00            
ATOM    100  C30 GCD     1      17.170  14.460  13.760  1.00  0.00            
ATOM    101  H48 GCD     1      18.160  14.000  13.620  1.00  0.00            
ATOM    102  H49 GCD     1      17.020  14.910  14.750  1.00  0.00            
ATOM    103  O24 GCD     1      17.040  15.460  12.820  1.00  0.00            
ATOM    104  H50 GCD     1      16.250  15.980  12.980  1.00  0.00            
ATOM    105  O25 GCD     1      14.030  12.380  15.350  1.00  0.00            
ATOM    106  C31 GCD     1      13.280  12.500  16.580  1.00  0.00            
ATOM    107  H51 GCD     1      12.350  13.080  16.460  1.00  0.00            
ATOM    108  C32 GCD     1      12.910  11.110  17.020  1.00  0.00            
ATOM    109  H52 GCD     1      13.830  10.530  17.160  1.00  0.00            
ATOM    110  O26 GCD     1      12.150  10.550  16.000  1.00  0.00            
ATOM    111  H53 GCD     1      12.530  10.810  15.160  1.00  0.00            
ATOM    112  C33 GCD     1      12.180  11.170  18.360  1.00  0.00            
ATOM    113  H54 GCD     1      11.220  11.680  18.230  1.00  0.00            
ATOM    114  O27 GCD     1      11.810   9.840  18.790  1.00  0.00            
ATOM    115  H55 GCD     1      12.260   9.540  19.590  1.00  0.00            
ATOM    116  C34 GCD     1      13.020  11.940  19.420  1.00  0.00            
ATOM    117  H56 GCD     1      12.360  12.020  20.290  1.00  0.00            
ATOM    118  O28 GCD     1      13.380  13.260  18.920  1.00  0.00            
ATOM    119  C35 GCD     1      14.110  13.150  17.730  1.00  0.00            
ATOM    120  H57 GCD     1      15.050  12.630  17.940  1.00  0.00            
ATOM    121  C36 GCD     1      14.600  14.590  17.430  1.00  0.00            
ATOM    122  H58 GCD     1      15.460  14.530  16.750  1.00  0.00            
ATOM    123  H59 GCD     1      15.090  15.040  18.310  1.00  0.00            
ATOM    124  O29 GCD     1      13.530  15.530  17.080  1.00  0.00            
ATOM    125  H60 GCD     1      12.860  15.470  17.760  1.00  0.00            
ATOM    126  O30 GCD     1      14.190  11.260  19.730  1.00  0.00            
ATOM    127  C37 GCD     1      14.530  11.010  21.090  1.00  0.00            
ATOM    128  H61 GCD     1      13.740  11.430  21.730  1.00  0.00            
ATOM    129  C38 GCD     1      14.420   9.500  21.310  1.00  0.00            
ATOM    130  H62 GCD     1      14.960   8.950  20.530  1.00  0.00            
ATOM    131  O31 GCD     1      13.000   9.130  21.180  1.00  0.00            
ATOM    132  H63 GCD     1      12.870   8.180  21.290  1.00  0.00            
ATOM    133  C39 GCD     1      14.930   9.060  22.680  1.00  0.00            
ATOM    134  H64 GCD     1      14.250   9.500  23.430  1.00  0.00            
ATOM    135  O32 GCD     1      14.870   7.620  22.920  1.00  0.00            
ATOM    136  H65 GCD     1      14.020   7.230  23.150  1.00  0.00            
ATOM    137  C40 GCD     1      16.250   9.630  22.920  1.00  0.00            
ATOM    138  H66 GCD     1      16.450   9.440  23.980  1.00  0.00            
ATOM    139  O33 GCD     1      16.150  11.030  22.850  1.00  0.00            
ATOM    140  C41 GCD     1      15.860  11.550  21.530  1.00  0.00            
ATOM    141  H67 GCD     1      16.720  11.210  20.930  1.00  0.00            
ATOM    142  C42 GCD     1      15.850  13.060  21.440  1.00  0.00            
ATOM    143  H68 GCD     1      15.740  13.390  20.390  1.00  0.00            
ATOM    144  H69 GCD     1      16.820  13.350  21.850  1.00  0.00            
ATOM    145  O34 GCD     1      14.870  13.670  22.240  1.00  0.00            
ATOM    146  H70 GCD     1      15.020  14.620  22.230  1.00  0.00            
ATOM    147  O35 GCD     1      17.240   8.940  22.060  1.00  0.00            
ATOM    148  C43 GCD     1      18.520   8.620  22.710  1.00  0.00            
ATOM    149  H71 GCD     1      18.570   9.000  23.740  1.00  0.00            
ATOM    150  C44 GCD     1      18.600   7.130  22.720  1.00  0.00            
ATOM    151  H72 GCD     1      18.430   6.830  21.680  1.00  0.00            
ATOM    152  O36 GCD     1      17.500   6.580  23.450  1.00  0.00            
ATOM    153  H73 GCD     1      16.720   6.980  23.050  1.00  0.00            
ATOM    154  C45 GCD     1      19.990   6.650  23.240  1.00  0.00            
ATOM    155  H74 GCD     1      19.990   6.780  24.330  1.00  0.00            
ATOM    156  O37 GCD     1      20.130   5.150  23.160  1.00  0.00            
ATOM    157  H75 GCD     1      20.640   4.940  22.370  1.00  0.00            
ATOM    158  C46 GCD     1      21.070   7.370  22.610  1.00  0.00            
ATOM    159  H76 GCD     1      21.920   7.230  23.280  1.00  0.00            
ATOM    160  O38 GCD     1      21.230   6.770  21.310  1.00  0.00            
ATOM    161  O39 GCD     1      20.850   8.740  22.490  1.00  0.00            
ATOM    162  C47 GCD     1      19.640   9.120  21.880  1.00  0.00            
ATOM    163  H77 GCD     1      19.540   8.580  20.930  1.00  0.00            
ATOM    164  C48 GCD     1      19.630  10.630  21.690  1.00  0.00            
ATOM    165  H78 GCD     1      19.940  11.020  22.670  1.00  0.00            
ATOM    166  H79 GCD     1      18.650  11.120  21.610  1.00  0.00            
ATOM    167  O40 GCD     1      20.540  11.040  20.740  1.00  0.00            
ATOM    168  H80 GCD     1      21.250  11.470  21.230  1.00  0.00            
ATOM    169  C1  CM8     2      18.180  12.740  18.270  1.00  0.00            
ATOM    170  C2  CM8     2      18.530  11.660  17.180  1.00  0.00            
ATOM    171  C3  CM8     2      18.130  10.190  17.500  1.00  0.00            
ATOM    172  O1  CM8     2      16.980   9.850  17.450  1.00  0.00            
ATOM    173  N1  CM8     2      19.070   9.340  18.070  1.00  0.00            
ATOM    174  C4  CM8     2      18.870   7.980  18.350  1.00  0.00            
ATOM    175  C5  CM8     2      19.900   7.070  18.000  1.00  0.00            
ATOM    176  C6  CM8     2      19.740   5.710  18.340  1.00  0.00            
ATOM    177  C7  CM8     2      18.640   5.230  19.130  1.00  0.00            
ATOM    178  Cl1 CM8     2      18.590   3.530  19.560  1.00  0.00            
ATOM    179  C8  CM8     2      17.560   6.180  19.400  1.00  0.00            
ATOM    180  Cl2 CM8     2      16.180   5.610  20.280  1.00  0.00            
ATOM    181  C9  CM8     2      17.760   7.540  19.060  1.00  0.00            
ATOM    182  H1  CM8     2      17.260  12.490  18.800  1.00  0.00            
ATOM    183  H2  CM8     2      18.870  12.860  19.120  1.00  0.00            
ATOM    184  H3  CM8     2      18.150  13.720  17.780  1.00  0.00            
ATOM    185  H4  CM8     2      19.580  11.600  16.860  1.00  0.00            
ATOM    186  H5  CM8     2      17.890  11.810  16.300  1.00  0.00            
ATOM    187  H6  CM8     2      19.990   9.710  18.230  1.00  0.00            
ATOM    188  H7  CM8     2      20.800   7.270  17.420  1.00  0.00            
ATOM    189  H8  CM8     2      20.510   5.040  17.970  1.00  0.00            
ATOM    190  H9  CM8     2      17.120   8.330  19.450  1.00  0.00            
TER
ENDMDL
MODEL        1
ATOM      1  H1  GCD     1      33.990  -1.060  22.350  1.00  0.00            
ATOM      2  O1  GCD     1      33.800  -0.860  23.270  1.00  0.00            
ATOM      3  C1  GCD     1      34.500  -1.880  23.990  1.00  0.00            
ATOM      4  H2  GCD     1      34.250  -1.710  25.050  1.00  0.00            
ATOM      5  H3  GCD     1      34.270  -2.890  23.640  1.00  0.00            
ATOM      6  C2  GCD     1      35.930  -1.640  23.930  1.00  0.00            
ATOM      7  H4  GCD     1      36.120  -0.580  24.120  1.00  0.00            
ATOM      8  C3  GCD     1      36.650  -2.020  22.650  1.00  0.00            
ATOM      9  H5  GCD     1      36.550  -3.090  22.470  1.00  0.00            
ATOM     10  C4  GCD     1      38.190  -1.700  22.710  1.00  0.00            
ATOM     11  H6  GCD     1      38.350  -0.630  22.850  1.00  0.00            
ATOM     12  O2  GCD     1      38.840  -2.010  21.430  1.00  0.00            
ATOM     13  H7  GCD     1      38.160  -1.940  20.750  1.00  0.00            
ATOM     14  C5  GCD     1      38.760  -2.530  23.900  1.00  0.00            
ATOM     15  H8  GCD     1      38.520  -3.580  23.690  1.00  0.00            
ATOM     16  O3  GCD     1      40.130  -2.250  23.990  1.00  0.00            
ATOM     17  H9  GCD     1      40.140  -1.310  24.190  1.00  0.00            
ATOM     18  C6  GCD     1      38.040  -2.110  25.190  1.00  0.00            
ATOM     19  O4  GCD     1      36.580  -2.270  25.090  1.00  0.00            
ATOM     20  H10 GCD     1      38.370  -2.740  26.020  1.00  0.00            
ATOM     21  O5  GCD     1      38.310  -0.730  25.600  1.00  0.00            
ATOM     22  C7  GCD     1      39.390  -0.450  26.500  1.00  0.00            
ATOM     23  H11 GCD     1      39.990  -1.350  26.690  1.00  0.00            
ATOM     24  C8  GCD     1      40.080   0.850  25.940  1.00  0.00            
ATOM     25  H12 GCD     1      39.300   1.620  25.840  1.00  0.00            
ATOM     26  O6  GCD     1      40.620   0.670  24.670  1.00  0.00            
ATOM     27  H13 GCD     1      41.070   1.490  24.440  1.00  0.00            
ATOM     28  C9  GCD     1      41.040   1.440  26.900  1.00  0.00            
ATOM     29  H14 GCD     1      41.850   0.760  27.190  1.00  0.00            
ATOM     30  O7  GCD     1      41.610   2.700  26.420  1.00  0.00            
ATOM     31  H15 GCD     1      42.560   2.540  26.410  1.00  0.00            
ATOM     32  C10 GCD     1      40.330   1.790  28.200  1.00  0.00            
ATOM     33  H16 GCD     1      40.990   2.100  29.000  1.00  0.00            
ATOM     34  O8  GCD     1      39.710   0.630  28.650  1.00  0.00            
ATOM     35  C11 GCD     1      38.770  -0.040  27.830  1.00  0.00            
ATOM     36  H17 GCD     1      37.940   0.640  27.600  1.00  0.00            
ATOM     37  C12 GCD     1      38.210  -1.250  28.620  1.00  0.00            
ATOM     38  H18 GCD     1      37.400  -1.740  28.070  1.00  0.00            
ATOM     39  H19 GCD     1      37.820  -1.010  29.630  1.00  0.00            
ATOM     40  O9  GCD     1      39.220  -2.300  28.770  1.00  0.00            
ATOM     41  H20 GCD     1      39.950  -1.930  29.300  1.00  0.00            
ATOM     42  O10 GCD     1      39.360   2.840  28.000  1.00  0.00            
ATOM     43  C13 GCD     1      39.240   3.820  29.050  1.00  0.00            
ATOM     44  H21 GCD     1      39.950   3.540  29.840  1.00  0.00            
ATOM     45  C14 GCD     1      39.620   5.150  28.470  1.00  0.00            
ATOM     46  H22 GCD     1      39.120   5.340  27.510  1.00  0.00            
ATOM     47  O11 GCD     1      40.980   5.070  28.100  1.00  0.00            
ATOM     48  H23 GCD     1      41.100   4.290  27.530  1.00  0.00            
ATOM     49  C15 GCD     1      39.350   6.330  29.390  1.00  0.00            
ATOM     50  H24 GCD     1      40.040   6.280  30.240  1.00  0.00            
ATOM     51  O12 GCD     1      39.590   7.610  28.900  1.00  0.00            
ATOM     52  H25 GCD     1      38.740   8.040  29.000  1.00  0.00            
ATOM     53  C16 GCD     1      37.970   6.160  29.970  1.00  0.00            
ATOM     54  H26 GCD     1      37.830   6.920  30.750  1.00  0.00            
ATOM     55  O13 GCD     1      37.710   4.870  30.480  1.00  0.00            
ATOM     56  C17 GCD     1      37.850   3.820  29.570  1.00  0.00            
ATOM     57  H27 GCD     1      37.190   3.900  28.690  1.00  0.00            
ATOM     58  C18 GCD     1      37.540   2.540  30.330  1.00  0.00            
ATOM     59  H28 GCD     1      37.960   2.610  31.340  1.00  0.00            
ATOM     60  H29 GCD     1      38.050   1.720  29.810  1.00  0.00            
ATOM     61  O14 GCD     1      36.140   2.210  30.380  1.00  0.00            
ATOM     62  H30 GCD     1      35.900   2.050  29.460  1.00  0.00            
ATOM     63  O15 GCD     1      37.120   6.540  28.890  1.00  0.00            
ATOM     64  C19 GCD     1      35.830   7.290  29.040  1.00  0.00            
ATOM     65  H31 GCD     1      35.540   7.270  30.100  1.00  0.00            
ATOM     66  C20 GCD     1      36.080   8.700  28.420  1.00  0.00            
ATOM     67  H32 GCD     1      36.480   8.460  27.420  1.00  0.00            
ATOM     68  O16 GCD     1      37.070   9.410  29.140  1.00  0.00            
ATOM     69  H33 GCD     1      37.400  10.150  28.630  1.00  0.00            
ATOM     70  C21 GCD     1      34.780   9.450  28.220  1.00  0.00            
ATOM     71  H34 GCD     1      34.410   9.550  29.250  1.00  0.00            
ATOM     72  O17 GCD     1      35.020  10.710  27.690  1.00  0.00            
ATOM     73  H35 GCD     1      35.600  11.230  28.250  1.00  0.00            
ATOM     74  C22 GCD     1      33.760   8.630  27.450  1.00  0.00            
ATOM     75  H36 GCD     1      32.800   9.150  27.350  1.00  0.00            
ATOM     76  O18 GCD     1      33.600   7.350  27.990  1.00  0.00            
ATOM     77  C23 GCD     1      34.820   6.510  28.160  1.00  0.00            
ATOM     78  H37 GCD     1      35.380   6.420  27.220  1.00  0.00            
ATOM     79  C24 GCD     1      34.340   5.150  28.680  1.00  0.00            
ATOM     80  H38 GCD     1      33.820   5.270  29.640  1.00  0.00            
ATOM     81  H39 GCD     1      35.150   4.410  28.780  1.00  0.00            
ATOM     82  O19 GCD     1      33.300   4.560  27.880  1.00  0.00            
ATOM     83  H40 GCD     1      33.090   5.340  27.360  1.00  0.00            
ATOM     84  O20 GCD     1      34.290   8.310  26.180  1.00  0.00            
ATOM     85  C25 GCD     1      33.840   9.230  25.170  1.00  0.00            
ATOM     86  H41 GCD     1      33.560  10.190  25.640  1.00  0.00            
ATOM     87  C26 GCD     1      35.070   9.470  24.330  1.00  0.00            
ATOM     88  H42 GCD     1      35.470   8.500  24.040  1.00  0.00            
ATOM     89  O21 GCD     1      36.110  10.100  25.090  1.00  0.00            
ATOM     90  H43 GCD     1      36.750   9.460  25.430  1.00  0.00            
ATOM     91  C27 GCD     1      34.740  10.360  23.100  1.00  0.00            
ATOM     92  H44 GCD     1      34.410  11.370  23.410  1.00  0.00            
ATOM     93  O22 GCD     1      35.870  10.480  22.200  1.00  0.00            
ATOM     94  H45 GCD     1      35.960   9.670  21.690  1.00  0.00            
ATOM     95  C28 GCD     1      33.530   9.860  22.320  1.00  0.00            
ATOM     96  H46 GCD     1      33.120  10.570  21.600  1.00  0.00            
ATOM     97  O23 GCD     1      32.460   9.600  23.210  1.00  0.00            
ATOM     98  C29 GCD     1      32.700   8.670  24.270  1.00  0.00            
ATOM     99  H47 GCD     1      32.920   7.690  23.840  1.00  0.00            
ATOM    100  C30 GCD     1      31.360   8.520  24.990  1.00  0.00            
ATOM    101  H48 GCD     1      31.530   7.810  25.800  1.00  0.00            
ATOM    102  H49 GCD     1      30.620   8.080  24.300  1.00  0.00            
ATOM    103  O24 GCD     1      30.760   9.690  25.570  1.00  0.00            
ATOM    104  H50 GCD     1      30.620  10.290  24.830  1.00  0.00            
ATOM    105  O25 GCD     1      33.870   8.670  21.650  1.00  0.00            
ATOM    106  C31 GCD     1      33.850   8.670  20.230  1.00  0.00            
ATOM    107  H51 GCD     1      33.920   9.710  19.890  1.00  0.00            
ATOM    108  C32 GCD     1      35.040   7.880  19.770  1.00  0.00            
ATOM    109  H52 GCD     1      34.950   6.910  20.270  1.00  0.00            
ATOM    110  O26 GCD     1      36.300   8.570  20.220  1.00  0.00            
ATOM    111  H53 GCD     1      36.990   8.340  19.590  1.00  0.00            
ATOM    112  C33 GCD     1      35.080   7.570  18.290  1.00  0.00            
ATOM    113  H54 GCD     1      35.210   8.510  17.740  1.00  0.00            
ATOM    114  O27 GCD     1      36.090   6.690  17.920  1.00  0.00
[truncated: 1,855,444 more chars]
