# Supplementary material for: Achieving Chemical Accuracy in Cyclodextrin Host–Guest Binding via Integrative Atomistic Modelling
Source: Adv Sci (Weinh). 2025 Dec 14;13(10):e19782. doi: 10.1002/advs.202519782 (PMC12915143; doi:10.1002/advs.202519782)
Supplement: Supplementary file 1 — Supporting Information [file ADVS-13-e19782-s003.zip › all_poses/GCD.CN4.pdb]

MODEL        1
ATOM      1  H1  GCD     1      23.750  17.540  23.490  1.00  0.00            
ATOM      2  O1  GCD     1      24.090  18.340  23.060  1.00  0.00            
ATOM      3  C1  GCD     1      25.490  18.100  22.950  1.00  0.00            
ATOM      4  H2  GCD     1      26.010  18.930  22.450  1.00  0.00            
ATOM      5  H3  GCD     1      25.930  18.250  23.940  1.00  0.00            
ATOM      6  C2  GCD     1      25.760  16.720  22.220  1.00  0.00            
ATOM      7  H4  GCD     1      25.150  15.940  22.700  1.00  0.00            
ATOM      8  C3  GCD     1      27.280  16.300  22.300  1.00  0.00            
ATOM      9  H5  GCD     1      27.890  17.070  21.810  1.00  0.00            
ATOM     10  C4  GCD     1      27.490  15.020  21.490  1.00  0.00            
ATOM     11  H6  GCD     1      26.800  14.240  21.820  1.00  0.00            
ATOM     12  O2  GCD     1      28.830  14.500  21.420  1.00  0.00            
ATOM     13  H7  GCD     1      29.360  14.920  20.740  1.00  0.00            
ATOM     14  C5  GCD     1      27.070  15.370  20.080  1.00  0.00            
ATOM     15  H8  GCD     1      27.600  16.240  19.660  1.00  0.00            
ATOM     16  O3  GCD     1      27.280  14.260  19.180  1.00  0.00            
ATOM     17  H9  GCD     1      26.710  13.490  19.290  1.00  0.00            
ATOM     18  C6  GCD     1      25.620  15.750  20.090  1.00  0.00            
ATOM     19  O4  GCD     1      25.370  16.870  20.860  1.00  0.00            
ATOM     20  H10 GCD     1      25.280  16.110  19.120  1.00  0.00            
ATOM     21  O5  GCD     1      24.840  14.660  20.570  1.00  0.00            
ATOM     22  C7  GCD     1      23.950  14.090  19.640  1.00  0.00            
ATOM     23  H11 GCD     1      24.260  14.440  18.640  1.00  0.00            
ATOM     24  C8  GCD     1      24.090  12.590  19.790  1.00  0.00            
ATOM     25  H12 GCD     1      24.080  12.310  20.850  1.00  0.00            
ATOM     26  O6  GCD     1      25.380  12.120  19.280  1.00  0.00            
ATOM     27  H13 GCD     1      25.430  11.330  19.830  1.00  0.00            
ATOM     28  C9  GCD     1      22.930  11.840  19.180  1.00  0.00            
ATOM     29  H14 GCD     1      23.090  12.040  18.110  1.00  0.00            
ATOM     30  O7  GCD     1      23.030  10.440  19.320  1.00  0.00            
ATOM     31  H15 GCD     1      22.950  10.280  20.270  1.00  0.00            
ATOM     32  C10 GCD     1      21.610  12.370  19.790  1.00  0.00            
ATOM     33  H16 GCD     1      20.770  11.830  19.350  1.00  0.00            
ATOM     34  O8  GCD     1      21.530  13.750  19.450  1.00  0.00            
ATOM     35  C11 GCD     1      22.560  14.600  19.980  1.00  0.00            
ATOM     36  H17 GCD     1      22.370  14.510  21.050  1.00  0.00            
ATOM     37  C12 GCD     1      22.380  16.040  19.650  1.00  0.00            
ATOM     38  H18 GCD     1      22.970  16.700  20.290  1.00  0.00            
ATOM     39  H19 GCD     1      21.330  16.320  19.840  1.00  0.00            
ATOM     40  O9  GCD     1      22.770  16.350  18.300  1.00  0.00            
ATOM     41  H20 GCD     1      22.440  15.680  17.680  1.00  0.00            
ATOM     42  O10 GCD     1      21.500  12.230  21.200  1.00  0.00            
ATOM     43  C13 GCD     1      21.090  10.970  21.740  1.00  0.00            
ATOM     44  H21 GCD     1      21.070  10.170  20.980  1.00  0.00            
ATOM     45  C14 GCD     1      22.110  10.640  22.760  1.00  0.00            
ATOM     46  H22 GCD     1      22.170  11.450  23.500  1.00  0.00            
ATOM     47  O11 GCD     1      23.290  10.400  22.080  1.00  0.00            
ATOM     48  H23 GCD     1      23.930  10.050  22.700  1.00  0.00            
ATOM     49  C15 GCD     1      21.760   9.360  23.460  1.00  0.00            
ATOM     50  H24 GCD     1      22.000   8.550  22.760  1.00  0.00            
ATOM     51  O12 GCD     1      22.600   9.260  24.610  1.00  0.00            
ATOM     52  H25 GCD     1      22.080   8.890  25.320  1.00  0.00            
ATOM     53  C16 GCD     1      20.250   9.350  23.900  1.00  0.00            
ATOM     54  H26 GCD     1      19.900   8.380  24.270  1.00  0.00            
ATOM     55  O13 GCD     1      19.340   9.770  22.920  1.00  0.00            
ATOM     56  C17 GCD     1      19.630  11.020  22.280  1.00  0.00            
ATOM     57  H27 GCD     1      19.630  11.860  22.990  1.00  0.00            
ATOM     58  C18 GCD     1      18.580  11.170  21.210  1.00  0.00            
ATOM     59  H28 GCD     1      18.660  10.330  20.510  1.00  0.00            
ATOM     60  H29 GCD     1      18.780  12.120  20.710  1.00  0.00            
ATOM     61  O14 GCD     1      17.290  11.130  21.780  1.00  0.00            
ATOM     62  H30 GCD     1      16.730  11.770  21.340  1.00  0.00            
ATOM     63  O15 GCD     1      20.230  10.320  24.970  1.00  0.00            
ATOM     64  C19 GCD     1      19.300   9.940  26.090  1.00  0.00            
ATOM     65  H31 GCD     1      18.690   9.120  25.690  1.00  0.00            
ATOM     66  C20 GCD     1      20.220   9.470  27.250  1.00  0.00            
ATOM     67  H32 GCD     1      20.930  10.290  27.390  1.00  0.00            
ATOM     68  O16 GCD     1      21.070   8.320  26.920  1.00  0.00            
ATOM     69  H33 GCD     1      21.510   8.110  27.750  1.00  0.00            
ATOM     70  C21 GCD     1      19.320   9.250  28.470  1.00  0.00            
ATOM     71  H34 GCD     1      18.670   8.460  28.080  1.00  0.00            
ATOM     72  O17 GCD     1      20.050   8.870  29.620  1.00  0.00            
ATOM     73  H35 GCD     1      20.900   8.490  29.350  1.00  0.00            
ATOM     74  C22 GCD     1      18.570  10.530  28.730  1.00  0.00            
ATOM     75  H36 GCD     1      17.880  10.360  29.560  1.00  0.00            
ATOM     76  O18 GCD     1      17.730  10.810  27.590  1.00  0.00            
ATOM     77  C23 GCD     1      18.400  11.170  26.470  1.00  0.00            
ATOM     78  H37 GCD     1      19.090  12.010  26.640  1.00  0.00            
ATOM     79  C24 GCD     1      17.370  11.440  25.390  1.00  0.00            
ATOM     80  H38 GCD     1      16.890  10.520  25.060  1.00  0.00            
ATOM     81  H39 GCD     1      17.980  11.680  24.500  1.00  0.00            
ATOM     82  O19 GCD     1      16.360  12.290  25.860  1.00  0.00            
ATOM     83  H40 GCD     1      16.250  12.210  26.810  1.00  0.00            
ATOM     84  O20 GCD     1      19.410  11.590  29.120  1.00  0.00            
ATOM     85  C25 GCD     1      19.000  12.310  30.310  1.00  0.00            
ATOM     86  H41 GCD     1      17.920  12.240  30.480  1.00  0.00            
ATOM     87  C26 GCD     1      19.730  11.560  31.460  1.00  0.00            
ATOM     88  H42 GCD     1      20.750  11.370  31.130  1.00  0.00            
ATOM     89  O21 GCD     1      19.220  10.280  31.580  1.00  0.00            
ATOM     90  H43 GCD     1      19.490   9.840  30.770  1.00  0.00            
ATOM     91  C27 GCD     1      19.830  12.340  32.760  1.00  0.00            
ATOM     92  H44 GCD     1      18.810  12.280  33.180  1.00  0.00            
ATOM     93  O22 GCD     1      20.850  11.720  33.620  1.00  0.00            
ATOM     94  H45 GCD     1      20.840  12.210  34.450  1.00  0.00            
ATOM     95  C28 GCD     1      20.270  13.760  32.500  1.00  0.00            
ATOM     96  H46 GCD     1      20.210  14.260  33.470  1.00  0.00            
ATOM     97  O23 GCD     1      19.470  14.390  31.550  1.00  0.00            
ATOM     98  C29 GCD     1      19.440  13.820  30.190  1.00  0.00            
ATOM     99  H47 GCD     1      20.430  13.930  29.720  1.00  0.00            
ATOM    100  C30 GCD     1      18.550  14.660  29.300  1.00  0.00            
ATOM    101  H48 GCD     1      17.760  15.040  29.960  1.00  0.00            
ATOM    102  H49 GCD     1      18.120  14.030  28.510  1.00  0.00            
ATOM    103  O24 GCD     1      19.160  15.820  28.730  1.00  0.00            
ATOM    104  H50 GCD     1      19.630  15.620  27.910  1.00  0.00            
ATOM    105  O25 GCD     1      21.570  13.690  31.950  1.00  0.00            
ATOM    106  C31 GCD     1      22.680  14.260  32.610  1.00  0.00            
ATOM    107  H51 GCD     1      22.400  14.440  33.660  1.00  0.00            
ATOM    108  C32 GCD     1      23.970  13.430  32.550  1.00  0.00            
ATOM    109  H52 GCD     1      24.310  13.510  31.510  1.00  0.00            
ATOM    110  O26 GCD     1      23.660  12.080  32.900  1.00  0.00            
ATOM    111  H53 GCD     1      22.710  12.120  33.040  1.00  0.00            
ATOM    112  C33 GCD     1      25.110  14.070  33.370  1.00  0.00            
ATOM    113  H54 GCD     1      24.870  14.190  34.440  1.00  0.00            
ATOM    114  O27 GCD     1      26.280  13.130  33.430  1.00  0.00            
ATOM    115  H55 GCD     1      25.930  12.230  33.510  1.00  0.00            
ATOM    116  C34 GCD     1      25.360  15.560  32.860  1.00  0.00            
ATOM    117  H56 GCD     1      26.120  16.030  33.490  1.00  0.00            
ATOM    118  O28 GCD     1      24.090  16.210  32.940  1.00  0.00            
ATOM    119  C35 GCD     1      23.050  15.680  32.080  1.00  0.00            
ATOM    120  H57 GCD     1      23.440  15.660  31.050  1.00  0.00            
ATOM    121  C36 GCD     1      21.930  16.660  32.050  1.00  0.00            
ATOM    122  H58 GCD     1      21.460  16.800  33.030  1.00  0.00            
ATOM    123  H59 GCD     1      21.170  16.260  31.380  1.00  0.00            
ATOM    124  O29 GCD     1      22.320  17.900  31.550  1.00  0.00            
ATOM    125  H60 GCD     1      22.160  18.470  32.320  1.00  0.00            
ATOM    126  O30 GCD     1      25.850  15.570  31.510  1.00  0.00            
ATOM    127  C37 GCD     1      26.960  16.470  31.230  1.00  0.00            
ATOM    128  H61 GCD     1      27.230  17.030  32.140  1.00  0.00            
ATOM    129  C38 GCD     1      28.210  15.590  30.890  1.00  0.00            
ATOM    130  H62 GCD     1      27.910  14.870  30.120  1.00  0.00            
ATOM    131  O31 GCD     1      28.740  15.020  32.040  1.00  0.00            
ATOM    132  H63 GCD     1      28.170  14.310  32.370  1.00  0.00            
ATOM    133  C39 GCD     1      29.360  16.370  30.220  1.00  0.00            
ATOM    134  H64 GCD     1      29.760  16.840  31.130  1.00  0.00            
ATOM    135  O32 GCD     1      30.380  15.500  29.640  1.00  0.00            
ATOM    136  H65 GCD     1      30.560  14.780  30.260  1.00  0.00            
ATOM    137  C40 GCD     1      28.890  17.400  29.140  1.00  0.00            
ATOM    138  H66 GCD     1      29.630  18.170  28.930  1.00  0.00            
ATOM    139  O33 GCD     1      27.820  18.130  29.660  1.00  0.00            
ATOM    140  C41 GCD     1      26.660  17.310  30.020  1.00  0.00            
ATOM    141  H67 GCD     1      26.340  16.610  29.240  1.00  0.00            
ATOM    142  C42 GCD     1      25.450  18.210  30.250  1.00  0.00            
ATOM    143  H68 GCD     1      24.490  17.720  30.410  1.00  0.00            
ATOM    144  H69 GCD     1      25.260  18.740  29.300  1.00  0.00            
ATOM    145  O34 GCD     1      25.620  19.160  31.250  1.00  0.00            
ATOM    146  H70 GCD     1      24.730  19.240  31.620  1.00  0.00            
ATOM    147  O35 GCD     1      28.490  16.540  28.020  1.00  0.00            
ATOM    148  C43 GCD     1      29.160  16.680  26.770  1.00  0.00            
ATOM    149  H71 GCD     1      30.220  16.900  26.970  1.00  0.00            
ATOM    150  C44 GCD     1      29.050  15.260  26.130  1.00  0.00            
ATOM    151  H72 GCD     1      27.990  14.970  26.060  1.00  0.00            
ATOM    152  O36 GCD     1      29.850  14.510  26.880  1.00  0.00            
ATOM    153  H73 GCD     1      29.520  14.480  27.780  1.00  0.00            
ATOM    154  C45 GCD     1      29.620  15.220  24.740  1.00  0.00            
ATOM    155  H74 GCD     1      30.690  15.470  24.850  1.00  0.00            
ATOM    156  O37 GCD     1      29.420  13.980  23.990  1.00  0.00            
ATOM    157  H75 GCD     1      29.060  14.290  23.160  1.00  0.00            
ATOM    158  C46 GCD     1      29.040  16.330  23.860  1.00  0.00            
ATOM    159  H76 GCD     1      29.530  16.420  22.890  1.00  0.00            
ATOM    160  O38 GCD     1      27.740  16.020  23.610  1.00  0.00            
ATOM    161  O39 GCD     1      29.120  17.540  24.520  1.00  0.00            
ATOM    162  C47 GCD     1      28.450  17.640  25.810  1.00  0.00            
ATOM    163  H77 GCD     1      27.370  17.540  25.620  1.00  0.00            
ATOM    164  C48 GCD     1      28.620  19.090  26.390  1.00  0.00            
ATOM    165  H78 GCD     1      29.650  19.240  26.730  1.00  0.00            
ATOM    166  H79 GCD     1      27.980  18.990  27.280  1.00  0.00            
ATOM    167  O40 GCD     1      28.140  20.100  25.480  1.00  0.00            
ATOM    168  H80 GCD     1      28.140  20.950  25.940  1.00  0.00            
ATOM    169  C1  CN4     2      25.210   9.710  30.490  1.00  0.00            
ATOM    170  C2  CN4     2      23.890  10.080  29.770  1.00  0.00            
ATOM    171  C3  CN4     2      23.410   9.000  28.750  1.00  0.00            
ATOM    172  O1  CN4     2      23.900   8.940  27.660  1.00  0.00            
ATOM    173  O2  CN4     2      22.490   8.250  29.040  1.00  0.00            
ATOM    174  C4  CN4     2      23.920  11.390  28.990  1.00  0.00            
ATOM    175  C5  CN4     2      22.680  12.020  28.740  1.00  0.00            
ATOM    176  C6  CN4     2      22.670  13.380  28.300  1.00  0.00            
ATOM    177  C7  CN4     2      23.850  14.140  28.190  1.00  0.00            
ATOM    178  C8  CN4     2      23.840  15.580  27.850  1.00  0.00            
ATOM    179  C9  CN4     2      22.850  16.220  28.560  1.00  0.00            
ATOM    180  C10 CN4     2      22.610  17.610  28.420  1.00  0.00            
ATOM    181  C11 CN4     2      23.440  18.330  27.490  1.00  0.00            
ATOM    182  C12 CN4     2      24.460  17.650  26.840  1.00  0.00            
ATOM    183  C13 CN4     2      24.680  16.260  26.950  1.00  0.00            
ATOM    184  C14 CN4     2      25.060  13.470  28.430  1.00  0.00            
ATOM    185  F1  CN4     2      26.290  14.000  28.180  1.00  0.00            
ATOM    186  C15 CN4     2      25.130  12.120  28.740  1.00  0.00            
ATOM    187  H1  CN4     2      25.030   8.840  31.140  1.00  0.00            
ATOM    188  H2  CN4     2      25.910   9.420  29.700  1.00  0.00            
ATOM    189  H3  CN4     2      25.660  10.540  31.050  1.00  0.00            
ATOM    190  H4  CN4     2      23.190  10.100  30.620  1.00  0.00            
ATOM    191  H5  CN4     2      21.730  11.520  28.890  1.00  0.00            
ATOM    192  H6  CN4     2      21.720  13.820  28.030  1.00  0.00            
ATOM    193  H7  CN4     2      22.230  15.620  29.220  1.00  0.00            
ATOM    194  H8  CN4     2      21.780  18.070  28.950  1.00  0.00            
ATOM    195  H9  CN4     2      23.380  19.410  27.350  1.00  0.00            
ATOM    196  H10 CN4     2      25.150  18.220  26.230  1.00  0.00            
ATOM    197  H11 CN4     2      25.360  15.730  26.300  1.00  0.00            
ATOM    198  H12 CN4     2      26.080  11.760  29.100  1.00  0.00            
TER
ENDMDL
MODEL        1
ATOM      1  H1  GCD     1      20.350  19.050  25.060  1.00  0.00            
ATOM      2  O1  GCD     1      20.490  18.250  25.580  1.00  0.00            
ATOM      3  C1  GCD     1      21.930  18.080  25.490  1.00  0.00            
ATOM      4  H2  GCD     1      22.380  18.980  25.910  1.00  0.00            
ATOM      5  H3  GCD     1      22.220  17.260  26.160  1.00  0.00            
ATOM      6  C2  GCD     1      22.470  17.900  24.080  1.00  0.00            
ATOM      7  H4  GCD     1      22.050  16.960  23.690  1.00  0.00            
ATOM      8  C3  GCD     1      24.020  18.020  23.950  1.00  0.00            
ATOM      9  H5  GCD     1      24.280  18.940  24.470  1.00  0.00            
ATOM     10  C4  GCD     1      24.510  18.030  22.500  1.00  0.00            
ATOM     11  H6  GCD     1      24.190  17.030  22.160  1.00  0.00            
ATOM     12  O2  GCD     1      25.950  18.200  22.380  1.00  0.00            
ATOM     13  H7  GCD     1      26.290  19.070  22.620  1.00  0.00            
ATOM     14  C5  GCD     1      23.910  19.240  21.930  1.00  0.00            
ATOM     15  H8  GCD     1      24.220  20.080  22.560  1.00  0.00            
ATOM     16  O3  GCD     1      24.510  19.420  20.600  1.00  0.00            
ATOM     17  H9  GCD     1      25.370  19.860  20.700  1.00  0.00            
ATOM     18  C6  GCD     1      22.390  18.990  21.930  1.00  0.00            
ATOM     19  O4  GCD     1      22.030  18.980  23.320  1.00  0.00            
ATOM     20  H10 GCD     1      21.830  19.840  21.530  1.00  0.00            
ATOM     21  O5  GCD     1      22.020  17.790  21.380  1.00  0.00            
ATOM     22  C7  GCD     1      21.090  17.860  20.270  1.00  0.00            
ATOM     23  H11 GCD     1      20.530  18.800  20.220  1.00  0.00            
ATOM     24  C8  GCD     1      21.910  17.670  18.890  1.00  0.00            
ATOM     25  H12 GCD     1      22.570  16.830  19.150  1.00  0.00            
ATOM     26  O6  GCD     1      22.730  18.870  18.600  1.00  0.00            
ATOM     27  H13 GCD     1      23.360  18.960  19.320  1.00  0.00            
ATOM     28  C9  GCD     1      21.010  17.370  17.670  1.00  0.00            
ATOM     29  H14 GCD     1      20.280  18.180  17.520  1.00  0.00            
ATOM     30  O7  GCD     1      21.770  17.160  16.480  1.00  0.00            
ATOM     31  H15 GCD     1      22.410  16.460  16.630  1.00  0.00            
ATOM     32  C10 GCD     1      20.110  16.210  18.130  1.00  0.00            
ATOM     33  H16 GCD     1      19.390  15.830  17.410  1.00  0.00            
ATOM     34  O8  GCD     1      19.410  16.510  19.340  1.00  0.00            
ATOM     35  C11 GCD     1      20.140  16.700  20.510  1.00  0.00            
ATOM     36  H17 GCD     1      20.720  15.790  20.720  1.00  0.00            
ATOM     37  C12 GCD     1      19.160  17.020  21.670  1.00  0.00            
ATOM     38  H18 GCD     1      19.600  17.680  22.440  1.00  0.00            
ATOM     39  H19 GCD     1      18.700  16.170  22.190  1.00  0.00            
ATOM     40  O9  GCD     1      18.130  17.820  21.050  1.00  0.00            
ATOM     41  H20 GCD     1      18.210  17.490  20.140  1.00  0.00            
ATOM     42  O10 GCD     1      20.890  15.030  18.410  1.00  0.00            
ATOM     43  C13 GCD     1      20.850  14.000  17.390  1.00  0.00            
ATOM     44  H21 GCD     1      20.500  14.280  16.390  1.00  0.00            
ATOM     45  C14 GCD     1      22.310  13.530  17.300  1.00  0.00            
ATOM     46  H22 GCD     1      22.700  13.330  18.310  1.00  0.00            
ATOM     47  O11 GCD     1      23.080  14.560  16.650  1.00  0.00            
ATOM     48  H23 GCD     1      23.950  14.430  17.050  1.00  0.00            
ATOM     49  C15 GCD     1      22.400  12.210  16.550  1.00  0.00            
ATOM     50  H24 GCD     1      22.140  12.370  15.490  1.00  0.00            
ATOM     51  O12 GCD     1      23.760  11.750  16.570  1.00  0.00            
ATOM     52  H25 GCD     1      24.170  12.420  16.000  1.00  0.00            
ATOM     53  C16 GCD     1      21.560  11.180  17.190  1.00  0.00            
ATOM     54  H26 GCD     1      21.600  10.280  16.560  1.00  0.00            
ATOM     55  O13 GCD     1      20.220  11.660  17.230  1.00  0.00            
ATOM     56  C17 GCD     1      20.010  12.870  17.900  1.00  0.00            
ATOM     57  H27 GCD     1      20.280  12.730  18.950  1.00  0.00            
ATOM     58  C18 GCD     1      18.540  13.160  17.690  1.00  0.00            
ATOM     59  H28 GCD     1      18.320  13.120  16.620  1.00  0.00            
ATOM     60  H29 GCD     1      18.220  14.150  18.040  1.00  0.00            
ATOM     61  O14 GCD     1      17.670  12.160  18.200  1.00  0.00            
ATOM     62  H30 GCD     1      17.710  11.410  17.590  1.00  0.00            
ATOM     63  O15 GCD     1      21.950  10.900  18.520  1.00  0.00            
ATOM     64  C19 GCD     1      21.950   9.530  18.810  1.00  0.00            
ATOM     65  H31 GCD     1      21.520   8.920  18.010  1.00  0.00            
ATOM     66  C20 GCD     1      23.380   9.000  19.140  1.00  0.00            
ATOM     67  H32 GCD     1      23.870   9.490  19.990  1.00  0.00            
ATOM     68  O16 GCD     1      24.120   9.280  17.910  1.00  0.00            
ATOM     69  H33 GCD     1      23.830  10.150  17.650  1.00  0.00            
ATOM     70  C21 GCD     1      23.310   7.530  19.390  1.00  0.00            
ATOM     71  H34 GCD     1      22.940   7.060  18.470  1.00  0.00            
ATOM     72  O17 GCD     1      24.570   6.910  19.690  1.00  0.00            
ATOM     73  H35 GCD     1      25.090   7.250  18.960  1.00  0.00            
ATOM     74  C22 GCD     1      22.400   7.220  20.590  1.00  0.00            
ATOM     75  H36 GCD     1      22.250   6.140  20.660  1.00  0.00            
ATOM     76  O18 GCD     1      21.150   7.880  20.380  1.00  0.00            
ATOM     77  C23 GCD     1      21.140   9.280  20.060  1.00  0.00            
ATOM     78  H37 GCD     1      21.630   9.850  20.860  1.00  0.00            
ATOM     79  C24 GCD     1      19.710   9.850  19.900  1.00  0.00            
ATOM     80  H38 GCD     1      19.130   9.400  19.090  1.00  0.00            
ATOM     81  H39 GCD     1      19.910  10.930  19.880  1.00  0.00            
ATOM     82  O19 GCD     1      19.060   9.720  21.140  1.00  0.00            
ATOM     83  H40 GCD     1      18.220  10.180  20.970  1.00  0.00            
ATOM     84  O20 GCD     1      23.100   7.680  21.810  1.00  0.00            
ATOM     85  C25 GCD     1      23.210   6.720  22.800  1.00  0.00            
ATOM     86  H41 GCD     1      23.110   5.680  22.480  1.00  0.00            
ATOM     87  C26 GCD     1      24.620   6.790  23.320  1.00  0.00            
ATOM     88  H42 GCD     1      24.780   7.850  23.570  1.00  0.00            
ATOM     89  O21 GCD     1      25.430   6.390  22.190  1.00  0.00            
ATOM     90  H43 GCD     1      25.050   6.720  21.370  1.00  0.00            
ATOM     91  C27 GCD     1      24.840   6.010  24.540  1.00  0.00            
ATOM     92  H44 GCD     1      24.780   4.930  24.360  1.00  0.00            
ATOM     93  O22 GCD     1      26.190   6.280  25.050  1.00  0.00            
ATOM     94  H45 GCD     1      26.780   5.930  24.370  1.00  0.00            
ATOM     95  C28 GCD     1      23.800   6.350  25.540  1.00  0.00            
ATOM     96  H46 GCD     1      23.850   5.600  26.330  1.00  0.00            
ATOM     97  O23 GCD     1      22.440   6.210  25.050  1.00  0.00            
ATOM     98  C29 GCD     1      22.180   7.020  23.870  1.00  0.00            
ATOM     99  H47 GCD     1      22.230   8.070  24.170  1.00  0.00            
ATOM    100  C30 GCD     1      20.710   6.840  23.370  1.00  0.00            
ATOM    101  H48 GCD     1      20.550   5.760  23.270  1.00  0.00            
ATOM    102  H49 GCD     1      20.410   7.490  22.540  1.00  0.00            
ATOM    103  O24 GCD     1      19.860   7.250  24.410  1.00  0.00            
ATOM    104  H50 GCD     1      19.040   7.520  23.970  1.00  0.00            
ATOM    105  O25 GCD     1      24.020   7.660  26.040  1.00  0.00            
ATOM    106  C31 GCD     1      23.730   7.750  27.450  1.00  0.00            
ATOM    107  H51 GCD     1      23.390   6.780  27.820  1.00  0.00            
ATOM    108  C32 GCD     1      25.130   8.060  28.040  1.00  0.00            
ATOM    109  H52 GCD     1      25.490   9.030  27.660  1.00  0.00            
ATOM    110  O26 GCD     1      26.030   6.980  27.650  1.00  0.00            
ATOM    111  H53 GCD     1      25.980   6.980  26.690  1.00  0.00            
ATOM    112  C33 GCD     1      24.950   8.140  29.560  1.00  0.00            
ATOM    113  H54 GCD     1      24.370   7.280  29.940  1.00  0.00            
ATOM    114  O27 GCD     1      26.220   8.290  30.260  1.00  0.00            
ATOM    115  H55 GCD     1      26.740   8.980  29.820  1.00  0.00            
ATOM    116  C34 GCD     1      23.980   9.380  29.810  1.00  0.00            
ATOM    117  H56 GCD     1      23.830   9.510  30.890  1.00  0.00            
ATOM    118  O28 GCD     1      22.700   9.010  29.240  1.00  0.00            
ATOM    119  C35 GCD     1      22.770   8.830  27.790  1.00  0.00            
ATOM    120  H57 GCD     1      23.000   9.760  27.240  1.00  0.00            
ATOM    121  C36 GCD     1      21.340   8.400  27.340  1.00  0.00            
ATOM    122  H58 GCD     1      20.880   7.740  28.080  1.00  0.00            
ATOM    123  H59 GCD     1      21.310   7.920  26.350  1.00  0.00            
ATOM    124  O29 GCD     1      20.600   9.540  27.350  1.00  0.00            
ATOM    125  H60 GCD     1      20.840  10.070  28.120  1.00  0.00            
ATOM    126  O30 GCD     1      24.400  10.530  29.170  1.00  0.00            
ATOM    127  C37 GCD     1      24.990  11.600  29.990  1.00  0.00            
ATOM    128  H61 GCD     1      25.230  11.260  31.010  1.00  0.00            
ATOM    129  C38 GCD     1      26.300  11.980  29.380  1.00  0.00            
ATOM    130  H62 GCD     1      26.190  11.990  28.290  1.00  0.00            
ATOM    131  O31 GCD     1      27.220  10.940  29.670  1.00  0.00            
ATOM    132  H63 GCD     1      28.040  11.060  29.180  1.00  0.00            
ATOM    133  C39 GCD     1      26.800  13.340  29.910  1.00  0.00            
ATOM    134  H64 GCD     1      26.930  13.230  30.990  1.00  0.00            
ATOM    135  O32 GCD     1      28.020  13.830  29.360  1.00  0.00            
ATOM    136  H65 GCD     1      27.740  14.040  28.470  1.00  0.00            
ATOM    137  C40 GCD     1      25.680  14.330  29.800  1.00  0.00            
ATOM    138  H66 GCD     1      26.060  15.170  30.380  1.00  0.00            
ATOM    139  O33 GCD     1      24.550  13.890  30.550  1.00  0.00            
ATOM    140  C41 GCD     1      24.000  12.700  30.000  1.00  0.00            
ATOM    141  H67 GCD     1      23.760  12.970  28.960  1.00  0.00            
ATOM    142  C42 GCD     1      22.680  12.360  30.710  1.00  0.00            
ATOM    143  H68 GCD     1      22.260  11.530  30.120  1.00  0.00            
ATOM    144  H69 GCD     1      21.890  13.130  30.660  1.00  0.00            
ATOM    145  O34 GCD     1      22.890  11.930  32.020  1.00  0.00            
ATOM    146  H70 GCD     1      22.660  11.020  32.220  1.00  0.00            
ATOM    147  O35 GCD     1      25.340  14.690  28.450  1.00  0.00            
ATOM    148  C43 GCD     1      26.020  15.810  27.800  1.00  0.00            
ATOM    149  H71 GCD     1      26.810  16.230  28.430  1.00  0.00            
ATOM    150  C44 GCD     1      26.490  15.200  26.450  1.00  0.00            
ATOM    151  H72 GCD     1      25.720  14.750  25.810  1.00  0.00            
ATOM    152  O36 GCD     1      27.590  14.380  26.660  1.00  0.00            
ATOM    153  H73 GCD     1      28.010  14.290  25.800  1.00  0.00            
ATOM    154  C45 GCD     1      26.880  16.400  25.530  1.00  0.00            
ATOM    155  H74 GCD     1      27.600  16.890  26.190  1.00  0.00            
ATOM    156  O37 GCD     1      27.470  15.980  24.350  1.00  0.00            
ATOM    157  H75 GCD     1      26.740  15.600  23.840  1.00  0.00            
ATOM    158  C46 GCD     1      25.810  17.430  25.330  1.00  0.00            
ATOM    159  H76 GCD     1      26.190  18.370  24.900  1.00  0.00            
ATOM    160  O38 GCD     1      24.670  16.900  24.590  1.00  0.00            
ATOM    161  O39 GCD     1      25.400  17.830  26.660  1.00  0.00            
ATOM    162  C47 GCD     1      24.890  16.840  27.510  1.00  0.00            
ATOM    163  H77 GCD     1      24.030  16.290  27.100  1.00  0.00            
ATOM    164  C48 GCD     1      24.370  17.570  28.820  1.00  0.00            
ATOM    165  H78 GCD     1      25.230  18.060  29.300  1.00  0.00            
ATOM    166  H79 GCD     1      23.970  16.830  29.520  1.00  0.00            
ATOM    167  O40 GCD     1      23.380  18.630  28.590  1.00  0.00            
ATOM    168  H80 GCD     1      22.590  18.530  29.130  1.00  0.00            
ATOM    169  C1  CN4     2      27.430  10.000  25.120  1.00  0.00            
ATOM    170  C2  CN4     2      26.540  10.410  23.910  1.00  0.00            
ATOM    171  C3  CN4     2      27.450  11.360  22.990  1.00  0.00            
ATOM    172  O1  CN4     2      28.660  11.150  22.750  1.00  0.00            
ATOM    173  O2  CN4     2      26.910  12.270  22.420  1.00  0.00            
ATOM    174  C4  CN4     2      25.140  11.020  24.290  1.00  0.00            
ATOM    175  C5  CN4     2      24.020  10.550  23.590  1.00  0.00            
ATOM    176  C6  CN4     2      22.680  10.980  23.850  1.00  0.00            
ATOM    177  C7  CN4     2      22.470  11.940  24.860  1.00  0.00            
ATOM    178  C8  CN4     2      21.060  12.530  25.040  1.00  0.00            
ATOM    179  C9  CN4     2      19.890  11.700  24.890  1.00  0.00            
ATOM    180  C10 CN4     2      18.620  12.180  24.930  1.00  0.00            
ATOM    181  C11 CN4     2      18.440  13.560  25.010  1.00  0.00            
ATOM    182  C12 CN4     2      19.530  14.440  25.150  1.00  0.00            
ATOM    183  C13 CN4     2      20.820  13.930  25.220  1.00  0.00            
ATOM    184  C14 CN4     2      23.650  12.360  25.530  1.00  0.00            
ATOM    185  F1  CN4     2      23.560  13.330  26.480  1.00  0.00            
ATOM    186  C15 CN4     2      24.980  11.960  25.280  1.00  0.00            
ATOM    187  H1  CN4     2      28.420   9.620  24.830  1.00  0.00            
ATOM    188  H2  CN4     2      27.610  10.910  25.710  1.00  0.00            
ATOM    189  H3  CN4     2      26.870   9.240  25.680  1.00  0.00            
ATOM    190  H4  CN4     2      26.300   9.570  23.240  1.00  0.00            
ATOM    191  H5  CN4     2      24.170   9.870  22.760  1.00  0.00            
ATOM    192  H6  CN4     2      21.890  10.580  23.230  1.00  0.00            
ATOM    193  H7  CN4     2      19.980  10.650  24.640  1.00  0.00            
ATOM    194  H8  CN4     2      17.700  11.700  24.610  1.00  0.00            
ATOM    195  H9  CN4     2      17.420  13.910  24.880  1.00  0.00            
ATOM    196  H10 CN4     2      19.390  15.520  25.140  1.00  0.00            
ATOM    197  H11 CN4     2      21.680  14.600  25.270  1.00  0.00            
ATOM    198  H12 CN4     2      25.740  12.350  25.950  1.00  0.00            
TER
ENDMDL
MODEL        1
ATOM      1  H1  GCD     1      23.320  15.110  16.570  1.00  0.00            
ATOM      2  O1  GCD     1      23.110  14.730  17.430  1.00  0.00            
ATOM      3  C1  GCD     1      24.170  15.030  18.330  1.00  0.00            
ATOM      4  H2  GCD     1      24.430  16.090  18.260  1.00  0.00            
ATOM      5  H3  GCD     1      23.810  14.970  19.360  1.00  0.00            
ATOM      6  C2  GCD     1      25.400  14.160  18.060  1.00  0.00            
ATOM      7  H4  GCD     1      25.180  13.120  18.350  1.00  0.00            
ATOM      8  C3  GCD     1      26.650  14.680  18.870  1.00  0.00            
ATOM      9  H5  GCD     1      26.870  15.690  18.520  1.00  0.00            
ATOM     10  C4  GCD     1      27.870  13.780  18.580  1.00  0.00            
ATOM     11  H6  GCD     1      27.850  12.730  18.870  1.00  0.00            
ATOM     12  O2  GCD     1      29.110  14.300  19.110  1.00  0.00            
ATOM     13  H7  GCD     1      29.280  15.110  18.620  1.00  0.00            
ATOM     14  C5  GCD     1      27.990  13.760  16.980  1.00  0.00            
ATOM     15  H8  GCD     1      28.130  14.800  16.670  1.00  0.00            
ATOM     16  O3  GCD     1      29.140  13.060  16.430  1.00  0.00            
ATOM     17  H9  GCD     1      28.810  12.160  16.330  1.00  0.00            
ATOM     18  C6  GCD     1      26.760  13.420  16.240  1.00  0.00            
ATOM     19  O4  GCD     1      25.720  14.250  16.700  1.00  0.00            
ATOM     20  H10 GCD     1      26.790  13.520  15.150  1.00  0.00            
ATOM     21  O5  GCD     1      26.410  12.030  16.490  1.00  0.00            
ATOM     22  C7  GCD     1      26.220  11.170  15.340  1.00  0.00            
ATOM     23  H11 GCD     1      26.510  11.690  14.420  1.00  0.00            
ATOM     24  C8  GCD     1      27.090   9.950  15.570  1.00  0.00            
ATOM     25  H12 GCD     1      26.710   9.450  16.480  1.00  0.00            
ATOM     26  O6  GCD     1      28.480  10.290  15.860  1.00  0.00            
ATOM     27  H13 GCD     1      28.950   9.550  16.250  1.00  0.00            
ATOM     28  C9  GCD     1      26.860   8.940  14.430  1.00  0.00            
ATOM     29  H14 GCD     1      27.100   9.380  13.450  1.00  0.00            
ATOM     30  O7  GCD     1      27.670   7.820  14.570  1.00  0.00            
ATOM     31  H15 GCD     1      27.350   7.320  15.330  1.00  0.00            
ATOM     32  C10 GCD     1      25.380   8.590  14.410  1.00  0.00            
ATOM     33  H16 GCD     1      25.070   7.870  13.650  1.00  0.00            
ATOM     34  O8  GCD     1      24.670   9.800  14.120  1.00  0.00            
ATOM     35  C11 GCD     1      24.780  10.770  15.130  1.00  0.00            
ATOM     36  H17 GCD     1      24.440  10.290  16.060  1.00  0.00            
ATOM     37  C12 GCD     1      23.870  11.890  14.850  1.00  0.00            
ATOM     38  H18 GCD     1      23.850  12.570  15.710  1.00  0.00            
ATOM     39  H19 GCD     1      22.850  11.460  14.850  1.00  0.00            
ATOM     40  O9  GCD     1      24.240  12.620  13.690  1.00  0.00            
ATOM     41  H20 GCD     1      23.540  13.240  13.450  1.00  0.00            
ATOM     42  O10 GCD     1      24.940   8.060  15.620  1.00  0.00            
ATOM     43  C13 GCD     1      24.610   6.680  15.730  1.00  0.00            
ATOM     44  H21 GCD     1      24.900   6.210  14.790  1.00  0.00            
ATOM     45  C14 GCD     1      25.500   6.140  16.870  1.00  0.00            
ATOM     46  H22 GCD     1      25.520   6.810  17.730  1.00  0.00            
ATOM     47  O11 GCD     1      26.920   6.030  16.560  1.00  0.00            
ATOM     48  H23 GCD     1      27.310   5.640  17.360  1.00  0.00            
ATOM     49  C15 GCD     1      25.090   4.710  17.330  1.00  0.00            
ATOM     50  H24 GCD     1      25.440   4.080  16.500  1.00  0.00            
ATOM     51  O12 GCD     1      25.690   4.360  18.570  1.00  0.00            
ATOM     52  H25 GCD     1      25.560   5.090  19.170  1.00  0.00            
ATOM     53  C16 GCD     1      23.620   4.510  17.350  1.00  0.00            
ATOM     54  H26 GCD     1      23.470   3.430  17.350  1.00  0.00            
ATOM     55  O13 GCD     1      22.980   5.060  16.210  1.00  0.00            
ATOM     56  C17 GCD     1      23.090   6.470  16.100  1.00  0.00            
ATOM     57  H27 GCD     1      22.860   7.040  17.020  1.00  0.00            
ATOM     58  C18 GCD     1      22.200   7.050  14.980  1.00  0.00            
ATOM     59  H28 GCD     1      22.520   6.510  14.080  1.00  0.00            
ATOM     60  H29 GCD     1      22.490   8.090  14.780  1.00  0.00            
ATOM     61  O14 GCD     1      20.780   6.920  15.130  1.00  0.00            
ATOM     62  H30 GCD     1      20.620   7.770  15.550  1.00  0.00            
ATOM     63  O15 GCD     1      23.070   5.140  18.510  1.00  0.00            
ATOM     64  C19 GCD     1      22.050   4.330  19.160  1.00  0.00            
ATOM     65  H31 GCD     1      21.750   3.520  18.470  1.00  0.00            
ATOM     66  C20 GCD     1      22.750   3.790  20.440  1.00  0.00            
ATOM     67  H32 GCD     1      23.310   4.590  20.950  1.00  0.00            
ATOM     68  O16 GCD     1      23.680   2.780  20.050  1.00  0.00            
ATOM     69  H33 GCD     1      24.530   3.210  19.910  1.00  0.00            
ATOM     70  C21 GCD     1      21.740   3.100  21.360  1.00  0.00            
ATOM     71  H34 GCD     1      21.380   2.230  20.790  1.00  0.00            
ATOM     72  O17 GCD     1      22.350   2.620  22.600  1.00  0.00            
ATOM     73  H35 GCD     1      22.420   1.660  22.580  1.00  0.00            
ATOM     74  C22 GCD     1      20.620   4.070  21.580  1.00  0.00            
ATOM     75  H36 GCD     1      19.860   3.520  22.160  1.00  0.00            
ATOM     76  O18 GCD     1      19.990   4.400  20.340  1.00  0.00            
ATOM     77  C23 GCD     1      20.870   5.210  19.520  1.00  0.00            
ATOM     78  H37 GCD     1      21.200   6.150  20.000  1.00  0.00            
ATOM     79  C24 GCD     1      20.140   5.650  18.250  1.00  0.00            
ATOM     80  H38 GCD     1      19.810   4.790  17.650  1.00  0.00            
ATOM     81  H39 GCD     1      20.890   6.210  17.680  1.00  0.00            
ATOM     82  O19 GCD     1      19.070   6.520  18.490  1.00  0.00            
ATOM     83  H40 GCD     1      18.290   5.960  18.590  1.00  0.00            
ATOM     84  O20 GCD     1      21.060   5.290  22.300  1.00  0.00            
ATOM     85  C25 GCD     1      20.480   5.500  23.590  1.00  0.00            
ATOM     86  H41 GCD     1      20.070   4.560  23.970  1.00  0.00            
ATOM     87  C26 GCD     1      21.530   5.870  24.540  1.00  0.00            
ATOM     88  H42 GCD     1      22.100   6.710  24.130  1.00  0.00            
ATOM     89  O21 GCD     1      22.430   4.810  24.530  1.00  0.00            
ATOM     90  H43 GCD     1      22.310   4.270  23.740  1.00  0.00            
ATOM     91  C27 GCD     1      20.830   6.140  25.860  1.00  0.00            
ATOM     92  H44 GCD     1      20.370   5.200  26.200  1.00  0.00            
ATOM     93  O22 GCD     1      21.720   6.400  26.960  1.00  0.00            
ATOM     94  H45 GCD     1      22.400   5.720  27.040  1.00  0.00            
ATOM     95  C28 GCD     1      19.800   7.250  25.690  1.00  0.00            
ATOM     96  H46 GCD     1      19.260   7.250  26.640  1.00  0.00            
ATOM     97  O23 GCD     1      18.830   6.870  24.730  1.00  0.00            
ATOM     98  C29 GCD     1      19.400   6.620  23.470  1.00  0.00            
ATOM     99  H47 GCD     1      19.840   7.580  23.160  1.00  0.00            
ATOM    100  C30 GCD     1      18.260   6.210  22.490  1.00  0.00            
ATOM    101  H48 GCD     1      17.720   5.330  22.880  1.00  0.00            
ATOM    102  H49 GCD     1      18.690   6.020  21.500  1.00  0.00            
ATOM    103  O24 GCD     1      17.250   7.210  22.330  1.00  0.00            
ATOM    104  H50 GCD     1      16.800   6.870  21.550  1.00  0.00            
ATOM    105  O25 GCD     1      20.350   8.580  25.360  1.00  0.00            
ATOM    106  C31 GCD     1      19.990   9.590  26.330  1.00  0.00            
ATOM    107  H51 GCD     1      19.160   9.330  27.000  1.00  0.00            
ATOM    108  C32 GCD     1      21.190   9.970  27.180  1.00  0.00            
ATOM    109  H52 GCD     1      22.130  10.200  26.670  1.00  0.00            
ATOM    110  O26 GCD     1      21.410   8.910  28.080  1.00  0.00            
ATOM    111  H53 GCD     1      21.340   8.140  27.500  1.00  0.00            
ATOM    112  C33 GCD     1      20.670  11.190  27.910  1.00  0.00            
ATOM    113  H54 GCD     1      19.780  10.960  28.510  1.00  0.00            
ATOM    114  O27 GCD     1      21.560  11.710  28.820  1.00  0.00            
ATOM    115  H55 GCD     1      22.100  12.330  28.310  1.00  0.00            
ATOM    116  C34 GCD     1      20.300  12.330  26.940  1.00  0.00            
ATOM    117  H56 GCD     1      19.870  13.100  27.580  1.00  0.00            
ATOM    118  O28 GCD     1      19.210  11.850  26.120  1.00  0.00            
ATOM    119  C35 GCD     1      19.560  10.730  25.320  1.00  0.00            
ATOM    120  H57 GCD     1      20.280  11.000  24.550  1.00  0.00            
ATOM    121  C36 GCD     1      18.260  10.350  24.480  1.00  0.00            
ATOM    122  H58 GCD     1      17.420   9.940  25.050  1.00  0.00            
ATOM    123  H59 GCD     1      18.450   9.480  23.840  1.00  0.00            
ATOM    124  O29 GCD     1      17.890  11.440  23.660  1.00  0.00            
ATOM    125  H60 GCD     1      17.250  12.000  24.120  1.00  0.00            
ATOM    126  O30 GCD     1      21.420  12.710  26.200  1.00  0.00            
ATOM    127  C37 GCD     1      21.620  14.070  26.120  1.00  0.00            
ATOM    128  H61 GCD     1      21.060  14.640  26.870  1.00  0.00            
ATOM    129  C38 GCD     1      23.130  14.180  26.430  1.00  0.00            
ATOM    130  H62 GCD     1      23.690  13.420  25.870  1.00  0.00            
ATOM    131  O31 GCD     1      23.260  13.780  27.770  1.00  0.00            
ATOM    132  H63 GCD     1      22.890  14.500  28.290  1.00  0.00            
ATOM    133  C39 GCD     1      23.770  15.620  26.160  1.00  0.00            
ATOM    134  H64 GCD     1      23.210  16.240  26.870  1.00  0.00            
ATOM    135  O32 GCD     1      25.100  15.650  26.460  1.00  0.00            
ATOM    136  H65 GCD     1      25.550  15.150  25.770  1.00  0.00            
ATOM    137  C40 GCD     1      23.270  16.140  24.810  1.00  0.00            
ATOM    138  H66 GCD     1      23.580  17.170  24.670  1.00  0.00            
ATOM    139  O33 GCD     1      21.850  15.960  24.750  1.00  0.00            
ATOM    140  C41 GCD     1      21.390  14.590  24.720  1.00  0.00            
ATOM    141  H67 GCD     1      22.020  13.990  24.050  1.00  0.00            
ATOM    142  C42 GCD     1      19.990  14.430  24.230  1.00  0.00            
ATOM    143  H68 GCD     1      19.720  13.370  24.220  1.00  0.00            
ATOM    144  H69 GCD     1      20.030  14.820  23.200  1.00  0.00            
ATOM    145  O34 GCD     1      19.020  15.260  24.970  1.00  0.00            
ATOM    146  H70 GCD     1      18.770  14.890  25.820  1.00  0.00            
ATOM    147  O35 GCD     1      23.790  15.430  23.770  1.00  0.00            
ATOM    148  C43 GCD     1      25.050  15.880  23.280  1.00  0.00            
ATOM    149  H71 GCD     1      25.440  16.690  23.920  1.00  0.00            
ATOM    150  C44 GCD     1      26.070  14.690  23.190  1.00  0.00            
ATOM    151  H72 GCD     1      25.670  13.870  22.580  1.00  0.00            
ATOM    152  O36 GCD     1      26.380  14.120  24.480  1.00  0.00            
ATOM    153  H73 GCD     1      26.630  13.210  24.260  1.00  0.00            
ATOM    154  C45 GCD     1      27.280  15.220  22.410  1.00  0.00            
ATOM    155  H74 GCD     1      27.820  15.910  23.070  1.00  0.00            
ATOM    156  O37 GCD     1      28.220  14.220  22.330  1.00  0.00            
ATOM    157  H75 GCD     1      27.860  13.550  21.740  1.00  0.00            
ATOM    158  C46 GCD     1      26.970  15.770  21.080  1.00  0.00            
ATOM    159  H76 GCD     1      27.920  16.090  20.630  1.00  0.00            
ATOM    160  O38 GCD     1      26.350  14.700  20.300  1.00  0.00            
ATOM    161  O39 GCD     1      26.050  16.880  21.240  1.00  0.00            
ATOM    162  C47 GCD     1      24.840  16.490  21.870  1.00  0.00            
ATOM    163  H77 GCD     1      24.220  15.810  21.280  1.00  0.00            
ATOM    164  C48 GCD     1      24.050  17.820  22.040  1.00  0.00            
ATOM    165  H78 GCD     1      24.670  18.570  22.560  1.00  0.00            
ATOM    166  H79 GCD     1      23.110  17.630  22.570  1.00  0.00            
ATOM    167  O40 GCD     1      23.690  18.350  20.790  1.00  0.00            
ATOM    168  H80 GCD     1      24.440  18.390  20.180  1.00  0.00            
ATOM    169  C1  CN4     2      24.760   7.120  23.680  1.00  0.00            
ATOM    170  C2  CN4     2      24.390   7.420  22.210  1.00  0.00            
ATOM    171  C3  CN4     2      25.490   7.260  21.200  1.00  0.00            
ATOM    172  O1  CN4     2      26.420   8.030  21.130  1.00  0.00            
ATOM    173  O2  CN4     2      25.530   6.220  20.570  1.00  0.00            
ATOM    174  C4  CN4     2      23.650   8.720  22.060  1.00  0.00            
ATOM    175  C5  CN4     2      22.580   8.850  21.220  1.00  0.00            
ATOM    176  C6  CN4     2      21.770  10.000  21.160  1.00  0.00            
ATOM    177  C7  CN4     2      22.160  11.150  21.900  1.00  0.00            
ATOM    178  C8  CN4     2      21.470  12.480  21.640  1.00  0.00            
ATOM    179  C9  CN4     2      20.110  12.550  21.450  1.00  0.00            
ATOM    180  C10 CN4     2      19.450  13.680  20.950  1.00  0.00            
ATOM    181  C11 CN4     2      20.190  14.850  20.660  1.00  0.00            
ATOM    182  C12 CN4     2      21.570  14.850  20.910  1.00  0.00            
ATOM    183  C13 CN4     2      22.200  13.650  21.350  1.00  0.00            
ATOM    184  C14 CN4     2      23.310  11.010  22.800  1.00  0.00            
ATOM    185  F1  CN4     2      23.770  12.050  23.520  1.00  0.00            
ATOM    186  C15 CN4     2      23.960   9.820  22.910  1.00  0.00            
ATOM    187  H1  CN4     2      24.040   7.440  24.440  1.00  0.00            
ATOM    188  H2  CN4     2      25.020   6.060  23.760  1.00  0.00            
ATOM    189  H3  CN4     2      25.690   7.590  24.020  1.00  0.00            
ATOM    190  H4  CN4     2      23.610   6.710  21.910  1.00  0.00            
ATOM    191  H5  CN4     2      22.330   7.960  20.650  1.00  0.00            
ATOM    192  H6  CN4     2      20.890  10.080  20.530  1.00  0.00            
ATOM    193  H7  CN4     2      19.560  11.630  21.600  1.00  0.00            
ATOM    194  H8  CN4     2      18.400  13.690  20.670  1.00  0.00            
ATOM    195  H9  CN4     2      19.730  15.660  20.100  1.00  0.00            
ATOM    196  H10 CN4     2      22.240  15.690  20.780  1.00  0.00            
ATOM    197  H11 CN4     2      23.270  13.640  21.500  1.00  0.00            
ATOM    198  H12 CN4     2      24.720   9.690  23.680  1.00  0.00            
TER
ENDMDL
MODEL        1
ATOM      1  H1  GCD     1      18.160  17.810  15.370  1.00  0.00            
ATOM      2  O1  GCD     1      18.160  18.440  14.640  1.00  0.00            
ATOM      3  C1  GCD     1      19.420  19.080  14.470  1.00  0.00            
ATOM      4  H2  GCD     1      19.220  19.780  13.640  1.00  0.00            
ATOM      5  H3  GCD     1      19.710  19.650  15.360  1.00  0.00            
ATOM      6  C2  GCD     1      20.610  18.120  14.220  1.00  0.00            
ATOM      7  H4  GCD     1      20.540  17.340  14.990  1.00  0.00            
ATOM      8  C3  GCD     1      22.000  18.810  14.090  1.00  0.00            
ATOM      9  H5  GCD     1      21.950  19.440  13.200  1.00  0.00            
ATOM     10  C4  GCD     1      23.080  17.760  13.800  1.00  0.00            
ATOM     11  H6  GCD     1      23.100  17.050  14.640  1.00  0.00            
ATOM     12  O2  GCD     1      24.340  18.410  13.620  1.00  0.00            
ATOM     13  H7  GCD     1      24.390  19.150  14.230  1.00  0.00            
ATOM     14  C5  GCD     1      22.740  16.930  12.550  1.00  0.00            
ATOM     15  H8  GCD     1      22.740  17.540  11.640  1.00  0.00            
ATOM     16  O3  GCD     1      23.720  15.890  12.350  1.00  0.00            
ATOM     17  H9  GCD     1      23.600  15.100  12.890  1.00  0.00            
ATOM     18  C6  GCD     1      21.280  16.390  12.710  1.00  0.00            
ATOM     19  O4  GCD     1      20.350  17.440  12.990  1.00  0.00            
ATOM     20  H10 GCD     1      20.970  15.910  11.780  1.00  0.00            
ATOM     21  O5  GCD     1      21.160  15.470  13.790  1.00  0.00            
ATOM     22  C7  GCD     1      20.970  14.070  13.480  1.00  0.00            
ATOM     23  H11 GCD     1      21.140  13.900  12.410  1.00  0.00            
ATOM     24  C8  GCD     1      21.990  13.200  14.210  1.00  0.00            
ATOM     25  H12 GCD     1      21.720  13.450  15.250  1.00  0.00            
ATOM     26  O6  GCD     1      23.400  13.430  13.980  1.00  0.00            
ATOM     27  H13 GCD     1      23.850  12.730  14.470  1.00  0.00            
ATOM     28  C9  GCD     1      21.630  11.710  13.950  1.00  0.00            
ATOM     29  H14 GCD     1      21.770  11.370  12.920  1.00  0.00            
ATOM     30  O7  GCD     1      22.320  10.790  14.830  1.00  0.00            
ATOM     31  H15 GCD     1      22.120  11.070  15.730  1.00  0.00            
ATOM     32  C10 GCD     1      20.140  11.380  14.360  1.00  0.00            
ATOM     33  H16 GCD     1      19.790  10.400  14.030  1.00  0.00            
ATOM     34  O8  GCD     1      19.350  12.270  13.590  1.00  0.00            
ATOM     35  C11 GCD     1      19.580  13.610  13.840  1.00  0.00            
ATOM     36  H17 GCD     1      19.530  13.720  14.930  1.00  0.00            
ATOM     37  C12 GCD     1      18.400  14.380  13.110  1.00  0.00            
ATOM     38  H18 GCD     1      18.420  15.440  13.390  1.00  0.00            
ATOM     39  H19 GCD     1      17.460  13.960  13.490  1.00  0.00            
ATOM     40  O9  GCD     1      18.440  14.210  11.660  1.00  0.00            
ATOM     41  H20 GCD     1      17.510  14.130  11.400  1.00  0.00            
ATOM     42  O10 GCD     1      19.910  11.550  15.770  1.00  0.00            
ATOM     43  C13 GCD     1      18.900  10.750  16.390  1.00  0.00            
ATOM     44  H21 GCD     1      18.130  10.430  15.670  1.00  0.00            
ATOM     45  C14 GCD     1      19.570   9.450  16.820  1.00  0.00            
ATOM     46  H22 GCD     1      20.550   9.730  17.210  1.00  0.00            
ATOM     47  O11 GCD     1      19.760   8.590  15.650  1.00  0.00            
ATOM     48  H23 GCD     1      20.150   7.740  15.880  1.00  0.00            
ATOM     49  C15 GCD     1      18.920   8.620  17.940  1.00  0.00            
ATOM     50  H24 GCD     1      18.040   8.120  17.510  1.00  0.00            
ATOM     51  O12 GCD     1      19.790   7.550  18.420  1.00  0.00            
ATOM     52  H25 GCD     1      20.600   8.050  18.580  1.00  0.00            
ATOM     53  C16 GCD     1      18.450   9.520  19.020  1.00  0.00            
ATOM     54  H26 GCD     1      17.730   9.020  19.670  1.00  0.00            
ATOM     55  O13 GCD     1      17.680  10.560  18.410  1.00  0.00            
ATOM     56  C17 GCD     1      18.390  11.510  17.620  1.00  0.00            
ATOM     57  H27 GCD     1      19.250  11.860  18.200  1.00  0.00            
ATOM     58  C18 GCD     1      17.530  12.730  17.170  1.00  0.00            
ATOM     59  H28 GCD     1      16.630  12.530  16.580  1.00  0.00            
ATOM     60  H29 GCD     1      18.060  13.460  16.550  1.00  0.00            
ATOM     61  O14 GCD     1      17.240  13.530  18.300  1.00  0.00            
ATOM     62  H30 GCD     1      17.970  13.510  18.920  1.00  0.00            
ATOM     63  O15 GCD     1      19.470  10.170  19.770  1.00  0.00            
ATOM     64  C19 GCD     1      20.140   9.450  20.780  1.00  0.00            
ATOM     65  H31 GCD     1      19.870   8.390  20.760  1.00  0.00            
ATOM     66  C20 GCD     1      21.640   9.450  20.530  1.00  0.00            
ATOM     67  H32 GCD     1      22.060  10.460  20.450  1.00  0.00            
ATOM     68  O16 GCD     1      21.920   8.880  19.280  1.00  0.00            
ATOM     69  H33 GCD     1      22.670   9.300  18.860  1.00  0.00            
ATOM     70  C21 GCD     1      22.350   8.740  21.730  1.00  0.00            
ATOM     71  H34 GCD     1      21.900   7.740  21.680  1.00  0.00            
ATOM     72  O17 GCD     1      23.800   8.670  21.600  1.00  0.00            
ATOM     73  H35 GCD     1      23.980   8.070  20.870  1.00  0.00            
ATOM     74  C22 GCD     1      21.940   9.390  23.020  1.00  0.00            
ATOM     75  H36 GCD     1      22.240   8.810  23.890  1.00  0.00            
ATOM     76  O18 GCD     1      20.540   9.340  23.050  1.00  0.00            
ATOM     77  C23 GCD     1      19.780  10.090  22.170  1.00  0.00            
ATOM     78  H37 GCD     1      20.030  11.160  22.160  1.00  0.00            
ATOM     79  C24 GCD     1      18.260  10.020  22.420  1.00  0.00            
ATOM     80  H38 GCD     1      17.980   8.990  22.680  1.00  0.00            
ATOM     81  H39 GCD     1      17.690  10.360  21.540  1.00  0.00            
ATOM     82  O19 GCD     1      17.990  10.910  23.500  1.00  0.00            
ATOM     83  H40 GCD     1      17.040  11.030  23.610  1.00  0.00            
ATOM     84  O20 GCD     1      22.470  10.730  23.040  1.00  0.00            
ATOM     85  C25 GCD     1      23.390  11.210  24.040  1.00  0.00            
ATOM     86  H41 GCD     1      23.570  10.420  24.780  1.00  0.00            
ATOM     87  C26 GCD     1      24.760  11.410  23.420  1.00  0.00            
ATOM     88  H42 GCD     1      24.670  11.930  22.460  1.00  0.00            
ATOM     89  O21 GCD     1      25.340  10.160  23.140  1.00  0.00            
ATOM     90  H43 GCD     1      24.720   9.670  22.590  1.00  0.00            
ATOM     91  C27 GCD     1      25.710  12.120  24.420  1.00  0.00            
ATOM     92  H44 GCD     1      25.900  11.480  25.290  1.00  0.00            
ATOM     93  O22 GCD     1      26.900  12.430  23.730  1.00  0.00            
ATOM     94  H45 GCD     1      27.190  11.570  23.420  1.00  0.00            
ATOM     95  C28 GCD     1      25.060  13.330  25.020  1.00  0.00            
ATOM     96  H46 GCD     1      25.680  13.630  25.870  1.00  0.00            
ATOM     97  O23 GCD     1      23.790  13.020  25.550  1.00  0.00            
ATOM     98  C29 GCD     1      22.790  12.440  24.690  1.00  0.00            
ATOM     99  H47 GCD     1      22.690  13.200  23.900  1.00  0.00            
ATOM    100  C30 GCD     1      21.430  12.260  25.210  1.00  0.00            
ATOM    101  H48 GCD     1      21.470  11.780  26.190  1.00  0.00            
ATOM    102  H49 GCD     1      20.790  11.590  24.620  1.00  0.00            
ATOM    103  O24 GCD     1      20.750  13.540  25.370  1.00  0.00            
ATOM    104  H50 GCD     1      21.070  14.060  26.110  1.00  0.00            
ATOM    105  O25 GCD     1      24.990  14.420  24.040  1.00  0.00            
ATOM    106  C31 GCD     1      25.690  15.660  24.490  1.00  0.00            
ATOM    107  H51 GCD     1      26.280  15.540  25.410  1.00  0.00            
ATOM    108  C32 GCD     1      26.680  16.050  23.450  1.00  0.00            
ATOM    109  H52 GCD     1      26.130  16.210  22.510  1.00  0.00            
ATOM    110  O26 GCD     1      27.720  15.080  23.320  1.00  0.00            
ATOM    111  H53 GCD     1      27.390  14.180  23.460  1.00  0.00            
ATOM    112  C33 GCD     1      27.310  17.320  23.830  1.00  0.00            
ATOM    113  H54 GCD     1      27.670  17.150  24.850  1.00  0.00            
ATOM    114  O27 GCD     1      28.400  17.750  22.920  1.00  0.00            
ATOM    115  H55 GCD     1      28.670  16.910  22.510  1.00  0.00            
ATOM    116  C34 GCD     1      26.250  18.420  23.940  1.00  0.00            
ATOM    117  H56 GCD     1      26.740  19.360  24.200  1.00  0.00            
ATOM    118  O28 GCD     1      25.350  18.080  24.990  1.00  0.00            
ATOM    119  C35 GCD     1      24.660  16.800  24.670  1.00  0.00            
ATOM    120  H57 GCD     1      23.970  17.030  23.840  1.00  0.00            
ATOM    121  C36 GCD     1      23.790  16.460  25.840  1.00  0.00            
ATOM    122  H58 GCD     1      24.460  16.230  26.680  1.00  0.00            
ATOM    123  H59 GCD     1      23.310  15.510  25.590  1.00  0.00            
ATOM    124  O29 GCD     1      22.800  17.500  26.140  1.00  0.00            
ATOM    125  H60 GCD     1      23.300  18.290  26.370  1.00  0.00            
ATOM    126  O30 GCD     1      25.570  18.650  22.670  1.00  0.00            
ATOM    127  C37 GCD     1      25.450  19.990  22.160  1.00  0.00            
ATOM    128  H61 GCD     1      25.690  20.760  22.900  1.00  0.00            
ATOM    129  C38 GCD     1      26.340  20.220  20.940  1.00  0.00            
ATOM    130  H62 GCD     1      26.080  19.480  20.170  1.00  0.00            
ATOM    131  O31 GCD     1      27.730  19.920  21.260  1.00  0.00            
ATOM    132  H63 GCD     1      27.790  19.120  21.800  1.00  0.00            
ATOM    133  C39 GCD     1      26.130  21.600  20.410  1.00  0.00            
ATOM    134  H64 GCD     1      26.360  22.320  21.210  1.00  0.00            
ATOM    135  O32 GCD     1      27.110  21.780  19.360  1.00  0.00            
ATOM    136  H65 GCD     1      27.990  21.890  19.730  1.00  0.00            
ATOM    137  C40 GCD     1      24.710  21.780  19.970  1.00  0.00            
ATOM    138  H66 GCD     1      24.570  22.810  19.630  1.00  0.00            
ATOM    139  O33 GCD     1      23.870  21.480  21.090  1.00  0.00            
ATOM    140  C41 GCD     1      23.980  20.140  21.720  1.00  0.00            
ATOM    141  H67 GCD     1      23.660  19.300  21.080  1.00  0.00            
ATOM    142  C42 GCD     1      22.930  20.030  22.810  1.00  0.00            
ATOM    143  H68 GCD     1      22.820  18.970  23.080  1.00  0.00            
ATOM    144  H69 GCD     1      21.950  20.330  22.420  1.00  0.00            
ATOM    145  O34 GCD     1      23.250  20.770  23.960  1.00  0.00            
ATOM    146  H70 GCD     1      24.000  20.450  24.480  1.00  0.00            
ATOM    147  O35 GCD     1      24.340  20.960  18.870  1.00  0.00            
ATOM    148  C43 GCD     1      23.650  21.560  17.760  1.00  0.00            
ATOM    149  H71 GCD     1      23.560  22.650  17.790  1.00  0.00            
ATOM    150  C44 GCD     1      24.430  21.150  16.520  1.00  0.00            
ATOM    151  H72 GCD     1      24.650  20.080  16.590  1.00  0.00            
ATOM    152  O36 GCD     1      25.670  21.910  16.560  1.00  0.00            
ATOM    153  H73 GCD     1      25.660  22.380  17.400  1.00  0.00            
ATOM    154  C45 GCD     1      23.700  21.590  15.210  1.00  0.00            
ATOM    155  H74 GCD     1      23.560  22.670  15.140  1.00  0.00            
ATOM    156  O37 GCD     1      24.430  21.270  14.080  1.00  0.00            
ATOM    157  H75 GCD     1      25.330  21.590  14.200  1.00  0.00            
ATOM    158  C46 GCD     1      22.320  20.920  15.270  1.00  0.00            
ATOM    159  H76 GCD     1      21.780  21.230  14.370  1.00  0.00            
ATOM    160  O38 GCD     1      22.320  19.480  15.300  1.00  0.00            
ATOM    161  O39 GCD     1      21.620  21.420  16.400  1.00  0.00            
ATOM    162  C47 GCD     1      22.220  21.010  17.660  1.00  0.00            
ATOM    163  H77 GCD     1      22.220  19.930  17.810  1.00  0.00            
ATOM    164  C48 GCD     1      21.430  21.760  18.730  1.00  0.00            
ATOM    165  H78 GCD     1      21.360  22.830  18.480  1.00  0.00            
ATOM    166  H79 GCD     1      21.880  21.680  19.730  1.00  0.00            
ATOM    167  O40 GCD     1      20.110  21.290  18.830  1.00  0.00            
ATOM    168  H80 GCD     1      19.980  20.970  19.730  1.00  0.00            
ATOM    169  C1  CN4     2      29.070  14.070  19.250  1.00  0.00            
ATOM    170  C2  CN4     2      27.650  13.500  18.800  1.00  0.00            
ATOM    171  C3  CN4     2      27.530  13.130  17.280  1.00  0.00            
ATOM    172  O1  CN4     2      28.380  12.500  16.700  1.00  0.00            
ATOM    173  O2  CN4     2      26.540  13.490  16.610  1.00  0.00            
ATOM    174  C4  CN4     2      26.500  14.360  19.340  1.00  0.00            
ATOM    175  C5  CN4     2      25.510  13.720  20.110  1.00  0.00            
ATOM    176  C6  CN4     2      24.390  14.460  20.550  1.00  0.00            
ATOM    177  C7  CN4     2      24.180  15.760  20.030  1.00  0.00            
ATOM    178  C8  CN4     2      22.980  16.500  20.500  1.00  0.00            
ATOM    179  C9  CN4     2      22.380  16.160  21.760  1.00  0.00            
ATOM    180  C10 CN4     2      21.230  16.820  22.210  1.00  0.00            
ATOM    181  C11 CN4     2      20.650  17.870  21.480  1.00  0.00            
ATOM    182  C12 CN4     2      21.130  18.170  20.200  1.00  0.00            
ATOM    183  C13 CN4     2      22.290  17.500  19.750  1.00  0.00            
ATOM    184  C14 CN4     2      25.150  16.360  19.190  1.00  0.00            
ATOM    185  F1  CN4     2      25.080  17.630  18.770  1.00  0.00            
ATOM    186  C15 CN4     2      26.280  15.670  18.880  1.00  0.00            
ATOM    187  H1  CN4     2      29.920  13.440  18.940  1.00  0.00            
ATOM    188  H2  CN4     2      29.200  15.030  18.740  1.00  0.00            
ATOM    189  H3  CN4     2      29.160  14.270  20.320  1.00  0.00            
ATOM    190  H4  CN4     2      27.470  12.530  19.280  1.00  0.00            
ATOM    191  H5  CN4     2      25.630  12.670  20.370  1.00  0.00            
ATOM    192  H6  CN4     2      23.660  14.010  21.210  1.00  0.00            
ATOM    193  H7  CN4     2      22.890  15.540  22.490  1.00  0.00            
ATOM    194  H8  CN4     2      20.810  16.640  23.200  1.00  0.00            
ATOM    195  H9  CN4     2      19.870  18.520  21.890  1.00  0.00            
ATOM    196  H10 CN4     2      20.650  18.920  19.580  1.00  0.00            
ATOM    197  H11 CN4     2      22.640  17.790  18.770  1.00  0.00            
ATOM    198  H12 CN4     2      26.920  16.170  18.170  1.00  0.00            
TER
ENDMDL
MODEL        1
ATOM      1  H1  GCD     1      24.510  14.140  13.050  1.00  0.00            
ATOM      2  O1  GCD     1      24.480  14.320  14.000  1.00  0.00            
ATOM      3  C1  GCD     1      25.790  14.620  14.410  1.00  0.00            
ATOM      4  H2  GCD     1      26.350  15.030  13.560  1.00  0.00            
ATOM      5  H3  GCD     1      25.870  15.330  15.240  1.00  0.00            
ATOM      6  C2  GCD     1      26.450  13.360  14.960  1.00  0.00            
ATOM      7  H4  GCD     1      25.790  13.040  15.770  1.00  0.00            
ATOM      8  C3  GCD     1      27.880  13.640  15.290  1.00  0.00            
ATOM      9  H5  GCD     1      28.380  13.790  14.320  1.00  0.00            
ATOM     10  C4  GCD     1      28.480  12.420  16.010  1.00  0.00            
ATOM     11  H6  GCD     1      27.950  12.130  16.930  1.00  0.00            
ATOM     12  O2  GCD     1      29.800  12.770  16.270  1.00  0.00            
ATOM     13  H7  GCD     1      29.660  13.660  16.610  1.00  0.00            
ATOM     14  C5  GCD     1      28.370  11.290  14.920  1.00  0.00            
ATOM     15  H8  GCD     1      28.960  11.580  14.040  1.00  0.00            
ATOM     16  O3  GCD     1      28.890  10.080  15.440  1.00  0.00            
ATOM     17  H9  GCD     1      28.210   9.840  16.070  1.00  0.00            
ATOM     18  C6  GCD     1      26.970  11.100  14.440  1.00  0.00            
ATOM     19  O4  GCD     1      26.500  12.360  13.950  1.00  0.00            
ATOM     20  H10 GCD     1      26.910  10.380  13.620  1.00  0.00            
ATOM     21  O5  GCD     1      26.100  10.690  15.430  1.00  0.00            
ATOM     22  C7  GCD     1      25.520   9.440  15.230  1.00  0.00            
ATOM     23  H11 GCD     1      25.960   8.870  14.400  1.00  0.00            
ATOM     24  C8  GCD     1      25.720   8.690  16.600  1.00  0.00            
ATOM     25  H12 GCD     1      25.290   9.210  17.470  1.00  0.00            
ATOM     26  O6  GCD     1      27.100   8.440  16.920  1.00  0.00            
ATOM     27  H13 GCD     1      27.220   8.310  17.860  1.00  0.00            
ATOM     28  C9  GCD     1      24.890   7.390  16.600  1.00  0.00            
ATOM     29  H14 GCD     1      25.380   6.720  15.880  1.00  0.00            
ATOM     30  O7  GCD     1      24.820   6.840  17.890  1.00  0.00            
ATOM     31  H15 GCD     1      24.000   7.090  18.340  1.00  0.00            
ATOM     32  C10 GCD     1      23.410   7.630  16.240  1.00  0.00            
ATOM     33  H16 GCD     1      22.790   6.750  16.080  1.00  0.00            
ATOM     34  O8  GCD     1      23.320   8.350  15.000  1.00  0.00            
ATOM     35  C11 GCD     1      23.970   9.630  15.030  1.00  0.00            
ATOM     36  H17 GCD     1      23.570  10.290  15.820  1.00  0.00            
ATOM     37  C12 GCD     1      23.550  10.390  13.750  1.00  0.00            
ATOM     38  H18 GCD     1      23.990  11.390  13.820  1.00  0.00            
ATOM     39  H19 GCD     1      22.460  10.460  13.720  1.00  0.00            
ATOM     40  O9  GCD     1      24.000   9.670  12.570  1.00  0.00            
ATOM     41  H20 GCD     1      23.590   8.800  12.710  1.00  0.00            
ATOM     42  O10 GCD     1      22.780   8.510  17.220  1.00  0.00            
ATOM     43  C13 GCD     1      21.470   8.200  17.680  1.00  0.00            
ATOM     44  H21 GCD     1      21.110   7.290  17.190  1.00  0.00            
ATOM     45  C14 GCD     1      21.490   7.950  19.230  1.00  0.00            
ATOM     46  H22 GCD     1      21.840   8.870  19.700  1.00  0.00            
ATOM     47  O11 GCD     1      22.330   6.870  19.360  1.00  0.00            
ATOM     48  H23 GCD     1      22.160   6.490  20.230  1.00  0.00            
ATOM     49  C15 GCD     1      20.080   7.550  19.670  1.00  0.00            
ATOM     50  H24 GCD     1      19.760   6.720  19.030  1.00  0.00            
ATOM     51  O12 GCD     1      20.030   7.180  21.110  1.00  0.00            
ATOM     52  H25 GCD     1      20.050   7.970  21.660  1.00  0.00            
ATOM     53  C16 GCD     1      19.170   8.640  19.360  1.00  0.00            
ATOM     54  H26 GCD     1      18.140   8.390  19.610  1.00  0.00            
ATOM     55  O13 GCD     1      19.270   8.870  17.970  1.00  0.00            
ATOM     56  C17 GCD     1      20.490   9.270  17.440  1.00  0.00            
ATOM     57  H27 GCD     1      20.700  10.190  17.990  1.00  0.00            
ATOM     58  C18 GCD     1      20.300   9.630  15.910  1.00  0.00            
ATOM     59  H28 GCD     1      21.130  10.280  15.600  1.00  0.00            
ATOM     60  H29 GCD     1      19.430  10.300  15.850  1.00  0.00            
ATOM     61  O14 GCD     1      20.080   8.490  15.070  1.00  0.00            
ATOM     62  H30 GCD     1      20.940   8.060  14.990  1.00  0.00            
ATOM     63  O15 GCD     1      19.480   9.760  20.070  1.00  0.00            
ATOM     64  C19 GCD     1      18.720  10.040  21.140  1.00  0.00            
ATOM     65  H31 GCD     1      18.190   9.140  21.500  1.00  0.00            
ATOM     66  C20 GCD     1      19.610  10.470  22.320  1.00  0.00            
ATOM     67  H32 GCD     1      20.250  11.290  21.950  1.00  0.00            
ATOM     68  O16 GCD     1      20.400   9.410  22.860  1.00  0.00            
ATOM     69  H33 GCD     1      20.930   9.660  23.620  1.00  0.00            
ATOM     70  C21 GCD     1      18.620  10.960  23.430  1.00  0.00            
ATOM     71  H34 GCD     1      17.910  10.130  23.570  1.00  0.00            
ATOM     72  O17 GCD     1      19.210  11.310  24.660  1.00  0.00            
ATOM     73  H35 GCD     1      20.050  11.740  24.490  1.00  0.00            
ATOM     74  C22 GCD     1      17.850  12.180  22.910  1.00  0.00            
ATOM     75  H36 GCD     1      17.120  12.540  23.640  1.00  0.00            
ATOM     76  O18 GCD     1      17.080  11.780  21.820  1.00  0.00            
ATOM     77  C23 GCD     1      17.800  11.210  20.720  1.00  0.00            
ATOM     78  H37 GCD     1      18.400  11.980  20.220  1.00  0.00            
ATOM     79  C24 GCD     1      16.690  10.780  19.820  1.00  0.00            
ATOM     80  H38 GCD     1      17.060  10.360  18.880  1.00  0.00            
ATOM     81  H39 GCD     1      16.120  11.690  19.590  1.00  0.00            
ATOM     82  O19 GCD     1      15.880   9.760  20.420  1.00  0.00            
ATOM     83  H40 GCD     1      15.570  10.170  21.230  1.00  0.00            
ATOM     84  O20 GCD     1      18.770  13.200  22.600  1.00  0.00            
ATOM     85  C25 GCD     1      18.420  14.530  23.180  1.00  0.00            
ATOM     86  H41 GCD     1      17.430  14.530  23.640  1.00  0.00            
ATOM     87  C26 GCD     1      19.500  15.000  24.040  1.00  0.00            
ATOM     88  H42 GCD     1      20.450  15.020  23.510  1.00  0.00            
ATOM     89  O21 GCD     1      19.780  14.170  25.220  1.00  0.00            
ATOM     90  H43 GCD     1      20.370  13.510  24.840  1.00  0.00            
ATOM     91  C27 GCD     1      19.220  16.460  24.600  1.00  0.00            
ATOM     92  H44 GCD     1      18.240  16.470  25.090  1.00  0.00            
ATOM     93  O22 GCD     1      20.170  17.130  25.520  1.00  0.00            
ATOM     94  H45 GCD     1      20.580  16.510  26.140  1.00  0.00            
ATOM     95  C28 GCD     1      19.060  17.330  23.300  1.00  0.00            
ATOM     96  H46 GCD     1      18.640  18.300  23.580  1.00  0.00            
ATOM     97  O23 GCD     1      18.010  16.780  22.540  1.00  0.00            
ATOM     98  C29 GCD     1      18.220  15.500  21.990  1.00  0.00            
ATOM     99  H47 GCD     1      19.160  15.430  21.430  1.00  0.00            
ATOM    100  C30 GCD     1      17.070  15.220  21.010  1.00  0.00            
ATOM    101  H48 GCD     1      16.080  15.300  21.480  1.00  0.00            
ATOM    102  H49 GCD     1      17.330  14.210  20.660  1.00  0.00            
ATOM    103  O24 GCD     1      17.090  16.190  19.930  1.00  0.00            
ATOM    104  H50 GCD     1      16.670  16.980  20.300  1.00  0.00            
ATOM    105  O25 GCD     1      20.290  17.450  22.690  1.00  0.00            
ATOM    106  C31 GCD     1      20.710  18.810  22.340  1.00  0.00            
ATOM    107  H51 GCD     1      19.880  19.500  22.500  1.00  0.00            
ATOM    108  C32 GCD     1      21.970  19.170  23.090  1.00  0.00            
ATOM    109  H52 GCD     1      22.720  18.410  22.820  1.00  0.00            
ATOM    110  O26 GCD     1      21.740  19.020  24.500  1.00  0.00            
ATOM    111  H53 GCD     1      21.050  18.360  24.610  1.00  0.00            
ATOM    112  C33 GCD     1      22.540  20.530  22.740  1.00  0.00            
ATOM    113  H54 GCD     1      21.880  21.370  22.970  1.00  0.00            
ATOM    114  O27 GCD     1      23.690  20.890  23.550  1.00  0.00            
ATOM    115  H55 GCD     1      23.890  21.820  23.440  1.00  0.00            
ATOM    116  C34 GCD     1      22.810  20.540  21.220  1.00  0.00            
ATOM    117  H56 GCD     1      23.060  21.560  20.910  1.00  0.00            
ATOM    118  O28 GCD     1      21.670  20.110  20.480  1.00  0.00            
ATOM    119  C35 GCD     1      21.100  18.870  20.860  1.00  0.00            
ATOM    120  H57 GCD     1      21.790  18.050  20.640  1.00  0.00            
ATOM    121  C36 GCD     1      19.760  18.730  20.090  1.00  0.00            
ATOM    122  H58 GCD     1      19.060  19.490  20.460  1.00  0.00            
ATOM    123  H59 GCD     1      19.350  17.750  20.360  1.00  0.00            
ATOM    124  O29 GCD     1      19.900  18.770  18.640  1.00  0.00            
ATOM    125  H60 GCD     1      19.940  19.730  18.560  1.00  0.00            
ATOM    126  O30 GCD     1      23.960  19.640  20.990  1.00  0.00            
ATOM    127  C37 GCD     1      25.070  20.260  20.270  1.00  0.00            
ATOM    128  H61 GCD     1      25.010  21.310  20.600  1.00  0.00            
ATOM    129  C38 GCD     1      26.370  19.730  20.880  1.00  0.00            
ATOM    130  H62 GCD     1      26.310  18.640  20.840  1.00  0.00            
ATOM    131  O31 GCD     1      26.440  20.180  22.190  1.00  0.00            
ATOM    132  H63 GCD     1      25.550  20.050  22.550  1.00  0.00            
ATOM    133  C39 GCD     1      27.570  20.140  20.040  1.00  0.00            
ATOM    134  H64 GCD     1      27.730  21.210  20.210  1.00  0.00            
ATOM    135  O32 GCD     1      28.830  19.480  20.450  1.00  0.00            
ATOM    136  H65 GCD     1      29.590  19.940  20.070  1.00  0.00            
ATOM    137  C40 GCD     1      27.440  19.990  18.520  1.00  0.00            
ATOM    138  H66 GCD     1      28.290  20.400  17.970  1.00  0.00            
ATOM    139  O33 GCD     1      26.230  20.540  18.110  1.00  0.00            
ATOM    140  C41 GCD     1      25.030  20.070  18.740  1.00  0.00            
ATOM    141  H67 GCD     1      24.940  18.990  18.600  1.00  0.00            
ATOM    142  C42 GCD     1      23.870  20.880  18.050  1.00  0.00            
ATOM    143  H68 GCD     1      22.910  20.490  18.410  1.00  0.00            
ATOM    144  H69 GCD     1      23.950  20.690  16.970  1.00  0.00            
ATOM    145  O34 GCD     1      24.020  22.300  18.320  1.00  0.00            
ATOM    146  H70 GCD     1      24.970  22.420  18.410  1.00  0.00            
ATOM    147  O35 GCD     1      27.440  18.560  18.260  1.00  0.00            
ATOM    148  C43 GCD     1      28.230  18.060  17.190  1.00  0.00            
ATOM    149  H71 GCD     1      28.980  18.830  16.940  1.00  0.00            
ATOM    150  C44 GCD     1      29.080  16.900  17.690  1.00  0.00            
ATOM    151  H72 GCD     1      28.400  16.110  18.040  1.00  0.00            
ATOM    152  O36 GCD     1      29.920  17.500  18.700  1.00  0.00            
ATOM    153  H73 GCD     1      29.400  17.900  19.400  1.00  0.00            
ATOM    154  C45 GCD     1      29.870  16.360  16.490  1.00  0.00            
ATOM    155  H74 GCD     1      30.470  17.110  15.950  1.00  0.00            
ATOM    156  O37 GCD     1      30.810  15.340  16.730  1.00  0.00            
ATOM    157  H75 GCD     1      31.240  15.560  17.570  1.00  0.00            
ATOM    158  C46 GCD     1      28.830  15.870  15.460  1.00  0.00            
ATOM    159  H76 GCD     1      29.330  15.440  14.580  1.00  0.00            
ATOM    160  O38 GCD     1      28.020  14.790  16.110  1.00  0.00            
ATOM    161  O39 GCD     1      28.020  16.940  15.020  1.00  0.00            
ATOM    162  C47 GCD     1      27.290  17.710  16.010  1.00  0.00            
ATOM    163  H77 GCD     1      26.490  17.030  16.340  1.00  0.00            
ATOM    164  C48 GCD     1      26.670  18.850  15.160  1.00  0.00            
ATOM    165  H78 GCD     1      25.860  19.200  15.820  1.00  0.00            
ATOM    166  H79 GCD     1      26.140  18.390  14.310  1.00  0.00            
ATOM    167  O40 GCD     1      27.640  19.710  14.640  1.00  0.00            
ATOM    168  H80 GCD     1      28.010  19.180  13.920  1.00  0.00            
ATOM    169  C1  CN4     2      24.850  12.800  22.630  1.00  0.00            
ATOM    170  C2  CN4     2      23.280  13.020  22.670  1.00  0.00            
ATOM    171  C3  CN4     2      22.600  11.990  23.630  1.00  0.00            
ATOM    172  O1  CN4     2      23.080  10.910  24.000  1.00  0.00            
ATOM    173  O2  CN4     2      21.480  12.290  24.110  1.00  0.00            
ATOM    174  C4  CN4     2      22.670  13.030  21.270  1.00  0.00            
ATOM    175  C5  CN4     2      21.500  13.780  20.960  1.00  0.00            
ATOM    176  C6  CN4     2      21.020  13.930  19.630  1.00  0.00            
ATOM    177  C7  CN4     2      21.580  13.160  18.570  1.00  0.00            
ATOM    178  C8  CN4     2      20.940  13.150  17.150  1.00  0.00            
ATOM    179  C9  CN4     2      21.620  13.290  15.900  1.00  0.00            
ATOM    180  C10 CN4     2      20.960  13.200  14.650  1.00  0.00            
ATOM    181  C11 CN4     2      19.530  13.110  14.630  1.00  0.00            
ATOM    182  C12 CN4     2      18.850  13.240  15.830  1.00  0.00            
ATOM    183  C13 CN4     2      19.510  13.190  17.030  1.00  0.00            
ATOM    184  C14 CN4     2      22.730  12.430  18.880  1.00  0.00            
ATOM    185  F1  CN4     2      23.300  11.690  17.910  1.00  0.00            
ATOM    186  C15 CN4     2      23.270  12.300  20.160  1.00  0.00            
ATOM    187  H1  CN4     2      25.280  12.810  23.640  1.00  0.00            
ATOM    188  H2  CN4     2      25.170  11.830  22.250  1.00  0.00            
ATOM    189  H3  CN4     2      25.350  13.590  22.050  1.00  0.00            
ATOM    190  H4  CN4     2      23.140  13.970  23.180  1.00  0.00            
ATOM    191  H5  CN4     2      20.940  14.180  21.790  1.00  0.00            
ATOM    192  H6  CN4     2      20.080  14.450  19.480  1.00  0.00            
ATOM    193  H7  CN4     2      22.690  13.460  15.810  1.00  0.00            
ATOM    194  H8  CN4     2      21.610  13.170  13.780  1.00  0.00            
ATOM    195  H9  CN4     2      18.990  13.170  13.700  1.00  0.00            
ATOM    196  H10 CN4     2      17.770  13.320  15.780  1.00  0.00            
ATOM    197  H11 CN4     2      18.910  13.180  17.930  1.00  0.00            
ATOM    198  H12 CN4     2      24.150  11.660  20.220  1.00  0.00            
TER
ENDMDL
MODEL        1
ATOM      1  H1  GCD     1      34.580  22.060  16.970  1.00  0.00            
ATOM      2  O1  GCD     1      34.160  22.830  17.380  1.00  0.00            
ATOM      3  C1  GCD     1      33.340  22.250  18.380  1.00  0.00            
ATOM      4  H2  GCD     1      33.190  22.980  19.190  1.00  0.00            
ATOM      5  H3  GCD     1      32.360  22.060  17.910  1.00  0.00            
ATOM      6  C2  GCD     1      33.870  20.960  18.880  1.00  0.00            
ATOM      7  H4  GCD     1      33.030  20.570  19.460  1.00  0.00            
ATOM      8  C3  GCD     1      35.230  21.010  19.580  1.00  0.00            
ATOM      9  H5  GCD     1      35.960  21.430  18.870  1.00  0.00            
ATOM     10  C4  GCD     1      35.700  19.560  19.990  1.00  0.00            
ATOM     11  H6  GCD     1      34.980  19.170  20.720  1.00  0.00            
ATOM     12  O2  GCD     1      37.040  19.590  20.640  1.00  0.00            
ATOM     13  H7  GCD     1      36.960  20.120  21.440  1.00  0.00            
ATOM     14  C5  GCD     1      35.640  18.610  18.830  1.00  0.00            
ATOM     15  H8  GCD     1      36.390  19.060  18.170  1.00  0.00            
ATOM     16  O3  GCD     1      36.100  17.310  19.040  1.00  0.00            
ATOM     17  H9  GCD     1      35.290  16.790  19.130  1.00  0.00            
ATOM     18  C6  GCD     1      34.340  18.670  18.070  1.00  0.00            
ATOM     19  O4  GCD     1      34.040  20.040  17.770  1.00  0.00            
ATOM     20  H10 GCD     1      34.510  18.230  17.080  1.00  0.00            
ATOM     21  O5  GCD     1      33.250  18.050  18.680  1.00  0.00            
ATOM     22  C7  GCD     1      32.800  16.800  18.180  1.00  0.00            
ATOM     23  H11 GCD     1      33.440  16.330  17.410  1.00  0.00            
ATOM     24  C8  GCD     1      32.750  15.850  19.350  1.00  0.00            
ATOM     25  H12 GCD     1      32.470  16.390  20.270  1.00  0.00            
ATOM     26  O6  GCD     1      34.100  15.470  19.620  1.00  0.00            
ATOM     27  H13 GCD     1      34.090  15.030  20.480  1.00  0.00            
ATOM     28  C9  GCD     1      31.960  14.560  19.040  1.00  0.00            
ATOM     29  H14 GCD     1      32.620  13.990  18.370  1.00  0.00            
ATOM     30  O7  GCD     1      31.780  13.730  20.220  1.00  0.00            
ATOM     31  H15 GCD     1      30.850  13.480  20.170  1.00  0.00            
ATOM     32  C10 GCD     1      30.630  14.890  18.370  1.00  0.00            
ATOM     33  H16 GCD     1      30.240  13.910  18.070  1.00  0.00            
ATOM     34  O8  GCD     1      30.860  15.710  17.280  1.00  0.00            
ATOM     35  C11 GCD     1      31.410  16.990  17.600  1.00  0.00            
ATOM     36  H17 GCD     1      30.790  17.560  18.300  1.00  0.00            
ATOM     37  C12 GCD     1      31.490  17.820  16.300  1.00  0.00            
ATOM     38  H18 GCD     1      31.570  18.890  16.510  1.00  0.00            
ATOM     39  H19 GCD     1      30.550  17.820  15.720  1.00  0.00            
ATOM     40  O9  GCD     1      32.580  17.520  15.440  1.00  0.00            
ATOM     41  H20 GCD     1      32.350  17.260  14.540  1.00  0.00            
ATOM     42  O10 GCD     1      29.660  15.620  19.200  1.00  0.00            
ATOM     43  C13 GCD     1      28.320  15.080  19.420  1.00  0.00            
ATOM     44  H21 GCD     1      27.950  14.520  18.550  1.00  0.00            
ATOM     45  C14 GCD     1      28.260  14.110  20.540  1.00  0.00            
ATOM     46  H22 GCD     1      28.520  14.640  21.470  1.00  0.00            
ATOM     47  O11 GCD     1      29.120  13.020  20.300  1.00  0.00            
ATOM     48  H23 GCD     1      28.930  12.370  20.990  1.00  0.00            
ATOM     49  C15 GCD     1      26.790  13.540  20.740  1.00  0.00            
ATOM     50  H24 GCD     1      26.420  13.150  19.780  1.00  0.00            
ATOM     51  O12 GCD     1      26.540  12.570  21.810  1.00  0.00            
ATOM     52  H25 GCD     1      26.740  13.020  22.640  1.00  0.00            
ATOM     53  C16 GCD     1      25.880  14.770  20.900  1.00  0.00            
ATOM     54  H26 GCD     1      24.860  14.390  21.030  1.00  0.00            
ATOM     55  O13 GCD     1      26.030  15.620  19.780  1.00  0.00            
ATOM     56  C17 GCD     1      27.330  16.260  19.550  1.00  0.00            
ATOM     57  H27 GCD     1      27.670  16.860  20.400  1.00  0.00            
ATOM     58  C18 GCD     1      27.240  16.980  18.230  1.00  0.00            
ATOM     59  H28 GCD     1      27.280  16.220  17.440  1.00  0.00            
ATOM     60  H29 GCD     1      28.160  17.570  18.120  1.00  0.00            
ATOM     61  O14 GCD     1      26.310  18.010  17.950  1.00  0.00            
ATOM     62  H30 GCD     1      26.530  18.420  17.110  1.00  0.00            
ATOM     63  O15 GCD     1      26.270  15.510  22.060  1.00  0.00            
ATOM     64  C19 GCD     1      25.350  15.320  23.180  1.00  0.00            
ATOM     65  H31 GCD     1      24.580  14.550  23.070  1.00  0.00            
ATOM     66  C20 GCD     1      26.260  14.980  24.380  1.00  0.00            
ATOM     67  H32 GCD     1      27.040  15.740  24.380  1.00  0.00            
ATOM     68  O16 GCD     1      26.800  13.640  24.220  1.00  0.00            
ATOM     69  H33 GCD     1      27.240  13.500  25.060  1.00  0.00            
ATOM     70  C21 GCD     1      25.480  15.130  25.710  1.00  0.00            
ATOM     71  H34 GCD     1      24.720  14.360  25.830  1.00  0.00            
ATOM     72  O17 GCD     1      26.290  15.090  26.810  1.00  0.00            
ATOM     73  H35 GCD     1      26.880  14.330  26.780  1.00  0.00            
ATOM     74  C22 GCD     1      24.700  16.470  25.760  1.00  0.00            
ATOM     75  H36 GCD     1      24.120  16.270  26.660  1.00  0.00            
ATOM     76  O18 GCD     1      23.860  16.510  24.680  1.00  0.00            
ATOM     77  C23 GCD     1      24.580  16.610  23.430  1.00  0.00            
ATOM     78  H37 GCD     1      25.230  17.500  23.390  1.00  0.00            
ATOM     79  C24 GCD     1      23.660  16.910  22.230  1.00  0.00            
ATOM     80  H38 GCD     1      24.310  17.020  21.350  1.00  0.00            
ATOM     81  H39 GCD     1      23.190  17.900  22.370  1.00  0.00            
ATOM     82  O19 GCD     1      22.670  15.880  21.980  1.00  0.00            
ATOM     83  H40 GCD     1      22.320  16.010  21.090  1.00  0.00            
ATOM     84  O20 GCD     1      25.600  17.640  25.810  1.00  0.00            
ATOM     85  C25 GCD     1      25.330  18.580  26.840  1.00  0.00            
ATOM     86  H41 GCD     1      24.320  18.420  27.220  1.00  0.00            
ATOM     87  C26 GCD     1      26.430  18.600  27.900  1.00  0.00            
ATOM     88  H42 GCD     1      27.400  18.840  27.450  1.00  0.00            
ATOM     89  O21 GCD     1      26.610  17.330  28.500  1.00  0.00            
ATOM     90  H43 GCD     1      26.440  16.650  27.840  1.00  0.00            
ATOM     91  C27 GCD     1      26.150  19.700  28.970  1.00  0.00            
ATOM     92  H44 GCD     1      25.190  19.410  29.410  1.00  0.00            
ATOM     93  O22 GCD     1      27.070  19.610  30.010  1.00  0.00            
ATOM     94  H45 GCD     1      26.920  18.730  30.370  1.00  0.00            
ATOM     95  C28 GCD     1      26.000  21.030  28.330  1.00  0.00            
ATOM     96  H46 GCD     1      25.490  21.740  29.000  1.00  0.00            
ATOM     97  O23 GCD     1      25.050  20.860  27.300  1.00  0.00            
ATOM     98  C29 GCD     1      25.340  19.990  26.210  1.00  0.00            
ATOM     99  H47 GCD     1      26.310  20.310  25.810  1.00  0.00            
ATOM    100  C30 GCD     1      24.300  20.090  25.010  1.00  0.00            
ATOM    101  H48 GCD     1      23.340  19.610  25.220  1.00  0.00            
ATOM    102  H49 GCD     1      24.650  19.560  24.110  1.00  0.00            
ATOM    103  O24 GCD     1      24.000  21.380  24.670  1.00  0.00            
ATOM    104  H50 GCD     1      23.840  21.950  25.430  1.00  0.00            
ATOM    105  O25 GCD     1      27.170  21.570  27.780  1.00  0.00            
ATOM    106  C31 GCD     1      27.620  22.880  28.340  1.00  0.00            
ATOM    107  H51 GCD     1      27.040  23.270  29.190  1.00  0.00            
ATOM    108  C32 GCD     1      29.040  22.620  28.810  1.00  0.00            
ATOM    109  H52 GCD     1      29.720  22.370  27.980  1.00  0.00            
ATOM    110  O26 GCD     1      29.100  21.680  29.830  1.00  0.00            
ATOM    111  H53 GCD     1      28.600  20.930  29.480  1.00  0.00            
ATOM    112  C33 GCD     1      29.690  23.960  29.210  1.00  0.00            
ATOM    113  H54 GCD     1      29.110  24.290  30.090  1.00  0.00            
ATOM    114  O27 GCD     1      31.120  23.920  29.570  1.00  0.00            
ATOM    115  H55 GCD     1      31.160  23.280  30.280  1.00  0.00            
ATOM    116  C34 GCD     1      29.570  24.900  28.070  1.00  0.00            
ATOM    117  H56 GCD     1      30.010  25.860  28.350  1.00  0.00            
ATOM    118  O28 GCD     1      28.190  25.030  27.630  1.00  0.00            
ATOM    119  C35 GCD     1      27.610  23.870  27.080  1.00  0.00            
ATOM    120  H57 GCD     1      28.240  23.360  26.340  1.00  0.00            
ATOM    121  C36 GCD     1      26.160  24.260  26.680  1.00  0.00            
ATOM    122  H58 GCD     1      25.650  24.430  27.640  1.00  0.00            
ATOM    123  H59 GCD     1      25.650  23.470  26.110  1.00  0.00            
ATOM    124  O29 GCD     1      26.130  25.420  25.830  1.00  0.00            
ATOM    125  H60 GCD     1      26.780  26.060  26.130  1.00  0.00            
ATOM    126  O30 GCD     1      30.330  24.340  26.980  1.00  0.00            
ATOM    127  C37 GCD     1      31.270  25.290  26.360  1.00  0.00            
ATOM    128  H61 GCD     1      31.210  26.260  26.880  1.00  0.00            
ATOM    129  C38 GCD     1      32.730  24.940  26.530  1.00  0.00            
ATOM    130  H62 GCD     1      32.810  23.920  26.130  1.00  0.00            
ATOM    131  O31 GCD     1      33.060  24.820  27.900  1.00  0.00            
ATOM    132  H63 GCD     1      32.330  24.420  28.390  1.00  0.00            
ATOM    133  C39 GCD     1      33.570  25.980  25.780  1.00  0.00            
ATOM    134  H64 GCD     1      33.280  27.000  26.060  1.00  0.00            
ATOM    135  O32 GCD     1      35.000  25.800  25.920  1.00  0.00            
ATOM    136  H65 GCD     1      35.230  24.890  25.700  1.00  0.00            
ATOM    137  C40 GCD     1      33.290  25.930  24.250  1.00  0.00            
ATOM    138  H66 GCD     1      33.850  26.670  23.670  1.00  0.00            
ATOM    139  O33 GCD     1      31.870  26.140  24.110  1.00  0.00            
ATOM    140  C41 GCD     1      30.870  25.440  24.900  1.00  0.00            
ATOM    141  H67 GCD     1      30.700  24.450  24.450  1.00  0.00            
ATOM    142  C42 GCD     1      29.520  26.190  24.690  1.00  0.00            
ATOM    143  H68 GCD     1      29.690  27.230  24.990  1.00  0.00            
ATOM    144  H69 GCD     1      28.740  25.720  25.320  1.00  0.00            
ATOM    145  O34 GCD     1      29.170  26.130  23.280  1.00  0.00            
ATOM    146  H70 GCD     1      29.690  26.650  22.670  1.00  0.00            
ATOM    147  O35 GCD     1      33.690  24.690  23.670  1.00  0.00            
ATOM    148  C43 GCD     1      34.950  24.480  23.010  1.00  0.00            
ATOM    149  H71 GCD     1      35.790  25.110  23.330  1.00  0.00            
ATOM    150  C44 GCD     1      35.270  23.100  23.410  1.00  0.00            
ATOM    151  H72 GCD     1      34.370  22.460  23.410  1.00  0.00            
ATOM    152  O36 GCD     1      35.600  23.190  24.760  1.00  0.00            
ATOM    153  H73 GCD     1      35.980  22.360  25.080  1.00  0.00            
ATOM    154  C45 GCD     1      36.410  22.450  22.630  1.00  0.00            
ATOM    155  H74 GCD     1      37.360  22.980  22.800  1.00  0.00            
ATOM    156  O37 GCD     1      36.610  20.950  22.910  1.00  0.00            
ATOM    157  H75 GCD     1      36.830  20.740  23.820  1.00  0.00            
ATOM    158  C46 GCD     1      36.210  22.600  21.130  1.00  0.00            
ATOM    159  H76 GCD     1      37.040  22.160  20.570  1.00  0.00            
ATOM    160  O38 GCD     1      35.060  21.820  20.770  1.00  0.00            
ATOM    161  O39 GCD     1      36.020  24.020  20.890  1.00  0.00            
ATOM    162  C47 GCD     1      34.880  24.600  21.480  1.00  0.00            
ATOM    163  H77 GCD     1      34.010  24.010  21.160  1.00  0.00            
ATOM    164  C48 GCD     1      34.770  26.020  21.020  1.00  0.00            
ATOM    165  H78 GCD     1      35.720  26.560  21.170  1.00  0.00            
ATOM    166  H79 GCD     1      34.060  26.620  21.610  1.00  0.00            
ATOM    167  O40 GCD     1      34.290  26.040  19.660  1.00  0.00            
ATOM    168  H80 GCD     1      34.900  25.560  19.090  1.00  0.00            
ATOM    169  C1  CN4     2      30.740  12.410  23.680  1.00  0.00            
ATOM    170  C2  CN4     2      31.210  13.420  24.730  1.00  0.00            
ATOM    171  C3  CN4     2      31.280  12.790  26.130  1.00  0.00            
ATOM    172  O1  CN4     2      32.390  12.850  26.670  1.00  0.00            
ATOM    173  O2  CN4     2      30.260  12.430  26.700  1.00  0.00            
ATOM    174  C4  CN4     2      30.380  14.740  24.650  1.00  0.00            
ATOM    175  C5  CN4     2      30.000  15.450  25.790  1.00  0.00            
ATOM    176  C6  CN4     2      29.340  16.670  25.680  1.00  0.00            
ATOM    177  C7  CN4     2      29.160  17.250  24.430  1.00  0.00            
ATOM    178  C8  CN4     2      28.710  18.660  24.360  1.00  0.00            
ATOM    179  C9  CN4     2      29.200  19.620  25.320  1.00  0.00            
ATOM    180  C10 CN4     2      28.840  20.940  25.130  1.00  0.00            
ATOM    181  C11 CN4     2      28.020  21.310  24.110  1.00  0.00            
ATOM    182  C12 CN4     2      27.510  20.400  23.190  1.00  0.00            
ATOM    183  C13 CN4     2      27.840  19.050  23.360  1.00  0.00            
ATOM    184  C14 CN4     2      29.760  16.740  23.290  1.00  0.00            
ATOM    185  F1  CN4     2      29.630  17.260  22.020  1.00  0.00            
ATOM    186  C15 CN4     2      30.240  15.440  23.410  1.00  0.00            
ATOM    187  H1  CN4     2      30.870  12.780  22.650  1.00  0.00            
ATOM    188  H2  CN4     2      31.370  11.510  23.760  1.00  0.00            
ATOM    189  H3  CN4     2      29.710  12.110  23.860  1.00  0.00            
ATOM    190  H4  CN4     2      32.260  13.610  24.480  1.00  0.00            
ATOM    191  H5  CN4     2      30.140  14.960  26.750  1.00  0.00            
ATOM    192  H6  CN4     2      28.880  17.040  26.590  1.00  0.00            
ATOM    193  H7  CN4     2      29.950  19.380  26.070  1.00  0.00            
ATOM    194  H8  CN4     2      29.160  21.700  25.830  1.00  0.00            
ATOM    195  H9  CN4     2      27.840  22.380  24.010  1.00  0.00            
ATOM    196  H10 CN4     2      26.860  20.640  22.350  1.00  0.00            
ATOM    197  H11 CN4     2      27.520  18.350  22.600  1.00  0.00            
ATOM    198  H12 CN4     2      30.650  15.030  22.500  1.00  0.00            
TER
ENDMDL
MODEL        1
ATOM      1  H1  GCD     1      25.140  22.600  25.490  1.00  0.00            
ATOM      2  O1  GCD     1      25.860  22.000  25.240  1.00  0.00            
ATOM      3  C1  GCD     1      27.060  22.740  24.900  1.00  0.00            
ATOM      4  H2  GCD     1      26.780  23.450  24.110  1.00  0.00            
ATOM      5  H3  GCD     1      27.380  23.280  25.790  1.00  0.00            
ATOM      6  C2  GCD     1      28.100  21.850  24.320  1.00  0.00            
ATOM      7  H4  GCD     1      28.170  20.950  24.950  1.00  0.00            
ATOM      8  C3  GCD     1      29.510  22.480  24.130  1.00  0.00            
ATOM      9  H5  GCD     1      29.300  23.400  23.580  1.00  0.00            
ATOM     10  C4  GCD     1      30.480  21.480  23.550  1.00  0.00            
ATOM     11  H6  GCD     1      30.640  20.660  24.260  1.00  0.00            
ATOM     12  O2  GCD     1      31.810  22.100  23.220  1.00  0.00            
ATOM     13  H7  GCD     1      32.350  22.080  24.020  1.00  0.00            
ATOM     14  C5  GCD     1      29.930  20.980  22.160  1.00  0.00            
ATOM     15  H8  GCD     1      29.900  21.890  21.550  1.00  0.00            
ATOM     16  O3  GCD     1      30.780  20.100  21.600  1.00  0.00            
ATOM     17  H9  GCD     1      30.870  19.410  22.260  1.00  0.00            
ATOM     18  C6  GCD     1      28.480  20.450  22.440  1.00  0.00            
ATOM     19  O4  GCD     1      27.660  21.440  23.040  1.00  0.00            
ATOM     20  H10 GCD     1      28.000  20.280  21.470  1.00  0.00            
ATOM     21  O5  GCD     1      28.500  19.260  23.240  1.00  0.00            
ATOM     22  C7  GCD     1      28.480  18.050  22.480  1.00  0.00            
ATOM     23  H11 GCD     1      28.850  18.210  21.460  1.00  0.00            
ATOM     24  C8  GCD     1      29.390  17.100  23.260  1.00  0.00            
ATOM     25  H12 GCD     1      29.120  17.040  24.330  1.00  0.00            
ATOM     26  O6  GCD     1      30.760  17.540  23.200  1.00  0.00            
ATOM     27  H13 GCD     1      31.090  17.460  24.100  1.00  0.00            
ATOM     28  C9  GCD     1      29.240  15.680  22.700  1.00  0.00            
ATOM     29  H14 GCD     1      29.530  15.680  21.640  1.00  0.00            
ATOM     30  O7  GCD     1      29.980  14.770  23.460  1.00  0.00            
ATOM     31  H15 GCD     1      30.910  14.940  23.260  1.00  0.00            
ATOM     32  C10 GCD     1      27.780  15.240  22.830  1.00  0.00            
ATOM     33  H16 GCD     1      27.600  14.220  22.470  1.00  0.00            
ATOM     34  O8  GCD     1      27.050  16.160  22.080  1.00  0.00            
ATOM     35  C11 GCD     1      27.020  17.500  22.570  1.00  0.00            
ATOM     36  H17 GCD     1      26.640  17.610  23.590  1.00  0.00            
ATOM     37  C12 GCD     1      26.150  18.310  21.600  1.00  0.00            
ATOM     38  H18 GCD     1      26.000  19.340  21.940  1.00  0.00            
ATOM     39  H19 GCD     1      25.180  17.800  21.630  1.00  0.00            
ATOM     40  O9  GCD     1      26.660  18.290  20.220  1.00  0.00            
ATOM     41  H20 GCD     1      26.400  17.450  19.820  1.00  0.00            
ATOM     42  O10 GCD     1      27.330  15.330  24.240  1.00  0.00            
ATOM     43  C13 GCD     1      26.410  14.300  24.680  1.00  0.00            
ATOM     44  H21 GCD     1      25.960  13.840  23.790  1.00  0.00            
ATOM     45  C14 GCD     1      27.220  13.330  25.540  1.00  0.00            
ATOM     46  H22 GCD     1      27.790  14.020  26.180  1.00  0.00            
ATOM     47  O11 GCD     1      28.150  12.700  24.670  1.00  0.00            
ATOM     48  H23 GCD     1      28.490  13.470  24.190  1.00  0.00            
ATOM     49  C15 GCD     1      26.320  12.440  26.390  1.00  0.00            
ATOM     50  H24 GCD     1      26.040  11.580  25.780  1.00  0.00            
ATOM     51  O12 GCD     1      27.020  11.700  27.390  1.00  0.00            
ATOM     52  H25 GCD     1      27.700  11.170  26.950  1.00  0.00            
ATOM     53  C16 GCD     1      25.220  13.200  27.090  1.00  0.00            
ATOM     54  H26 GCD     1      24.650  12.440  27.620  1.00  0.00            
ATOM     55  O13 GCD     1      24.470  13.880  26.110  1.00  0.00            
ATOM     56  C17 GCD     1      25.210  14.890  25.450  1.00  0.00            
ATOM     57  H27 GCD     1      25.560  15.620  26.190  1.00  0.00            
ATOM     58  C18 GCD     1      24.310  15.690  24.530  1.00  0.00            
ATOM     59  H28 GCD     1      23.920  14.950  23.810  1.00  0.00            
ATOM     60  H29 GCD     1      25.000  16.390  24.050  1.00  0.00            
ATOM     61  O14 GCD     1      23.330  16.470  25.120  1.00  0.00            
ATOM     62  H30 GCD     1      23.580  17.320  24.760  1.00  0.00            
ATOM     63  O15 GCD     1      25.640  14.070  28.170  1.00  0.00            
ATOM     64  C19 GCD     1      24.890  13.900  29.380  1.00  0.00            
ATOM     65  H31 GCD     1      23.970  13.370  29.120  1.00  0.00            
ATOM     66  C20 GCD     1      25.760  13.140  30.400  1.00  0.00            
ATOM     67  H32 GCD     1      26.720  13.560  30.700  1.00  0.00            
ATOM     68  O16 GCD     1      25.920  11.810  29.880  1.00  0.00            
ATOM     69  H33 GCD     1      26.210  11.970  28.970  1.00  0.00            
ATOM     70  C21 GCD     1      24.950  13.040  31.690  1.00  0.00            
ATOM     71  H34 GCD     1      23.920  12.710  31.490  1.00  0.00            
ATOM     72  O17 GCD     1      25.640  12.390  32.750  1.00  0.00            
ATOM     73  H35 GCD     1      25.910  11.490  32.550  1.00  0.00            
ATOM     74  C22 GCD     1      24.640  14.440  32.280  1.00  0.00            
ATOM     75  H36 GCD     1      23.900  14.290  33.080  1.00  0.00            
ATOM     76  O18 GCD     1      23.970  15.180  31.270  1.00  0.00            
ATOM     77  C23 GCD     1      24.530  15.310  29.890  1.00  0.00            
ATOM     78  H37 GCD     1      25.440  15.910  29.800  1.00  0.00            
ATOM     79  C24 GCD     1      23.510  16.000  28.990  1.00  0.00            
ATOM     80  H38 GCD     1      22.490  15.600  29.010  1.00  0.00            
ATOM     81  H39 GCD     1      23.750  15.930  27.920  1.00  0.00            
ATOM     82  O19 GCD     1      23.440  17.370  29.460  1.00  0.00            
ATOM     83  H40 GCD     1      23.620  17.240  30.400  1.00  0.00            
ATOM     84  O20 GCD     1      25.720  15.200  32.580  1.00  0.00            
ATOM     85  C25 GCD     1      25.780  15.620  33.940  1.00  0.00            
ATOM     86  H41 GCD     1      25.190  14.980  34.610  1.00  0.00            
ATOM     87  C26 GCD     1      27.310  15.410  34.250  1.00  0.00            
ATOM     88  H42 GCD     1      27.930  15.830  33.450  1.00  0.00            
ATOM     89  O21 GCD     1      27.580  14.040  34.200  1.00  0.00            
ATOM     90  H43 GCD     1      26.880  13.560  33.750  1.00  0.00            
ATOM     91  C27 GCD     1      27.650  16.040  35.620  1.00  0.00            
ATOM     92  H44 GCD     1      27.060  15.600  36.430  1.00  0.00            
ATOM     93  O22 GCD     1      29.070  15.920  35.980  1.00  0.00            
ATOM     94  H45 GCD     1      29.390  15.060  35.700  1.00  0.00            
ATOM     95  C28 GCD     1      27.240  17.520  35.740  1.00  0.00            
ATOM     96  H46 GCD     1      27.360  17.970  36.730  1.00  0.00            
ATOM     97  O23 GCD     1      25.860  17.600  35.430  1.00  0.00            
ATOM     98  C29 GCD     1      25.420  17.140  34.130  1.00  0.00            
ATOM     99  H47 GCD     1      25.990  17.730  33.400  1.00  0.00            
ATOM    100  C30 GCD     1      23.980  17.580  33.980  1.00  0.00            
ATOM    101  H48 GCD     1      23.610  17.530  32.940  1.00  0.00            
ATOM    102  H49 GCD     1      23.860  18.630  34.280  1.00  0.00            
ATOM    103  O24 GCD     1      23.150  16.710  34.800  1.00  0.00            
ATOM    104  H50 GCD     1      23.310  16.880  35.730  1.00  0.00            
ATOM    105  O25 GCD     1      27.930  18.330  34.830  1.00  0.00            
ATOM    106  C31 GCD     1      28.840  19.270  35.500  1.00  0.00            
ATOM    107  H51 GCD     1      29.090  18.960  36.530  1.00  0.00            
ATOM    108  C32 GCD     1      30.160  19.200  34.710  1.00  0.00            
ATOM    109  H52 GCD     1      30.080  19.290  33.620  1.00  0.00            
ATOM    110  O26 GCD     1      30.750  17.940  35.060  1.00  0.00            
ATOM    111  H53 GCD     1      30.050  17.430  35.480  1.00  0.00            
ATOM    112  C33 GCD     1      31.120  20.370  35.080  1.00  0.00            
ATOM    113  H54 GCD     1      31.390  20.160  36.120  1.00  0.00            
ATOM    114  O27 GCD     1      32.270  20.300  34.320  1.00  0.00            
ATOM    115  H55 GCD     1      32.400  19.350  34.310  1.00  0.00            
ATOM    116  C34 GCD     1      30.390  21.710  35.020  1.00  0.00            
ATOM    117  H56 GCD     1      30.930  22.590  35.380  1.00  0.00            
ATOM    118  O28 GCD     1      29.270  21.670  35.920  1.00  0.00            
ATOM    119  C35 GCD     1      28.240  20.690  35.500  1.00  0.00            
ATOM    120  H57 GCD     1      27.980  21.000  34.480  1.00  0.00            
ATOM    121  C36 GCD     1      27.040  20.770  36.370  1.00  0.00            
ATOM    122  H58 GCD     1      26.770  21.820  36.570  1.00  0.00            
ATOM    123  H59 GCD     1      27.130  20.320  37.370  1.00  0.00            
ATOM    124  O29 GCD     1      25.900  20.380  35.690  1.00  0.00            
ATOM    125  H60 GCD     1      25.910  19.470  35.370  1.00  0.00            
ATOM    126  O30 GCD     1      29.940  21.990  33.660  1.00  0.00            
ATOM    127  C37 GCD     1      30.340  23.260  33.170  1.00  0.00            
ATOM    128  H61 GCD     1      30.330  24.020  33.950  1.00  0.00            
ATOM    129  C38 GCD     1      31.680  23.210  32.460  1.00  0.00            
ATOM    130  H62 GCD     1      31.590  22.330  31.810  1.00  0.00            
ATOM    131  O31 GCD     1      32.710  22.970  33.390  1.00  0.00            
ATOM    132  H63 GCD     1      32.450  22.140  33.820  1.00  0.00            
ATOM    133  C39 GCD     1      31.980  24.380  31.550  1.00  0.00            
ATOM    134  H64 GCD     1      32.220  25.230  32.200  1.00  0.00            
ATOM    135  O32 GCD     1      33.190  24.200  30.780  1.00  0.00            
ATOM    136  H65 GCD     1      33.510  25.090  30.570  1.00  0.00            
ATOM    137  C40 GCD     1      30.820  24.830  30.690  1.00  0.00            
ATOM    138  H66 GCD     1      30.920  25.820  30.230  1.00  0.00            
ATOM    139  O33 GCD     1      29.690  24.940  31.560  1.00  0.00            
ATOM    140  C41 GCD     1      29.260  23.720  32.210  1.00  0.00            
ATOM    141  H67 GCD     1      29.130  22.910  31.490  1.00  0.00            
ATOM    142  C42 GCD     1      27.910  23.900  32.900  1.00  0.00            
ATOM    143  H68 GCD     1      27.560  22.920  33.260  1.00  0.00            
ATOM    144  H69 GCD     1      27.200  24.260  32.150  1.00  0.00            
ATOM    145  O34 GCD     1      27.920  24.960  33.900  1.00  0.00            
ATOM    146  H70 GCD     1      27.010  25.250  33.990  1.00  0.00            
ATOM    147  O35 GCD     1      30.520  23.840  29.730  1.00  0.00            
ATOM    148  C43 GCD     1      31.040  24.180  28.450  1.00  0.00            
ATOM    149  H71 GCD     1      31.870  24.890  28.470  1.00  0.00            
ATOM    150  C44 GCD     1      31.700  22.950  27.820  1.00  0.00            
ATOM    151  H72 GCD     1      30.940  22.170  27.680  1.00  0.00            
ATOM    152  O36 GCD     1      32.830  22.470  28.630  1.00  0.00            
ATOM    153  H73 GCD     1      32.770  22.950  29.470  1.00  0.00            
ATOM    154  C45 GCD     1      32.130  23.260  26.430  1.00  0.00            
ATOM    155  H74 GCD     1      32.960  23.970  26.500  1.00  0.00            
ATOM    156  O37 GCD     1      32.690  22.120  25.760  1.00  0.00            
ATOM    157  H75 GCD     1      32.200  21.350  26.070  1.00  0.00            
ATOM    158  C46 GCD     1      30.960  23.800  25.610  1.00  0.00            
ATOM    159  H76 GCD     1      31.370  24.200  24.670  1.00  0.00            
ATOM    160  O38 GCD     1      29.970  22.810  25.440  1.00  0.00            
ATOM    161  O39 GCD     1      30.350  24.900  26.220  1.00  0.00            
ATOM    162  C47 GCD     1      29.910  24.710  27.540  1.00  0.00            
ATOM    163  H77 GCD     1      29.170  23.900  27.600  1.00  0.00            
ATOM    164  C48 GCD     1      29.080  25.890  28.060  1.00  0.00            
ATOM    165  H78 GCD     1      28.590  25.580  28.990  1.00  0.00            
ATOM    166  H79 GCD     1      28.290  26.090  27.330  1.00  0.00            
ATOM    167  O40 GCD     1      29.890  27.040  28.300  1.00  0.00            
ATOM    168  H80 GCD     1      29.320  27.660  28.770  1.00  0.00            
ATOM    169  C1  CN4     2      29.830  14.690  28.200  1.00  0.00            
ATOM    170  C2  CN4     2      29.770  15.910  27.190  1.00  0.00            
ATOM    171  C3  CN4     2      31.190  16.400  26.720  1.00  0.00            
ATOM    172  O1  CN4     2      32.180  16.000  27.230  1.00  0.00            
ATOM    173  O2  CN4     2      31.250  17.200  25.760  1.00  0.00            
ATOM    174  C4  CN4     2      29.120  17.150  27.910  1.00  0.00            
ATOM    175  C5  CN4     2      28.110  17.840  27.240  1.00  0.00            
ATOM    176  C6  CN4     2      27.410  18.890  27.850  1.00  0.00            
ATOM    177  C7  CN4     2      27.900  19.300  29.130  1.00  0.00            
ATOM    178  C8  CN4     2      27.320  20.510  29.810  1.00  0.00            
ATOM    179  C9  CN4     2      27.040  21.720  29.020  1.00  0.00            
ATOM    180  C10 CN4     2      26.350  22.790  29.610  1.00  0.00            
ATOM    181  C11 CN4     2      25.810  22.680  30.870  1.00  0.00            
ATOM    182  C12 CN4     2      26.070  21.480  31.660  1.00  0.00            
ATOM    183  C13 CN4     2      26.870  20.440  31.140  1.00  0.00            
ATOM    184  C14 CN4     2      28.970  18.610  29.770  1.00  0.00            
ATOM    185  F1  CN4     2      29.460  19.030  30.920  1.00  0.00            
ATOM    186  C15 CN4     2      29.610  17.500  29.160  1.00  0.00            
ATOM    187  H1  CN4     2      29.740  13.770  27.610  1.00  0.00            
ATOM    188  H2  CN4     2      30.720  14.670  28.830  1.00  0.00            
ATOM    189  H3  CN4     2      28.980  14.770  28.890  1.00  0.00            
ATOM    190  H4  CN4     2      29.210  15.580  26.310  1.00  0.00            
ATOM    191  H5  CN4     2      27.870  17.520  26.230  1.00  0.00            
ATOM    192  H6  CN4     2      26.570  19.430  27.430  1.00  0.00            
ATOM    193  H7  CN4     2      27.310  21.860  27.980  1.00  0.00            
ATOM    194  H8  CN4     2      25.990  23.670  29.070  1.00  0.00            
ATOM    195  H9  CN4     2      25.090  23.440  31.180  1.00  0.00            
ATOM    196  H10 CN4     2      25.440  21.260  32.520  1.00  0.00            
ATOM    197  H11 CN4     2      27.100  19.600  31.790  1.00  0.00            
ATOM    198  H12 CN4     2      30.340  16.960  29.760  1.00  0.00            
TER
ENDMDL
MODEL        1
ATOM      1  H1  GCD     1      28.510  17.320  23.730  1.00  0.00            
ATOM      2  O1  GCD     1      29.450  17.190  23.570  1.00  0.00            
ATOM      3  C1  GCD     1      29.610  15.800  23.790  1.00  0.00            
ATOM      4  H2  GCD     1      29.560  15.610  24.870  1.00  0.00            
ATOM      5  H3  GCD     1      28.820  15.240  23.270  1.00  0.00            
ATOM      6  C2  GCD     1      30.850  15.170  23.240  1.00  0.00            
ATOM      7  H4  GCD     1      30.730  14.100  23.440  1.00  0.00            
ATOM      8  C3  GCD     1      32.050  15.720  23.900  1.00  0.00            
ATOM      9  H5  GCD     1      31.920  16.810  23.930  1.00  0.00            
ATOM     10  C4  GCD     1      33.270  15.380  23.120  1.00  0.00            
ATOM     11  H6  GCD     1      33.550  14.330  23.300  1.00  0.00            
ATOM     12  O2  GCD     1      34.400  16.090  23.600  1.00  0.00            
ATOM     13  H7  GCD     1      34.490  15.860  24.530  1.00  0.00            
ATOM     14  C5  GCD     1      33.150  15.540  21.640  1.00  0.00            
ATOM     15  H8  GCD     1      33.120  16.630  21.530  1.00  0.00            
ATOM     16  O3  GCD     1      34.290  15.070  20.890  1.00  0.00            
ATOM     17  H9  GCD     1      34.360  14.110  20.940  1.00  0.00            
ATOM     18  C6  GCD     1      31.870  14.920  21.130  1.00  0.00            
ATOM     19  O4  GCD     1      30.790  15.380  21.840  1.00  0.00            
ATOM     20  H10 GCD     1      31.710  15.120  20.070  1.00  0.00            
ATOM     21  O5  GCD     1      31.940  13.460  21.350  1.00  0.00            
ATOM     22  C7  GCD     1      32.110  12.730  20.150  1.00  0.00            
ATOM     23  H11 GCD     1      32.590  13.400  19.430  1.00  0.00            
ATOM     24  C8  GCD     1      33.200  11.650  20.470  1.00  0.00            
ATOM     25  H12 GCD     1      32.810  10.990  21.260  1.00  0.00            
ATOM     26  O6  GCD     1      34.430  12.280  20.870  1.00  0.00            
ATOM     27  H13 GCD     1      35.130  11.630  20.750  1.00  0.00            
ATOM     28  C9  GCD     1      33.370  10.790  19.240  1.00  0.00            
ATOM     29  H14 GCD     1      33.610  11.480  18.420  1.00  0.00            
ATOM     30  O7  GCD     1      34.340   9.790  19.410  1.00  0.00            
ATOM     31  H15 GCD     1      35.240  10.130  19.310  1.00  0.00            
ATOM     32  C10 GCD     1      32.040  10.230  18.890  1.00  0.00            
ATOM     33  H16 GCD     1      32.210   9.570  18.030  1.00  0.00            
ATOM     34  O8  GCD     1      31.090  11.240  18.640  1.00  0.00            
ATOM     35  C11 GCD     1      30.760  12.120  19.670  1.00  0.00            
ATOM     36  H17 GCD     1      30.290  11.620  20.520  1.00  0.00            
ATOM     37  C12 GCD     1      29.760  13.190  19.160  1.00  0.00            
ATOM     38  H18 GCD     1      29.520  13.740  20.080  1.00  0.00            
ATOM     39  H19 GCD     1      28.760  12.820  18.900  1.00  0.00            
ATOM     40  O9  GCD     1      30.310  14.010  18.060  1.00  0.00            
ATOM     41  H20 GCD     1      30.490  13.420  17.330  1.00  0.00            
ATOM     42  O10 GCD     1      31.600   9.420  19.870  1.00  0.00            
ATOM     43  C13 GCD     1      31.000   8.240  19.400  1.00  0.00            
ATOM     44  H21 GCD     1      31.050   8.060  18.320  1.00  0.00            
ATOM     45  C14 GCD     1      31.710   7.080  20.090  1.00  0.00            
ATOM     46  H22 GCD     1      31.440   7.170  21.150  1.00  0.00            
ATOM     47  O11 GCD     1      33.130   7.230  19.990  1.00  0.00            
ATOM     48  H23 GCD     1      33.370   8.090  20.360  1.00  0.00            
ATOM     49  C15 GCD     1      31.100   5.740  19.630  1.00  0.00            
ATOM     50  H24 GCD     1      31.330   5.660  18.560  1.00  0.00            
ATOM     51  O12 GCD     1      31.840   4.680  20.250  1.00  0.00            
ATOM     52  H25 GCD     1      31.910   4.820  21.200  1.00  0.00            
ATOM     53  C16 GCD     1      29.630   5.640  19.890  1.00  0.00            
ATOM     54  H26 GCD     1      29.240   4.700  19.480  1.00  0.00            
ATOM     55  O13 GCD     1      29.060   6.820  19.190  1.00  0.00            
ATOM     56  C17 GCD     1      29.510   8.170  19.650  1.00  0.00            
ATOM     57  H27 GCD     1      29.370   8.300  20.730  1.00  0.00            
ATOM     58  C18 GCD     1      28.620   9.200  18.920  1.00  0.00            
ATOM     59  H28 GCD     1      28.870  10.160  19.390  1.00  0.00            
ATOM     60  H29 GCD     1      27.610   8.820  19.140  1.00  0.00            
ATOM     61  O14 GCD     1      28.900   9.260  17.460  1.00  0.00            
ATOM     62  H30 GCD     1      28.180   9.730  17.020  1.00  0.00            
ATOM     63  O15 GCD     1      29.300   5.790  21.280  1.00  0.00            
ATOM     64  C19 GCD     1      29.100   4.570  22.000  1.00  0.00            
ATOM     65  H31 GCD     1      29.420   3.660  21.480  1.00  0.00            
ATOM     66  C20 GCD     1      29.960   4.600  23.200  1.00  0.00            
ATOM     67  H32 GCD     1      29.650   5.380  23.900  1.00  0.00            
ATOM     68  O16 GCD     1      31.400   4.820  22.960  1.00  0.00            
ATOM     69  H33 GCD     1      31.680   5.180  23.810  1.00  0.00            
ATOM     70  C21 GCD     1      29.640   3.360  23.990  1.00  0.00            
ATOM     71  H34 GCD     1      29.720   2.550  23.260  1.00  0.00            
ATOM     72  O17 GCD     1      30.590   3.230  25.070  1.00  0.00            
ATOM     73  H35 GCD     1      31.460   3.180  24.660  1.00  0.00            
ATOM     74  C22 GCD     1      28.170   3.230  24.340  1.00  0.00            
ATOM     75  H36 GCD     1      28.020   2.320  24.920  1.00  0.00            
ATOM     76  O18 GCD     1      27.370   3.320  23.180  1.00  0.00            
ATOM     77  C23 GCD     1      27.660   4.460  22.430  1.00  0.00            
ATOM     78  H37 GCD     1      27.510   5.360  23.050  1.00  0.00            
ATOM     79  C24 GCD     1      26.670   4.500  21.310  1.00  0.00            
ATOM     80  H38 GCD     1      26.790   5.440  20.750  1.00  0.00            
ATOM     81  H39 GCD     1      25.650   4.580  21.700  1.00  0.00            
ATOM     82  O19 GCD     1      26.680   3.360  20.500  1.00  0.00            
ATOM     83  H40 GCD     1      26.630   2.650  21.150  1.00  0.00            
ATOM     84  O20 GCD     1      27.720   4.320  25.140  1.00  0.00            
ATOM     85  C25 GCD     1      26.720   4.110  26.160  1.00  0.00            
ATOM     86  H41 GCD     1      26.000   3.310  25.960  1.00  0.00            
ATOM     87  C26 GCD     1      27.470   3.910  27.450  1.00  0.00            
ATOM     88  H42 GCD     1      28.160   4.750  27.610  1.00  0.00            
ATOM     89  O21 GCD     1      28.100   2.620  27.530  1.00  0.00            
ATOM     90  H43 GCD     1      28.670   2.650  28.300  1.00  0.00            
ATOM     91  C27 GCD     1      26.470   3.950  28.600  1.00  0.00            
ATOM     92  H44 GCD     1      25.780   3.110  28.500  1.00  0.00            
ATOM     93  O22 GCD     1      27.160   3.760  29.890  1.00  0.00            
ATOM     94  H45 GCD     1      27.510   4.630  30.090  1.00  0.00            
ATOM     95  C28 GCD     1      25.760   5.320  28.530  1.00  0.00            
ATOM     96  H46 GCD     1      24.960   5.410  29.270  1.00  0.00            
ATOM     97  O23 GCD     1      25.130   5.450  27.280  1.00  0.00            
ATOM     98  C29 GCD     1      25.990   5.440  26.150  1.00  0.00            
ATOM     99  H47 GCD     1      26.670   6.290  26.240  1.00  0.00            
ATOM    100  C30 GCD     1      25.190   5.670  24.880  1.00  0.00            
ATOM    101  H48 GCD     1      24.580   4.780  24.690  1.00  0.00            
ATOM    102  H49 GCD     1      25.960   5.850  24.120  1.00  0.00            
ATOM    103  O24 GCD     1      24.450   6.880  24.960  1.00  0.00            
ATOM    104  H50 GCD     1      24.000   6.840  25.800  1.00  0.00            
ATOM    105  O25 GCD     1      26.720   6.390  28.610  1.00  0.00            
ATOM    106  C31 GCD     1      26.730   7.070  29.890  1.00  0.00            
ATOM    107  H51 GCD     1      26.080   6.460  30.530  1.00  0.00            
ATOM    108  C32 GCD     1      28.240   7.070  30.450  1.00  0.00            
ATOM    109  H52 GCD     1      28.860   7.700  29.780  1.00  0.00            
ATOM    110  O26 GCD     1      28.830   5.750  30.480  1.00  0.00            
ATOM    111  H53 GCD     1      29.600   5.880  31.040  1.00  0.00            
ATOM    112  C33 GCD     1      28.210   7.850  31.760  1.00  0.00            
ATOM    113  H54 GCD     1      27.480   7.360  32.420  1.00  0.00            
ATOM    114  O27 GCD     1      29.530   7.990  32.370  1.00  0.00            
ATOM    115  H55 GCD     1      29.980   8.540  31.730  1.00  0.00            
ATOM    116  C34 GCD     1      27.680   9.250  31.500  1.00  0.00            
ATOM    117  H56 GCD     1      27.640   9.730  32.480  1.00  0.00            
ATOM    118  O28 GCD     1      26.390   9.170  30.940  1.00  0.00            
ATOM    119  C35 GCD     1      26.180   8.450  29.700  1.00  0.00            
ATOM    120  H57 GCD     1      26.660   8.980  28.870  1.00  0.00            
ATOM    121  C36 GCD     1      24.680   8.360  29.430  1.00  0.00            
ATOM    122  H58 GCD     1      24.490   7.840  28.480  1.00  0.00            
ATOM    123  H59 GCD     1      24.240   9.350  29.290  1.00  0.00            
ATOM    124  O29 GCD     1      23.990   7.670  30.490  1.00  0.00            
ATOM    125  H60 GCD     1      24.420   7.930  31.310  1.00  0.00            
ATOM    126  O30 GCD     1      28.490  10.030  30.650  1.00  0.00            
ATOM    127  C37 GCD     1      29.470  10.950  31.170  1.00  0.00            
ATOM    128  H61 GCD     1      29.620  10.700  32.230  1.00  0.00            
ATOM    129  C38 GCD     1      30.720  10.670  30.440  1.00  0.00            
ATOM    130  H62 GCD     1      30.550  10.710  29.350  1.00  0.00            
ATOM    131  O31 GCD     1      31.360   9.470  30.990  1.00  0.00            
ATOM    132  H63 GCD     1      32.200   9.240  30.580  1.00  0.00            
ATOM    133  C39 GCD     1      31.650  11.800  30.780  1.00  0.00            
ATOM    134  H64 GCD     1      31.940  11.620  31.830  1.00  0.00            
ATOM    135  O32 GCD     1      32.900  11.750  30.000  1.00  0.00            
ATOM    136  H65 GCD     1      33.250  10.860  30.000  1.00  0.00            
ATOM    137  C40 GCD     1      31.050  13.210  30.540  1.00  0.00            
ATOM    138  H66 GCD     1      31.770  13.920  30.960  1.00  0.00            
ATOM    139  O33 GCD     1      29.750  13.330  31.270  1.00  0.00            
ATOM    140  C41 GCD     1      28.810  12.280  31.040  1.00  0.00            
ATOM    141  H67 GCD     1      28.400  12.400  30.030  1.00  0.00            
ATOM    142  C42 GCD     1      27.630  12.470  32.040  1.00  0.00            
ATOM    143  H68 GCD     1      27.970  12.020  32.980  1.00  0.00            
ATOM    144  H69 GCD     1      26.870  11.760  31.690  1.00  0.00            
ATOM    145  O34 GCD     1      27.210  13.810  32.160  1.00  0.00            
ATOM    146  H70 GCD     1      28.070  14.220  32.060  1.00  0.00            
ATOM    147  O35 GCD     1      30.830  13.410  29.200  1.00  0.00            
ATOM    148  C43 GCD     1      31.140  14.740  28.690  1.00  0.00            
ATOM    149  H71 GCD     1      31.000  15.560  29.410  1.00  0.00            
ATOM    150  C44 GCD     1      32.590  14.710  28.200  1.00  0.00            
ATOM    151  H72 GCD     1      32.680  13.890  27.470  1.00  0.00            
ATOM    152  O36 GCD     1      33.490  14.440  29.280  1.00  0.00            
ATOM    153  H73 GCD     1      33.470  13.490  29.400  1.00  0.00            
ATOM    154  C45 GCD     1      33.010  16.000  27.470  1.00  0.00            
ATOM    155  H74 GCD     1      32.890  16.760  28.260  1.00  0.00            
ATOM    156  O37 GCD     1      34.330  15.970  26.960  1.00  0.00            
ATOM    157  H75 GCD     1      34.590  15.050  26.830  1.00  0.00            
ATOM    158  C46 GCD     1      32.010  16.240  26.290  1.00  0.00            
ATOM    159  H76 GCD     1      32.200  17.260  25.950  1.00  0.00            
ATOM    160  O38 GCD     1      32.260  15.270  25.240  1.00  0.00            
ATOM    161  O39 GCD     1      30.680  16.280  26.840  1.00  0.00            
ATOM    162  C47 GCD     1      30.250  15.070  27.460  1.00  0.00            
ATOM    163  H77 GCD     1      30.380  14.260  26.730  1.00  0.00            
ATOM    164  C48 GCD     1      28.800  15.170  27.880  1.00  0.00            
ATOM    165  H78 GCD     1      28.760  16.090  28.480  1.00  0.00            
ATOM    166  H79 GCD     1      28.480  14.280  28.430  1.00  0.00            
ATOM    167  O40 GCD     1      28.020  15.260  26.720  1.00  0.00            
ATOM    168  H80 GCD     1      27.210  15.750  26.940  1.00  0.00            
ATOM    169  C1  CN4     2      33.470   8.600  23.180  1.00  0.00            
ATOM    170  C2  CN4     2      33.540   8.920  24.750  1.00  0.00            
ATOM    171  C3  CN4     2      34.410   7.990  25.580  1.00  0.00            
ATOM    172  O1  CN4     2      34.840   8.230  26.730  1.00  0.00            
ATOM    173  O2  CN4     2      34.710   6.900  25.180  1.00  0.00            
ATOM    174  C4  CN4     2      32.160   9.250  25.240  1.00  0.00            
ATOM    175  C5  CN4     2      31.710  10.520  25.170  1.00  0.00            
ATOM    176  C6  CN4     2      30.390  10.820  25.500  1.00  0.00            
ATOM    177  C7  CN4     2      29.450   9.920  26.050  1.00  0.00            
ATOM    178  C8  CN4     2      28.020  10.370  26.320  1.00  0.00            
ATOM    179  C9  CN4     2      26.970   9.430  26.110  1.00  0.00            
ATOM    180  C10 CN4     2      25.630   9.860  26.160  1.00  0.00            
ATOM    181  C11 CN4     2      25.340  11.170  26.410  1.00  0.00            
ATOM    182  C12 CN4     2      26.350  12.120  26.690  1.00  0.00            
ATOM    183  C13 CN4     2      27.700  11.720  26.440  1.00  0.00            
ATOM    184  C14 CN4     2      29.980   8.620  26.170  1.00  0.00            
ATOM    185  F1  CN4     2      29.190   7.580  26.600  1.00  0.00            
ATOM    186  C15 CN4     2      31.340   8.310  25.850  1.00  0.00            
ATOM    187  H1  CN4     2      34.370   8.900  22.630  1.00  0.00            
ATOM    188  H2  CN4     2      33.350   7.540  22.940  1.00  0.00            
ATOM    189  H3  CN4     2      32.560   9.080  22.780  1.00  0.00            
ATOM    190  H4  CN4     2      34.170   9.810  24.750  1.00  0.00            
ATOM    191  H5  CN4     2      32.330  11.280  24.700  1.00  0.00            
ATOM    192  H6  CN4     2      30.090  11.810  25.140  1.00  0.00            
ATOM    193  H7  CN4     2      27.180   8.450  25.700  1.00  0.00            
ATOM    194  H8  CN4     2      24.820   9.170  25.940  1.00  0.00            
ATOM    195  H9  CN4     2      24.320  11.520  26.320  1.00  0.00            
ATOM    196  H10 CN4     2      26.040  13.160  26.750  1.00  0.00            
ATOM    197  H11 CN4     2      28.500  12.460  26.430  1.00  0.00            
ATOM    198  H12 CN4     2      31.730   7.310  25.990  1.00  0.00            
TER
ENDMDL
MODEL        1
ATOM      1  H1  GCD     1      24.080  23.510  27.240  1.00  0.00            
ATOM      2  O1  GCD     1      24.680  22.890  26.800  1.00  0.00            
ATOM      3  C1  GCD     1      25.360  23.660  25.820  1.00  0.00            
ATOM      4  H2  GCD     1      24.630  24.200  25.210  1.00  0.00            
ATOM      5  H3  GCD     1      25.960  24.440  26.300  1.00  0.00            
ATOM      6  C2  GCD     1      26.190  22.710  25.010  1.00  0.00            
ATOM      7  H4  GCD     1      26.930  22.160  25.610  1.00  0.00            
ATOM      8  C3  GCD     1      27.060  23.430  24.000  1.00  0.00            
ATOM      9  H5  GCD     1      26.410  24.120  23.450  1.00  0.00            
ATOM     10  C4  GCD     1      27.730  22.440  22.980  1.00  0.00            
ATOM     11  H6  GCD     1      28.490  22.030  23.640  1.00  0.00            
ATOM     12  O2  GCD     1      28.360  23.190  21.910  1.00  0.00            
ATOM     13  H7  GCD     1      29.280  23.360  22.140  1.00  0.00            
ATOM     14  C5  GCD     1      26.790  21.360  22.440  1.00  0.00            
ATOM     15  H8  GCD     1      26.120  21.910  21.770  1.00  0.00            
ATOM     16  O3  GCD     1      27.560  20.360  21.720  1.00  0.00            
ATOM     17  H9  GCD     1      28.190  20.030  22.370  1.00  0.00            
ATOM     18  C6  GCD     1      26.020  20.740  23.580  1.00  0.00            
ATOM     19  O4  GCD     1      25.360  21.740  24.330  1.00  0.00            
ATOM     20  H10 GCD     1      25.240  20.090  23.160  1.00  0.00            
ATOM     21  O5  GCD     1      26.820  20.100  24.540  1.00  0.00            
ATOM     22  C7  GCD     1      26.880  18.680  24.360  1.00  0.00            
ATOM     23  H11 GCD     1      26.630  18.370  23.330  1.00  0.00            
ATOM     24  C8  GCD     1      28.400  18.300  24.510  1.00  0.00            
ATOM     25  H12 GCD     1      28.730  18.860  25.390  1.00  0.00            
ATOM     26  O6  GCD     1      29.080  18.750  23.360  1.00  0.00            
ATOM     27  H13 GCD     1      30.030  18.660  23.540  1.00  0.00            
ATOM     28  C9  GCD     1      28.580  16.770  24.670  1.00  0.00            
ATOM     29  H14 GCD     1      28.260  16.310  23.720  1.00  0.00            
ATOM     30  O7  GCD     1      30.000  16.470  24.910  1.00  0.00            
ATOM     31  H15 GCD     1      30.490  16.910  24.200  1.00  0.00            
ATOM     32  C10 GCD     1      27.670  16.230  25.750  1.00  0.00            
ATOM     33  H16 GCD     1      27.680  15.150  25.600  1.00  0.00            
ATOM     34  O8  GCD     1      26.340  16.640  25.550  1.00  0.00            
ATOM     35  C11 GCD     1      26.060  18.060  25.510  1.00  0.00            
ATOM     36  H17 GCD     1      26.280  18.470  26.500  1.00  0.00            
ATOM     37  C12 GCD     1      24.550  18.310  25.410  1.00  0.00            
ATOM     38  H18 GCD     1      24.360  19.360  25.670  1.00  0.00            
ATOM     39  H19 GCD     1      23.990  17.660  26.090  1.00  0.00            
ATOM     40  O9  GCD     1      24.160  17.930  24.050  1.00  0.00            
ATOM     41  H20 GCD     1      24.420  17.010  23.920  1.00  0.00            
ATOM     42  O10 GCD     1      28.210  16.650  26.950  1.00  0.00            
ATOM     43  C13 GCD     1      27.800  15.800  28.060  1.00  0.00            
ATOM     44  H21 GCD     1      26.800  15.350  27.990  1.00  0.00            
ATOM     45  C14 GCD     1      28.870  14.650  28.180  1.00  0.00            
ATOM     46  H22 GCD     1      29.860  15.110  28.220  1.00  0.00            
ATOM     47  O11 GCD     1      28.830  13.620  27.110  1.00  0.00            
ATOM     48  H23 GCD     1      29.630  13.800  26.600  1.00  0.00            
ATOM     49  C15 GCD     1      28.560  13.910  29.490  1.00  0.00            
ATOM     50  H24 GCD     1      27.520  13.570  29.490  1.00  0.00            
ATOM     51  O12 GCD     1      29.450  12.770  29.650  1.00  0.00            
ATOM     52  H25 GCD     1      29.370  12.150  28.910  1.00  0.00            
ATOM     53  C16 GCD     1      28.550  14.870  30.680  1.00  0.00            
ATOM     54  H26 GCD     1      28.230  14.380  31.590  1.00  0.00            
ATOM     55  O13 GCD     1      27.540  15.860  30.430  1.00  0.00            
ATOM     56  C17 GCD     1      27.820  16.670  29.250  1.00  0.00            
ATOM     57  H27 GCD     1      28.720  17.260  29.440  1.00  0.00            
ATOM     58  C18 GCD     1      26.660  17.710  29.260  1.00  0.00            
ATOM     59  H28 GCD     1      26.760  18.450  28.450  1.00  0.00            
ATOM     60  H29 GCD     1      26.690  18.370  30.140  1.00  0.00            
ATOM     61  O14 GCD     1      25.350  17.170  29.030  1.00  0.00            
ATOM     62  H30 GCD     1      24.900  17.180  29.870  1.00  0.00            
ATOM     63  O15 GCD     1      29.870  15.440  30.820  1.00  0.00            
ATOM     64  C19 GCD     1      30.590  15.390  32.020  1.00  0.00            
ATOM     65  H31 GCD     1      30.050  14.890  32.840  1.00  0.00            
ATOM     66  C20 GCD     1      31.840  14.630  31.770  1.00  0.00            
ATOM     67  H32 GCD     1      32.400  15.110  30.960  1.00  0.00            
ATOM     68  O16 GCD     1      31.560  13.240  31.380  1.00  0.00            
ATOM     69  H33 GCD     1      30.900  13.180  30.680  1.00  0.00            
ATOM     70  C21 GCD     1      32.770  14.680  33.010  1.00  0.00            
ATOM     71  H34 GCD     1      32.260  13.980  33.680  1.00  0.00            
ATOM     72  O17 GCD     1      34.170  14.360  32.690  1.00  0.00            
ATOM     73  H35 GCD     1      34.590  15.060  32.180  1.00  0.00            
ATOM     74  C22 GCD     1      32.800  16.050  33.650  1.00  0.00            
ATOM     75  H36 GCD     1      33.290  15.960  34.620  1.00  0.00            
ATOM     76  O18 GCD     1      31.440  16.580  33.790  1.00  0.00            
ATOM     77  C23 GCD     1      30.830  16.740  32.500  1.00  0.00            
ATOM     78  H37 GCD     1      31.490  17.350  31.860  1.00  0.00            
ATOM     79  C24 GCD     1      29.520  17.420  32.750  1.00  0.00            
ATOM     80  H38 GCD     1      29.010  17.000  33.620  1.00  0.00            
ATOM     81  H39 GCD     1      28.850  17.410  31.880  1.00  0.00            
ATOM     82  O19 GCD     1      29.880  18.710  32.940  1.00  0.00            
ATOM     83  H40 GCD     1      30.380  18.660  33.760  1.00  0.00            
ATOM     84  O20 GCD     1      33.490  17.000  32.850  1.00  0.00            
ATOM     85  C25 GCD     1      34.660  17.720  33.240  1.00  0.00            
ATOM     86  H41 GCD     1      35.060  17.160  34.100  1.00  0.00            
ATOM     87  C26 GCD     1      35.700  17.740  32.130  1.00  0.00            
ATOM     88  H42 GCD     1      35.210  18.250  31.290  1.00  0.00            
ATOM     89  O21 GCD     1      36.010  16.410  31.690  1.00  0.00            
ATOM     90  H43 GCD     1      36.490  16.400  30.860  1.00  0.00            
ATOM     91  C27 GCD     1      36.890  18.450  32.620  1.00  0.00            
ATOM     92  H44 GCD     1      37.280  17.940  33.510  1.00  0.00            
ATOM     93  O22 GCD     1      37.940  18.460  31.590  1.00  0.00            
ATOM     94  H45 GCD     1      37.830  17.810  30.890  1.00  0.00            
ATOM     95  C28 GCD     1      36.480  19.900  32.990  1.00  0.00            
ATOM     96  H46 GCD     1      37.320  20.440  33.430  1.00  0.00            
ATOM     97  O23 GCD     1      35.430  19.870  33.970  1.00  0.00            
ATOM     98  C29 GCD     1      34.230  19.160  33.610  1.00  0.00            
ATOM     99  H47 GCD     1      33.840  19.590  32.680  1.00  0.00            
ATOM    100  C30 GCD     1      33.290  19.370  34.780  1.00  0.00            
ATOM    101  H48 GCD     1      32.370  18.900  34.390  1.00  0.00            
ATOM    102  H49 GCD     1      33.160  20.440  34.990  1.00  0.00            
ATOM    103  O24 GCD     1      33.750  18.840  35.990  1.00  0.00            
ATOM    104  H50 GCD     1      34.430  19.460  36.290  1.00  0.00            
ATOM    105  O25 GCD     1      35.960  20.670  31.890  1.00  0.00            
ATOM    106  C31 GCD     1      36.290  22.030  31.740  1.00  0.00            
ATOM    107  H51 GCD     1      37.140  22.190  32.410  1.00  0.00            
ATOM    108  C32 GCD     1      36.760  22.280  30.280  1.00  0.00            
ATOM    109  H52 GCD     1      35.940  21.830  29.710  1.00  0.00            
ATOM    110  O26 GCD     1      38.080  21.680  30.140  1.00  0.00            
ATOM    111  H53 GCD     1      38.020  20.760  30.420  1.00  0.00            
ATOM    112  C33 GCD     1      36.930  23.750  29.850  1.00  0.00            
ATOM    113  H54 GCD     1      37.830  24.160  30.330  1.00  0.00            
ATOM    114  O27 GCD     1      37.150  23.950  28.480  1.00  0.00            
ATOM    115  H55 GCD     1      37.950  23.560  28.110  1.00  0.00            
ATOM    116  C34 GCD     1      35.890  24.610  30.500  1.00  0.00            
ATOM    117  H56 GCD     1      36.210  25.650  30.410  1.00  0.00            
ATOM    118  O28 GCD     1      35.720  24.330  31.900  1.00  0.00            
ATOM    119  C35 GCD     1      35.210  23.040  32.150  1.00  0.00            
ATOM    120  H57 GCD     1      34.250  22.880  31.640  1.00  0.00            
ATOM    121  C36 GCD     1      34.880  22.930  33.630  1.00  0.00            
ATOM    122  H58 GCD     1      35.770  23.080  34.240  1.00  0.00            
ATOM    123  H59 GCD     1      34.410  21.950  33.800  1.00  0.00            
ATOM    124  O29 GCD     1      34.000  23.950  34.080  1.00  0.00            
ATOM    125  H60 GCD     1      34.430  24.790  33.890  1.00  0.00            
ATOM    126  O30 GCD     1      34.690  24.420  29.850  1.00  0.00            
ATOM    127  C37 GCD     1      33.980  25.710  29.670  1.00  0.00            
ATOM    128  H61 GCD     1      34.420  26.540  30.230  1.00  0.00            
ATOM    129  C38 GCD     1      34.130  25.940  28.170  1.00  0.00            
ATOM    130  H62 GCD     1      33.680  25.080  27.670  1.00  0.00            
ATOM    131  O31 GCD     1      35.470  26.190  27.700  1.00  0.00            
ATOM    132  H63 GCD     1      35.900  25.370  27.980  1.00  0.00            
ATOM    133  C39 GCD     1      33.300  27.080  27.660  1.00  0.00            
ATOM    134  H64 GCD     1      33.520  28.020  28.190  1.00  0.00            
ATOM    135  O32 GCD     1      33.460  27.350  26.210  1.00  0.00            
ATOM    136  H65 GCD     1      33.700  26.500  25.800  1.00  0.00            
ATOM    137  C40 GCD     1      31.800  26.890  28.110  1.00  0.00            
ATOM    138  H66 GCD     1      31.270  27.820  27.910  1.00  0.00            
ATOM    139  O33 GCD     1      31.760  26.720  29.480  1.00  0.00            
ATOM    140  C41 GCD     1      32.480  25.590  30.040  1.00  0.00            
ATOM    141  H67 GCD     1      32.100  24.680  29.560  1.00  0.00            
ATOM    142  C42 GCD     1      32.280  25.480  31.540  1.00  0.00            
ATOM    143  H68 GCD     1      32.840  24.590  31.870  1.00  0.00            
ATOM    144  H69 GCD     1      31.280  25.250  31.930  1.00  0.00            
ATOM    145  O34 GCD     1      32.660  26.710  32.230  1.00  0.00            
ATOM    146  H70 GCD     1      33.040  27.340  31.610  1.00  0.00            
ATOM    147  O35 GCD     1      31.250  25.890  27.320  1.00  0.00            
ATOM    148  C43 GCD     1      30.090  26.340  26.650  1.00  0.00            
ATOM    149  H71 GCD     1      29.840  27.400  26.840  1.00  0.00            
ATOM    150  C44 GCD     1      30.360  26.140  25.140  1.00  0.00            
ATOM    151  H72 GCD     1      30.720  25.100  25.070  1.00  0.00            
ATOM    152  O36 GCD     1      31.310  27.000  24.680  1.00  0.00            
ATOM    153  H73 GCD     1      32.140  26.930  25.180  1.00  0.00            
ATOM    154  C45 GCD     1      29.090  26.330  24.320  1.00  0.00            
ATOM    155  H74 GCD     1      28.720  27.350  24.440  1.00  0.00            
ATOM    156  O37 GCD     1      29.260  26.050  22.980  1.00  0.00            
ATOM    157  H75 GCD     1      29.300  25.110  22.790  1.00  0.00            
ATOM    158  C46 GCD     1      27.920  25.500  24.830  1.00  0.00            
ATOM    159  H76 GCD     1      26.940  25.860  24.520  1.00  0.00            
ATOM    160  O38 GCD     1      28.140  24.120  24.610  1.00  0.00            
ATOM    161  O39 GCD     1      27.810  25.840  26.230  1.00  0.00            
ATOM    162  C47 GCD     1      28.870  25.510  27.070  1.00  0.00            
ATOM    163  H77 GCD     1      29.080  24.450  26.930  1.00  0.00            
ATOM    164  C48 GCD     1      28.340  25.680  28.480  1.00  0.00            
ATOM    165  H78 GCD     1      29.060  25.450  29.280  1.00  0.00            
ATOM    166  H79 GCD     1      27.510  24.970  28.560  1.00  0.00            
ATOM    167  O40 GCD     1      27.730  26.990  28.700  1.00  0.00            
ATOM    168  H80 GCD     1      27.150  27.120  27.940  1.00  0.00            
ATOM    169  C1  CN4     2      33.920  16.230  28.230  1.00  0.00            
ATOM    170  C2  CN4     2      33.240  17.180  27.170  1.00  0.00            
ATOM    171  C3  CN4     2      34.290  17.670  26.120  1.00  0.00            
ATOM    172  O1  CN4     2      34.010  18.180  25.050  1.00  0.00            
ATOM    173  O2  CN4     2      35.450  17.660  26.400  1.00  0.00            
ATOM    174  C4  CN4     2      32.590  18.340  27.900  1.00  0.00            
ATOM    175  C5  CN4     2      31.220  18.520  27.980  1.00  0.00            
ATOM    176  C6  CN4     2      30.610  19.560  28.730  1.00  0.00            
ATOM    177  C7  CN4     2      31.390  20.470  29.460  1.00  0.00            
ATOM    178  C8  CN4     2      30.680  21.460  30.370  1.00  0.00            
ATOM    179  C9  CN4     2      29.500  22.050  29.970  1.00  0.00            
ATOM    180  C10 CN4     2      28.900  23.040  30.710  1.00  0.00            
ATOM    181  C11 CN4     2      29.540  23.430  31.940  1.00  0.00            
ATOM    182  C12 CN4     2      30.640  22.760  32.400  1.00  0.00            
ATOM    183  C13 CN4     2      31.220  21.780  31.600  1.00  0.00            
ATOM    184  C14 CN4     2      32.800  20.320  29.330  1.00  0.00            
ATOM    185  F1  CN4     2      33.570  21.200  30.040  1.00  0.00            
ATOM    186  C15 CN4     2      33.430  19.290  28.570  1.00  0.00            
ATOM    187  H1  CN4     2      34.430  15.390  27.750  1.00  0.00            
ATOM    188  H2  CN4     2      34.610  16.780  28.880  1.00  0.00            
ATOM    189  H3  CN4     2      33.150  15.760  28.860  1.00  0.00            
ATOM    190  H4  CN4     2      32.590  16.590  26.520  1.00  0.00            
ATOM    191  H5  CN4     2      30.610  17.770  27.490  1.00  0.00            
ATOM    192  H6  CN4     2      29.530  19.670  28.780  1.00  0.00            
ATOM    193  H7  CN4     2      29.210  21.750  28.960  1.00  0.00            
ATOM    194  H8  CN4     2      28.010  23.550  30.360  1.00  0.00            
ATOM    195  H9  CN4     2      29.110  24.270  32.490  1.00  0.00            
ATOM    196  H10 CN4     2      31.230  23.020  33.270  1.00  0.00            
ATOM    197  H11 CN4     2      32.090  21.230  31.960  1.00  0.00            
ATOM    198  H12 CN4     2      34.510  19.290  28.520  1.00  0.00            
TER
ENDMDL
MODEL        1
ATOM      1  H1  GCD     1      37.170  22.230  16.930  1.00  0.00            
ATOM      2  O1  GCD     1      36.750  21.560  16.390  1.00  0.00            
ATOM      3  C1  GCD     1      35.550  21.020  16.900  1.00  0.00            
ATOM      4  H2  GCD     1      35.280  21.530  17.840  1.00  0.00            
ATOM      5  H3  GCD     1      34.680  21.180  16.260  1.00  0.00            
ATOM      6  C2  GCD     1      35.670  19.540  17.200  1.00  0.00            
ATOM      7  H4  GCD     1      35.040  19.280  18.060  1.00  0.00            
ATOM      8  C3  GCD     1      37.070  19.150  17.750  1.00  0.00            
ATOM      9  H5  GCD     1      37.880  19.490  17.090  1.00  0.00            
ATOM     10  C4  GCD     1      37.220  17.660  17.920  1.00  0.00            
ATOM     11  H6  GCD     1      36.450  17.390  18.650  1.00  0.00            
ATOM     12  O2  GCD     1      38.530  17.430  18.300  1.00  0.00            
ATOM     13  H7  GCD     1      38.790  18.130  18.910  1.00  0.00            
ATOM     14  C5  GCD     1      36.840  16.990  16.590  1.00  0.00            
ATOM     15  H8  GCD     1      37.510  17.370  15.800  1.00  0.00            
ATOM     16  O3  GCD     1      36.880  15.600  16.750  1.00  0.00            
ATOM     17  H9  GCD     1      37.590  15.390  17.370  1.00  0.00            
ATOM     18  C6  GCD     1      35.370  17.440  16.220  1.00  0.00            
ATOM     19  O4  GCD     1      35.300  18.820  16.050  1.00  0.00            
ATOM     20  H10 GCD     1      35.140  17.080  15.210  1.00  0.00            
ATOM     21  O5  GCD     1      34.440  16.880  17.150  1.00  0.00            
ATOM     22  C7  GCD     1      33.310  16.250  16.490  1.00  0.00            
ATOM     23  H11 GCD     1      33.420  16.230  15.400  1.00  0.00            
ATOM     24  C8  GCD     1      33.280  14.830  17.130  1.00  0.00            
ATOM     25  H12 GCD     1      33.150  14.820  18.220  1.00  0.00            
ATOM     26  O6  GCD     1      34.430  14.070  16.850  1.00  0.00            
ATOM     27  H13 GCD     1      35.170  14.680  16.950  1.00  0.00            
ATOM     28  C9  GCD     1      32.040  14.070  16.720  1.00  0.00            
ATOM     29  H14 GCD     1      32.140  13.860  15.650  1.00  0.00            
ATOM     30  O7  GCD     1      31.840  12.790  17.380  1.00  0.00            
ATOM     31  H15 GCD     1      31.110  13.000  17.980  1.00  0.00            
ATOM     32  C10 GCD     1      30.780  14.920  16.770  1.00  0.00            
ATOM     33  H16 GCD     1      29.940  14.500  16.230  1.00  0.00            
ATOM     34  O8  GCD     1      31.060  16.180  16.070  1.00  0.00            
ATOM     35  C11 GCD     1      32.010  17.000  16.780  1.00  0.00            
ATOM     36  H17 GCD     1      31.760  17.110  17.840  1.00  0.00            
ATOM     37  C12 GCD     1      31.870  18.410  16.150  1.00  0.00            
ATOM     38  H18 GCD     1      32.440  19.100  16.790  1.00  0.00            
ATOM     39  H19 GCD     1      30.820  18.700  16.070  1.00  0.00            
ATOM     40  O9  GCD     1      32.400  18.560  14.830  1.00  0.00            
ATOM     41  H20 GCD     1      33.260  18.990  14.920  1.00  0.00            
ATOM     42  O10 GCD     1      30.290  15.130  18.100  1.00  0.00            
ATOM     43  C13 GCD     1      28.850  14.810  18.410  1.00  0.00            
ATOM     44  H21 GCD     1      28.340  14.570  17.470  1.00  0.00            
ATOM     45  C14 GCD     1      28.770  13.530  19.260  1.00  0.00            
ATOM     46  H22 GCD     1      29.410  13.530  20.140  1.00  0.00            
ATOM     47  O11 GCD     1      29.220  12.370  18.480  1.00  0.00            
ATOM     48  H23 GCD     1      29.420  11.600  19.020  1.00  0.00            
ATOM     49  C15 GCD     1      27.370  13.280  19.770  1.00  0.00            
ATOM     50  H24 GCD     1      26.760  12.870  18.950  1.00  0.00            
ATOM     51  O12 GCD     1      27.340  12.190  20.710  1.00  0.00            
ATOM     52  H25 GCD     1      27.770  12.430  21.540  1.00  0.00            
ATOM     53  C16 GCD     1      26.750  14.550  20.330  1.00  0.00            
ATOM     54  H26 GCD     1      25.670  14.450  20.480  1.00  0.00            
ATOM     55  O13 GCD     1      26.840  15.650  19.430  1.00  0.00            
ATOM     56  C17 GCD     1      28.210  16.070  19.070  1.00  0.00            
ATOM     57  H27 GCD     1      28.710  16.330  20.010  1.00  0.00            
ATOM     58  C18 GCD     1      28.160  17.240  18.110  1.00  0.00            
ATOM     59  H28 GCD     1      27.340  17.220  17.380  1.00  0.00            
ATOM     60  H29 GCD     1      29.080  17.360  17.520  1.00  0.00            
ATOM     61  O14 GCD     1      28.090  18.510  18.850  1.00  0.00            
ATOM     62  H30 GCD     1      27.300  18.440  19.390  1.00  0.00            
ATOM     63  O15 GCD     1      27.350  14.930  21.590  1.00  0.00            
ATOM     64  C19 GCD     1      26.800  14.290  22.770  1.00  0.00            
ATOM     65  H31 GCD     1      26.100  13.480  22.560  1.00  0.00            
ATOM     66  C20 GCD     1      27.970  13.730  23.580  1.00  0.00            
ATOM     67  H32 GCD     1      28.630  14.570  23.800  1.00  0.00            
ATOM     68  O16 GCD     1      28.650  12.630  22.850  1.00  0.00            
ATOM     69  H33 GCD     1      29.040  12.010  23.470  1.00  0.00            
ATOM     70  C21 GCD     1      27.330  13.170  24.820  1.00  0.00            
ATOM     71  H34 GCD     1      26.650  12.360  24.500  1.00  0.00            
ATOM     72  O17 GCD     1      28.260  12.530  25.870  1.00  0.00            
ATOM     73  H35 GCD     1      28.930  11.900  25.580  1.00  0.00            
ATOM     74  C22 GCD     1      26.590  14.250  25.630  1.00  0.00            
ATOM     75  H36 GCD     1      26.130  13.860  26.540  1.00  0.00            
ATOM     76  O18 GCD     1      25.550  14.770  24.820  1.00  0.00            
ATOM     77  C23 GCD     1      26.130  15.420  23.650  1.00  0.00            
ATOM     78  H37 GCD     1      26.880  16.210  23.840  1.00  0.00            
ATOM     79  C24 GCD     1      25.020  16.160  22.810  1.00  0.00            
ATOM     80  H38 GCD     1      25.450  16.640  21.930  1.00  0.00            
ATOM     81  H39 GCD     1      24.590  16.950  23.440  1.00  0.00            
ATOM     82  O19 GCD     1      24.000  15.230  22.360  1.00  0.00            
ATOM     83  H40 GCD     1      23.920  15.380  21.410  1.00  0.00            
ATOM     84  O20 GCD     1      27.520  15.230  25.990  1.00  0.00            
ATOM     85  C25 GCD     1      27.380  15.790  27.370  1.00  0.00            
ATOM     86  H41 GCD     1      26.450  15.420  27.800  1.00  0.00            
ATOM     87  C26 GCD     1      28.600  15.240  28.120  1.00  0.00            
ATOM     88  H42 GCD     1      29.440  15.430  27.450  1.00  0.00            
ATOM     89  O21 GCD     1      28.380  13.880  28.320  1.00  0.00            
ATOM     90  H43 GCD     1      28.450  13.480  27.440  1.00  0.00            
ATOM     91  C27 GCD     1      28.920  15.960  29.400  1.00  0.00            
ATOM     92  H44 GCD     1      28.040  15.850  30.050  1.00  0.00            
ATOM     93  O22 GCD     1      29.960  15.530  30.210  1.00  0.00            
ATOM     94  H45 GCD     1      30.770  15.620  29.680  1.00  0.00            
ATOM     95  C28 GCD     1      29.150  17.420  29.100  1.00  0.00            
ATOM     96  H46 GCD     1      29.400  18.010  29.980  1.00  0.00            
ATOM     97  O23 GCD     1      27.960  17.850  28.510  1.00  0.00            
ATOM     98  C29 GCD     1      27.470  17.300  27.300  1.00  0.00            
ATOM     99  H47 GCD     1      28.220  17.530  26.530  1.00  0.00            
ATOM    100  C30 GCD     1      26.140  18.010  27.020  1.00  0.00            
ATOM    101  H48 GCD     1      25.410  17.840  27.820  1.00  0.00            
ATOM    102  H49 GCD     1      25.870  17.550  26.060  1.00  0.00            
ATOM    103  O24 GCD     1      26.380  19.400  26.750  1.00  0.00            
ATOM    104  H50 GCD     1      26.370  19.760  27.640  1.00  0.00            
ATOM    105  O25 GCD     1      30.360  17.500  28.190  1.00  0.00            
ATOM    106  C31 GCD     1      31.520  18.280  28.630  1.00  0.00            
ATOM    107  H51 GCD     1      31.460  18.490  29.700  1.00  0.00            
ATOM    108  C32 GCD     1      32.750  17.380  28.400  1.00  0.00            
ATOM    109  H52 GCD     1      32.810  17.140  27.330  1.00  0.00            
ATOM    110  O26 GCD     1      32.600  16.150  29.140  1.00  0.00            
ATOM    111  H53 GCD     1      33.300  15.550  28.850  1.00  0.00            
ATOM    112  C33 GCD     1      34.040  18.100  28.860  1.00  0.00            
ATOM    113  H54 GCD     1      34.040  18.160  29.960  1.00  0.00            
ATOM    114  O27 GCD     1      35.180  17.470  28.420  1.00  0.00            
ATOM    115  H55 GCD     1      35.080  17.140  27.520  1.00  0.00            
ATOM    116  C34 GCD     1      34.010  19.530  28.350  1.00  0.00            
ATOM    117  H56 GCD     1      34.740  20.050  28.990  1.00  0.00            
ATOM    118  O28 GCD     1      32.810  20.230  28.580  1.00  0.00            
ATOM    119  C35 GCD     1      31.730  19.620  27.950  1.00  0.00            
ATOM    120  H57 GCD     1      31.910  19.460  26.880  1.00  0.00            
ATOM    121  C36 GCD     1      30.420  20.440  28.210  1.00  0.00            
ATOM    122  H58 GCD     1      30.220  20.480  29.290  1.00  0.00            
ATOM    123  H59 GCD     1      29.540  20.020  27.700  1.00  0.00            
ATOM    124  O29 GCD     1      30.560  21.810  27.770  1.00  0.00            
ATOM    125  H60 GCD     1      29.900  22.470  28.010  1.00  0.00            
ATOM    126  O30 GCD     1      34.450  19.480  27.030  1.00  0.00            
ATOM    127  C37 GCD     1      35.260  20.540  26.600  1.00  0.00            
ATOM    128  H61 GCD     1      35.390  21.260  27.420  1.00  0.00            
ATOM    129  C38 GCD     1      36.600  20.050  26.220  1.00  0.00            
ATOM    130  H62 GCD     1      36.440  19.250  25.490  1.00  0.00            
ATOM    131  O31 GCD     1      37.120  19.410  27.450  1.00  0.00            
ATOM    132  H63 GCD     1      36.450  18.830  27.810  1.00  0.00            
ATOM    133  C39 GCD     1      37.500  21.210  25.750  1.00  0.00            
ATOM    134  H64 GCD     1      37.480  21.960  26.550  1.00  0.00            
ATOM    135  O32 GCD     1      38.780  20.750  25.440  1.00  0.00            
ATOM    136  H65 GCD     1      39.210  20.520  26.270  1.00  0.00            
ATOM    137  C40 GCD     1      36.870  21.900  24.520  1.00  0.00            
ATOM    138  H66 GCD     1      37.290  22.830  24.130  1.00  0.00            
ATOM    139  O33 GCD     1      35.550  22.290  24.900  1.00  0.00            
ATOM    140  C41 GCD     1      34.660  21.270  25.370  1.00  0.00            
ATOM    141  H67 GCD     1      34.670  20.500  24.600  1.00  0.00            
ATOM    142  C42 GCD     1      33.300  21.820  25.490  1.00  0.00            
ATOM    143  H68 GCD     1      32.550  21.020  25.480  1.00  0.00            
ATOM    144  H69 GCD     1      33.190  22.390  24.560  1.00  0.00            
ATOM    145  O34 GCD     1      33.060  22.620  26.640  1.00  0.00            
ATOM    146  H70 GCD     1      32.800  21.950  27.280  1.00  0.00            
ATOM    147  O35 GCD     1      36.810  20.920  23.420  1.00  0.00            
ATOM    148  C43 GCD     1      37.520  21.210  22.210  1.00  0.00            
ATOM    149  H71 GCD     1      38.180  22.080  22.350  1.00  0.00            
ATOM    150  C44 GCD     1      38.370  20.040  21.760  1.00  0.00            
ATOM    151  H72 GCD     1      37.750  19.150  21.610  1.00  0.00            
ATOM    152  O36 GCD     1      39.390  19.730  22.810  1.00  0.00            
ATOM    153  H73 GCD     1      38.970  19.780  23.680  1.00  0.00            
ATOM    154  C45 GCD     1      38.970  20.260  20.370  1.00  0.00            
ATOM    155  H74 GCD     1      39.750  21.010  20.540  1.00  0.00            
ATOM    156  O37 GCD     1      39.660  19.160  19.920  1.00  0.00            
ATOM    157  H75 GCD     1      40.190  18.840  20.660  1.00  0.00            
ATOM    158  C46 GCD     1      37.890  20.800  19.380  1.00  0.00            
ATOM    159  H76 GCD     1      38.370  21.140  18.460  1.00  0.00            
ATOM    160  O38 GCD     1      37.050  19.720  19.040  1.00  0.00            
ATOM    161  O39 GCD     1      37.250  21.890  19.960  1.00  0.00            
ATOM    162  C47 GCD     1      36.570  21.610  21.160  1.00  0.00            
ATOM    163  H77 GCD     1      35.920  20.750  20.960  1.00  0.00            
ATOM    164  C48 GCD     1      35.700  22.870  21.510  1.00  0.00            
ATOM    165  H78 GCD     1      36.360  23.710  21.740  1.00  0.00            
ATOM    166  H79 GCD     1      35.030  22.660  22.360  1.00  0.00            
ATOM    167  O40 GCD     1      34.950  23.360  20.400  1.00  0.00            
ATOM    168  H80 GCD     1      35.470  23.170  19.600  1.00  0.00            
ATOM    169  C1  CN4     2      32.080  12.530  25.410  1.00  0.00            
ATOM    170  C2  CN4     2      32.640  13.290  24.240  1.00  0.00            
ATOM    171  C3  CN4     2      34.210  13.460  24.190  1.00  0.00            
ATOM    172  O1  CN4     2      34.720  14.170  25.050  1.00  0.00            
ATOM    173  O2  CN4     2      34.870  12.630  23.620  1.00  0.00            
ATOM    174  C4  CN4     2      31.860  14.620  24.020  1.00  0.00            
ATOM    175  C5  CN4     2      31.360  15.350  25.120  1.00  0.00            
ATOM    176  C6  CN4     2      30.610  16.560  24.910  1.00  0.00            
ATOM    177  C7  CN4     2      30.260  16.930  23.600  1.00  0.00            
ATOM    178  C8  CN4     2      29.280  18.090  23.520  1.00  0.00            
ATOM    179  C9  CN4     2      29.440  19.180  24.390  1.00  0.00            
ATOM    180  C10 CN4     2      28.450  20.160  24.340  1.00  0.00            
ATOM    181  C11 CN4     2      27.420  20.200  23.450  1.00  0.00            
ATOM    182  C12 CN4     2      27.310  19.240  22.480  1.00  0.00            
ATOM    183  C13 CN4     2      28.200  18.130  22.600  1.00  0.00            
ATOM    184  C14 CN4     2      30.780  16.250  22.520  1.00  0.00            
ATOM    185  F1  CN4     2      30.710  16.750  21.270  1.00  0.00            
ATOM    186  C15 CN4     2      31.630  15.160  22.740  1.00  0.00            
ATOM    187  H1  CN4     2      30.990  12.630  25.390  1.00  0.00            
ATOM    188  H2  CN4     2      32.370  11.480  25.320  1.00  0.00            
ATOM    189  H3  CN4     2      32.510  12.780  26.380  1.00  0.00            
ATOM    190  H4  CN4     2      32.420  12.570  23.450  1.00  0.00            
ATOM    191  H5  CN4     2      31.560  15.000  26.130  1.00  0.00            
ATOM    192  H6  CN4     2      30.160  17.120  25.720  1.00  0.00            
ATOM    193  H7  CN4     2      30.120  19.150  25.240  1.00  0.00            
ATOM    194  H8  CN4     2      28.510  20.920  25.110  1.00  0.00            
ATOM    195  H9  CN4     2      26.600  20.890  23.560  1.00  0.00            
ATOM    196  H10 CN4     2      26.510  19.240  21.740  1.00  0.00            
ATOM    197  H11 CN4     2      27.940  17.260  22.010  1.00  0.00            
ATOM    198  H12 CN4     2      32.090  14.610  21.920  1.00  0.00            
TER
ENDMDL
MODEL        1
ATOM      1  H1  GCD     1      26.440  26.000  29.620  1.00  0.00            
ATOM      2  O1  GCD     1      26.290  25.240  29.050  1.00  0.00            
ATOM      3  C1  GCD     1      26.580  25.630  27.720  1.00  0.00            
ATOM      4  H2  GCD     1      25.800  26.220  27.220  1.00  0.00            
ATOM      5  H3  GCD     1      27.480  26.220  27.900  1.00  0.00            
ATOM      6  C2  GCD     1      26.800  24.450  26.720  1.00  0.00            
ATOM      7  H4  GCD     1      27.390  23.630  27.140  1.00  0.00            
ATOM      8  C3  GCD     1      27.410  24.980  25.360  1.00  0.00            
ATOM      9  H5  GCD     1      26.760  25.820  25.080  1.00  0.00            
ATOM     10  C4  GCD     1      27.300  23.950  24.270  1.00  0.00            
ATOM     11  H6  GCD     1      28.220  23.400  24.510  1.00  0.00            
ATOM     12  O2  GCD     1      27.550  24.510  22.930  1.00  0.00            
ATOM     13  H7  GCD     1      28.400  24.960  22.920  1.00  0.00            
ATOM     14  C5  GCD     1      25.980  23.110  24.330  1.00  0.00            
ATOM     15  H8  GCD     1      25.160  23.730  23.950  1.00  0.00            
ATOM     16  O3  GCD     1      25.950  21.990  23.420  1.00  0.00            
ATOM     17  H9  GCD     1      26.340  22.270  22.580  1.00  0.00            
ATOM     18  C6  GCD     1      25.520  22.710  25.680  1.00  0.00            
ATOM     19  O4  GCD     1      25.500  23.890  26.490  1.00  0.00            
ATOM     20  H10 GCD     1      24.490  22.340  25.710  1.00  0.00            
ATOM     21  O5  GCD     1      26.410  21.780  26.250  1.00  0.00            
ATOM     22  C7  GCD     1      25.780  20.690  26.830  1.00  0.00            
ATOM     23  H11 GCD     1      24.690  20.770  26.690  1.00  0.00            
ATOM     24  C8  GCD     1      26.320  19.410  26.110  1.00  0.00            
ATOM     25  H12 GCD     1      27.420  19.300  26.120  1.00  0.00            
ATOM     26  O6  GCD     1      25.860  19.480  24.760  1.00  0.00            
ATOM     27  H13 GCD     1      25.920  20.410  24.500  1.00  0.00            
ATOM     28  C9  GCD     1      25.770  18.230  26.820  1.00  0.00            
ATOM     29  H14 GCD     1      24.680  18.190  26.740  1.00  0.00            
ATOM     30  O7  GCD     1      26.300  17.030  26.320  1.00  0.00            
ATOM     31  H15 GCD     1      27.010  16.730  26.900  1.00  0.00            
ATOM     32  C10 GCD     1      26.060  18.260  28.360  1.00  0.00            
ATOM     33  H16 GCD     1      25.400  17.510  28.790  1.00  0.00            
ATOM     34  O8  GCD     1      25.550  19.420  28.830  1.00  0.00            
ATOM     35  C11 GCD     1      25.990  20.640  28.330  1.00  0.00            
ATOM     36  H17 GCD     1      27.080  20.720  28.470  1.00  0.00            
ATOM     37  C12 GCD     1      25.340  21.750  29.080  1.00  0.00            
ATOM     38  H18 GCD     1      25.600  22.760  28.730  1.00  0.00            
ATOM     39  H19 GCD     1      25.630  21.800  30.140  1.00  0.00            
ATOM     40  O9  GCD     1      23.870  21.630  28.970  1.00  0.00            
ATOM     41  H20 GCD     1      23.640  20.980  29.640  1.00  0.00            
ATOM     42  O10 GCD     1      27.440  18.140  28.720  1.00  0.00            
ATOM     43  C13 GCD     1      27.770  17.210  29.580  1.00  0.00            
ATOM     44  H21 GCD     1      26.860  16.600  29.670  1.00  0.00            
ATOM     45  C14 GCD     1      28.800  16.330  29.020  1.00  0.00            
ATOM     46  H22 GCD     1      29.730  16.900  28.900  1.00  0.00            
ATOM     47  O11 GCD     1      28.310  15.780  27.830  1.00  0.00            
ATOM     48  H23 GCD     1      28.590  14.860  27.760  1.00  0.00            
ATOM     49  C15 GCD     1      29.080  15.190  30.050  1.00  0.00            
ATOM     50  H24 GCD     1      28.130  14.660  30.180  1.00  0.00            
ATOM     51  O12 GCD     1      30.140  14.310  29.630  1.00  0.00            
ATOM     52  H25 GCD     1      30.940  14.540  30.120  1.00  0.00            
ATOM     53  C16 GCD     1      29.380  15.700  31.440  1.00  0.00            
ATOM     54  H26 GCD     1      29.300  14.870  32.150  1.00  0.00            
ATOM     55  O13 GCD     1      28.400  16.630  31.810  1.00  0.00            
ATOM     56  C17 GCD     1      28.160  17.760  30.980  1.00  0.00            
ATOM     57  H27 GCD     1      29.140  18.260  30.930  1.00  0.00            
ATOM     58  C18 GCD     1      27.250  18.830  31.630  1.00  0.00            
ATOM     59  H28 GCD     1      27.220  19.750  31.020  1.00  0.00            
ATOM     60  H29 GCD     1      27.730  19.050  32.590  1.00  0.00            
ATOM     61  O14 GCD     1      25.970  18.310  31.750  1.00  0.00            
ATOM     62  H30 GCD     1      25.450  19.130  31.780  1.00  0.00            
ATOM     63  O15 GCD     1      30.710  16.310  31.420  1.00  0.00            
ATOM     64  C19 GCD     1      31.720  15.860  32.370  1.00  0.00            
ATOM     65  H31 GCD     1      31.280  15.110  33.040  1.00  0.00            
ATOM     66  C20 GCD     1      32.960  15.370  31.610  1.00  0.00            
ATOM     67  H32 GCD     1      33.160  16.100  30.810  1.00  0.00            
ATOM     68  O16 GCD     1      32.750  14.050  31.080  1.00  0.00            
ATOM     69  H33 GCD     1      33.420  13.850  30.420  1.00  0.00            
ATOM     70  C21 GCD     1      34.290  15.340  32.370  1.00  0.00            
ATOM     71  H34 GCD     1      34.190  14.560  33.140  1.00  0.00            
ATOM     72  O17 GCD     1      35.390  15.050  31.460  1.00  0.00            
ATOM     73  H35 GCD     1      35.580  15.860  30.970  1.00  0.00            
ATOM     74  C22 GCD     1      34.470  16.670  33.180  1.00  0.00            
ATOM     75  H36 GCD     1      35.250  16.470  33.920  1.00  0.00            
ATOM     76  O18 GCD     1      33.310  16.810  33.930  1.00  0.00            
ATOM     77  C23 GCD     1      32.090  17.120  33.150  1.00  0.00            
ATOM     78  H37 GCD     1      32.310  17.960  32.480  1.00  0.00            
ATOM     79  C24 GCD     1      30.990  17.690  34.070  1.00  0.00            
ATOM     80  H38 GCD     1      30.670  16.920  34.790  1.00  0.00            
ATOM     81  H39 GCD     1      30.120  17.950  33.450  1.00  0.00            
ATOM     82  O19 GCD     1      31.460  18.920  34.710  1.00  0.00            
ATOM     83  H40 GCD     1      31.980  18.620  35.460  1.00  0.00            
ATOM     84  O20 GCD     1      34.780  17.840  32.360  1.00  0.00            
ATOM     85  C25 GCD     1      36.180  18.170  32.380  1.00  0.00            
ATOM     86  H41 GCD     1      36.770  17.400  32.870  1.00  0.00            
ATOM     87  C26 GCD     1      36.640  18.300  30.860  1.00  0.00            
ATOM     88  H42 GCD     1      35.960  18.990  30.350  1.00  0.00            
ATOM     89  O21 GCD     1      36.550  17.030  30.170  1.00  0.00            
ATOM     90  H43 GCD     1      37.200  17.030  29.450  1.00  0.00            
ATOM     91  C27 GCD     1      38.120  18.670  30.930  1.00  0.00            
ATOM     92  H44 GCD     1      38.650  17.940  31.550  1.00  0.00            
ATOM     93  O22 GCD     1      38.730  18.840  29.660  1.00  0.00            
ATOM     94  H45 GCD     1      39.150  18.010  29.410  1.00  0.00            
ATOM     95  C28 GCD     1      38.240  20.030  31.640  1.00  0.00            
ATOM     96  H46 GCD     1      39.290  20.350  31.710  1.00  0.00            
ATOM     97  O23 GCD     1      37.720  19.970  32.980  1.00  0.00            
ATOM     98  C29 GCD     1      36.380  19.540  33.070  1.00  0.00            
ATOM     99  H47 GCD     1      35.710  20.250  32.580  1.00  0.00            
ATOM    100  C30 GCD     1      36.000  19.550  34.540  1.00  0.00            
ATOM    101  H48 GCD     1      34.920  19.540  34.720  1.00  0.00            
ATOM    102  H49 GCD     1      36.430  20.420  35.070  1.00  0.00            
ATOM    103  O24 GCD     1      36.540  18.460  35.380  1.00  0.00            
ATOM    104  H50 GCD     1      36.170  18.470  36.270  1.00  0.00            
ATOM    105  O25 GCD     1      37.590  20.970  30.900  1.00  0.00            
ATOM    106  C31 GCD     1      38.160  22.290  30.720  1.00  0.00            
ATOM    107  H51 GCD     1      39.130  22.430  31.220  1.00  0.00            
ATOM    108  C32 GCD     1      38.330  22.440  29.230  1.00  0.00            
ATOM    109  H52 GCD     1      37.280  22.400  28.920  1.00  0.00            
ATOM    110  O26 GCD     1      39.180  21.370  28.850  1.00  0.00            
ATOM    111  H53 GCD     1      38.730  20.550  29.100  1.00  0.00            
ATOM    112  C33 GCD     1      38.830  23.850  28.950  1.00  0.00            
ATOM    113  H54 GCD     1      39.810  23.940  29.440  1.00  0.00            
ATOM    114  O27 GCD     1      39.040  24.060  27.550  1.00  0.00            
ATOM    115  H55 GCD     1      38.200  23.970  27.090  1.00  0.00            
ATOM    116  C34 GCD     1      37.820  24.840  29.500  1.00  0.00            
ATOM    117  H56 GCD     1      38.130  25.880  29.380  1.00  0.00            
ATOM    118  O28 GCD     1      37.800  24.640  30.880  1.00  0.00            
ATOM    119  C35 GCD     1      37.290  23.400  31.270  1.00  0.00            
ATOM    120  H57 GCD     1      36.260  23.380  30.890  1.00  0.00            
ATOM    121  C36 GCD     1      37.240  23.290  32.850  1.00  0.00            
ATOM    122  H58 GCD     1      38.210  23.340  33.350  1.00  0.00            
ATOM    123  H59 GCD     1      36.740  22.350  33.100  1.00  0.00            
ATOM    124  O29 GCD     1      36.490  24.390  33.380  1.00  0.00            
ATOM    125  H60 GCD     1      35.540  24.280  33.250  1.00  0.00            
ATOM    126  O30 GCD     1      36.630  24.630  28.810  1.00  0.00            
ATOM    127  C37 GCD     1      36.220  25.530  27.760  1.00  0.00            
ATOM    128  H61 GCD     1      37.070  26.170  27.490  1.00  0.00            
ATOM    129  C38 GCD     1      35.730  24.850  26.450  1.00  0.00            
ATOM    130  H62 GCD     1      34.890  24.220  26.780  1.00  0.00            
ATOM    131  O31 GCD     1      36.710  23.920  25.990  1.00  0.00            
ATOM    132  H63 GCD     1      36.490  23.670  25.080  1.00  0.00            
ATOM    133  C39 GCD     1      35.300  25.910  25.440  1.00  0.00            
ATOM    134  H64 GCD     1      36.230  26.430  25.180  1.00  0.00            
ATOM    135  O32 GCD     1      34.650  25.370  24.260  1.00  0.00            
ATOM    136  H65 GCD     1      35.070  24.590  23.900  1.00  0.00            
ATOM    137  C40 GCD     1      34.330  26.880  26.130  1.00  0.00            
ATOM    138  H66 GCD     1      34.150  27.740  25.470  1.00  0.00            
ATOM    139  O33 GCD     1      34.840  27.340  27.380  1.00  0.00            
ATOM    140  C41 GCD     1      35.130  26.380  28.350  1.00  0.00            
ATOM    141  H67 GCD     1      34.190  25.880  28.640  1.00  0.00            
ATOM    142  C42 GCD     1      35.690  27.280  29.530  1.00  0.00            
ATOM    143  H68 GCD     1      36.050  26.670  30.370  1.00  0.00            
ATOM    144  H69 GCD     1      34.820  27.790  29.960  1.00  0.00            
ATOM    145  O34 GCD     1      36.710  28.210  29.140  1.00  0.00            
ATOM    146  H70 GCD     1      36.740  28.880  29.820  1.00  0.00            
ATOM    147  O35 GCD     1      33.070  26.200  26.200  1.00  0.00            
ATOM    148  C43 GCD     1      31.900  26.970  25.920  1.00  0.00            
ATOM    149  H71 GCD     1      32.000  28.060  25.920  1.00  0.00            
ATOM    150  C44 GCD     1      31.350  26.360  24.620  1.00  0.00            
ATOM    151  H72 GCD     1      31.270  25.270  24.740  1.00  0.00            
ATOM    152  O36 GCD     1      32.330  26.510  23.570  1.00  0.00            
ATOM    153  H73 GCD     1      33.090  26.060  23.960  1.00  0.00            
ATOM    154  C45 GCD     1      30.070  27.000  24.240  1.00  0.00            
ATOM    155  H74 GCD     1      30.280  28.080  24.150  1.00  0.00            
ATOM    156  O37 GCD     1      29.500  26.430  23.030  1.00  0.00            
ATOM    157  H75 GCD     1      30.160  26.590  22.360  1.00  0.00            
ATOM    158  C46 GCD     1      29.050  26.800  25.360  1.00  0.00            
ATOM    159  H76 GCD     1      28.110  27.320  25.140  1.00  0.00            
ATOM    160  O38 GCD     1      28.810  25.410  25.590  1.00  0.00            
ATOM    161  O39 GCD     1      29.620  27.390  26.530  1.00  0.00            
ATOM    162  C47 GCD     1      30.850  26.790  26.990  1.00  0.00            
ATOM    163  H77 GCD     1      30.660  25.710  26.980  1.00  0.00            
ATOM    164  C48 GCD     1      31.250  27.210  28.420  1.00  0.00            
ATOM    165  H78 GCD     1      32.020  26.590  28.900  1.00  0.00            
ATOM    166  H79 GCD     1      30.460  27.160  29.190  1.00  0.00            
ATOM    167  O40 GCD     1      31.840  28.510  28.320  1.00  0.00            
ATOM    168  H80 GCD     1      31.090  29.120  28.290  1.00  0.00            
ATOM    169  C1  CN4     2      34.960  17.600  27.080  1.00  0.00            
ATOM    170  C2  CN4     2      33.500  17.900  27.450  1.00  0.00            
ATOM    171  C3  CN4     2      32.680  18.170  26.140  1.00  0.00            
ATOM    172  O1  CN4     2      31.940  17.300  25.640  1.00  0.00            
ATOM    173  O2  CN4     2      32.560  19.370  25.790  1.00  0.00            
ATOM    174  C4  CN4     2      33.330  19.170  28.390  1.00  0.00            
ATOM    175  C5  CN4     2      32.570  19.080  29.540  1.00  0.00            
ATOM    176  C6  CN4     2      32.620  20.090  30.560  1.00  0.00            
ATOM    177  C7  CN4     2      33.300  21.330  30.340  1.00  0.00            
ATOM    178  C8  CN4     2      33.240  22.340  31.400  1.00  0.00            
ATOM    179  C9  CN4     2      32.830  23.650  31.210  1.00  0.00            
ATOM    180  C10 CN4     2      32.810  24.620  32.240  1.00  0.00            
ATOM    181  C11 CN4     2      33.050  24.270  33.530  1.00  0.00            
ATOM    182  C12 CN4     2      33.240  22.910  33.870  1.00  0.00            
ATOM    183  C13 CN4     2      33.310  21.950  32.800  1.00  0.00            
ATOM    184  C14 CN4     2      34.030  21.440  29.110  1.00  0.00            
ATOM    185  F1  CN4     2      34.740  22.550  28.930  1.00  0.00            
ATOM    186  C15 CN4     2      34.070  20.360  28.230  1.00  0.00            
ATOM    187  H1  CN4     2      35.590  17.730  27.970  1.00  0.00            
ATOM    188  H2  CN4     2      35.110  16.650  26.560  1.00  0.00            
ATOM    189  H3  CN4     2      35.290  18.370  26.370  1.00  0.00            
ATOM    190  H4  CN4     2      33.220  16.960  27.940  1.00  0.00            
ATOM    191  H5  CN4     2      32.010  18.160  29.700  1.00  0.00            
ATOM    192  H6  CN4     2      32.010  20.010  31.460  1.00  0.00            
ATOM    193  H7  CN4     2      32.640  24.020  30.210  1.00  0.00            
ATOM    194  H8  CN4     2      32.590  25.650  32.000  1.00  0.00            
ATOM    195  H9  CN4     2      32.870  24.930  34.380  1.00  0.00            
ATOM    196  H10 CN4     2      33.380  22.590  34.900  1.00  0.00            
ATOM    197  H11 CN4     2      33.550  20.900  32.960  1.00  0.00            
ATOM    198  H12 CN4     2      34.590  20.530  27.290  1.00  0.00            
TER
ENDMDL
MODEL        1
ATOM      1  H1  GCD     1      27.850  16.510  24.470  1.00  0.00            
ATOM      2  O1  GCD     1      28.440  16.130  25.130  1.00  0.00            
ATOM      3  C1  GCD     1      28.860  14.780  24.810  1.00  0.00            
ATOM      4  H2  GCD     1      29.010  14.280  25.770  1.00  0.00            
ATOM      5  H3  GCD     1      28.030  14.260  24.300  1.00  0.00            
ATOM      6  C2  GCD     1      30.070  14.640  23.910  1.00  0.00            
ATOM      7  H4  GCD     1      30.320  13.600  23.670  1.00  0.00            
ATOM      8  C3  GCD     1      31.270  15.210  24.610  1.00  0.00            
ATOM      9  H5  GCD     1      31.040  16.230  24.930  1.00  0.00            
ATOM     10  C4  GCD     1      32.410  15.290  23.620  1.00  0.00            
ATOM     11  H6  GCD     1      32.760  14.300  23.280  1.00  0.00            
ATOM     12  O2  GCD     1      33.450  15.930  24.360  1.00  0.00            
ATOM     13  H7  GCD     1      33.600  15.400  25.150  1.00  0.00            
ATOM     14  C5  GCD     1      32.140  15.970  22.290  1.00  0.00            
ATOM     15  H8  GCD     1      32.010  16.990  22.660  1.00  0.00            
ATOM     16  O3  GCD     1      33.270  15.910  21.400  1.00  0.00            
ATOM     17  H9  GCD     1      33.970  16.440  21.810  1.00  0.00            
ATOM     18  C6  GCD     1      30.730  15.570  21.760  1.00  0.00            
ATOM     19  O4  GCD     1      29.850  15.450  22.800  1.00  0.00            
ATOM     20  H10 GCD     1      30.280  16.210  21.000  1.00  0.00            
ATOM     21  O5  GCD     1      30.940  14.210  21.310  1.00  0.00            
ATOM     22  C7  GCD     1      30.770  14.010  19.930  1.00  0.00            
ATOM     23  H11 GCD     1      30.710  14.920  19.320  1.00  0.00            
ATOM     24  C8  GCD     1      31.990  13.420  19.240  1.00  0.00            
ATOM     25  H12 GCD     1      32.220  12.570  19.900  1.00  0.00            
ATOM     26  O6  GCD     1      33.120  14.280  19.230  1.00  0.00            
ATOM     27  H13 GCD     1      33.260  14.590  20.130  1.00  0.00            
ATOM     28  C9  GCD     1      31.740  12.810  17.900  1.00  0.00            
ATOM     29  H14 GCD     1      31.420  13.620  17.240  1.00  0.00            
ATOM     30  O7  GCD     1      32.920  12.240  17.360  1.00  0.00            
ATOM     31  H15 GCD     1      33.600  12.870  17.590  1.00  0.00            
ATOM     32  C10 GCD     1      30.510  11.880  17.960  1.00  0.00            
ATOM     33  H16 GCD     1      30.260  11.620  16.930  1.00  0.00            
ATOM     34  O8  GCD     1      29.380  12.610  18.490  1.00  0.00            
ATOM     35  C11 GCD     1      29.560  13.100  19.840  1.00  0.00            
ATOM     36  H17 GCD     1      29.730  12.280  20.540  1.00  0.00            
ATOM     37  C12 GCD     1      28.220  13.850  20.230  1.00  0.00            
ATOM     38  H18 GCD     1      28.210  14.110  21.290  1.00  0.00            
ATOM     39  H19 GCD     1      27.350  13.230  19.980  1.00  0.00            
ATOM     40  O9  GCD     1      27.990  15.030  19.490  1.00  0.00            
ATOM     41  H20 GCD     1      27.920  14.850  18.550  1.00  0.00            
ATOM     42  O10 GCD     1      30.810  10.730  18.740  1.00  0.00            
ATOM     43  C13 GCD     1      30.440   9.490  18.070  1.00  0.00            
ATOM     44  H21 GCD     1      30.250   9.720  17.010  1.00  0.00            
ATOM     45  C14 GCD     1      31.600   8.570  18.200  1.00  0.00            
ATOM     46  H22 GCD     1      31.880   8.550  19.260  1.00  0.00            
ATOM     47  O11 GCD     1      32.710   9.110  17.430  1.00  0.00            
ATOM     48  H23 GCD     1      33.080   9.870  17.910  1.00  0.00            
ATOM     49  C15 GCD     1      31.270   7.120  17.680  1.00  0.00            
ATOM     50  H24 GCD     1      31.140   7.210  16.590  1.00  0.00            
ATOM     51  O12 GCD     1      32.360   6.190  17.980  1.00  0.00            
ATOM     52  H25 GCD     1      32.370   6.170  18.940  1.00  0.00            
ATOM     53  C16 GCD     1      29.940   6.620  18.210  1.00  0.00            
ATOM     54  H26 GCD     1      29.630   5.690  17.720  1.00  0.00            
ATOM     55  O13 GCD     1      28.920   7.590  17.930  1.00  0.00            
ATOM     56  C17 GCD     1      29.120   8.870  18.650  1.00  0.00            
ATOM     57  H27 GCD     1      29.100   8.650  19.720  1.00  0.00            
ATOM     58  C18 GCD     1      27.930   9.850  18.510  1.00  0.00            
ATOM     59  H28 GCD     1      28.100  10.760  19.100  1.00  0.00            
ATOM     60  H29 GCD     1      27.140   9.270  19.010  1.00  0.00            
ATOM     61  O14 GCD     1      27.490  10.290  17.230  1.00  0.00            
ATOM     62  H30 GCD     1      26.650  10.690  17.480  1.00  0.00            
ATOM     63  O15 GCD     1      29.930   6.500  19.680  1.00  0.00            
ATOM     64  C19 GCD     1      30.300   5.240  20.270  1.00  0.00            
ATOM     65  H31 GCD     1      30.620   4.700  19.370  1.00  0.00            
ATOM     66  C20 GCD     1      31.370   5.580  21.340  1.00  0.00            
ATOM     67  H32 GCD     1      30.890   6.250  22.070  1.00  0.00            
ATOM     68  O16 GCD     1      32.530   6.130  20.800  1.00  0.00            
ATOM     69  H33 GCD     1      33.000   6.500  21.560  1.00  0.00            
ATOM     70  C21 GCD     1      31.560   4.310  22.230  1.00  0.00            
ATOM     71  H34 GCD     1      32.060   3.520  21.650  1.00  0.00            
ATOM     72  O17 GCD     1      32.400   4.630  23.410  1.00  0.00            
ATOM     73  H35 GCD     1      32.010   5.310  23.980  1.00  0.00            
ATOM     74  C22 GCD     1      30.270   3.730  22.730  1.00  0.00            
ATOM     75  H36 GCD     1      30.410   2.840  23.350  1.00  0.00            
ATOM     76  O18 GCD     1      29.390   3.460  21.580  1.00  0.00            
ATOM     77  C23 GCD     1      29.060   4.550  20.810  1.00  0.00            
ATOM     78  H37 GCD     1      28.480   5.230  21.440  1.00  0.00            
ATOM     79  C24 GCD     1      28.120   4.000  19.770  1.00  0.00            
ATOM     80  H38 GCD     1      27.520   4.850  19.430  1.00  0.00            
ATOM     81  H39 GCD     1      27.400   3.370  20.310  1.00  0.00            
ATOM     82  O19 GCD     1      28.650   3.130  18.730  1.00  0.00            
ATOM     83  H40 GCD     1      29.360   2.540  18.990  1.00  0.00            
ATOM     84  O20 GCD     1      29.660   4.740  23.580  1.00  0.00            
ATOM     85  C25 GCD     1      28.290   4.520  24.040  1.00  0.00            
ATOM     86  H41 GCD     1      27.720   4.000  23.260  1.00  0.00            
ATOM     87  C26 GCD     1      28.430   3.540  25.190  1.00  0.00            
ATOM     88  H42 GCD     1      29.250   3.830  25.860  1.00  0.00            
ATOM     89  O21 GCD     1      28.650   2.150  24.730  1.00  0.00            
ATOM     90  H43 GCD     1      28.580   1.680  25.570  1.00  0.00            
ATOM     91  C27 GCD     1      27.220   3.580  26.100  1.00  0.00            
ATOM     92  H44 GCD     1      26.300   3.200  25.630  1.00  0.00            
ATOM     93  O22 GCD     1      27.390   2.830  27.290  1.00  0.00            
ATOM     94  H45 GCD     1      27.920   3.370  27.890  1.00  0.00            
ATOM     95  C28 GCD     1      26.810   4.960  26.530  1.00  0.00            
ATOM     96  H46 GCD     1      25.840   4.990  27.030  1.00  0.00            
ATOM     97  O23 GCD     1      26.710   5.700  25.310  1.00  0.00            
ATOM     98  C29 GCD     1      27.870   5.930  24.520  1.00  0.00            
ATOM     99  H47 GCD     1      28.650   6.370  25.160  1.00  0.00            
ATOM    100  C30 GCD     1      27.480   6.850  23.380  1.00  0.00            
ATOM    101  H48 GCD     1      26.740   6.400  22.710  1.00  0.00            
ATOM    102  H49 GCD     1      28.370   6.990  22.760  1.00  0.00            
ATOM    103  O24 GCD     1      26.910   8.100  23.950  1.00  0.00            
ATOM    104  H50 GCD     1      26.360   7.820  24.690  1.00  0.00            
ATOM    105  O25 GCD     1      27.940   5.430  27.280  1.00  0.00            
ATOM    106  C31 GCD     1      27.590   5.800  28.670  1.00  0.00            
ATOM    107  H51 GCD     1      26.770   5.190  29.050  1.00  0.00            
ATOM    108  C32 GCD     1      28.880   5.580  29.460  1.00  0.00            
ATOM    109  H52 GCD     1      29.740   6.060  28.970  1.00  0.00            
ATOM    110  O26 GCD     1      29.120   4.190  29.480  1.00  0.00            
ATOM    111  H53 GCD     1      29.880   3.940  30.010  1.00  0.00            
ATOM    112  C33 GCD     1      28.800   6.030  30.910  1.00  0.00            
ATOM    113  H54 GCD     1      28.090   5.380  31.430  1.00  0.00            
ATOM    114  O27 GCD     1      30.140   5.990  31.500  1.00  0.00            
ATOM    115  H55 GCD     1      30.650   6.610  30.960  1.00  0.00            
ATOM    116  C34 GCD     1      28.250   7.460  30.870  1.00  0.00            
ATOM    117  H56 GCD     1      28.000   7.800  31.880  1.00  0.00            
ATOM    118  O28 GCD     1      27.030   7.520  30.180  1.00  0.00            
ATOM    119  C35 GCD     1      27.070   7.220  28.790  1.00  0.00            
ATOM    120  H57 GCD     1      27.800   7.850  28.270  1.00  0.00            
ATOM    121  C36 GCD     1      25.670   7.400  28.190  1.00  0.00            
ATOM    122  H58 GCD     1      25.660   7.310  27.100  1.00  0.00            
ATOM    123  H59 GCD     1      25.330   8.410  28.490  1.00  0.00            
ATOM    124  O29 GCD     1      24.710   6.550  28.790  1.00  0.00            
ATOM    125  H60 GCD     1      24.930   6.610  29.730  1.00  0.00            
ATOM    126  O30 GCD     1      29.130   8.200  30.150  1.00  0.00            
ATOM    127  C37 GCD     1      30.040   9.050  30.790  1.00  0.00            
ATOM    128  H61 GCD     1      30.310   8.630  31.770  1.00  0.00            
ATOM    129  C38 GCD     1      31.290   8.970  29.910  1.00  0.00            
ATOM    130  H62 GCD     1      31.070   9.240  28.870  1.00  0.00            
ATOM    131  O31 GCD     1      31.830   7.680  29.930  1.00  0.00            
ATOM    132  H63 GCD     1      32.160   7.540  29.040  1.00  0.00            
ATOM    133  C39 GCD     1      32.260   9.930  30.540  1.00  0.00            
ATOM    134  H64 GCD     1      32.470   9.580  31.560  1.00  0.00            
ATOM    135  O32 GCD     1      33.560   9.930  29.850  1.00  0.00            
ATOM    136  H65 GCD     1      33.620  10.700  29.270  1.00  0.00            
ATOM    137  C40 GCD     1      31.740  11.320  30.660  1.00  0.00            
ATOM    138  H66 GCD     1      32.420  12.040  31.120  1.00  0.00            
ATOM    139  O33 GCD     1      30.590  11.320  31.430  1.00  0.00            
ATOM    140  C41 GCD     1      29.460  10.480  30.940  1.00  0.00            
ATOM    141  H67 GCD     1      29.180  10.750  29.920  1.00  0.00            
ATOM    142  C42 GCD     1      28.250  10.630  31.850  1.00  0.00            
ATOM    143  H68 GCD     1      28.530  10.460  32.890  1.00  0.00            
ATOM    144  H69 GCD     1      27.470   9.880  31.660  1.00  0.00            
ATOM    145  O34 GCD     1      27.610  11.850  31.700  1.00  0.00            
ATOM    146  H70 GCD     1      28.170  12.600  31.920  1.00  0.00            
ATOM    147  O35 GCD     1      31.410  11.800  29.350  1.00  0.00            
ATOM    148  C43 GCD     1      31.740  13.030  28.850  1.00  0.00            
ATOM    149  H71 GCD     1      31.950  13.590  29.770  1.00  0.00            
ATOM    150  C44 GCD     1      32.970  12.900  27.980  1.00  0.00            
ATOM    151  H72 GCD     1      32.670  12.230  27.170  1.00  0.00            
ATOM    152  O36 GCD     1      34.080  12.250  28.610  1.00  0.00            
ATOM    153  H73 GCD     1      34.840  12.350  28.020  1.00  0.00            
ATOM    154  C45 GCD     1      33.330  14.300  27.470  1.00  0.00            
ATOM    155  H74 GCD     1      33.660  14.930  28.310  1.00  0.00            
ATOM    156  O37 GCD     1      34.470  14.360  26.570  1.00  0.00            
ATOM    157  H75 GCD     1      34.380  13.660  25.900  1.00  0.00            
ATOM    158  C46 GCD     1      32.230  15.020  26.840  1.00  0.00            
ATOM    159  H76 GCD     1      32.490  16.070  26.660  1.00  0.00            
ATOM    160  O38 GCD     1      31.810  14.420  25.650  1.00  0.00            
ATOM    161  O39 GCD     1      31.090  14.910  27.690  1.00  0.00            
ATOM    162  C47 GCD     1      30.570  13.640  28.120  1.00  0.00            
ATOM    163  H77 GCD     1      30.150  13.000  27.340  1.00  0.00            
ATOM    164  C48 GCD     1      29.390  13.870  29.130  1.00  0.00            
ATOM    165  H78 GCD     1      29.730  14.280  30.090  1.00  0.00            
ATOM    166  H79 GCD     1      28.950  12.940  29.500  1.00  0.00            
ATOM    167  O40 GCD     1      28.240  14.560  28.630  1.00  0.00            
ATOM    168  H80 GCD     1      28.750  15.370  28.540  1.00  0.00            
ATOM    169  C1  CN4     2      34.060  10.100  21.130  1.00  0.00            
ATOM    170  C2  CN4     2      33.860   9.730  22.630  1.00  0.00            
ATOM    171  C3  CN4     2      34.130   8.200  22.860  1.00  0.00            
ATOM    172  O1  CN4     2      33.400   7.590  23.690  1.00  0.00            
ATOM    173  O2  CN4     2      34.800   7.560  22.060  1.00  0.00            
ATOM    174  C4  CN4     2      32.400  10.100  23.080  1.00  0.00            
ATOM    175  C5  CN4     2      32.250  10.370  24.440  1.00  0.00            
ATOM    176  C6  CN4     2      31.040  10.650  25.030  1.00  0.00            
ATOM    177  C7  CN4     2      29.890  10.620  24.280  1.00  0.00            
ATOM    178  C8  CN4     2      28.540  10.910  24.930  1.00  0.00            
ATOM    179  C9  CN4     2      27.530  11.780  24.470  1.00  0.00            
ATOM    180  C10 CN4     2      26.420  12.090  25.250  1.00  0.00            
ATOM    181  C11 CN4     2      26.200  11.440  26.490  1.00  0.00            
ATOM    182  C12 CN4     2      27.180  10.560  26.970  1.00  0.00            
ATOM    183  C13 CN4     2      28.280  10.260  26.140  1.00  0.00            
ATOM    184  C14 CN4     2      30.060  10.400  22.870  1.00  0.00            
ATOM    185  F1  CN4     2      29.040  10.420  22.000  1.00  0.00            
ATOM    186  C15 CN4     2      31.290  10.280  22.240  1.00  0.00            
ATOM    187  H1  CN4     2      33.690   9.250  20.550  1.00  0.00            
ATOM    188  H2  CN4     2      33.450  10.990  20.910  1.00  0.00            
ATOM    189  H3  CN4     2      35.060  10.400  20.800  1.00  0.00            
ATOM    190  H4  CN4     2      34.590  10.300  23.230  1.00  0.00            
ATOM    191  H5  CN4     2      33.140  10.270  25.050  1.00  0.00            
ATOM    192  H6  CN4     2      31.060  10.920  26.080  1.00  0.00            
ATOM    193  H7  CN4     2      27.740  12.240  23.510  1.00  0.00            
ATOM    194  H8  CN4     2      25.730  12.880  24.960  1.00  0.00            
ATOM    195  H9  CN4     2      25.360  11.690  27.130  1.00  0.00            
ATOM    196  H10 CN4     2      27.090  10.020  27.910  1.00  0.00            
ATOM    197  H11 CN4     2      29.020   9.580  26.540  1.00  0.00            
ATOM    198  H12 CN4     2      31.340   9.960  21.200  1.00  0.00            
TER
ENDMDL
MODEL        1
ATOM      1  H1  GCD     1      19.340  25.950  27.470  1.00  0.00            
ATOM      2  O1  GCD     1      19.840  25.910  26.650  1.00  0.00            
ATOM      3  C1  GCD     1      19.940  24.510  26.530  1.00  0.00            
ATOM      4  H2  GCD     1      19.830  24.110  27.550  1.00  0.00            
ATOM      5  H3  GCD     1      19.020  24.120  26.070  1.00  0.00            
ATOM      6  C2  GCD     1      21.140  23.930  25.840  1.00  0.00            
ATOM      7  H4  GCD     1      20.970  22.850  25.920  1.00  0.00            
ATOM      8  C3  GCD     1      22.550  24.280  26.330  1.00  0.00            
ATOM      9  H5  GCD     1      22.500  25.380  26.370  1.00  0.00            
ATOM     10  C4  GCD     1      23.560  23.620  25.400  1.00  0.00            
ATOM     11  H6  GCD     1      23.420  22.540  25.480  1.00  0.00            
ATOM     12  O2  GCD     1      24.970  23.890  25.770  1.00  0.00            
ATOM     13  H7  GCD     1      25.090  23.870  26.720  1.00  0.00            
ATOM     14  C5  GCD     1      23.380  24.140  23.990  1.00  0.00            
ATOM     15  H8  GCD     1      23.440  25.230  23.920  1.00  0.00            
ATOM     16  O3  GCD     1      24.300  23.590  23.050  1.00  0.00            
ATOM     17  H9  GCD     1      23.890  22.800  22.680  1.00  0.00            
ATOM     18  C6  GCD     1      21.960  23.730  23.510  1.00  0.00            
ATOM     19  O4  GCD     1      21.070  24.300  24.430  1.00  0.00            
ATOM     20  H10 GCD     1      21.740  24.170  22.530  1.00  0.00            
ATOM     21  O5  GCD     1      21.720  22.340  23.540  1.00  0.00            
ATOM     22  C7  GCD     1      20.990  21.820  22.350  1.00  0.00            
ATOM     23  H11 GCD     1      20.590  22.670  21.780  1.00  0.00            
ATOM     24  C8  GCD     1      21.910  20.950  21.470  1.00  0.00            
ATOM     25  H12 GCD     1      22.150  19.930  21.810  1.00  0.00            
ATOM     26  O6  GCD     1      23.090  21.670  21.150  1.00  0.00            
ATOM     27  H13 GCD     1      23.440  21.310  20.330  1.00  0.00            
ATOM     28  C9  GCD     1      21.050  20.610  20.260  1.00  0.00            
ATOM     29  H14 GCD     1      20.830  21.520  19.680  1.00  0.00            
ATOM     30  O7  GCD     1      21.920  19.880  19.470  1.00  0.00            
ATOM     31  H15 GCD     1      21.500  19.600  18.650  1.00  0.00            
ATOM     32  C10 GCD     1      19.790  19.850  20.620  1.00  0.00            
ATOM     33  H16 GCD     1      19.190  19.740  19.720  1.00  0.00            
ATOM     34  O8  GCD     1      19.040  20.570  21.630  1.00  0.00            
ATOM     35  C11 GCD     1      19.790  20.970  22.790  1.00  0.00            
ATOM     36  H17 GCD     1      20.080  20.000  23.230  1.00  0.00            
ATOM     37  C12 GCD     1      18.940  21.730  23.840  1.00  0.00            
ATOM     38  H18 GCD     1      19.290  21.470  24.840  1.00  0.00            
ATOM     39  H19 GCD     1      17.950  21.280  23.680  1.00  0.00            
ATOM     40  O9  GCD     1      18.680  23.090  23.630  1.00  0.00            
ATOM     41  H20 GCD     1      19.500  23.580  23.770  1.00  0.00            
ATOM     42  O10 GCD     1      20.080  18.650  21.300  1.00  0.00            
ATOM     43  C13 GCD     1      19.590  17.400  20.750  1.00  0.00            
ATOM     44  H21 GCD     1      19.330  17.600  19.700  1.00  0.00            
ATOM     45  C14 GCD     1      20.770  16.430  20.860  1.00  0.00            
ATOM     46  H22 GCD     1      21.090  16.410  21.910  1.00  0.00            
ATOM     47  O11 GCD     1      21.910  16.890  20.100  1.00  0.00            
ATOM     48  H23 GCD     1      22.110  17.810  20.300  1.00  0.00            
ATOM     49  C15 GCD     1      20.430  15.010  20.320  1.00  0.00            
ATOM     50  H24 GCD     1      20.180  15.230  19.280  1.00  0.00            
ATOM     51  O12 GCD     1      21.510  14.090  20.440  1.00  0.00            
ATOM     52  H25 GCD     1      22.320  14.550  20.160  1.00  0.00            
ATOM     53  C16 GCD     1      19.140  14.540  21.000  1.00  0.00            
ATOM     54  H26 GCD     1      18.740  13.580  20.670  1.00  0.00            
ATOM     55  O13 GCD     1      18.100  15.560  20.720  1.00  0.00            
ATOM     56  C17 GCD     1      18.290  16.850  21.360  1.00  0.00            
ATOM     57  H27 GCD     1      18.430  16.910  22.440  1.00  0.00            
ATOM     58  C18 GCD     1      17.150  17.820  21.060  1.00  0.00            
ATOM     59  H28 GCD     1      17.110  17.970  19.970  1.00  0.00            
ATOM     60  H29 GCD     1      17.420  18.760  21.560  1.00  0.00            
ATOM     61  O14 GCD     1      15.910  17.220  21.580  1.00  0.00            
ATOM     62  H30 GCD     1      15.990  16.280  21.430  1.00  0.00            
ATOM     63  O15 GCD     1      19.400  14.530  22.390  1.00  0.00            
ATOM     64  C19 GCD     1      19.000  13.330  23.080  1.00  0.00            
ATOM     65  H31 GCD     1      18.180  12.810  22.580  1.00  0.00            
ATOM     66  C20 GCD     1      20.180  12.370  23.070  1.00  0.00            
ATOM     67  H32 GCD     1      21.100  12.850  23.410  1.00  0.00            
ATOM     68  O16 GCD     1      20.460  11.950  21.750  1.00  0.00            
ATOM     69  H33 GCD     1      20.860  12.740  21.350  1.00  0.00            
ATOM     70  C21 GCD     1      19.950  11.140  23.990  1.00  0.00            
ATOM     71  H34 GCD     1      19.100  10.650  23.490  1.00  0.00            
ATOM     72  O17 GCD     1      21.090  10.300  24.080  1.00  0.00            
ATOM     73  H35 GCD     1      21.840  10.740  24.500  1.00  0.00            
ATOM     74  C22 GCD     1      19.530  11.670  25.340  1.00  0.00            
ATOM     75  H36 GCD     1      19.270  10.820  25.970  1.00  0.00            
ATOM     76  O18 GCD     1      18.400  12.540  25.190  1.00  0.00            
ATOM     77  C23 GCD     1      18.570  13.740  24.490  1.00  0.00            
ATOM     78  H37 GCD     1      19.250  14.380  25.060  1.00  0.00            
ATOM     79  C24 GCD     1      17.200  14.540  24.590  1.00  0.00            
ATOM     80  H38 GCD     1      17.310  15.560  24.200  1.00  0.00            
ATOM     81  H39 GCD     1      16.990  14.750  25.650  1.00  0.00            
ATOM     82  O19 GCD     1      16.100  13.850  24.000  1.00  0.00            
ATOM     83  H40 GCD     1      16.110  13.860  23.030  1.00  0.00            
ATOM     84  O20 GCD     1      20.600  12.360  26.050  1.00  0.00            
ATOM     85  C25 GCD     1      21.440  11.590  26.960  1.00  0.00            
ATOM     86  H41 GCD     1      21.450  10.510  26.760  1.00  0.00            
ATOM     87  C26 GCD     1      22.800  12.220  26.840  1.00  0.00            
ATOM     88  H42 GCD     1      22.620  13.290  26.670  1.00  0.00            
ATOM     89  O21 GCD     1      23.340  11.750  25.600  1.00  0.00            
ATOM     90  H43 GCD     1      23.900  12.390  25.160  1.00  0.00            
ATOM     91  C27 GCD     1      23.700  11.940  28.010  1.00  0.00            
ATOM     92  H44 GCD     1      23.970  10.880  28.030  1.00  0.00            
ATOM     93  O22 GCD     1      24.980  12.600  27.880  1.00  0.00            
ATOM     94  H45 GCD     1      25.510  12.210  27.170  1.00  0.00            
ATOM     95  C28 GCD     1      23.050  12.160  29.350  1.00  0.00            
ATOM     96  H46 GCD     1      23.640  11.740  30.170  1.00  0.00            
ATOM     97  O23 GCD     1      21.880  11.420  29.350  1.00  0.00            
ATOM     98  C29 GCD     1      20.850  11.780  28.400  1.00  0.00            
ATOM     99  H47 GCD     1      20.640  12.860  28.480  1.00  0.00            
ATOM    100  C30 GCD     1      19.660  10.950  28.670  1.00  0.00            
ATOM    101  H48 GCD     1      18.880  11.450  28.080  1.00  0.00            
ATOM    102  H49 GCD     1      19.370  11.000  29.730  1.00  0.00            
ATOM    103  O24 GCD     1      19.830   9.570  28.240  1.00  0.00            
ATOM    104  H50 GCD     1      20.560   9.270  28.800  1.00  0.00            
ATOM    105  O25 GCD     1      22.610  13.520  29.540  1.00  0.00            
ATOM    106  C31 GCD     1      22.970  14.060  30.790  1.00  0.00            
ATOM    107  H51 GCD     1      23.450  13.360  31.490  1.00  0.00            
ATOM    108  C32 GCD     1      23.990  15.220  30.620  1.00  0.00            
ATOM    109  H52 GCD     1      23.580  15.960  29.930  1.00  0.00            
ATOM    110  O26 GCD     1      25.200  14.750  29.980  1.00  0.00            
ATOM    111  H53 GCD     1      24.910  14.240  29.220  1.00  0.00            
ATOM    112  C33 GCD     1      24.260  15.790  32.010  1.00  0.00            
ATOM    113  H54 GCD     1      24.560  14.980  32.680  1.00  0.00            
ATOM    114  O27 GCD     1      25.330  16.790  31.950  1.00  0.00            
ATOM    115  H55 GCD     1      25.230  17.190  31.080  1.00  0.00            
ATOM    116  C34 GCD     1      22.970  16.320  32.600  1.00  0.00            
ATOM    117  H56 GCD     1      23.180  16.680  33.610  1.00  0.00            
ATOM    118  O28 GCD     1      22.100  15.140  32.680  1.00  0.00            
ATOM    119  C35 GCD     1      21.700  14.570  31.460  1.00  0.00            
ATOM    120  H57 GCD     1      21.300  15.360  30.810  1.00  0.00            
ATOM    121  C36 GCD     1      20.610  13.510  31.690  1.00  0.00            
ATOM    122  H58 GCD     1      20.780  13.040  32.660  1.00  0.00            
ATOM    123  H59 GCD     1      20.670  12.740  30.900  1.00  0.00            
ATOM    124  O29 GCD     1      19.240  13.850  31.750  1.00  0.00            
ATOM    125  H60 GCD     1      19.170  14.540  32.420  1.00  0.00            
ATOM    126  O30 GCD     1      22.480  17.350  31.800  1.00  0.00            
ATOM    127  C37 GCD     1      22.060  18.440  32.650  1.00  0.00            
ATOM    128  H61 GCD     1      21.730  18.040  33.620  1.00  0.00            
ATOM    129  C38 GCD     1      23.200  19.530  32.730  1.00  0.00            
ATOM    130  H62 GCD     1      23.640  19.680  31.740  1.00  0.00            
ATOM    131  O31 GCD     1      24.240  19.000  33.570  1.00  0.00            
ATOM    132  H63 GCD     1      24.670  18.240  33.160  1.00  0.00            
ATOM    133  C39 GCD     1      22.580  20.840  33.350  1.00  0.00            
ATOM    134  H64 GCD     1      22.250  20.620  34.370  1.00  0.00            
ATOM    135  O32 GCD     1      23.570  21.940  33.500  1.00  0.00            
ATOM    136  H65 GCD     1      23.860  22.130  32.610  1.00  0.00            
ATOM    137  C40 GCD     1      21.370  21.310  32.480  1.00  0.00            
ATOM    138  H66 GCD     1      20.930  22.210  32.920  1.00  0.00            
ATOM    139  O33 GCD     1      20.450  20.260  32.560  1.00  0.00            
ATOM    140  C41 GCD     1      20.830  19.010  31.910  1.00  0.00            
ATOM    141  H67 GCD     1      21.170  19.210  30.880  1.00  0.00            
ATOM    142  C42 GCD     1      19.620  18.090  31.870  1.00  0.00            
ATOM    143  H68 GCD     1      19.290  17.740  32.850  1.00  0.00            
ATOM    144  H69 GCD     1      19.960  17.180  31.360  1.00  0.00            
ATOM    145  O34 GCD     1      18.620  18.590  30.910  1.00  0.00            
ATOM    146  H70 GCD     1      19.100  18.740  30.090  1.00  0.00            
ATOM    147  O35 GCD     1      21.810  21.490  31.160  1.00  0.00            
ATOM    148  C43 GCD     1      22.330  22.770  30.770  1.00  0.00            
ATOM    149  H71 GCD     1      22.460  23.440  31.630  1.00  0.00            
ATOM    150  C44 GCD     1      23.590  22.580  30.070  1.00  0.00            
ATOM    151  H72 GCD     1      23.400  21.780  29.340  1.00  0.00            
ATOM    152  O36 GCD     1      24.560  22.150  30.980  1.00  0.00            
ATOM    153  H73 GCD     1      25.380  21.930  30.520  1.00  0.00            
ATOM    154  C45 GCD     1      24.110  23.920  29.390  1.00  0.00            
ATOM    155  H74 GCD     1      24.510  24.500  30.230  1.00  0.00            
ATOM    156  O37 GCD     1      25.230  23.780  28.530  1.00  0.00            
ATOM    157  H75 GCD     1      25.870  23.140  28.850  1.00  0.00            
ATOM    158  C46 GCD     1      22.940  24.550  28.650  1.00  0.00            
ATOM    159  H76 GCD     1      23.170  25.540  28.240  1.00  0.00            
ATOM    160  O38 GCD     1      22.730  23.670  27.570  1.00  0.00            
ATOM    161  O39 GCD     1      21.780  24.760  29.450  1.00  0.00            
ATOM    162  C47 GCD     1      21.270  23.490  29.960  1.00  0.00            
ATOM    163  H77 GCD     1      21.110  22.800  29.130  1.00  0.00            
ATOM    164  C48 GCD     1      19.980  23.810  30.740  1.00  0.00            
ATOM    165  H78 GCD     1      19.590  22.850  31.070  1.00  0.00            
ATOM    166  H79 GCD     1      19.310  24.350  30.050  1.00  0.00            
ATOM    167  O40 GCD     1      20.300  24.640  31.890  1.00  0.00            
ATOM    168  H80 GCD     1      19.460  24.980  32.230  1.00  0.00            
ATOM    169  C1  CN4     2      25.420  18.900  22.110  1.00  0.00            
ATOM    170  C2  CN4     2      25.020  19.270  23.560  1.00  0.00            
ATOM    171  C3  CN4     2      26.200  19.310  24.590  1.00  0.00            
ATOM    172  O1  CN4     2      26.240  20.170  25.520  1.00  0.00            
ATOM    173  O2  CN4     2      27.080  18.430  24.600  1.00  0.00            
ATOM    174  C4  CN4     2      23.820  18.550  24.140  1.00  0.00            
ATOM    175  C5  CN4     2      22.890  19.440  24.800  1.00  0.00            
ATOM    176  C6  CN4     2      21.690  18.920  25.370  1.00  0.00            
ATOM    177  C7  CN4     2      21.430  17.530  25.320  1.00  0.00            
ATOM    178  C8  CN4     2      20.320  16.940  26.080  1.00  0.00            
ATOM    179  C9  CN4     2      19.030  17.480  25.930  1.00  0.00            
ATOM    180  C10 CN4     2      17.970  17.080  26.760  1.00  0.00            
ATOM    181  C11 CN4     2      18.200  16.180  27.780  1.00  0.00            
ATOM    182  C12 CN4     2      19.440  15.600  27.940  1.00  0.00            
ATOM    183  C13 CN4     2      20.500  15.980  27.110  1.00  0.00            
ATOM    184  C14 CN4     2      22.340  16.690  24.650  1.00  0.00            
ATOM    185  F1  CN4     2      22.110  15.420  24.580  1.00  0.00            
ATOM    186  C15 CN4     2      23.470  17.190  24.000  1.00  0.00            
ATOM    187  H1  CN4     2      25.420  17.820  21.940  1.00  0.00            
ATOM    188  H2  CN4     2      24.680  19.350  21.430  1.00  0.00            
ATOM    189  H3  CN4     2      26.410  19.330  21.900  1.00  0.00            
ATOM    190  H4  CN4     2      24.880  20.350  23.410  1.00  0.00            
ATOM    191  H5  CN4     2      23.120  20.500  24.780  1.00  0.00            
ATOM    192  H6  CN4     2      20.990  19.590  25.870  1.00  0.00            
ATOM    193  H7  CN4     2      18.790  18.150  25.110  1.00  0.00            
ATOM    194  H8  CN4     2      17.010  17.560  26.590  1.00  0.00            
ATOM    195  H9  CN4     2      17.410  15.980  28.490  1.00  0.00            
ATOM    196  H10 CN4     2      19.620  14.810  28.660  1.00  0.00            
ATOM    197  H11 CN4     2      21.500  15.550  27.230  1.00  0.00            
ATOM    198  H12 CN4     2      24.200  16.510  23.560  1.00  0.00            
TER
ENDMDL
MODEL        1
ATOM      1  H1  GCD     1      12.240  22.100  23.490  1.00  0.00            
ATOM      2  O1  GCD     1      12.880  22.710  23.870  1.00  0.00            
ATOM      3  C1  GCD     1      13.900  22.930  22.860  1.00  0.00            
ATOM      4  H2  GCD     1      13.460  23.450  22.000  1.00  0.00            
ATOM      5  H3  GCD     1      14.510  23.730  23.290  1.00  0.00            
ATOM      6  C2  GCD     1      14.780  21.780  22.410  1.00  0.00            
ATOM      7  H4  GCD     1      15.440  21.470  23.240  1.00  0.00            
ATOM      8  C3  GCD     1      15.670  22.010  21.080  1.00  0.00            
ATOM      9  H5  GCD     1      15.130  22.480  20.250  1.00  0.00            
ATOM     10  C4  GCD     1      16.340  20.730  20.590  1.00  0.00            
ATOM     11  H6  GCD     1      16.970  20.450  21.440  1.00  0.00            
ATOM     12  O2  GCD     1      17.190  20.860  19.430  1.00  0.00            
ATOM     13  H7  GCD     1      16.680  21.200  18.680  1.00  0.00            
ATOM     14  C5  GCD     1      15.280  19.720  20.400  1.00  0.00            
ATOM     15  H8  GCD     1      14.580  20.130  19.660  1.00  0.00            
ATOM     16  O3  GCD     1      15.630  18.380  19.980  1.00  0.00            
ATOM     17  H9  GCD     1      16.030  18.090  20.810  1.00  0.00            
ATOM     18  C6  GCD     1      14.430  19.500  21.600  1.00  0.00            
ATOM     19  O4  GCD     1      13.880  20.720  22.100  1.00  0.00            
ATOM     20  H10 GCD     1      13.670  18.830  21.190  1.00  0.00            
ATOM     21  O5  GCD     1      15.210  18.820  22.520  1.00  0.00            
ATOM     22  C7  GCD     1      14.720  17.540  22.890  1.00  0.00            
ATOM     23  H11 GCD     1      14.120  17.040  22.130  1.00  0.00            
ATOM     24  C8  GCD     1      15.950  16.570  22.980  1.00  0.00            
ATOM     25  H12 GCD     1      16.740  17.090  23.530  1.00  0.00            
ATOM     26  O6  GCD     1      16.350  16.230  21.680  1.00  0.00            
ATOM     27  H13 GCD     1      17.100  15.640  21.790  1.00  0.00            
ATOM     28  C9  GCD     1      15.690  15.260  23.740  1.00  0.00            
ATOM     29  H14 GCD     1      14.930  14.810  23.090  1.00  0.00            
ATOM     30  O7  GCD     1      16.750  14.380  23.710  1.00  0.00            
ATOM     31  H15 GCD     1      17.470  14.660  24.300  1.00  0.00            
ATOM     32  C10 GCD     1      14.980  15.550  25.120  1.00  0.00            
ATOM     33  H16 GCD     1      14.530  14.670  25.600  1.00  0.00            
ATOM     34  O8  GCD     1      13.830  16.360  24.840  1.00  0.00            
ATOM     35  C11 GCD     1      14.090  17.670  24.210  1.00  0.00            
ATOM     36  H17 GCD     1      14.820  18.170  24.870  1.00  0.00            
ATOM     37  C12 GCD     1      12.930  18.570  24.270  1.00  0.00            
ATOM     38  H18 GCD     1      13.110  19.600  23.930  1.00  0.00            
ATOM     39  H19 GCD     1      12.510  18.720  25.270  1.00  0.00            
ATOM     40  O9  GCD     1      11.990  18.100  23.370  1.00  0.00            
ATOM     41  H20 GCD     1      11.600  17.370  23.870  1.00  0.00            
ATOM     42  O10 GCD     1      15.930  16.260  25.910  1.00  0.00            
ATOM     43  C13 GCD     1      16.380  15.530  27.020  1.00  0.00            
ATOM     44  H21 GCD     1      16.220  14.460  26.800  1.00  0.00            
ATOM     45  C14 GCD     1      17.820  15.760  27.070  1.00  0.00            
ATOM     46  H22 GCD     1      18.080  16.830  27.010  1.00  0.00            
ATOM     47  O11 GCD     1      18.440  15.050  25.970  1.00  0.00            
ATOM     48  H23 GCD     1      19.360  15.050  26.240  1.00  0.00            
ATOM     49  C15 GCD     1      18.400  15.200  28.340  1.00  0.00            
ATOM     50  H24 GCD     1      18.210  14.130  28.440  1.00  0.00            
ATOM     51  O12 GCD     1      19.860  15.400  28.490  1.00  0.00            
ATOM     52  H25 GCD     1      19.900  16.220  29.000  1.00  0.00            
ATOM     53  C16 GCD     1      17.620  15.680  29.520  1.00  0.00            
ATOM     54  H26 GCD     1      18.020  15.220  30.420  1.00  0.00            
ATOM     55  O13 GCD     1      16.220  15.420  29.410  1.00  0.00            
ATOM     56  C17 GCD     1      15.650  16.000  28.270  1.00  0.00            
ATOM     57  H27 GCD     1      15.920  17.050  28.450  1.00  0.00            
ATOM     58  C18 GCD     1      14.090  15.910  28.210  1.00  0.00            
ATOM     59  H28 GCD     1      13.730  16.170  27.200  1.00  0.00            
ATOM     60  H29 GCD     1      13.660  16.650  28.890  1.00  0.00            
ATOM     61  O14 GCD     1      13.690  14.590  28.500  1.00  0.00            
ATOM     62  H30 GCD     1      14.140  14.390  29.320  1.00  0.00            
ATOM     63  O15 GCD     1      17.860  17.080  29.720  1.00  0.00            
ATOM     64  C19 GCD     1      17.780  17.480  31.130  1.00  0.00            
ATOM     65  H31 GCD     1      17.210  16.820  31.800  1.00  0.00            
ATOM     66  C20 GCD     1      19.210  17.690  31.550  1.00  0.00            
ATOM     67  H32 GCD     1      19.620  18.550  31.000  1.00  0.00            
ATOM     68  O16 GCD     1      19.920  16.460  31.400  1.00  0.00            
ATOM     69  H33 GCD     1      20.860  16.680  31.320  1.00  0.00            
ATOM     70  C21 GCD     1      19.190  18.210  33.010  1.00  0.00            
ATOM     71  H34 GCD     1      18.650  17.440  33.580  1.00  0.00            
ATOM     72  O17 GCD     1      20.540  18.280  33.440  1.00  0.00            
ATOM     73  H35 GCD     1      21.050  18.800  32.820  1.00  0.00            
ATOM     74  C22 GCD     1      18.460  19.570  33.020  1.00  0.00            
ATOM     75  H36 GCD     1      18.450  20.040  34.010  1.00  0.00            
ATOM     76  O18 GCD     1      17.190  19.410  32.430  1.00  0.00            
ATOM     77  C23 GCD     1      17.120  18.860  31.130  1.00  0.00            
ATOM     78  H37 GCD     1      17.670  19.520  30.440  1.00  0.00            
ATOM     79  C24 GCD     1      15.700  18.710  30.630  1.00  0.00            
ATOM     80  H38 GCD     1      15.630  18.370  29.590  1.00  0.00            
ATOM     81  H39 GCD     1      15.180  19.680  30.610  1.00  0.00            
ATOM     82  O19 GCD     1      14.900  17.870  31.420  1.00  0.00            
ATOM     83  H40 GCD     1      15.190  17.860  32.340  1.00  0.00            
ATOM     84  O20 GCD     1      19.170  20.500  32.170  1.00  0.00            
ATOM     85  C25 GCD     1      20.140  21.410  32.650  1.00  0.00            
ATOM     86  H41 GCD     1      20.400  21.180  33.690  1.00  0.00            
ATOM     87  C26 GCD     1      21.360  21.270  31.730  1.00  0.00            
ATOM     88  H42 GCD     1      21.090  21.500  30.690  1.00  0.00            
ATOM     89  O21 GCD     1      21.920  19.950  31.910  1.00  0.00            
ATOM     90  H43 GCD     1      22.830  19.980  31.580  1.00  0.00            
ATOM     91  C27 GCD     1      22.360  22.310  32.210  1.00  0.00            
ATOM     92  H44 GCD     1      22.610  22.090  33.260  1.00  0.00            
ATOM     93  O22 GCD     1      23.540  22.240  31.480  1.00  0.00            
ATOM     94  H45 GCD     1      23.420  22.520  30.570  1.00  0.00            
ATOM     95  C28 GCD     1      21.780  23.680  32.130  1.00  0.00            
ATOM     96  H46 GCD     1      22.390  24.440  32.600  1.00  0.00            
ATOM     97  O23 GCD     1      20.590  23.810  32.870  1.00  0.00            
ATOM     98  C29 GCD     1      19.570  22.860  32.600  1.00  0.00            
ATOM     99  H47 GCD     1      19.160  23.060  31.600  1.00  0.00            
ATOM    100  C30 GCD     1      18.380  22.980  33.500  1.00  0.00            
ATOM    101  H48 GCD     1      18.890  22.860  34.460  1.00  0.00            
ATOM    102  H49 GCD     1      17.600  22.210  33.350  1.00  0.00            
ATOM    103  O24 GCD     1      17.820  24.290  33.510  1.00  0.00            
ATOM    104  H50 GCD     1      18.610  24.800  33.720  1.00  0.00            
ATOM    105  O25 GCD     1      21.460  23.990  30.800  1.00  0.00            
ATOM    106  C31 GCD     1      22.160  24.950  30.090  1.00  0.00            
ATOM    107  H51 GCD     1      23.020  25.350  30.660  1.00  0.00            
ATOM    108  C32 GCD     1      22.610  24.330  28.790  1.00  0.00            
ATOM    109  H52 GCD     1      21.660  24.080  28.310  1.00  0.00            
ATOM    110  O26 GCD     1      23.520  23.240  29.010  1.00  0.00            
ATOM    111  H53 GCD     1      23.590  22.650  28.250  1.00  0.00            
ATOM    112  C33 GCD     1      23.280  25.490  27.930  1.00  0.00            
ATOM    113  H54 GCD     1      24.210  25.720  28.460  1.00  0.00            
ATOM    114  O27 GCD     1      23.710  24.980  26.650  1.00  0.00            
ATOM    115  H55 GCD     1      23.080  25.330  26.000  1.00  0.00            
ATOM    116  C34 GCD     1      22.340  26.720  27.730  1.00  0.00            
ATOM    117  H56 GCD     1      22.830  27.580  27.260  1.00  0.00            
ATOM    118  O28 GCD     1      21.940  27.180  29.010  1.00  0.00            
ATOM    119  C35 GCD     1      21.270  26.260  29.860  1.00  0.00            
ATOM    120  H57 GCD     1      20.370  25.970  29.310  1.00  0.00            
ATOM    121  C36 GCD     1      20.850  26.960  31.180  1.00  0.00            
ATOM    122  H58 GCD     1      21.710  26.970  31.860  1.00  0.00            
ATOM    123  H59 GCD     1      20.060  26.390  31.690  1.00  0.00            
ATOM    124  O29 GCD     1      20.690  28.360  30.940  1.00  0.00            
ATOM    125  H60 GCD     1      21.360  28.770  30.390  1.00  0.00            
ATOM    126  O30 GCD     1      21.290  26.300  26.890  1.00  0.00            
ATOM    127  C37 GCD     1      20.740  27.160  25.920  1.00  0.00            
ATOM    128  H61 GCD     1      21.170  28.160  26.080  1.00  0.00            
ATOM    129  C38 GCD     1      21.090  26.640  24.500  1.00  0.00            
ATOM    130  H62 GCD     1      20.630  25.650  24.390  1.00  0.00            
ATOM    131  O31 GCD     1      22.440  26.430  24.370  1.00  0.00            
ATOM    132  H63 GCD     1      22.650  25.760  23.720  1.00  0.00            
ATOM    133  C39 GCD     1      20.570  27.660  23.510  1.00  0.00            
ATOM    134  H64 GCD     1      21.010  28.620  23.810  1.00  0.00            
ATOM    135  O32 GCD     1      20.960  27.560  22.150  1.00  0.00            
ATOM    136  H65 GCD     1      20.760  26.650  21.900  1.00  0.00            
ATOM    137  C40 GCD     1      18.990  27.640  23.660  1.00  0.00            
ATOM    138  H66 GCD     1      18.630  28.430  22.990  1.00  0.00            
ATOM    139  O33 GCD     1      18.640  28.040  24.950  1.00  0.00            
ATOM    140  C41 GCD     1      19.210  27.370  26.040  1.00  0.00            
ATOM    141  H67 GCD     1      18.870  26.320  26.010  1.00  0.00            
ATOM    142  C42 GCD     1      18.840  28.110  27.300  1.00  0.00            
ATOM    143  H68 GCD     1      19.070  27.500  28.180  1.00  0.00            
ATOM    144  H69 GCD     1      17.740  28.100  27.330  1.00  0.00            
ATOM    145  O34 GCD     1      19.290  29.470  27.400  1.00  0.00            
ATOM    146  H70 GCD     1      19.180  29.720  28.320  1.00  0.00            
ATOM    147  O35 GCD     1      18.400  26.360  23.400  1.00  0.00            
ATOM    148  C43 GCD     1      18.200  26.010  22.080  1.00  0.00            
ATOM    149  H71 GCD     1      18.510  26.800  21.380  1.00  0.00            
ATOM    150  C44 GCD     1      19.070  24.700  21.630  1.00  0.00            
ATOM    151  H72 GCD     1      19.020  23.990  22.470  1.00  0.00            
ATOM    152  O36 GCD     1      20.370  25.110  21.460  1.00  0.00            
ATOM    153  H73 GCD     1      20.860  24.380  21.060  1.00  0.00            
ATOM    154  C45 GCD     1      18.560  23.980  20.400  1.00  0.00            
ATOM    155  H74 GCD     1      18.690  24.600  19.500  1.00  0.00            
ATOM    156  O37 GCD     1      19.330  22.810  20.120  1.00  0.00            
ATOM    157  H75 GCD     1      18.820  22.120  20.560  1.00  0.00            
ATOM    158  C46 GCD     1      17.010  23.790  20.410  1.00  0.00            
ATOM    159  H76 GCD     1      16.630  23.500  19.430  1.00  0.00            
ATOM    160  O38 GCD     1      16.680  22.870  21.450  1.00  0.00            
ATOM    161  O39 GCD     1      16.370  25.050  20.700  1.00  0.00            
ATOM    162  C47 GCD     1      16.670  25.690  21.940  1.00  0.00            
ATOM    163  H77 GCD     1      16.320  24.940  22.670  1.00  0.00            
ATOM    164  C48 GCD     1      15.800  26.920  22.190  1.00  0.00            
ATOM    165  H78 GCD     1      16.050  27.380  23.150  1.00  0.00            
ATOM    166  H79 GCD     1      14.730  26.670  22.200  1.00  0.00            
ATOM    167  O40 GCD     1      15.930  27.870  21.170  1.00  0.00            
ATOM    168  H80 GCD     1      16.400  27.520  20.400  1.00  0.00            
ATOM    169  C1  CN4     2      19.260  20.690  23.290  1.00  0.00            
ATOM    170  C2  CN4     2      19.790  21.020  24.720  1.00  0.00            
ATOM    171  C3  CN4     2      19.920  19.830  25.650  1.00  0.00            
ATOM    172  O1  CN4     2      19.040  19.050  25.980  1.00  0.00            
ATOM    173  O2  CN4     2      20.950  19.810  26.290  1.00  0.00            
ATOM    174  C4  CN4     2      18.980  22.130  25.430  1.00  0.00            
ATOM    175  C5  CN4     2      19.620  22.950  26.420  1.00  0.00            
ATOM    176  C6  CN4     2      18.920  23.900  27.140  1.00  0.00            
ATOM    177  C7  CN4     2      17.570  24.040  26.770  1.00  0.00            
ATOM    178  C8  CN4     2      16.730  24.920  27.630  1.00  0.00            
ATOM    179  C9  CN4     2      15.870  25.800  26.960  1.00  0.00            
ATOM    180  C10 CN4     2      15.180  26.780  27.690  1.00  0.00            
ATOM    181  C11 CN4     2      15.440  26.940  29.110  1.00  0.00            
ATOM    182  C12 CN4     2      16.150  25.960  29.750  1.00  0.00            
ATOM    183  C13 CN4     2      16.720  24.870  29.060  1.00  0.00            
ATOM    184  C14 CN4     2      16.900  23.200  25.880  1.00  0.00            
ATOM    185  F1  CN4     2      15.540  23.230  25.670  1.00  0.00            
ATOM    186  C15 CN4     2      17.610  22.220  25.250  1.00  0.00            
ATOM    187  H1  CN4     2      18.790  21.640  23.000  1.00  0.00            
ATOM    188  H2  CN4     2      20.090  20.440  22.620  1.00  0.00            
ATOM    189  H3  CN4     2      18.460  19.940  23.280  1.00  0.00            
ATOM    190  H4  CN4     2      20.800  21.440  24.660  1.00  0.00            
ATOM    191  H5  CN4     2      20.630  22.850  26.790  1.00  0.00            
ATOM    192  H6  CN4     2      19.340  24.430  27.980  1.00  0.00            
ATOM    193  H7  CN4     2      15.800  25.860  25.880  1.00  0.00            
ATOM    194  H8  CN4     2      14.390  27.370  27.230  1.00  0.00            
ATOM    195  H9  CN4     2      14.920  27.680  29.700  1.00  0.00            
ATOM    196  H10 CN4     2      16.070  25.970  30.830  1.00  0.00            
ATOM    197  H11 CN4     2      17.190  24.010  29.520  1.00  0.00            
ATOM    198  H12 CN4     2      17.110  21.560  24.550  1.00  0.00            
TER
ENDMDL
MODEL        1
ATOM      1  H1  GCD     1      15.200  21.840  26.320  1.00  0.00            
ATOM      2  O1  GCD     1      14.570  21.740  25.600  1.00  0.00            
ATOM      3  C1  GCD     1      15.250  22.050  24.330  1.00  0.00            
ATOM      4  H2  GCD     1      14.630  21.920  23.440  1.00  0.00            
ATOM      5  H3  GCD     1      15.630  23.070  24.490  1.00  0.00            
ATOM      6  C2  GCD     1      16.430  21.100  24.120  1.00  0.00            
ATOM      7  H4  GCD     1      17.130  21.180  24.970  1.00  0.00            
ATOM      8  C3  GCD     1      17.250  21.390  22.870  1.00  0.00            
ATOM      9  H5  GCD     1      16.550  21.520  22.030  1.00  0.00            
ATOM     10  C4  GCD     1      18.230  20.280  22.410  1.00  0.00            
ATOM     11  H6  GCD     1      19.030  20.410  23.150  1.00  0.00            
ATOM     12  O2  GCD     1      18.800  20.530  21.170  1.00  0.00            
ATOM     13  H7  GCD     1      19.500  19.890  20.970  1.00  0.00            
ATOM     14  C5  GCD     1      17.630  18.920  22.560  1.00  0.00            
ATOM     15  H8  GCD     1      16.880  18.950  21.760  1.00  0.00            
ATOM     16  O3  GCD     1      18.560  17.870  22.280  1.00  0.00            
ATOM     17  H9  GCD     1      19.160  17.860  23.030  1.00  0.00            
ATOM     18  C6  GCD     1      16.890  18.770  23.870  1.00  0.00            
ATOM     19  O4  GCD     1      15.900  19.810  24.050  1.00  0.00            
ATOM     20  H10 GCD     1      16.340  17.820  23.870  1.00  0.00            
ATOM     21  O5  GCD     1      17.780  18.710  24.990  1.00  0.00            
ATOM     22  C7  GCD     1      18.220  17.430  25.390  1.00  0.00            
ATOM     23  H11 GCD     1      18.030  16.800  24.510  1.00  0.00            
ATOM     24  C8  GCD     1      19.700  17.580  25.680  1.00  0.00            
ATOM     25  H12 GCD     1      19.780  18.530  26.220  1.00  0.00            
ATOM     26  O6  GCD     1      20.340  17.880  24.480  1.00  0.00            
ATOM     27  H13 GCD     1      21.200  18.270  24.690  1.00  0.00            
ATOM     28  C9  GCD     1      20.260  16.330  26.210  1.00  0.00            
ATOM     29  H14 GCD     1      20.080  15.440  25.580  1.00  0.00            
ATOM     30  O7  GCD     1      21.620  16.400  26.480  1.00  0.00            
ATOM     31  H15 GCD     1      22.020  17.110  25.970  1.00  0.00            
ATOM     32  C10 GCD     1      19.490  16.020  27.500  1.00  0.00            
ATOM     33  H16 GCD     1      19.910  15.080  27.860  1.00  0.00            
ATOM     34  O8  GCD     1      18.040  15.910  27.200  1.00  0.00            
ATOM     35  C11 GCD     1      17.460  17.100  26.660  1.00  0.00            
ATOM     36  H17 GCD     1      17.570  17.910  27.390  1.00  0.00            
ATOM     37  C12 GCD     1      15.940  16.920  26.360  1.00  0.00            
ATOM     38  H18 GCD     1      15.620  17.920  26.040  1.00  0.00            
ATOM     39  H19 GCD     1      15.390  16.780  27.300  1.00  0.00            
ATOM     40  O9  GCD     1      15.600  15.970  25.390  1.00  0.00            
ATOM     41  H20 GCD     1      16.130  15.220  25.670  1.00  0.00            
ATOM     42  O10 GCD     1      19.770  16.910  28.620  1.00  0.00            
ATOM     43  C13 GCD     1      19.900  16.490  30.010  1.00  0.00            
ATOM     44  H21 GCD     1      19.570  15.440  30.100  1.00  0.00            
ATOM     45  C14 GCD     1      21.400  16.620  30.380  1.00  0.00            
ATOM     46  H22 GCD     1      21.740  17.620  30.110  1.00  0.00            
ATOM     47  O11 GCD     1      22.100  15.670  29.610  1.00  0.00            
ATOM     48  H23 GCD     1      22.480  16.120  28.850  1.00  0.00            
ATOM     49  C15 GCD     1      21.520  16.300  31.870  1.00  0.00            
ATOM     50  H24 GCD     1      21.160  15.280  32.040  1.00  0.00            
ATOM     51  O12 GCD     1      22.870  16.440  32.310  1.00  0.00            
ATOM     52  H25 GCD     1      23.320  15.630  32.050  1.00  0.00            
ATOM     53  C16 GCD     1      20.660  17.300  32.640  1.00  0.00            
ATOM     54  H26 GCD     1      20.720  17.070  33.710  1.00  0.00            
ATOM     55  O13 GCD     1      19.330  17.160  32.190  1.00  0.00            
ATOM     56  C17 GCD     1      19.050  17.450  30.890  1.00  0.00            
ATOM     57  H27 GCD     1      19.320  18.500  30.690  1.00  0.00            
ATOM     58  C18 GCD     1      17.540  17.370  30.680  1.00  0.00            
ATOM     59  H28 GCD     1      17.240  17.870  29.750  1.00  0.00            
ATOM     60  H29 GCD     1      17.150  18.000  31.490  1.00  0.00            
ATOM     61  O14 GCD     1      17.010  16.060  30.830  1.00  0.00            
ATOM     62  H30 GCD     1      16.050  16.100  30.920  1.00  0.00            
ATOM     63  O15 GCD     1      21.150  18.640  32.450  1.00  0.00            
ATOM     64  C19 GCD     1      21.350  19.360  33.630  1.00  0.00            
ATOM     65  H31 GCD     1      20.820  18.940  34.500  1.00  0.00            
ATOM     66  C20 GCD     1      22.880  19.560  33.930  1.00  0.00            
ATOM     67  H32 GCD     1      23.310  19.920  32.990  1.00  0.00            
ATOM     68  O16 GCD     1      23.420  18.300  34.370  1.00  0.00            
ATOM     69  H33 GCD     1      23.280  17.780  33.570  1.00  0.00            
ATOM     70  C21 GCD     1      23.150  20.530  35.100  1.00  0.00            
ATOM     71  H34 GCD     1      22.680  20.140  36.010  1.00  0.00            
ATOM     72  O17 GCD     1      24.510  20.850  35.320  1.00  0.00            
ATOM     73  H35 GCD     1      24.790  21.350  34.550  1.00  0.00            
ATOM     74  C22 GCD     1      22.360  21.850  34.890  1.00  0.00            
ATOM     75  H36 GCD     1      22.500  22.470  35.780  1.00  0.00            
ATOM     76  O18 GCD     1      20.930  21.500  34.620  1.00  0.00            
ATOM     77  C23 GCD     1      20.680  20.780  33.420  1.00  0.00            
ATOM     78  H37 GCD     1      21.200  21.230  32.570  1.00  0.00            
ATOM     79  C24 GCD     1      19.250  20.830  33.050  1.00  0.00            
ATOM     80  H38 GCD     1      19.120  20.330  32.080  1.00  0.00            
ATOM     81  H39 GCD     1      18.980  21.870  32.840  1.00  0.00            
ATOM     82  O19 GCD     1      18.400  20.270  33.960  1.00  0.00            
ATOM     83  H40 GCD     1      18.740  20.490  34.840  1.00  0.00            
ATOM     84  O20 GCD     1      22.780  22.580  33.730  1.00  0.00            
ATOM     85  C25 GCD     1      23.520  23.780  33.990  1.00  0.00            
ATOM     86  H41 GCD     1      23.930  23.860  35.000  1.00  0.00            
ATOM     87  C26 GCD     1      24.790  23.770  33.260  1.00  0.00            
ATOM     88  H42 GCD     1      24.750  23.430  32.210  1.00  0.00            
ATOM     89  O21 GCD     1      25.730  22.810  33.800  1.00  0.00            
ATOM     90  H43 GCD     1      26.380  22.680  33.090  1.00  0.00            
ATOM     91  C27 GCD     1      25.430  25.150  33.260  1.00  0.00            
ATOM     92  H44 GCD     1      25.890  25.420  34.220  1.00  0.00            
ATOM     93  O22 GCD     1      26.520  25.210  32.360  1.00  0.00            
ATOM     94  H45 GCD     1      26.130  25.210  31.470  1.00  0.00            
ATOM     95  C28 GCD     1      24.450  26.250  32.910  1.00  0.00            
ATOM     96  H46 GCD     1      25.010  27.180  33.040  1.00  0.00            
ATOM     97  O23 GCD     1      23.410  26.180  33.860  1.00  0.00            
ATOM     98  C29 GCD     1      22.590  24.980  33.740  1.00  0.00            
ATOM     99  H47 GCD     1      22.070  24.870  32.780  1.00  0.00            
ATOM    100  C30 GCD     1      21.430  25.190  34.720  1.00  0.00            
ATOM    101  H48 GCD     1      21.820  25.170  35.750  1.00  0.00            
ATOM    102  H49 GCD     1      20.730  24.360  34.590  1.00  0.00            
ATOM    103  O24 GCD     1      20.680  26.290  34.390  1.00  0.00            
ATOM    104  H50 GCD     1      19.770  26.210  34.700  1.00  0.00            
ATOM    105  O25 GCD     1      23.910  26.220  31.610  1.00  0.00            
ATOM    106  C31 GCD     1      24.490  26.960  30.600  1.00  0.00            
ATOM    107  H51 GCD     1      25.460  27.400  30.880  1.00  0.00            
ATOM    108  C32 GCD     1      24.700  26.100  29.350  1.00  0.00            
ATOM    109  H52 GCD     1      23.800  25.540  29.070  1.00  0.00            
ATOM    110  O26 GCD     1      25.720  25.100  29.750  1.00  0.00            
ATOM    111  H53 GCD     1      25.880  24.390  29.110  1.00  0.00            
ATOM    112  C33 GCD     1      25.130  26.900  28.100  1.00  0.00            
ATOM    113  H54 GCD     1      26.100  27.390  28.310  1.00  0.00            
ATOM    114  O27 GCD     1      25.300  26.120  26.930  1.00  0.00            
ATOM    115  H55 GCD     1      25.570  25.200  27.080  1.00  0.00            
ATOM    116  C34 GCD     1      24.190  27.990  27.850  1.00  0.00            
ATOM    117  H56 GCD     1      24.650  28.610  27.080  1.00  0.00            
ATOM    118  O28 GCD     1      24.100  28.730  29.020  1.00  0.00            
ATOM    119  C35 GCD     1      23.560  28.100  30.140  1.00  0.00            
ATOM    120  H57 GCD     1      22.610  27.640  29.870  1.00  0.00            
ATOM    121  C36 GCD     1      23.300  29.190  31.190  1.00  0.00            
ATOM    122  H58 GCD     1      24.240  29.740  31.340  1.00  0.00            
ATOM    123  H59 GCD     1      23.060  28.720  32.150  1.00  0.00            
ATOM    124  O29 GCD     1      22.290  30.160  30.780  1.00  0.00            
ATOM    125  H60 GCD     1      22.510  30.610  29.960  1.00  0.00            
ATOM    126  O30 GCD     1      22.960  27.480  27.380  1.00  0.00            
ATOM    127  C37 GCD     1      22.320  28.080  26.280  1.00  0.00            
ATOM    128  H61 GCD     1      22.620  29.130  26.230  1.00  0.00            
ATOM    129  C38 GCD     1      22.750  27.320  25.070  1.00  0.00            
ATOM    130  H62 GCD     1      22.400  26.280  25.120  1.00  0.00            
ATOM    131  O31 GCD     1      24.180  27.440  24.920  1.00  0.00            
ATOM    132  H63 GCD     1      24.620  27.120  25.710  1.00  0.00            
ATOM    133  C39 GCD     1      22.020  27.950  23.810  1.00  0.00            
ATOM    134  H64 GCD     1      22.260  29.020  23.710  1.00  0.00            
ATOM    135  O32 GCD     1      22.410  27.320  22.630  1.00  0.00            
ATOM    136  H65 GCD     1      22.140  26.420  22.800  1.00  0.00            
ATOM    137  C40 GCD     1      20.420  27.800  24.080  1.00  0.00            
ATOM    138  H66 GCD     1      19.750  28.140  23.290  1.00  0.00            
ATOM    139  O33 GCD     1      20.030  28.330  25.290  1.00  0.00            
ATOM    140  C41 GCD     1      20.750  28.000  26.460  1.00  0.00            
ATOM    141  H67 GCD     1      20.610  26.980  26.840  1.00  0.00            
ATOM    142  C42 GCD     1      20.210  28.800  27.610  1.00  0.00            
ATOM    143  H68 GCD     1      20.680  28.390  28.510  1.00  0.00            
ATOM    144  H69 GCD     1      19.130  28.650  27.710  1.00  0.00            
ATOM    145  O34 GCD     1      20.470  30.210  27.420  1.00  0.00            
ATOM    146  H70 GCD     1      19.890  30.460  26.690  1.00  0.00            
ATOM    147  O35 GCD     1      20.110  26.460  24.210  1.00  0.00            
ATOM    148  C43 GCD     1      19.060  25.930  23.310  1.00  0.00            
ATOM    149  H71 GCD     1      18.610  26.730  22.700  1.00  0.00            
ATOM    150  C44 GCD     1      19.650  24.920  22.270  1.00  0.00            
ATOM    151  H72 GCD     1      20.230  24.090  22.700  1.00  0.00            
ATOM    152  O36 GCD     1      20.490  25.640  21.460  1.00  0.00            
ATOM    153  H73 GCD     1      20.520  25.250  20.580  1.00  0.00            
ATOM    154  C45 GCD     1      18.540  24.290  21.500  1.00  0.00            
ATOM    155  H74 GCD     1      18.010  25.150  21.070  1.00  0.00            
ATOM    156  O37 GCD     1      19.040  23.430  20.510  1.00  0.00            
ATOM    157  H75 GCD     1      18.950  22.520  20.810  1.00  0.00            
ATOM    158  C46 GCD     1      17.490  23.690  22.420  1.00  0.00            
ATOM    159  H76 GCD     1      16.700  23.330  21.750  1.00  0.00            
ATOM    160  O38 GCD     1      18.060  22.560  23.000  1.00  0.00            
ATOM    161  O39 GCD     1      17.050  24.710  23.340  1.00  0.00            
ATOM    162  C47 GCD     1      18.070  25.210  24.220  1.00  0.00            
ATOM    163  H77 GCD     1      18.550  24.350  24.690  1.00  0.00            
ATOM    164  C48 GCD     1      17.420  26.010  25.270  1.00  0.00            
ATOM    165  H78 GCD     1      18.260  26.380  25.880  1.00  0.00            
ATOM    166  H79 GCD     1      16.780  25.320  25.830  1.00  0.00            
ATOM    167  O40 GCD     1      16.570  27.020  24.830  1.00  0.00            
ATOM    168  H80 GCD     1      15.710  26.590  24.870  1.00  0.00            
ATOM    169  C1  CN4     2      22.240  21.220  23.030  1.00  0.00            
ATOM    170  C2  CN4     2      23.070  21.210  24.370  1.00  0.00            
ATOM    171  C3  CN4     2      23.390  19.870  24.980  1.00  0.00            
ATOM    172  O1  CN4     2      22.710  18.880  24.810  1.00  0.00            
ATOM    173  O2  CN4     2      24.240  19.820  25.890  1.00  0.00            
ATOM    174  C4  CN4     2      22.410  22.090  25.430  1.00  0.00            
ATOM    175  C5  CN4     2      23.040  23.220  26.000  1.00  0.00            
ATOM    176  C6  CN4     2      22.390  24.020  27.010  1.00  0.00            
ATOM    177  C7  CN4     2      21.070  23.780  27.270  1.00  0.00            
ATOM    178  C8  CN4     2      20.280  24.660  28.210  1.00  0.00            
ATOM    179  C9  CN4     2      18.960  25.150  28.020  1.00  0.00            
ATOM    180  C10 CN4     2      18.330  26.010  28.970  1.00  0.00            
ATOM    181  C11 CN4     2      19.010  26.240  30.130  1.00  0.00            
ATOM    182  C12 CN4     2      20.310  25.790  30.370  1.00  0.00            
ATOM    183  C13 CN4     2      20.870  25.020  29.400  1.00  0.00            
ATOM    184  C14 CN4     2      20.380  22.690  26.690  1.00  0.00            
ATOM    185  F1  CN4     2      19.050  22.480  26.870  1.00  0.00            
ATOM    186  C15 CN4     2      21.070  21.840  25.770  1.00  0.00            
ATOM    187  H1  CN4     2      22.180  22.260  22.710  1.00  0.00            
ATOM    188  H2  CN4     2      22.760  20.590  22.300  1.00  0.00            
ATOM    189  H3  CN4     2      21.210  20.830  23.090  1.00  0.00            
ATOM    190  H4  CN4     2      24.030  21.610  24.000  1.00  0.00            
ATOM    191  H5  CN4     2      24.070  23.370  25.680  1.00  0.00            
ATOM    192  H6  CN4     2      22.870  24.940  27.330  1.00  0.00            
ATOM    193  H7  CN4     2      18.420  24.880  27.110  1.00  0.00            
ATOM    194  H8  CN4     2      17.340  26.420  28.800  1.00  0.00            
ATOM    195  H9  CN4     2      18.470  26.880  30.820  1.00  0.00            
ATOM    196  H10 CN4     2      20.740  25.910  31.360  1.00  0.00            
ATOM    197  H11 CN4     2      21.880  24.660  29.560  1.00  0.00            
ATOM    198  H12 CN4     2      20.440  21.080  25.320  1.00  0.00            
TER
ENDMDL
MODEL        1
ATOM      1  H1  GCD     1      23.150  15.520  25.710  1.00  0.00            
ATOM      2  O1  GCD     1      22.370  16.080  25.800  1.00  0.00            
ATOM      3  C1  GCD     1      21.200  15.350  26.180  1.00  0.00            
ATOM      4  H2  GCD     1      20.610  15.960  26.870  1.00  0.00            
ATOM      5  H3  GCD     1      20.530  15.050  25.370  1.00  0.00            
ATOM      6  C2  GCD     1      21.560  14.100  26.960  1.00  0.00            
ATOM      7  H4  GCD     1      20.650  13.620  27.340  1.00  0.00            
ATOM      8  C3  GCD     1      22.580  14.290  28.050  1.00  0.00            
ATOM      9  H5  GCD     1      23.380  14.920  27.640  1.00  0.00            
ATOM     10  C4  GCD     1      23.090  12.960  28.690  1.00  0.00            
ATOM     11  H6  GCD     1      22.210  12.500  29.160  1.00  0.00            
ATOM     12  O2  GCD     1      23.990  13.300  29.770  1.00  0.00            
ATOM     13  H7  GCD     1      23.500  13.900  30.340  1.00  0.00            
ATOM     14  C5  GCD     1      23.650  12.020  27.640  1.00  0.00            
ATOM     15  H8  GCD     1      24.500  12.490  27.120  1.00  0.00            
ATOM     16  O3  GCD     1      24.000  10.750  28.150  1.00  0.00            
ATOM     17  H9  GCD     1      23.210  10.230  28.320  1.00  0.00            
ATOM     18  C6  GCD     1      22.590  11.920  26.520  1.00  0.00            
ATOM     19  O4  GCD     1      22.210  13.220  25.960  1.00  0.00            
ATOM     20  H10 GCD     1      23.080  11.380  25.700  1.00  0.00            
ATOM     21  O5  GCD     1      21.510  11.200  27.040  1.00  0.00            
ATOM     22  C7  GCD     1      21.360   9.850  26.690  1.00  0.00            
ATOM     23  H11 GCD     1      22.300   9.450  26.310  1.00  0.00            
ATOM     24  C8  GCD     1      21.000   9.130  27.990  1.00  0.00            
ATOM     25  H12 GCD     1      20.060   9.560  28.340  1.00  0.00            
ATOM     26  O6  GCD     1      21.990   9.130  29.050  1.00  0.00            
ATOM     27  H13 GCD     1      21.710   8.470  29.690  1.00  0.00            
ATOM     28  C9  GCD     1      20.580   7.730  27.670  1.00  0.00            
ATOM     29  H14 GCD     1      21.480   7.360  27.170  1.00  0.00            
ATOM     30  O7  GCD     1      20.270   6.840  28.690  1.00  0.00            
ATOM     31  H15 GCD     1      20.810   6.990  29.470  1.00  0.00            
ATOM     32  C10 GCD     1      19.440   7.700  26.610  1.00  0.00            
ATOM     33  H16 GCD     1      19.270   6.660  26.320  1.00  0.00            
ATOM     34  O8  GCD     1      19.830   8.430  25.410  1.00  0.00            
ATOM     35  C11 GCD     1      20.250   9.740  25.560  1.00  0.00            
ATOM     36  H17 GCD     1      19.390  10.350  25.850  1.00  0.00            
ATOM     37  C12 GCD     1      20.630  10.320  24.270  1.00  0.00            
ATOM     38  H18 GCD     1      20.820  11.380  24.450  1.00  0.00            
ATOM     39  H19 GCD     1      19.830  10.170  23.530  1.00  0.00            
ATOM     40  O9  GCD     1      21.780   9.650  23.740  1.00  0.00            
ATOM     41  H20 GCD     1      21.560   8.720  23.700  1.00  0.00            
ATOM     42  O10 GCD     1      18.220   8.280  27.180  1.00  0.00            
ATOM     43  C13 GCD     1      17.020   7.560  27.050  1.00  0.00            
ATOM     44  H21 GCD     1      17.060   6.870  26.200  1.00  0.00            
ATOM     45  C14 GCD     1      16.800   6.690  28.290  1.00  0.00            
ATOM     46  H22 GCD     1      17.030   7.230  29.220  1.00  0.00            
ATOM     47  O11 GCD     1      17.860   5.670  28.240  1.00  0.00            
ATOM     48  H23 GCD     1      18.630   6.190  28.480  1.00  0.00            
ATOM     49  C15 GCD     1      15.410   6.070  28.330  1.00  0.00            
ATOM     50  H24 GCD     1      15.350   5.410  27.450  1.00  0.00            
ATOM     51  O12 GCD     1      15.220   5.340  29.540  1.00  0.00            
ATOM     52  H25 GCD     1      14.740   5.880  30.190  1.00  0.00            
ATOM     53  C16 GCD     1      14.330   7.140  28.060  1.00  0.00            
ATOM     54  H26 GCD     1      13.380   6.630  27.930  1.00  0.00            
ATOM     55  O13 GCD     1      14.660   7.720  26.800  1.00  0.00            
ATOM     56  C17 GCD     1      15.850   8.550  26.910  1.00  0.00            
ATOM     57  H27 GCD     1      15.780   9.260  27.750  1.00  0.00            
ATOM     58  C18 GCD     1      16.030   9.410  25.660  1.00  0.00            
ATOM     59  H28 GCD     1      16.850  10.120  25.730  1.00  0.00            
ATOM     60  H29 GCD     1      15.080   9.950  25.720  1.00  0.00            
ATOM     61  O14 GCD     1      16.210   8.570  24.480  1.00  0.00            
ATOM     62  H30 GCD     1      15.350   8.160  24.330  1.00  0.00            
ATOM     63  O15 GCD     1      14.240   8.020  29.160  1.00  0.00            
ATOM     64  C19 GCD     1      13.090   7.980  30.040  1.00  0.00            
ATOM     65  H31 GCD     1      12.520   7.050  29.990  1.00  0.00            
ATOM     66  C20 GCD     1      13.660   8.130  31.450  1.00  0.00            
ATOM     67  H32 GCD     1      14.240   9.060  31.440  1.00  0.00            
ATOM     68  O16 GCD     1      14.470   6.960  31.750  1.00  0.00            
ATOM     69  H33 GCD     1      14.980   7.130  32.550  1.00  0.00            
ATOM     70  C21 GCD     1      12.560   8.300  32.460  1.00  0.00            
ATOM     71  H34 GCD     1      11.880   7.460  32.310  1.00  0.00            
ATOM     72  O17 GCD     1      13.160   8.320  33.790  1.00  0.00            
ATOM     73  H35 GCD     1      13.680   9.130  33.860  1.00  0.00            
ATOM     74  C22 GCD     1      11.720   9.490  32.090  1.00  0.00            
ATOM     75  H36 GCD     1      10.820   9.540  32.710  1.00  0.00            
ATOM     76  O18 GCD     1      11.230   9.340  30.780  1.00  0.00            
ATOM     77  C23 GCD     1      12.280   9.230  29.810  1.00  0.00            
ATOM     78  H37 GCD     1      12.820  10.180  29.810  1.00  0.00            
ATOM     79  C24 GCD     1      11.700   9.170  28.360  1.00  0.00            
ATOM     80  H38 GCD     1      12.590   9.050  27.720  1.00  0.00            
ATOM     81  H39 GCD     1      11.180  10.100  28.090  1.00  0.00            
ATOM     82  O19 GCD     1      10.830   8.080  28.140  1.00  0.00            
ATOM     83  H40 GCD     1      10.250   8.110  28.910  1.00  0.00            
ATOM     84  O20 GCD     1      12.450  10.680  32.160  1.00  0.00            
ATOM     85  C25 GCD     1      12.290  11.490  33.320  1.00  0.00            
ATOM     86  H41 GCD     1      11.740  10.940  34.100  1.00  0.00            
ATOM     87  C26 GCD     1      13.710  11.900  33.780  1.00  0.00            
ATOM     88  H42 GCD     1      14.160  12.360  32.890  1.00  0.00            
ATOM     89  O21 GCD     1      14.480  10.750  34.170  1.00  0.00            
ATOM     90  H43 GCD     1      15.420  10.980  34.210  1.00  0.00            
ATOM     91  C27 GCD     1      13.670  12.940  34.940  1.00  0.00            
ATOM     92  H44 GCD     1      13.230  12.360  35.760  1.00  0.00            
ATOM     93  O22 GCD     1      14.950  13.480  35.270  1.00  0.00            
ATOM     94  H45 GCD     1      15.220  13.960  34.470  1.00  0.00            
ATOM     95  C28 GCD     1      12.710  14.050  34.500  1.00  0.00            
ATOM     96  H46 GCD     1      12.460  14.660  35.370  1.00  0.00            
ATOM     97  O23 GCD     1      11.450  13.630  34.000  1.00  0.00            
ATOM     98  C29 GCD     1      11.510  12.660  32.880  1.00  0.00            
ATOM     99  H47 GCD     1      12.140  13.050  32.070  1.00  0.00            
ATOM    100  C30 GCD     1      10.060  12.430  32.400  1.00  0.00            
ATOM    101  H48 GCD     1      10.110  11.810  31.500  1.00  0.00            
ATOM    102  H49 GCD     1       9.660  13.420  32.160  1.00  0.00            
ATOM    103  O24 GCD     1       9.230  11.730  33.310  1.00  0.00            
ATOM    104  H50 GCD     1       8.530  11.250  32.850  1.00  0.00            
ATOM    105  O25 GCD     1      13.310  14.830  33.430  1.00  0.00            
ATOM    106  C31 GCD     1      12.830  16.200  33.290  1.00  0.00            
ATOM    107  H51 GCD     1      11.740  16.100  33.330  1.00  0.00            
ATOM    108  C32 GCD     1      13.480  17.050  34.390  1.00  0.00            
ATOM    109  H52 GCD     1      14.540  16.770  34.470  1.00  0.00            
ATOM    110  O26 GCD     1      12.870  16.910  35.670  1.00  0.00            
ATOM    111  H53 GCD     1      13.120  17.730  36.120  1.00  0.00            
ATOM    112  C33 GCD     1      13.490  18.560  34.150  1.00  0.00            
ATOM    113  H54 GCD     1      12.450  18.880  34.250  1.00  0.00            
ATOM    114  O27 GCD     1      14.180  19.330  35.140  1.00  0.00            
ATOM    115  H55 GCD     1      15.120  19.280  34.940  1.00  0.00            
ATOM    116  C34 GCD     1      13.980  18.840  32.780  1.00  0.00            
ATOM    117  H56 GCD     1      13.860  19.900  32.540  1.00  0.00            
ATOM    118  O28 GCD     1      13.150  18.160  31.900  1.00  0.00            
ATOM    119  C35 GCD     1      13.200  16.690  31.920  1.00  0.00            
ATOM    120  H57 GCD     1      14.200  16.350  31.610  1.00  0.00            
ATOM    121  C36 GCD     1      12.270  16.150  30.780  1.00  0.00            
ATOM    122  H58 GCD     1      12.480  15.120  30.470  1.00  0.00            
ATOM    123  H59 GCD     1      12.600  16.700  29.890  1.00  0.00            
ATOM    124  O29 GCD     1      10.910  16.370  30.960  1.00  0.00            
ATOM    125  H60 GCD     1      10.620  16.630  30.080  1.00  0.00            
ATOM    126  O30 GCD     1      15.320  18.400  32.570  1.00  0.00            
ATOM    127  C37 GCD     1      16.330  19.370  32.290  1.00  0.00            
ATOM    128  H61 GCD     1      16.040  20.420  32.360  1.00  0.00            
ATOM    129  C38 GCD     1      17.550  19.180  33.290  1.00  0.00            
ATOM    130  H62 GCD     1      17.900  18.140  33.220  1.00  0.00            
ATOM    131  O31 GCD     1      17.250  19.550  34.650  1.00  0.00            
ATOM    132  H63 GCD     1      17.910  19.220  35.280  1.00  0.00            
ATOM    133  C39 GCD     1      18.830  19.990  32.820  1.00  0.00            
ATOM    134  H64 GCD     1      18.570  21.050  32.850  1.00  0.00            
ATOM    135  O32 GCD     1      20.040  19.810  33.550  1.00  0.00            
ATOM    136  H65 GCD     1      20.380  18.910  33.510  1.00  0.00            
ATOM    137  C40 GCD     1      19.110  19.570  31.400  1.00  0.00            
ATOM    138  H66 GCD     1      19.920  20.230  31.090  1.00  0.00            
ATOM    139  O33 GCD     1      17.960  19.880  30.580  1.00  0.00            
ATOM    140  C41 GCD     1      16.740  19.100  30.840  1.00  0.00            
ATOM    141  H67 GCD     1      17.110  18.070  30.710  1.00  0.00            
ATOM    142  C42 GCD     1      15.710  19.430  29.740  1.00  0.00            
ATOM    143  H68 GCD     1      15.590  20.520  29.700  1.00  0.00            
ATOM    144  H69 GCD     1      14.760  18.960  30.010  1.00  0.00            
ATOM    145  O34 GCD     1      16.290  18.960  28.540  1.00  0.00            
ATOM    146  H70 GCD     1      17.240  19.120  28.500  1.00  0.00            
ATOM    147  O35 GCD     1      19.460  18.210  31.240  1.00  0.00            
ATOM    148  C43 GCD     1      20.760  17.930  30.700  1.00  0.00            
ATOM    149  H71 GCD     1      21.370  18.850  30.780  1.00  0.00            
ATOM    150  C44 GCD     1      21.320  16.820  31.550  1.00  0.00            
ATOM    151  H72 GCD     1      20.660  15.940  31.450  1.00  0.00            
ATOM    152  O36 GCD     1      21.370  17.220  32.930  1.00  0.00            
ATOM    153  H73 GCD     1      21.830  16.580  33.490  1.00  0.00            
ATOM    154  C45 GCD     1      22.700  16.480  30.990  1.00  0.00            
ATOM    155  H74 GCD     1      23.350  17.330  31.210  1.00  0.00            
ATOM    156  O37 GCD     1      23.320  15.330  31.590  1.00  0.00            
ATOM    157  H75 GCD     1      23.240  15.450  32.540  1.00  0.00            
ATOM    158  C46 GCD     1      22.570  16.240  29.430  1.00  0.00            
ATOM    159  H76 GCD     1      23.600  16.220  29.060  1.00  0.00            
ATOM    160  O38 GCD     1      21.960  14.990  29.110  1.00  0.00            
ATOM    161  O39 GCD     1      22.070  17.380  28.820  1.00  0.00            
ATOM    162  C47 GCD     1      20.690  17.600  29.160  1.00  0.00            
ATOM    163  H77 GCD     1      20.190  16.630  29.080  1.00  0.00            
ATOM    164  C48 GCD     1      20.090  18.730  28.300  1.00  0.00            
ATOM    165  H78 GCD     1      19.070  18.940  28.630  1.00  0.00            
ATOM    166  H79 GCD     1      20.020  18.390  27.260  1.00  0.00            
ATOM    167  O40 GCD     1      20.710  19.970  28.520  1.00  0.00            
ATOM    168  H80 GCD     1      21.260  20.080  27.730  1.00  0.00            
ATOM    169  C1  CN4     2      21.060   8.390  34.270  1.00  0.00            
ATOM    170  C2  CN4     2      20.690   7.910  32.860  1.00  0.00            
ATOM    171  C3  CN4     2      21.880   7.600  31.910  1.00  0.00            
ATOM    172  O1  CN4     2      23.000   7.750  32.320  1.00  0.00            
ATOM    173  O2  CN4     2      21.740   7.260  30.780  1.00  0.00            
ATOM    174  C4  CN4     2      19.680   8.790  32.090  1.00  0.00            
ATOM    175  C5  CN4     2      18.360   8.340  31.800  1.00  0.00            
ATOM    176  C6  CN4     2      17.470   9.140  31.090  1.00  0.00            
ATOM    177  C7  CN4     2      17.850  10.380  30.540  1.00  0.00            
ATOM    178  C8  CN4     2      16.930  11.260  29.780  1.00  0.00            
ATOM    179  C9  CN4     2      15.720  11.770  30.400  1.00  0.00            
ATOM    180  C10 CN4     2      14.820  12.610  29.570  1.00  0.00            
ATOM    181  C11 CN4     2      15.180  12.920  28.280  1.00  0.00            
ATOM    182  C12 CN4     2      16.310  12.420  27.720  1.00  0.00            
ATOM    183  C13 CN4     2      17.140  11.610  28.440  1.00  0.00            
ATOM    184  C14 CN4     2      19.170  10.790  30.830  1.00  0.00            
ATOM    185  F1  CN4     2      19.650  11.980  30.390  1.00  0.00            
ATOM    186  C15 CN4     2      20.070  10.060  31.620  1.00  0.00            
ATOM    187  H1  CN4     2      21.660   9.300  34.260  1.00  0.00            
ATOM    188  H2  CN4     2      20.150   8.620  34.850  1.00  0.00            
ATOM    189  H3  CN4     2      21.680   7.610  34.720  1.00  0.00            
ATOM    190  H4  CN4     2      20.180   6.960  33.080  1.00  0.00            
ATOM    191  H5  CN4     2      18.050   7.380  32.210  1.00  0.00            
ATOM    192  H6  CN4     2      16.480   8.710  30.910  1.00  0.00            
ATOM    193  H7  CN4     2      15.350  11.420  31.350  1.00  0.00            
ATOM    194  H8  CN4     2      13.930  13.030  30.040  1.00  0.00            
ATOM    195  H9  CN4     2      14.540  13.620  27.740  1.00  0.00            
ATOM    196  H10 CN4     2      16.550  12.750  26.720  1.00  0.00            
ATOM    197  H11 CN4     2      18.000  11.160  27.950  1.00  0.00            
ATOM    198  H12 CN4     2      21.100  10.400  31.750  1.00  0.00            
TER
ENDMDL
MODEL        1
ATOM      1  H1  GCD     1      31.370   7.190  36.910  1.00  0.00            
ATOM      2  O1  GCD     1      30.750   7.150  37.650  1.00  0.00            
ATOM      3  C1  GCD     1      29.570   6.610  37.130  1.00  0.00            
ATOM      4  H2  GCD     1      28.800   6.560  37.910  1.00  0.00            
ATOM      5  H3  GCD     1      29.200   7.390  36.450  1.00  0.00            
ATOM      6  C2  GCD     1      29.620   5.290  36.390  1.00  0.00            
ATOM      7  H4  GCD     1      28.590   5.130  36.050  1.00  0.00            
ATOM      8  C3  GCD     1      30.080   4.210  37.230  1.00  0.00            
ATOM      9  H5  GCD     1      30.990   4.540  37.760  1.00  0.00            
ATOM     10  C4  GCD     1      30.370   3.010  36.380  1.00  0.00            
ATOM     11  H6  GCD     1      29.390   2.590  36.110  1.00  0.00            
ATOM     12  O2  GCD     1      31.000   2.020  37.210  1.00  0.00            
ATOM     13  H7  GCD     1      30.500   2.040  38.030  1.00  0.00            
ATOM     14  C5  GCD     1      31.120   3.260  35.110  1.00  0.00            
ATOM     15  H8  GCD     1      32.130   3.590  35.420  1.00  0.00            
ATOM     16  O3  GCD     1      31.300   2.110  34.270  1.00  0.00            
ATOM     17  H9  GCD     1      30.400   1.900  34.010  1.00  0.00            
ATOM     18  C6  GCD     1      30.490   4.400  34.390  1.00  0.00            
ATOM     19  O4  GCD     1      30.480   5.520  35.260  1.00  0.00            
ATOM     20  H10 GCD     1      31.240   4.720  33.660  1.00  0.00            
ATOM     21  O5  GCD     1      29.160   4.210  33.830  1.00  0.00            
ATOM     22  C7  GCD     1      29.150   3.520  32.570  1.00  0.00            
ATOM     23  H11 GCD     1      30.120   3.020  32.420  1.00  0.00            
ATOM     24  C8  GCD     1      28.050   2.510  32.690  1.00  0.00            
ATOM     25  H12 GCD     1      27.110   2.890  33.130  1.00  0.00            
ATOM     26  O6  GCD     1      28.480   1.500  33.620  1.00  0.00            
ATOM     27  H13 GCD     1      27.710   1.000  33.920  1.00  0.00            
ATOM     28  C9  GCD     1      27.740   1.900  31.260  1.00  0.00            
ATOM     29  H14 GCD     1      28.690   1.410  31.020  1.00  0.00            
ATOM     30  O7  GCD     1      26.640   0.950  31.240  1.00  0.00            
ATOM     31  H15 GCD     1      25.830   1.420  31.020  1.00  0.00            
ATOM     32  C10 GCD     1      27.510   2.910  30.210  1.00  0.00            
ATOM     33  H16 GCD     1      27.460   2.420  29.240  1.00  0.00            
ATOM     34  O8  GCD     1      28.590   3.790  30.170  1.00  0.00            
ATOM     35  C11 GCD     1      28.800   4.560  31.400  1.00  0.00            
ATOM     36  H17 GCD     1      27.880   5.100  31.660  1.00  0.00            
ATOM     37  C12 GCD     1      30.010   5.530  31.230  1.00  0.00            
ATOM     38  H18 GCD     1      30.140   6.200  32.080  1.00  0.00            
ATOM     39  H19 GCD     1      29.860   6.240  30.410  1.00  0.00            
ATOM     40  O9  GCD     1      31.270   4.860  31.040  1.00  0.00            
ATOM     41  H20 GCD     1      31.890   5.590  31.020  1.00  0.00            
ATOM     42  O10 GCD     1      26.230   3.600  30.510  1.00  0.00            
ATOM     43  C13 GCD     1      25.230   3.940  29.600  1.00  0.00            
ATOM     44  H21 GCD     1      25.530   3.590  28.600  1.00  0.00            
ATOM     45  C14 GCD     1      23.940   3.240  30.030  1.00  0.00            
ATOM     46  H22 GCD     1      23.680   3.580  31.040  1.00  0.00            
ATOM     47  O11 GCD     1      24.060   1.820  29.900  1.00  0.00            
ATOM     48  H23 GCD     1      24.070   1.650  28.950  1.00  0.00            
ATOM     49  C15 GCD     1      22.780   3.600  29.070  1.00  0.00            
ATOM     50  H24 GCD     1      23.000   3.290  28.040  1.00  0.00            
ATOM     51  O12 GCD     1      21.490   3.000  29.410  1.00  0.00            
ATOM     52  H25 GCD     1      20.830   3.690  29.530  1.00  0.00            
ATOM     53  C16 GCD     1      22.740   5.120  28.900  1.00  0.00            
ATOM     54  H26 GCD     1      22.030   5.410  28.120  1.00  0.00            
ATOM     55  O13 GCD     1      24.040   5.570  28.580  1.00  0.00            
ATOM     56  C17 GCD     1      25.130   5.500  29.490  1.00  0.00            
ATOM     57  H27 GCD     1      24.960   6.020  30.440  1.00  0.00            
ATOM     58  C18 GCD     1      26.380   6.110  28.850  1.00  0.00            
ATOM     59  H28 GCD     1      26.480   5.510  27.930  1.00  0.00            
ATOM     60  H29 GCD     1      27.280   5.890  29.440  1.00  0.00            
ATOM     61  O14 GCD     1      26.320   7.490  28.530  1.00  0.00            
ATOM     62  H30 GCD     1      25.490   7.610  28.050  1.00  0.00            
ATOM     63  O15 GCD     1      22.410   5.810  30.120  1.00  0.00            
ATOM     64  C19 GCD     1      21.400   6.770  29.820  1.00  0.00            
ATOM     65  H31 GCD     1      21.510   7.160  28.800  1.00  0.00            
ATOM     66  C20 GCD     1      20.040   6.180  30.060  1.00  0.00            
ATOM     67  H32 GCD     1      20.010   5.700  31.050  1.00  0.00            
ATOM     68  O16 GCD     1      19.770   5.160  29.160  1.00  0.00            
ATOM     69  H33 GCD     1      18.820   5.060  29.070  1.00  0.00            
ATOM     70  C21 GCD     1      18.890   7.160  30.210  1.00  0.00            
ATOM     71  H34 GCD     1      18.640   7.720  29.300  1.00  0.00            
ATOM     72  O17 GCD     1      17.660   6.490  30.580  1.00  0.00            
ATOM     73  H35 GCD     1      17.730   6.270  31.520  1.00  0.00            
ATOM     74  C22 GCD     1      19.280   8.190  31.220  1.00  0.00            
ATOM     75  H36 GCD     1      18.560   9.020  31.190  1.00  0.00            
ATOM     76  O18 GCD     1      20.490   8.800  30.820  1.00  0.00            
ATOM     77  C23 GCD     1      21.660   8.030  30.670  1.00  0.00            
ATOM     78  H37 GCD     1      22.050   7.750  31.660  1.00  0.00            
ATOM     79  C24 GCD     1      22.670   8.950  30.070  1.00  0.00            
ATOM     80  H38 GCD     1      22.160   9.370  29.200  1.00  0.00            
ATOM     81  H39 GCD     1      23.540   8.330  29.820  1.00  0.00            
ATOM     82  O19 GCD     1      23.070  10.010  30.900  1.00  0.00            
ATOM     83  H40 GCD     1      22.440  10.740  30.860  1.00  0.00            
ATOM     84  O20 GCD     1      19.440   7.600  32.480  1.00  0.00            
ATOM     85  C25 GCD     1      18.590   7.890  33.620  1.00  0.00            
ATOM     86  H41 GCD     1      17.840   8.640  33.320  1.00  0.00            
ATOM     87  C26 GCD     1      17.900   6.650  34.210  1.00  0.00            
ATOM     88  H42 GCD     1      18.710   5.940  34.430  1.00  0.00            
ATOM     89  O21 GCD     1      17.040   6.010  33.180  1.00  0.00            
ATOM     90  H43 GCD     1      16.790   5.100  33.380  1.00  0.00            
ATOM     91  C27 GCD     1      17.170   7.040  35.480  1.00  0.00            
ATOM     92  H44 GCD     1      16.450   7.810  35.180  1.00  0.00            
ATOM     93  O22 GCD     1      16.510   5.980  36.060  1.00  0.00            
ATOM     94  H45 GCD     1      17.170   5.340  36.330  1.00  0.00            
ATOM     95  C28 GCD     1      18.110   7.810  36.450  1.00  0.00            
ATOM     96  H46 GCD     1      17.560   8.270  37.280  1.00  0.00            
ATOM     97  O23 GCD     1      18.700   8.920  35.810  1.00  0.00            
ATOM     98  C29 GCD     1      19.450   8.560  34.630  1.00  0.00            
ATOM     99  H47 GCD     1      20.190   7.830  34.950  1.00  0.00            
ATOM    100  C30 GCD     1      20.130   9.830  34.210  1.00  0.00            
ATOM    101  H48 GCD     1      20.720   9.520  33.330  1.00  0.00            
ATOM    102  H49 GCD     1      20.720  10.280  35.020  1.00  0.00            
ATOM    103  O24 GCD     1      19.180  10.800  33.720  1.00  0.00            
ATOM    104  H50 GCD     1      19.650  11.220  32.990  1.00  0.00            
ATOM    105  O25 GCD     1      19.070   6.940  36.960  1.00  0.00            
ATOM    106  C31 GCD     1      18.760   6.330  38.220  1.00  0.00            
ATOM    107  H51 GCD     1      17.680   6.330  38.430  1.00  0.00            
ATOM    108  C32 GCD     1      19.140   4.850  37.990  1.00  0.00            
ATOM    109  H52 GCD     1      20.160   4.810  37.590  1.00  0.00            
ATOM    110  O26 GCD     1      18.310   4.190  37.000  1.00  0.00            
ATOM    111  H53 GCD     1      18.860   3.500  36.590  1.00  0.00            
ATOM    112  C33 GCD     1      19.110   4.120  39.360  1.00  0.00            
ATOM    113  H54 GCD     1      18.050   4.180  39.640  1.00  0.00            
ATOM    114  O27 GCD     1      19.560   2.780  39.140  1.00  0.00            
ATOM    115  H55 GCD     1      19.330   2.510  38.250  1.00  0.00            
ATOM    116  C34 GCD     1      19.940   4.770  40.490  1.00  0.00            
ATOM    117  H56 GCD     1      19.800   4.360  41.490  1.00  0.00            
ATOM    118  O28 GCD     1      19.540   6.190  40.570  1.00  0.00            
ATOM    119  C35 GCD     1      19.650   6.960  39.350  1.00  0.00            
ATOM    120  H57 GCD     1      20.630   6.980  38.860  1.00  0.00            
ATOM    121  C36 GCD     1      19.260   8.420  39.580  1.00  0.00            
ATOM    122  H58 GCD     1      19.410   9.010  38.660  1.00  0.00            
ATOM    123  H59 GCD     1      19.940   8.770  40.360  1.00  0.00            
ATOM    124  O29 GCD     1      17.930   8.460  39.990  1.00  0.00            
ATOM    125  H60 GCD     1      17.790   9.410  40.100  1.00  0.00            
ATOM    126  O30 GCD     1      21.320   4.700  40.180  1.00  0.00            
ATOM    127  C37 GCD     1      22.130   4.610  41.380  1.00  0.00            
ATOM    128  H61 GCD     1      21.560   4.890  42.270  1.00  0.00            
ATOM    129  C38 GCD     1      22.600   3.160  41.430  1.00  0.00            
ATOM    130  H62 GCD     1      22.770   2.860  40.390  1.00  0.00            
ATOM    131  O31 GCD     1      21.460   2.440  41.930  1.00  0.00            
ATOM    132  H63 GCD     1      21.530   1.490  41.790  1.00  0.00            
ATOM    133  C39 GCD     1      23.810   2.870  42.320  1.00  0.00            
ATOM    134  H64 GCD     1      23.470   2.930  43.360  1.00  0.00            
ATOM    135  O32 GCD     1      24.270   1.550  41.980  1.00  0.00            
ATOM    136  H65 GCD     1      23.560   0.920  41.860  1.00  0.00            
ATOM    137  C40 GCD     1      24.880   3.910  42.180  1.00  0.00            
ATOM    138  H66 GCD     1      25.490   3.790  43.080  1.00  0.00            
ATOM    139  O33 GCD     1      24.310   5.230  42.120  1.00  0.00            
ATOM    140  C41 GCD     1      23.300   5.570  41.180  1.00  0.00            
ATOM    141  H67 GCD     1      23.680   5.610  40.150  1.00  0.00            
ATOM    142  C42 GCD     1      22.830   7.040  41.410  1.00  0.00            
ATOM    143  H68 GCD     1      22.060   7.270  40.670  1.00  0.00            
ATOM    144  H69 GCD     1      23.680   7.720  41.320  1.00  0.00            
ATOM    145  O34 GCD     1      22.270   7.260  42.710  1.00  0.00            
ATOM    146  H70 GCD     1      21.450   6.760  42.760  1.00  0.00            
ATOM    147  O35 GCD     1      25.570   3.760  40.940  1.00  0.00            
ATOM    148  C43 GCD     1      26.970   3.710  40.940  1.00  0.00            
ATOM    149  H71 GCD     1      27.430   3.660  41.940  1.00  0.00            
ATOM    150  C44 GCD     1      27.370   2.480  40.170  1.00  0.00            
ATOM    151  H72 GCD     1      26.920   2.630  39.180  1.00  0.00            
ATOM    152  O36 GCD     1      26.770   1.290  40.770  1.00  0.00            
ATOM    153  H73 GCD     1      25.840   1.540  40.910  1.00  0.00            
ATOM    154  C45 GCD     1      28.850   2.380  40.030  1.00  0.00            
ATOM    155  H74 GCD     1      29.300   2.300  41.030  1.00  0.00            
ATOM    156  O37 GCD     1      29.300   1.250  39.250  1.00  0.00            
ATOM    157  H75 GCD     1      28.820   0.470  39.550  1.00  0.00            
ATOM    158  C46 GCD     1      29.470   3.730  39.520  1.00  0.00            
ATOM    159  H76 GCD     1      30.560   3.750  39.610  1.00  0.00            
ATOM    160  O38 GCD     1      29.090   3.890  38.130  1.00  0.00            
ATOM    161  O39 GCD     1      29.020   4.750  40.390  1.00  0.00            
ATOM    162  C47 GCD     1      27.630   4.950  40.290  1.00  0.00            
ATOM    163  H77 GCD     1      27.210   5.200  39.310  1.00  0.00            
ATOM    164  C48 GCD     1      27.420   6.260  41.080  1.00  0.00            
ATOM    165  H78 GCD     1      27.620   6.210  42.160  1.00  0.00            
ATOM    166  H79 GCD     1      26.380   6.590  40.980  1.00  0.00            
ATOM    167  O40 GCD     1      28.230   7.310  40.480  1.00  0.00            
ATOM    168  H80 GCD     1      29.140   7.000  40.420  1.00  0.00            
ATOM    169  C1  CN4     2      19.770   2.640  33.660  1.00  0.00            
ATOM    170  C2  CN4     2      21.050   2.170  34.360  1.00  0.00            
ATOM    171  C3  CN4     2      20.800   1.850  35.850  1.00  0.00            
ATOM    172  O1  CN4     2      21.770   1.490  36.530  1.00  0.00            
ATOM    173  O2  CN4     2      19.690   2.110  36.330  1.00  0.00            
ATOM    174  C4  CN4     2      22.100   3.250  34.280  1.00  0.00            
ATOM    175  C5  CN4     2      23.310   2.960  33.700  1.00  0.00            
ATOM    176  C6  CN4     2      24.270   3.960  33.490  1.00  0.00            
ATOM    177  C7  CN4     2      23.940   5.340  33.830  1.00  0.00            
ATOM    178  C8  CN4     2      24.970   6.440  33.630  1.00  0.00            
ATOM    179  C9  CN4     2      24.600   7.760  33.190  1.00  0.00            
ATOM    180  C10 CN4     2      25.550   8.710  32.900  1.00  0.00            
ATOM    181  C11 CN4     2      26.900   8.440  33.080  1.00  0.00            
ATOM    182  C12 CN4     2      27.330   7.150  33.400  1.00  0.00            
ATOM    183  C13 CN4     2      26.390   6.160  33.820  1.00  0.00            
ATOM    184  C14 CN4     2      22.720   5.620  34.500  1.00  0.00            
ATOM    185  F1  CN4     2      22.520   6.890  34.980  1.00  0.00            
ATOM    186  C15 CN4     2      21.800   4.610  34.670  1.00  0.00            
ATOM    187  H1  CN4     2      19.890   2.710  32.570  1.00  0.00            
ATOM    188  H2  CN4     2      18.940   2.000  33.970  1.00  0.00            
ATOM    189  H3  CN4     2      19.500   3.570  34.180  1.00  0.00            
ATOM    190  H4  CN4     2      21.330   1.230  33.870  1.00  0.00            
ATOM    191  H5  CN4     2      23.430   2.000  33.200  1.00  0.00            
ATOM    192  H6  CN4     2      25.180   3.720  32.950  1.00  0.00            
ATOM    193  H7  CN4     2      23.560   8.030  33.030  1.00  0.00            
ATOM    194  H8  CN4     2      25.290   9.620  32.380  1.00  0.00            
ATOM    195  H9  CN4     2      27.660   9.170  32.830  1.00  0.00            
ATOM    196  H10 CN4     2      28.410   7.000  33.360  1.00  0.00            
ATOM    197  H11 CN4     2      26.690   5.130  33.960  1.00  0.00            
ATOM    198  H12 CN4     2      20.900   4.850  35.230  1.00  0.00            
TER
ENDMDL
MODEL        1
ATOM      1  H1  GCD     1      14.230  25.910  27.630  1.00  0.00            
ATOM      2  O1  GCD     1      14.880  25.290  27.280  1.00  0.00            
ATOM      3  C1  GCD     1      14.970  25.580  25.890  1.00  0.00            
ATOM      4  H2  GCD     1      14.050  26.110  25.610  1.00  0.00            
ATOM      5  H3  GCD     1      15.900  26.090  25.620  1.00  0.00            
ATOM      6  C2  GCD     1      15.190  24.310  25.080  1.00  0.00            
ATOM      7  H4  GCD     1      15.980  23.790  25.650  1.00  0.00            
ATOM      8  C3  GCD     1      15.430  24.590  23.560  1.00  0.00            
ATOM      9  H5  GCD     1      14.590  25.230  23.240  1.00  0.00            
ATOM     10  C4  GCD     1      15.640  23.190  22.820  1.00  0.00            
ATOM     11  H6  GCD     1      16.600  22.820  23.220  1.00  0.00            
ATOM     12  O2  GCD     1      15.850  23.490  21.420  1.00  0.00            
ATOM     13  H7  GCD     1      14.970  23.720  21.110  1.00  0.00            
ATOM     14  C5  GCD     1      14.440  22.320  23.080  1.00  0.00            
ATOM     15  H8  GCD     1      13.540  22.730  22.600  1.00  0.00            
ATOM     16  O3  GCD     1      14.640  21.020  22.450  1.00  0.00            
ATOM     17  H9  GCD     1      15.440  20.670  22.850  1.00  0.00            
ATOM     18  C6  GCD     1      14.360  22.140  24.580  1.00  0.00            
ATOM     19  O4  GCD     1      14.080  23.430  25.130  1.00  0.00            
ATOM     20  H10 GCD     1      13.540  21.490  24.900  1.00  0.00            
ATOM     21  O5  GCD     1      15.500  21.550  25.210  1.00  0.00            
ATOM     22  C7  GCD     1      15.570  20.100  25.330  1.00  0.00            
ATOM     23  H11 GCD     1      14.770  19.590  24.760  1.00  0.00            
ATOM     24  C8  GCD     1      17.000  19.790  24.840  1.00  0.00            
ATOM     25  H12 GCD     1      17.620  20.560  25.310  1.00  0.00            
ATOM     26  O6  GCD     1      17.010  19.990  23.390  1.00  0.00            
ATOM     27  H13 GCD     1      17.940  20.090  23.150  1.00  0.00            
ATOM     28  C9  GCD     1      17.420  18.430  25.170  1.00  0.00            
ATOM     29  H14 GCD     1      17.000  17.770  24.400  1.00  0.00            
ATOM     30  O7  GCD     1      18.800  18.170  24.890  1.00  0.00            
ATOM     31  H15 GCD     1      18.880  18.050  23.940  1.00  0.00            
ATOM     32  C10 GCD     1      17.130  18.010  26.580  1.00  0.00            
ATOM     33  H16 GCD     1      17.230  16.930  26.650  1.00  0.00            
ATOM     34  O8  GCD     1      15.830  18.380  27.000  1.00  0.00            
ATOM     35  C11 GCD     1      15.480  19.740  26.790  1.00  0.00            
ATOM     36  H17 GCD     1      16.200  20.340  27.360  1.00  0.00            
ATOM     37  C12 GCD     1      14.140  20.070  27.420  1.00  0.00            
ATOM     38  H18 GCD     1      13.800  21.120  27.380  1.00  0.00            
ATOM     39  H19 GCD     1      14.250  19.870  28.490  1.00  0.00            
ATOM     40  O9  GCD     1      13.160  19.220  26.890  1.00  0.00            
ATOM     41  H20 GCD     1      13.600  18.360  26.930  1.00  0.00            
ATOM     42  O10 GCD     1      18.100  18.790  27.350  1.00  0.00            
ATOM     43  C13 GCD     1      18.630  18.120  28.450  1.00  0.00            
ATOM     44  H21 GCD     1      18.200  17.110  28.510  1.00  0.00            
ATOM     45  C14 GCD     1      20.150  17.960  28.320  1.00  0.00            
ATOM     46  H22 GCD     1      20.630  18.930  28.180  1.00  0.00            
ATOM     47  O11 GCD     1      20.470  17.260  27.060  1.00  0.00            
ATOM     48  H23 GCD     1      20.030  17.810  26.400  1.00  0.00            
ATOM     49  C15 GCD     1      20.660  17.210  29.480  1.00  0.00            
ATOM     50  H24 GCD     1      20.110  16.260  29.430  1.00  0.00            
ATOM     51  O12 GCD     1      22.070  16.950  29.410  1.00  0.00            
ATOM     52  H25 GCD     1      22.530  17.300  30.180  1.00  0.00            
ATOM     53  C16 GCD     1      20.280  17.900  30.720  1.00  0.00            
ATOM     54  H26 GCD     1      20.550  17.340  31.620  1.00  0.00            
ATOM     55  O13 GCD     1      18.900  18.070  30.800  1.00  0.00            
ATOM     56  C17 GCD     1      18.380  18.860  29.720  1.00  0.00            
ATOM     57  H27 GCD     1      18.970  19.780  29.610  1.00  0.00            
ATOM     58  C18 GCD     1      16.900  19.210  30.010  1.00  0.00            
ATOM     59  H28 GCD     1      16.510  19.990  29.330  1.00  0.00            
ATOM     60  H29 GCD     1      16.820  19.690  30.990  1.00  0.00            
ATOM     61  O14 GCD     1      16.100  17.980  29.950  1.00  0.00            
ATOM     62  H30 GCD     1      16.260  17.570  29.090  1.00  0.00            
ATOM     63  O15 GCD     1      21.030  19.100  30.740  1.00  0.00            
ATOM     64  C19 GCD     1      21.760  19.540  31.890  1.00  0.00            
ATOM     65  H31 GCD     1      21.380  19.120  32.830  1.00  0.00            
ATOM     66  C20 GCD     1      23.260  19.150  31.580  1.00  0.00            
ATOM     67  H32 GCD     1      23.400  19.470  30.540  1.00  0.00            
ATOM     68  O16 GCD     1      23.490  17.730  31.580  1.00  0.00            
ATOM     69  H33 GCD     1      24.430  17.550  31.430  1.00  0.00            
ATOM     70  C21 GCD     1      24.240  19.810  32.580  1.00  0.00            
ATOM     71  H34 GCD     1      23.980  19.510  33.600  1.00  0.00            
ATOM     72  O17 GCD     1      25.680  19.540  32.210  1.00  0.00            
ATOM     73  H35 GCD     1      25.830  19.940  31.350  1.00  0.00            
ATOM     74  C22 GCD     1      23.840  21.230  32.680  1.00  0.00            
ATOM     75  H36 GCD     1      24.340  21.700  33.530  1.00  0.00            
ATOM     76  O18 GCD     1      22.460  21.460  32.960  1.00  0.00            
ATOM     77  C23 GCD     1      21.640  21.030  31.950  1.00  0.00            
ATOM     78  H37 GCD     1      21.920  21.490  30.990  1.00  0.00            
ATOM     79  C24 GCD     1      20.200  21.360  32.200  1.00  0.00            
ATOM     80  H38 GCD     1      19.560  20.970  31.410  1.00  0.00            
ATOM     81  H39 GCD     1      20.020  22.440  32.170  1.00  0.00            
ATOM     82  O19 GCD     1      19.630  20.900  33.440  1.00  0.00            
ATOM     83  H40 GCD     1      20.340  20.420  33.890  1.00  0.00            
ATOM     84  O20 GCD     1      24.200  21.960  31.480  1.00  0.00            
ATOM     85  C25 GCD     1      25.490  22.680  31.490  1.00  0.00            
ATOM     86  H41 GCD     1      26.130  22.420  32.350  1.00  0.00            
ATOM     87  C26 GCD     1      26.270  22.280  30.230  1.00  0.00            
ATOM     88  H42 GCD     1      25.760  22.550  29.290  1.00  0.00            
ATOM     89  O21 GCD     1      26.610  20.880  30.190  1.00  0.00            
ATOM     90  H43 GCD     1      26.910  20.710  29.300  1.00  0.00            
ATOM     91  C27 GCD     1      27.500  23.210  30.110  1.00  0.00            
ATOM     92  H44 GCD     1      28.150  23.010  30.970  1.00  0.00            
ATOM     93  O22 GCD     1      28.350  22.830  29.040  1.00  0.00            
ATOM     94  H45 GCD     1      27.970  23.030  28.180  1.00  0.00            
ATOM     95  C28 GCD     1      27.080  24.670  30.110  1.00  0.00            
ATOM     96  H46 GCD     1      28.000  25.260  30.050  1.00  0.00            
ATOM     97  O23 GCD     1      26.390  24.910  31.300  1.00  0.00            
ATOM     98  C29 GCD     1      25.160  24.200  31.430  1.00  0.00            
ATOM     99  H47 GCD     1      24.530  24.400  30.550  1.00  0.00            
ATOM    100  C30 GCD     1      24.430  24.630  32.680  1.00  0.00            
ATOM    101  H48 GCD     1      25.220  24.550  33.430  1.00  0.00            
ATOM    102  H49 GCD     1      23.630  23.920  32.920  1.00  0.00            
ATOM    103  O24 GCD     1      23.960  25.980  32.690  1.00  0.00            
ATOM    104  H50 GCD     1      24.700  26.590  32.650  1.00  0.00            
ATOM    105  O25 GCD     1      26.180  24.970  28.980  1.00  0.00            
ATOM    106  C31 GCD     1      26.640  25.850  27.960  1.00  0.00            
ATOM    107  H51 GCD     1      27.720  25.980  28.130  1.00  0.00            
ATOM    108  C32 GCD     1      26.400  25.230  26.620  1.00  0.00            
ATOM    109  H52 GCD     1      25.340  24.940  26.600  1.00  0.00            
ATOM    110  O26 GCD     1      27.270  24.150  26.490  1.00  0.00            
ATOM    111  H53 GCD     1      27.320  23.920  25.560  1.00  0.00            
ATOM    112  C33 GCD     1      26.570  26.150  25.440  1.00  0.00            
ATOM    113  H54 GCD     1      27.610  26.510  25.540  1.00  0.00            
ATOM    114  O27 GCD     1      26.300  25.380  24.280  1.00  0.00            
ATOM    115  H55 GCD     1      25.390  25.600  24.040  1.00  0.00            
ATOM    116  C34 GCD     1      25.680  27.400  25.610  1.00  0.00            
ATOM    117  H56 GCD     1      25.860  28.120  24.800  1.00  0.00            
ATOM    118  O28 GCD     1      25.920  28.000  26.910  1.00  0.00            
ATOM    119  C35 GCD     1      25.780  27.130  28.060  1.00  0.00            
ATOM    120  H57 GCD     1      24.730  26.810  28.140  1.00  0.00            
ATOM    121  C36 GCD     1      26.110  27.910  29.260  1.00  0.00            
ATOM    122  H58 GCD     1      27.170  28.210  29.330  1.00  0.00            
ATOM    123  H59 GCD     1      25.800  27.380  30.170  1.00  0.00            
ATOM    124  O29 GCD     1      25.240  29.080  29.350  1.00  0.00            
ATOM    125  H60 GCD     1      25.380  29.500  30.210  1.00  0.00            
ATOM    126  O30 GCD     1      24.270  27.120  25.530  1.00  0.00            
ATOM    127  C37 GCD     1      23.540  28.110  24.890  1.00  0.00            
ATOM    128  H61 GCD     1      24.060  29.070  24.920  1.00  0.00            
ATOM    129  C38 GCD     1      23.100  27.780  23.510  1.00  0.00            
ATOM    130  H62 GCD     1      22.520  26.850  23.610  1.00  0.00            
ATOM    131  O31 GCD     1      24.200  27.650  22.670  1.00  0.00            
ATOM    132  H63 GCD     1      24.600  28.510  22.520  1.00  0.00            
ATOM    133  C39 GCD     1      22.180  28.880  23.060  1.00  0.00            
ATOM    134  H64 GCD     1      22.610  29.890  23.110  1.00  0.00            
ATOM    135  O32 GCD     1      21.850  28.670  21.720  1.00  0.00            
ATOM    136  H65 GCD     1      21.330  27.860  21.630  1.00  0.00            
ATOM    137  C40 GCD     1      20.920  28.950  23.980  1.00  0.00            
ATOM    138  H66 GCD     1      20.270  29.770  23.670  1.00  0.00            
ATOM    139  O33 GCD     1      21.320  29.270  25.280  1.00  0.00            
ATOM    140  C41 GCD     1      22.300  28.350  25.830  1.00  0.00            
ATOM    141  H67 GCD     1      21.710  27.490  26.170  1.00  0.00            
ATOM    142  C42 GCD     1      22.630  28.880  27.240  1.00  0.00            
ATOM    143  H68 GCD     1      23.030  28.140  27.940  1.00  0.00            
ATOM    144  H69 GCD     1      21.660  29.120  27.680  1.00  0.00            
ATOM    145  O34 GCD     1      23.500  30.000  27.140  1.00  0.00            
ATOM    146  H70 GCD     1      23.830  30.060  28.040  1.00  0.00            
ATOM    147  O35 GCD     1      20.140  27.780  23.960  1.00  0.00            
ATOM    148  C43 GCD     1      18.900  27.890  23.200  1.00  0.00            
ATOM    149  H71 GCD     1      18.810  28.760  22.540  1.00  0.00            
ATOM    150  C44 GCD     1      18.810  26.640  22.250  1.00  0.00            
ATOM    151  H72 GCD     1      18.950  25.690  22.790  1.00  0.00            
ATOM    152  O36 GCD     1      19.900  26.760  21.240  1.00  0.00            
ATOM    153  H73 GCD     1      19.860  26.030  20.610  1.00  0.00            
ATOM    154  C45 GCD     1      17.460  26.610  21.520  1.00  0.00            
ATOM    155  H74 GCD     1      17.350  27.540  20.950  1.00  0.00            
ATOM    156  O37 GCD     1      17.340  25.510  20.640  1.00  0.00            
ATOM    157  H75 GCD     1      16.850  24.820  21.100  1.00  0.00            
ATOM    158  C46 GCD     1      16.380  26.500  22.520  1.00  0.00            
ATOM    159  H76 GCD     1      15.380  26.440  22.080  1.00  0.00            
ATOM    160  O38 GCD     1      16.610  25.380  23.320  1.00  0.00            
ATOM    161  O39 GCD     1      16.430  27.660  23.430  1.00  0.00            
ATOM    162  C47 GCD     1      17.690  27.870  24.150  1.00  0.00            
ATOM    163  H77 GCD     1      17.800  27.020  24.830  1.00  0.00            
ATOM    164  C48 GCD     1      17.500  29.120  24.980  1.00  0.00            
ATOM    165  H78 GCD     1      18.260  29.160  25.770  1.00  0.00            
ATOM    166  H79 GCD     1      16.480  29.080  25.380  1.00  0.00            
ATOM    167  O40 GCD     1      17.550  30.300  24.290  1.00  0.00            
ATOM    168  H80 GCD     1      16.920  30.220  23.570  1.00  0.00            
ATOM    169  C1  CN4     2      19.450  23.010  20.650  1.00  0.00            
ATOM    170  C2  CN4     2      20.500  22.270  21.470  1.00  0.00            
ATOM    171  C3  CN4     2      20.370  20.790  21.640  1.00  0.00            
ATOM    172  O1  CN4     2      19.460  20.370  22.290  1.00  0.00            
ATOM    173  O2  CN4     2      21.240  19.990  21.380  1.00  0.00            
ATOM    174  C4  CN4     2      20.630  22.930  22.820  1.00  0.00            
ATOM    175  C5  CN4     2      21.860  23.550  23.160  1.00  0.00            
ATOM    176  C6  CN4     2      21.970  24.220  24.400  1.00  0.00            
ATOM    177  C7  CN4     2      20.870  24.250  25.320  1.00  0.00            
ATOM    178  C8  CN4     2      20.890  24.980  26.650  1.00  0.00            
ATOM    179  C9  CN4     2      19.780  25.770  27.060  1.00  0.00            
ATOM    180  C10 CN4     2      19.750  26.470  28.230  1.00  0.00            
ATOM    181  C11 CN4     2      20.770  26.320  29.170  1.00  0.00            
ATOM    182  C12 CN4     2      21.960  25.560  28.820  1.00  0.00            
ATOM    183  C13 CN4     2      21.970  24.900  27.590  1.00  0.00            
ATOM    184  C14 CN4     2      19.680  23.560  24.960  1.00  0.00            
ATOM    185  F1  CN4     2      18.630  23.460  25.810  1.00  0.00            
ATOM    186  C15 CN4     2      19.550  22.940  23.720  1.00  0.00            
ATOM    187  H1  CN4     2      19.510  24.100  20.800  1.00  0.00            
ATOM    188  H2  CN4     2      19.500  22.680  19.610  1.00  0.00            
ATOM    189  H3  CN4     2      18.450  22.690  20.960  1.00  0.00            
ATOM    190  H4  CN4     2      21.410  22.470  20.890  1.00  0.00            
ATOM    191  H5  CN4     2      22.740  23.540  22.530  1.00  0.00            
ATOM    192  H6  CN4     2      22.940  24.600  24.700  1.00  0.00            
ATOM    193  H7  CN4     2      18.890  25.940  26.450  1.00  0.00            
ATOM    194  H8  CN4     2      18.830  27.020  28.400  1.00  0.00            
ATOM    195  H9  CN4     2      20.560  26.760  30.140  1.00  0.00            
ATOM    196  H10 CN4     2      22.840  25.580  29.460  1.00  0.00            
ATOM    197  H11 CN4     2      22.750  24.210  27.270  1.00  0.00            
ATOM    198  H12 CN4     2      18.620  22.410  23.530  1.00  0.00            
TER
ENDMDL
MODEL        1
ATOM      1  H1  GCD     1      14.310  26.280  25.700  1.00  0.00            
ATOM      2  O1  GCD     1      15.240  26.490  25.790  1.00  0.00            
ATOM      3  C1  GCD     1      15.720  26.750  24.490  1.00  0.00            
ATOM      4  H2  GCD     1      15.040  27.440  23.970  1.00  0.00            
ATOM      5  H3  GCD     1      16.720  27.180  24.490  1.00  0.00            
ATOM      6  C2  GCD     1      15.880  25.450  23.700  1.00  0.00            
ATOM      7  H4  GCD     1      16.630  24.840  24.220  1.00  0.00            
ATOM      8  C3  GCD     1      16.380  25.690  22.290  1.00  0.00            
ATOM      9  H5  GCD     1      15.580  26.290  21.850  1.00  0.00            
ATOM     10  C4  GCD     1      16.380  24.380  21.550  1.00  0.00            
ATOM     11  H6  GCD     1      17.120  23.800  22.120  1.00  0.00            
ATOM     12  O2  GCD     1      16.850  24.590  20.200  1.00  0.00            
ATOM     13  H7  GCD     1      17.210  23.810  19.780  1.00  0.00            
ATOM     14  C5  GCD     1      15.020  23.660  21.520  1.00  0.00            
ATOM     15  H8  GCD     1      14.380  24.390  21.000  1.00  0.00            
ATOM     16  O3  GCD     1      14.930  22.540  20.590  1.00  0.00            
ATOM     17  H9  GCD     1      15.620  21.950  20.920  1.00  0.00            
ATOM     18  C6  GCD     1      14.520  23.510  22.950  1.00  0.00            
ATOM     19  O4  GCD     1      14.550  24.800  23.610  1.00  0.00            
ATOM     20  H10 GCD     1      13.500  23.150  23.100  1.00  0.00            
ATOM     21  O5  GCD     1      15.380  22.600  23.620  1.00  0.00            
ATOM     22  C7  GCD     1      15.000  21.210  23.570  1.00  0.00            
ATOM     23  H11 GCD     1      14.190  21.120  22.840  1.00  0.00            
ATOM     24  C8  GCD     1      16.300  20.470  23.070  1.00  0.00            
ATOM     25  H12 GCD     1      17.060  20.670  23.840  1.00  0.00            
ATOM     26  O6  GCD     1      16.770  20.920  21.830  1.00  0.00            
ATOM     27  H13 GCD     1      17.730  20.870  21.930  1.00  0.00            
ATOM     28  C9  GCD     1      15.990  18.980  23.080  1.00  0.00            
ATOM     29  H14 GCD     1      15.220  18.850  22.320  1.00  0.00            
ATOM     30  O7  GCD     1      17.110  18.150  22.620  1.00  0.00            
ATOM     31  H15 GCD     1      17.880  18.730  22.680  1.00  0.00            
ATOM     32  C10 GCD     1      15.390  18.450  24.340  1.00  0.00            
ATOM     33  H16 GCD     1      15.110  17.400  24.250  1.00  0.00            
ATOM     34  O8  GCD     1      14.300  19.290  24.730  1.00  0.00            
ATOM     35  C11 GCD     1      14.570  20.670  24.950  1.00  0.00            
ATOM     36  H17 GCD     1      15.430  20.750  25.630  1.00  0.00            
ATOM     37  C12 GCD     1      13.440  21.410  25.510  1.00  0.00            
ATOM     38  H18 GCD     1      13.810  22.440  25.540  1.00  0.00            
ATOM     39  H19 GCD     1      13.300  21.000  26.520  1.00  0.00            
ATOM     40  O9  GCD     1      12.150  21.240  24.810  1.00  0.00            
ATOM     41  H20 GCD     1      12.020  20.290  24.800  1.00  0.00            
ATOM     42  O10 GCD     1      16.460  18.480  25.230  1.00  0.00            
ATOM     43  C13 GCD     1      16.720  17.430  26.160  1.00  0.00            
ATOM     44  H21 GCD     1      15.870  16.740  26.110  1.00  0.00            
ATOM     45  C14 GCD     1      18.070  16.740  25.820  1.00  0.00            
ATOM     46  H22 GCD     1      18.800  17.530  25.610  1.00  0.00            
ATOM     47  O11 GCD     1      17.770  15.900  24.600  1.00  0.00            
ATOM     48  H23 GCD     1      17.700  16.460  23.820  1.00  0.00            
ATOM     49  C15 GCD     1      18.630  15.910  27.000  1.00  0.00            
ATOM     50  H24 GCD     1      17.990  15.020  27.120  1.00  0.00            
ATOM     51  O12 GCD     1      19.940  15.470  26.760  1.00  0.00            
ATOM     52  H25 GCD     1      20.160  14.880  27.480  1.00  0.00            
ATOM     53  C16 GCD     1      18.500  16.660  28.350  1.00  0.00            
ATOM     54  H26 GCD     1      18.730  15.980  29.170  1.00  0.00            
ATOM     55  O13 GCD     1      17.170  17.250  28.540  1.00  0.00            
ATOM     56  C17 GCD     1      16.770  18.130  27.490  1.00  0.00            
ATOM     57  H27 GCD     1      17.430  18.990  27.330  1.00  0.00            
ATOM     58  C18 GCD     1      15.460  18.670  27.960  1.00  0.00            
ATOM     59  H28 GCD     1      15.110  19.400  27.220  1.00  0.00            
ATOM     60  H29 GCD     1      15.700  19.080  28.960  1.00  0.00            
ATOM     61  O14 GCD     1      14.330  17.800  27.980  1.00  0.00            
ATOM     62  H30 GCD     1      14.320  17.420  28.870  1.00  0.00            
ATOM     63  O15 GCD     1      19.530  17.660  28.390  1.00  0.00            
ATOM     64  C19 GCD     1      20.320  17.700  29.590  1.00  0.00            
ATOM     65  H31 GCD     1      19.990  16.960  30.330  1.00  0.00            
ATOM     66  C20 GCD     1      21.710  17.440  29.230  1.00  0.00            
ATOM     67  H32 GCD     1      22.110  18.100  28.450  1.00  0.00            
ATOM     68  O16 GCD     1      21.800  15.990  28.980  1.00  0.00            
ATOM     69  H33 GCD     1      22.770  15.990  28.900  1.00  0.00            
ATOM     70  C21 GCD     1      22.640  17.750  30.440  1.00  0.00            
ATOM     71  H34 GCD     1      22.200  17.130  31.230  1.00  0.00            
ATOM     72  O17 GCD     1      24.040  17.410  30.350  1.00  0.00            
ATOM     73  H35 GCD     1      24.440  17.970  29.670  1.00  0.00            
ATOM     74  C22 GCD     1      22.430  19.130  30.960  1.00  0.00            
ATOM     75  H36 GCD     1      23.050  19.160  31.860  1.00  0.00            
ATOM     76  O18 GCD     1      21.040  19.280  31.320  1.00  0.00            
ATOM     77  C23 GCD     1      20.140  19.050  30.220  1.00  0.00            
ATOM     78  H37 GCD     1      20.500  19.750  29.460  1.00  0.00            
ATOM     79  C24 GCD     1      18.790  19.290  30.740  1.00  0.00            
ATOM     80  H38 GCD     1      18.060  19.270  29.930  1.00  0.00            
ATOM     81  H39 GCD     1      18.860  20.200  31.360  1.00  0.00            
ATOM     82  O19 GCD     1      18.380  18.210  31.640  1.00  0.00            
ATOM     83  H40 GCD     1      17.850  17.640  31.070  1.00  0.00            
ATOM     84  O20 GCD     1      22.870  20.080  30.030  1.00  0.00            
ATOM     85  C25 GCD     1      23.890  20.970  30.510  1.00  0.00            
ATOM     86  H41 GCD     1      24.340  20.770  31.490  1.00  0.00            
ATOM     87  C26 GCD     1      25.160  20.970  29.620  1.00  0.00            
ATOM     88  H42 GCD     1      24.950  21.330  28.610  1.00  0.00            
ATOM     89  O21 GCD     1      25.790  19.640  29.520  1.00  0.00            
ATOM     90  H43 GCD     1      26.670  19.800  29.170  1.00  0.00            
ATOM     91  C27 GCD     1      26.250  21.890  30.190  1.00  0.00            
ATOM     92  H44 GCD     1      26.560  21.460  31.160  1.00  0.00            
ATOM     93  O22 GCD     1      27.350  21.940  29.350  1.00  0.00            
ATOM     94  H45 GCD     1      27.120  22.350  28.500  1.00  0.00            
ATOM     95  C28 GCD     1      25.600  23.260  30.460  1.00  0.00            
ATOM     96  H46 GCD     1      26.390  23.920  30.840  1.00  0.00            
ATOM     97  O23 GCD     1      24.410  23.150  31.230  1.00  0.00            
ATOM     98  C29 GCD     1      23.350  22.350  30.660  1.00  0.00            
ATOM     99  H47 GCD     1      23.100  22.750  29.670  1.00  0.00            
ATOM    100  C30 GCD     1      22.110  22.460  31.590  1.00  0.00            
ATOM    101  H48 GCD     1      22.380  21.920  32.520  1.00  0.00            
ATOM    102  H49 GCD     1      21.240  21.950  31.170  1.00  0.00            
ATOM    103  O24 GCD     1      21.770  23.750  31.940  1.00  0.00            
ATOM    104  H50 GCD     1      22.600  24.090  32.290  1.00  0.00            
ATOM    105  O25 GCD     1      25.070  23.920  29.300  1.00  0.00            
ATOM    106  C31 GCD     1      25.880  24.670  28.410  1.00  0.00            
ATOM    107  H51 GCD     1      26.910  24.540  28.780  1.00  0.00            
ATOM    108  C32 GCD     1      25.780  24.180  27.000  1.00  0.00            
ATOM    109  H52 GCD     1      24.740  24.270  26.670  1.00  0.00            
ATOM    110  O26 GCD     1      26.100  22.820  27.060  1.00  0.00            
ATOM    111  H53 GCD     1      25.410  22.390  26.540  1.00  0.00            
ATOM    112  C33 GCD     1      26.660  25.040  26.040  1.00  0.00            
ATOM    113  H54 GCD     1      27.690  25.030  26.420  1.00  0.00            
ATOM    114  O27 GCD     1      26.550  24.670  24.690  1.00  0.00            
ATOM    115  H55 GCD     1      25.810  25.180  24.340  1.00  0.00            
ATOM    116  C34 GCD     1      26.130  26.490  26.130  1.00  0.00            
ATOM    117  H56 GCD     1      26.770  27.190  25.590  1.00  0.00            
ATOM    118  O28 GCD     1      26.160  26.930  27.540  1.00  0.00            
ATOM    119  C35 GCD     1      25.360  26.160  28.420  1.00  0.00            
ATOM    120  H57 GCD     1      24.300  26.200  28.140  1.00  0.00            
ATOM    121  C36 GCD     1      25.520  26.750  29.790  1.00  0.00            
ATOM    122  H58 GCD     1      26.550  26.810  30.140  1.00  0.00            
ATOM    123  H59 GCD     1      25.020  26.220  30.610  1.00  0.00            
ATOM    124  O29 GCD     1      24.950  28.070  29.810  1.00  0.00            
ATOM    125  H60 GCD     1      24.300  28.160  30.520  1.00  0.00            
ATOM    126  O30 GCD     1      24.790  26.560  25.710  1.00  0.00            
ATOM    127  C37 GCD     1      24.350  27.740  24.960  1.00  0.00            
ATOM    128  H61 GCD     1      25.100  28.540  25.000  1.00  0.00            
ATOM    129  C38 GCD     1      24.240  27.350  23.510  1.00  0.00            
ATOM    130  H62 GCD     1      23.430  26.610  23.500  1.00  0.00            
ATOM    131  O31 GCD     1      25.480  26.870  22.960  1.00  0.00            
ATOM    132  H63 GCD     1      26.150  27.550  22.890  1.00  0.00            
ATOM    133  C39 GCD     1      23.780  28.580  22.670  1.00  0.00            
ATOM    134  H64 GCD     1      24.480  29.410  22.830  1.00  0.00            
ATOM    135  O32 GCD     1      23.670  28.330  21.220  1.00  0.00            
ATOM    136  H65 GCD     1      22.780  28.050  20.970  1.00  0.00            
ATOM    137  C40 GCD     1      22.510  29.110  23.270  1.00  0.00            
ATOM    138  H66 GCD     1      22.310  30.070  22.790  1.00  0.00            
ATOM    139  O33 GCD     1      22.690  29.380  24.620  1.00  0.00            
ATOM    140  C41 GCD     1      23.070  28.280  25.470  1.00  0.00            
ATOM    141  H67 GCD     1      22.360  27.450  25.380  1.00  0.00            
ATOM    142  C42 GCD     1      23.090  28.600  26.910  1.00  0.00            
ATOM    143  H68 GCD     1      23.090  27.680  27.510  1.00  0.00            
ATOM    144  H69 GCD     1      22.130  29.060  27.170  1.00  0.00            
ATOM    145  O34 GCD     1      24.110  29.510  27.330  1.00  0.00            
ATOM    146  H70 GCD     1      24.430  29.150  28.160  1.00  0.00            
ATOM    147  O35 GCD     1      21.470  28.180  23.200  1.00  0.00            
ATOM    148  C43 GCD     1      20.310  28.570  22.500  1.00  0.00            
ATOM    149  H71 GCD     1      20.430  29.650  22.330  1.00  0.00            
ATOM    150  C44 GCD     1      20.140  27.660  21.290  1.00  0.00            
ATOM    151  H72 GCD     1      20.200  26.600  21.550  1.00  0.00            
ATOM    152  O36 GCD     1      21.150  27.960  20.310  1.00  0.00            
ATOM    153  H73 GCD     1      21.090  27.350  19.570  1.00  0.00            
ATOM    154  C45 GCD     1      18.690  27.830  20.760  1.00  0.00            
ATOM    155  H74 GCD     1      18.630  28.870  20.400  1.00  0.00            
ATOM    156  O37 GCD     1      18.470  26.960  19.590  1.00  0.00            
ATOM    157  H75 GCD     1      18.080  26.120  19.870  1.00  0.00            
ATOM    158  C46 GCD     1      17.640  27.630  21.870  1.00  0.00            
ATOM    159  H76 GCD     1      16.700  27.940  21.400  1.00  0.00            
ATOM    160  O38 GCD     1      17.670  26.260  22.190  1.00  0.00            
ATOM    161  O39 GCD     1      17.960  28.510  22.980  1.00  0.00            
ATOM    162  C47 GCD     1      19.260  28.290  23.570  1.00  0.00            
ATOM    163  H77 GCD     1      19.310  27.220  23.840  1.00  0.00            
ATOM    164  C48 GCD     1      19.420  29.200  24.830  1.00  0.00            
ATOM    165  H78 GCD     1      20.410  29.010  25.270  1.00  0.00            
ATOM    166  H79 GCD     1      18.680  28.910  25.580  1.00  0.00            
ATOM    167  O40 GCD     1      19.320  30.600  24.660  1.00  0.00            
ATOM    168  H80 GCD     1      18.400  30.800  24.440  1.00  0.00            
ATOM    169  C1  CN4     2      20.500  23.100  20.810  1.00  0.00            
ATOM    170  C2  CN4     2      21.140  22.400  22.070  1.00  0.00            
ATOM    171  C3  CN4     2      20.500  21.040  22.440  1.00  0.00            
ATOM    172  O1  CN4     2      21.130  20.330  23.210  1.00  0.00            
ATOM    173  O2  CN4     2      19.330  20.690  22.140  1.00  0.00            
ATOM    174  C4  CN4     2      21.140  23.300  23.300  1.00  0.00            
ATOM    175  C5  CN4     2      22.300  23.750  23.980  1.00  0.00            
ATOM    176  C6  CN4     2      22.170  24.470  25.180  1.00  0.00            
ATOM    177  C7  CN4     2      20.900  24.810  25.720  1.00  0.00            
ATOM    178  C8  CN4     2      20.690  25.640  26.930  1.00  0.00            
ATOM    179  C9  CN4     2      19.660  26.580  27.040  1.00  0.00            
ATOM    180  C10 CN4     2      19.470  27.290  28.220  1.00  0.00            
ATOM    181  C11 CN4     2      20.410  27.320  29.230  1.00  0.00            
ATOM    182  C12 CN4     2      21.510  26.380  29.110  1.00  0.00            
ATOM    183  C13 CN4     2      21.580  25.470  28.040  1.00  0.00            
ATOM    184  C14 CN4     2      19.710  24.290  25.080  1.00  0.00            
ATOM    185  F1  CN4     2      18.450  24.300  25.540  1.00  0.00            
ATOM    186  C15 CN4     2      19.880  23.590  23.880  1.00  0.00            
ATOM    187  H1  CN4     2      20.830  24.140  20.740  1.00  0.00            
ATOM    188  H2  CN4     2      20.570  22.530  19.870  1.00  0.00            
ATOM    189  H3  CN4     2      19.410  23.080  20.970  1.00  0.00            
ATOM    190  H4  CN4     2      22.200  22.190  21.900  1.00  0.00            
ATOM    191  H5  CN4     2      23.260  23.490  23.520  1.00  0.00            
ATOM    192  H6  CN4     2      23.060  24.920  25.590  1.00  0.00            
ATOM    193  H7  CN4     2      19.010  26.770  26.180  1.00  0.00            
ATOM    194  H8  CN4     2      18.640  27.980  28.270  1.00  0.00            
ATOM    195  H9  CN4     2      20.220  27.920  30.110  1.00  0.00            
ATOM    196  H10 CN4     2      22.230  26.260  29.910  1.00  0.00            
ATOM    197  H11 CN4     2      22.360  24.710  28.040  1.00  0.00            
ATOM    198  H12 CN4     2      18.970  23.370  23.330  1.00  0.00            
TER
ENDMDL
MODEL        1
ATOM      1  H1  GCD     1      12.130  22.910  26.150  1.00  0.00            
ATOM      2  O1  GCD     1      12.580  23.720  26.400  1.00  0.00            
ATOM      3  C1  GCD     1      12.750  24.450  25.150  1.00  0.00            
ATOM      4  H2  GCD     1      11.800  24.770  24.700  1.00  0.00            
ATOM      5  H3  GCD     1      13.420  25.280  25.420  1.00  0.00            
ATOM      6  C2  GCD     1      13.420  23.530  24.160  1.00  0.00            
ATOM      7  H4  GCD     1      14.300  23.020  24.590  1.00  0.00            
ATOM      8  C3  GCD     1      13.860  24.320  22.850  1.00  0.00            
ATOM      9  H5  GCD     1      12.940  24.820  22.520  1.00  0.00            
ATOM     10  C4  GCD     1      14.230  23.350  21.760  1.00  0.00            
ATOM     11  H6  GCD     1      15.180  22.820  21.940  1.00  0.00            
ATOM     12  O2  GCD     1      14.450  24.050  20.470  1.00  0.00            
ATOM     13  H7  GCD     1      14.680  23.330  19.870  1.00  0.00            
ATOM     14  C5  GCD     1      13.110  22.260  21.520  1.00  0.00            
ATOM     15  H8  GCD     1      12.120  22.710  21.380  1.00  0.00            
ATOM     16  O3  GCD     1      13.420  21.380  20.450  1.00  0.00            
ATOM     17  H9  GCD     1      14.280  20.970  20.600  1.00  0.00            
ATOM     18  C6  GCD     1      12.890  21.590  22.780  1.00  0.00            
ATOM     19  O4  GCD     1      12.470  22.520  23.760  1.00  0.00            
ATOM     20  H10 GCD     1      12.000  20.970  22.670  1.00  0.00            
ATOM     21  O5  GCD     1      14.070  20.910  23.280  1.00  0.00            
ATOM     22  C7  GCD     1      14.070  19.500  23.100  1.00  0.00            
ATOM     23  H11 GCD     1      13.350  19.120  22.370  1.00  0.00            
ATOM     24  C8  GCD     1      15.430  19.140  22.480  1.00  0.00            
ATOM     25  H12 GCD     1      16.200  19.630  23.090  1.00  0.00            
ATOM     26  O6  GCD     1      15.390  19.680  21.190  1.00  0.00            
ATOM     27  H13 GCD     1      16.300  19.920  20.980  1.00  0.00            
ATOM     28  C9  GCD     1      15.710  17.610  22.480  1.00  0.00            
ATOM     29  H14 GCD     1      15.070  17.060  21.770  1.00  0.00            
ATOM     30  O7  GCD     1      17.130  17.300  22.180  1.00  0.00            
ATOM     31  H15 GCD     1      17.390  17.840  21.430  1.00  0.00            
ATOM     32  C10 GCD     1      15.490  17.170  23.880  1.00  0.00            
ATOM     33  H16 GCD     1      15.650  16.090  23.970  1.00  0.00            
ATOM     34  O8  GCD     1      14.150  17.390  24.380  1.00  0.00            
ATOM     35  C11 GCD     1      13.860  18.800  24.410  1.00  0.00            
ATOM     36  H17 GCD     1      14.500  19.260  25.170  1.00  0.00            
ATOM     37  C12 GCD     1      12.430  18.950  24.860  1.00  0.00            
ATOM     38  H18 GCD     1      12.190  20.000  25.060  1.00  0.00            
ATOM     39  H19 GCD     1      12.260  18.260  25.690  1.00  0.00            
ATOM     40  O9  GCD     1      11.570  18.620  23.800  1.00  0.00            
ATOM     41  H20 GCD     1      11.740  17.710  23.550  1.00  0.00            
ATOM     42  O10 GCD     1      16.400  17.650  24.880  1.00  0.00            
ATOM     43  C13 GCD     1      16.870  16.830  25.890  1.00  0.00            
ATOM     44  H21 GCD     1      16.470  15.810  25.800  1.00  0.00            
ATOM     45  C14 GCD     1      18.380  16.820  25.700  1.00  0.00            
ATOM     46  H22 GCD     1      18.790  17.810  25.950  1.00  0.00            
ATOM     47  O11 GCD     1      18.750  16.330  24.410  1.00  0.00            
ATOM     48  H23 GCD     1      18.130  16.610  23.720  1.00  0.00            
ATOM     49  C15 GCD     1      18.980  15.930  26.720  1.00  0.00            
ATOM     50  H24 GCD     1      18.640  14.920  26.480  1.00  0.00            
ATOM     51  O12 GCD     1      20.360  15.970  26.560  1.00  0.00            
ATOM     52  H25 GCD     1      20.470  15.670  25.650  1.00  0.00            
ATOM     53  C16 GCD     1      18.550  16.320  28.160  1.00  0.00            
ATOM     54  H26 GCD     1      18.910  15.500  28.790  1.00  0.00            
ATOM     55  O13 GCD     1      17.130  16.370  28.170  1.00  0.00            
ATOM     56  C17 GCD     1      16.550  17.320  27.300  1.00  0.00            
ATOM     57  H27 GCD     1      17.050  18.290  27.450  1.00  0.00            
ATOM     58  C18 GCD     1      15.040  17.350  27.650  1.00  0.00            
ATOM     59  H28 GCD     1      14.690  18.320  27.290  1.00  0.00            
ATOM     60  H29 GCD     1      14.940  17.380  28.740  1.00  0.00            
ATOM     61  O14 GCD     1      14.290  16.350  27.020  1.00  0.00            
ATOM     62  H30 GCD     1      14.360  16.550  26.080  1.00  0.00            
ATOM     63  O15 GCD     1      19.090  17.580  28.630  1.00  0.00            
ATOM     64  C19 GCD     1      19.700  17.580  29.880  1.00  0.00            
ATOM     65  H31 GCD     1      19.360  16.690  30.410  1.00  0.00            
ATOM     66  C20 GCD     1      21.240  17.530  29.700  1.00  0.00            
ATOM     67  H32 GCD     1      21.630  18.390  29.140  1.00  0.00            
ATOM     68  O16 GCD     1      21.630  16.290  29.130  1.00  0.00            
ATOM     69  H33 GCD     1      21.130  16.240  28.300  1.00  0.00            
ATOM     70  C21 GCD     1      21.840  17.630  31.100  1.00  0.00            
ATOM     71  H34 GCD     1      21.350  16.860  31.710  1.00  0.00            
ATOM     72  O17 GCD     1      23.320  17.510  31.150  1.00  0.00            
ATOM     73  H35 GCD     1      23.660  18.410  31.040  1.00  0.00            
ATOM     74  C22 GCD     1      21.410  19.040  31.670  1.00  0.00            
ATOM     75  H36 GCD     1      21.820  19.170  32.670  1.00  0.00            
ATOM     76  O18 GCD     1      20.020  19.040  31.860  1.00  0.00            
ATOM     77  C23 GCD     1      19.270  18.810  30.640  1.00  0.00            
ATOM     78  H37 GCD     1      19.210  19.710  30.010  1.00  0.00            
ATOM     79  C24 GCD     1      17.800  18.680  31.050  1.00  0.00            
ATOM     80  H38 GCD     1      17.030  18.920  30.310  1.00  0.00            
ATOM     81  H39 GCD     1      17.530  19.420  31.810  1.00  0.00            
ATOM     82  O19 GCD     1      17.420  17.520  31.820  1.00  0.00            
ATOM     83  H40 GCD     1      17.840  17.510  32.690  1.00  0.00            
ATOM     84  O20 GCD     1      21.900  20.060  30.790  1.00  0.00            
ATOM     85  C25 GCD     1      22.580  21.170  31.360  1.00  0.00            
ATOM     86  H41 GCD     1      22.730  20.910  32.420  1.00  0.00            
ATOM     87  C26 GCD     1      23.910  21.330  30.600  1.00  0.00            
ATOM     88  H42 GCD     1      23.670  21.410  29.530  1.00  0.00            
ATOM     89  O21 GCD     1      24.780  20.250  30.810  1.00  0.00            
ATOM     90  H43 GCD     1      25.360  20.280  30.040  1.00  0.00            
ATOM     91  C27 GCD     1      24.640  22.650  30.930  1.00  0.00            
ATOM     92  H44 GCD     1      24.990  22.530  31.960  1.00  0.00            
ATOM     93  O22 GCD     1      25.770  22.810  30.030  1.00  0.00            
ATOM     94  H45 GCD     1      25.520  23.230  29.200  1.00  0.00            
ATOM     95  C28 GCD     1      23.680  23.890  30.880  1.00  0.00            
ATOM     96  H46 GCD     1      24.100  24.830  31.220  1.00  0.00            
ATOM     97  O23 GCD     1      22.620  23.530  31.710  1.00  0.00            
ATOM     98  C29 GCD     1      21.840  22.450  31.170  1.00  0.00            
ATOM     99  H47 GCD     1      21.510  22.670  30.150  1.00  0.00            
ATOM    100  C30 GCD     1      20.650  22.350  32.200  1.00  0.00            
ATOM    101  H48 GCD     1      20.990  22.070  33.200  1.00  0.00            
ATOM    102  H49 GCD     1      20.000  21.530  31.880  1.00  0.00            
ATOM    103  O24 GCD     1      19.860  23.580  32.310  1.00  0.00            
ATOM    104  H50 GCD     1      20.280  24.280  32.820  1.00  0.00            
ATOM    105  O25 GCD     1      23.370  24.200  29.550  1.00  0.00            
ATOM    106  C31 GCD     1      23.900  25.380  28.970  1.00  0.00            
ATOM    107  H51 GCD     1      24.860  25.620  29.450  1.00  0.00            
ATOM    108  C32 GCD     1      24.040  25.110  27.490  1.00  0.00            
ATOM    109  H52 GCD     1      23.120  24.610  27.150  1.00  0.00            
ATOM    110  O26 GCD     1      25.230  24.260  27.340  1.00  0.00            
ATOM    111  H53 GCD     1      25.370  24.010  26.430  1.00  0.00            
ATOM    112  C33 GCD     1      24.370  26.370  26.750  1.00  0.00            
ATOM    113  H54 GCD     1      25.380  26.730  26.980  1.00  0.00            
ATOM    114  O27 GCD     1      24.350  26.160  25.440  1.00  0.00            
ATOM    115  H55 GCD     1      23.590  26.670  25.150  1.00  0.00            
ATOM    116  C34 GCD     1      23.350  27.450  27.090  1.00  0.00            
ATOM    117  H56 GCD     1      23.660  28.370  26.580  1.00  0.00            
ATOM    118  O28 GCD     1      23.450  27.650  28.530  1.00  0.00            
ATOM    119  C35 GCD     1      22.910  26.630  29.260  1.00  0.00            
ATOM    120  H57 GCD     1      21.950  26.290  28.850  1.00  0.00            
ATOM    121  C36 GCD     1      22.790  27.020  30.700  1.00  0.00            
ATOM    122  H58 GCD     1      23.780  27.120  31.160  1.00  0.00            
ATOM    123  H59 GCD     1      22.200  26.220  31.170  1.00  0.00            
ATOM    124  O29 GCD     1      22.180  28.230  30.860  1.00  0.00            
ATOM    125  H60 GCD     1      22.650  28.970  30.440  1.00  0.00            
ATOM    126  O30 GCD     1      22.080  27.000  26.670  1.00  0.00            
ATOM    127  C37 GCD     1      21.270  27.990  26.030  1.00  0.00            
ATOM    128  H61 GCD     1      21.690  28.990  26.210  1.00  0.00            
ATOM    129  C38 GCD     1      21.300  27.840  24.500  1.00  0.00            
ATOM    130  H62 GCD     1      20.730  26.910  24.350  1.00  0.00            
ATOM    131  O31 GCD     1      22.630  27.930  23.970  1.00  0.00            
ATOM    132  H63 GCD     1      22.730  27.430  23.140  1.00  0.00            
ATOM    133  C39 GCD     1      20.450  28.900  23.840  1.00  0.00            
ATOM    134  H64 GCD     1      20.810  29.920  24.020  1.00  0.00            
ATOM    135  O32 GCD     1      20.390  28.630  22.430  1.00  0.00            
ATOM    136  H65 GCD     1      19.710  27.950  22.380  1.00  0.00            
ATOM    137  C40 GCD     1      19.020  28.820  24.420  1.00  0.00            
ATOM    138  H66 GCD     1      18.430  29.640  23.990  1.00  0.00            
ATOM    139  O33 GCD     1      19.120  29.020  25.790  1.00  0.00            
ATOM    140  C41 GCD     1      19.840  28.000  26.540  1.00  0.00            
ATOM    141  H67 GCD     1      19.330  27.050  26.320  1.00  0.00            
ATOM    142  C42 GCD     1      19.700  28.470  28.010  1.00  0.00            
ATOM    143  H68 GCD     1      20.160  27.720  28.670  1.00  0.00            
ATOM    144  H69 GCD     1      18.680  28.730  28.300  1.00  0.00            
ATOM    145  O34 GCD     1      20.430  29.750  28.150  1.00  0.00            
ATOM    146  H70 GCD     1      20.140  30.360  27.460  1.00  0.00            
ATOM    147  O35 GCD     1      18.360  27.590  24.170  1.00  0.00            
ATOM    148  C43 GCD     1      17.050  27.760  23.740  1.00  0.00            
ATOM    149  H71 GCD     1      16.790  28.830  23.660  1.00  0.00            
ATOM    150  C44 GCD     1      16.900  27.270  22.330  1.00  0.00            
ATOM    151  H72 GCD     1      17.120  26.200  22.270  1.00  0.00            
ATOM    152  O36 GCD     1      17.780  27.970  21.460  1.00  0.00            
ATOM    153  H73 GCD     1      18.010  27.360  20.750  1.00  0.00            
ATOM    154  C45 GCD     1      15.400  27.310  21.910  1.00  0.00            
ATOM    155  H74 GCD     1      15.170  28.390  21.920  1.00  0.00            
ATOM    156  O37 GCD     1      15.170  26.800  20.550  1.00  0.00            
ATOM    157  H75 GCD     1      15.300  25.850  20.600  1.00  0.00            
ATOM    158  C46 GCD     1      14.440  26.650  22.960  1.00  0.00            
ATOM    159  H76 GCD     1      13.480  26.810  22.470  1.00  0.00            
ATOM    160  O38 GCD     1      14.850  25.250  22.940  1.00  0.00            
ATOM    161  O39 GCD     1      14.610  27.260  24.230  1.00  0.00            
ATOM    162  C47 GCD     1      16.000  27.110  24.700  1.00  0.00            
ATOM    163  H77 GCD     1      16.290  26.050  24.700  1.00  0.00            
ATOM    164  C48 GCD     1      15.950  27.610  26.130  1.00  0.00            
ATOM    165  H78 GCD     1      16.950  27.500  26.560  1.00  0.00            
ATOM    166  H79 GCD     1      15.270  26.950  26.680  1.00  0.00            
ATOM    167  O40 GCD     1      15.330  28.870  26.280  1.00  0.00            
ATOM    168  H80 GCD     1      14.810  29.090  25.500  1.00  0.00            
ATOM    169  C1  CN4     2      18.210  23.830  20.540  1.00  0.00            
ATOM    170  C2  CN4     2      19.150  22.850  21.350  1.00  0.00            
ATOM    171  C3  CN4     2      18.930  21.290  21.070  1.00  0.00            
ATOM    172  O1  CN4     2      19.880  20.510  20.920  1.00  0.00            
ATOM    173  O2  CN4     2      17.780  20.990  20.930  1.00  0.00            
ATOM    174  C4  CN4     2      18.990  23.110  22.840  1.00  0.00            
ATOM    175  C5  CN4     2      19.940  23.950  23.440  1.00  0.00            
ATOM    176  C6  CN4     2      19.890  24.340  24.770  1.00  0.00            
ATOM    177  C7  CN4     2      18.700  24.070  25.540  1.00  0.00            
ATOM    178  C8  CN4     2      18.650  24.520  26.970  1.00  0.00            
ATOM    179  C9  CN4     2      17.440  24.770  27.620  1.00  0.00            
ATOM    180  C10 CN4     2      17.270  25.130  28.970  1.00  0.00            
ATOM    181  C11 CN4     2      18.420  25.390  29.680  1.00  0.00            
ATOM    182  C12 CN4     2      19.660  25.180  29.130  1.00  0.00            
ATOM    183  C13 CN4     2      19.770  24.660  27.790  1.00  0.00            
ATOM    184  C14 CN4     2      17.730  23.290  24.890  1.00  0.00            
ATOM    185  F1  CN4     2      16.570  22.870  25.470  1.00  0.00            
ATOM    186  C15 CN4     2      17.860  22.880  23.570  1.00  0.00            
ATOM    187  H1  CN4     2      18.480  24.880  20.690  1.00  0.00            
ATOM    188  H2  CN4     2      18.280  23.680  19.460  1.00  0.00            
ATOM    189  H3  CN4     2      17.160  23.720  20.820  1.00  0.00            
ATOM    190  H4  CN4     2      20.110  23.160  20.930  1.00  0.00            
ATOM    191  H5  CN4     2      20.900  24.090  22.930  1.00  0.00            
ATOM    192  H6  CN4     2      20.810  24.720  25.190  1.00  0.00            
ATOM    193  H7  CN4     2      16.560  24.770  26.990  1.00  0.00            
ATOM    194  H8  CN4     2      16.270  25.310  29.360  1.00  0.00            
ATOM    195  H9  CN4     2      18.240  25.620  30.730  1.00  0.00            
ATOM    196  H10 CN4     2      20.570  25.340  29.700  1.00  0.00            
ATOM    197  H11 CN4     2      20.770  24.480  27.390  1.00  0.00            
ATOM    198  H12 CN4     2      16.960  22.470  23.130  1.00  0.00            
TER
ENDMDL
MODEL        1
ATOM      1  H1  GCD     1      22.190  15.040  18.310  1.00  0.00            
ATOM      2  O1  GCD     1      22.490  14.500  19.050  1.00  0.00            
ATOM      3  C1  GCD     1      21.370  14.160  19.830  1.00  0.00            
ATOM      4  H2  GCD     1      21.020  15.140  20.190  1.00  0.00            
ATOM      5  H3  GCD     1      20.550  13.770  19.210  1.00  0.00            
ATOM      6  C2  GCD     1      21.780  13.270  20.960  1.00  0.00            
ATOM      7  H4  GCD     1      20.930  13.330  21.650  1.00  0.00            
ATOM      8  C3  GCD     1      23.010  13.740  21.670  1.00  0.00            
ATOM      9  H5  GCD     1      23.830  13.830  20.950  1.00  0.00            
ATOM     10  C4  GCD     1      23.350  12.810  22.810  1.00  0.00            
ATOM     11  H6  GCD     1      22.520  12.720  23.520  1.00  0.00            
ATOM     12  O2  GCD     1      24.610  13.150  23.460  1.00  0.00            
ATOM     13  H7  GCD     1      24.630  12.680  24.300  1.00  0.00            
ATOM     14  C5  GCD     1      23.370  11.370  22.280  1.00  0.00            
ATOM     15  H8  GCD     1      24.130  11.350  21.490  1.00  0.00            
ATOM     16  O3  GCD     1      23.520  10.450  23.450  1.00  0.00            
ATOM     17  H9  GCD     1      24.040  10.780  24.190  1.00  0.00            
ATOM     18  C6  GCD     1      22.040  11.030  21.580  1.00  0.00            
ATOM     19  O4  GCD     1      21.870  11.930  20.440  1.00  0.00            
ATOM     20  H10 GCD     1      22.170  10.010  21.210  1.00  0.00            
ATOM     21  O5  GCD     1      20.860  11.090  22.480  1.00  0.00            
ATOM     22  C7  GCD     1      19.870  10.070  22.300  1.00  0.00            
ATOM     23  H11 GCD     1      20.120   9.520  21.390  1.00  0.00            
ATOM     24  C8  GCD     1      20.030   9.050  23.400  1.00  0.00            
ATOM     25  H12 GCD     1      19.940   9.560  24.370  1.00  0.00            
ATOM     26  O6  GCD     1      21.340   8.510  23.250  1.00  0.00            
ATOM     27  H13 GCD     1      21.980   9.230  23.230  1.00  0.00            
ATOM     28  C9  GCD     1      19.010   7.960  23.160  1.00  0.00            
ATOM     29  H14 GCD     1      19.170   7.390  22.240  1.00  0.00            
ATOM     30  O7  GCD     1      19.010   6.980  24.300  1.00  0.00            
ATOM     31  H15 GCD     1      19.920   6.680  24.350  1.00  0.00            
ATOM     32  C10 GCD     1      17.610   8.580  23.060  1.00  0.00            
ATOM     33  H16 GCD     1      16.900   7.830  22.690  1.00  0.00            
ATOM     34  O8  GCD     1      17.460   9.530  22.050  1.00  0.00            
ATOM     35  C11 GCD     1      18.440  10.620  22.150  1.00  0.00            
ATOM     36  H17 GCD     1      18.110  11.150  23.050  1.00  0.00            
ATOM     37  C12 GCD     1      18.280  11.470  20.890  1.00  0.00            
ATOM     38  H18 GCD     1      18.870  12.390  20.920  1.00  0.00            
ATOM     39  H19 GCD     1      17.230  11.800  20.810  1.00  0.00            
ATOM     40  O9  GCD     1      18.630  10.740  19.670  1.00  0.00            
ATOM     41  H20 GCD     1      18.070   9.950  19.600  1.00  0.00            
ATOM     42  O10 GCD     1      17.190   9.190  24.300  1.00  0.00            
ATOM     43  C13 GCD     1      15.860   8.890  24.720  1.00  0.00            
ATOM     44  H21 GCD     1      15.370   8.290  23.930  1.00  0.00            
ATOM     45  C14 GCD     1      15.970   8.030  25.980  1.00  0.00            
ATOM     46  H22 GCD     1      16.700   8.600  26.560  1.00  0.00            
ATOM     47  O11 GCD     1      16.610   6.740  25.700  1.00  0.00            
ATOM     48  H23 GCD     1      17.300   6.890  25.040  1.00  0.00            
ATOM     49  C15 GCD     1      14.650   7.830  26.750  1.00  0.00            
ATOM     50  H24 GCD     1      13.990   7.250  26.090  1.00  0.00            
ATOM     51  O12 GCD     1      14.880   7.110  27.960  1.00  0.00            
ATOM     52  H25 GCD     1      15.590   7.580  28.410  1.00  0.00            
ATOM     53  C16 GCD     1      14.070   9.170  27.020  1.00  0.00            
ATOM     54  H26 GCD     1      13.140   8.980  27.560  1.00  0.00            
ATOM     55  O13 GCD     1      13.840   9.820  25.750  1.00  0.00            
ATOM     56  C17 GCD     1      15.040  10.180  25.050  1.00  0.00            
ATOM     57  H27 GCD     1      15.680  10.760  25.740  1.00  0.00            
ATOM     58  C18 GCD     1      14.660  10.920  23.810  1.00  0.00            
ATOM     59  H28 GCD     1      15.540  11.450  23.420  1.00  0.00            
ATOM     60  H29 GCD     1      13.950  11.710  24.060  1.00  0.00            
ATOM     61  O14 GCD     1      13.960  10.060  22.820  1.00  0.00            
ATOM     62  H30 GCD     1      13.710  10.670  22.130  1.00  0.00            
ATOM     63  O15 GCD     1      14.950  10.030  27.840  1.00  0.00            
ATOM     64  C19 GCD     1      14.540  10.070  29.170  1.00  0.00            
ATOM     65  H31 GCD     1      13.920   9.220  29.460  1.00  0.00            
ATOM     66  C20 GCD     1      15.800   9.990  29.950  1.00  0.00            
ATOM     67  H32 GCD     1      16.540  10.730  29.610  1.00  0.00            
ATOM     68  O16 GCD     1      16.340   8.640  29.760  1.00  0.00            
ATOM     69  H33 GCD     1      17.260   8.600  30.040  1.00  0.00            
ATOM     70  C21 GCD     1      15.540  10.220  31.460  1.00  0.00            
ATOM     71  H34 GCD     1      14.800   9.440  31.650  1.00  0.00            
ATOM     72  O17 GCD     1      16.810  10.050  32.150  1.00  0.00            
ATOM     73  H35 GCD     1      16.990  10.900  32.550  1.00  0.00            
ATOM     74  C22 GCD     1      14.760  11.550  31.710  1.00  0.00            
ATOM     75  H36 GCD     1      14.360  11.610  32.730  1.00  0.00            
ATOM     76  O18 GCD     1      13.640  11.560  30.900  1.00  0.00            
ATOM     77  C23 GCD     1      13.790  11.390  29.490  1.00  0.00            
ATOM     78  H37 GCD     1      14.280  12.290  29.100  1.00  0.00            
ATOM     79  C24 GCD     1      12.430  11.440  28.860  1.00  0.00            
ATOM     80  H38 GCD     1      12.580  11.480  27.770  1.00  0.00            
ATOM     81  H39 GCD     1      11.900  12.350  29.180  1.00  0.00            
ATOM     82  O19 GCD     1      11.660  10.280  29.090  1.00  0.00            
ATOM     83  H40 GCD     1      11.000  10.400  28.400  1.00  0.00            
ATOM     84  O20 GCD     1      15.680  12.570  31.410  1.00  0.00            
ATOM     85  C25 GCD     1      15.890  13.600  32.350  1.00  0.00            
ATOM     86  H41 GCD     1      15.270  13.460  33.240  1.00  0.00            
ATOM     87  C26 GCD     1      17.340  13.650  32.830  1.00  0.00            
ATOM     88  H42 GCD     1      17.990  13.710  31.950  1.00  0.00            
ATOM     89  O21 GCD     1      17.670  12.500  33.560  1.00  0.00            
ATOM     90  H43 GCD     1      18.550  12.530  33.980  1.00  0.00            
ATOM     91  C27 GCD     1      17.560  14.850  33.730  1.00  0.00            
ATOM     92  H44 GCD     1      16.900  14.730  34.600  1.00  0.00            
ATOM     93  O22 GCD     1      18.880  14.950  34.210  1.00  0.00            
ATOM     94  H45 GCD     1      19.230  15.790  33.890  1.00  0.00            
ATOM     95  C28 GCD     1      17.120  16.130  33.040  1.00  0.00            
ATOM     96  H46 GCD     1      17.280  16.860  33.830  1.00  0.00            
ATOM     97  O23 GCD     1      15.790  15.880  32.740  1.00  0.00            
ATOM     98  C29 GCD     1      15.490  14.930  31.720  1.00  0.00            
ATOM     99  H47 GCD     1      16.060  15.150  30.810  1.00  0.00            
ATOM    100  C30 GCD     1      14.010  15.060  31.390  1.00  0.00            
ATOM    101  H48 GCD     1      13.720  14.220  30.740  1.00  0.00            
ATOM    102  H49 GCD     1      13.810  16.040  30.940  1.00  0.00            
ATOM    103  O24 GCD     1      13.140  14.820  32.510  1.00  0.00            
ATOM    104  H50 GCD     1      13.500  15.300  33.260  1.00  0.00            
ATOM    105  O25 GCD     1      17.900  16.440  31.850  1.00  0.00            
ATOM    106  C31 GCD     1      18.170  17.850  31.640  1.00  0.00            
ATOM    107  H51 GCD     1      17.560  18.440  32.340  1.00  0.00            
ATOM    108  C32 GCD     1      19.660  18.100  31.870  1.00  0.00            
ATOM    109  H52 GCD     1      20.220  17.350  31.300  1.00  0.00            
ATOM    110  O26 GCD     1      19.970  17.970  33.310  1.00  0.00            
ATOM    111  H53 GCD     1      20.920  17.890  33.440  1.00  0.00            
ATOM    112  C33 GCD     1      19.940  19.560  31.280  1.00  0.00            
ATOM    113  H54 GCD     1      19.390  20.230  31.950  1.00  0.00            
ATOM    114  O27 GCD     1      21.310  19.980  31.350  1.00  0.00            
ATOM    115  H55 GCD     1      21.610  19.910  30.430  1.00  0.00            
ATOM    116  C34 GCD     1      19.490  19.800  29.850  1.00  0.00            
ATOM    117  H56 GCD     1      19.610  20.850  29.550  1.00  0.00            
ATOM    118  O28 GCD     1      18.160  19.540  29.840  1.00  0.00            
ATOM    119  C35 GCD     1      17.790  18.150  30.130  1.00  0.00            
ATOM    120  H57 GCD     1      18.340  17.520  29.410  1.00  0.00            
ATOM    121  C36 GCD     1      16.260  17.940  29.780  1.00  0.00            
ATOM    122  H58 GCD     1      16.050  16.880  29.980  1.00  0.00            
ATOM    123  H59 GCD     1      16.230  18.110  28.700  1.00  0.00            
ATOM    124  O29 GCD     1      15.470  18.870  30.370  1.00  0.00            
ATOM    125  H60 GCD     1      15.630  19.710  29.920  1.00  0.00            
ATOM    126  O30 GCD     1      20.160  19.000  28.880  1.00  0.00            
ATOM    127  C37 GCD     1      20.710  19.740  27.750  1.00  0.00            
ATOM    128  H61 GCD     1      20.590  20.830  27.890  1.00  0.00            
ATOM    129  C38 GCD     1      22.220  19.440  27.730  1.00  0.00            
ATOM    130  H62 GCD     1      22.260  18.350  27.610  1.00  0.00            
ATOM    131  O31 GCD     1      22.900  19.730  28.950  1.00  0.00            
ATOM    132  H63 GCD     1      23.770  19.360  28.770  1.00  0.00            
ATOM    133  C39 GCD     1      22.890  20.110  26.510  1.00  0.00            
ATOM    134  H64 GCD     1      22.770  21.190  26.690  1.00  0.00            
ATOM    135  O32 GCD     1      24.240  19.800  26.420  1.00  0.00            
ATOM    136  H65 GCD     1      24.310  18.880  26.130  1.00  0.00            
ATOM    137  C40 GCD     1      22.090  19.780  25.250  1.00  0.00            
ATOM    138  H66 GCD     1      22.440  20.440  24.450  1.00  0.00            
ATOM    139  O33 GCD     1      20.710  20.030  25.440  1.00  0.00            
ATOM    140  C41 GCD     1      20.030  19.300  26.440  1.00  0.00            
ATOM    141  H67 GCD     1      20.130  18.210  26.370  1.00  0.00            
ATOM    142  C42 GCD     1      18.500  19.440  26.380  1.00  0.00            
ATOM    143  H68 GCD     1      18.130  20.400  26.760  1.00  0.00            
ATOM    144  H69 GCD     1      18.160  18.710  27.120  1.00  0.00            
ATOM    145  O34 GCD     1      17.950  19.150  25.120  1.00  0.00            
ATOM    146  H70 GCD     1      18.020  19.970  24.620  1.00  0.00            
ATOM    147  O35 GCD     1      22.350  18.430  24.970  1.00  0.00            
ATOM    148  C43 GCD     1      23.020  18.190  23.670  1.00  0.00            
ATOM    149  H71 GCD     1      23.520  19.070  23.260  1.00  0.00            
ATOM    150  C44 GCD     1      24.080  17.080  23.940  1.00  0.00            
ATOM    151  H72 GCD     1      23.550  16.270  24.470  1.00  0.00            
ATOM    152  O36 GCD     1      25.120  17.600  24.810  1.00  0.00            
ATOM    153  H73 GCD     1      25.540  16.810  25.170  1.00  0.00            
ATOM    154  C45 GCD     1      24.590  16.610  22.560  1.00  0.00            
ATOM    155  H74 GCD     1      25.000  17.490  22.050  1.00  0.00            
ATOM    156  O37 GCD     1      25.600  15.620  22.610  1.00  0.00            
ATOM    157  H75 GCD     1      25.290  14.900  23.170  1.00  0.00            
ATOM    158  C46 GCD     1      23.400  16.210  21.610  1.00  0.00            
ATOM    159  H76 GCD     1      23.700  15.840  20.630  1.00  0.00            
ATOM    160  O38 GCD     1      22.750  15.020  22.190  1.00  0.00            
ATOM    161  O39 GCD     1      22.550  17.360  21.390  1.00  0.00            
ATOM    162  C47 GCD     1      21.970  17.760  22.650  1.00  0.00            
ATOM    163  H77 GCD     1      21.520  16.860  23.090  1.00  0.00            
ATOM    164  C48 GCD     1      20.950  18.840  22.260  1.00  0.00            
ATOM    165  H78 GCD     1      20.200  18.960  23.060  1.00  0.00            
ATOM    166  H79 GCD     1      20.390  18.500  21.370  1.00  0.00            
ATOM    167  O40 GCD     1      21.600  20.070  21.960  1.00  0.00            
ATOM    168  H80 GCD     1      22.240  19.690  21.340  1.00  0.00            
ATOM    169  C1  CN4     2      23.500  12.040  28.840  1.00  0.00            
ATOM    170  C2  CN4     2      23.000  11.380  27.570  1.00  0.00            
ATOM    171  C3  CN4     2      24.200  10.980  26.690  1.00  0.00            
ATOM    172  O1  CN4     2      24.930  10.020  27.020  1.00  0.00            
ATOM    173  O2  CN4     2      24.460  11.730  25.760  1.00  0.00            
ATOM    174  C4  CN4     2      21.860  12.170  26.820  1.00  0.00            
ATOM    175  C5  CN4     2      20.770  11.440  26.300  1.00  0.00            
ATOM    176  C6  CN4     2      19.750  12.040  25.610  1.00  0.00            
ATOM    177  C7  CN4     2      19.820  13.400  25.140  1.00  0.00            
ATOM    178  C8  CN4     2      18.760  13.980  24.190  1.00  0.00            
ATOM    179  C9  CN4     2      17.390  13.630  24.120  1.00  0.00            
ATOM    180  C10 CN4     2      16.530  14.200  23.200  1.00  0.00            
ATOM    181  C11 CN4     2      17.030  15.080  22.250  1.00  0.00            
ATOM    182  C12 CN4     2      18.390  15.410  22.230  1.00  0.00            
ATOM    183  C13 CN4     2      19.280  14.870  23.210  1.00  0.00            
ATOM    184  C14 CN4     2      20.950  14.160  25.630  1.00  0.00            
ATOM    185  F1  CN4     2      21.090  15.550  25.530  1.00  0.00            
ATOM    186  C15 CN4     2      21.960  13.540  26.430  1.00  0.00            
ATOM    187  H1  CN4     2      24.050  12.950  28.570  1.00  0.00            
ATOM    188  H2  CN4     2      22.640  12.460  29.400  1.00  0.00            
ATOM    189  H3  CN4     2      24.060  11.370  29.500  1.00  0.00            
ATOM    190  H4  CN4     2      22.520  10.450  27.890  1.00  0.00            
ATOM    191  H5  CN4     2      20.650  10.380  26.460  1.00  0.00            
ATOM    192  H6  CN4     2      18.930  11.350  25.440  1.00  0.00            
ATOM    193  H7  CN4     2      16.970  13.010  24.910  1.00  0.00            
ATOM    194  H8  CN4     2      15.470  14.000  23.150  1.00  0.00            
ATOM    195  H9  CN4     2      16.360  15.680  21.650  1.00  0.00            
ATOM    196  H10 CN4     2      18.820  16.190  21.600  1.00  0.00            
ATOM    197  H11 CN4     2      20.350  15.020  23.110  1.00  0.00            
ATOM    198  H12 CN4     2      22.810  14.160  26.690  1.00  0.00            
TER
ENDMDL
MODEL        1
ATOM      1  H1  GCD     1      21.540  13.720  17.370  1.00  0.00            
ATOM      2  O1  GCD     1      21.760  13.020  18.000  1.00  0.00            
ATOM      3  C1  GCD     1      20.690  13.010  18.920  1.00  0.00            
ATOM      4  H2  GCD     1      20.410  14.040  19.200  1.00  0.00            
ATOM      5  H3  GCD     1      19.780  12.650  18.420  1.00  0.00            
ATOM      6  C2  GCD     1      20.980  12.260  20.210  1.00  0.00            
ATOM      7  H4  GCD     1      20.230  12.320  21.010  1.00  0.00            
ATOM      8  C3  GCD     1      22.400  12.600  20.940  1.00  0.00            
ATOM      9  H5  GCD     1      23.170  12.450  20.180  1.00  0.00            
ATOM     10  C4  GCD     1      22.730  11.630  22.060  1.00  0.00            
ATOM     11  H6  GCD     1      22.020  11.580  22.900  1.00  0.00            
ATOM     12  O2  GCD     1      24.030  11.920  22.510  1.00  0.00            
ATOM     13  H7  GCD     1      24.150  11.340  23.270  1.00  0.00            
ATOM     14  C5  GCD     1      22.790  10.200  21.460  1.00  0.00            
ATOM     15  H8  GCD     1      23.480  10.300  20.600  1.00  0.00            
ATOM     16  O3  GCD     1      23.140   9.090  22.320  1.00  0.00            
ATOM     17  H9  GCD     1      23.920   9.350  22.820  1.00  0.00            
ATOM     18  C6  GCD     1      21.360   9.990  20.840  1.00  0.00            
ATOM     19  O4  GCD     1      21.120  10.950  19.810  1.00  0.00            
ATOM     20  H10 GCD     1      21.380   8.990  20.390  1.00  0.00            
ATOM     21  O5  GCD     1      20.400   9.980  21.850  1.00  0.00            
ATOM     22  C7  GCD     1      19.410   8.930  22.060  1.00  0.00            
ATOM     23  H11 GCD     1      19.320   8.360  21.120  1.00  0.00            
ATOM     24  C8  GCD     1      19.800   8.020  23.220  1.00  0.00            
ATOM     25  H12 GCD     1      19.920   8.700  24.080  1.00  0.00            
ATOM     26  O6  GCD     1      21.040   7.410  23.040  1.00  0.00            
ATOM     27  H13 GCD     1      21.640   8.050  22.650  1.00  0.00            
ATOM     28  C9  GCD     1      18.670   7.040  23.450  1.00  0.00            
ATOM     29  H14 GCD     1      18.660   6.420  22.550  1.00  0.00            
ATOM     30  O7  GCD     1      18.890   6.290  24.590  1.00  0.00            
ATOM     31  H15 GCD     1      19.830   6.090  24.580  1.00  0.00            
ATOM     32  C10 GCD     1      17.340   7.750  23.690  1.00  0.00            
ATOM     33  H16 GCD     1      16.500   7.050  23.690  1.00  0.00            
ATOM     34  O8  GCD     1      17.080   8.690  22.620  1.00  0.00            
ATOM     35  C11 GCD     1      18.100   9.670  22.330  1.00  0.00            
ATOM     36  H17 GCD     1      18.120  10.330  23.210  1.00  0.00            
ATOM     37  C12 GCD     1      17.570  10.490  21.200  1.00  0.00            
ATOM     38  H18 GCD     1      18.100  11.440  21.340  1.00  0.00            
ATOM     39  H19 GCD     1      16.550  10.840  21.390  1.00  0.00            
ATOM     40  O9  GCD     1      17.770  10.060  19.840  1.00  0.00            
ATOM     41  H20 GCD     1      17.620   9.120  19.750  1.00  0.00            
ATOM     42  O10 GCD     1      17.310   8.410  24.990  1.00  0.00            
ATOM     43  C13 GCD     1      16.190   8.020  25.780  1.00  0.00            
ATOM     44  H21 GCD     1      15.740   7.090  25.420  1.00  0.00            
ATOM     45  C14 GCD     1      16.740   7.610  27.210  1.00  0.00            
ATOM     46  H22 GCD     1      17.410   8.410  27.560  1.00  0.00            
ATOM     47  O11 GCD     1      17.450   6.390  26.990  1.00  0.00            
ATOM     48  H23 GCD     1      18.020   6.580  26.230  1.00  0.00            
ATOM     49  C15 GCD     1      15.760   7.370  28.300  1.00  0.00            
ATOM     50  H24 GCD     1      15.240   6.440  28.030  1.00  0.00            
ATOM     51  O12 GCD     1      16.460   7.160  29.510  1.00  0.00            
ATOM     52  H25 GCD     1      16.730   8.040  29.810  1.00  0.00            
ATOM     53  C16 GCD     1      14.810   8.530  28.330  1.00  0.00            
ATOM     54  H26 GCD     1      14.010   8.300  29.040  1.00  0.00            
ATOM     55  O13 GCD     1      14.220   8.690  27.050  1.00  0.00            
ATOM     56  C17 GCD     1      15.190   9.140  26.000  1.00  0.00            
ATOM     57  H27 GCD     1      15.700  10.060  26.320  1.00  0.00            
ATOM     58  C18 GCD     1      14.290   9.510  24.840  1.00  0.00            
ATOM     59  H28 GCD     1      14.850   9.970  24.020  1.00  0.00            
ATOM     60  H29 GCD     1      13.600  10.320  25.120  1.00  0.00            
ATOM     61  O14 GCD     1      13.520   8.430  24.340  1.00  0.00            
ATOM     62  H30 GCD     1      12.960   8.100  25.050  1.00  0.00            
ATOM     63  O15 GCD     1      15.580   9.750  28.740  1.00  0.00            
ATOM     64  C19 GCD     1      15.190  10.300  30.050  1.00  0.00            
ATOM     65  H31 GCD     1      14.480   9.610  30.520  1.00  0.00            
ATOM     66  C20 GCD     1      16.360  10.390  30.950  1.00  0.00            
ATOM     67  H32 GCD     1      17.120  11.010  30.480  1.00  0.00            
ATOM     68  O16 GCD     1      17.050   9.190  31.160  1.00  0.00            
ATOM     69  H33 GCD     1      17.760   9.360  31.800  1.00  0.00            
ATOM     70  C21 GCD     1      15.950  10.930  32.310  1.00  0.00            
ATOM     71  H34 GCD     1      15.360  10.160  32.810  1.00  0.00            
ATOM     72  O17 GCD     1      17.150  11.240  33.040  1.00  0.00            
ATOM     73  H35 GCD     1      17.340  12.170  32.910  1.00  0.00            
ATOM     74  C22 GCD     1      15.170  12.290  32.010  1.00  0.00            
ATOM     75  H36 GCD     1      14.890  12.740  32.960  1.00  0.00            
ATOM     76  O18 GCD     1      14.040  12.020  31.240  1.00  0.00            
ATOM     77  C23 GCD     1      14.520  11.620  29.910  1.00  0.00            
ATOM     78  H37 GCD     1      15.260  12.290  29.450  1.00  0.00            
ATOM     79  C24 GCD     1      13.410  11.630  28.870  1.00  0.00            
ATOM     80  H38 GCD     1      13.880  11.350  27.920  1.00  0.00            
ATOM     81  H39 GCD     1      13.050  12.650  28.670  1.00  0.00            
ATOM     82  O19 GCD     1      12.440  10.640  29.170  1.00  0.00            
ATOM     83  H40 GCD     1      12.080  10.910  30.020  1.00  0.00            
ATOM     84  O20 GCD     1      15.990  13.330  31.370  1.00  0.00            
ATOM     85  C25 GCD     1      15.920  14.640  31.990  1.00  0.00            
ATOM     86  H41 GCD     1      15.240  14.630  32.850  1.00  0.00            
ATOM     87  C26 GCD     1      17.270  15.030  32.520  1.00  0.00            
ATOM     88  H42 GCD     1      17.950  14.890  31.660  1.00  0.00            
ATOM     89  O21 GCD     1      17.650  14.150  33.630  1.00  0.00            
ATOM     90  H43 GCD     1      18.600  14.020  33.650  1.00  0.00            
ATOM     91  C27 GCD     1      17.290  16.530  32.940  1.00  0.00            
ATOM     92  H44 GCD     1      16.650  16.500  33.840  1.00  0.00            
ATOM     93  O22 GCD     1      18.590  16.960  33.430  1.00  0.00            
ATOM     94  H45 GCD     1      18.420  17.790  33.890  1.00  0.00            
ATOM     95  C28 GCD     1      16.810  17.450  31.850  1.00  0.00            
ATOM     96  H46 GCD     1      16.610  18.460  32.200  1.00  0.00            
ATOM     97  O23 GCD     1      15.620  16.990  31.460  1.00  0.00            
ATOM     98  C29 GCD     1      15.450  15.670  30.960  1.00  0.00            
ATOM     99  H47 GCD     1      16.050  15.600  30.050  1.00  0.00            
ATOM    100  C30 GCD     1      14.000  15.490  30.600  1.00  0.00            
ATOM    101  H48 GCD     1      13.860  14.440  30.300  1.00  0.00            
ATOM    102  H49 GCD     1      13.660  16.040  29.710  1.00  0.00            
ATOM    103  O24 GCD     1      13.210  15.710  31.760  1.00  0.00            
ATOM    104  H50 GCD     1      13.190  16.660  31.930  1.00  0.00            
ATOM    105  O25 GCD     1      17.700  17.510  30.680  1.00  0.00            
ATOM    106  C31 GCD     1      17.890  18.800  30.160  1.00  0.00            
ATOM    107  H51 GCD     1      17.510  19.590  30.830  1.00  0.00            
ATOM    108  C32 GCD     1      19.460  19.090  30.060  1.00  0.00            
ATOM    109  H52 GCD     1      20.070  18.270  29.660  1.00  0.00            
ATOM    110  O26 GCD     1      19.850  19.330  31.430  1.00  0.00            
ATOM    111  H53 GCD     1      19.710  18.450  31.800  1.00  0.00            
ATOM    112  C33 GCD     1      19.670  20.410  29.320  1.00  0.00            
ATOM    113  H54 GCD     1      19.150  21.210  29.860  1.00  0.00            
ATOM    114  O27 GCD     1      21.050  20.830  29.320  1.00  0.00            
ATOM    115  H55 GCD     1      21.590  20.240  28.790  1.00  0.00            
ATOM    116  C34 GCD     1      19.070  20.260  27.950  1.00  0.00            
ATOM    117  H56 GCD     1      19.330  21.190  27.450  1.00  0.00            
ATOM    118  O28 GCD     1      17.690  20.020  28.110  1.00  0.00            
ATOM    119  C35 GCD     1      17.390  18.780  28.720  1.00  0.00            
ATOM    120  H57 GCD     1      17.980  18.020  28.180  1.00  0.00            
ATOM    121  C36 GCD     1      15.890  18.570  28.580  1.00  0.00            
ATOM    122  H58 GCD     1      15.480  17.600  28.910  1.00  0.00            
ATOM    123  H59 GCD     1      15.780  18.720  27.500  1.00  0.00            
ATOM    124  O29 GCD     1      15.160  19.640  29.230  1.00  0.00            
ATOM    125  H60 GCD     1      15.810  20.350  29.200  1.00  0.00            
ATOM    126  O30 GCD     1      19.610  19.290  27.040  1.00  0.00            
ATOM    127  C37 GCD     1      20.810  19.660  26.340  1.00  0.00            
ATOM    128  H61 GCD     1      21.200  20.620  26.700  1.00  0.00            
ATOM    129  C38 GCD     1      21.890  18.620  26.620  1.00  0.00            
ATOM    130  H62 GCD     1      21.540  17.590  26.480  1.00  0.00            
ATOM    131  O31 GCD     1      22.250  18.890  28.030  1.00  0.00            
ATOM    132  H63 GCD     1      22.730  18.080  28.260  1.00  0.00            
ATOM    133  C39 GCD     1      23.080  18.940  25.710  1.00  0.00            
ATOM    134  H64 GCD     1      23.350  19.980  25.930  1.00  0.00            
ATOM    135  O32 GCD     1      24.140  18.000  26.020  1.00  0.00            
ATOM    136  H65 GCD     1      24.270  17.580  25.160  1.00  0.00            
ATOM    137  C40 GCD     1      22.690  18.820  24.250  1.00  0.00            
ATOM    138  H66 GCD     1      23.470  19.150  23.560  1.00  0.00            
ATOM    139  O33 GCD     1      21.580  19.730  23.990  1.00  0.00            
ATOM    140  C41 GCD     1      20.410  19.620  24.890  1.00  0.00            
ATOM    141  H67 GCD     1      20.010  18.610  24.700  1.00  0.00            
ATOM    142  C42 GCD     1      19.470  20.730  24.370  1.00  0.00            
ATOM    143  H68 GCD     1      19.920  21.730  24.440  1.00  0.00            
ATOM    144  H69 GCD     1      18.610  20.700  25.050  1.00  0.00            
ATOM    145  O34 GCD     1      18.860  20.560  23.090  1.00  0.00            
ATOM    146  H70 GCD     1      19.470  20.060  22.550  1.00  0.00            
ATOM    147  O35 GCD     1      22.150  17.510  23.900  1.00  0.00            
ATOM    148  C43 GCD     1      22.550  17.100  22.630  1.00  0.00            
ATOM    149  H71 GCD     1      22.890  17.890  21.950  1.00  0.00            
ATOM    150  C44 GCD     1      23.770  16.170  22.670  1.00  0.00            
ATOM    151  H72 GCD     1      23.390  15.420  23.370  1.00  0.00            
ATOM    152  O36 GCD     1      24.890  16.780  23.270  1.00  0.00            
ATOM    153  H73 GCD     1      25.510  16.110  23.600  1.00  0.00            
ATOM    154  C45 GCD     1      24.130  15.540  21.320  1.00  0.00            
ATOM    155  H74 GCD     1      24.620  16.250  20.650  1.00  0.00            
ATOM    156  O37 GCD     1      24.990  14.370  21.300  1.00  0.00            
ATOM    157  H75 GCD     1      24.520  13.730  21.840  1.00  0.00            
ATOM    158  C46 GCD     1      22.820  15.030  20.640  1.00  0.00            
ATOM    159  H76 GCD     1      23.120  14.710  19.640  1.00  0.00            
ATOM    160  O38 GCD     1      22.250  13.910  21.370  1.00  0.00            
ATOM    161  O39 GCD     1      21.890  16.120  20.620  1.00  0.00            
ATOM    162  C47 GCD     1      21.420  16.430  21.910  1.00  0.00            
ATOM    163  H77 GCD     1      21.180  15.520  22.480  1.00  0.00            
ATOM    164  C48 GCD     1      20.140  17.240  21.910  1.00  0.00            
ATOM    165  H78 GCD     1      19.850  17.330  22.960  1.00  0.00            
ATOM    166  H79 GCD     1      19.330  16.690  21.420  1.00  0.00            
ATOM    167  O40 GCD     1      20.290  18.520  21.290  1.00  0.00            
ATOM    168  H80 GCD     1      20.200  18.300  20.350  1.00  0.00            
ATOM    169  C1  CN4     2      23.920  10.940  27.820  1.00  0.00            
ATOM    170  C2  CN4     2      23.200  10.130  26.720  1.00  0.00            
ATOM    171  C3  CN4     2      24.110   9.600  25.570  1.00  0.00            
ATOM    172  O1  CN4     2      24.610   8.520  25.700  1.00  0.00            
ATOM    173  O2  CN4     2      24.550  10.360  24.700  1.00  0.00            
ATOM    174  C4  CN4     2      22.060  10.990  26.150  1.00  0.00            
ATOM    175  C5  CN4     2      20.750  10.470  26.200  1.00  0.00            
ATOM    176  C6  CN4     2      19.650  11.100  25.660  1.00  0.00            
ATOM    177  C7  CN4     2      19.880  12.360  25.010  1.00  0.00            
ATOM    178  C8  CN4     2      18.690  13.020  24.380  1.00  0.00            
ATOM    179  C9  CN4     2      17.380  12.860  24.890  1.00  0.00            
ATOM    180  C10 CN4     2      16.220  13.360  24.220  1.00  0.00            
ATOM    181  C11 CN4     2      16.340  14.010  23.020  1.00  0.00            
ATOM    182  C12 CN4     2      17.670  14.180  22.540  1.00  0.00            
ATOM    183  C13 CN4     2      18.840  13.680  23.150  1.00  0.00            
ATOM    184  C14 CN4     2      21.180  12.900  25.040  1.00  0.00            
ATOM    185  F1  CN4     2      21.300  14.190  24.770  1.00  0.00            
ATOM    186  C15 CN4     2      22.230  12.260  25.730  1.00  0.00            
ATOM    187  H1  CN4     2      24.310  11.930  27.550  1.00  0.00            
ATOM    188  H2  CN4     2      23.190  11.140  28.610  1.00  0.00            
ATOM    189  H3  CN4     2      24.730  10.360  28.260  1.00  0.00            
ATOM    190  H4  CN4     2      22.810   9.180  27.090  1.00  0.00            
ATOM    191  H5  CN4     2      20.580   9.550  26.760  1.00  0.00            
ATOM    192  H6  CN4     2      18.620  10.790  25.760  1.00  0.00            
ATOM    193  H7  CN4     2      17.270  12.290  25.810  1.00  0.00            
ATOM    194  H8  CN4     2      15.230  13.310  24.660  1.00  0.00            
ATOM    195  H9  CN4     2      15.410  14.470  22.670  1.00  0.00            
ATOM    196  H10 CN4     2      17.760  14.750  21.620  1.00  0.00            
ATOM    197  H11 CN4     2      19.810  13.740  22.670  1.00  0.00            
ATOM    198  H12 CN4     2      23.200  12.720  25.900  1.00  0.00            
TER
ENDMDL
MODEL        1
ATOM      1  H1  GCD     1      18.910   7.280  22.380  1.00  0.00            
ATOM      2  O1  GCD     1      19.070   7.040  21.460  1.00  0.00            
ATOM      3  C1  GCD     1      18.270   5.910  21.260  1.00  0.00            
ATOM      4  H2  GCD     1      18.380   5.490  20.260  1.00  0.00            
ATOM      5  H3  GCD     1      18.580   5.130  21.960  1.00  0.00            
ATOM      6  C2  GCD     1      16.850   6.200  21.680  1.00  0.00            
ATOM      7  H4  GCD     1      16.290   5.250  21.640  1.00  0.00            
ATOM      8  C3  GCD     1      16.150   7.150  20.770  1.00  0.00            
ATOM      9  H5  GCD     1      16.860   7.980  20.690  1.00  0.00            
ATOM     10  C4  GCD     1      14.850   7.640  21.300  1.00  0.00            
ATOM     11  H6  GCD     1      14.040   6.930  21.060  1.00  0.00            
ATOM     12  O2  GCD     1      14.390   8.750  20.450  1.00  0.00            
ATOM     13  H7  GCD     1      13.500   9.010  20.700  1.00  0.00            
ATOM     14  C5  GCD     1      14.930   8.030  22.790  1.00  0.00            
ATOM     15  H8  GCD     1      15.630   8.880  22.880  1.00  0.00            
ATOM     16  O3  GCD     1      13.650   8.420  23.340  1.00  0.00            
ATOM     17  H9  GCD     1      13.140   7.640  23.570  1.00  0.00            
ATOM     18  C6  GCD     1      15.570   6.900  23.590  1.00  0.00            
ATOM     19  O4  GCD     1      16.860   6.710  23.010  1.00  0.00            
ATOM     20  H10 GCD     1      15.640   7.250  24.620  1.00  0.00            
ATOM     21  O5  GCD     1      14.820   5.730  23.450  1.00  0.00            
ATOM     22  C7  GCD     1      14.720   4.930  24.720  1.00  0.00            
ATOM     23  H11 GCD     1      15.260   5.430  25.530  1.00  0.00            
ATOM     24  C8  GCD     1      13.220   4.840  25.110  1.00  0.00            
ATOM     25  H12 GCD     1      12.700   4.490  24.210  1.00  0.00            
ATOM     26  O6  GCD     1      12.820   6.130  25.520  1.00  0.00            
ATOM     27  H13 GCD     1      13.000   6.350  26.450  1.00  0.00            
ATOM     28  C9  GCD     1      13.020   3.710  26.190  1.00  0.00            
ATOM     29  H14 GCD     1      13.380   4.190  27.110  1.00  0.00            
ATOM     30  O7  GCD     1      11.790   3.200  26.520  1.00  0.00            
ATOM     31  H15 GCD     1      11.710   2.450  25.910  1.00  0.00            
ATOM     32  C10 GCD     1      13.960   2.470  26.060  1.00  0.00            
ATOM     33  H16 GCD     1      14.070   1.970  27.030  1.00  0.00            
ATOM     34  O8  GCD     1      15.280   2.920  25.780  1.00  0.00            
ATOM     35  C11 GCD     1      15.340   3.540  24.460  1.00  0.00            
ATOM     36  H17 GCD     1      14.780   2.990  23.700  1.00  0.00            
ATOM     37  C12 GCD     1      16.790   3.610  24.060  1.00  0.00            
ATOM     38  H18 GCD     1      16.730   4.260  23.180  1.00  0.00            
ATOM     39  H19 GCD     1      17.130   2.630  23.700  1.00  0.00            
ATOM     40  O9  GCD     1      17.720   3.970  25.050  1.00  0.00            
ATOM     41  H20 GCD     1      17.780   3.250  25.690  1.00  0.00            
ATOM     42  O10 GCD     1      13.380   1.590  25.110  1.00  0.00            
ATOM     43  C13 GCD     1      13.380   0.210  25.520  1.00  0.00            
ATOM     44  H21 GCD     1      13.720   0.160  26.560  1.00  0.00            
ATOM     45  C14 GCD     1      11.980  -0.450  25.320  1.00  0.00            
ATOM     46  H22 GCD     1      11.790  -0.390  24.240  1.00  0.00            
ATOM     47  O11 GCD     1      10.980   0.280  26.070  1.00  0.00            
ATOM     48  H23 GCD     1      11.160   0.090  27.000  1.00  0.00            
ATOM     49  C15 GCD     1      12.030  -1.960  25.650  1.00  0.00            
ATOM     50  H24 GCD     1      12.260  -2.020  26.730  1.00  0.00            
ATOM     51  O12 GCD     1      10.690  -2.540  25.530  1.00  0.00            
ATOM     52  H25 GCD     1      10.090  -2.200  26.200  1.00  0.00            
ATOM     53  C16 GCD     1      13.190  -2.680  25.070  1.00  0.00            
ATOM     54  H26 GCD     1      13.340  -3.640  25.580  1.00  0.00            
ATOM     55  O13 GCD     1      14.410  -2.030  25.150  1.00  0.00            
ATOM     56  C17 GCD     1      14.390  -0.610  24.730  1.00  0.00            
ATOM     57  H27 GCD     1      14.150  -0.630  23.660  1.00  0.00            
ATOM     58  C18 GCD     1      15.780  -0.120  24.810  1.00  0.00            
ATOM     59  H28 GCD     1      15.820   0.950  24.580  1.00  0.00            
ATOM     60  H29 GCD     1      16.360  -0.590  24.000  1.00  0.00            
ATOM     61  O14 GCD     1      16.440  -0.340  26.050  1.00  0.00            
ATOM     62  H30 GCD     1      15.910   0.100  26.730  1.00  0.00            
ATOM     63  O15 GCD     1      12.880  -2.890  23.660  1.00  0.00            
ATOM     64  C19 GCD     1      12.970  -4.140  23.180  1.00  0.00            
ATOM     65  H31 GCD     1      13.320  -4.950  23.840  1.00  0.00            
ATOM     66  C20 GCD     1      11.570  -4.550  22.710  1.00  0.00            
ATOM     67  H32 GCD     1      11.210  -3.800  21.990  1.00  0.00            
ATOM     68  O16 GCD     1      10.780  -4.670  23.800  1.00  0.00            
ATOM     69  H33 GCD     1      10.830  -3.820  24.250  1.00  0.00            
ATOM     70  C21 GCD     1      11.690  -5.910  21.970  1.00  0.00            
ATOM     71  H34 GCD     1      12.040  -6.520  22.810  1.00  0.00            
ATOM     72  O17 GCD     1      10.410  -6.440  21.610  1.00  0.00            
ATOM     73  H35 GCD     1       9.910  -5.730  21.190  1.00  0.00            
ATOM     74  C22 GCD     1      12.620  -5.720  20.760  1.00  0.00            
ATOM     75  H36 GCD     1      12.680  -6.660  20.210  1.00  0.00            
ATOM     76  O18 GCD     1      13.900  -5.320  21.260  1.00  0.00            
ATOM     77  C23 GCD     1      13.910  -4.100  22.010  1.00  0.00            
ATOM     78  H37 GCD     1      13.630  -3.210  21.430  1.00  0.00            
ATOM     79  C24 GCD     1      15.400  -4.090  22.500  1.00  0.00            
ATOM     80  H38 GCD     1      15.600  -5.110  22.860  1.00  0.00            
ATOM     81  H39 GCD     1      15.570  -3.390  23.320  1.00  0.00            
ATOM     82  O19 GCD     1      16.290  -3.770  21.430  1.00  0.00            
ATOM     83  H40 GCD     1      17.190  -3.740  21.770  1.00  0.00            
ATOM     84  O20 GCD     1      12.130  -4.690  19.920  1.00  0.00            
ATOM     85  C25 GCD     1      11.210  -5.190  18.930  1.00  0.00            
ATOM     86  H41 GCD     1      10.850  -6.190  19.200  1.00  0.00            
ATOM     87  C26 GCD     1       9.960  -4.220  18.980  1.00  0.00            
ATOM     88  H42 GCD     1      10.400  -3.230  18.850  1.00  0.00            
ATOM     89  O21 GCD     1       9.260  -4.260  20.210  1.00  0.00            
ATOM     90  H43 GCD     1       8.640  -3.530  20.210  1.00  0.00            
ATOM     91  C27 GCD     1       9.080  -4.320  17.730  1.00  0.00            
ATOM     92  H44 GCD     1       8.510  -5.260  17.790  1.00  0.00            
ATOM     93  O22 GCD     1       8.090  -3.250  17.750  1.00  0.00            
ATOM     94  H45 GCD     1       8.510  -2.520  17.290  1.00  0.00            
ATOM     95  C28 GCD     1       9.970  -4.270  16.430  1.00  0.00            
ATOM     96  H46 GCD     1       9.360  -4.370  15.530  1.00  0.00            
ATOM     97  O23 GCD     1      10.820  -5.360  16.480  1.00  0.00            
ATOM     98  C29 GCD     1      11.870  -5.200  17.550  1.00  0.00            
ATOM     99  H47 GCD     1      12.400  -4.260  17.350  1.00  0.00            
ATOM    100  C30 GCD     1      12.830  -6.370  17.490  1.00  0.00            
ATOM    101  H48 GCD     1      13.660  -6.320  18.200  1.00  0.00            
ATOM    102  H49 GCD     1      13.330  -6.360  16.520  1.00  0.00            
ATOM    103  O24 GCD     1      12.190  -7.600  17.560  1.00  0.00            
ATOM    104  H50 GCD     1      11.540  -7.510  16.860  1.00  0.00            
ATOM    105  O25 GCD     1      10.700  -2.980  16.380  1.00  0.00            
ATOM    106  C31 GCD     1      10.450  -2.110  15.240  1.00  0.00            
ATOM    107  H51 GCD     1       9.550  -2.500  14.750  1.00  0.00            
ATOM    108  C32 GCD     1       9.960  -0.700  15.740  1.00  0.00            
ATOM    109  H52 GCD     1      10.730  -0.230  16.350  1.00  0.00            
ATOM    110  O26 GCD     1       8.700  -0.820  16.560  1.00  0.00            
ATOM    111  H53 GCD     1       8.720  -0.100  17.200  1.00  0.00            
ATOM    112  C33 GCD     1       9.630   0.330  14.620  1.00  0.00            
ATOM    113  H54 GCD     1       8.830  -0.130  14.030  1.00  0.00            
ATOM    114  O27 GCD     1       9.370   1.610  15.190  1.00  0.00            
ATOM    115  H55 GCD     1       8.740   1.490  15.910  1.00  0.00            
ATOM    116  C34 GCD     1      10.940   0.420  13.840  1.00  0.00            
ATOM    117  H56 GCD     1      11.010   0.950  12.890  1.00  0.00            
ATOM    118  O28 GCD     1      11.390  -0.840  13.410  1.00  0.00            
ATOM    119  C35 GCD     1      11.630  -1.890  14.360  1.00  0.00            
ATOM    120  H57 GCD     1      12.510  -1.510  14.900  1.00  0.00            
ATOM    121  C36 GCD     1      11.950  -3.130  13.630  1.00  0.00            
ATOM    122  H58 GCD     1      11.100  -3.310  12.950  1.00  0.00            
ATOM    123  H59 GCD     1      11.980  -3.920  14.390  1.00  0.00            
ATOM    124  O29 GCD     1      13.200  -3.150  12.920  1.00  0.00            
ATOM    125  H60 GCD     1      13.250  -4.080  12.700  1.00  0.00            
ATOM    126  O30 GCD     1      12.000   0.960  14.590  1.00  0.00            
ATOM    127  C37 GCD     1      12.920   1.830  14.000  1.00  0.00            
ATOM    128  H61 GCD     1      13.160   1.510  12.980  1.00  0.00            
ATOM    129  C38 GCD     1      12.340   3.210  14.160  1.00  0.00            
ATOM    130  H62 GCD     1      11.980   3.260  15.200  1.00  0.00            
ATOM    131  O31 GCD     1      11.160   3.290  13.430  1.00  0.00            
ATOM    132  H63 GCD     1      10.500   2.730  13.850  1.00  0.00            
ATOM    133  C39 GCD     1      13.360   4.310  13.850  1.00  0.00            
ATOM    134  H64 GCD     1      13.400   4.310  12.750  1.00  0.00            
ATOM    135  O32 GCD     1      12.800   5.550  14.150  1.00  0.00            
ATOM    136  H65 GCD     1      12.230   5.700  13.400  1.00  0.00            
ATOM    137  C40 GCD     1      14.750   4.020  14.410  1.00  0.00            
ATOM    138  H66 GCD     1      15.460   4.630  13.830  1.00  0.00            
ATOM    139  O33 GCD     1      15.090   2.640  14.260  1.00  0.00            
ATOM    140  C41 GCD     1      14.210   1.620  14.730  1.00  0.00            
ATOM    141  H67 GCD     1      13.960   1.730  15.790  1.00  0.00            
ATOM    142  C42 GCD     1      14.830   0.270  14.650  1.00  0.00            
ATOM    143  H68 GCD     1      14.820  -0.210  13.660  1.00  0.00            
ATOM    144  H69 GCD     1      14.320  -0.340  15.410  1.00  0.00            
ATOM    145  O34 GCD     1      16.170   0.220  15.120  1.00  0.00            
ATOM    146  H70 GCD     1      16.790   0.710  14.560  1.00  0.00            
ATOM    147  O35 GCD     1      14.770   4.450  15.730  1.00  0.00            
ATOM    148  C43 GCD     1      15.740   5.430  16.110  1.00  0.00            
ATOM    149  H71 GCD     1      16.300   5.850  15.270  1.00  0.00            
ATOM    150  C44 GCD     1      15.070   6.630  16.690  1.00  0.00            
ATOM    151  H72 GCD     1      14.400   6.230  17.450  1.00  0.00            
ATOM    152  O36 GCD     1      14.300   7.220  15.680  1.00  0.00            
ATOM    153  H73 GCD     1      14.050   6.450  15.150  1.00  0.00            
ATOM    154  C45 GCD     1      16.010   7.610  17.390  1.00  0.00            
ATOM    155  H74 GCD     1      16.680   7.940  16.590  1.00  0.00            
ATOM    156  O37 GCD     1      15.420   8.850  17.900  1.00  0.00            
ATOM    157  H75 GCD     1      15.010   8.700  18.760  1.00  0.00            
ATOM    158  C46 GCD     1      16.830   6.880  18.460  1.00  0.00            
ATOM    159  H76 GCD     1      17.650   7.480  18.870  1.00  0.00            
ATOM    160  O38 GCD     1      15.980   6.500  19.520  1.00  0.00            
ATOM    161  O39 GCD     1      17.460   5.750  17.950  1.00  0.00            
ATOM    162  C47 GCD     1      16.670   4.800  17.270  1.00  0.00            
ATOM    163  H77 GCD     1      15.940   4.420  17.990  1.00  0.00            
ATOM    164  C48 GCD     1      17.650   3.730  16.730  1.00  0.00            
ATOM    165  H78 GCD     1      18.480   4.170  16.180  1.00  0.00            
ATOM    166  H79 GCD     1      17.120   3.060  16.040  1.00  0.00            
ATOM    167  O40 GCD     1      18.170   2.910  17.750  1.00  0.00            
ATOM    168  H80 GCD     1      19.030   2.620  17.430  1.00  0.00            
ATOM    169  C1  CN4     2       8.690   0.420  22.530  1.00  0.00            
ATOM    170  C2  CN4     2       9.350   1.180  21.360  1.00  0.00            
ATOM    171  C3  CN4     2       8.730   0.810  19.980  1.00  0.00            
ATOM    172  O1  CN4     2       9.130   1.540  19.110  1.00  0.00            
ATOM    173  O2  CN4     2       7.930  -0.100  19.710  1.00  0.00            
ATOM    174  C4  CN4     2      10.910   1.150  21.430  1.00  0.00            
ATOM    175  C5  CN4     2      11.660  -0.020  21.110  1.00  0.00            
ATOM    176  C6  CN4     2      13.120   0.020  21.010  1.00  0.00            
ATOM    177  C7  CN4     2      13.870   1.230  21.180  1.00  0.00            
ATOM    178  C8  CN4     2      15.330   1.170  21.100  1.00  0.00            
ATOM    179  C9  CN4     2      16.110   2.380  20.800  1.00  0.00            
ATOM    180  C10 CN4     2      17.540   2.360  20.690  1.00  0.00            
ATOM    181  C11 CN4     2      18.280   1.180  20.910  1.00  0.00            
ATOM    182  C12 CN4     2      17.570  -0.030  21.100  1.00  0.00            
ATOM    183  C13 CN4     2      16.150   0.020  21.210  1.00  0.00            
ATOM    184  C14 CN4     2      13.120   2.400  21.540  1.00  0.00            
ATOM    185  F1  CN4     2      13.710   3.650  21.750  1.00  0.00            
ATOM    186  C15 CN4     2      11.670   2.320  21.700  1.00  0.00            
ATOM    187  H1  CN4     2       8.960  -0.640  22.430  1.00  0.00            
ATOM    188  H2  CN4     2       9.060   0.790  23.500  1.00  0.00            
ATOM    189  H3  CN4     2       7.630   0.660  22.460  1.00  0.00            
ATOM    190  H4  CN4     2       9.020   2.220  21.450  1.00  0.00            
ATOM    191  H5  CN4     2      11.100  -0.930  20.950  1.00  0.00            
ATOM    192  H6  CN4     2      13.670  -0.870  20.730  1.00  0.00            
ATOM    193  H7  CN4     2      15.500   3.240  20.520  1.00  0.00            
ATOM    194  H8  CN4     2      18.040   3.250  20.330  1.00  0.00            
ATOM    195  H9  CN4     2      19.370   1.180  21.010  1.00  0.00            
ATOM    196  H10 CN4     2      17.990  -1.030  21.160  1.00  0.00            
ATOM    197  H11 CN4     2      15.640  -0.930  21.370  1.00  0.00            
ATOM    198  H12 CN4     2      11.250   3.270  22.030  1.00  0.00            
TER
ENDMDL
MODEL        1
ATOM      1  H1  GCD     1      17.130  11.680  18.090  1.00  0.00            
ATOM      2  O1  GCD     1      16.790  12.570  18.230  1.00  0.00            
ATOM      3  C1  GCD     1      16.720  12.800  19.640  1.00  0.00            
ATOM      4  H2  GCD     1      16.890  13.870  19.800  1.00  0.00            
ATOM      5  H3  GCD     1      15.840  12.520  20.220  1.00  0.00            
ATOM      6  C2  GCD     1      17.910  12.090  20.220  1.00  0.00            
ATOM      7  H4  GCD     1      17.810  12.250  21.300  1.00  0.00            
ATOM      8  C3  GCD     1      19.300  12.600  19.640  1.00  0.00            
ATOM      9  H5  GCD     1      19.460  12.410  18.570  1.00  0.00            
ATOM     10  C4  GCD     1      20.330  11.710  20.300  1.00  0.00            
ATOM     11  H6  GCD     1      20.400  12.000  21.360  1.00  0.00            
ATOM     12  O2  GCD     1      21.620  11.960  19.710  1.00  0.00            
ATOM     13  H7  GCD     1      22.290  11.720  20.360  1.00  0.00            
ATOM     14  C5  GCD     1      20.010  10.150  20.200  1.00  0.00            
ATOM     15  H8  GCD     1      20.060   9.830  19.150  1.00  0.00            
ATOM     16  O3  GCD     1      21.000   9.370  21.000  1.00  0.00            
ATOM     17  H9  GCD     1      21.850   9.520  20.580  1.00  0.00            
ATOM     18  C6  GCD     1      18.560   9.880  20.640  1.00  0.00            
ATOM     19  O4  GCD     1      17.770  10.730  19.860  1.00  0.00            
ATOM     20  H10 GCD     1      18.290   8.820  20.500  1.00  0.00            
ATOM     21  O5  GCD     1      18.310  10.110  22.040  1.00  0.00            
ATOM     22  C7  GCD     1      17.680   9.090  22.790  1.00  0.00            
ATOM     23  H11 GCD     1      17.190   8.360  22.130  1.00  0.00            
ATOM     24  C8  GCD     1      18.640   8.300  23.570  1.00  0.00            
ATOM     25  H12 GCD     1      19.080   8.980  24.300  1.00  0.00            
ATOM     26  O6  GCD     1      19.530   7.660  22.620  1.00  0.00            
ATOM     27  H13 GCD     1      19.930   8.320  22.050  1.00  0.00            
ATOM     28  C9  GCD     1      17.940   7.250  24.450  1.00  0.00            
ATOM     29  H14 GCD     1      17.430   6.490  23.840  1.00  0.00            
ATOM     30  O7  GCD     1      18.810   6.550  25.280  1.00  0.00            
ATOM     31  H15 GCD     1      19.370   7.080  25.860  1.00  0.00            
ATOM     32  C10 GCD     1      16.900   7.980  25.340  1.00  0.00            
ATOM     33  H16 GCD     1      16.300   7.230  25.870  1.00  0.00            
ATOM     34  O8  GCD     1      16.070   8.730  24.610  1.00  0.00            
ATOM     35  C11 GCD     1      16.690   9.700  23.760  1.00  0.00            
ATOM     36  H17 GCD     1      17.220  10.490  24.290  1.00  0.00            
ATOM     37  C12 GCD     1      15.550  10.370  22.990  1.00  0.00            
ATOM     38  H18 GCD     1      15.900  11.080  22.240  1.00  0.00            
ATOM     39  H19 GCD     1      15.030  11.000  23.720  1.00  0.00            
ATOM     40  O9  GCD     1      14.610   9.530  22.320  1.00  0.00            
ATOM     41  H20 GCD     1      13.820  10.000  22.030  1.00  0.00            
ATOM     42  O10 GCD     1      17.480   8.930  26.230  1.00  0.00            
ATOM     43  C13 GCD     1      17.740   8.550  27.540  1.00  0.00            
ATOM     44  H21 GCD     1      17.550   7.470  27.610  1.00  0.00            
ATOM     45  C14 GCD     1      19.160   8.950  27.860  1.00  0.00            
ATOM     46  H22 GCD     1      19.260  10.020  27.630  1.00  0.00            
ATOM     47  O11 GCD     1      20.040   8.240  27.070  1.00  0.00            
ATOM     48  H23 GCD     1      20.900   8.050  27.460  1.00  0.00            
ATOM     49  C15 GCD     1      19.440   8.760  29.350  1.00  0.00            
ATOM     50  H24 GCD     1      19.320   7.680  29.530  1.00  0.00            
ATOM     51  O12 GCD     1      20.740   9.200  29.810  1.00  0.00            
ATOM     52  H25 GCD     1      21.420   8.750  29.290  1.00  0.00            
ATOM     53  C16 GCD     1      18.280   9.460  30.140  1.00  0.00            
ATOM     54  H26 GCD     1      18.330   9.230  31.200  1.00  0.00            
ATOM     55  O13 GCD     1      17.020   8.970  29.760  1.00  0.00            
ATOM     56  C17 GCD     1      16.660   9.280  28.370  1.00  0.00            
ATOM     57  H27 GCD     1      16.680  10.340  28.120  1.00  0.00            
ATOM     58  C18 GCD     1      15.230   8.840  28.130  1.00  0.00            
ATOM     59  H28 GCD     1      14.920   9.160  27.130  1.00  0.00            
ATOM     60  H29 GCD     1      14.600   9.380  28.840  1.00  0.00            
ATOM     61  O14 GCD     1      14.970   7.400  28.270  1.00  0.00            
ATOM     62  H30 GCD     1      14.910   7.440  29.230  1.00  0.00            
ATOM     63  O15 GCD     1      18.430  10.850  29.940  1.00  0.00            
ATOM     64  C19 GCD     1      18.330  11.560  31.160  1.00  0.00            
ATOM     65  H31 GCD     1      17.840  11.070  32.010  1.00  0.00            
ATOM     66  C20 GCD     1      19.810  12.010  31.580  1.00  0.00            
ATOM     67  H32 GCD     1      20.270  12.580  30.760  1.00  0.00            
ATOM     68  O16 GCD     1      20.670  10.870  31.820  1.00  0.00            
ATOM     69  H33 GCD     1      20.530  10.420  30.980  1.00  0.00            
ATOM     70  C21 GCD     1      19.650  12.830  32.850  1.00  0.00            
ATOM     71  H34 GCD     1      19.170  12.140  33.560  1.00  0.00            
ATOM     72  O17 GCD     1      20.920  13.340  33.320  1.00  0.00            
ATOM     73  H35 GCD     1      21.280  13.870  32.600  1.00  0.00            
ATOM     74  C22 GCD     1      18.740  14.000  32.570  1.00  0.00            
ATOM     75  H36 GCD     1      18.500  14.500  33.520  1.00  0.00            
ATOM     76  O18 GCD     1      17.470  13.510  32.140  1.00  0.00            
ATOM     77  C23 GCD     1      17.490  12.780  30.920  1.00  0.00            
ATOM     78  H37 GCD     1      17.930  13.380  30.110  1.00  0.00            
ATOM     79  C24 GCD     1      15.990  12.580  30.550  1.00  0.00            
ATOM     80  H38 GCD     1      15.930  12.000  29.620  1.00  0.00            
ATOM     81  H39 GCD     1      15.580  13.600  30.530  1.00  0.00            
ATOM     82  O19 GCD     1      15.390  11.740  31.580  1.00  0.00            
ATOM     83  H40 GCD     1      15.850  11.860  32.420  1.00  0.00            
ATOM     84  O20 GCD     1      19.150  14.860  31.550  1.00  0.00            
ATOM     85  C25 GCD     1      19.760  16.090  31.890  1.00  0.00            
ATOM     86  H41 GCD     1      19.940  16.090  32.970  1.00  0.00            
ATOM     87  C26 GCD     1      21.070  16.130  31.130  1.00  0.00            
ATOM     88  H42 GCD     1      20.950  15.830  30.080  1.00  0.00            
ATOM     89  O21 GCD     1      21.940  15.270  31.870  1.00  0.00            
ATOM     90  H43 GCD     1      22.870  15.400  31.630  1.00  0.00            
ATOM     91  C27 GCD     1      21.830  17.460  31.160  1.00  0.00            
ATOM     92  H44 GCD     1      22.100  17.610  32.220  1.00  0.00            
ATOM     93  O22 GCD     1      22.960  17.400  30.380  1.00  0.00            
ATOM     94  H45 GCD     1      22.730  17.150  29.480  1.00  0.00            
ATOM     95  C28 GCD     1      20.790  18.540  30.810  1.00  0.00            
ATOM     96  H46 GCD     1      21.230  19.510  31.040  1.00  0.00            
ATOM     97  O23 GCD     1      19.560  18.500  31.580  1.00  0.00            
ATOM     98  C29 GCD     1      18.870  17.230  31.440  1.00  0.00            
ATOM     99  H47 GCD     1      18.660  17.120  30.370  1.00  0.00            
ATOM    100  C30 GCD     1      17.570  17.260  32.200  1.00  0.00            
ATOM    101  H48 GCD     1      16.890  16.470  31.860  1.00  0.00            
ATOM    102  H49 GCD     1      17.100  18.220  31.950  1.00  0.00            
ATOM    103  O24 GCD     1      17.710  17.160  33.610  1.00  0.00            
ATOM    104  H50 GCD     1      18.280  17.890  33.890  1.00  0.00            
ATOM    105  O25 GCD     1      20.600  18.490  29.400  1.00  0.00            
ATOM    106  C31 GCD     1      20.450  19.740  28.820  1.00  0.00            
ATOM    107  H51 GCD     1      20.260  20.490  29.590  1.00  0.00            
ATOM    108  C32 GCD     1      21.740  20.000  28.010  1.00  0.00            
ATOM    109  H52 GCD     1      21.890  19.160  27.320  1.00  0.00            
ATOM    110  O26 GCD     1      22.910  20.190  28.840  1.00  0.00            
ATOM    111  H53 GCD     1      23.120  19.350  29.260  1.00  0.00            
ATOM    112  C33 GCD     1      21.560  21.320  27.230  1.00  0.00            
ATOM    113  H54 GCD     1      21.400  22.120  27.960  1.00  0.00            
ATOM    114  O27 GCD     1      22.780  21.650  26.580  1.00  0.00            
ATOM    115  H55 GCD     1      23.390  21.600  27.320  1.00  0.00            
ATOM    116  C34 GCD     1      20.330  21.230  26.350  1.00  0.00            
ATOM    117  H56 GCD     1      20.050  22.200  25.940  1.00  0.00            
ATOM    118  O28 GCD     1      19.220  20.970  27.180  1.00  0.00            
ATOM    119  C35 GCD     1      19.220  19.750  27.950  1.00  0.00            
ATOM    120  H57 GCD     1      19.150  18.860  27.310  1.00  0.00            
ATOM    121  C36 GCD     1      17.930  19.760  28.770  1.00  0.00            
ATOM    122  H58 GCD     1      17.810  18.860  29.380  1.00  0.00            
ATOM    123  H59 GCD     1      17.140  19.840  28.010  1.00  0.00            
ATOM    124  O29 GCD     1      17.740  20.870  29.530  1.00  0.00            
ATOM    125  H60 GCD     1      17.860  21.580  28.880  1.00  0.00            
ATOM    126  O30 GCD     1      20.480  20.250  25.350  1.00  0.00            
ATOM    127  C37 GCD     1      20.070  20.540  24.000  1.00  0.00            
ATOM    128  H61 GCD     1      19.550  21.500  23.850  1.00  0.00            
ATOM    129  C38 GCD     1      21.370  20.400  23.130  1.00  0.00            
ATOM    130  H62 GCD     1      21.770  19.420  23.420  1.00  0.00            
ATOM    131  O31 GCD     1      22.310  21.340  23.540  1.00  0.00            
ATOM    132  H63 GCD     1      22.280  21.380  24.510  1.00  0.00            
ATOM    133  C39 GCD     1      20.980  20.470  21.630  1.00  0.00            
ATOM    134  H64 GCD     1      20.840  21.540  21.440  1.00  0.00            
ATOM    135  O32 GCD     1      22.050  19.970  20.830  1.00  0.00            
ATOM    136  H65 GCD     1      21.750  19.060  20.740  1.00  0.00            
ATOM    137  C40 GCD     1      19.800  19.640  21.290  1.00  0.00            
ATOM    138  H66 GCD     1      19.440  19.860  20.290  1.00  0.00            
ATOM    139  O33 GCD     1      18.730  19.710  22.250  1.00  0.00            
ATOM    140  C41 GCD     1      19.020  19.490  23.600  1.00  0.00            
ATOM    141  H67 GCD     1      19.550  18.550  23.810  1.00  0.00            
ATOM    142  C42 GCD     1      17.690  19.560  24.250  1.00  0.00            
ATOM    143  H68 GCD     1      17.130  20.460  23.980  1.00  0.00            
ATOM    144  H69 GCD     1      18.020  19.540  25.300  1.00  0.00            
ATOM    145  O34 GCD     1      16.920  18.360  24.050  1.00  0.00            
ATOM    146  H70 GCD     1      16.300  18.430  23.320  1.00  0.00            
ATOM    147  O35 GCD     1      20.240  18.320  21.400  1.00  0.00            
ATOM    148  C43 GCD     1      20.010  17.460  20.200  1.00  0.00            
ATOM    149  H71 GCD     1      19.790  18.130  19.350  1.00  0.00            
ATOM    150  C44 GCD     1      21.110  16.500  19.980  1.00  0.00            
ATOM    151  H72 GCD     1      21.280  15.900  20.890  1.00  0.00            
ATOM    152  O36 GCD     1      22.300  17.280  19.780  1.00  0.00            
ATOM    153  H73 GCD     1      23.060  16.690  19.840  1.00  0.00            
ATOM    154  C45 GCD     1      20.810  15.550  18.800  1.00  0.00            
ATOM    155  H74 GCD     1      20.840  16.170  17.890  1.00  0.00            
ATOM    156  O37 GCD     1      21.750  14.460  18.500  1.00  0.00            
ATOM    157  H75 GCD     1      21.630  13.920  19.290  1.00  0.00            
ATOM    158  C46 GCD     1      19.450  14.880  18.980  1.00  0.00            
ATOM    159  H76 GCD     1      19.060  14.360  18.100  1.00  0.00            
ATOM    160  O38 GCD     1      19.600  13.940  20.060  1.00  0.00            
ATOM    161  O39 GCD     1      18.510  15.880  19.190  1.00  0.00            
ATOM    162  C47 GCD     1      18.730  16.600  20.380  1.00  0.00            
ATOM    163  H77 GCD     1      18.830  15.860  21.190  1.00  0.00            
ATOM    164  C48 GCD     1      17.460  17.370  20.680  1.00  0.00            
ATOM    165  H78 GCD     1      17.540  17.860  21.660  1.00  0.00            
ATOM    166  H79 GCD     1      16.570  16.740  20.820  1.00  0.00            
ATOM    167  O40 GCD     1      17.240  18.340  19.660  1.00  0.00            
ATOM    168  H80 GCD     1      16.900  17.890  18.880  1.00  0.00            
ATOM    169  C1  CN4     2      24.280  13.760  24.270  1.00  0.00            
ATOM    170  C2  CN4     2      23.480  12.560  23.710  1.00  0.00            
ATOM    171  C3  CN4     2      23.560  12.430  22.130  1.00  0.00            
ATOM    172  O1  CN4     2      23.970  13.350  21.400  1.00  0.00            
ATOM    173  O2  CN4     2      23.480  11.330  21.600  1.00  0.00            
ATOM    174  C4  CN4     2      22.020  12.640  24.010  1.00  0.00            
ATOM    175  C5  CN4     2      21.420  11.610  24.710  1.00  0.00            
ATOM    176  C6  CN4     2      20.000  11.630  24.900  1.00  0.00            
ATOM    177  C7  CN4     2      19.220  12.790  24.520  1.00  0.00            
ATOM    178  C8  CN4     2      17.780  12.910  24.830  1.00  0.00            
ATOM    179  C9  CN4     2      17.250  12.340  25.990  1.00  0.00            
ATOM    180  C10 CN4     2      15.850  12.400  26.240  1.00  0.00            
ATOM    181  C11 CN4     2      14.990  13.030  25.330  1.00  0.00            
ATOM    182  C12 CN4     2      15.540  13.550  24.150  1.00  0.00            
ATOM    183  C13 CN4     2      16.890  13.510  23.930  1.00  0.00            
ATOM    184  C14 CN4     2      19.900  13.810  23.780  1.00  0.00            
ATOM    185  F1  CN4     2      19.360  14.960  23.400  1.00  0.00            
ATOM    186  C15 CN4     2      21.290  13.710  23.510  1.00  0.00            
ATOM    187  H1  CN4     2      24.180  13.730  25.370  1.00  0.00            
ATOM    188  H2  CN4     2      25.330  13.680  23.950  1.00  0.00            
ATOM    189  H3  CN4     2      24.040  14.760  23.890  1.00  0.00            
ATOM    190  H4  CN4     2      23.890  11.630  24.100  1.00  0.00            
ATOM    191  H5  CN4     2      22.010  10.760  25.040  1.00  0.00            
ATOM    192  H6  CN4     2      19.490  10.940  25.570  1.00  0.00            
ATOM    193  H7  CN4     2      17.930  11.860  26.690  1.00  0.00            
ATOM    194  H8  CN4     2      15.340  11.960  27.090  1.00  0.00            
ATOM    195  H9  CN4     2      13.920  13.110  25.550  1.00  0.00            
ATOM    196  H10 CN4     2      14.840  13.860  23.380  1.00  0.00            
ATOM    197  H11 CN4     2      17.230  13.860  22.960  1.00  0.00            
ATOM    198  H12 CN4     2      21.740  14.550  22.980  1.00  0.00            
TER
ENDMDL
MODEL        1
ATOM      1  H1  GCD     1      31.590  21.610  21.070  1.00  0.00            
ATOM      2  O1  GCD     1      31.500  22.390  21.640  1.00  0.00            
ATOM      3  C1  GCD     1      31.590  23.430  20.740  1.00  0.00            
ATOM      4  H2  GCD     1      30.830  23.360  19.950  1.00  0.00            
ATOM      5  H3  GCD     1      31.360  24.370  21.260  1.00  0.00            
ATOM      6  C2  GCD     1      32.920  23.550  19.980  1.00  0.00            
ATOM      7  H4  GCD     1      33.720  23.610  20.730  1.00  0.00            
ATOM      8  C3  GCD     1      32.970  24.850  19.190  1.00  0.00            
ATOM      9  H5  GCD     1      32.040  24.770  18.630  1.00  0.00            
ATOM     10  C4  GCD     1      34.100  24.840  18.130  1.00  0.00            
ATOM     11  H6  GCD     1      35.090  24.980  18.580  1.00  0.00            
ATOM     12  O2  GCD     1      33.730  25.980  17.310  1.00  0.00            
ATOM     13  H7  GCD     1      34.130  25.810  16.440  1.00  0.00            
ATOM     14  C5  GCD     1      34.170  23.570  17.370  1.00  0.00            
ATOM     15  H8  GCD     1      33.240  23.510  16.790  1.00  0.00            
ATOM     16  O3  GCD     1      35.330  23.520  16.440  1.00  0.00            
ATOM     17  H9  GCD     1      36.180  23.460  16.890  1.00  0.00            
ATOM     18  C6  GCD     1      34.180  22.400  18.340  1.00  0.00            
ATOM     19  O4  GCD     1      33.050  22.410  19.090  1.00  0.00            
ATOM     20  H10 GCD     1      34.250  21.460  17.780  1.00  0.00            
ATOM     21  O5  GCD     1      35.310  22.440  19.110  1.00  0.00            
ATOM     22  C7  GCD     1      36.540  21.930  18.630  1.00  0.00            
ATOM     23  H11 GCD     1      36.490  21.680  17.560  1.00  0.00            
ATOM     24  C8  GCD     1      37.680  22.930  19.010  1.00  0.00            
ATOM     25  H12 GCD     1      37.630  23.090  20.100  1.00  0.00            
ATOM     26  O6  GCD     1      37.610  24.150  18.280  1.00  0.00            
ATOM     27  H13 GCD     1      38.250  24.780  18.630  1.00  0.00            
ATOM     28  C9  GCD     1      39.010  22.260  18.630  1.00  0.00            
ATOM     29  H14 GCD     1      39.000  22.040  17.560  1.00  0.00            
ATOM     30  O7  GCD     1      40.120  23.170  18.850  1.00  0.00            
ATOM     31  H15 GCD     1      40.450  23.010  19.740  1.00  0.00            
ATOM     32  C10 GCD     1      39.170  20.840  19.310  1.00  0.00            
ATOM     33  H16 GCD     1      39.970  20.280  18.830  1.00  0.00            
ATOM     34  O8  GCD     1      38.000  20.070  19.020  1.00  0.00            
ATOM     35  C11 GCD     1      36.670  20.630  19.410  1.00  0.00            
ATOM     36  H17 GCD     1      36.580  20.840  20.480  1.00  0.00            
ATOM     37  C12 GCD     1      35.630  19.510  19.010  1.00  0.00            
ATOM     38  H18 GCD     1      34.650  19.690  19.460  1.00  0.00            
ATOM     39  H19 GCD     1      35.790  18.540  19.490  1.00  0.00            
ATOM     40  O9  GCD     1      35.500  19.360  17.580  1.00  0.00            
ATOM     41  H20 GCD     1      36.320  19.020  17.210  1.00  0.00            
ATOM     42  O10 GCD     1      39.210  20.890  20.760  1.00  0.00            
ATOM     43  C13 GCD     1      40.270  20.220  21.440  1.00  0.00            
ATOM     44  H21 GCD     1      40.880  19.650  20.730  1.00  0.00            
ATOM     45  C14 GCD     1      41.120  21.300  22.080  1.00  0.00            
ATOM     46  H22 GCD     1      40.390  21.890  22.650  1.00  0.00            
ATOM     47  O11 GCD     1      41.720  22.060  21.090  1.00  0.00            
ATOM     48  H23 GCD     1      42.390  21.520  20.650  1.00  0.00            
ATOM     49  C15 GCD     1      42.120  20.700  23.090  1.00  0.00            
ATOM     50  H24 GCD     1      42.850  20.010  22.660  1.00  0.00            
ATOM     51  O12 GCD     1      42.880  21.760  23.830  1.00  0.00            
ATOM     52  H25 GCD     1      42.700  21.760  24.770  1.00  0.00            
ATOM     53  C16 GCD     1      41.460  19.720  24.020  1.00  0.00            
ATOM     54  H26 GCD     1      42.290  19.260  24.570  1.00  0.00            
ATOM     55  O13 GCD     1      40.740  18.770  23.250  1.00  0.00            
ATOM     56  C17 GCD     1      39.620  19.230  22.450  1.00  0.00            
ATOM     57  H27 GCD     1      38.990  19.810  23.150  1.00  0.00            
ATOM     58  C18 GCD     1      38.760  18.140  21.830  1.00  0.00            
ATOM     59  H28 GCD     1      39.530  17.610  21.250  1.00  0.00            
ATOM     60  H29 GCD     1      38.010  18.590  21.160  1.00  0.00            
ATOM     61  O14 GCD     1      38.080  17.290  22.740  1.00  0.00            
ATOM     62  H30 GCD     1      38.850  16.910  23.180  1.00  0.00            
ATOM     63  O15 GCD     1      40.620  20.490  24.810  1.00  0.00            
ATOM     64  C19 GCD     1      40.580  20.110  26.230  1.00  0.00            
ATOM     65  H31 GCD     1      41.000  19.110  26.410  1.00  0.00            
ATOM     66  C20 GCD     1      41.400  21.190  26.960  1.00  0.00            
ATOM     67  H32 GCD     1      40.970  22.150  26.650  1.00  0.00            
ATOM     68  O16 GCD     1      42.740  21.200  26.480  1.00  0.00            
ATOM     69  H33 GCD     1      43.210  21.500  27.260  1.00  0.00            
ATOM     70  C21 GCD     1      41.220  21.020  28.510  1.00  0.00            
ATOM     71  H34 GCD     1      41.560  20.030  28.820  1.00  0.00            
ATOM     72  O17 GCD     1      42.080  21.860  29.200  1.00  0.00            
ATOM     73  H35 GCD     1      41.690  22.730  29.050  1.00  0.00            
ATOM     74  C22 GCD     1      39.770  21.110  28.900  1.00  0.00            
ATOM     75  H36 GCD     1      39.700  21.050  29.980  1.00  0.00            
ATOM     76  O18 GCD     1      39.030  20.130  28.230  1.00  0.00            
ATOM     77  C23 GCD     1      39.120  20.050  26.740  1.00  0.00            
ATOM     78  H37 GCD     1      38.640  20.980  26.440  1.00  0.00            
ATOM     79  C24 GCD     1      38.430  18.830  26.110  1.00  0.00            
ATOM     80  H38 GCD     1      38.600  18.810  25.020  1.00  0.00            
ATOM     81  H39 GCD     1      37.360  18.900  26.310  1.00  0.00            
ATOM     82  O19 GCD     1      38.940  17.610  26.620  1.00  0.00            
ATOM     83  H40 GCD     1      38.730  16.940  25.950  1.00  0.00            
ATOM     84  O20 GCD     1      39.410  22.470  28.560  1.00  0.00            
ATOM     85  C25 GCD     1      39.060  23.350  29.580  1.00  0.00            
ATOM     86  H41 GCD     1      39.140  22.990  30.620  1.00  0.00            
ATOM     87  C26 GCD     1      39.840  24.710  29.340  1.00  0.00            
ATOM     88  H42 GCD     1      39.540  25.260  28.440  1.00  0.00            
ATOM     89  O21 GCD     1      41.270  24.420  29.260  1.00  0.00            
ATOM     90  H43 GCD     1      41.710  25.170  28.850  1.00  0.00            
ATOM     91  C27 GCD     1      39.420  25.740  30.470  1.00  0.00            
ATOM     92  H44 GCD     1      39.460  25.270  31.460  1.00  0.00            
ATOM     93  O22 GCD     1      40.240  26.910  30.460  1.00  0.00            
ATOM     94  H45 GCD     1      40.150  27.260  29.570  1.00  0.00            
ATOM     95  C28 GCD     1      37.960  26.080  30.220  1.00  0.00            
ATOM     96  H46 GCD     1      37.500  26.670  31.020  1.00  0.00            
ATOM     97  O23 GCD     1      37.210  24.870  30.330  1.00  0.00            
ATOM     98  C29 GCD     1      37.560  23.790  29.410  1.00  0.00            
ATOM     99  H47 GCD     1      37.430  24.150  28.380  1.00  0.00            
ATOM    100  C30 GCD     1      36.490  22.700  29.590  1.00  0.00            
ATOM    101  H48 GCD     1      36.770  21.850  28.950  1.00  0.00            
ATOM    102  H49 GCD     1      35.470  22.950  29.270  1.00  0.00            
ATOM    103  O24 GCD     1      36.450  22.360  30.960  1.00  0.00            
ATOM    104  H50 GCD     1      36.640  23.230  31.340  1.00  0.00            
ATOM    105  O25 GCD     1      37.750  26.840  28.980  1.00  0.00            
ATOM    106  C31 GCD     1      37.870  28.240  28.900  1.00  0.00            
ATOM    107  H51 GCD     1      38.470  28.520  29.780  1.00  0.00            
ATOM    108  C32 GCD     1      38.720  28.620  27.660  1.00  0.00            
ATOM    109  H52 GCD     1      38.290  28.000  26.850  1.00  0.00            
ATOM    110  O26 GCD     1      40.080  28.180  27.850  1.00  0.00            
ATOM    111  H53 GCD     1      40.550  28.230  27.010  1.00  0.00            
ATOM    112  C33 GCD     1      38.580  30.050  27.240  1.00  0.00            
ATOM    113  H54 GCD     1      39.180  30.560  28.000  1.00  0.00            
ATOM    114  O27 GCD     1      39.060  30.300  25.940  1.00  0.00            
ATOM    115  H55 GCD     1      39.910  29.920  25.710  1.00  0.00            
ATOM    116  C34 GCD     1      37.060  30.520  27.220  1.00  0.00            
ATOM    117  H56 GCD     1      36.970  31.550  26.880  1.00  0.00            
ATOM    118  O28 GCD     1      36.560  30.330  28.550  1.00  0.00            
ATOM    119  C35 GCD     1      36.500  28.970  28.950  1.00  0.00            
ATOM    120  H57 GCD     1      35.860  28.370  28.300  1.00  0.00            
ATOM    121  C36 GCD     1      35.880  28.860  30.310  1.00  0.00            
ATOM    122  H58 GCD     1      36.580  29.230  31.070  1.00  0.00            
ATOM    123  H59 GCD     1      35.630  27.830  30.570  1.00  0.00            
ATOM    124  O29 GCD     1      34.690  29.570  30.450  1.00  0.00            
ATOM    125  H60 GCD     1      34.090  28.870  30.160  1.00  0.00            
ATOM    126  O30 GCD     1      36.310  29.850  26.230  1.00  0.00            
ATOM    127  C37 GCD     1      35.420  30.660  25.420  1.00  0.00            
ATOM    128  H61 GCD     1      35.250  31.640  25.890  1.00  0.00            
ATOM    129  C38 GCD     1      36.050  30.730  24.040  1.00  0.00            
ATOM    130  H62 GCD     1      36.300  29.770  23.590  1.00  0.00            
ATOM    131  O31 GCD     1      37.310  31.400  24.160  1.00  0.00            
ATOM    132  H63 GCD     1      37.860  30.920  24.780  1.00  0.00            
ATOM    133  C39 GCD     1      35.180  31.370  22.960  1.00  0.00            
ATOM    134  H64 GCD     1      34.890  32.380  23.270  1.00  0.00            
ATOM    135  O32 GCD     1      35.760  31.250  21.670  1.00  0.00            
ATOM    136  H65 GCD     1      36.720  31.240  21.760  1.00  0.00            
ATOM    137  C40 GCD     1      33.850  30.520  23.080  1.00  0.00            
ATOM    138  H66 GCD     1      33.130  31.020  22.430  1.00  0.00            
ATOM    139  O33 GCD     1      33.320  30.590  24.310  1.00  0.00            
ATOM    140  C41 GCD     1      34.090  29.920  25.370  1.00  0.00            
ATOM    141  H67 GCD     1      34.330  28.860  25.250  1.00  0.00            
ATOM    142  C42 GCD     1      33.230  29.910  26.690  1.00  0.00            
ATOM    143  H68 GCD     1      32.960  30.950  26.920  1.00  0.00            
ATOM    144  H69 GCD     1      33.770  29.520  27.560  1.00  0.00            
ATOM    145  O34 GCD     1      32.050  29.130  26.510  1.00  0.00            
ATOM    146  H70 GCD     1      31.560  29.660  25.870  1.00  0.00            
ATOM    147  O35 GCD     1      34.040  29.130  22.680  1.00  0.00            
ATOM    148  C43 GCD     1      32.830  28.750  21.920  1.00  0.00            
ATOM    149  H71 GCD     1      32.020  29.430  22.180  1.00  0.00            
ATOM    150  C44 GCD     1      33.110  28.840  20.430  1.00  0.00            
ATOM    151  H72 GCD     1      34.030  28.260  20.270  1.00  0.00            
ATOM    152  O36 GCD     1      33.310  30.170  20.030  1.00  0.00            
ATOM    153  H73 GCD     1      34.000  30.530  20.600  1.00  0.00            
ATOM    154  C45 GCD     1      31.990  28.160  19.630  1.00  0.00            
ATOM    155  H74 GCD     1      31.110  28.730  19.930  1.00  0.00            
ATOM    156  O37 GCD     1      32.060  28.090  18.230  1.00  0.00            
ATOM    157  H75 GCD     1      32.900  27.660  18.010  1.00  0.00            
ATOM    158  C46 GCD     1      31.810  26.750  20.220  1.00  0.00            
ATOM    159  H76 GCD     1      30.880  26.370  19.770  1.00  0.00            
ATOM    160  O38 GCD     1      33.000  25.990  20.000  1.00  0.00            
ATOM    161  O39 GCD     1      31.430  26.910  21.580  1.00  0.00            
ATOM    162  C47 GCD     1      32.500  27.370  22.390  1.00  0.00            
ATOM    163  H77 GCD     1      33.340  26.660  22.350  1.00  0.00            
ATOM    164  C48 GCD     1      31.980  27.340  23.800  1.00  0.00            
ATOM    165  H78 GCD     1      31.160  28.060  23.900  1.00  0.00            
ATOM    166  H79 GCD     1      32.740  27.760  24.470  1.00  0.00            
ATOM    167  O40 GCD     1      31.680  26.020  24.310  1.00  0.00            
ATOM    168  H80 GCD     1      32.380  25.380  24.120  1.00  0.00            
ATOM    169  C1  CN4     2      42.040  25.970  23.130  1.00  0.00            
ATOM    170  C2  CN4     2      41.110  26.910  23.940  1.00  0.00            
ATOM    171  C3  CN4     2      41.780  27.800  25.040  1.00  0.00            
ATOM    172  O1  CN4     2      42.580  27.290  25.780  1.00  0.00            
ATOM    173  O2  CN4     2      41.280  28.870  25.360  1.00  0.00            
ATOM    174  C4  CN4     2      39.810  26.280  24.450  1.00  0.00            
ATOM    175  C5  CN4     2      39.850  25.180  25.250  1.00  0.00            
ATOM    176  C6  CN4     2      38.670  24.570  25.760  1.00  0.00            
ATOM    177  C7  CN4     2      37.380  25.210  25.520  1.00  0.00            
ATOM    178  C8  CN4     2      36.130  24.710  26.190  1.00  0.00            
ATOM    179  C9  CN4     2      35.820  23.320  26.210  1.00  0.00            
ATOM    180  C10 CN4     2      34.630  22.920  26.790  1.00  0.00            
ATOM    181  C11 CN4     2      33.770  23.870  27.360  1.00  0.00            
ATOM    182  C12 CN4     2      33.970  25.280  27.160  1.00  0.00            
ATOM    183  C13 CN4     2      35.230  25.700  26.600  1.00  0.00            
ATOM    184  C14 CN4     2      37.410  26.340  24.630  1.00  0.00            
ATOM    185  F1  CN4     2      36.320  26.990  24.270  1.00  0.00            
ATOM    186  C15 CN4     2      38.600  26.860  24.110  1.00  0.00            
ATOM    187  H1  CN4     2      41.930  24.970  23.560  1.00  0.00            
ATOM    188  H2  CN4     2      41.790  25.910  22.060  1.00  0.00            
ATOM    189  H3  CN4     2      43.120  26.150  23.230  1.00  0.00            
ATOM    190  H4  CN4     2      40.740  27.620  23.200  1.00  0.00            
ATOM    191  H5  CN4     2      40.760  24.690  25.600  1.00  0.00            
ATOM    192  H6  CN4     2      38.740  23.710  26.420  1.00  0.00            
ATOM    193  H7  CN4     2      36.610  22.640  25.900  1.00  0.00            
ATOM    194  H8  CN4     2      34.500  21.850  26.940  1.00  0.00            
ATOM    195  H9  CN4     2      32.770  23.570  27.680  1.00  0.00            
ATOM    196  H10 CN4     2      33.220  26.000  27.460  1.00  0.00            
ATOM    197  H11 CN4     2      35.370  26.760  26.410  1.00  0.00            
ATOM    198  H12 CN4     2      38.480  27.660  23.390  1.00  0.00            
TER
ENDMDL
MODEL        1
ATOM      1  H1  GCD     1      22.590   9.440  17.240  1.00  0.00            
ATOM      2  O1  GCD     1      22.080  10.260  17.240  1.00  0.00            
ATOM      3  C1  GCD     1      21.330  10.540  18.350  1.00  0.00            
ATOM      4  H2  GCD     1      21.020  11.580  18.180  1.00  0.00            
ATOM      5  H3  GCD     1      20.470   9.860  18.300  1.00  0.00            
ATOM      6  C2  GCD     1      22.060  10.450  19.660  1.00  0.00            
ATOM      7  H4  GCD     1      21.360  10.650  20.480  1.00  0.00            
ATOM      8  C3  GCD     1      23.230  11.390  19.820  1.00  0.00            
ATOM      9  H5  GCD     1      23.880  11.230  18.960  1.00  0.00            
ATOM     10  C4  GCD     1      24.070  10.990  21.020  1.00  0.00            
ATOM     11  H6  GCD     1      23.390  11.170  21.860  1.00  0.00            
ATOM     12  O2  GCD     1      25.220  11.790  21.210  1.00  0.00            
ATOM     13  H7  GCD     1      25.740  11.500  21.960  1.00  0.00            
ATOM     14  C5  GCD     1      24.470   9.590  20.960  1.00  0.00            
ATOM     15  H8  GCD     1      24.890   9.460  19.960  1.00  0.00            
ATOM     16  O3  GCD     1      25.340   9.190  22.050  1.00  0.00            
ATOM     17  H9  GCD     1      26.100   9.780  22.030  1.00  0.00            
ATOM     18  C6  GCD     1      23.210   8.670  20.960  1.00  0.00            
ATOM     19  O4  GCD     1      22.500   9.090  19.820  1.00  0.00            
ATOM     20  H10 GCD     1      23.620   7.660  20.820  1.00  0.00            
ATOM     21  O5  GCD     1      22.480   8.730  22.090  1.00  0.00            
ATOM     22  C7  GCD     1      21.970   7.550  22.760  1.00  0.00            
ATOM     23  H11 GCD     1      21.880   6.730  22.040  1.00  0.00            
ATOM     24  C8  GCD     1      22.960   7.130  23.900  1.00  0.00            
ATOM     25  H12 GCD     1      22.990   8.020  24.550  1.00  0.00            
ATOM     26  O6  GCD     1      24.240   6.910  23.460  1.00  0.00            
ATOM     27  H13 GCD     1      24.500   7.720  23.020  1.00  0.00            
ATOM     28  C9  GCD     1      22.340   5.940  24.650  1.00  0.00            
ATOM     29  H14 GCD     1      22.200   5.110  23.940  1.00  0.00            
ATOM     30  O7  GCD     1      23.040   5.450  25.760  1.00  0.00            
ATOM     31  H15 GCD     1      23.290   6.260  26.230  1.00  0.00            
ATOM     32  C10 GCD     1      20.930   6.430  25.230  1.00  0.00            
ATOM     33  H16 GCD     1      20.500   5.620  25.820  1.00  0.00            
ATOM     34  O8  GCD     1      20.140   6.710  24.060  1.00  0.00            
ATOM     35  C11 GCD     1      20.580   7.800  23.280  1.00  0.00            
ATOM     36  H17 GCD     1      20.550   8.770  23.790  1.00  0.00            
ATOM     37  C12 GCD     1      19.610   8.050  22.220  1.00  0.00            
ATOM     38  H18 GCD     1      19.850   8.890  21.550  1.00  0.00            
ATOM     39  H19 GCD     1      18.670   8.370  22.690  1.00  0.00            
ATOM     40  O9  GCD     1      19.390   6.970  21.380  1.00  0.00            
ATOM     41  H20 GCD     1      18.580   6.650  21.800  1.00  0.00            
ATOM     42  O10 GCD     1      21.050   7.510  26.100  1.00  0.00            
ATOM     43  C13 GCD     1      20.920   7.280  27.550  1.00  0.00            
ATOM     44  H21 GCD     1      20.970   6.230  27.890  1.00  0.00            
ATOM     45  C14 GCD     1      22.080   8.070  28.230  1.00  0.00            
ATOM     46  H22 GCD     1      22.090   9.150  28.020  1.00  0.00            
ATOM     47  O11 GCD     1      23.370   7.540  27.810  1.00  0.00            
ATOM     48  H23 GCD     1      23.630   6.860  28.450  1.00  0.00            
ATOM     49  C15 GCD     1      21.910   7.930  29.770  1.00  0.00            
ATOM     50  H24 GCD     1      21.950   6.860  30.000  1.00  0.00            
ATOM     51  O12 GCD     1      22.970   8.570  30.410  1.00  0.00            
ATOM     52  H25 GCD     1      22.870   9.500  30.180  1.00  0.00            
ATOM     53  C16 GCD     1      20.500   8.530  30.210  1.00  0.00            
ATOM     54  H26 GCD     1      20.380   8.220  31.260  1.00  0.00            
ATOM     55  O13 GCD     1      19.430   7.860  29.470  1.00  0.00            
ATOM     56  C17 GCD     1      19.540   7.950  27.980  1.00  0.00            
ATOM     57  H27 GCD     1      19.700   8.990  27.660  1.00  0.00            
ATOM     58  C18 GCD     1      18.380   7.210  27.320  1.00  0.00            
ATOM     59  H28 GCD     1      18.420   7.410  26.240  1.00  0.00            
ATOM     60  H29 GCD     1      17.410   7.620  27.630  1.00  0.00            
ATOM     61  O14 GCD     1      18.430   5.810  27.520  1.00  0.00            
ATOM     62  H30 GCD     1      18.260   5.760  28.470  1.00  0.00            
ATOM     63  O15 GCD     1      20.420   9.930  29.890  1.00  0.00            
ATOM     64  C19 GCD     1      19.660  10.710  30.870  1.00  0.00            
ATOM     65  H31 GCD     1      19.010  10.050  31.470  1.00  0.00            
ATOM     66  C20 GCD     1      20.610  11.420  31.800  1.00  0.00            
ATOM     67  H32 GCD     1      21.260  12.040  31.170  1.00  0.00            
ATOM     68  O16 GCD     1      21.410  10.430  32.500  1.00  0.00            
ATOM     69  H33 GCD     1      22.070  10.910  33.010  1.00  0.00            
ATOM     70  C21 GCD     1      19.880  12.390  32.700  1.00  0.00            
ATOM     71  H34 GCD     1      19.100  11.790  33.190  1.00  0.00            
ATOM     72  O17 GCD     1      20.680  13.040  33.590  1.00  0.00            
ATOM     73  H35 GCD     1      21.430  13.460  33.150  1.00  0.00            
ATOM     74  C22 GCD     1      19.170  13.340  31.720  1.00  0.00            
ATOM     75  H36 GCD     1      18.440  13.950  32.250  1.00  0.00            
ATOM     76  O18 GCD     1      18.190  12.570  30.940  1.00  0.00            
ATOM     77  C23 GCD     1      18.730  11.600  30.110  1.00  0.00            
ATOM     78  H37 GCD     1      19.380  12.060  29.350  1.00  0.00            
ATOM     79  C24 GCD     1      17.620  10.830  29.380  1.00  0.00            
ATOM     80  H38 GCD     1      17.980  10.030  28.720  1.00  0.00            
ATOM     81  H39 GCD     1      16.990  11.440  28.720  1.00  0.00            
ATOM     82  O19 GCD     1      16.710  10.160  30.260  1.00  0.00            
ATOM     83  H40 GCD     1      17.200   9.450  30.680  1.00  0.00            
ATOM     84  O20 GCD     1      20.080  14.070  30.890  1.00  0.00            
ATOM     85  C25 GCD     1      20.340  15.470  31.240  1.00  0.00            
ATOM     86  H41 GCD     1      20.050  15.690  32.270  1.00  0.00            
ATOM     87  C26 GCD     1      21.830  15.630  31.250  1.00  0.00            
ATOM     88  H42 GCD     1      22.150  15.240  30.280  1.00  0.00            
ATOM     89  O21 GCD     1      22.590  14.850  32.160  1.00  0.00            
ATOM     90  H43 GCD     1      23.530  15.040  32.090  1.00  0.00            
ATOM     91  C27 GCD     1      22.290  17.140  31.290  1.00  0.00            
ATOM     92  H44 GCD     1      22.130  17.600  32.280  1.00  0.00            
ATOM     93  O22 GCD     1      23.590  17.340  31.000  1.00  0.00            
ATOM     94  H45 GCD     1      23.530  17.290  30.040  1.00  0.00            
ATOM     95  C28 GCD     1      21.450  18.040  30.360  1.00  0.00            
ATOM     96  H46 GCD     1      21.580  19.100  30.580  1.00  0.00            
ATOM     97  O23 GCD     1      20.050  17.690  30.630  1.00  0.00            
ATOM     98  C29 GCD     1      19.600  16.320  30.280  1.00  0.00            
ATOM     99  H47 GCD     1      20.010  16.010  29.300  1.00  0.00            
ATOM    100  C30 GCD     1      18.140  16.280  30.170  1.00  0.00            
ATOM    101  H48 GCD     1      17.870  15.220  30.030  1.00  0.00            
ATOM    102  H49 GCD     1      17.790  16.890  29.330  1.00  0.00            
ATOM    103  O24 GCD     1      17.440  16.840  31.330  1.00  0.00            
ATOM    104  H50 GCD     1      17.270  17.790  31.250  1.00  0.00
[truncated: 1,950,270 more chars]
