# Supplementary material for: Achieving Chemical Accuracy in Cyclodextrin Host–Guest Binding via Integrative Atomistic Modelling
Source: Adv Sci (Weinh). 2025 Dec 14;13(10):e19782. doi: 10.1002/advs.202519782 (PMC12915143; doi:10.1002/advs.202519782)
Supplement: Supplementary file 1 — Supporting Information [file ADVS-13-e19782-s003.zip › all_poses/GCD.CT6.pdb]

MODEL        1
ATOM      1  H1  GCD     1       4.690  16.410  22.340  1.00  0.00            
ATOM      2  O1  GCD     1       5.140  16.770  23.110  1.00  0.00            
ATOM      3  C1  GCD     1       4.720  18.130  23.230  1.00  0.00            
ATOM      4  H2  GCD     1       3.670  18.070  23.560  1.00  0.00            
ATOM      5  H3  GCD     1       5.260  18.630  24.040  1.00  0.00            
ATOM      6  C2  GCD     1       5.000  18.980  21.920  1.00  0.00            
ATOM      7  H4  GCD     1       6.090  18.950  21.780  1.00  0.00            
ATOM      8  C3  GCD     1       4.540  20.400  22.190  1.00  0.00            
ATOM      9  H5  GCD     1       3.550  20.330  22.660  1.00  0.00            
ATOM     10  C4  GCD     1       4.570  21.250  20.890  1.00  0.00            
ATOM     11  H6  GCD     1       5.590  21.590  20.650  1.00  0.00            
ATOM     12  O2  GCD     1       3.710  22.380  21.130  1.00  0.00            
ATOM     13  H7  GCD     1       4.190  22.970  21.720  1.00  0.00            
ATOM     14  C5  GCD     1       4.110  20.430  19.590  1.00  0.00            
ATOM     15  H8  GCD     1       3.040  20.170  19.570  1.00  0.00            
ATOM     16  O3  GCD     1       4.400  21.100  18.310  1.00  0.00            
ATOM     17  H9  GCD     1       3.960  21.950  18.460  1.00  0.00            
ATOM     18  C6  GCD     1       4.730  19.010  19.630  1.00  0.00            
ATOM     19  O4  GCD     1       4.350  18.350  20.860  1.00  0.00            
ATOM     20  H10 GCD     1       4.260  18.560  18.760  1.00  0.00            
ATOM     21  O5  GCD     1       6.120  19.000  19.370  1.00  0.00            
ATOM     22  C7  GCD     1       6.530  17.970  18.350  1.00  0.00            
ATOM     23  H11 GCD     1       5.790  17.210  18.090  1.00  0.00            
ATOM     24  C8  GCD     1       6.880  18.710  17.040  1.00  0.00            
ATOM     25  H12 GCD     1       7.620  19.480  17.290  1.00  0.00            
ATOM     26  O6  GCD     1       5.720  19.300  16.590  1.00  0.00            
ATOM     27  H13 GCD     1       5.500  20.020  17.200  1.00  0.00            
ATOM     28  C9  GCD     1       7.470  17.680  16.060  1.00  0.00            
ATOM     29  H14 GCD     1       6.660  16.980  15.800  1.00  0.00            
ATOM     30  O7  GCD     1       7.850  18.380  14.890  1.00  0.00            
ATOM     31  H15 GCD     1       8.650  18.870  15.110  1.00  0.00            
ATOM     32  C10 GCD     1       8.730  16.930  16.570  1.00  0.00            
ATOM     33  H16 GCD     1       8.990  16.060  15.960  1.00  0.00            
ATOM     34  O8  GCD     1       8.420  16.460  17.880  1.00  0.00            
ATOM     35  C11 GCD     1       7.860  17.380  18.840  1.00  0.00            
ATOM     36  H17 GCD     1       8.620  18.160  19.010  1.00  0.00            
ATOM     37  C12 GCD     1       7.580  16.600  20.170  1.00  0.00            
ATOM     38  H18 GCD     1       7.320  17.310  20.960  1.00  0.00            
ATOM     39  H19 GCD     1       8.480  16.070  20.520  1.00  0.00            
ATOM     40  O9  GCD     1       6.510  15.620  20.100  1.00  0.00            
ATOM     41  H20 GCD     1       5.770  16.070  20.510  1.00  0.00            
ATOM     42  O10 GCD     1       9.860  17.760  16.570  1.00  0.00            
ATOM     43  C13 GCD     1      10.930  17.300  15.670  1.00  0.00            
ATOM     44  H21 GCD     1      10.560  16.540  14.970  1.00  0.00            
ATOM     45  C14 GCD     1      11.460  18.470  14.880  1.00  0.00            
ATOM     46  H22 GCD     1      11.840  19.180  15.630  1.00  0.00            
ATOM     47  O11 GCD     1      10.490  19.070  14.100  1.00  0.00            
ATOM     48  H23 GCD     1      10.850  19.910  13.780  1.00  0.00            
ATOM     49  C15 GCD     1      12.650  18.040  14.060  1.00  0.00            
ATOM     50  H24 GCD     1      12.190  17.410  13.290  1.00  0.00            
ATOM     51  O12 GCD     1      13.380  19.180  13.450  1.00  0.00            
ATOM     52  H25 GCD     1      14.050  19.470  14.080  1.00  0.00            
ATOM     53  C16 GCD     1      13.630  17.350  14.950  1.00  0.00            
ATOM     54  H26 GCD     1      14.470  16.940  14.390  1.00  0.00            
ATOM     55  O13 GCD     1      13.030  16.260  15.590  1.00  0.00            
ATOM     56  C17 GCD     1      12.060  16.620  16.570  1.00  0.00            
ATOM     57  H27 GCD     1      12.600  17.240  17.300  1.00  0.00            
ATOM     58  C18 GCD     1      11.590  15.280  17.260  1.00  0.00            
ATOM     59  H28 GCD     1      11.290  14.610  16.440  1.00  0.00            
ATOM     60  H29 GCD     1      10.690  15.520  17.840  1.00  0.00            
ATOM     61  O14 GCD     1      12.600  14.760  18.120  1.00  0.00            
ATOM     62  H30 GCD     1      13.260  14.300  17.580  1.00  0.00            
ATOM     63  O15 GCD     1      14.250  18.270  15.830  1.00  0.00            
ATOM     64  C19 GCD     1      15.620  18.510  16.020  1.00  0.00            
ATOM     65  H31 GCD     1      16.120  18.280  15.070  1.00  0.00            
ATOM     66  C20 GCD     1      15.940  19.980  16.120  1.00  0.00            
ATOM     67  H32 GCD     1      15.480  20.300  17.060  1.00  0.00            
ATOM     68  O16 GCD     1      15.350  20.630  15.000  1.00  0.00            
ATOM     69  H33 GCD     1      15.700  21.530  14.960  1.00  0.00            
ATOM     70  C21 GCD     1      17.460  20.170  16.340  1.00  0.00            
ATOM     71  H34 GCD     1      17.950  19.730  15.460  1.00  0.00            
ATOM     72  O17 GCD     1      17.810  21.510  16.620  1.00  0.00            
ATOM     73  H35 GCD     1      17.260  21.550  17.410  1.00  0.00            
ATOM     74  C22 GCD     1      17.890  19.270  17.540  1.00  0.00            
ATOM     75  H36 GCD     1      18.970  19.360  17.690  1.00  0.00            
ATOM     76  O18 GCD     1      17.660  17.890  17.350  1.00  0.00            
ATOM     77  C23 GCD     1      16.230  17.600  17.090  1.00  0.00            
ATOM     78  H37 GCD     1      15.680  17.750  18.020  1.00  0.00            
ATOM     79  C24 GCD     1      16.120  16.140  16.840  1.00  0.00            
ATOM     80  H38 GCD     1      16.540  15.860  15.870  1.00  0.00            
ATOM     81  H39 GCD     1      15.080  15.810  16.780  1.00  0.00            
ATOM     82  O19 GCD     1      16.750  15.370  17.860  1.00  0.00            
ATOM     83  H40 GCD     1      16.700  14.450  17.590  1.00  0.00            
ATOM     84  O20 GCD     1      17.190  19.640  18.710  1.00  0.00            
ATOM     85  C25 GCD     1      17.910  20.170  19.800  1.00  0.00            
ATOM     86  H41 GCD     1      18.940  20.280  19.470  1.00  0.00            
ATOM     87  C26 GCD     1      17.150  21.440  20.170  1.00  0.00            
ATOM     88  H42 GCD     1      16.100  21.260  20.430  1.00  0.00            
ATOM     89  O21 GCD     1      17.140  22.350  19.020  1.00  0.00            
ATOM     90  H43 GCD     1      17.740  23.060  19.260  1.00  0.00            
ATOM     91  C27 GCD     1      17.790  22.040  21.400  1.00  0.00            
ATOM     92  H44 GCD     1      18.870  22.070  21.190  1.00  0.00            
ATOM     93  O22 GCD     1      17.270  23.320  21.760  1.00  0.00            
ATOM     94  H45 GCD     1      16.340  23.150  21.940  1.00  0.00            
ATOM     95  C28 GCD     1      17.690  21.080  22.510  1.00  0.00            
ATOM     96  H46 GCD     1      18.250  21.590  23.290  1.00  0.00            
ATOM     97  O23 GCD     1      18.330  19.850  22.140  1.00  0.00            
ATOM     98  C29 GCD     1      17.800  19.150  20.970  1.00  0.00            
ATOM     99  H47 GCD     1      16.780  18.790  21.140  1.00  0.00            
ATOM    100  C30 GCD     1      18.630  17.870  20.780  1.00  0.00            
ATOM    101  H48 GCD     1      19.620  18.140  20.420  1.00  0.00            
ATOM    102  H49 GCD     1      18.110  17.370  19.950  1.00  0.00            
ATOM    103  O24 GCD     1      18.620  17.190  22.040  1.00  0.00            
ATOM    104  H50 GCD     1      18.520  17.910  22.680  1.00  0.00            
ATOM    105  O25 GCD     1      16.350  20.960  22.930  1.00  0.00            
ATOM    106  C31 GCD     1      16.210  20.550  24.330  1.00  0.00            
ATOM    107  H51 GCD     1      17.150  20.110  24.690  1.00  0.00            
ATOM    108  C32 GCD     1      15.850  21.790  25.200  1.00  0.00            
ATOM    109  H52 GCD     1      15.010  22.350  24.760  1.00  0.00            
ATOM    110  O26 GCD     1      16.910  22.670  25.310  1.00  0.00            
ATOM    111  H53 GCD     1      16.650  23.340  25.960  1.00  0.00            
ATOM    112  C33 GCD     1      15.530  21.380  26.650  1.00  0.00            
ATOM    113  H54 GCD     1      16.430  20.860  27.020  1.00  0.00            
ATOM    114  O27 GCD     1      15.130  22.430  27.520  1.00  0.00            
ATOM    115  H55 GCD     1      14.360  22.880  27.150  1.00  0.00            
ATOM    116  C34 GCD     1      14.500  20.240  26.570  1.00  0.00            
ATOM    117  H56 GCD     1      14.230  19.900  27.580  1.00  0.00            
ATOM    118  O28 GCD     1      14.800  19.110  25.800  1.00  0.00            
ATOM    119  C35 GCD     1      15.120  19.550  24.450  1.00  0.00            
ATOM    120  H57 GCD     1      14.200  19.950  23.990  1.00  0.00            
ATOM    121  C36 GCD     1      15.540  18.240  23.780  1.00  0.00            
ATOM    122  H58 GCD     1      16.300  17.700  24.360  1.00  0.00            
ATOM    123  H59 GCD     1      15.850  18.510  22.760  1.00  0.00            
ATOM    124  O29 GCD     1      14.410  17.360  23.620  1.00  0.00            
ATOM    125  H60 GCD     1      13.620  17.910  23.530  1.00  0.00            
ATOM    126  O30 GCD     1      13.110  20.740  26.110  1.00  0.00            
ATOM    127  C37 GCD     1      12.160  21.080  27.110  1.00  0.00            
ATOM    128  H61 GCD     1      12.680  21.070  28.080  1.00  0.00            
ATOM    129  C38 GCD     1      11.580  22.420  26.730  1.00  0.00            
ATOM    130  H62 GCD     1      11.510  22.310  25.640  1.00  0.00            
ATOM    131  O31 GCD     1      12.570  23.390  27.050  1.00  0.00            
ATOM    132  H63 GCD     1      12.210  24.250  26.800  1.00  0.00            
ATOM    133  C39 GCD     1      10.260  22.680  27.440  1.00  0.00            
ATOM    134  H64 GCD     1      10.510  22.940  28.470  1.00  0.00            
ATOM    135  O32 GCD     1       9.550  23.780  26.980  1.00  0.00            
ATOM    136  H65 GCD     1       8.950  23.500  26.270  1.00  0.00            
ATOM    137  C40 GCD     1       9.310  21.510  27.420  1.00  0.00            
ATOM    138  H66 GCD     1       8.530  21.590  28.190  1.00  0.00            
ATOM    139  O33 GCD     1      10.030  20.300  27.710  1.00  0.00            
ATOM    140  C41 GCD     1      11.170  19.970  26.970  1.00  0.00            
ATOM    141  H67 GCD     1      10.760  19.840  25.970  1.00  0.00            
ATOM    142  C42 GCD     1      11.640  18.660  27.440  1.00  0.00            
ATOM    143  H68 GCD     1      12.320  18.150  26.750  1.00  0.00            
ATOM    144  H69 GCD     1      10.830  17.920  27.440  1.00  0.00            
ATOM    145  O34 GCD     1      12.180  18.610  28.790  1.00  0.00            
ATOM    146  H70 GCD     1      11.510  18.710  29.480  1.00  0.00            
ATOM    147  O35 GCD     1       8.720  21.340  26.090  1.00  0.00            
ATOM    148  C43 GCD     1       7.320  21.680  25.910  1.00  0.00            
ATOM    149  H71 GCD     1       7.020  22.230  26.810  1.00  0.00            
ATOM    150  C44 GCD     1       7.170  22.700  24.760  1.00  0.00            
ATOM    151  H72 GCD     1       7.660  22.250  23.880  1.00  0.00            
ATOM    152  O36 GCD     1       7.830  23.920  25.130  1.00  0.00            
ATOM    153  H73 GCD     1       7.660  24.580  24.440  1.00  0.00            
ATOM    154  C45 GCD     1       5.610  22.870  24.570  1.00  0.00            
ATOM    155  H74 GCD     1       5.160  23.280  25.480  1.00  0.00            
ATOM    156  O37 GCD     1       5.350  23.850  23.530  1.00  0.00            
ATOM    157  H75 GCD     1       4.450  24.180  23.560  1.00  0.00            
ATOM    158  C46 GCD     1       4.920  21.500  24.320  1.00  0.00            
ATOM    159  H76 GCD     1       3.840  21.610  24.210  1.00  0.00            
ATOM    160  O38 GCD     1       5.490  21.040  23.120  1.00  0.00            
ATOM    161  O39 GCD     1       5.190  20.600  25.370  1.00  0.00            
ATOM    162  C47 GCD     1       6.580  20.380  25.640  1.00  0.00            
ATOM    163  H77 GCD     1       7.020  19.890  24.760  1.00  0.00            
ATOM    164  C48 GCD     1       6.550  19.330  26.800  1.00  0.00            
ATOM    165  H78 GCD     1       6.220  19.790  27.740  1.00  0.00            
ATOM    166  H79 GCD     1       7.590  19.020  26.950  1.00  0.00            
ATOM    167  O40 GCD     1       5.870  18.150  26.480  1.00  0.00            
ATOM    168  H80 GCD     1       4.910  18.190  26.440  1.00  0.00            
ATOM    169  C1  CT6     2      10.990  23.200  22.880  1.00  0.00            
ATOM    170  C2  CT6     2      12.330  22.400  22.830  1.00  0.00            
ATOM    171  N1  CT6     2      12.800  22.370  21.390  1.00  0.00            
ATOM    172  C3  CT6     2      13.770  23.250  20.910  1.00  0.00            
ATOM    173  C4  CT6     2      14.110  23.440  19.440  1.00  0.00            
ATOM    174  O1  CT6     2      14.370  23.960  21.720  1.00  0.00            
ATOM    175  C5  CT6     2      12.280  21.300  20.600  1.00  0.00            
ATOM    176  C6  CT6     2      11.300  21.530  19.610  1.00  0.00            
ATOM    177  C7  CT6     2      10.870  20.330  18.910  1.00  0.00            
ATOM    178  C8  CT6     2      11.320  19.040  19.220  1.00  0.00            
ATOM    179  C9  CT6     2      12.330  18.900  20.160  1.00  0.00            
ATOM    180  C10 CT6     2      13.000  17.620  20.450  1.00  0.00            
ATOM    181  C11 CT6     2      14.450  17.530  20.410  1.00  0.00            
ATOM    182  C12 CT6     2      15.070  16.310  20.870  1.00  0.00            
ATOM    183  N2  CT6     2      14.450  15.250  21.410  1.00  0.00            
ATOM    184  C13 CT6     2      13.110  15.460  21.360  1.00  0.00            
ATOM    185  C14 CT6     2      12.210  14.500  21.820  1.00  0.00            
ATOM    186  C15 CT6     2      12.440  13.210  22.440  1.00  0.00            
ATOM    187  N3  CT6     2      12.590  12.220  22.980  1.00  0.00            
ATOM    188  C16 CT6     2      10.950  15.050  21.450  1.00  0.00            
ATOM    189  N4  CT6     2      11.040  16.270  20.910  1.00  0.00            
ATOM    190  N5  CT6     2      12.390  16.420  20.780  1.00  0.00            
ATOM    191  C17 CT6     2      12.830  20.050  20.840  1.00  0.00            
ATOM    192  H1  CT6     2      11.230  24.270  22.900  1.00  0.00            
ATOM    193  H2  CT6     2      10.340  23.030  22.020  1.00  0.00            
ATOM    194  H3  CT6     2      10.380  22.890  23.740  1.00  0.00            
ATOM    195  H4  CT6     2      13.130  22.820  23.460  1.00  0.00            
ATOM    196  H5  CT6     2      12.250  21.370  23.190  1.00  0.00            
ATOM    197  H6  CT6     2      15.010  24.070  19.420  1.00  0.00            
ATOM    198  H7  CT6     2      14.450  22.500  18.980  1.00  0.00            
ATOM    199  H8  CT6     2      13.210  23.660  18.860  1.00  0.00            
ATOM    200  H9  CT6     2      11.000  22.550  19.390  1.00  0.00            
ATOM    201  H10 CT6     2      10.090  20.310  18.160  1.00  0.00            
ATOM    202  H11 CT6     2      11.070  18.120  18.690  1.00  0.00            
ATOM    203  H12 CT6     2      15.090  18.340  20.070  1.00  0.00            
ATOM    204  H13 CT6     2      16.140  16.140  20.870  1.00  0.00            
ATOM    205  H14 CT6     2       9.980  14.580  21.500  1.00  0.00            
ATOM    206  H15 CT6     2      13.620  19.960  21.570  1.00  0.00            
TER
ENDMDL
MODEL        1
ATOM      1  H1  GCD     1       8.740  18.420  18.790  1.00  0.00            
ATOM      2  O1  GCD     1       8.920  18.730  19.690  1.00  0.00            
ATOM      3  C1  GCD     1       8.030  19.840  19.840  1.00  0.00            
ATOM      4  H2  GCD     1       7.000  19.520  19.620  1.00  0.00            
ATOM      5  H3  GCD     1       8.150  20.180  20.870  1.00  0.00            
ATOM      6  C2  GCD     1       8.290  21.050  18.910  1.00  0.00            
ATOM      7  H4  GCD     1       9.370  21.130  18.750  1.00  0.00            
ATOM      8  C3  GCD     1       7.900  22.390  19.530  1.00  0.00            
ATOM      9  H5  GCD     1       6.860  22.380  19.870  1.00  0.00            
ATOM     10  C4  GCD     1       7.990  23.440  18.440  1.00  0.00            
ATOM     11  H6  GCD     1       9.060  23.600  18.290  1.00  0.00            
ATOM     12  O2  GCD     1       7.690  24.720  18.920  1.00  0.00            
ATOM     13  H7  GCD     1       8.390  24.880  19.560  1.00  0.00            
ATOM     14  C5  GCD     1       7.270  23.080  17.150  1.00  0.00            
ATOM     15  H8  GCD     1       6.200  22.960  17.390  1.00  0.00            
ATOM     16  O3  GCD     1       7.370  24.120  16.140  1.00  0.00            
ATOM     17  H9  GCD     1       8.280  24.010  15.840  1.00  0.00            
ATOM     18  C6  GCD     1       7.790  21.700  16.570  1.00  0.00            
ATOM     19  O4  GCD     1       7.700  20.720  17.620  1.00  0.00            
ATOM     20  H10 GCD     1       7.240  21.400  15.680  1.00  0.00            
ATOM     21  O5  GCD     1       9.120  21.910  16.210  1.00  0.00            
ATOM     22  C7  GCD     1       9.440  21.910  14.830  1.00  0.00            
ATOM     23  H11 GCD     1       8.530  22.050  14.240  1.00  0.00            
ATOM     24  C8  GCD     1      10.370  23.070  14.520  1.00  0.00            
ATOM     25  H12 GCD     1      11.250  22.870  15.140  1.00  0.00            
ATOM     26  O6  GCD     1       9.740  24.290  14.940  1.00  0.00            
ATOM     27  H13 GCD     1      10.450  24.940  14.990  1.00  0.00            
ATOM     28  C9  GCD     1      10.640  23.100  13.080  1.00  0.00            
ATOM     29  H14 GCD     1       9.710  23.140  12.500  1.00  0.00            
ATOM     30  O7  GCD     1      11.430  24.190  12.760  1.00  0.00            
ATOM     31  H15 GCD     1      10.870  24.960  12.920  1.00  0.00            
ATOM     32  C10 GCD     1      11.230  21.750  12.610  1.00  0.00            
ATOM     33  H16 GCD     1      11.360  21.710  11.520  1.00  0.00            
ATOM     34  O8  GCD     1      10.390  20.670  13.000  1.00  0.00            
ATOM     35  C11 GCD     1      10.020  20.560  14.370  1.00  0.00            
ATOM     36  H17 GCD     1      10.970  20.430  14.900  1.00  0.00            
ATOM     37  C12 GCD     1       9.060  19.410  14.640  1.00  0.00            
ATOM     38  H18 GCD     1       8.720  19.500  15.680  1.00  0.00            
ATOM     39  H19 GCD     1       9.550  18.430  14.580  1.00  0.00            
ATOM     40  O9  GCD     1       7.950  19.400  13.840  1.00  0.00            
ATOM     41  H20 GCD     1       7.440  18.610  14.060  1.00  0.00            
ATOM     42  O10 GCD     1      12.560  21.620  13.210  1.00  0.00            
ATOM     43  C13 GCD     1      13.690  21.180  12.340  1.00  0.00            
ATOM     44  H21 GCD     1      13.310  20.820  11.370  1.00  0.00            
ATOM     45  C14 GCD     1      14.610  22.420  12.160  1.00  0.00            
ATOM     46  H22 GCD     1      14.960  22.750  13.150  1.00  0.00            
ATOM     47  O11 GCD     1      13.940  23.630  11.680  1.00  0.00            
ATOM     48  H23 GCD     1      13.060  23.560  12.070  1.00  0.00            
ATOM     49  C15 GCD     1      15.770  22.010  11.270  1.00  0.00            
ATOM     50  H24 GCD     1      15.440  21.530  10.340  1.00  0.00            
ATOM     51  O12 GCD     1      16.750  23.050  11.010  1.00  0.00            
ATOM     52  H25 GCD     1      16.300  23.840  10.680  1.00  0.00            
ATOM     53  C16 GCD     1      16.530  20.830  11.820  1.00  0.00            
ATOM     54  H26 GCD     1      17.290  20.460  11.130  1.00  0.00            
ATOM     55  O13 GCD     1      15.560  19.800  12.080  1.00  0.00            
ATOM     56  C17 GCD     1      14.480  20.050  12.980  1.00  0.00            
ATOM     57  H27 GCD     1      14.920  20.300  13.950  1.00  0.00            
ATOM     58  C18 GCD     1      13.610  18.830  13.360  1.00  0.00            
ATOM     59  H28 GCD     1      13.080  18.510  12.460  1.00  0.00            
ATOM     60  H29 GCD     1      12.880  19.080  14.150  1.00  0.00            
ATOM     61  O14 GCD     1      14.360  17.740  14.020  1.00  0.00            
ATOM     62  H30 GCD     1      13.780  16.970  14.070  1.00  0.00            
ATOM     63  O15 GCD     1      17.150  21.200  13.090  1.00  0.00            
ATOM     64  C19 GCD     1      18.570  21.190  13.100  1.00  0.00            
ATOM     65  H31 GCD     1      18.940  21.140  12.070  1.00  0.00            
ATOM     66  C20 GCD     1      19.050  22.520  13.560  1.00  0.00            
ATOM     67  H32 GCD     1      18.400  22.660  14.440  1.00  0.00            
ATOM     68  O16 GCD     1      18.880  23.440  12.530  1.00  0.00            
ATOM     69  H33 GCD     1      17.960  23.330  12.240  1.00  0.00            
ATOM     70  C21 GCD     1      20.470  22.630  14.070  1.00  0.00            
ATOM     71  H34 GCD     1      21.160  22.660  13.220  1.00  0.00            
ATOM     72  O17 GCD     1      20.670  23.830  14.870  1.00  0.00            
ATOM     73  H35 GCD     1      20.020  24.510  14.640  1.00  0.00            
ATOM     74  C22 GCD     1      20.840  21.370  14.900  1.00  0.00            
ATOM     75  H36 GCD     1      21.910  21.360  15.130  1.00  0.00            
ATOM     76  O18 GCD     1      20.490  20.230  14.160  1.00  0.00            
ATOM     77  C23 GCD     1      19.100  20.040  13.950  1.00  0.00            
ATOM     78  H37 GCD     1      18.610  19.990  14.940  1.00  0.00            
ATOM     79  C24 GCD     1      18.800  18.640  13.380  1.00  0.00            
ATOM     80  H38 GCD     1      19.560  18.450  12.620  1.00  0.00            
ATOM     81  H39 GCD     1      17.870  18.660  12.790  1.00  0.00            
ATOM     82  O19 GCD     1      18.790  17.580  14.300  1.00  0.00            
ATOM     83  H40 GCD     1      19.710  17.460  14.560  1.00  0.00            
ATOM     84  O20 GCD     1      20.160  21.330  16.110  1.00  0.00            
ATOM     85  C25 GCD     1      20.890  20.860  17.250  1.00  0.00            
ATOM     86  H41 GCD     1      21.930  20.660  16.970  1.00  0.00            
ATOM     87  C26 GCD     1      20.990  22.050  18.240  1.00  0.00            
ATOM     88  H42 GCD     1      19.970  22.350  18.500  1.00  0.00            
ATOM     89  O21 GCD     1      21.770  23.140  17.600  1.00  0.00            
ATOM     90  H43 GCD     1      21.310  23.360  16.780  1.00  0.00            
ATOM     91  C27 GCD     1      21.640  21.670  19.560  1.00  0.00            
ATOM     92  H44 GCD     1      22.700  21.450  19.400  1.00  0.00            
ATOM     93  O22 GCD     1      21.550  22.760  20.470  1.00  0.00            
ATOM     94  H45 GCD     1      21.800  23.520  19.930  1.00  0.00            
ATOM     95  C28 GCD     1      21.000  20.400  20.150  1.00  0.00            
ATOM     96  H46 GCD     1      21.600  20.100  21.010  1.00  0.00            
ATOM     97  O23 GCD     1      21.030  19.320  19.190  1.00  0.00            
ATOM     98  C29 GCD     1      20.330  19.580  17.900  1.00  0.00            
ATOM     99  H47 GCD     1      19.240  19.590  18.020  1.00  0.00            
ATOM    100  C30 GCD     1      20.630  18.300  17.110  1.00  0.00            
ATOM    101  H48 GCD     1      21.660  17.970  17.260  1.00  0.00            
ATOM    102  H49 GCD     1      20.460  18.520  16.050  1.00  0.00            
ATOM    103  O24 GCD     1      19.680  17.300  17.510  1.00  0.00            
ATOM    104  H50 GCD     1      20.180  16.520  17.750  1.00  0.00            
ATOM    105  O25 GCD     1      19.650  20.670  20.500  1.00  0.00            
ATOM    106  C31 GCD     1      19.350  20.030  21.740  1.00  0.00            
ATOM    107  H51 GCD     1      20.070  19.250  21.990  1.00  0.00            
ATOM    108  C32 GCD     1      19.180  21.070  22.770  1.00  0.00            
ATOM    109  H52 GCD     1      18.460  21.820  22.390  1.00  0.00            
ATOM    110  O26 GCD     1      20.430  21.760  23.010  1.00  0.00            
ATOM    111  H53 GCD     1      20.840  21.960  22.160  1.00  0.00            
ATOM    112  C33 GCD     1      18.610  20.570  24.080  1.00  0.00            
ATOM    113  H54 GCD     1      19.150  19.700  24.460  1.00  0.00            
ATOM    114  O27 GCD     1      18.620  21.590  25.090  1.00  0.00            
ATOM    115  H55 GCD     1      18.030  22.310  24.860  1.00  0.00            
ATOM    116  C34 GCD     1      17.250  20.050  23.760  1.00  0.00            
ATOM    117  H56 GCD     1      16.850  19.610  24.680  1.00  0.00            
ATOM    118  O28 GCD     1      17.490  18.970  22.850  1.00  0.00            
ATOM    119  C35 GCD     1      18.010  19.280  21.560  1.00  0.00            
ATOM    120  H57 GCD     1      17.310  19.990  21.110  1.00  0.00            
ATOM    121  C36 GCD     1      18.020  18.030  20.700  1.00  0.00            
ATOM    122  H58 GCD     1      18.780  17.380  21.140  1.00  0.00            
ATOM    123  H59 GCD     1      18.400  18.390  19.740  1.00  0.00            
ATOM    124  O29 GCD     1      16.800  17.350  20.600  1.00  0.00            
ATOM    125  H60 GCD     1      16.080  18.000  20.590  1.00  0.00            
ATOM    126  O30 GCD     1      16.370  21.060  23.300  1.00  0.00            
ATOM    127  C37 GCD     1      15.410  21.520  24.240  1.00  0.00            
ATOM    128  H61 GCD     1      15.790  21.430  25.270  1.00  0.00            
ATOM    129  C38 GCD     1      15.180  22.960  23.860  1.00  0.00            
ATOM    130  H62 GCD     1      14.990  23.010  22.780  1.00  0.00            
ATOM    131  O31 GCD     1      16.400  23.670  24.110  1.00  0.00            
ATOM    132  H63 GCD     1      16.220  24.620  24.070  1.00  0.00            
ATOM    133  C39 GCD     1      14.020  23.430  24.760  1.00  0.00            
ATOM    134  H64 GCD     1      14.350  23.440  25.800  1.00  0.00            
ATOM    135  O32 GCD     1      13.550  24.780  24.490  1.00  0.00            
ATOM    136  H65 GCD     1      12.830  24.740  23.850  1.00  0.00            
ATOM    137  C40 GCD     1      12.790  22.530  24.680  1.00  0.00            
ATOM    138  H66 GCD     1      12.130  22.700  25.540  1.00  0.00            
ATOM    139  O33 GCD     1      13.150  21.240  24.860  1.00  0.00            
ATOM    140  C41 GCD     1      14.130  20.720  23.980  1.00  0.00            
ATOM    141  H67 GCD     1      13.780  20.850  22.950  1.00  0.00            
ATOM    142  C42 GCD     1      14.240  19.220  24.220  1.00  0.00            
ATOM    143  H68 GCD     1      14.970  18.820  23.510  1.00  0.00            
ATOM    144  H69 GCD     1      13.240  18.800  24.050  1.00  0.00            
ATOM    145  O34 GCD     1      14.740  18.960  25.500  1.00  0.00            
ATOM    146  H70 GCD     1      14.630  18.030  25.730  1.00  0.00            
ATOM    147  O35 GCD     1      12.140  22.660  23.410  1.00  0.00            
ATOM    148  C43 GCD     1      10.710  22.770  23.430  1.00  0.00            
ATOM    149  H71 GCD     1      10.310  22.770  24.460  1.00  0.00            
ATOM    150  C44 GCD     1      10.350  24.090  22.750  1.00  0.00            
ATOM    151  H72 GCD     1      10.830  24.240  21.770  1.00  0.00            
ATOM    152  O36 GCD     1      10.790  25.220  23.540  1.00  0.00            
ATOM    153  H73 GCD     1      11.080  25.860  22.870  1.00  0.00            
ATOM    154  C45 GCD     1       8.850  24.240  22.350  1.00  0.00            
ATOM    155  H74 GCD     1       8.360  24.360  23.320  1.00  0.00            
ATOM    156  O37 GCD     1       8.720  25.390  21.530  1.00  0.00            
ATOM    157  H75 GCD     1       8.870  26.180  22.060  1.00  0.00            
ATOM    158  C46 GCD     1       8.230  22.930  21.830  1.00  0.00            
ATOM    159  H76 GCD     1       7.140  22.980  21.870  1.00  0.00            
ATOM    160  O38 GCD     1       8.740  22.690  20.600  1.00  0.00            
ATOM    161  O39 GCD     1       8.630  21.910  22.720  1.00  0.00            
ATOM    162  C47 GCD     1      10.010  21.620  22.640  1.00  0.00            
ATOM    163  H77 GCD     1      10.390  21.510  21.620  1.00  0.00            
ATOM    164  C48 GCD     1      10.220  20.320  23.460  1.00  0.00            
ATOM    165  H78 GCD     1       9.700  20.500  24.410  1.00  0.00            
ATOM    166  H79 GCD     1      11.290  20.110  23.570  1.00  0.00            
ATOM    167  O40 GCD     1       9.760  19.170  22.720  1.00  0.00            
ATOM    168  H80 GCD     1      10.320  19.060  21.950  1.00  0.00            
ATOM    169  C1  CT6     2      15.170  24.930  20.630  1.00  0.00            
ATOM    170  C2  CT6     2      16.190  23.800  20.420  1.00  0.00            
ATOM    171  N1  CT6     2      16.660  23.900  19.040  1.00  0.00            
ATOM    172  C3  CT6     2      17.800  24.640  18.730  1.00  0.00            
ATOM    173  C4  CT6     2      18.460  24.300  17.380  1.00  0.00            
ATOM    174  O1  CT6     2      18.360  25.340  19.530  1.00  0.00            
ATOM    175  C5  CT6     2      15.780  23.300  18.050  1.00  0.00            
ATOM    176  C6  CT6     2      14.940  24.090  17.230  1.00  0.00            
ATOM    177  C7  CT6     2      14.060  23.400  16.380  1.00  0.00            
ATOM    178  C8  CT6     2      13.900  22.000  16.350  1.00  0.00            
ATOM    179  C9  CT6     2      14.940  21.300  16.970  1.00  0.00            
ATOM    180  C10 CT6     2      14.960  19.850  16.950  1.00  0.00            
ATOM    181  C11 CT6     2      16.220  19.300  16.790  1.00  0.00            
ATOM    182  C12 CT6     2      16.500  17.880  16.930  1.00  0.00            
ATOM    183  N2  CT6     2      15.520  17.030  17.290  1.00  0.00            
ATOM    184  C13 CT6     2      14.340  17.640  17.410  1.00  0.00            
ATOM    185  C14 CT6     2      13.260  17.010  17.840  1.00  0.00            
ATOM    186  C15 CT6     2      13.100  15.680  18.310  1.00  0.00            
ATOM    187  N3  CT6     2      12.810  14.610  18.680  1.00  0.00            
ATOM    188  C16 CT6     2      12.220  17.990  17.820  1.00  0.00            
ATOM    189  N4  CT6     2      12.640  19.180  17.330  1.00  0.00            
ATOM    190  N5  CT6     2      13.980  18.900  17.060  1.00  0.00            
ATOM    191  C17 CT6     2      15.890  21.940  17.770  1.00  0.00            
ATOM    192  H1  CT6     2      14.340  24.900  19.910  1.00  0.00            
ATOM    193  H2  CT6     2      14.670  24.870  21.610  1.00  0.00            
ATOM    194  H3  CT6     2      15.680  25.900  20.610  1.00  0.00            
ATOM    195  H4  CT6     2      16.990  23.860  21.170  1.00  0.00            
ATOM    196  H5  CT6     2      15.690  22.820  20.440  1.00  0.00            
ATOM    197  H6  CT6     2      19.450  24.780  17.330  1.00  0.00            
ATOM    198  H7  CT6     2      18.570  23.220  17.260  1.00  0.00            
ATOM    199  H8  CT6     2      17.870  24.730  16.570  1.00  0.00            
ATOM    200  H9  CT6     2      15.040  25.170  17.370  1.00  0.00            
ATOM    201  H10 CT6     2      13.490  23.980  15.660  1.00  0.00            
ATOM    202  H11 CT6     2      13.190  21.450  15.740  1.00  0.00            
ATOM    203  H12 CT6     2      17.110  19.910  16.690  1.00  0.00            
ATOM    204  H13 CT6     2      17.390  17.380  16.570  1.00  0.00            
ATOM    205  H14 CT6     2      11.220  17.830  18.180  1.00  0.00            
ATOM    206  H15 CT6     2      16.660  21.460  18.370  1.00  0.00            
TER
ENDMDL
MODEL        1
ATOM      1  H1  GCD     1      15.440  13.410  23.640  1.00  0.00            
ATOM      2  O1  GCD     1      15.880  13.770  24.420  1.00  0.00            
ATOM      3  C1  GCD     1      14.980  14.050  25.460  1.00  0.00            
ATOM      4  H2  GCD     1      14.360  13.150  25.570  1.00  0.00            
ATOM      5  H3  GCD     1      15.540  14.080  26.400  1.00  0.00            
ATOM      6  C2  GCD     1      14.070  15.250  25.280  1.00  0.00            
ATOM      7  H4  GCD     1      14.620  16.100  24.860  1.00  0.00            
ATOM      8  C3  GCD     1      13.260  15.590  26.580  1.00  0.00            
ATOM      9  H5  GCD     1      12.690  14.710  26.890  1.00  0.00            
ATOM     10  C4  GCD     1      12.250  16.700  26.300  1.00  0.00            
ATOM     11  H6  GCD     1      12.770  17.620  26.000  1.00  0.00            
ATOM     12  O2  GCD     1      11.420  17.050  27.370  1.00  0.00            
ATOM     13  H7  GCD     1      11.970  17.250  28.140  1.00  0.00            
ATOM     14  C5  GCD     1      11.320  16.210  25.250  1.00  0.00            
ATOM     15  H8  GCD     1      10.790  15.320  25.630  1.00  0.00            
ATOM     16  O3  GCD     1      10.200  17.140  24.990  1.00  0.00            
ATOM     17  H9  GCD     1      10.500  17.970  24.610  1.00  0.00            
ATOM     18  C6  GCD     1      12.020  15.830  24.030  1.00  0.00            
ATOM     19  O4  GCD     1      13.030  14.850  24.280  1.00  0.00            
ATOM     20  H10 GCD     1      11.380  15.370  23.270  1.00  0.00            
ATOM     21  O5  GCD     1      12.740  16.870  23.450  1.00  0.00            
ATOM     22  C7  GCD     1      12.060  17.420  22.320  1.00  0.00            
ATOM     23  H11 GCD     1      10.980  17.200  22.360  1.00  0.00            
ATOM     24  C8  GCD     1      12.200  18.900  22.460  1.00  0.00            
ATOM     25  H12 GCD     1      13.290  19.030  22.490  1.00  0.00            
ATOM     26  O6  GCD     1      11.580  19.250  23.750  1.00  0.00            
ATOM     27  H13 GCD     1      11.830  20.140  24.030  1.00  0.00            
ATOM     28  C9  GCD     1      11.590  19.670  21.250  1.00  0.00            
ATOM     29  H14 GCD     1      10.530  19.430  21.100  1.00  0.00            
ATOM     30  O7  GCD     1      11.720  21.070  21.330  1.00  0.00            
ATOM     31  H15 GCD     1      12.170  21.360  20.540  1.00  0.00            
ATOM     32  C10 GCD     1      12.250  19.170  19.950  1.00  0.00            
ATOM     33  H16 GCD     1      11.780  19.670  19.100  1.00  0.00            
ATOM     34  O8  GCD     1      12.010  17.780  19.920  1.00  0.00            
ATOM     35  C11 GCD     1      12.620  17.000  20.930  1.00  0.00            
ATOM     36  H17 GCD     1      13.710  17.170  20.960  1.00  0.00            
ATOM     37  C12 GCD     1      12.520  15.530  20.610  1.00  0.00            
ATOM     38  H18 GCD     1      13.220  14.980  21.250  1.00  0.00            
ATOM     39  H19 GCD     1      12.860  15.530  19.570  1.00  0.00            
ATOM     40  O9  GCD     1      11.200  15.070  20.550  1.00  0.00            
ATOM     41  H20 GCD     1      10.710  15.670  19.970  1.00  0.00            
ATOM     42  O10 GCD     1      13.640  19.390  19.900  1.00  0.00            
ATOM     43  C13 GCD     1      14.240  19.730  18.710  1.00  0.00            
ATOM     44  H21 GCD     1      13.610  19.330  17.900  1.00  0.00            
ATOM     45  C14 GCD     1      14.420  21.240  18.670  1.00  0.00            
ATOM     46  H22 GCD     1      15.000  21.550  19.550  1.00  0.00            
ATOM     47  O11 GCD     1      13.100  21.820  18.830  1.00  0.00            
ATOM     48  H23 GCD     1      12.610  21.680  18.010  1.00  0.00            
ATOM     49  C15 GCD     1      15.110  21.670  17.380  1.00  0.00            
ATOM     50  H24 GCD     1      14.570  21.340  16.490  1.00  0.00            
ATOM     51  O12 GCD     1      15.220  23.120  17.400  1.00  0.00            
ATOM     52  H25 GCD     1      15.000  23.490  18.270  1.00  0.00            
ATOM     53  C16 GCD     1      16.440  21.020  17.390  1.00  0.00            
ATOM     54  H26 GCD     1      17.030  21.170  16.470  1.00  0.00            
ATOM     55  O13 GCD     1      16.240  19.610  17.460  1.00  0.00            
ATOM     56  C17 GCD     1      15.560  19.020  18.640  1.00  0.00            
ATOM     57  H27 GCD     1      16.150  19.360  19.500  1.00  0.00            
ATOM     58  C18 GCD     1      15.400  17.470  18.500  1.00  0.00            
ATOM     59  H28 GCD     1      14.920  17.190  17.550  1.00  0.00            
ATOM     60  H29 GCD     1      14.830  17.130  19.380  1.00  0.00            
ATOM     61  O14 GCD     1      16.590  16.800  18.660  1.00  0.00            
ATOM     62  H30 GCD     1      17.220  16.950  17.950  1.00  0.00            
ATOM     63  O15 GCD     1      17.290  21.420  18.500  1.00  0.00            
ATOM     64  C19 GCD     1      18.650  21.770  18.130  1.00  0.00            
ATOM     65  H31 GCD     1      18.700  21.940  17.050  1.00  0.00            
ATOM     66  C20 GCD     1      18.940  23.090  18.750  1.00  0.00            
ATOM     67  H32 GCD     1      18.600  22.970  19.780  1.00  0.00            
ATOM     68  O16 GCD     1      18.120  24.100  18.210  1.00  0.00            
ATOM     69  H33 GCD     1      17.200  23.810  18.140  1.00  0.00            
ATOM     70  C21 GCD     1      20.440  23.490  18.550  1.00  0.00            
ATOM     71  H34 GCD     1      20.640  23.760  17.500  1.00  0.00            
ATOM     72  O17 GCD     1      20.660  24.760  19.140  1.00  0.00            
ATOM     73  H35 GCD     1      19.990  25.420  18.920  1.00  0.00            
ATOM     74  C22 GCD     1      21.430  22.360  18.910  1.00  0.00            
ATOM     75  H36 GCD     1      22.430  22.550  18.520  1.00  0.00            
ATOM     76  O18 GCD     1      20.980  21.200  18.270  1.00  0.00            
ATOM     77  C23 GCD     1      19.690  20.780  18.620  1.00  0.00            
ATOM     78  H37 GCD     1      19.660  20.700  19.710  1.00  0.00            
ATOM     79  C24 GCD     1      19.510  19.470  17.870  1.00  0.00            
ATOM     80  H38 GCD     1      19.550  19.720  16.800  1.00  0.00            
ATOM     81  H39 GCD     1      18.520  19.040  18.090  1.00  0.00            
ATOM     82  O19 GCD     1      20.390  18.390  18.300  1.00  0.00            
ATOM     83  H40 GCD     1      21.260  18.480  17.890  1.00  0.00            
ATOM     84  O20 GCD     1      21.440  22.250  20.330  1.00  0.00            
ATOM     85  C25 GCD     1      22.710  22.110  20.970  1.00  0.00            
ATOM     86  H41 GCD     1      23.550  22.590  20.450  1.00  0.00            
ATOM     87  C26 GCD     1      22.550  22.870  22.250  1.00  0.00            
ATOM     88  H42 GCD     1      21.660  22.500  22.770  1.00  0.00            
ATOM     89  O21 GCD     1      22.410  24.270  21.950  1.00  0.00            
ATOM     90  H43 GCD     1      21.720  24.270  21.270  1.00  0.00            
ATOM     91  C27 GCD     1      23.770  22.600  23.230  1.00  0.00            
ATOM     92  H44 GCD     1      24.700  23.020  22.830  1.00  0.00            
ATOM     93  O22 GCD     1      23.560  23.240  24.490  1.00  0.00            
ATOM     94  H45 GCD     1      23.480  24.190  24.390  1.00  0.00            
ATOM     95  C28 GCD     1      23.990  21.070  23.360  1.00  0.00            
ATOM     96  H46 GCD     1      24.960  20.810  23.810  1.00  0.00            
ATOM     97  O23 GCD     1      24.010  20.440  22.090  1.00  0.00            
ATOM     98  C29 GCD     1      22.880  20.620  21.270  1.00  0.00            
ATOM     99  H47 GCD     1      21.910  20.270  21.640  1.00  0.00            
ATOM    100  C30 GCD     1      23.290  19.720  20.040  1.00  0.00            
ATOM    101  H48 GCD     1      24.100  20.210  19.480  1.00  0.00            
ATOM    102  H49 GCD     1      22.410  19.540  19.410  1.00  0.00            
ATOM    103  O24 GCD     1      23.610  18.360  20.480  1.00  0.00            
ATOM    104  H50 GCD     1      24.040  17.950  19.710  1.00  0.00            
ATOM    105  O25 GCD     1      22.990  20.480  24.210  1.00  0.00            
ATOM    106  C31 GCD     1      23.440  19.530  25.240  1.00  0.00            
ATOM    107  H51 GCD     1      24.510  19.270  25.180  1.00  0.00            
ATOM    108  C32 GCD     1      23.250  20.220  26.620  1.00  0.00            
ATOM    109  H52 GCD     1      22.190  20.470  26.730  1.00  0.00            
ATOM    110  O26 GCD     1      24.040  21.440  26.640  1.00  0.00            
ATOM    111  H53 GCD     1      23.840  22.150  26.020  1.00  0.00            
ATOM    112  C33 GCD     1      23.590  19.150  27.680  1.00  0.00            
ATOM    113  H54 GCD     1      24.630  18.900  27.420  1.00  0.00            
ATOM    114  O27 GCD     1      23.590  19.660  29.020  1.00  0.00            
ATOM    115  H55 GCD     1      22.700  19.550  29.380  1.00  0.00            
ATOM    116  C34 GCD     1      22.790  17.920  27.550  1.00  0.00            
ATOM    117  H56 GCD     1      23.370  17.260  28.200  1.00  0.00            
ATOM    118  O28 GCD     1      23.020  17.490  26.250  1.00  0.00            
ATOM    119  C35 GCD     1      22.570  18.250  25.160  1.00  0.00            
ATOM    120  H57 GCD     1      21.540  18.540  25.410  1.00  0.00            
ATOM    121  C36 GCD     1      22.770  17.500  23.860  1.00  0.00            
ATOM    122  H58 GCD     1      23.750  17.020  23.740  1.00  0.00            
ATOM    123  H59 GCD     1      22.580  18.190  23.040  1.00  0.00            
ATOM    124  O29 GCD     1      21.730  16.480  23.710  1.00  0.00            
ATOM    125  H60 GCD     1      20.990  16.740  24.280  1.00  0.00            
ATOM    126  O30 GCD     1      21.450  18.140  27.910  1.00  0.00            
ATOM    127  C37 GCD     1      20.960  17.510  29.130  1.00  0.00            
ATOM    128  H61 GCD     1      21.780  17.510  29.850  1.00  0.00            
ATOM    129  C38 GCD     1      20.030  18.520  29.740  1.00  0.00            
ATOM    130  H62 GCD     1      19.210  18.800  29.060  1.00  0.00            
ATOM    131  O31 GCD     1      20.740  19.730  29.980  1.00  0.00            
ATOM    132  H63 GCD     1      20.120  20.380  30.330  1.00  0.00            
ATOM    133  C39 GCD     1      19.360  17.930  31.050  1.00  0.00            
ATOM    134  H64 GCD     1      20.080  17.970  31.880  1.00  0.00            
ATOM    135  O32 GCD     1      18.290  18.810  31.520  1.00  0.00            
ATOM    136  H65 GCD     1      17.510  18.510  31.040  1.00  0.00            
ATOM    137  C40 GCD     1      18.850  16.510  30.740  1.00  0.00            
ATOM    138  H66 GCD     1      18.630  15.920  31.640  1.00  0.00            
ATOM    139  O33 GCD     1      19.830  15.730  29.980  1.00  0.00            
ATOM    140  C41 GCD     1      20.220  16.220  28.770  1.00  0.00            
ATOM    141  H67 GCD     1      19.460  16.440  28.020  1.00  0.00            
ATOM    142  C42 GCD     1      21.030  15.110  28.080  1.00  0.00            
ATOM    143  H68 GCD     1      21.390  15.510  27.120  1.00  0.00            
ATOM    144  H69 GCD     1      20.300  14.330  27.840  1.00  0.00            
ATOM    145  O34 GCD     1      22.070  14.500  28.850  1.00  0.00            
ATOM    146  H70 GCD     1      22.430  13.730  28.390  1.00  0.00            
ATOM    147  O35 GCD     1      17.780  16.650  29.820  1.00  0.00            
ATOM    148  C43 GCD     1      16.440  16.130  30.140  1.00  0.00            
ATOM    149  H71 GCD     1      16.330  15.920  31.210  1.00  0.00            
ATOM    150  C44 GCD     1      15.440  17.220  29.730  1.00  0.00            
ATOM    151  H72 GCD     1      15.720  17.500  28.710  1.00  0.00            
ATOM    152  O36 GCD     1      15.540  18.370  30.570  1.00  0.00            
ATOM    153  H73 GCD     1      15.320  19.160  30.070  1.00  0.00            
ATOM    154  C45 GCD     1      13.990  16.760  29.780  1.00  0.00            
ATOM    155  H74 GCD     1      13.790  16.510  30.830  1.00  0.00            
ATOM    156  O37 GCD     1      13.010  17.830  29.440  1.00  0.00            
ATOM    157  H75 GCD     1      13.590  18.450  28.990  1.00  0.00            
ATOM    158  C46 GCD     1      13.840  15.500  28.990  1.00  0.00            
ATOM    159  H76 GCD     1      12.850  15.050  29.140  1.00  0.00            
ATOM    160  O38 GCD     1      14.070  16.060  27.640  1.00  0.00            
ATOM    161  O39 GCD     1      14.820  14.460  29.370  1.00  0.00            
ATOM    162  C47 GCD     1      16.180  14.810  29.300  1.00  0.00            
ATOM    163  H77 GCD     1      16.310  15.070  28.240  1.00  0.00            
ATOM    164  C48 GCD     1      17.070  13.650  29.660  1.00  0.00            
ATOM    165  H78 GCD     1      16.700  13.150  30.570  1.00  0.00            
ATOM    166  H79 GCD     1      18.030  14.160  29.850  1.00  0.00            
ATOM    167  O40 GCD     1      17.300  12.790  28.580  1.00  0.00            
ATOM    168  H80 GCD     1      16.480  12.280  28.600  1.00  0.00            
ATOM    169  C1  CT6     2      16.860  23.140  26.300  1.00  0.00            
ATOM    170  C2  CT6     2      16.750  24.280  25.300  1.00  0.00            
ATOM    171  N1  CT6     2      17.500  23.990  24.070  1.00  0.00            
ATOM    172  C3  CT6     2      18.580  24.780  23.770  1.00  0.00            
ATOM    173  C4  CT6     2      19.110  24.750  22.320  1.00  0.00            
ATOM    174  O1  CT6     2      19.100  25.600  24.470  1.00  0.00            
ATOM    175  C5  CT6     2      16.970  23.040  23.220  1.00  0.00            
ATOM    176  C6  CT6     2      15.650  23.100  22.740  1.00  0.00            
ATOM    177  C7  CT6     2      15.000  22.000  22.130  1.00  0.00            
ATOM    178  C8  CT6     2      15.690  20.840  21.950  1.00  0.00            
ATOM    179  C9  CT6     2      17.070  20.690  22.380  1.00  0.00            
ATOM    180  C10 CT6     2      17.780  19.400  22.120  1.00  0.00            
ATOM    181  C11 CT6     2      19.180  19.490  21.930  1.00  0.00            
ATOM    182  C12 CT6     2      19.960  18.280  21.590  1.00  0.00            
ATOM    183  N2  CT6     2      19.380  17.060  21.420  1.00  0.00            
ATOM    184  C13 CT6     2      18.100  17.140  21.800  1.00  0.00            
ATOM    185  C14 CT6     2      17.330  16.050  21.790  1.00  0.00            
ATOM    186  C15 CT6     2      17.650  14.680  21.590  1.00  0.00            
ATOM    187  N3  CT6     2      18.040  13.610  21.460  1.00  0.00            
ATOM    188  C16 CT6     2      16.090  16.410  22.380  1.00  0.00            
ATOM    189  N4  CT6     2      16.100  17.680  22.740  1.00  0.00            
ATOM    190  N5  CT6     2      17.330  18.090  22.270  1.00  0.00            
ATOM    191  C17 CT6     2      17.690  21.820  23.000  1.00  0.00            
ATOM    192  H1  CT6     2      16.130  22.370  26.050  1.00  0.00            
ATOM    193  H2  CT6     2      17.870  22.710  26.340  1.00  0.00            
ATOM    194  H3  CT6     2      16.650  23.420  27.340  1.00  0.00            
ATOM    195  H4  CT6     2      15.710  24.430  24.990  1.00  0.00            
ATOM    196  H5  CT6     2      17.170  25.180  25.760  1.00  0.00            
ATOM    197  H6  CT6     2      19.530  23.760  22.120  1.00  0.00            
ATOM    198  H7  CT6     2      18.390  24.930  21.510  1.00  0.00            
ATOM    199  H8  CT6     2      19.890  25.500  22.120  1.00  0.00            
ATOM    200  H9  CT6     2      15.220  24.100  22.770  1.00  0.00            
ATOM    201  H10 CT6     2      13.970  21.940  21.800  1.00  0.00            
ATOM    202  H11 CT6     2      15.200  20.000  21.450  1.00  0.00            
ATOM    203  H12 CT6     2      19.710  20.430  22.000  1.00  0.00            
ATOM    204  H13 CT6     2      21.020  18.270  21.350  1.00  0.00            
ATOM    205  H14 CT6     2      15.260  15.750  22.560  1.00  0.00            
ATOM    206  H15 CT6     2      18.670  21.680  23.440  1.00  0.00            
TER
ENDMDL
MODEL        1
ATOM      1  H1  GCD     1      17.150  11.390  21.890  1.00  0.00            
ATOM      2  O1  GCD     1      18.080  11.480  22.090  1.00  0.00            
ATOM      3  C1  GCD     1      18.040  11.750  23.420  1.00  0.00            
ATOM      4  H2  GCD     1      18.030  10.810  23.980  1.00  0.00            
ATOM      5  H3  GCD     1      18.920  12.370  23.650  1.00  0.00            
ATOM      6  C2  GCD     1      16.710  12.460  23.640  1.00  0.00            
ATOM      7  H4  GCD     1      16.680  13.410  23.080  1.00  0.00            
ATOM      8  C3  GCD     1      16.410  12.860  25.120  1.00  0.00            
ATOM      9  H5  GCD     1      16.370  11.950  25.730  1.00  0.00            
ATOM     10  C4  GCD     1      15.040  13.440  25.170  1.00  0.00            
ATOM     11  H6  GCD     1      14.980  14.440  24.730  1.00  0.00            
ATOM     12  O2  GCD     1      14.800  13.740  26.550  1.00  0.00            
ATOM     13  H7  GCD     1      14.020  14.300  26.500  1.00  0.00            
ATOM     14  C5  GCD     1      13.970  12.510  24.630  1.00  0.00            
ATOM     15  H8  GCD     1      14.110  11.560  25.170  1.00  0.00            
ATOM     16  O3  GCD     1      12.540  12.970  24.740  1.00  0.00            
ATOM     17  H9  GCD     1      12.330  13.560  24.010  1.00  0.00            
ATOM     18  C6  GCD     1      14.310  12.110  23.180  1.00  0.00            
ATOM     19  O4  GCD     1      15.630  11.560  23.140  1.00  0.00            
ATOM     20  H10 GCD     1      13.630  11.310  22.890  1.00  0.00            
ATOM     21  O5  GCD     1      14.230  13.240  22.310  1.00  0.00            
ATOM     22  C7  GCD     1      13.120  13.250  21.340  1.00  0.00            
ATOM     23  H11 GCD     1      12.340  12.540  21.650  1.00  0.00            
ATOM     24  C8  GCD     1      12.450  14.610  21.340  1.00  0.00            
ATOM     25  H12 GCD     1      13.130  15.470  21.250  1.00  0.00            
ATOM     26  O6  GCD     1      11.800  14.770  22.590  1.00  0.00            
ATOM     27  H13 GCD     1      11.410  15.650  22.620  1.00  0.00            
ATOM     28  C9  GCD     1      11.500  14.830  20.220  1.00  0.00            
ATOM     29  H14 GCD     1      10.710  14.080  20.290  1.00  0.00            
ATOM     30  O7  GCD     1      10.890  16.140  20.240  1.00  0.00            
ATOM     31  H15 GCD     1      11.240  16.670  19.510  1.00  0.00            
ATOM     32  C10 GCD     1      12.150  14.540  18.870  1.00  0.00            
ATOM     33  H16 GCD     1      11.370  14.550  18.110  1.00  0.00            
ATOM     34  O8  GCD     1      12.670  13.190  19.000  1.00  0.00            
ATOM     35  C11 GCD     1      13.670  12.890  19.970  1.00  0.00            
ATOM     36  H17 GCD     1      14.610  13.440  19.860  1.00  0.00            
ATOM     37  C12 GCD     1      14.140  11.450  19.870  1.00  0.00            
ATOM     38  H18 GCD     1      14.950  11.430  20.610  1.00  0.00            
ATOM     39  H19 GCD     1      14.440  11.100  18.880  1.00  0.00            
ATOM     40  O9  GCD     1      13.200  10.570  20.340  1.00  0.00            
ATOM     41  H20 GCD     1      12.470  10.590  19.710  1.00  0.00            
ATOM     42  O10 GCD     1      13.130  15.580  18.590  1.00  0.00            
ATOM     43  C13 GCD     1      13.170  15.960  17.240  1.00  0.00            
ATOM     44  H21 GCD     1      12.450  15.430  16.600  1.00  0.00            
ATOM     45  C14 GCD     1      12.780  17.450  17.380  1.00  0.00            
ATOM     46  H22 GCD     1      13.470  17.930  18.080  1.00  0.00            
ATOM     47  O11 GCD     1      11.440  17.700  17.920  1.00  0.00            
ATOM     48  H23 GCD     1      10.790  17.520  17.230  1.00  0.00            
ATOM     49  C15 GCD     1      12.940  18.150  15.960  1.00  0.00            
ATOM     50  H24 GCD     1      12.220  17.680  15.280  1.00  0.00            
ATOM     51  O12 GCD     1      12.680  19.570  16.070  1.00  0.00            
ATOM     52  H25 GCD     1      13.340  19.980  16.640  1.00  0.00            
ATOM     53  C16 GCD     1      14.390  17.920  15.580  1.00  0.00            
ATOM     54  H26 GCD     1      14.480  18.310  14.560  1.00  0.00            
ATOM     55  O13 GCD     1      14.730  16.540  15.450  1.00  0.00            
ATOM     56  C17 GCD     1      14.590  15.840  16.650  1.00  0.00            
ATOM     57  H27 GCD     1      15.270  16.270  17.380  1.00  0.00            
ATOM     58  C18 GCD     1      14.930  14.360  16.510  1.00  0.00            
ATOM     59  H28 GCD     1      14.300  13.900  15.740  1.00  0.00            
ATOM     60  H29 GCD     1      14.630  13.750  17.370  1.00  0.00            
ATOM     61  O14 GCD     1      16.400  14.180  16.270  1.00  0.00            
ATOM     62  H30 GCD     1      16.570  14.580  15.410  1.00  0.00            
ATOM     63  O15 GCD     1      15.300  18.570  16.530  1.00  0.00            
ATOM     64  C19 GCD     1      16.080  19.670  16.110  1.00  0.00            
ATOM     65  H31 GCD     1      15.630  19.950  15.150  1.00  0.00            
ATOM     66  C20 GCD     1      15.970  20.790  17.170  1.00  0.00            
ATOM     67  H32 GCD     1      16.340  20.440  18.140  1.00  0.00            
ATOM     68  O16 GCD     1      14.570  21.240  17.320  1.00  0.00            
ATOM     69  H33 GCD     1      14.560  22.020  17.890  1.00  0.00            
ATOM     70  C21 GCD     1      16.790  22.030  16.770  1.00  0.00            
ATOM     71  H34 GCD     1      16.310  22.320  15.820  1.00  0.00            
ATOM     72  O17 GCD     1      16.640  23.140  17.690  1.00  0.00            
ATOM     73  H35 GCD     1      16.150  23.840  17.240  1.00  0.00            
ATOM     74  C22 GCD     1      18.160  21.710  16.440  1.00  0.00            
ATOM     75  H36 GCD     1      18.710  22.530  15.980  1.00  0.00            
ATOM     76  O18 GCD     1      18.160  20.560  15.600  1.00  0.00            
ATOM     77  C23 GCD     1      17.560  19.380  16.030  1.00  0.00            
ATOM     78  H37 GCD     1      17.840  18.950  17.000  1.00  0.00            
ATOM     79  C24 GCD     1      17.750  18.280  15.000  1.00  0.00            
ATOM     80  H38 GCD     1      17.320  18.460  14.000  1.00  0.00            
ATOM     81  H39 GCD     1      17.320  17.340  15.350  1.00  0.00            
ATOM     82  O19 GCD     1      19.080  17.990  14.720  1.00  0.00            
ATOM     83  H40 GCD     1      19.400  17.200  15.150  1.00  0.00            
ATOM     84  O20 GCD     1      18.850  21.370  17.730  1.00  0.00            
ATOM     85  C25 GCD     1      20.150  21.850  17.880  1.00  0.00            
ATOM     86  H41 GCD     1      20.540  22.460  17.060  1.00  0.00            
ATOM     87  C26 GCD     1      20.160  22.710  19.140  1.00  0.00            
ATOM     88  H42 GCD     1      19.890  22.100  20.010  1.00  0.00            
ATOM     89  O21 GCD     1      19.300  23.830  18.940  1.00  0.00            
ATOM     90  H43 GCD     1      18.360  23.600  18.900  1.00  0.00            
ATOM     91  C27 GCD     1      21.540  23.170  19.450  1.00  0.00            
ATOM     92  H44 GCD     1      21.850  23.780  18.590  1.00  0.00            
ATOM     93  O22 GCD     1      21.540  23.860  20.670  1.00  0.00            
ATOM     94  H45 GCD     1      21.780  23.250  21.380  1.00  0.00            
ATOM     95  C28 GCD     1      22.520  21.990  19.480  1.00  0.00            
ATOM     96  H46 GCD     1      23.590  22.230  19.500  1.00  0.00            
ATOM     97  O23 GCD     1      22.430  21.360  18.210  1.00  0.00            
ATOM     98  C29 GCD     1      21.210  20.750  17.850  1.00  0.00            
ATOM     99  H47 GCD     1      20.910  20.030  18.620  1.00  0.00            
ATOM    100  C30 GCD     1      21.370  20.010  16.570  1.00  0.00            
ATOM    101  H48 GCD     1      21.650  20.720  15.780  1.00  0.00            
ATOM    102  H49 GCD     1      20.400  19.520  16.440  1.00  0.00            
ATOM    103  O24 GCD     1      22.270  18.870  16.770  1.00  0.00            
ATOM    104  H50 GCD     1      22.250  18.330  15.970  1.00  0.00            
ATOM    105  O25 GCD     1      22.290  20.990  20.500  1.00  0.00            
ATOM    106  C31 GCD     1      23.410  20.560  21.220  1.00  0.00            
ATOM    107  H51 GCD     1      24.290  21.000  20.740  1.00  0.00            
ATOM    108  C32 GCD     1      23.380  21.080  22.620  1.00  0.00            
ATOM    109  H52 GCD     1      22.430  20.820  23.100  1.00  0.00            
ATOM    110  O26 GCD     1      23.570  22.470  22.580  1.00  0.00            
ATOM    111  H53 GCD     1      23.730  22.810  23.470  1.00  0.00            
ATOM    112  C33 GCD     1      24.560  20.460  23.370  1.00  0.00            
ATOM    113  H54 GCD     1      25.450  20.750  22.800  1.00  0.00            
ATOM    114  O27 GCD     1      24.510  20.870  24.720  1.00  0.00            
ATOM    115  H55 GCD     1      23.850  20.450  25.280  1.00  0.00            
ATOM    116  C34 GCD     1      24.490  18.930  23.330  1.00  0.00            
ATOM    117  H56 GCD     1      25.390  18.530  23.820  1.00  0.00            
ATOM    118  O28 GCD     1      24.510  18.560  21.990  1.00  0.00            
ATOM    119  C35 GCD     1      23.420  19.010  21.230  1.00  0.00            
ATOM    120  H57 GCD     1      22.530  18.580  21.710  1.00  0.00            
ATOM    121  C36 GCD     1      23.680  18.460  19.820  1.00  0.00            
ATOM    122  H58 GCD     1      24.700  18.670  19.480  1.00  0.00            
ATOM    123  H59 GCD     1      22.960  18.920  19.130  1.00  0.00            
ATOM    124  O29 GCD     1      23.480  17.020  19.830  1.00  0.00            
ATOM    125  H60 GCD     1      23.360  16.700  20.730  1.00  0.00            
ATOM    126  O30 GCD     1      23.360  18.380  24.080  1.00  0.00            
ATOM    127  C37 GCD     1      23.750  17.740  25.310  1.00  0.00            
ATOM    128  H61 GCD     1      24.720  18.050  25.730  1.00  0.00            
ATOM    129  C38 GCD     1      22.650  18.100  26.290  1.00  0.00            
ATOM    130  H62 GCD     1      21.620  17.980  25.920  1.00  0.00            
ATOM    131  O31 GCD     1      22.820  19.490  26.640  1.00  0.00            
ATOM    132  H63 GCD     1      22.460  19.650  27.520  1.00  0.00            
ATOM    133  C39 GCD     1      22.830  17.260  27.500  1.00  0.00            
ATOM    134  H64 GCD     1      23.780  17.560  27.960  1.00  0.00            
ATOM    135  O32 GCD     1      21.880  17.490  28.520  1.00  0.00            
ATOM    136  H65 GCD     1      21.010  17.200  28.230  1.00  0.00            
ATOM    137  C40 GCD     1      22.710  15.840  27.100  1.00  0.00            
ATOM    138  H66 GCD     1      22.760  15.220  28.000  1.00  0.00            
ATOM    139  O33 GCD     1      23.780  15.490  26.290  1.00  0.00            
ATOM    140  C41 GCD     1      23.790  16.220  25.020  1.00  0.00            
ATOM    141  H67 GCD     1      22.880  15.980  24.440  1.00  0.00            
ATOM    142  C42 GCD     1      25.000  15.660  24.240  1.00  0.00            
ATOM    143  H68 GCD     1      24.900  16.060  23.220  1.00  0.00            
ATOM    144  H69 GCD     1      24.840  14.580  24.170  1.00  0.00            
ATOM    145  O34 GCD     1      26.240  15.960  24.840  1.00  0.00            
ATOM    146  H70 GCD     1      26.410  16.890  25.020  1.00  0.00            
ATOM    147  O35 GCD     1      21.480  15.600  26.370  1.00  0.00            
ATOM    148  C43 GCD     1      20.470  14.850  27.030  1.00  0.00            
ATOM    149  H71 GCD     1      20.730  14.560  28.060  1.00  0.00            
ATOM    150  C44 GCD     1      19.170  15.640  27.190  1.00  0.00            
ATOM    151  H72 GCD     1      18.910  16.050  26.210  1.00  0.00            
ATOM    152  O36 GCD     1      19.240  16.670  28.220  1.00  0.00            
ATOM    153  H73 GCD     1      18.830  17.470  27.860  1.00  0.00            
ATOM    154  C45 GCD     1      17.970  14.790  27.580  1.00  0.00            
ATOM    155  H74 GCD     1      18.130  14.540  28.640  1.00  0.00            
ATOM    156  O37 GCD     1      16.790  15.520  27.520  1.00  0.00            
ATOM    157  H75 GCD     1      16.080  15.120  27.010  1.00  0.00            
ATOM    158  C46 GCD     1      17.950  13.480  26.800  1.00  0.00            
ATOM    159  H76 GCD     1      17.280  12.810  27.340  1.00  0.00            
ATOM    160  O38 GCD     1      17.520  13.700  25.500  1.00  0.00            
ATOM    161  O39 GCD     1      19.260  12.870  26.760  1.00  0.00            
ATOM    162  C47 GCD     1      20.310  13.660  26.100  1.00  0.00            
ATOM    163  H77 GCD     1      20.030  13.860  25.060  1.00  0.00            
ATOM    164  C48 GCD     1      21.520  12.740  25.980  1.00  0.00            
ATOM    165  H78 GCD     1      21.700  12.380  27.000  1.00  0.00            
ATOM    166  H79 GCD     1      22.390  13.350  25.700  1.00  0.00            
ATOM    167  O40 GCD     1      21.410  11.610  25.080  1.00  0.00            
ATOM    168  H80 GCD     1      21.320  10.780  25.570  1.00  0.00            
ATOM    169  C1  CT6     2      17.300  19.440  24.850  1.00  0.00            
ATOM    170  C2  CT6     2      15.960  20.130  24.400  1.00  0.00            
ATOM    171  N1  CT6     2      15.990  20.550  23.000  1.00  0.00            
ATOM    172  C3  CT6     2      16.180  21.880  22.610  1.00  0.00            
ATOM    173  C4  CT6     2      16.420  22.080  21.090  1.00  0.00            
ATOM    174  O1  CT6     2      16.220  22.760  23.440  1.00  0.00            
ATOM    175  C5  CT6     2      15.760  19.560  22.050  1.00  0.00            
ATOM    176  C6  CT6     2      14.450  19.230  21.690  1.00  0.00            
ATOM    177  C7  CT6     2      14.200  18.320  20.650  1.00  0.00            
ATOM    178  C8  CT6     2      15.260  17.540  20.190  1.00  0.00            
ATOM    179  C9  CT6     2      16.590  17.890  20.480  1.00  0.00            
ATOM    180  C10 CT6     2      17.650  17.130  19.880  1.00  0.00            
ATOM    181  C11 CT6     2      18.830  17.780  19.680  1.00  0.00            
ATOM    182  C12 CT6     2      20.010  17.090  19.210  1.00  0.00            
ATOM    183  N2  CT6     2      20.100  15.750  19.150  1.00  0.00            
ATOM    184  C13 CT6     2      18.900  15.220  19.420  1.00  0.00            
ATOM    185  C14 CT6     2      18.660  13.910  19.380  1.00  0.00            
ATOM    186  C15 CT6     2      19.580  12.860  18.890  1.00  0.00            
ATOM    187  N3  CT6     2      20.190  12.030  18.320  1.00  0.00            
ATOM    188  C16 CT6     2      17.280  13.720  19.700  1.00  0.00            
ATOM    189  N4  CT6     2      16.660  14.900  19.870  1.00  0.00            
ATOM    190  N5  CT6     2      17.680  15.790  19.550  1.00  0.00            
ATOM    191  C17 CT6     2      16.820  18.910  21.420  1.00  0.00            
ATOM    192  H1  CT6     2      17.440  18.570  24.190  1.00  0.00            
ATOM    193  H2  CT6     2      18.140  20.130  24.880  1.00  0.00            
ATOM    194  H3  CT6     2      17.210  18.910  25.810  1.00  0.00            
ATOM    195  H4  CT6     2      15.060  19.530  24.570  1.00  0.00            
ATOM    196  H5  CT6     2      15.830  21.040  25.000  1.00  0.00            
ATOM    197  H6  CT6     2      16.410  23.120  20.760  1.00  0.00            
ATOM    198  H7  CT6     2      17.410  21.700  20.800  1.00  0.00            
ATOM    199  H8  CT6     2      15.700  21.570  20.430  1.00  0.00            
ATOM    200  H9  CT6     2      13.700  19.880  22.140  1.00  0.00            
ATOM    201  H10 CT6     2      13.160  18.040  20.520  1.00  0.00            
ATOM    202  H11 CT6     2      15.010  16.750  19.490  1.00  0.00            
ATOM    203  H12 CT6     2      18.860  18.860  19.820  1.00  0.00            
ATOM    204  H13 CT6     2      20.870  17.710  18.980  1.00  0.00            
ATOM    205  H14 CT6     2      16.630  12.870  19.850  1.00  0.00            
ATOM    206  H15 CT6     2      17.770  19.170  21.870  1.00  0.00            
TER
ENDMDL
MODEL        1
ATOM      1  H1  GCD     1      10.410  14.380  22.730  1.00  0.00            
ATOM      2  O1  GCD     1       9.870  15.170  22.810  1.00  0.00            
ATOM      3  C1  GCD     1       9.110  15.090  23.990  1.00  0.00            
ATOM      4  H2  GCD     1       8.320  14.350  23.810  1.00  0.00            
ATOM      5  H3  GCD     1       9.770  14.740  24.790  1.00  0.00            
ATOM      6  C2  GCD     1       8.470  16.410  24.490  1.00  0.00            
ATOM      7  H4  GCD     1       9.260  17.150  24.630  1.00  0.00            
ATOM      8  C3  GCD     1       7.740  16.230  25.870  1.00  0.00            
ATOM      9  H5  GCD     1       7.010  15.420  25.980  1.00  0.00            
ATOM     10  C4  GCD     1       7.060  17.580  26.180  1.00  0.00            
ATOM     11  H6  GCD     1       7.800  18.380  26.280  1.00  0.00            
ATOM     12  O2  GCD     1       6.400  17.490  27.430  1.00  0.00            
ATOM     13  H7  GCD     1       6.830  16.830  27.980  1.00  0.00            
ATOM     14  C5  GCD     1       6.120  17.960  25.050  1.00  0.00            
ATOM     15  H8  GCD     1       5.340  17.200  24.890  1.00  0.00            
ATOM     16  O3  GCD     1       5.400  19.250  25.260  1.00  0.00            
ATOM     17  H9  GCD     1       5.880  19.920  24.760  1.00  0.00            
ATOM     18  C6  GCD     1       6.930  18.190  23.790  1.00  0.00            
ATOM     19  O4  GCD     1       7.570  16.990  23.540  1.00  0.00            
ATOM     20  H10 GCD     1       6.220  18.380  22.980  1.00  0.00            
ATOM     21  O5  GCD     1       7.840  19.240  23.920  1.00  0.00            
ATOM     22  C7  GCD     1       7.910  20.150  22.790  1.00  0.00            
ATOM     23  H11 GCD     1       7.190  19.860  22.010  1.00  0.00            
ATOM     24  C8  GCD     1       7.600  21.580  23.240  1.00  0.00            
ATOM     25  H12 GCD     1       8.170  21.840  24.140  1.00  0.00            
ATOM     26  O6  GCD     1       6.190  21.670  23.610  1.00  0.00            
ATOM     27  H13 GCD     1       5.740  21.620  22.760  1.00  0.00            
ATOM     28  C9  GCD     1       7.930  22.580  22.160  1.00  0.00            
ATOM     29  H14 GCD     1       7.200  22.320  21.380  1.00  0.00            
ATOM     30  O7  GCD     1       7.610  23.830  22.660  1.00  0.00            
ATOM     31  H15 GCD     1       8.260  24.090  23.310  1.00  0.00            
ATOM     32  C10 GCD     1       9.320  22.400  21.600  1.00  0.00            
ATOM     33  H16 GCD     1       9.530  22.990  20.700  1.00  0.00            
ATOM     34  O8  GCD     1       9.440  21.000  21.260  1.00  0.00            
ATOM     35  C11 GCD     1       9.310  20.030  22.300  1.00  0.00            
ATOM     36  H17 GCD     1      10.020  20.300  23.090  1.00  0.00            
ATOM     37  C12 GCD     1       9.840  18.710  21.810  1.00  0.00            
ATOM     38  H18 GCD     1       9.970  18.080  22.700  1.00  0.00            
ATOM     39  H19 GCD     1      10.840  18.960  21.430  1.00  0.00            
ATOM     40  O9  GCD     1       9.110  18.060  20.780  1.00  0.00            
ATOM     41  H20 GCD     1       9.660  17.590  20.150  1.00  0.00            
ATOM     42  O10 GCD     1      10.310  22.830  22.640  1.00  0.00            
ATOM     43  C13 GCD     1      11.450  23.510  21.980  1.00  0.00            
ATOM     44  H21 GCD     1      11.240  23.710  20.920  1.00  0.00            
ATOM     45  C14 GCD     1      11.610  24.880  22.670  1.00  0.00            
ATOM     46  H22 GCD     1      11.880  24.670  23.720  1.00  0.00            
ATOM     47  O11 GCD     1      10.450  25.750  22.630  1.00  0.00            
ATOM     48  H23 GCD     1      10.370  25.920  21.680  1.00  0.00            
ATOM     49  C15 GCD     1      12.840  25.610  22.090  1.00  0.00            
ATOM     50  H24 GCD     1      12.680  25.840  21.030  1.00  0.00            
ATOM     51  O12 GCD     1      13.010  26.810  22.820  1.00  0.00            
ATOM     52  H25 GCD     1      13.590  27.370  22.300  1.00  0.00            
ATOM     53  C16 GCD     1      14.070  24.780  22.200  1.00  0.00            
ATOM     54  H26 GCD     1      14.900  25.180  21.620  1.00  0.00            
ATOM     55  O13 GCD     1      13.870  23.440  21.710  1.00  0.00            
ATOM     56  C17 GCD     1      12.740  22.690  22.180  1.00  0.00            
ATOM     57  H27 GCD     1      12.760  22.660  23.280  1.00  0.00            
ATOM     58  C18 GCD     1      12.730  21.320  21.580  1.00  0.00            
ATOM     59  H28 GCD     1      12.800  21.500  20.500  1.00  0.00            
ATOM     60  H29 GCD     1      11.750  20.870  21.800  1.00  0.00            
ATOM     61  O14 GCD     1      13.680  20.490  22.190  1.00  0.00            
ATOM     62  H30 GCD     1      14.580  20.530  21.860  1.00  0.00            
ATOM     63  O15 GCD     1      14.410  24.610  23.580  1.00  0.00            
ATOM     64  C19 GCD     1      15.790  25.080  23.910  1.00  0.00            
ATOM     65  H31 GCD     1      16.110  25.710  23.070  1.00  0.00            
ATOM     66  C20 GCD     1      15.640  25.730  25.240  1.00  0.00            
ATOM     67  H32 GCD     1      15.140  24.970  25.850  1.00  0.00            
ATOM     68  O16 GCD     1      14.740  26.920  25.160  1.00  0.00            
ATOM     69  H33 GCD     1      14.030  26.570  24.600  1.00  0.00            
ATOM     70  C21 GCD     1      17.050  26.130  25.780  1.00  0.00            
ATOM     71  H34 GCD     1      17.590  26.840  25.130  1.00  0.00            
ATOM     72  O17 GCD     1      16.960  26.720  27.080  1.00  0.00            
ATOM     73  H35 GCD     1      16.500  27.560  26.940  1.00  0.00            
ATOM     74  C22 GCD     1      17.960  24.900  25.790  1.00  0.00            
ATOM     75  H36 GCD     1      18.970  25.260  25.980  1.00  0.00            
ATOM     76  O18 GCD     1      17.950  24.310  24.490  1.00  0.00            
ATOM     77  C23 GCD     1      16.640  23.780  24.170  1.00  0.00            
ATOM     78  H37 GCD     1      16.230  23.130  24.960  1.00  0.00            
ATOM     79  C24 GCD     1      16.750  22.860  22.970  1.00  0.00            
ATOM     80  H38 GCD     1      17.080  23.410  22.070  1.00  0.00            
ATOM     81  H39 GCD     1      15.770  22.410  22.790  1.00  0.00            
ATOM     82  O19 GCD     1      17.560  21.710  23.240  1.00  0.00            
ATOM     83  H40 GCD     1      18.420  21.970  23.610  1.00  0.00            
ATOM     84  O20 GCD     1      17.640  23.900  26.830  1.00  0.00            
ATOM     85  C25 GCD     1      18.670  23.350  27.660  1.00  0.00            
ATOM     86  H41 GCD     1      19.660  23.680  27.300  1.00  0.00            
ATOM     87  C26 GCD     1      18.550  23.940  29.060  1.00  0.00            
ATOM     88  H42 GCD     1      17.540  23.730  29.420  1.00  0.00            
ATOM     89  O21 GCD     1      18.750  25.310  28.900  1.00  0.00            
ATOM     90  H43 GCD     1      18.020  25.490  28.290  1.00  0.00            
ATOM     91  C27 GCD     1      19.520  23.300  30.050  1.00  0.00            
ATOM     92  H44 GCD     1      20.570  23.520  29.810  1.00  0.00            
ATOM     93  O22 GCD     1      19.220  23.750  31.320  1.00  0.00            
ATOM     94  H45 GCD     1      18.450  23.220  31.560  1.00  0.00            
ATOM     95  C28 GCD     1      19.400  21.790  29.930  1.00  0.00            
ATOM     96  H46 GCD     1      20.230  21.420  30.550  1.00  0.00            
ATOM     97  O23 GCD     1      19.700  21.490  28.590  1.00  0.00            
ATOM     98  C29 GCD     1      18.700  21.860  27.630  1.00  0.00            
ATOM     99  H47 GCD     1      17.720  21.410  27.830  1.00  0.00            
ATOM    100  C30 GCD     1      19.110  21.290  26.280  1.00  0.00            
ATOM    101  H48 GCD     1      20.140  21.550  25.990  1.00  0.00            
ATOM    102  H49 GCD     1      18.430  21.620  25.480  1.00  0.00            
ATOM    103  O24 GCD     1      19.030  19.910  26.330  1.00  0.00            
ATOM    104  H50 GCD     1      19.890  19.530  26.540  1.00  0.00            
ATOM    105  O25 GCD     1      18.080  21.420  30.350  1.00  0.00            
ATOM    106  C31 GCD     1      17.900  20.770  31.550  1.00  0.00            
ATOM    107  H51 GCD     1      18.620  21.030  32.330  1.00  0.00            
ATOM    108  C32 GCD     1      16.530  21.220  32.020  1.00  0.00            
ATOM    109  H52 GCD     1      15.730  21.230  31.270  1.00  0.00            
ATOM    110  O26 GCD     1      16.700  22.590  32.490  1.00  0.00            
ATOM    111  H53 GCD     1      16.090  22.880  33.180  1.00  0.00            
ATOM    112  C33 GCD     1      16.070  20.480  33.240  1.00  0.00            
ATOM    113  H54 GCD     1      16.750  20.690  34.080  1.00  0.00            
ATOM    114  O27 GCD     1      14.820  20.940  33.810  1.00  0.00            
ATOM    115  H55 GCD     1      14.980  21.710  34.370  1.00  0.00            
ATOM    116  C34 GCD     1      16.150  18.980  32.950  1.00  0.00            
ATOM    117  H56 GCD     1      15.940  18.410  33.860  1.00  0.00            
ATOM    118  O28 GCD     1      17.460  18.590  32.510  1.00  0.00            
ATOM    119  C35 GCD     1      17.870  19.250  31.280  1.00  0.00            
ATOM    120  H57 GCD     1      17.160  18.970  30.490  1.00  0.00            
ATOM    121  C36 GCD     1      19.190  18.690  30.800  1.00  0.00            
ATOM    122  H58 GCD     1      19.260  19.000  29.740  1.00  0.00            
ATOM    123  H59 GCD     1      19.110  17.610  30.960  1.00  0.00            
ATOM    124  O29 GCD     1      20.380  19.230  31.490  1.00  0.00            
ATOM    125  H60 GCD     1      20.220  19.090  32.430  1.00  0.00            
ATOM    126  O30 GCD     1      15.140  18.580  31.970  1.00  0.00            
ATOM    127  C37 GCD     1      14.160  17.630  32.360  1.00  0.00            
ATOM    128  H61 GCD     1      14.340  17.370  33.410  1.00  0.00            
ATOM    129  C38 GCD     1      12.720  18.200  32.330  1.00  0.00            
ATOM    130  H62 GCD     1      12.440  18.440  31.300  1.00  0.00            
ATOM    131  O31 GCD     1      12.730  19.340  33.130  1.00  0.00            
ATOM    132  H63 GCD     1      13.580  19.790  33.060  1.00  0.00            
ATOM    133  C39 GCD     1      11.680  17.130  32.660  1.00  0.00            
ATOM    134  H64 GCD     1      11.820  16.770  33.690  1.00  0.00            
ATOM    135  O32 GCD     1      10.340  17.540  32.470  1.00  0.00            
ATOM    136  H65 GCD     1      10.400  18.390  32.000  1.00  0.00            
ATOM    137  C40 GCD     1      11.880  15.870  31.840  1.00  0.00            
ATOM    138  H66 GCD     1      11.150  15.080  32.040  1.00  0.00            
ATOM    139  O33 GCD     1      13.200  15.460  32.060  1.00  0.00            
ATOM    140  C41 GCD     1      14.250  16.340  31.630  1.00  0.00            
ATOM    141  H67 GCD     1      13.990  16.590  30.590  1.00  0.00            
ATOM    142  C42 GCD     1      15.590  15.640  31.580  1.00  0.00            
ATOM    143  H68 GCD     1      16.400  16.320  31.280  1.00  0.00            
ATOM    144  H69 GCD     1      15.410  14.900  30.790  1.00  0.00            
ATOM    145  O34 GCD     1      15.810  14.940  32.820  1.00  0.00            
ATOM    146  H70 GCD     1      15.050  14.350  32.900  1.00  0.00            
ATOM    147  O35 GCD     1      11.670  16.190  30.460  1.00  0.00            
ATOM    148  C43 GCD     1      10.790  15.330  29.670  1.00  0.00            
ATOM    149  H71 GCD     1      10.830  14.290  30.030  1.00  0.00            
ATOM    150  C44 GCD     1       9.300  15.740  29.800  1.00  0.00            
ATOM    151  H72 GCD     1       9.170  16.810  29.610  1.00  0.00            
ATOM    152  O36 GCD     1       8.970  15.510  31.170  1.00  0.00            
ATOM    153  H73 GCD     1       9.540  16.100  31.670  1.00  0.00            
ATOM    154  C45 GCD     1       8.340  14.880  28.880  1.00  0.00            
ATOM    155  H74 GCD     1       8.380  13.870  29.300  1.00  0.00            
ATOM    156  O37 GCD     1       6.970  15.280  29.080  1.00  0.00            
ATOM    157  H75 GCD     1       6.810  15.690  29.940  1.00  0.00            
ATOM    158  C46 GCD     1       8.840  14.830  27.490  1.00  0.00            
ATOM    159  H76 GCD     1       8.190  14.180  26.890  1.00  0.00            
ATOM    160  O38 GCD     1       8.720  16.090  26.860  1.00  0.00            
ATOM    161  O39 GCD     1      10.210  14.400  27.470  1.00  0.00            
ATOM    162  C47 GCD     1      11.100  15.290  28.100  1.00  0.00            
ATOM    163  H77 GCD     1      11.040  16.290  27.660  1.00  0.00            
ATOM    164  C48 GCD     1      12.520  14.760  27.850  1.00  0.00            
ATOM    165  H78 GCD     1      12.770  14.050  28.650  1.00  0.00            
ATOM    166  H79 GCD     1      13.280  15.560  27.830  1.00  0.00            
ATOM    167  O40 GCD     1      12.580  14.150  26.600  1.00  0.00            
ATOM    168  H80 GCD     1      12.060  13.340  26.740  1.00  0.00            
ATOM    169  C1  CT6     2      12.120  22.240  32.100  1.00  0.00            
ATOM    170  C2  CT6     2      12.020  23.740  31.740  1.00  0.00            
ATOM    171  N1  CT6     2      13.040  24.230  30.750  1.00  0.00            
ATOM    172  C3  CT6     2      14.220  24.960  31.170  1.00  0.00            
ATOM    173  C4  CT6     2      15.130  25.380  30.040  1.00  0.00            
ATOM    174  O1  CT6     2      14.480  25.210  32.310  1.00  0.00            
ATOM    175  C5  CT6     2      12.660  24.010  29.330  1.00  0.00            
ATOM    176  C6  CT6     2      11.850  24.880  28.660  1.00  0.00            
ATOM    177  C7  CT6     2      11.410  24.570  27.380  1.00  0.00            
ATOM    178  C8  CT6     2      11.910  23.520  26.690  1.00  0.00            
ATOM    179  C9  CT6     2      12.940  22.720  27.250  1.00  0.00            
ATOM    180  C10 CT6     2      13.570  21.580  26.460  1.00  0.00            
ATOM    181  C11 CT6     2      14.990  21.520  26.250  1.00  0.00            
ATOM    182  C12 CT6     2      15.610  20.420  25.570  1.00  0.00            
ATOM    183  N2  CT6     2      14.850  19.360  25.190  1.00  0.00            
ATOM    184  C13 CT6     2      13.500  19.580  25.350  1.00  0.00            
ATOM    185  C14 CT6     2      12.460  18.720  25.060  1.00  0.00            
ATOM    186  C15 CT6     2      12.680  17.480  24.430  1.00  0.00            
ATOM    187  N3  CT6     2      12.770  16.470  23.860  1.00  0.00            
ATOM    188  C16 CT6     2      11.240  19.360  25.370  1.00  0.00            
ATOM    189  N4  CT6     2      11.490  20.540  25.920  1.00  0.00            
ATOM    190  N5  CT6     2      12.830  20.720  25.690  1.00  0.00            
ATOM    191  C17 CT6     2      13.260  22.940  28.630  1.00  0.00            
ATOM    192  H1  CT6     2      11.850  21.630  31.240  1.00  0.00            
ATOM    193  H2  CT6     2      13.190  22.080  32.300  1.00  0.00            
ATOM    194  H3  CT6     2      11.570  21.910  32.990  1.00  0.00            
ATOM    195  H4  CT6     2      11.100  23.860  31.160  1.00  0.00            
ATOM    196  H5  CT6     2      12.000  24.360  32.650  1.00  0.00            
ATOM    197  H6  CT6     2      14.540  25.890  29.270  1.00  0.00            
ATOM    198  H7  CT6     2      15.830  26.140  30.410  1.00  0.00            
ATOM    199  H8  CT6     2      15.490  24.430  29.630  1.00  0.00            
ATOM    200  H9  CT6     2      11.390  25.660  29.260  1.00  0.00            
ATOM    201  H10 CT6     2      10.690  25.260  26.940  1.00  0.00            
ATOM    202  H11 CT6     2      11.470  23.280  25.720  1.00  0.00            
ATOM    203  H12 CT6     2      15.660  22.180  26.780  1.00  0.00            
ATOM    204  H13 CT6     2      16.670  20.240  25.460  1.00  0.00            
ATOM    205  H14 CT6     2      10.230  19.020  25.190  1.00  0.00            
ATOM    206  H15 CT6     2      13.920  22.220  29.100  1.00  0.00            
TER
ENDMDL
MODEL        1
ATOM      1  H1  GCD     1      17.110  10.860  22.330  1.00  0.00            
ATOM      2  O1  GCD     1      16.360  11.470  22.390  1.00  0.00            
ATOM      3  C1  GCD     1      16.260  11.750  23.770  1.00  0.00            
ATOM      4  H2  GCD     1      15.890  10.880  24.340  1.00  0.00            
ATOM      5  H3  GCD     1      17.280  11.820  24.170  1.00  0.00            
ATOM      6  C2  GCD     1      15.610  13.130  24.080  1.00  0.00            
ATOM      7  H4  GCD     1      16.100  13.820  23.370  1.00  0.00            
ATOM      8  C3  GCD     1      15.670  13.510  25.560  1.00  0.00            
ATOM      9  H5  GCD     1      15.160  12.770  26.180  1.00  0.00            
ATOM     10  C4  GCD     1      14.920  14.810  25.900  1.00  0.00            
ATOM     11  H6  GCD     1      15.530  15.640  25.490  1.00  0.00            
ATOM     12  O2  GCD     1      14.860  14.980  27.250  1.00  0.00            
ATOM     13  H7  GCD     1      14.430  15.800  27.550  1.00  0.00            
ATOM     14  C5  GCD     1      13.530  14.810  25.240  1.00  0.00            
ATOM     15  H8  GCD     1      13.010  13.980  25.730  1.00  0.00            
ATOM     16  O3  GCD     1      12.800  16.090  25.360  1.00  0.00            
ATOM     17  H9  GCD     1      13.100  16.710  24.680  1.00  0.00            
ATOM     18  C6  GCD     1      13.610  14.430  23.820  1.00  0.00            
ATOM     19  O4  GCD     1      14.260  13.150  23.620  1.00  0.00            
ATOM     20  H10 GCD     1      12.590  14.250  23.480  1.00  0.00            
ATOM     21  O5  GCD     1      14.210  15.430  23.100  1.00  0.00            
ATOM     22  C7  GCD     1      13.700  15.690  21.740  1.00  0.00            
ATOM     23  H11 GCD     1      12.840  15.040  21.510  1.00  0.00            
ATOM     24  C8  GCD     1      13.150  17.100  21.530  1.00  0.00            
ATOM     25  H12 GCD     1      13.900  17.840  21.850  1.00  0.00            
ATOM     26  O6  GCD     1      12.070  17.330  22.390  1.00  0.00            
ATOM     27  H13 GCD     1      11.240  17.040  21.990  1.00  0.00            
ATOM     28  C9  GCD     1      12.800  17.310  20.050  1.00  0.00            
ATOM     29  H14 GCD     1      12.040  16.520  19.900  1.00  0.00            
ATOM     30  O7  GCD     1      12.220  18.560  19.820  1.00  0.00            
ATOM     31  H15 GCD     1      12.920  19.230  19.860  1.00  0.00            
ATOM     32  C10 GCD     1      14.010  17.130  19.210  1.00  0.00            
ATOM     33  H16 GCD     1      13.800  17.410  18.170  1.00  0.00            
ATOM     34  O8  GCD     1      14.400  15.780  19.310  1.00  0.00            
ATOM     35  C11 GCD     1      14.790  15.430  20.670  1.00  0.00            
ATOM     36  H17 GCD     1      15.660  16.020  20.990  1.00  0.00            
ATOM     37  C12 GCD     1      15.010  13.960  20.690  1.00  0.00            
ATOM     38  H18 GCD     1      15.520  13.730  21.630  1.00  0.00            
ATOM     39  H19 GCD     1      15.660  13.790  19.820  1.00  0.00            
ATOM     40  O9  GCD     1      13.900  13.130  20.570  1.00  0.00            
ATOM     41  H20 GCD     1      13.590  12.860  21.440  1.00  0.00            
ATOM     42  O10 GCD     1      15.120  17.900  19.690  1.00  0.00            
ATOM     43  C13 GCD     1      15.350  19.180  19.080  1.00  0.00            
ATOM     44  H21 GCD     1      14.660  19.420  18.260  1.00  0.00            
ATOM     45  C14 GCD     1      15.330  20.270  20.120  1.00  0.00            
ATOM     46  H22 GCD     1      16.060  20.020  20.900  1.00  0.00            
ATOM     47  O11 GCD     1      14.030  20.360  20.730  1.00  0.00            
ATOM     48  H23 GCD     1      13.940  21.270  21.020  1.00  0.00            
ATOM     49  C15 GCD     1      15.670  21.580  19.560  1.00  0.00            
ATOM     50  H24 GCD     1      14.890  21.790  18.820  1.00  0.00            
ATOM     51  O12 GCD     1      15.620  22.510  20.610  1.00  0.00            
ATOM     52  H25 GCD     1      16.500  22.770  20.920  1.00  0.00            
ATOM     53  C16 GCD     1      17.030  21.540  18.900  1.00  0.00            
ATOM     54  H26 GCD     1      17.080  22.540  18.460  1.00  0.00            
ATOM     55  O13 GCD     1      17.020  20.500  17.950  1.00  0.00            
ATOM     56  C17 GCD     1      16.780  19.200  18.490  1.00  0.00            
ATOM     57  H27 GCD     1      17.450  19.090  19.350  1.00  0.00            
ATOM     58  C18 GCD     1      17.080  18.120  17.560  1.00  0.00            
ATOM     59  H28 GCD     1      16.380  18.050  16.710  1.00  0.00            
ATOM     60  H29 GCD     1      16.920  17.170  18.100  1.00  0.00            
ATOM     61  O14 GCD     1      18.380  18.190  17.140  1.00  0.00            
ATOM     62  H30 GCD     1      18.430  19.130  16.920  1.00  0.00            
ATOM     63  O15 GCD     1      17.980  21.390  19.910  1.00  0.00            
ATOM     64  C19 GCD     1      18.990  22.320  19.910  1.00  0.00            
ATOM     65  H31 GCD     1      18.900  23.000  19.050  1.00  0.00            
ATOM     66  C20 GCD     1      19.070  23.020  21.310  1.00  0.00            
ATOM     67  H32 GCD     1      19.150  22.200  22.030  1.00  0.00            
ATOM     68  O16 GCD     1      17.910  23.790  21.540  1.00  0.00            
ATOM     69  H33 GCD     1      18.190  24.710  21.410  1.00  0.00            
ATOM     70  C21 GCD     1      20.310  23.950  21.330  1.00  0.00            
ATOM     71  H34 GCD     1      20.170  24.790  20.650  1.00  0.00            
ATOM     72  O17 GCD     1      20.450  24.540  22.580  1.00  0.00            
ATOM     73  H35 GCD     1      19.690  24.630  23.160  1.00  0.00            
ATOM     74  C22 GCD     1      21.570  23.120  21.010  1.00  0.00            
ATOM     75  H36 GCD     1      22.410  23.790  20.800  1.00  0.00            
ATOM     76  O18 GCD     1      21.370  22.500  19.750  1.00  0.00            
ATOM     77  C23 GCD     1      20.290  21.570  19.680  1.00  0.00            
ATOM     78  H37 GCD     1      20.330  20.830  20.490  1.00  0.00            
ATOM     79  C24 GCD     1      20.210  20.880  18.350  1.00  0.00            
ATOM     80  H38 GCD     1      20.240  21.590  17.520  1.00  0.00            
ATOM     81  H39 GCD     1      19.320  20.250  18.260  1.00  0.00            
ATOM     82  O19 GCD     1      21.380  20.060  18.290  1.00  0.00            
ATOM     83  H40 GCD     1      22.100  20.690  18.200  1.00  0.00            
ATOM     84  O20 GCD     1      21.710  22.180  22.080  1.00  0.00            
ATOM     85  C25 GCD     1      22.940  22.300  22.840  1.00  0.00            
ATOM     86  H41 GCD     1      23.310  23.310  22.620  1.00  0.00            
ATOM     87  C26 GCD     1      22.630  22.310  24.330  1.00  0.00            
ATOM     88  H42 GCD     1      21.990  21.450  24.520  1.00  0.00            
ATOM     89  O21 GCD     1      21.740  23.370  24.700  1.00  0.00            
ATOM     90  H43 GCD     1      20.960  23.310  24.140  1.00  0.00            
ATOM     91  C27 GCD     1      23.910  22.300  25.180  1.00  0.00            
ATOM     92  H44 GCD     1      24.370  23.250  24.880  1.00  0.00            
ATOM     93  O22 GCD     1      23.830  22.130  26.620  1.00  0.00            
ATOM     94  H45 GCD     1      24.040  21.190  26.720  1.00  0.00            
ATOM     95  C28 GCD     1      24.890  21.210  24.660  1.00  0.00            
ATOM     96  H46 GCD     1      25.830  21.400  25.190  1.00  0.00            
ATOM     97  O23 GCD     1      25.090  21.480  23.230  1.00  0.00            
ATOM     98  C29 GCD     1      23.960  21.250  22.350  1.00  0.00            
ATOM     99  H47 GCD     1      23.460  20.290  22.490  1.00  0.00            
ATOM    100  C30 GCD     1      24.340  21.300  20.900  1.00  0.00            
ATOM    101  H48 GCD     1      25.090  22.100  20.780  1.00  0.00            
ATOM    102  H49 GCD     1      23.520  21.600  20.240  1.00  0.00            
ATOM    103  O24 GCD     1      24.870  20.060  20.530  1.00  0.00            
ATOM    104  H50 GCD     1      25.260  20.100  19.650  1.00  0.00            
ATOM    105  O25 GCD     1      24.520  19.870  24.960  1.00  0.00            
ATOM    106  C31 GCD     1      25.650  19.030  25.300  1.00  0.00            
ATOM    107  H51 GCD     1      26.540  19.420  24.780  1.00  0.00            
ATOM    108  C32 GCD     1      25.770  18.890  26.810  1.00  0.00            
ATOM    109  H52 GCD     1      24.790  18.650  27.230  1.00  0.00            
ATOM    110  O26 GCD     1      26.180  20.110  27.350  1.00  0.00            
ATOM    111  H53 GCD     1      27.040  20.430  27.070  1.00  0.00            
ATOM    112  C33 GCD     1      26.650  17.730  27.270  1.00  0.00            
ATOM    113  H54 GCD     1      27.650  17.940  26.860  1.00  0.00            
ATOM    114  O27 GCD     1      26.660  17.400  28.690  1.00  0.00            
ATOM    115  H55 GCD     1      26.710  18.190  29.240  1.00  0.00            
ATOM    116  C34 GCD     1      26.100  16.470  26.540  1.00  0.00            
ATOM    117  H56 GCD     1      26.720  15.590  26.680  1.00  0.00            
ATOM    118  O28 GCD     1      26.230  16.690  25.180  1.00  0.00            
ATOM    119  C35 GCD     1      25.330  17.690  24.640  1.00  0.00            
ATOM    120  H57 GCD     1      24.240  17.510  24.680  1.00  0.00            
ATOM    121  C36 GCD     1      25.710  17.640  23.200  1.00  0.00            
ATOM    122  H58 GCD     1      26.800  17.750  23.100  1.00  0.00            
ATOM    123  H59 GCD     1      25.200  18.540  22.840  1.00  0.00            
ATOM    124  O29 GCD     1      25.200  16.480  22.560  1.00  0.00            
ATOM    125  H60 GCD     1      24.480  16.200  23.130  1.00  0.00            
ATOM    126  O30 GCD     1      24.680  16.170  26.750  1.00  0.00            
ATOM    127  C37 GCD     1      24.520  14.950  27.400  1.00  0.00            
ATOM    128  H61 GCD     1      25.470  14.610  27.830  1.00  0.00            
ATOM    129  C38 GCD     1      23.560  15.110  28.590  1.00  0.00            
ATOM    130  H62 GCD     1      22.700  15.740  28.340  1.00  0.00            
ATOM    131  O31 GCD     1      24.300  15.930  29.580  1.00  0.00            
ATOM    132  H63 GCD     1      24.730  16.670  29.130  1.00  0.00            
ATOM    133  C39 GCD     1      23.060  13.810  29.220  1.00  0.00            
ATOM    134  H64 GCD     1      23.940  13.290  29.600  1.00  0.00            
ATOM    135  O32 GCD     1      22.110  14.040  30.240  1.00  0.00            
ATOM    136  H65 GCD     1      22.400  14.620  30.950  1.00  0.00            
ATOM    137  C40 GCD     1      22.500  12.890  28.150  1.00  0.00            
ATOM    138  H66 GCD     1      22.250  11.870  28.460  1.00  0.00            
ATOM    139  O33 GCD     1      23.420  12.750  27.100  1.00  0.00            
ATOM    140  C41 GCD     1      23.880  13.960  26.430  1.00  0.00            
ATOM    141  H67 GCD     1      22.990  14.400  25.970  1.00  0.00            
ATOM    142  C42 GCD     1      24.930  13.430  25.450  1.00  0.00            
ATOM    143  H68 GCD     1      25.290  14.250  24.830  1.00  0.00            
ATOM    144  H69 GCD     1      24.460  12.650  24.830  1.00  0.00            
ATOM    145  O34 GCD     1      26.050  12.880  26.080  1.00  0.00            
ATOM    146  H70 GCD     1      25.690  12.260  26.720  1.00  0.00            
ATOM    147  O35 GCD     1      21.270  13.540  27.600  1.00  0.00            
ATOM    148  C43 GCD     1      20.050  12.720  27.610  1.00  0.00            
ATOM    149  H71 GCD     1      20.180  11.870  28.280  1.00  0.00            
ATOM    150  C44 GCD     1      18.950  13.650  28.210  1.00  0.00            
ATOM    151  H72 GCD     1      18.860  14.490  27.500  1.00  0.00            
ATOM    152  O36 GCD     1      19.210  14.170  29.570  1.00  0.00            
ATOM    153  H73 GCD     1      20.160  14.220  29.670  1.00  0.00            
ATOM    154  C45 GCD     1      17.650  12.980  28.260  1.00  0.00            
ATOM    155  H74 GCD     1      17.870  12.060  28.820  1.00  0.00            
ATOM    156  O37 GCD     1      16.490  13.690  28.900  1.00  0.00            
ATOM    157  H75 GCD     1      16.070  14.290  28.280  1.00  0.00            
ATOM    158  C46 GCD     1      17.320  12.440  26.890  1.00  0.00            
ATOM    159  H76 GCD     1      16.480  11.740  26.900  1.00  0.00            
ATOM    160  O38 GCD     1      17.030  13.520  25.990  1.00  0.00            
ATOM    161  O39 GCD     1      18.360  11.630  26.370  1.00  0.00            
ATOM    162  C47 GCD     1      19.630  12.300  26.250  1.00  0.00            
ATOM    163  H77 GCD     1      19.440  13.180  25.610  1.00  0.00            
ATOM    164  C48 GCD     1      20.540  11.250  25.630  1.00  0.00            
ATOM    165  H78 GCD     1      20.570  10.390  26.300  1.00  0.00            
ATOM    166  H79 GCD     1      21.550  11.670  25.710  1.00  0.00            
ATOM    167  O40 GCD     1      20.240  11.010  24.160  1.00  0.00            
ATOM    168  H80 GCD     1      19.560  10.330  24.040  1.00  0.00            
ATOM    169  C1  CT6     2      17.710  17.010  27.160  1.00  0.00            
ATOM    170  C2  CT6     2      18.070  18.350  27.760  1.00  0.00            
ATOM    171  N1  CT6     2      18.130  19.490  26.820  1.00  0.00            
ATOM    172  C3  CT6     2      18.450  20.680  27.410  1.00  0.00            
ATOM    173  C4  CT6     2      18.610  21.840  26.460  1.00  0.00            
ATOM    174  O1  CT6     2      18.690  20.740  28.610  1.00  0.00            
ATOM    175  C5  CT6     2      17.830  19.310  25.440  1.00  0.00            
ATOM    176  C6  CT6     2      16.530  19.550  24.960  1.00  0.00            
ATOM    177  C7  CT6     2      16.280  19.250  23.600  1.00  0.00            
ATOM    178  C8  CT6     2      17.290  18.760  22.740  1.00  0.00            
ATOM    179  C9  CT6     2      18.600  18.540  23.220  1.00  0.00            
ATOM    180  C10 CT6     2      19.580  18.010  22.330  1.00  0.00            
ATOM    181  C11 CT6     2      20.710  18.730  22.150  1.00  0.00            
ATOM    182  C12 CT6     2      21.700  18.380  21.150  1.00  0.00            
ATOM    183  N2  CT6     2      21.550  17.320  20.410  1.00  0.00            
ATOM    184  C13 CT6     2      20.470  16.620  20.710  1.00  0.00            
ATOM    185  C14 CT6     2      19.960  15.550  20.020  1.00  0.00            
ATOM    186  C15 CT6     2      20.620  14.780  19.060  1.00  0.00            
ATOM    187  N3  CT6     2      21.230  14.200  18.270  1.00  0.00            
ATOM    188  C16 CT6     2      18.710  15.250  20.610  1.00  0.00            
ATOM    189  N4  CT6     2      18.380  16.050  21.560  1.00  0.00            
ATOM    190  N5  CT6     2      19.480  16.850  21.630  1.00  0.00            
ATOM    191  C17 CT6     2      18.850  18.790  24.590  1.00  0.00            
ATOM    192  H1  CT6     2      16.860  17.140  26.480  1.00  0.00            
ATOM    193  H2  CT6     2      18.440  16.660  26.420  1.00  0.00            
ATOM    194  H3  CT6     2      17.550  16.290  27.970  1.00  0.00            
ATOM    195  H4  CT6     2      17.300  18.650  28.480  1.00  0.00            
ATOM    196  H5  CT6     2      18.980  18.290  28.360  1.00  0.00            
ATOM    197  H6  CT6     2      17.630  22.120  26.060  1.00  0.00            
ATOM    198  H7  CT6     2      18.950  22.730  27.020  1.00  0.00            
ATOM    199  H8  CT6     2      19.260  21.650  25.610  1.00  0.00            
ATOM    200  H9  CT6     2      15.780  20.030  25.570  1.00  0.00            
ATOM    201  H10 CT6     2      15.290  19.520  23.250  1.00  0.00            
ATOM    202  H11 CT6     2      17.160  18.610  21.680  1.00  0.00            
ATOM    203  H12 CT6     2      20.830  19.690  22.640  1.00  0.00            
ATOM    204  H13 CT6     2      22.610  18.930  20.930  1.00  0.00            
ATOM    205  H14 CT6     2      18.060  14.450  20.300  1.00  0.00            
ATOM    206  H15 CT6     2      19.820  18.520  25.010  1.00  0.00            
TER
ENDMDL
MODEL        1
ATOM      1  H1  GCD     1      11.520  23.930  21.150  1.00  0.00            
ATOM      2  O1  GCD     1      12.150  24.060  21.860  1.00  0.00            
ATOM      3  C1  GCD     1      13.010  25.220  21.640  1.00  0.00            
ATOM      4  H2  GCD     1      12.440  26.140  21.520  1.00  0.00            
ATOM      5  H3  GCD     1      13.710  25.340  22.470  1.00  0.00            
ATOM      6  C2  GCD     1      13.830  25.050  20.380  1.00  0.00            
ATOM      7  H4  GCD     1      14.160  24.010  20.320  1.00  0.00            
ATOM      8  C3  GCD     1      14.950  26.040  20.440  1.00  0.00            
ATOM      9  H5  GCD     1      14.520  27.020  20.670  1.00  0.00            
ATOM     10  C4  GCD     1      15.740  26.140  19.120  1.00  0.00            
ATOM     11  H6  GCD     1      16.200  25.190  18.830  1.00  0.00            
ATOM     12  O2  GCD     1      16.720  27.200  19.130  1.00  0.00            
ATOM     13  H7  GCD     1      17.170  27.240  18.280  1.00  0.00            
ATOM     14  C5  GCD     1      14.790  26.200  17.950  1.00  0.00            
ATOM     15  H8  GCD     1      14.250  27.140  18.080  1.00  0.00            
ATOM     16  O3  GCD     1      15.350  26.110  16.670  1.00  0.00            
ATOM     17  H9  GCD     1      15.580  25.200  16.450  1.00  0.00            
ATOM     18  C6  GCD     1      13.730  25.170  18.030  1.00  0.00            
ATOM     19  O4  GCD     1      12.980  25.370  19.260  1.00  0.00            
ATOM     20  H10 GCD     1      13.020  25.270  17.210  1.00  0.00            
ATOM     21  O5  GCD     1      14.370  23.800  17.940  1.00  0.00            
ATOM     22  C7  GCD     1      14.350  23.170  16.690  1.00  0.00            
ATOM     23  H11 GCD     1      14.020  23.840  15.880  1.00  0.00            
ATOM     24  C8  GCD     1      15.770  22.670  16.450  1.00  0.00            
ATOM     25  H12 GCD     1      16.000  22.010  17.290  1.00  0.00            
ATOM     26  O6  GCD     1      16.680  23.750  16.370  1.00  0.00            
ATOM     27  H13 GCD     1      17.590  23.510  16.140  1.00  0.00            
ATOM     28  C9  GCD     1      15.670  21.840  15.120  1.00  0.00            
ATOM     29  H14 GCD     1      15.380  22.640  14.420  1.00  0.00            
ATOM     30  O7  GCD     1      16.890  21.250  14.740  1.00  0.00            
ATOM     31  H15 GCD     1      17.490  22.000  14.660  1.00  0.00            
ATOM     32  C10 GCD     1      14.620  20.770  15.080  1.00  0.00            
ATOM     33  H16 GCD     1      14.450  20.510  14.030  1.00  0.00            
ATOM     34  O8  GCD     1      13.360  21.290  15.550  1.00  0.00            
ATOM     35  C11 GCD     1      13.450  21.960  16.820  1.00  0.00            
ATOM     36  H17 GCD     1      13.910  21.330  17.590  1.00  0.00            
ATOM     37  C12 GCD     1      12.020  22.310  17.260  1.00  0.00            
ATOM     38  H18 GCD     1      12.000  22.630  18.320  1.00  0.00            
ATOM     39  H19 GCD     1      11.310  21.520  17.000  1.00  0.00            
ATOM     40  O9  GCD     1      11.410  23.400  16.510  1.00  0.00            
ATOM     41  H20 GCD     1      11.170  23.150  15.610  1.00  0.00            
ATOM     42  O10 GCD     1      15.020  19.640  15.850  1.00  0.00            
ATOM     43  C13 GCD     1      14.750  18.330  15.540  1.00  0.00            
ATOM     44  H21 GCD     1      14.140  18.400  14.630  1.00  0.00            
ATOM     45  C14 GCD     1      16.120  17.660  15.370  1.00  0.00            
ATOM     46  H22 GCD     1      16.620  17.670  16.350  1.00  0.00            
ATOM     47  O11 GCD     1      16.820  18.520  14.430  1.00  0.00            
ATOM     48  H23 GCD     1      16.720  19.460  14.610  1.00  0.00            
ATOM     49  C15 GCD     1      15.940  16.280  14.830  1.00  0.00            
ATOM     50  H24 GCD     1      15.260  16.270  13.980  1.00  0.00            
ATOM     51  O12 GCD     1      17.200  15.760  14.480  1.00  0.00            
ATOM     52  H25 GCD     1      17.840  15.900  15.180  1.00  0.00            
ATOM     53  C16 GCD     1      15.120  15.550  15.920  1.00  0.00            
ATOM     54  H26 GCD     1      14.920  14.530  15.600  1.00  0.00            
ATOM     55  O13 GCD     1      13.850  16.200  16.080  1.00  0.00            
ATOM     56  C17 GCD     1      13.960  17.550  16.610  1.00  0.00            
ATOM     57  H27 GCD     1      14.440  17.510  17.600  1.00  0.00            
ATOM     58  C18 GCD     1      12.560  18.100  16.880  1.00  0.00            
ATOM     59  H28 GCD     1      11.960  18.030  15.960  1.00  0.00            
ATOM     60  H29 GCD     1      12.750  19.150  17.120  1.00  0.00            
ATOM     61  O14 GCD     1      11.880  17.550  18.000  1.00  0.00            
ATOM     62  H30 GCD     1      10.940  17.740  17.950  1.00  0.00            
ATOM     63  O15 GCD     1      15.910  15.510  17.150  1.00  0.00            
ATOM     64  C19 GCD     1      16.440  14.230  17.630  1.00  0.00            
ATOM     65  H31 GCD     1      16.120  13.410  16.970  1.00  0.00            
ATOM     66  C20 GCD     1      17.900  14.360  17.940  1.00  0.00            
ATOM     67  H32 GCD     1      18.040  15.270  18.540  1.00  0.00            
ATOM     68  O16 GCD     1      18.650  14.560  16.750  1.00  0.00            
ATOM     69  H33 GCD     1      18.620  13.750  16.230  1.00  0.00            
ATOM     70  C21 GCD     1      18.410  13.150  18.690  1.00  0.00            
ATOM     71  H34 GCD     1      18.120  12.320  18.030  1.00  0.00            
ATOM     72  O17 GCD     1      19.790  13.190  19.010  1.00  0.00            
ATOM     73  H35 GCD     1      19.830  13.770  19.770  1.00  0.00            
ATOM     74  C22 GCD     1      17.460  13.010  19.950  1.00  0.00            
ATOM     75  H36 GCD     1      17.650  12.120  20.560  1.00  0.00            
ATOM     76  O18 GCD     1      16.110  12.870  19.540  1.00  0.00            
ATOM     77  C23 GCD     1      15.640  14.060  18.890  1.00  0.00            
ATOM     78  H37 GCD     1      15.630  14.930  19.560  1.00  0.00            
ATOM     79  C24 GCD     1      14.180  13.740  18.550  1.00  0.00            
ATOM     80  H38 GCD     1      14.110  12.700  18.200  1.00  0.00            
ATOM     81  H39 GCD     1      13.720  14.330  17.750  1.00  0.00            
ATOM     82  O19 GCD     1      13.460  13.840  19.740  1.00  0.00            
ATOM     83  H40 GCD     1      12.560  14.080  19.490  1.00  0.00            
ATOM     84  O20 GCD     1      17.570  14.190  20.870  1.00  0.00            
ATOM     85  C25 GCD     1      18.090  14.000  22.150  1.00  0.00            
ATOM     86  H41 GCD     1      18.530  13.010  22.340  1.00  0.00            
ATOM     87  C26 GCD     1      19.110  15.150  22.290  1.00  0.00            
ATOM     88  H42 GCD     1      18.530  16.080  22.280  1.00  0.00            
ATOM     89  O21 GCD     1      20.210  15.080  21.270  1.00  0.00            
ATOM     90  H43 GCD     1      20.840  15.720  21.600  1.00  0.00            
ATOM     91  C27 GCD     1      19.740  15.020  23.710  1.00  0.00            
ATOM     92  H44 GCD     1      20.050  13.970  23.770  1.00  0.00            
ATOM     93  O22 GCD     1      20.830  15.950  23.940  1.00  0.00            
ATOM     94  H45 GCD     1      20.570  16.880  24.000  1.00  0.00            
ATOM     95  C28 GCD     1      18.560  15.050  24.750  1.00  0.00            
ATOM     96  H46 GCD     1      18.980  14.860  25.740  1.00  0.00            
ATOM     97  O23 GCD     1      17.570  14.030  24.540  1.00  0.00            
ATOM     98  C29 GCD     1      16.910  14.160  23.240  1.00  0.00            
ATOM     99  H47 GCD     1      16.540  15.180  23.050  1.00  0.00            
ATOM    100  C30 GCD     1      15.800  13.040  23.140  1.00  0.00            
ATOM    101  H48 GCD     1      16.250  12.110  23.520  1.00  0.00            
ATOM    102  H49 GCD     1      15.440  12.840  22.120  1.00  0.00            
ATOM    103  O24 GCD     1      14.690  13.280  24.040  1.00  0.00            
ATOM    104  H50 GCD     1      13.870  13.060  23.590  1.00  0.00            
ATOM    105  O25 GCD     1      17.970  16.360  24.730  1.00  0.00            
ATOM    106  C31 GCD     1      17.620  16.770  26.080  1.00  0.00            
ATOM    107  H51 GCD     1      17.350  15.950  26.750  1.00  0.00            
ATOM    108  C32 GCD     1      18.750  17.580  26.720  1.00  0.00            
ATOM    109  H52 GCD     1      19.120  18.300  25.980  1.00  0.00            
ATOM    110  O26 GCD     1      19.730  16.650  27.200  1.00  0.00            
ATOM    111  H53 GCD     1      20.340  16.960  27.880  1.00  0.00            
ATOM    112  C33 GCD     1      18.220  18.310  28.010  1.00  0.00            
ATOM    113  H54 GCD     1      17.840  17.650  28.790  1.00  0.00            
ATOM    114  O27 GCD     1      19.230  19.100  28.580  1.00  0.00            
ATOM    115  H55 GCD     1      19.580  19.630  27.860  1.00  0.00            
ATOM    116  C34 GCD     1      17.000  19.150  27.590  1.00  0.00            
ATOM    117  H56 GCD     1      16.590  19.600  28.500  1.00  0.00            
ATOM    118  O28 GCD     1      15.960  18.390  27.110  1.00  0.00            
ATOM    119  C35 GCD     1      16.380  17.680  25.870  1.00  0.00            
ATOM    120  H57 GCD     1      16.550  18.440  25.090  1.00  0.00            
ATOM    121  C36 GCD     1      15.290  16.750  25.420  1.00  0.00            
ATOM    122  H58 GCD     1      15.020  16.170  26.310  1.00  0.00            
ATOM    123  H59 GCD     1      15.520  16.000  24.660  1.00  0.00            
ATOM    124  O29 GCD     1      14.190  17.390  24.790  1.00  0.00            
ATOM    125  H60 GCD     1      13.450  16.770  24.840  1.00  0.00            
ATOM    126  O30 GCD     1      17.370  20.080  26.560  1.00  0.00            
ATOM    127  C37 GCD     1      17.590  21.400  27.120  1.00  0.00            
ATOM    128  H61 GCD     1      17.800  21.340  28.190  1.00  0.00            
ATOM    129  C38 GCD     1      18.790  21.970  26.420  1.00  0.00            
ATOM    130  H62 GCD     1      18.550  22.030  25.350  1.00  0.00            
ATOM    131  O31 GCD     1      19.950  21.060  26.580  1.00  0.00            
ATOM    132  H63 GCD     1      20.640  21.210  25.920  1.00  0.00            
ATOM    133  C39 GCD     1      19.100  23.360  26.910  1.00  0.00            
ATOM    134  H64 GCD     1      19.460  23.280  27.940  1.00  0.00            
ATOM    135  O32 GCD     1      20.140  24.070  26.180  1.00  0.00            
ATOM    136  H65 GCD     1      19.880  24.470  25.340  1.00  0.00            
ATOM    137  C40 GCD     1      17.800  24.170  26.780  1.00  0.00            
ATOM    138  H66 GCD     1      17.960  25.190  27.130  1.00  0.00            
ATOM    139  O33 GCD     1      16.710  23.540  27.530  1.00  0.00            
ATOM    140  C41 GCD     1      16.360  22.240  26.940  1.00  0.00            
ATOM    141  H67 GCD     1      16.170  22.410  25.880  1.00  0.00            
ATOM    142  C42 GCD     1      15.060  21.770  27.580  1.00  0.00            
ATOM    143  H68 GCD     1      14.820  20.760  27.200  1.00  0.00            
ATOM    144  H69 GCD     1      14.190  22.270  27.140  1.00  0.00            
ATOM    145  O34 GCD     1      15.070  21.840  29.040  1.00  0.00            
ATOM    146  H70 GCD     1      14.830  22.740  29.260  1.00  0.00            
ATOM    147  O35 GCD     1      17.490  24.230  25.410  1.00  0.00            
ATOM    148  C43 GCD     1      17.320  25.490  24.750  1.00  0.00            
ATOM    149  H71 GCD     1      17.500  26.370  25.380  1.00  0.00            
ATOM    150  C44 GCD     1      18.190  25.420  23.410  1.00  0.00            
ATOM    151  H72 GCD     1      17.780  24.640  22.760  1.00  0.00            
ATOM    152  O36 GCD     1      19.600  25.290  23.670  1.00  0.00            
ATOM    153  H73 GCD     1      19.990  25.890  23.030  1.00  0.00            
ATOM    154  C45 GCD     1      17.810  26.710  22.630  1.00  0.00            
ATOM    155  H74 GCD     1      18.130  27.540  23.260  1.00  0.00            
ATOM    156  O37 GCD     1      18.490  26.820  21.390  1.00  0.00            
ATOM    157  H75 GCD     1      17.810  26.640  20.730  1.00  0.00            
ATOM    158  C46 GCD     1      16.300  26.730  22.380  1.00  0.00            
ATOM    159  H76 GCD     1      16.080  27.660  21.870  1.00  0.00            
ATOM    160  O38 GCD     1      15.940  25.720  21.450  1.00  0.00            
ATOM    161  O39 GCD     1      15.570  26.690  23.620  1.00  0.00            
ATOM    162  C47 GCD     1      15.830  25.490  24.360  1.00  0.00            
ATOM    163  H77 GCD     1      15.640  24.660  23.670  1.00  0.00            
ATOM    164  C48 GCD     1      14.860  25.500  25.560  1.00  0.00            
ATOM    165  H78 GCD     1      14.860  26.450  26.090  1.00  0.00            
ATOM    166  H79 GCD     1      14.940  24.740  26.350  1.00  0.00            
ATOM    167  O40 GCD     1      13.530  25.300  25.010  1.00  0.00            
ATOM    168  H80 GCD     1      13.310  24.390  24.810  1.00  0.00            
ATOM    169  C1  CT6     2      19.760  19.350  23.120  1.00  0.00            
ATOM    170  C2  CT6     2      20.450  19.580  21.730  1.00  0.00            
ATOM    171  N1  CT6     2      20.080  18.650  20.640  1.00  0.00            
ATOM    172  C3  CT6     2      21.060  17.720  20.300  1.00  0.00            
ATOM    173  C4  CT6     2      20.880  17.080  18.960  1.00  0.00            
ATOM    174  O1  CT6     2      22.000  17.450  21.040  1.00  0.00            
ATOM    175  C5  CT6     2      18.840  18.810  19.930  1.00  0.00            
ATOM    176  C6  CT6     2      18.650  19.330  18.610  1.00  0.00            
ATOM    177  C7  CT6     2      17.410  19.450  18.050  1.00  0.00            
ATOM    178  C8  CT6     2      16.250  19.190  18.850  1.00  0.00            
ATOM    179  C9  CT6     2      16.390  18.560  20.080  1.00  0.00            
ATOM    180  C10 CT6     2      15.140  18.020  20.700  1.00  0.00            
ATOM    181  C11 CT6     2      15.240  16.780  21.320  1.00  0.00            
ATOM    182  C12 CT6     2      14.030  16.160  21.910  1.00  0.00            
ATOM    183  N2  CT6     2      12.860  16.730  21.870  1.00  0.00            
ATOM    184  C13 CT6     2      12.880  17.970  21.300  1.00  0.00            
ATOM    185  C14 CT6     2      11.830  18.740  21.250  1.00  0.00            
ATOM    186  C15 CT6     2      10.490  18.500  21.600  1.00  0.00            
ATOM    187  N3  CT6     2       9.380  18.340  21.860  1.00  0.00            
ATOM    188  C16 CT6     2      12.340  20.050  20.810  1.00  0.00            
ATOM    189  N4  CT6     2      13.670  19.950  20.500  1.00  0.00            
ATOM    190  N5  CT6     2      13.970  18.700  20.940  1.00  0.00            
ATOM    191  C17 CT6     2      17.720  18.280  20.550  1.00  0.00            
ATOM    192  H1  CT6     2      20.080  18.380  23.510  1.00  0.00            
ATOM    193  H2  CT6     2      20.210  19.970  23.900  1.00  0.00            
ATOM    194  H3  CT6     2      18.670  19.420  23.190  1.00  0.00            
ATOM    195  H4  CT6     2      20.160  20.560  21.320  1.00  0.00            
ATOM    196  H5  CT6     2      21.520  19.530  21.970  1.00  0.00            
ATOM    197  H6  CT6     2      19.930  16.540  18.910  1.00  0.00            
ATOM    198  H7  CT6     2      20.920  17.820  18.150  1.00  0.00            
ATOM    199  H8  CT6     2      21.700  16.350  18.860  1.00  0.00            
ATOM    200  H9  CT6     2      19.460  19.740  18.020  1.00  0.00            
ATOM    201  H10 CT6     2      17.300  19.920  17.080  1.00  0.00            
ATOM    202  H11 CT6     2      15.250  19.320  18.450  1.00  0.00            
ATOM    203  H12 CT6     2      16.190  16.270  21.290  1.00  0.00            
ATOM    204  H13 CT6     2      14.050  15.260  22.500  1.00  0.00            
ATOM    205  H14 CT6     2      11.790  20.980  20.700  1.00  0.00            
ATOM    206  H15 CT6     2      17.830  17.880  21.550  1.00  0.00            
TER
ENDMDL
MODEL        1
ATOM      1  H1  GCD     1      16.140  17.490  27.000  1.00  0.00            
ATOM      2  O1  GCD     1      15.680  17.950  26.290  1.00  0.00            
ATOM      3  C1  GCD     1      16.610  18.510  25.420  1.00  0.00            
ATOM      4  H2  GCD     1      17.450  18.980  25.950  1.00  0.00            
ATOM      5  H3  GCD     1      16.830  17.630  24.790  1.00  0.00            
ATOM      6  C2  GCD     1      15.970  19.570  24.640  1.00  0.00            
ATOM      7  H4  GCD     1      16.650  19.940  23.850  1.00  0.00            
ATOM      8  C3  GCD     1      15.720  20.810  25.590  1.00  0.00            
ATOM      9  H5  GCD     1      14.980  20.510  26.350  1.00  0.00            
ATOM     10  C4  GCD     1      14.990  21.870  24.720  1.00  0.00            
ATOM     11  H6  GCD     1      15.660  22.350  23.990  1.00  0.00            
ATOM     12  O2  GCD     1      14.510  22.890  25.650  1.00  0.00            
ATOM     13  H7  GCD     1      15.320  23.170  26.100  1.00  0.00            
ATOM     14  C5  GCD     1      13.800  21.270  23.970  1.00  0.00            
ATOM     15  H8  GCD     1      13.150  20.900  24.770  1.00  0.00            
ATOM     16  O3  GCD     1      13.050  22.220  23.190  1.00  0.00            
ATOM     17  H9  GCD     1      13.500  22.320  22.330  1.00  0.00            
ATOM     18  C6  GCD     1      14.140  20.080  23.150  1.00  0.00            
ATOM     19  O4  GCD     1      14.800  19.140  24.010  1.00  0.00            
ATOM     20  H10 GCD     1      13.270  19.600  22.710  1.00  0.00            
ATOM     21  O5  GCD     1      14.930  20.560  22.060  1.00  0.00            
ATOM     22  C7  GCD     1      14.350  20.580  20.760  1.00  0.00            
ATOM     23  H11 GCD     1      13.270  20.420  20.850  1.00  0.00            
ATOM     24  C8  GCD     1      14.750  21.850  20.090  1.00  0.00            
ATOM     25  H12 GCD     1      15.820  21.990  20.320  1.00  0.00            
ATOM     26  O6  GCD     1      13.950  22.930  20.650  1.00  0.00            
ATOM     27  H13 GCD     1      14.320  23.760  20.330  1.00  0.00            
ATOM     28  C9  GCD     1      14.540  21.690  18.540  1.00  0.00            
ATOM     29  H14 GCD     1      13.470  21.540  18.390  1.00  0.00            
ATOM     30  O7  GCD     1      14.910  22.890  17.870  1.00  0.00            
ATOM     31  H15 GCD     1      15.850  22.820  17.700  1.00  0.00            
ATOM     32  C10 GCD     1      15.330  20.550  18.100  1.00  0.00            
ATOM     33  H16 GCD     1      15.160  20.510  17.020  1.00  0.00            
ATOM     34  O8  GCD     1      14.770  19.390  18.590  1.00  0.00            
ATOM     35  C11 GCD     1      14.920  19.340  19.990  1.00  0.00            
ATOM     36  H17 GCD     1      16.000  19.150  20.050  1.00  0.00            
ATOM     37  C12 GCD     1      14.220  18.100  20.370  1.00  0.00            
ATOM     38  H18 GCD     1      14.310  17.950  21.450  1.00  0.00            
ATOM     39  H19 GCD     1      14.660  17.230  19.870  1.00  0.00            
ATOM     40  O9  GCD     1      12.850  18.150  20.130  1.00  0.00            
ATOM     41  H20 GCD     1      12.480  17.280  20.330  1.00  0.00            
ATOM     42  O10 GCD     1      16.720  20.660  18.420  1.00  0.00            
ATOM     43  C13 GCD     1      17.640  20.640  17.390  1.00  0.00            
ATOM     44  H21 GCD     1      17.120  20.640  16.430  1.00  0.00            
ATOM     45  C14 GCD     1      18.570  21.840  17.510  1.00  0.00            
ATOM     46  H22 GCD     1      19.170  21.840  18.430  1.00  0.00            
ATOM     47  O11 GCD     1      17.780  23.010  17.450  1.00  0.00            
ATOM     48  H23 GCD     1      18.230  23.860  17.380  1.00  0.00            
ATOM     49  C15 GCD     1      19.510  21.830  16.380  1.00  0.00            
ATOM     50  H24 GCD     1      18.820  21.960  15.540  1.00  0.00            
ATOM     51  O12 GCD     1      20.510  22.910  16.410  1.00  0.00            
ATOM     52  H25 GCD     1      21.160  22.680  17.080  1.00  0.00            
ATOM     53  C16 GCD     1      20.300  20.520  16.390  1.00  0.00            
ATOM     54  H26 GCD     1      20.870  20.510  15.460  1.00  0.00            
ATOM     55  O13 GCD     1      19.410  19.400  16.350  1.00  0.00            
ATOM     56  C17 GCD     1      18.460  19.330  17.390  1.00  0.00            
ATOM     57  H27 GCD     1      19.070  19.320  18.310  1.00  0.00            
ATOM     58  C18 GCD     1      17.590  18.090  17.370  1.00  0.00            
ATOM     59  H28 GCD     1      16.850  18.160  16.560  1.00  0.00            
ATOM     60  H29 GCD     1      16.940  18.120  18.250  1.00  0.00            
ATOM     61  O14 GCD     1      18.230  16.850  17.380  1.00  0.00            
ATOM     62  H30 GCD     1      17.500  16.230  17.530  1.00  0.00            
ATOM     63  O15 GCD     1      21.160  20.440  17.520  1.00  0.00            
ATOM     64  C19 GCD     1      22.530  20.180  17.200  1.00  0.00            
ATOM     65  H31 GCD     1      22.840  20.460  16.190  1.00  0.00            
ATOM     66  C20 GCD     1      23.310  21.140  18.060  1.00  0.00            
ATOM     67  H32 GCD     1      23.050  20.940  19.110  1.00  0.00            
ATOM     68  O16 GCD     1      22.980  22.490  17.810  1.00  0.00            
ATOM     69  H33 GCD     1      23.200  23.060  18.550  1.00  0.00            
ATOM     70  C21 GCD     1      24.780  20.940  17.850  1.00  0.00            
ATOM     71  H34 GCD     1      24.880  21.080  16.760  1.00  0.00            
ATOM     72  O17 GCD     1      25.640  21.740  18.720  1.00  0.00            
ATOM     73  H35 GCD     1      25.230  22.610  18.830  1.00  0.00            
ATOM     74  C22 GCD     1      25.110  19.440  17.990  1.00  0.00            
ATOM     75  H36 GCD     1      26.120  19.210  17.660  1.00  0.00            
ATOM     76  O18 GCD     1      24.260  18.590  17.140  1.00  0.00            
ATOM     77  C23 GCD     1      22.890  18.730  17.490  1.00  0.00            
ATOM     78  H37 GCD     1      22.670  18.480  18.530  1.00  0.00            
ATOM     79  C24 GCD     1      22.090  17.750  16.660  1.00  0.00            
ATOM     80  H38 GCD     1      22.420  18.010  15.640  1.00  0.00            
ATOM     81  H39 GCD     1      21.020  17.900  16.800  1.00  0.00            
ATOM     82  O19 GCD     1      22.530  16.440  16.980  1.00  0.00            
ATOM     83  H40 GCD     1      23.490  16.500  16.910  1.00  0.00            
ATOM     84  O20 GCD     1      24.880  19.030  19.360  1.00  0.00            
ATOM     85  C25 GCD     1      25.950  18.330  20.070  1.00  0.00            
ATOM     86  H41 GCD     1      26.400  17.550  19.440  1.00  0.00            
ATOM     87  C26 GCD     1      27.090  19.390  20.540  1.00  0.00            
ATOM     88  H42 GCD     1      26.480  20.140  21.050  1.00  0.00            
ATOM     89  O21 GCD     1      27.710  20.060  19.450  1.00  0.00            
ATOM     90  H43 GCD     1      26.960  20.570  19.120  1.00  0.00            
ATOM     91  C27 GCD     1      28.060  18.510  21.280  1.00  0.00            
ATOM     92  H44 GCD     1      28.340  17.720  20.570  1.00  0.00            
ATOM     93  O22 GCD     1      29.190  19.260  21.750  1.00  0.00            
ATOM     94  H45 GCD     1      28.820  19.940  22.320  1.00  0.00            
ATOM     95  C28 GCD     1      27.370  17.950  22.520  1.00  0.00            
ATOM     96  H46 GCD     1      28.080  17.370  23.120  1.00  0.00            
ATOM     97  O23 GCD     1      26.360  17.100  22.030  1.00  0.00            
ATOM     98  C29 GCD     1      25.290  17.710  21.320  1.00  0.00            
ATOM     99  H47 GCD     1      24.920  18.600  21.850  1.00  0.00            
ATOM    100  C30 GCD     1      24.210  16.730  20.970  1.00  0.00            
ATOM    101  H48 GCD     1      24.710  15.770  20.760  1.00  0.00            
ATOM    102  H49 GCD     1      23.670  17.070  20.090  1.00  0.00            
ATOM    103  O24 GCD     1      23.350  16.560  22.100  1.00  0.00            
ATOM    104  H50 GCD     1      23.870  16.050  22.730  1.00  0.00            
ATOM    105  O25 GCD     1      26.790  18.980  23.370  1.00  0.00            
ATOM    106  C31 GCD     1      27.570  19.430  24.560  1.00  0.00            
ATOM    107  H51 GCD     1      28.600  19.070  24.470  1.00  0.00            
ATOM    108  C32 GCD     1      27.500  20.930  24.540  1.00  0.00            
ATOM    109  H52 GCD     1      26.430  21.110  24.360  1.00  0.00            
ATOM    110  O26 GCD     1      28.390  21.440  23.580  1.00  0.00            
ATOM    111  H53 GCD     1      28.440  22.390  23.720  1.00  0.00            
ATOM    112  C33 GCD     1      27.840  21.400  25.910  1.00  0.00            
ATOM    113  H54 GCD     1      28.870  21.140  26.200  1.00  0.00            
ATOM    114  O27 GCD     1      27.760  22.830  26.120  1.00  0.00            
ATOM    115  H55 GCD     1      26.900  23.180  26.380  1.00  0.00            
ATOM    116  C34 GCD     1      26.860  20.760  26.920  1.00  0.00            
ATOM    117  H56 GCD     1      27.020  21.160  27.920  1.00  0.00            
ATOM    118  O28 GCD     1      27.190  19.340  26.930  1.00  0.00            
ATOM    119  C35 GCD     1      26.870  18.660  25.710  1.00  0.00            
ATOM    120  H57 GCD     1      25.790  18.650  25.520  1.00  0.00            
ATOM    121  C36 GCD     1      27.280  17.230  25.790  1.00  0.00            
ATOM    122  H58 GCD     1      26.900  16.780  24.870  1.00  0.00            
ATOM    123  H59 GCD     1      26.920  16.780  26.730  1.00  0.00            
ATOM    124  O29 GCD     1      28.720  17.060  25.830  1.00  0.00            
ATOM    125  H60 GCD     1      28.990  17.470  26.670  1.00  0.00            
ATOM    126  O30 GCD     1      25.490  21.000  26.620  1.00  0.00            
ATOM    127  C37 GCD     1      24.660  21.730  27.580  1.00  0.00            
ATOM    128  H61 GCD     1      25.310  22.080  28.390  1.00  0.00            
ATOM    129  C38 GCD     1      23.960  22.810  26.890  1.00  0.00            
ATOM    130  H62 GCD     1      23.330  22.470  26.060  1.00  0.00            
ATOM    131  O31 GCD     1      24.880  23.810  26.340  1.00  0.00            
ATOM    132  H63 GCD     1      24.730  23.620  25.410  1.00  0.00            
ATOM    133  C39 GCD     1      22.950  23.520  27.790  1.00  0.00            
ATOM    134  H64 GCD     1      23.530  24.060  28.550  1.00  0.00            
ATOM    135  O32 GCD     1      22.160  24.540  27.190  1.00  0.00            
ATOM    136  H65 GCD     1      22.730  25.130  26.680  1.00  0.00            
ATOM    137  C40 GCD     1      22.100  22.520  28.460  1.00  0.00            
ATOM    138  H66 GCD     1      21.630  23.040  29.300  1.00  0.00            
ATOM    139  O33 GCD     1      22.770  21.400  29.030  1.00  0.00            
ATOM    140  C41 GCD     1      23.620  20.740  28.100  1.00  0.00            
ATOM    141  H67 GCD     1      22.960  20.420  27.280  1.00  0.00            
ATOM    142  C42 GCD     1      24.200  19.490  28.730  1.00  0.00            
ATOM    143  H68 GCD     1      24.940  19.140  28.000  1.00  0.00            
ATOM    144  H69 GCD     1      23.390  18.750  28.730  1.00  0.00            
ATOM    145  O34 GCD     1      24.840  19.750  29.990  1.00  0.00            
ATOM    146  H70 GCD     1      24.360  20.450  30.440  1.00  0.00            
ATOM    147  O35 GCD     1      21.030  21.990  27.640  1.00  0.00            
ATOM    148  C43 GCD     1      19.690  22.030  28.220  1.00  0.00            
ATOM    149  H71 GCD     1      19.780  22.280  29.290  1.00  0.00            
ATOM    150  C44 GCD     1      18.920  23.070  27.410  1.00  0.00            
ATOM    151  H72 GCD     1      19.020  22.840  26.340  1.00  0.00            
ATOM    152  O36 GCD     1      19.460  24.390  27.700  1.00  0.00            
ATOM    153  H73 GCD     1      20.410  24.430  27.530  1.00  0.00            
ATOM    154  C45 GCD     1      17.410  23.020  27.890  1.00  0.00            
ATOM    155  H74 GCD     1      17.470  23.210  28.970  1.00  0.00            
ATOM    156  O37 GCD     1      16.430  23.930  27.290  1.00  0.00            
ATOM    157  H75 GCD     1      16.470  24.810  27.690  1.00  0.00            
ATOM    158  C46 GCD     1      16.960  21.600  27.610  1.00  0.00            
ATOM    159  H76 GCD     1      15.930  21.460  27.930  1.00  0.00            
ATOM    160  O38 GCD     1      16.950  21.440  26.160  1.00  0.00            
ATOM    161  O39 GCD     1      17.740  20.650  28.280  1.00  0.00            
ATOM    162  C47 GCD     1      19.070  20.660  27.920  1.00  0.00            
ATOM    163  H77 GCD     1      19.050  20.310  26.880  1.00  0.00            
ATOM    164  C48 GCD     1      19.790  19.620  28.770  1.00  0.00            
ATOM    165  H78 GCD     1      19.840  19.870  29.840  1.00  0.00            
ATOM    166  H79 GCD     1      20.830  19.630  28.410  1.00  0.00            
ATOM    167  O40 GCD     1      19.210  18.350  28.630  1.00  0.00            
ATOM    168  H80 GCD     1      19.640  17.770  29.260  1.00  0.00            
ATOM    169  C1  CT6     2      16.360  25.730  23.550  1.00  0.00            
ATOM    170  C2  CT6     2      17.560  25.160  24.340  1.00  0.00            
ATOM    171  N1  CT6     2      18.740  24.720  23.560  1.00  0.00            
ATOM    172  C3  CT6     2      19.780  25.550  23.320  1.00  0.00            
ATOM    173  C4  CT6     2      19.810  26.980  23.770  1.00  0.00            
ATOM    174  O1  CT6     2      20.690  25.260  22.650  1.00  0.00            
ATOM    175  C5  CT6     2      18.830  23.350  23.240  1.00  0.00            
ATOM    176  C6  CT6     2      17.950  22.830  22.280  1.00  0.00            
ATOM    177  C7  CT6     2      17.990  21.510  21.880  1.00  0.00            
ATOM    178  C8  CT6     2      19.020  20.710  22.430  1.00  0.00            
ATOM    179  C9  CT6     2      19.910  21.200  23.360  1.00  0.00            
ATOM    180  C10 CT6     2      21.100  20.370  23.810  1.00  0.00            
ATOM    181  C11 CT6     2      22.350  20.900  23.670  1.00  0.00            
ATOM    182  C12 CT6     2      23.540  20.180  24.150  1.00  0.00            
ATOM    183  N2  CT6     2      23.470  19.020  24.830  1.00  0.00            
ATOM    184  C13 CT6     2      22.190  18.600  24.840  1.00  0.00            
ATOM    185  C14 CT6     2      21.850  17.510  25.560  1.00  0.00            
ATOM    186  C15 CT6     2      22.770  16.750  26.390  1.00  0.00            
ATOM    187  N3  CT6     2      23.480  16.160  27.080  1.00  0.00            
ATOM    188  C16 CT6     2      20.430  17.500  25.620  1.00  0.00            
ATOM    189  N4  CT6     2      19.960  18.390  24.780  1.00  0.00            
ATOM    190  N5  CT6     2      21.090  19.100  24.300  1.00  0.00            
ATOM    191  C17 CT6     2      19.750  22.520  23.820  1.00  0.00            
ATOM    192  H1  CT6     2      15.710  26.260  24.260  1.00  0.00            
ATOM    193  H2  CT6     2      16.600  26.430  22.750  1.00  0.00            
ATOM    194  H3  CT6     2      15.730  24.890  23.200  1.00  0.00            
ATOM    195  H4  CT6     2      17.840  25.990  25.010  1.00  0.00            
ATOM    196  H5  CT6     2      17.260  24.380  25.050  1.00  0.00            
ATOM    197  H6  CT6     2      20.860  27.300  23.650  1.00  0.00            
ATOM    198  H7  CT6     2      19.030  27.600  23.310  1.00  0.00            
ATOM    199  H8  CT6     2      19.520  26.970  24.830  1.00  0.00            
ATOM    200  H9  CT6     2      17.200  23.470  21.840  1.00  0.00            
ATOM    201  H10 CT6     2      17.330  21.020  21.170  1.00  0.00            
ATOM    202  H11 CT6     2      19.140  19.640  22.230  1.00  0.00            
ATOM    203  H12 CT6     2      22.530  21.870  23.230  1.00  0.00            
ATOM    204  H13 CT6     2      24.570  20.450  23.960  1.00  0.00            
ATOM    205  H14 CT6     2      19.790  16.830  26.180  1.00  0.00            
ATOM    206  H15 CT6     2      20.490  22.880  24.530  1.00  0.00            
TER
ENDMDL
MODEL        1
ATOM      1  H1  GCD     1      18.040  16.950  24.940  1.00  0.00            
ATOM      2  O1  GCD     1      17.800  17.890  24.990  1.00  0.00            
ATOM      3  C1  GCD     1      18.700  18.520  24.030  1.00  0.00            
ATOM      4  H2  GCD     1      19.690  18.710  24.480  1.00  0.00            
ATOM      5  H3  GCD     1      18.900  17.950  23.120  1.00  0.00            
ATOM      6  C2  GCD     1      18.170  19.860  23.410  1.00  0.00            
ATOM      7  H4  GCD     1      18.820  20.190  22.590  1.00  0.00            
ATOM      8  C3  GCD     1      18.070  20.920  24.490  1.00  0.00            
ATOM      9  H5  GCD     1      17.360  20.620  25.260  1.00  0.00            
ATOM     10  C4  GCD     1      17.350  22.150  23.890  1.00  0.00            
ATOM     11  H6  GCD     1      18.040  22.740  23.280  1.00  0.00            
ATOM     12  O2  GCD     1      17.080  23.060  24.910  1.00  0.00            
ATOM     13  H7  GCD     1      17.940  23.390  25.170  1.00  0.00            
ATOM     14  C5  GCD     1      16.100  21.810  23.080  1.00  0.00            
ATOM     15  H8  GCD     1      15.390  21.430  23.830  1.00  0.00            
ATOM     16  O3  GCD     1      15.570  22.940  22.440  1.00  0.00            
ATOM     17  H9  GCD     1      15.910  23.010  21.540  1.00  0.00            
ATOM     18  C6  GCD     1      16.350  20.570  22.150  1.00  0.00            
ATOM     19  O4  GCD     1      16.930  19.430  22.790  1.00  0.00            
ATOM     20  H10 GCD     1      15.400  20.260  21.730  1.00  0.00            
ATOM     21  O5  GCD     1      17.140  21.040  21.080  1.00  0.00            
ATOM     22  C7  GCD     1      16.480  21.150  19.780  1.00  0.00            
ATOM     23  H11 GCD     1      15.400  21.080  19.950  1.00  0.00            
ATOM     24  C8  GCD     1      16.900  22.450  19.040  1.00  0.00            
ATOM     25  H12 GCD     1      17.990  22.430  19.190  1.00  0.00            
ATOM     26  O6  GCD     1      16.400  23.550  19.740  1.00  0.00            
ATOM     27  H13 GCD     1      16.750  24.340  19.330  1.00  0.00            
ATOM     28  C9  GCD     1      16.600  22.390  17.520  1.00  0.00            
ATOM     29  H14 GCD     1      15.510  22.340  17.420  1.00  0.00            
ATOM     30  O7  GCD     1      17.010  23.580  16.800  1.00  0.00            
ATOM     31  H15 GCD     1      17.970  23.610  16.820  1.00  0.00            
ATOM     32  C10 GCD     1      17.220  21.080  16.930  1.00  0.00            
ATOM     33  H16 GCD     1      16.960  20.950  15.870  1.00  0.00            
ATOM     34  O8  GCD     1      16.590  19.990  17.590  1.00  0.00            
ATOM     35  C11 GCD     1      16.860  19.880  19.010  1.00  0.00            
ATOM     36  H17 GCD     1      17.950  19.780  19.120  1.00  0.00            
ATOM     37  C12 GCD     1      16.230  18.660  19.590  1.00  0.00            
ATOM     38  H18 GCD     1      16.540  18.550  20.640  1.00  0.00            
ATOM     39  H19 GCD     1      16.530  17.720  19.120  1.00  0.00            
ATOM     40  O9  GCD     1      14.790  18.600  19.500  1.00  0.00            
ATOM     41  H20 GCD     1      14.510  17.830  20.000  1.00  0.00            
ATOM     42  O10 GCD     1      18.660  20.930  16.990  1.00  0.00            
ATOM     43  C13 GCD     1      19.360  21.210  15.790  1.00  0.00            
ATOM     44  H21 GCD     1      18.740  21.530  14.950  1.00  0.00            
ATOM     45  C14 GCD     1      20.400  22.280  16.180  1.00  0.00            
ATOM     46  H22 GCD     1      20.830  21.820  17.080  1.00  0.00            
ATOM     47  O11 GCD     1      19.760  23.560  16.450  1.00  0.00            
ATOM     48  H23 GCD     1      20.420  24.120  16.870  1.00  0.00            
ATOM     49  C15 GCD     1      21.560  22.440  15.160  1.00  0.00            
ATOM     50  H24 GCD     1      21.130  23.050  14.360  1.00  0.00            
ATOM     51  O12 GCD     1      22.620  23.270  15.630  1.00  0.00            
ATOM     52  H25 GCD     1      22.420  24.200  15.460  1.00  0.00            
ATOM     53  C16 GCD     1      22.040  21.060  14.660  1.00  0.00            
ATOM     54  H26 GCD     1      22.620  21.200  13.740  1.00  0.00            
ATOM     55  O13 GCD     1      20.860  20.210  14.270  1.00  0.00            
ATOM     56  C17 GCD     1      19.910  19.930  15.300  1.00  0.00            
ATOM     57  H27 GCD     1      20.450  19.550  16.180  1.00  0.00            
ATOM     58  C18 GCD     1      18.980  18.910  14.720  1.00  0.00            
ATOM     59  H28 GCD     1      18.350  19.190  13.860  1.00  0.00            
ATOM     60  H29 GCD     1      18.170  18.860  15.460  1.00  0.00            
ATOM     61  O14 GCD     1      19.490  17.630  14.460  1.00  0.00            
ATOM     62  H30 GCD     1      20.170  17.670  13.780  1.00  0.00            
ATOM     63  O15 GCD     1      22.780  20.440  15.680  1.00  0.00            
ATOM     64  C19 GCD     1      23.990  19.760  15.280  1.00  0.00            
ATOM     65  H31 GCD     1      23.940  19.520  14.210  1.00  0.00            
ATOM     66  C20 GCD     1      25.170  20.750  15.560  1.00  0.00            
ATOM     67  H32 GCD     1      25.240  21.040  16.620  1.00  0.00            
ATOM     68  O16 GCD     1      25.040  21.950  14.790  1.00  0.00            
ATOM     69  H33 GCD     1      24.280  22.420  15.140  1.00  0.00            
ATOM     70  C21 GCD     1      26.430  20.050  15.140  1.00  0.00            
ATOM     71  H34 GCD     1      26.360  19.850  14.060  1.00  0.00            
ATOM     72  O17 GCD     1      27.590  20.870  15.340  1.00  0.00            
ATOM     73  H35 GCD     1      27.940  20.770  16.240  1.00  0.00            
ATOM     74  C22 GCD     1      26.480  18.700  15.960  1.00  0.00            
ATOM     75  H36 GCD     1      27.330  18.120  15.610  1.00  0.00            
ATOM     76  O18 GCD     1      25.370  17.860  15.610  1.00  0.00            
ATOM     77  C23 GCD     1      24.090  18.430  15.940  1.00  0.00            
ATOM     78  H37 GCD     1      24.150  18.690  17.000  1.00  0.00            
ATOM     79  C24 GCD     1      23.010  17.480  15.550  1.00  0.00            
ATOM     80  H38 GCD     1      23.230  17.000  14.590  1.00  0.00            
ATOM     81  H39 GCD     1      21.990  17.860  15.440  1.00  0.00            
ATOM     82  O19 GCD     1      22.940  16.510  16.580  1.00  0.00            
ATOM     83  H40 GCD     1      23.850  16.190  16.510  1.00  0.00            
ATOM     84  O20 GCD     1      26.730  18.900  17.390  1.00  0.00            
ATOM     85  C25 GCD     1      27.690  17.970  17.950  1.00  0.00            
ATOM     86  H41 GCD     1      27.990  17.190  17.240  1.00  0.00            
ATOM     87  C26 GCD     1      28.940  18.750  18.290  1.00  0.00            
ATOM     88  H42 GCD     1      28.640  19.620  18.890  1.00  0.00            
ATOM     89  O21 GCD     1      29.760  19.240  17.190  1.00  0.00            
ATOM     90  H43 GCD     1      30.250  19.950  17.620  1.00  0.00            
ATOM     91  C27 GCD     1      29.860  17.880  19.200  1.00  0.00            
ATOM     92  H44 GCD     1      30.320  17.050  18.650  1.00  0.00            
ATOM     93  O22 GCD     1      30.930  18.660  19.760  1.00  0.00            
ATOM     94  H45 GCD     1      30.740  19.070  20.610  1.00  0.00            
ATOM     95  C28 GCD     1      29.130  17.230  20.370  1.00  0.00            
ATOM     96  H46 GCD     1      29.750  16.500  20.910  1.00  0.00            
ATOM     97  O23 GCD     1      28.000  16.520  19.850  1.00  0.00            
ATOM     98  C29 GCD     1      27.010  17.310  19.150  1.00  0.00            
ATOM     99  H47 GCD     1      26.590  18.100  19.790  1.00  0.00            
ATOM    100  C30 GCD     1      25.880  16.420  18.740  1.00  0.00            
ATOM    101  H48 GCD     1      25.030  17.050  18.450  1.00  0.00            
ATOM    102  H49 GCD     1      25.450  15.900  19.600  1.00  0.00            
ATOM    103  O24 GCD     1      26.080  15.470  17.720  1.00  0.00            
ATOM    104  H50 GCD     1      26.810  14.900  17.990  1.00  0.00            
ATOM    105  O25 GCD     1      28.730  18.270  21.240  1.00  0.00            
ATOM    106  C31 GCD     1      29.320  18.190  22.540  1.00  0.00            
ATOM    107  H51 GCD     1      30.280  17.670  22.470  1.00  0.00            
ATOM    108  C32 GCD     1      29.640  19.590  23.040  1.00  0.00            
ATOM    109  H52 GCD     1      28.810  20.280  22.850  1.00  0.00            
ATOM    110  O26 GCD     1      30.810  20.120  22.360  1.00  0.00            
ATOM    111  H53 GCD     1      31.030  20.790  23.020  1.00  0.00            
ATOM    112  C33 GCD     1      29.920  19.640  24.590  1.00  0.00            
ATOM    113  H54 GCD     1      30.860  19.130  24.800  1.00  0.00            
ATOM    114  O27 GCD     1      30.070  20.980  25.030  1.00  0.00            
ATOM    115  H55 GCD     1      29.210  21.420  24.960  1.00  0.00            
ATOM    116  C34 GCD     1      28.850  18.900  25.350  1.00  0.00            
ATOM    117  H56 GCD     1      29.030  18.790  26.420  1.00  0.00            
ATOM    118  O28 GCD     1      28.870  17.600  24.920  1.00  0.00            
ATOM    119  C35 GCD     1      28.400  17.400  23.550  1.00  0.00            
ATOM    120  H57 GCD     1      27.370  17.750  23.410  1.00  0.00            
ATOM    121  C36 GCD     1      28.430  15.900  23.360  1.00  0.00            
ATOM    122  H58 GCD     1      27.980  15.590  22.410  1.00  0.00            
ATOM    123  H59 GCD     1      27.790  15.500  24.160  1.00  0.00            
ATOM    124  O29 GCD     1      29.730  15.350  23.450  1.00  0.00            
ATOM    125  H60 GCD     1      29.980  14.850  22.660  1.00  0.00            
ATOM    126  O30 GCD     1      27.490  19.450  25.120  1.00  0.00            
ATOM    127  C37 GCD     1      26.870  20.200  26.190  1.00  0.00            
ATOM    128  H61 GCD     1      27.520  20.330  27.060  1.00  0.00            
ATOM    129  C38 GCD     1      26.470  21.580  25.720  1.00  0.00            
ATOM    130  H62 GCD     1      25.790  21.410  24.880  1.00  0.00            
ATOM    131  O31 GCD     1      27.650  22.290  25.280  1.00  0.00            
ATOM    132  H63 GCD     1      28.160  22.490  26.070  1.00  0.00            
ATOM    133  C39 GCD     1      25.720  22.420  26.760  1.00  0.00            
ATOM    134  H64 GCD     1      26.490  22.540  27.540  1.00  0.00            
ATOM    135  O32 GCD     1      25.220  23.710  26.350  1.00  0.00            
ATOM    136  H65 GCD     1      25.780  24.060  25.640  1.00  0.00            
ATOM    137  C40 GCD     1      24.590  21.510  27.340  1.00  0.00            
ATOM    138  H66 GCD     1      24.190  22.080  28.190  1.00  0.00            
ATOM    139  O33 GCD     1      25.030  20.240  27.790  1.00  0.00            
ATOM    140  C41 GCD     1      25.660  19.470  26.780  1.00  0.00            
ATOM    141  H67 GCD     1      24.980  19.400  25.920  1.00  0.00            
ATOM    142  C42 GCD     1      25.940  18.100  27.300  1.00  0.00            
ATOM    143  H68 GCD     1      26.310  17.470  26.490  1.00  0.00            
ATOM    144  H69 GCD     1      24.980  17.670  27.610  1.00  0.00            
ATOM    145  O34 GCD     1      26.800  18.250  28.460  1.00  0.00            
ATOM    146  H70 GCD     1      27.150  17.360  28.580  1.00  0.00            
ATOM    147  O35 GCD     1      23.590  21.330  26.310  1.00  0.00            
ATOM    148  C43 GCD     1      22.260  21.340  26.870  1.00  0.00            
ATOM    149  H71 GCD     1      22.280  21.360  27.970  1.00  0.00            
ATOM    150  C44 GCD     1      21.520  22.580  26.410  1.00  0.00            
ATOM    151  H72 GCD     1      21.580  22.560  25.320  1.00  0.00            
ATOM    152  O36 GCD     1      22.140  23.760  27.010  1.00  0.00            
ATOM    153  H73 GCD     1      23.050  23.880  26.700  1.00  0.00            
ATOM    154  C45 GCD     1      20.070  22.560  26.830  1.00  0.00            
ATOM    155  H74 GCD     1      20.090  22.600  27.930  1.00  0.00            
ATOM    156  O37 GCD     1      19.390  23.710  26.290  1.00  0.00            
ATOM    157  H75 GCD     1      19.890  24.480  26.580  1.00  0.00            
ATOM    158  C46 GCD     1      19.390  21.230  26.420  1.00  0.00            
ATOM    159  H76 GCD     1      18.380  21.050  26.810  1.00  0.00            
ATOM    160  O38 GCD     1      19.250  21.300  25.050  1.00  0.00            
ATOM    161  O39 GCD     1      20.130  20.140  26.870  1.00  0.00            
ATOM    162  C47 GCD     1      21.480  20.110  26.380  1.00  0.00            
ATOM    163  H77 GCD     1      21.480  20.100  25.280  1.00  0.00            
ATOM    164  C48 GCD     1      22.030  18.790  26.840  1.00  0.00            
ATOM    165  H78 GCD     1      22.080  18.690  27.930  1.00  0.00            
ATOM    166  H79 GCD     1      23.060  18.730  26.460  1.00  0.00            
ATOM    167  O40 GCD     1      21.240  17.730  26.220  1.00  0.00            
ATOM    168  H80 GCD     1      20.340  18.040  26.110  1.00  0.00            
ATOM    169  C1  CT6     2      22.980  26.210  24.850  1.00  0.00            
ATOM    170  C2  CT6     2      21.580  26.230  24.160  1.00  0.00            
ATOM    171  N1  CT6     2      21.710  25.780  22.780  1.00  0.00            
ATOM    172  C3  CT6     2      22.050  26.590  21.730  1.00  0.00            
ATOM    173  C4  CT6     2      22.480  27.990  21.970  1.00  0.00            
ATOM    174  O1  CT6     2      21.980  26.150  20.600  1.00  0.00            
ATOM    175  C5  CT6     2      21.350  24.500  22.570  1.00  0.00            
ATOM    176  C6  CT6     2      20.130  24.280  21.940  1.00  0.00            
ATOM    177  C7  CT6     2      19.920  22.940  21.560  1.00  0.00            
ATOM    178  C8  CT6     2      20.780  21.850  21.710  1.00  0.00            
ATOM    179  C9  CT6     2      22.020  22.060  22.300  1.00  0.00            
ATOM    180  C10 CT6     2      23.010  20.980  22.380  1.00  0.00            
ATOM    181  C11 CT6     2      24.410  21.280  22.260  1.00  0.00            
ATOM    182  C12 CT6     2      25.490  20.360  22.310  1.00  0.00            
ATOM    183  N2  CT6     2      25.220  19.080  22.380  1.00  0.00            
ATOM    184  C13 CT6     2      23.840  18.850  22.630  1.00  0.00            
ATOM    185  C14 CT6     2      23.480  17.600  22.970  1.00  0.00            
ATOM    186  C15 CT6     2      24.240  16.440  23.060  1.00  0.00            
ATOM    187  N3  CT6     2      24.910  15.510  23.100  1.00  0.00            
ATOM    188  C16 CT6     2      22.110  17.770  23.300  1.00  0.00            
ATOM    189  N4  CT6     2      21.630  19.000  23.030  1.00  0.00            
ATOM    190  N5  CT6     2      22.750  19.630  22.610  1.00  0.00            
ATOM    191  C17 CT6     2      22.280  23.420  22.780  1.00  0.00            
ATOM    192  H1  CT6     2      23.810  26.540  24.220  1.00  0.00            
ATOM    193  H2  CT6     2      22.860  26.940  25.660  1.00  0.00            
ATOM    194  H3  CT6     2      23.210  25.190  25.170  1.00  0.00            
ATOM    195  H4  CT6     2      20.970  25.540  24.750  1.00  0.00            
ATOM    196  H5  CT6     2      21.160  27.240  24.190  1.00  0.00            
ATOM    197  H6  CT6     2      22.650  28.480  21.010  1.00  0.00            
ATOM    198  H7  CT6     2      21.730  28.520  22.570  1.00  0.00            
ATOM    199  H8  CT6     2      23.400  28.020  22.570  1.00  0.00            
ATOM    200  H9  CT6     2      19.480  25.120  21.730  1.00  0.00            
ATOM    201  H10 CT6     2      19.000  22.780  21.010  1.00  0.00            
ATOM    202  H11 CT6     2      20.450  20.830  21.550  1.00  0.00            
ATOM    203  H12 CT6     2      24.770  22.300  22.200  1.00  0.00            
ATOM    204  H13 CT6     2      26.550  20.550  22.370  1.00  0.00            
ATOM    205  H14 CT6     2      21.390  17.010  23.570  1.00  0.00            
ATOM    206  H15 CT6     2      23.270  23.680  23.150  1.00  0.00            
TER
ENDMDL
MODEL        1
ATOM      1  H1  GCD     1       3.080  11.400  26.310  1.00  0.00            
ATOM      2  O1  GCD     1       3.310  11.930  25.530  1.00  0.00            
ATOM      3  C1  GCD     1       3.310  13.330  25.970  1.00  0.00            
ATOM      4  H2  GCD     1       2.270  13.670  25.980  1.00  0.00            
ATOM      5  H3  GCD     1       3.690  13.260  27.000  1.00  0.00            
ATOM      6  C2  GCD     1       4.190  14.250  25.100  1.00  0.00            
ATOM      7  H4  GCD     1       5.190  13.840  24.910  1.00  0.00            
ATOM      8  C3  GCD     1       4.460  15.580  25.730  1.00  0.00            
ATOM      9  H5  GCD     1       3.460  16.000  25.900  1.00  0.00            
ATOM     10  C4  GCD     1       5.200  16.530  24.790  1.00  0.00            
ATOM     11  H6  GCD     1       6.220  16.150  24.630  1.00  0.00            
ATOM     12  O2  GCD     1       5.290  17.760  25.520  1.00  0.00            
ATOM     13  H7  GCD     1       5.430  17.410  26.410  1.00  0.00            
ATOM     14  C5  GCD     1       4.410  16.710  23.430  1.00  0.00            
ATOM     15  H8  GCD     1       3.520  17.330  23.550  1.00  0.00            
ATOM     16  O3  GCD     1       5.270  17.540  22.550  1.00  0.00            
ATOM     17  H9  GCD     1       5.830  16.950  22.030  1.00  0.00            
ATOM     18  C6  GCD     1       4.140  15.290  22.870  1.00  0.00            
ATOM     19  O4  GCD     1       3.480  14.460  23.830  1.00  0.00            
ATOM     20  H10 GCD     1       3.560  15.350  21.940  1.00  0.00            
ATOM     21  O5  GCD     1       5.410  14.730  22.480  1.00  0.00            
ATOM     22  C7  GCD     1       5.600  14.430  21.120  1.00  0.00            
ATOM     23  H11 GCD     1       4.890  15.040  20.550  1.00  0.00            
ATOM     24  C8  GCD     1       7.070  14.860  20.890  1.00  0.00            
ATOM     25  H12 GCD     1       7.670  14.250  21.570  1.00  0.00            
ATOM     26  O6  GCD     1       7.250  16.280  21.060  1.00  0.00            
ATOM     27  H13 GCD     1       8.100  16.550  20.700  1.00  0.00            
ATOM     28  C9  GCD     1       7.490  14.490  19.460  1.00  0.00            
ATOM     29  H14 GCD     1       6.850  15.090  18.800  1.00  0.00            
ATOM     30  O7  GCD     1       8.920  14.700  19.140  1.00  0.00            
ATOM     31  H15 GCD     1       9.070  14.420  18.230  1.00  0.00            
ATOM     32  C10 GCD     1       7.150  13.030  19.150  1.00  0.00            
ATOM     33  H16 GCD     1       7.190  12.710  18.110  1.00  0.00            
ATOM     34  O8  GCD     1       5.760  12.870  19.340  1.00  0.00            
ATOM     35  C11 GCD     1       5.340  12.970  20.740  1.00  0.00            
ATOM     36  H17 GCD     1       5.970  12.370  21.400  1.00  0.00            
ATOM     37  C12 GCD     1       3.830  12.570  20.770  1.00  0.00            
ATOM     38  H18 GCD     1       3.500  12.840  21.780  1.00  0.00            
ATOM     39  H19 GCD     1       3.730  11.480  20.690  1.00  0.00            
ATOM     40  O9  GCD     1       3.020  13.400  19.880  1.00  0.00            
ATOM     41  H20 GCD     1       3.380  13.390  18.990  1.00  0.00            
ATOM     42  O10 GCD     1       7.930  12.130  20.010  1.00  0.00            
ATOM     43  C13 GCD     1       8.560  11.010  19.330  1.00  0.00            
ATOM     44  H21 GCD     1       7.930  10.720  18.490  1.00  0.00            
ATOM     45  C14 GCD     1       9.910  11.390  18.680  1.00  0.00            
ATOM     46  H22 GCD     1      10.590  11.910  19.370  1.00  0.00            
ATOM     47  O11 GCD     1       9.760  12.220  17.500  1.00  0.00            
ATOM     48  H23 GCD     1       8.970  12.010  16.990  1.00  0.00            
ATOM     49  C15 GCD     1      10.560  10.110  18.180  1.00  0.00            
ATOM     50  H24 GCD     1       9.870   9.650  17.460  1.00  0.00            
ATOM     51  O12 GCD     1      11.750  10.460  17.570  1.00  0.00            
ATOM     52  H25 GCD     1      11.590  11.270  17.070  1.00  0.00            
ATOM     53  C16 GCD     1      10.680   9.020  19.210  1.00  0.00            
ATOM     54  H26 GCD     1      11.250   8.160  18.830  1.00  0.00            
ATOM     55  O13 GCD     1       9.340   8.710  19.660  1.00  0.00            
ATOM     56  C17 GCD     1       8.650   9.800  20.270  1.00  0.00            
ATOM     57  H27 GCD     1       9.150  10.100  21.200  1.00  0.00            
ATOM     58  C18 GCD     1       7.300   9.360  20.690  1.00  0.00            
ATOM     59  H28 GCD     1       6.790   8.910  19.820  1.00  0.00            
ATOM     60  H29 GCD     1       6.750  10.190  21.140  1.00  0.00            
ATOM     61  O14 GCD     1       7.440   8.320  21.620  1.00  0.00            
ATOM     62  H30 GCD     1       8.040   7.700  21.170  1.00  0.00            
ATOM     63  O15 GCD     1      11.470   9.550  20.390  1.00  0.00            
ATOM     64  C19 GCD     1      12.690   8.890  20.620  1.00  0.00            
ATOM     65  H31 GCD     1      13.050   8.620  19.620  1.00  0.00            
ATOM     66  C20 GCD     1      13.730   9.930  21.130  1.00  0.00            
ATOM     67  H32 GCD     1      13.350  10.270  22.100  1.00  0.00            
ATOM     68  O16 GCD     1      13.890  10.950  20.200  1.00  0.00            
ATOM     69  H33 GCD     1      14.170  10.540  19.370  1.00  0.00            
ATOM     70  C21 GCD     1      15.020   9.340  21.640  1.00  0.00            
ATOM     71  H34 GCD     1      15.550   8.970  20.760  1.00  0.00            
ATOM     72  O17 GCD     1      15.830  10.340  22.240  1.00  0.00            
ATOM     73  H35 GCD     1      15.940  11.090  21.640  1.00  0.00            
ATOM     74  C22 GCD     1      14.780   8.130  22.570  1.00  0.00            
ATOM     75  H36 GCD     1      15.740   7.640  22.690  1.00  0.00            
ATOM     76  O18 GCD     1      13.900   7.270  21.960  1.00  0.00            
ATOM     77  C23 GCD     1      12.540   7.710  21.610  1.00  0.00            
ATOM     78  H37 GCD     1      11.920   8.010  22.470  1.00  0.00            
ATOM     79  C24 GCD     1      11.700   6.530  21.030  1.00  0.00            
ATOM     80  H38 GCD     1      10.650   6.810  20.860  1.00  0.00            
ATOM     81  H39 GCD     1      11.590   5.720  21.760  1.00  0.00            
ATOM     82  O19 GCD     1      12.160   5.930  19.800  1.00  0.00            
ATOM     83  H40 GCD     1      12.100   4.990  19.970  1.00  0.00            
ATOM     84  O20 GCD     1      14.040   8.560  23.760  1.00  0.00            
ATOM     85  C25 GCD     1      14.560   8.210  25.010  1.00  0.00            
ATOM     86  H41 GCD     1      15.400   7.550  24.790  1.00  0.00            
ATOM     87  C26 GCD     1      15.160   9.400  25.720  1.00  0.00            
ATOM     88  H42 GCD     1      14.490  10.250  25.910  1.00  0.00            
ATOM     89  O21 GCD     1      16.360   9.690  24.990  1.00  0.00            
ATOM     90  H43 GCD     1      16.130  10.120  24.160  1.00  0.00            
ATOM     91  C27 GCD     1      15.530   9.080  27.140  1.00  0.00            
ATOM     92  H44 GCD     1      16.350   8.350  27.170  1.00  0.00            
ATOM     93  O22 GCD     1      15.990  10.160  27.940  1.00  0.00            
ATOM     94  H45 GCD     1      15.310  10.820  28.130  1.00  0.00            
ATOM     95  C28 GCD     1      14.360   8.410  27.830  1.00  0.00            
ATOM     96  H46 GCD     1      14.850   7.990  28.720  1.00  0.00            
ATOM     97  O23 GCD     1      13.880   7.320  27.060  1.00  0.00            
ATOM     98  C29 GCD     1      13.440   7.550  25.770  1.00  0.00            
ATOM     99  H47 GCD     1      12.580   8.230  25.800  1.00  0.00            
ATOM    100  C30 GCD     1      13.120   6.130  25.180  1.00  0.00            
ATOM    101  H48 GCD     1      14.010   5.530  25.410  1.00  0.00            
ATOM    102  H49 GCD     1      12.990   6.110  24.090  1.00  0.00            
ATOM    103  O24 GCD     1      11.920   5.620  25.790  1.00  0.00            
ATOM    104  H50 GCD     1      12.280   5.190  26.570  1.00  0.00            
ATOM    105  O25 GCD     1      13.270   9.260  28.130  1.00  0.00            
ATOM    106  C31 GCD     1      12.670   8.930  29.370  1.00  0.00            
ATOM    107  H51 GCD     1      13.180   8.060  29.810  1.00  0.00            
ATOM    108  C32 GCD     1      12.980  10.070  30.380  1.00  0.00            
ATOM    109  H52 GCD     1      12.590  11.030  30.010  1.00  0.00            
ATOM    110  O26 GCD     1      14.400  10.080  30.690  1.00  0.00            
ATOM    111  H53 GCD     1      14.600   9.260  31.170  1.00  0.00            
ATOM    112  C33 GCD     1      12.240   9.670  31.670  1.00  0.00            
ATOM    113  H54 GCD     1      12.740   8.870  32.240  1.00  0.00            
ATOM    114  O27 GCD     1      12.340  10.760  32.580  1.00  0.00            
ATOM    115  H55 GCD     1      11.490  11.220  32.590  1.00  0.00            
ATOM    116  C34 GCD     1      10.720   9.360  31.510  1.00  0.00            
ATOM    117  H56 GCD     1      10.360   8.970  32.470  1.00  0.00            
ATOM    118  O28 GCD     1      10.710   8.330  30.620  1.00  0.00            
ATOM    119  C35 GCD     1      11.160   8.740  29.320  1.00  0.00            
ATOM    120  H57 GCD     1      10.690   9.710  29.110  1.00  0.00            
ATOM    121  C36 GCD     1      10.860   7.690  28.250  1.00  0.00            
ATOM    122  H58 GCD     1      11.380   6.780  28.580  1.00  0.00            
ATOM    123  H59 GCD     1      11.230   8.040  27.280  1.00  0.00            
ATOM    124  O29 GCD     1       9.510   7.310  28.290  1.00  0.00            
ATOM    125  H60 GCD     1       9.370   7.150  29.230  1.00  0.00            
ATOM    126  O30 GCD     1      10.110  10.590  31.180  1.00  0.00            
ATOM    127  C37 GCD     1       8.930  10.970  31.930  1.00  0.00            
ATOM    128  H61 GCD     1       8.810  10.340  32.820  1.00  0.00            
ATOM    129  C38 GCD     1       8.890  12.450  32.400  1.00  0.00            
ATOM    130  H62 GCD     1       9.060  13.070  31.510  1.00  0.00            
ATOM    131  O31 GCD     1       9.960  12.600  33.370  1.00  0.00            
ATOM    132  H63 GCD     1      10.180  13.540  33.500  1.00  0.00            
ATOM    133  C39 GCD     1       7.590  13.010  32.960  1.00  0.00            
ATOM    134  H64 GCD     1       7.360  12.400  33.840  1.00  0.00            
ATOM    135  O32 GCD     1       7.600  14.420  33.210  1.00  0.00            
ATOM    136  H65 GCD     1       6.740  14.620  33.610  1.00  0.00            
ATOM    137  C40 GCD     1       6.530  12.670  31.980  1.00  0.00            
ATOM    138  H66 GCD     1       5.530  12.990  32.320  1.00  0.00            
ATOM    139  O33 GCD     1       6.410  11.300  31.640  1.00  0.00            
ATOM    140  C41 GCD     1       7.590  10.760  31.080  1.00  0.00            
ATOM    141  H67 GCD     1       7.830  11.290  30.150  1.00  0.00            
ATOM    142  C42 GCD     1       7.400   9.250  30.880  1.00  0.00            
ATOM    143  H68 GCD     1       7.290   8.730  31.840  1.00  0.00            
ATOM    144  H69 GCD     1       8.240   8.750  30.380  1.00  0.00            
ATOM    145  O34 GCD     1       6.250   8.860  30.170  1.00  0.00            
ATOM    146  H70 GCD     1       5.670   9.620  30.260  1.00  0.00            
ATOM    147  O35 GCD     1       6.850  13.370  30.810  1.00  0.00            
ATOM    148  C43 GCD     1       5.890  14.420  30.340  1.00  0.00            
ATOM    149  H71 GCD     1       5.340  14.940  31.130  1.00  0.00            
ATOM    150  C44 GCD     1       6.740  15.530  29.660  1.00  0.00            
ATOM    151  H72 GCD     1       7.230  14.910  28.890  1.00  0.00            
ATOM    152  O36 GCD     1       7.700  16.070  30.550  1.00  0.00            
ATOM    153  H73 GCD     1       8.090  15.320  31.010  1.00  0.00            
ATOM    154  C45 GCD     1       5.770  16.600  29.050  1.00  0.00            
ATOM    155  H74 GCD     1       5.260  17.210  29.820  1.00  0.00            
ATOM    156  O37 GCD     1       6.520  17.530  28.300  1.00  0.00            
ATOM    157  H75 GCD     1       7.420  17.230  28.120  1.00  0.00            
ATOM    158  C46 GCD     1       4.710  16.000  28.160  1.00  0.00            
ATOM    159  H76 GCD     1       3.920  16.690  27.890  1.00  0.00            
ATOM    160  O38 GCD     1       5.220  15.450  26.940  1.00  0.00            
ATOM    161  O39 GCD     1       4.080  14.940  28.860  1.00  0.00            
ATOM    162  C47 GCD     1       4.890  13.810  29.350  1.00  0.00            
ATOM    163  H77 GCD     1       5.380  13.510  28.410  1.00  0.00            
ATOM    164  C48 GCD     1       3.940  12.720  29.810  1.00  0.00            
ATOM    165  H78 GCD     1       2.960  12.940  29.370  1.00  0.00            
ATOM    166  H79 GCD     1       3.880  12.760  30.910  1.00  0.00            
ATOM    167  O40 GCD     1       4.320  11.470  29.380  1.00  0.00            
ATOM    168  H80 GCD     1       3.730  10.810  29.780  1.00  0.00            
ATOM    169  C1  CT6     2      10.720  14.140  30.000  1.00  0.00            
ATOM    170  C2  CT6     2      11.730  14.580  28.990  1.00  0.00            
ATOM    171  N1  CT6     2      12.640  13.500  28.430  1.00  0.00            
ATOM    172  C3  CT6     2      13.790  13.100  29.010  1.00  0.00            
ATOM    173  C4  CT6     2      14.170  13.500  30.370  1.00  0.00            
ATOM    174  O1  CT6     2      14.560  12.390  28.370  1.00  0.00            
ATOM    175  C5  CT6     2      12.230  13.040  27.170  1.00  0.00            
ATOM    176  C6  CT6     2      12.810  13.390  26.000  1.00  0.00            
ATOM    177  C7  CT6     2      12.510  12.750  24.800  1.00  0.00            
ATOM    178  C8  CT6     2      11.680  11.640  24.820  1.00  0.00            
ATOM    179  C9  CT6     2      11.050  11.260  26.010  1.00  0.00            
ATOM    180  C10 CT6     2      10.040  10.140  25.850  1.00  0.00            
ATOM    181  C11 CT6     2      10.220   9.060  25.010  1.00  0.00            
ATOM    182  C12 CT6     2       9.220   8.020  24.840  1.00  0.00            
ATOM    183  N2  CT6     2       8.080   7.990  25.420  1.00  0.00            
ATOM    184  C13 CT6     2       7.940   9.150  26.110  1.00  0.00            
ATOM    185  C14 CT6     2       6.740   9.430  26.800  1.00  0.00            
ATOM    186  C15 CT6     2       5.650   8.580  26.850  1.00  0.00            
ATOM    187  N3  CT6     2       4.750   7.870  27.020  1.00  0.00            
ATOM    188  C16 CT6     2       7.010  10.650  27.510  1.00  0.00            
ATOM    189  N4  CT6     2       8.230  11.140  27.210  1.00  0.00            
ATOM    190  N5  CT6     2       8.800  10.120  26.480  1.00  0.00            
ATOM    191  C17 CT6     2      11.310  12.020  27.200  1.00  0.00            
ATOM    192  H1  CT6     2      10.130  15.020  30.280  1.00  0.00            
ATOM    193  H2  CT6     2       9.990  13.380  29.690  1.00  0.00            
ATOM    194  H3  CT6     2      11.180  13.710  30.910  1.00  0.00            
ATOM    195  H4  CT6     2      11.220  15.160  28.220  1.00  0.00            
ATOM    196  H5  CT6     2      12.370  15.320  29.480  1.00  0.00            
ATOM    197  H6  CT6     2      13.460  13.280  31.180  1.00  0.00            
ATOM    198  H7  CT6     2      15.170  13.140  30.650  1.00  0.00            
ATOM    199  H8  CT6     2      14.420  14.570  30.420  1.00  0.00            
ATOM    200  H9  CT6     2      13.540  14.190  25.950  1.00  0.00            
ATOM    201  H10 CT6     2      13.110  13.020  23.940  1.00  0.00            
ATOM    202  H11 CT6     2      11.300  11.150  23.930  1.00  0.00            
ATOM    203  H12 CT6     2      11.120   8.910  24.430  1.00  0.00            
ATOM    204  H13 CT6     2       9.330   7.090  24.300  1.00  0.00            
ATOM    205  H14 CT6     2       6.430  11.280  28.170  1.00  0.00            
ATOM    206  H15 CT6     2      10.740  11.790  28.090  1.00  0.00            
TER
ENDMDL
MODEL        1
ATOM      1  H1  GCD     1      -1.340  12.210  25.970  1.00  0.00            
ATOM      2  O1  GCD     1      -1.910  12.830  26.440  1.00  0.00            
ATOM      3  C1  GCD     1      -1.020  13.950  26.610  1.00  0.00            
ATOM      4  H2  GCD     1      -1.560  14.790  27.060  1.00  0.00            
ATOM      5  H3  GCD     1      -0.160  13.690  27.240  1.00  0.00            
ATOM      6  C2  GCD     1      -0.590  14.540  25.330  1.00  0.00            
ATOM      7  H4  GCD     1       0.130  15.340  25.560  1.00  0.00            
ATOM      8  C3  GCD     1      -1.770  14.950  24.420  1.00  0.00            
ATOM      9  H5  GCD     1      -2.450  14.110  24.250  1.00  0.00            
ATOM     10  C4  GCD     1      -1.290  15.380  22.980  1.00  0.00            
ATOM     11  H6  GCD     1      -0.700  16.310  23.000  1.00  0.00            
ATOM     12  O2  GCD     1      -2.350  15.640  22.070  1.00  0.00            
ATOM     13  H7  GCD     1      -2.040  15.540  21.170  1.00  0.00            
ATOM     14  C5  GCD     1      -0.390  14.290  22.400  1.00  0.00            
ATOM     15  H8  GCD     1      -0.900  13.340  22.210  1.00  0.00            
ATOM     16  O3  GCD     1       0.150  14.590  21.170  1.00  0.00            
ATOM     17  H9  GCD     1       0.770  15.330  21.200  1.00  0.00            
ATOM     18  C6  GCD     1       0.680  13.920  23.400  1.00  0.00            
ATOM     19  O4  GCD     1       0.050  13.480  24.590  1.00  0.00            
ATOM     20  H10 GCD     1       1.240  13.100  22.940  1.00  0.00            
ATOM     21  O5  GCD     1       1.490  15.060  23.650  1.00  0.00            
ATOM     22  C7  GCD     1       2.670  15.080  22.890  1.00  0.00            
ATOM     23  H11 GCD     1       2.740  14.290  22.130  1.00  0.00            
ATOM     24  C8  GCD     1       2.870  16.410  22.230  1.00  0.00            
ATOM     25  H12 GCD     1       2.670  17.130  23.030  1.00  0.00            
ATOM     26  O6  GCD     1       2.040  16.520  21.060  1.00  0.00            
ATOM     27  H13 GCD     1       2.340  17.250  20.510  1.00  0.00            
ATOM     28  C9  GCD     1       4.370  16.530  21.820  1.00  0.00            
ATOM     29  H14 GCD     1       4.590  15.870  20.970  1.00  0.00            
ATOM     30  O7  GCD     1       4.550  17.850  21.340  1.00  0.00            
ATOM     31  H15 GCD     1       4.300  18.430  22.080  1.00  0.00            
ATOM     32  C10 GCD     1       5.240  16.320  22.970  1.00  0.00            
ATOM     33  H16 GCD     1       6.300  16.400  22.690  1.00  0.00            
ATOM     34  O8  GCD     1       5.010  14.990  23.410  1.00  0.00            
ATOM     35  C11 GCD     1       3.710  14.810  24.000  1.00  0.00            
ATOM     36  H17 GCD     1       3.750  15.560  24.800  1.00  0.00            
ATOM     37  C12 GCD     1       3.740  13.430  24.640  1.00  0.00            
ATOM     38  H18 GCD     1       2.860  13.320  25.290  1.00  0.00            
ATOM     39  H19 GCD     1       4.550  13.390  25.380  1.00  0.00            
ATOM     40  O9  GCD     1       3.940  12.390  23.700  1.00  0.00            
ATOM     41  H20 GCD     1       4.670  12.600  23.110  1.00  0.00            
ATOM     42  O10 GCD     1       5.200  17.260  24.140  1.00  0.00            
ATOM     43  C13 GCD     1       6.420  17.800  24.690  1.00  0.00            
ATOM     44  H21 GCD     1       7.240  17.230  24.230  1.00  0.00            
ATOM     45  C14 GCD     1       6.490  19.190  24.130  1.00  0.00            
ATOM     46  H22 GCD     1       5.580  19.750  24.400  1.00  0.00            
ATOM     47  O11 GCD     1       6.660  19.190  22.690  1.00  0.00            
ATOM     48  H23 GCD     1       6.210  18.390  22.390  1.00  0.00            
ATOM     49  C15 GCD     1       7.570  20.060  24.740  1.00  0.00            
ATOM     50  H24 GCD     1       8.530  19.740  24.300  1.00  0.00            
ATOM     51  O12 GCD     1       7.300  21.500  24.480  1.00  0.00            
ATOM     52  H25 GCD     1       7.250  21.510  23.510  1.00  0.00            
ATOM     53  C16 GCD     1       7.610  19.760  26.270  1.00  0.00            
ATOM     54  H26 GCD     1       8.460  20.290  26.700  1.00  0.00            
ATOM     55  O13 GCD     1       7.690  18.350  26.550  1.00  0.00            
ATOM     56  C17 GCD     1       6.490  17.640  26.160  1.00  0.00            
ATOM     57  H27 GCD     1       5.550  17.930  26.650  1.00  0.00            
ATOM     58  C18 GCD     1       6.800  16.170  26.540  1.00  0.00            
ATOM     59  H28 GCD     1       7.680  15.880  25.970  1.00  0.00            
ATOM     60  H29 GCD     1       6.030  15.500  26.130  1.00  0.00            
ATOM     61  O14 GCD     1       7.210  15.960  27.890  1.00  0.00            
ATOM     62  H30 GCD     1       7.470  15.030  27.920  1.00  0.00            
ATOM     63  O15 GCD     1       6.440  20.350  26.880  1.00  0.00            
ATOM     64  C19 GCD     1       6.580  21.190  28.070  1.00  0.00            
ATOM     65  H31 GCD     1       7.620  21.270  28.420  1.00  0.00            
ATOM     66  C20 GCD     1       6.080  22.550  27.690  1.00  0.00            
ATOM     67  H32 GCD     1       5.080  22.430  27.250  1.00  0.00            
ATOM     68  O16 GCD     1       6.970  23.180  26.730  1.00  0.00            
ATOM     69  H33 GCD     1       6.960  22.520  26.030  1.00  0.00            
ATOM     70  C21 GCD     1       6.110  23.450  28.900  1.00  0.00            
ATOM     71  H34 GCD     1       7.170  23.550  29.180  1.00  0.00            
ATOM     72  O17 GCD     1       5.590  24.800  28.720  1.00  0.00            
ATOM     73  H35 GCD     1       5.740  25.090  27.810  1.00  0.00            
ATOM     74  C22 GCD     1       5.370  22.860  30.190  1.00  0.00            
ATOM     75  H36 GCD     1       5.700  23.370  31.100  1.00  0.00            
ATOM     76  O18 GCD     1       5.850  21.540  30.310  1.00  0.00            
ATOM     77  C23 GCD     1       5.700  20.670  29.180  1.00  0.00            
ATOM     78  H37 GCD     1       4.660  20.670  28.820  1.00  0.00            
ATOM     79  C24 GCD     1       6.060  19.200  29.530  1.00  0.00            
ATOM     80  H38 GCD     1       7.100  19.050  29.840  1.00  0.00            
ATOM     81  H39 GCD     1       5.930  18.500  28.700  1.00  0.00            
ATOM     82  O19 GCD     1       5.200  18.810  30.580  1.00  0.00            
ATOM     83  H40 GCD     1       5.390  19.450  31.270  1.00  0.00            
ATOM     84  O20 GCD     1       3.960  22.910  30.140  1.00  0.00            
ATOM     85  C25 GCD     1       3.400  23.590  31.230  1.00  0.00            
ATOM     86  H41 GCD     1       4.150  23.950  31.950  1.00  0.00            
ATOM     87  C26 GCD     1       2.690  24.960  30.850  1.00  0.00            
ATOM     88  H42 GCD     1       2.030  24.910  29.980  1.00  0.00            
ATOM     89  O21 GCD     1       3.720  25.840  30.550  1.00  0.00            
ATOM     90  H43 GCD     1       4.340  25.270  30.090  1.00  0.00            
ATOM     91  C27 GCD     1       1.760  25.470  31.890  1.00  0.00            
ATOM     92  H44 GCD     1       2.470  25.740  32.680  1.00  0.00            
ATOM     93  O22 GCD     1       1.060  26.590  31.500  1.00  0.00            
ATOM     94  H45 GCD     1       0.180  26.250  31.320  1.00  0.00            
ATOM     95  C28 GCD     1       0.910  24.390  32.520  1.00  0.00            
ATOM     96  H46 GCD     1       0.370  24.720  33.410  1.00  0.00            
ATOM     97  O23 GCD     1       1.640  23.280  32.910  1.00  0.00            
ATOM     98  C29 GCD     1       2.410  22.570  31.930  1.00  0.00            
ATOM     99  H47 GCD     1       1.800  22.130  31.140  1.00  0.00            
ATOM    100  C30 GCD     1       3.220  21.460  32.590  1.00  0.00            
ATOM    101  H48 GCD     1       3.910  21.900  33.310  1.00  0.00            
ATOM    102  H49 GCD     1       3.840  21.010  31.800  1.00  0.00            
ATOM    103  O24 GCD     1       2.450  20.370  33.160  1.00  0.00            
ATOM    104  H50 GCD     1       2.970  20.000  33.880  1.00  0.00            
ATOM    105  O25 GCD     1      -0.050  24.090  31.520  1.00  0.00            
ATOM    106  C31 GCD     1      -1.410  24.110  31.970  1.00  0.00            
ATOM    107  H51 GCD     1      -1.560  24.530  32.970  1.00  0.00            
ATOM    108  C32 GCD     1      -2.310  24.910  31.040  1.00  0.00            
ATOM    109  H52 GCD     1      -2.040  24.670  30.000  1.00  0.00            
ATOM    110  O26 GCD     1      -2.140  26.260  31.280  1.00  0.00            
ATOM    111  H53 GCD     1      -2.140  26.640  30.390  1.00  0.00            
ATOM    112  C33 GCD     1      -3.840  24.670  31.150  1.00  0.00            
ATOM    113  H54 GCD     1      -4.300  25.190  32.010  1.00  0.00            
ATOM    114  O27 GCD     1      -4.560  25.120  30.020  1.00  0.00            
ATOM    115  H55 GCD     1      -4.300  24.610  29.240  1.00  0.00            
ATOM    116  C34 GCD     1      -4.040  23.170  31.360  1.00  0.00            
ATOM    117  H56 GCD     1      -5.090  22.950  31.580  1.00  0.00            
ATOM    118  O28 GCD     1      -3.280  22.580  32.400  1.00  0.00            
ATOM    119  C35 GCD     1      -1.840  22.620  32.090  1.00  0.00            
ATOM    120  H57 GCD     1      -1.550  22.140  31.150  1.00  0.00            
ATOM    121  C36 GCD     1      -1.150  21.930  33.220  1.00  0.00            
ATOM    122  H58 GCD     1      -1.450  22.400  34.170  1.00  0.00            
ATOM    123  H59 GCD     1      -0.070  21.890  33.010  1.00  0.00            
ATOM    124  O29 GCD     1      -1.430  20.540  33.350  1.00  0.00            
ATOM    125  H60 GCD     1      -2.020  20.470  34.110  1.00  0.00            
ATOM    126  O30 GCD     1      -3.730  22.580  30.120  1.00  0.00            
ATOM    127  C37 GCD     1      -4.860  22.080  29.390  1.00  0.00            
ATOM    128  H61 GCD     1      -5.780  22.620  29.630  1.00  0.00            
ATOM    129  C38 GCD     1      -4.520  22.240  27.930  1.00  0.00            
ATOM    130  H62 GCD     1      -3.520  21.840  27.740  1.00  0.00            
ATOM    131  O31 GCD     1      -4.400  23.580  27.620  1.00  0.00            
ATOM    132  H63 GCD     1      -5.260  23.870  27.310  1.00  0.00            
ATOM    133  C39 GCD     1      -5.530  21.450  27.110  1.00  0.00            
ATOM    134  H64 GCD     1      -6.480  21.930  27.370  1.00  0.00            
ATOM    135  O32 GCD     1      -5.250  21.520  25.630  1.00  0.00            
ATOM    136  H65 GCD     1      -4.290  21.440  25.600  1.00  0.00            
ATOM    137  C40 GCD     1      -5.750  20.030  27.600  1.00  0.00            
ATOM    138  H66 GCD     1      -6.590  19.690  26.980  1.00  0.00            
ATOM    139  O33 GCD     1      -5.970  20.030  28.990  1.00  0.00            
ATOM    140  C41 GCD     1      -4.920  20.550  29.760  1.00  0.00            
ATOM    141  H67 GCD     1      -3.980  20.080  29.430  1.00  0.00            
ATOM    142  C42 GCD     1      -5.190  20.180  31.250  1.00  0.00            
ATOM    143  H68 GCD     1      -4.330  20.540  31.830  1.00  0.00            
ATOM    144  H69 GCD     1      -5.310  19.110  31.480  1.00  0.00            
ATOM    145  O34 GCD     1      -6.400  20.740  31.750  1.00  0.00            
ATOM    146  H70 GCD     1      -7.120  20.330  31.250  1.00  0.00            
ATOM    147  O35 GCD     1      -4.620  19.270  27.270  1.00  0.00            
ATOM    148  C43 GCD     1      -4.950  18.010  26.800  1.00  0.00            
ATOM    149  H71 GCD     1      -5.990  17.690  26.950  1.00  0.00            
ATOM    150  C44 GCD     1      -4.760  18.020  25.300  1.00  0.00            
ATOM    151  H72 GCD     1      -3.810  18.460  24.970  1.00  0.00            
ATOM    152  O36 GCD     1      -5.700  18.850  24.590  1.00  0.00            
ATOM    153  H73 GCD     1      -5.550  19.750  24.900  1.00  0.00            
ATOM    154  C45 GCD     1      -4.800  16.570  24.690  1.00  0.00            
ATOM    155  H74 GCD     1      -5.810  16.170  24.870  1.00  0.00            
ATOM    156  O37 GCD     1      -4.660  16.460  23.280  1.00  0.00            
ATOM    157  H75 GCD     1      -3.930  15.850  23.080  1.00  0.00            
ATOM    158  C46 GCD     1      -3.830  15.660  25.380  1.00  0.00            
ATOM    159  H76 GCD     1      -4.010  14.600  25.170  1.00  0.00            
ATOM    160  O38 GCD     1      -2.460  15.980  25.050  1.00  0.00            
ATOM    161  O39 GCD     1      -4.040  15.660  26.800  1.00  0.00            
ATOM    162  C47 GCD     1      -4.010  16.990  27.480  1.00  0.00            
ATOM    163  H77 GCD     1      -3.020  17.440  27.350  1.00  0.00            
ATOM    164  C48 GCD     1      -4.450  16.640  28.900  1.00  0.00            
ATOM    165  H78 GCD     1      -4.460  17.530  29.540  1.00  0.00            
ATOM    166  H79 GCD     1      -3.600  16.090  29.320  1.00  0.00            
ATOM    167  O40 GCD     1      -5.700  15.880  28.890  1.00  0.00            
ATOM    168  H80 GCD     1      -5.490  15.220  28.230  1.00  0.00            
ATOM    169  C1  CT6     2      -2.930  26.880  24.370  1.00  0.00            
ATOM    170  C2  CT6     2      -2.830  25.800  25.410  1.00  0.00            
ATOM    171  N1  CT6     2      -2.230  26.310  26.740  1.00  0.00            
ATOM    172  C3  CT6     2      -2.980  26.910  27.760  1.00  0.00            
ATOM    173  C4  CT6     2      -4.470  27.080  27.620  1.00  0.00            
ATOM    174  O1  CT6     2      -2.380  27.390  28.670  1.00  0.00            
ATOM    175  C5  CT6     2      -0.880  25.890  26.990  1.00  0.00            
ATOM    176  C6  CT6     2       0.180  26.720  26.950  1.00  0.00            
ATOM    177  C7  CT6     2       1.450  26.220  27.060  1.00  0.00            
ATOM    178  C8  CT6     2       1.720  24.880  27.300  1.00  0.00            
ATOM    179  C9  CT6     2       0.600  24.030  27.470  1.00  0.00            
ATOM    180  C10 CT6     2       0.770  22.600  27.940  1.00  0.00            
ATOM    181  C11 CT6     2      -0.130  22.100  28.830  1.00  0.00            
ATOM    182  C12 CT6     2      -0.050  20.720  29.340  1.00  0.00            
ATOM    183  N2  CT6     2       0.940  19.850  28.930  1.00  0.00            
ATOM    184  C13 CT6     2       1.760  20.480  28.060  1.00  0.00            
ATOM    185  C14 CT6     2       2.590  19.850  27.240  1.00  0.00            
ATOM    186  C15 CT6     2       2.780  18.460  27.230  1.00  0.00            
ATOM    187  N3  CT6     2       2.860  17.310  27.190  1.00  0.00            
ATOM    188  C16 CT6     2       3.020  20.730  26.210  1.00  0.00            
ATOM    189  N4  CT6     2       2.510  21.950  26.430  1.00  0.00            
ATOM    190  N5  CT6     2       1.740  21.700  27.520  1.00  0.00            
ATOM    191  C17 CT6     2      -0.680  24.570  27.290  1.00  0.00            
ATOM    192  H1  CT6     2      -3.700  26.680  23.610  1.00  0.00            
ATOM    193  H2  CT6     2      -3.220  27.870  24.740  1.00  0.00            
ATOM    194  H3  CT6     2      -1.980  27.060  23.860  1.00  0.00            
ATOM    195  H4  CT6     2      -3.740  25.200  25.550  1.00  0.00            
ATOM    196  H5  CT6     2      -2.080  25.090  25.040  1.00  0.00            
ATOM    197  H6  CT6     2      -4.980  26.110  27.540  1.00  0.00            
ATOM    198  H7  CT6     2      -4.880  27.630  28.490  1.00  0.00            
ATOM    199  H8  CT6     2      -4.650  27.710  26.740  1.00  0.00            
ATOM    200  H9  CT6     2       0.110  27.780  26.700  1.00  0.00            
ATOM    201  H10 CT6     2       2.310  26.860  26.870  1.00  0.00            
ATOM    202  H11 CT6     2       2.720  24.470  27.410  1.00  0.00            
ATOM    203  H12 CT6     2      -0.850  22.780  29.270  1.00  0.00            
ATOM    204  H13 CT6     2      -0.740  20.390  30.100  1.00  0.00            
ATOM    205  H14 CT6     2       3.730  20.570  25.400  1.00  0.00            
ATOM    206  H15 CT6     2      -1.620  24.040  27.390  1.00  0.00            
TER
ENDMDL
MODEL        1
ATOM      1  H1  GCD     1      17.090  21.690  25.020  1.00  0.00            
ATOM      2  O1  GCD     1      17.960  22.050  25.220  1.00  0.00            
ATOM      3  C1  GCD     1      17.620  23.320  25.700  1.00  0.00            
ATOM      4  H2  GCD     1      17.120  23.140  26.660  1.00  0.00            
ATOM      5  H3  GCD     1      18.540  23.900  25.880  1.00  0.00            
ATOM      6  C2  GCD     1      16.730  24.010  24.680  1.00  0.00            
ATOM      7  H4  GCD     1      17.250  23.860  23.730  1.00  0.00            
ATOM      8  C3  GCD     1      16.410  25.420  25.050  1.00  0.00            
ATOM      9  H5  GCD     1      15.880  25.430  26.010  1.00  0.00            
ATOM     10  C4  GCD     1      15.420  25.990  24.030  1.00  0.00            
ATOM     11  H6  GCD     1      15.840  25.970  23.020  1.00  0.00            
ATOM     12  O2  GCD     1      15.080  27.330  24.350  1.00  0.00            
ATOM     13  H7  GCD     1      14.460  27.640  23.680  1.00  0.00            
ATOM     14  C5  GCD     1      14.190  25.110  23.970  1.00  0.00            
ATOM     15  H8  GCD     1      13.670  25.130  24.940  1.00  0.00            
ATOM     16  O3  GCD     1      13.300  25.560  23.060  1.00  0.00            
ATOM     17  H9  GCD     1      13.480  25.070  22.250  1.00  0.00            
ATOM     18  C6  GCD     1      14.690  23.760  23.520  1.00  0.00            
ATOM     19  O4  GCD     1      15.540  23.250  24.470  1.00  0.00            
ATOM     20  H10 GCD     1      13.850  23.080  23.360  1.00  0.00            
ATOM     21  O5  GCD     1      15.400  23.890  22.270  1.00  0.00            
ATOM     22  C7  GCD     1      14.880  23.010  21.220  1.00  0.00            
ATOM     23  H11 GCD     1      13.930  22.520  21.480  1.00  0.00            
ATOM     24  C8  GCD     1      14.610  23.900  20.020  1.00  0.00            
ATOM     25  H12 GCD     1      15.530  24.470  19.850  1.00  0.00            
ATOM     26  O6  GCD     1      13.550  24.860  20.460  1.00  0.00            
ATOM     27  H13 GCD     1      13.280  25.260  19.630  1.00  0.00            
ATOM     28  C9  GCD     1      14.220  23.140  18.780  1.00  0.00            
ATOM     29  H14 GCD     1      13.330  22.530  19.010  1.00  0.00            
ATOM     30  O7  GCD     1      14.140  24.040  17.680  1.00  0.00            
ATOM     31  H15 GCD     1      14.980  24.310  17.290  1.00  0.00            
ATOM     32  C10 GCD     1      15.320  22.000  18.570  1.00  0.00            
ATOM     33  H16 GCD     1      14.980  21.330  17.760  1.00  0.00            
ATOM     34  O8  GCD     1      15.460  21.190  19.750  1.00  0.00            
ATOM     35  C11 GCD     1      15.940  22.030  20.850  1.00  0.00            
ATOM     36  H17 GCD     1      16.870  22.570  20.630  1.00  0.00            
ATOM     37  C12 GCD     1      16.330  20.950  21.980  1.00  0.00            
ATOM     38  H18 GCD     1      17.010  21.460  22.670  1.00  0.00            
ATOM     39  H19 GCD     1      16.930  20.140  21.550  1.00  0.00            
ATOM     40  O9  GCD     1      15.120  20.500  22.590  1.00  0.00            
ATOM     41  H20 GCD     1      14.690  19.890  21.970  1.00  0.00            
ATOM     42  O10 GCD     1      16.480  22.670  18.290  1.00  0.00            
ATOM     43  C13 GCD     1      17.220  22.420  17.070  1.00  0.00            
ATOM     44  H21 GCD     1      16.570  22.120  16.240  1.00  0.00            
ATOM     45  C14 GCD     1      17.800  23.750  16.690  1.00  0.00            
ATOM     46  H22 GCD     1      18.490  24.140  17.460  1.00  0.00            
ATOM     47  O11 GCD     1      16.750  24.680  16.410  1.00  0.00            
ATOM     48  H23 GCD     1      17.100  25.550  16.160  1.00  0.00            
ATOM     49  C15 GCD     1      18.750  23.580  15.540  1.00  0.00            
ATOM     50  H24 GCD     1      18.110  23.260  14.710  1.00  0.00            
ATOM     51  O12 GCD     1      19.480  24.750  15.120  1.00  0.00            
ATOM     52  H25 GCD     1      20.320  24.740  15.590  1.00  0.00            
ATOM     53  C16 GCD     1      19.780  22.500  15.660  1.00  0.00            
ATOM     54  H26 GCD     1      20.270  22.230  14.720  1.00  0.00            
ATOM     55  O13 GCD     1      19.130  21.280  16.100  1.00  0.00            
ATOM     56  C17 GCD     1      18.350  21.380  17.310  1.00  0.00            
ATOM     57  H27 GCD     1      19.010  21.760  18.100  1.00  0.00            
ATOM     58  C18 GCD     1      17.930  19.950  17.730  1.00  0.00            
ATOM     59  H28 GCD     1      17.350  20.020  18.660  1.00  0.00            
ATOM     60  H29 GCD     1      18.920  19.480  17.850  1.00  0.00            
ATOM     61  O14 GCD     1      17.140  19.280  16.750  1.00  0.00            
ATOM     62  H30 GCD     1      17.620  19.330  15.920  1.00  0.00            
ATOM     63  O15 GCD     1      20.860  22.890  16.600  1.00  0.00            
ATOM     64  C19 GCD     1      22.190  22.830  16.050  1.00  0.00            
ATOM     65  H31 GCD     1      22.230  22.450  15.020  1.00  0.00            
ATOM     66  C20 GCD     1      22.910  24.120  16.320  1.00  0.00            
ATOM     67  H32 GCD     1      22.900  24.330  17.390  1.00  0.00            
ATOM     68  O16 GCD     1      22.290  25.280  15.630  1.00  0.00            
ATOM     69  H33 GCD     1      22.560  26.040  16.150  1.00  0.00            
ATOM     70  C21 GCD     1      24.410  24.080  15.900  1.00  0.00            
ATOM     71  H34 GCD     1      24.460  23.840  14.830  1.00  0.00            
ATOM     72  O17 GCD     1      25.070  25.340  16.110  1.00  0.00            
ATOM     73  H35 GCD     1      25.840  25.130  16.660  1.00  0.00            
ATOM     74  C22 GCD     1      25.090  22.910  16.610  1.00  0.00            
ATOM     75  H36 GCD     1      26.000  22.740  16.030  1.00  0.00            
ATOM     76  O18 GCD     1      24.320  21.680  16.390  1.00  0.00            
ATOM     77  C23 GCD     1      22.940  21.710  16.820  1.00  0.00            
ATOM     78  H37 GCD     1      22.780  21.890  17.900  1.00  0.00            
ATOM     79  C24 GCD     1      22.380  20.310  16.630  1.00  0.00            
ATOM     80  H38 GCD     1      21.390  20.310  17.090  1.00  0.00            
ATOM     81  H39 GCD     1      22.990  19.620  17.230  1.00  0.00            
ATOM     82  O19 GCD     1      22.260  19.850  15.250  1.00  0.00            
ATOM     83  H40 GCD     1      23.170  19.850  14.910  1.00  0.00            
ATOM     84  O20 GCD     1      25.310  23.280  17.910  1.00  0.00            
ATOM     85  C25 GCD     1      26.550  22.890  18.450  1.00  0.00            
ATOM     86  H41 GCD     1      27.110  22.160  17.840  1.00  0.00            
ATOM     87  C26 GCD     1      27.390  24.190  18.610  1.00  0.00            
ATOM     88  H42 GCD     1      26.730  24.950  19.060  1.00  0.00            
ATOM     89  O21 GCD     1      27.730  24.640  17.260  1.00  0.00            
ATOM     90  H43 GCD     1      28.450  25.280  17.310  1.00  0.00            
ATOM     91  C27 GCD     1      28.600  23.860  19.460  1.00  0.00            
ATOM     92  H44 GCD     1      29.120  23.020  18.990  1.00  0.00            
ATOM     93  O22 GCD     1      29.410  25.010  19.620  1.00  0.00            
ATOM     94  H45 GCD     1      28.940  25.600  20.230  1.00  0.00            
ATOM     95  C28 GCD     1      28.210  23.330  20.810  1.00  0.00            
ATOM     96  H46 GCD     1      29.110  23.160  21.410  1.00  0.00            
ATOM     97  O23 GCD     1      27.480  22.130  20.540  1.00  0.00            
ATOM     98  C29 GCD     1      26.280  22.290  19.780  1.00  0.00            
ATOM     99  H47 GCD     1      25.680  23.050  20.310  1.00  0.00            
ATOM    100  C30 GCD     1      25.510  21.000  19.950  1.00  0.00            
ATOM    101  H48 GCD     1      24.490  21.130  19.580  1.00  0.00            
ATOM    102  H49 GCD     1      25.380  20.880  21.040  1.00  0.00            
ATOM    103  O24 GCD     1      26.050  19.870  19.290  1.00  0.00            
ATOM    104  H50 GCD     1      25.790  19.060  19.750  1.00  0.00            
ATOM    105  O25 GCD     1      27.360  24.230  21.470  1.00  0.00            
ATOM    106  C31 GCD     1      27.950  24.800  22.610  1.00  0.00            
ATOM    107  H51 GCD     1      29.030  24.620  22.750  1.00  0.00            
ATOM    108  C32 GCD     1      27.590  26.320  22.610  1.00  0.00            
ATOM    109  H52 GCD     1      26.520  26.470  22.420  1.00  0.00            
ATOM    110  O26 GCD     1      28.270  27.020  21.550  1.00  0.00            
ATOM    111  H53 GCD     1      27.890  27.910  21.550  1.00  0.00            
ATOM    112  C33 GCD     1      27.930  26.860  23.980  1.00  0.00            
ATOM    113  H54 GCD     1      29.020  26.750  24.020  1.00  0.00            
ATOM    114  O27 GCD     1      27.680  28.270  24.010  1.00  0.00            
ATOM    115  H55 GCD     1      26.770  28.500  24.240  1.00  0.00            
ATOM    116  C34 GCD     1      27.250  26.120  25.070  1.00  0.00            
ATOM    117  H56 GCD     1      27.670  26.470  26.020  1.00  0.00            
ATOM    118  O28 GCD     1      27.600  24.790  24.970  1.00  0.00            
ATOM    119  C35 GCD     1      27.260  24.160  23.770  1.00  0.00            
ATOM    120  H57 GCD     1      26.180  24.350  23.670  1.00  0.00            
ATOM    121  C36 GCD     1      27.580  22.670  23.910  1.00  0.00            
ATOM    122  H58 GCD     1      27.150  22.100  23.080  1.00  0.00            
ATOM    123  H59 GCD     1      27.130  22.290  24.840  1.00  0.00            
ATOM    124  O29 GCD     1      28.990  22.490  24.050  1.00  0.00            
ATOM    125  H60 GCD     1      29.100  22.270  24.990  1.00  0.00            
ATOM    126  O30 GCD     1      25.830  26.260  24.990  1.00  0.00            
ATOM    127  C37 GCD     1      25.150  26.940  26.050  1.00  0.00            
ATOM    128  H61 GCD     1      25.840  27.530  26.670  1.00  0.00            
ATOM    129  C38 GCD     1      24.310  28.110  25.500  1.00  0.00            
ATOM    130  H62 GCD     1      23.640  27.630  24.770  1.00  0.00            
ATOM    131  O31 GCD     1      25.200  29.070  24.990  1.00  0.00            
ATOM    132  H63 GCD     1      24.670  29.860  24.810  1.00  0.00            
ATOM    133  C39 GCD     1      23.430  28.720  26.590  1.00  0.00            
ATOM    134  H64 GCD     1      24.130  29.020  27.380  1.00  0.00            
ATOM    135  O32 GCD     1      22.630  29.840  26.140  1.00  0.00            
ATOM    136  H65 GCD     1      21.910  29.380  25.690  1.00  0.00            
ATOM    137  C40 GCD     1      22.600  27.670  27.270  1.00  0.00            
ATOM    138  H66 GCD     1      22.170  28.070  28.200  1.00  0.00            
ATOM    139  O33 GCD     1      23.380  26.610  27.700  1.00  0.00            
ATOM    140  C41 GCD     1      24.190  25.910  26.760  1.00  0.00            
ATOM    141  H67 GCD     1      23.480  25.430  26.080  1.00  0.00            
ATOM    142  C42 GCD     1      24.980  24.850  27.440  1.00  0.00            
ATOM    143  H68 GCD     1      25.620  25.190  28.270  1.00  0.00            
ATOM    144  H69 GCD     1      25.690  24.550  26.660  1.00  0.00            
ATOM    145  O34 GCD     1      24.250  23.780  27.970  1.00  0.00            
ATOM    146  H70 GCD     1      24.330  23.940  28.920  1.00  0.00            
ATOM    147  O35 GCD     1      21.660  27.140  26.340  1.00  0.00            
ATOM    148  C43 GCD     1      20.340  27.630  26.540  1.00  0.00            
ATOM    149  H71 GCD     1      20.380  28.490  27.230  1.00  0.00            
ATOM    150  C44 GCD     1      19.800  28.040  25.200  1.00  0.00            
ATOM    151  H72 GCD     1      19.770  27.110  24.620  1.00  0.00            
ATOM    152  O36 GCD     1      20.590  29.050  24.540  1.00  0.00            
ATOM    153  H73 GCD     1      20.440  28.950  23.590  1.00  0.00            
ATOM    154  C45 GCD     1      18.380  28.490  25.390  1.00  0.00            
ATOM    155  H74 GCD     1      18.400  29.360  26.060  1.00  0.00            
ATOM    156  O37 GCD     1      17.800  29.000  24.170  1.00  0.00            
ATOM    157  H75 GCD     1      18.170  29.870  23.990  1.00  0.00            
ATOM    158  C46 GCD     1      17.620  27.290  25.960  1.00  0.00            
ATOM    159  H76 GCD     1      16.580  27.550  26.180  1.00  0.00            
ATOM    160  O38 GCD     1      17.680  26.170  25.140  1.00  0.00            
ATOM    161  O39 GCD     1      18.200  26.930  27.260  1.00  0.00            
ATOM    162  C47 GCD     1      19.540  26.540  27.200  1.00  0.00            
ATOM    163  H77 GCD     1      19.570  25.640  26.570  1.00  0.00            
ATOM    164  C48 GCD     1      19.910  26.070  28.540  1.00  0.00            
ATOM    165  H78 GCD     1      19.810  26.800  29.350  1.00  0.00            
ATOM    166  H79 GCD     1      20.920  25.630  28.610  1.00  0.00            
ATOM    167  O40 GCD     1      19.150  24.910  28.810  1.00  0.00            
ATOM    168  H80 GCD     1      18.290  25.230  29.110  1.00  0.00            
ATOM    169  C1  CT6     2      18.520  24.810  20.360  1.00  0.00            
ATOM    170  C2  CT6     2      18.980  26.160  19.840  1.00  0.00            
ATOM    171  N1  CT6     2      19.910  26.780  20.880  1.00  0.00            
ATOM    172  C3  CT6     2      19.660  28.070  21.300  1.00  0.00            
ATOM    173  C4  CT6     2      18.290  28.710  21.070  1.00  0.00            
ATOM    174  O1  CT6     2      20.560  28.670  21.900  1.00  0.00            
ATOM    175  C5  CT6     2      21.050  26.080  21.270  1.00  0.00            
ATOM    176  C6  CT6     2      22.200  26.310  20.620  1.00  0.00            
ATOM    177  C7  CT6     2      23.390  25.720  20.960  1.00  0.00            
ATOM    178  C8  CT6     2      23.410  24.860  22.080  1.00  0.00            
ATOM    179  C9  CT6     2      22.220  24.460  22.700  1.00  0.00            
ATOM    180  C10 CT6     2      22.340  23.550  23.830  1.00  0.00            
ATOM    181  C11 CT6     2      21.560  23.880  24.960  1.00  0.00            
ATOM    182  C12 CT6     2      21.460  23.020  26.140  1.00  0.00            
ATOM    183  N2  CT6     2      22.030  21.810  26.160  1.00  0.00            
ATOM    184  C13 CT6     2      22.720  21.590  24.980  1.00  0.00            
ATOM    185  C14 CT6     2      23.350  20.470  24.640  1.00  0.00            
ATOM    186  C15 CT6     2      23.300  19.280  25.380  1.00  0.00            
ATOM    187  N3  CT6     2      23.200  18.340  26.040  1.00  0.00            
ATOM    188  C16 CT6     2      23.950  20.620  23.380  1.00  0.00            
ATOM    189  N4  CT6     2      23.740  21.830  22.880  1.00  0.00            
ATOM    190  N5  CT6     2      22.980  22.300  23.850  1.00  0.00            
ATOM    191  C17 CT6     2      21.000  25.070  22.250  1.00  0.00            
ATOM    192  H1  CT6     2      19.320  24.070  20.260  1.00  0.00            
ATOM    193  H2  CT6     2      18.030  24.840  21.340  1.00  0.00            
ATOM    194  H3  CT6     2      17.780  24.580  19.580  1.00  0.00            
ATOM    195  H4  CT6     2      19.490  26.030  18.880  1.00  0.00            
ATOM    196  H5  CT6     2      18.100  26.810  19.770  1.00  0.00            
ATOM    197  H6  CT6     2      17.470  28.230  21.620  1.00  0.00            
ATOM    198  H7  CT6     2      18.270  29.680  21.590  1.00  0.00            
ATOM    199  H8  CT6     2      18.160  28.990  20.020  1.00  0.00            
ATOM    200  H9  CT6     2      22.230  27.020  19.800  1.00  0.00            
ATOM    201  H10 CT6     2      24.310  25.780  20.370  1.00  0.00            
ATOM    202  H11 CT6     2      24.350  24.320  22.160  1.00  0.00            
ATOM    203  H12 CT6     2      21.040  24.830  24.970  1.00  0.00            
ATOM    204  H13 CT6     2      20.780  23.190  26.960  1.00  0.00            
ATOM    205  H14 CT6     2      24.460  19.930  22.720  1.00  0.00            
ATOM    206  H15 CT6     2      20.050  24.880  22.760  1.00  0.00            
TER
ENDMDL
MODEL        1
ATOM      1  H1  GCD     1      15.220  14.850  18.850  1.00  0.00            
ATOM      2  O1  GCD     1      15.930  15.210  19.380  1.00  0.00            
ATOM      3  C1  GCD     1      15.320  16.300  19.920  1.00  0.00            
ATOM      4  H2  GCD     1      14.410  15.970  20.450  1.00  0.00            
ATOM      5  H3  GCD     1      15.890  16.630  20.800  1.00  0.00            
ATOM      6  C2  GCD     1      15.190  17.330  18.870  1.00  0.00            
ATOM      7  H4  GCD     1      16.110  17.600  18.340  1.00  0.00            
ATOM      8  C3  GCD     1      14.850  18.630  19.440  1.00  0.00            
ATOM      9  H5  GCD     1      14.010  18.600  20.140  1.00  0.00            
ATOM     10  C4  GCD     1      14.510  19.690  18.440  1.00  0.00            
ATOM     11  H6  GCD     1      15.420  19.860  17.860  1.00  0.00            
ATOM     12  O2  GCD     1      14.050  20.930  19.060  1.00  0.00            
ATOM     13  H7  GCD     1      14.750  21.080  19.710  1.00  0.00            
ATOM     14  C5  GCD     1      13.450  19.060  17.500  1.00  0.00            
ATOM     15  H8  GCD     1      12.720  18.780  18.270  1.00  0.00            
ATOM     16  O3  GCD     1      12.850  19.970  16.590  1.00  0.00            
ATOM     17  H9  GCD     1      13.620  20.370  16.180  1.00  0.00            
ATOM     18  C6  GCD     1      13.900  17.770  16.860  1.00  0.00            
ATOM     19  O4  GCD     1      14.200  16.910  17.880  1.00  0.00            
ATOM     20  H10 GCD     1      13.140  17.340  16.210  1.00  0.00            
ATOM     21  O5  GCD     1      15.120  18.070  16.110  1.00  0.00            
ATOM     22  C7  GCD     1      14.880  18.540  14.740  1.00  0.00            
ATOM     23  H11 GCD     1      13.820  18.800  14.610  1.00  0.00            
ATOM     24  C8  GCD     1      15.700  19.740  14.470  1.00  0.00            
ATOM     25  H12 GCD     1      16.770  19.530  14.620  1.00  0.00            
ATOM     26  O6  GCD     1      15.220  20.790  15.240  1.00  0.00            
ATOM     27  H13 GCD     1      15.820  21.540  15.190  1.00  0.00            
ATOM     28  C9  GCD     1      15.610  20.150  13.100  1.00  0.00            
ATOM     29  H14 GCD     1      14.540  20.200  12.870  1.00  0.00            
ATOM     30  O7  GCD     1      16.390  21.350  12.830  1.00  0.00            
ATOM     31  H15 GCD     1      16.520  21.810  13.660  1.00  0.00            
ATOM     32  C10 GCD     1      16.020  19.010  12.120  1.00  0.00            
ATOM     33  H16 GCD     1      15.760  19.160  11.070  1.00  0.00            
ATOM     34  O8  GCD     1      15.220  17.880  12.500  1.00  0.00            
ATOM     35  C11 GCD     1      15.220  17.410  13.820  1.00  0.00            
ATOM     36  H17 GCD     1      16.260  17.110  14.020  1.00  0.00            
ATOM     37  C12 GCD     1      14.310  16.240  14.020  1.00  0.00            
ATOM     38  H18 GCD     1      14.490  15.840  15.030  1.00  0.00            
ATOM     39  H19 GCD     1      14.550  15.420  13.320  1.00  0.00            
ATOM     40  O9  GCD     1      12.940  16.580  13.900  1.00  0.00            
ATOM     41  H20 GCD     1      12.760  17.110  13.120  1.00  0.00            
ATOM     42  O10 GCD     1      17.400  18.840  12.230  1.00  0.00            
ATOM     43  C13 GCD     1      18.030  18.580  11.030  1.00  0.00            
ATOM     44  H21 GCD     1      17.340  18.930  10.240  1.00  0.00            
ATOM     45  C14 GCD     1      19.150  19.560  10.950  1.00  0.00            
ATOM     46  H22 GCD     1      19.720  19.410  11.870  1.00  0.00            
ATOM     47  O11 GCD     1      18.700  20.890  10.930  1.00  0.00            
ATOM     48  H23 GCD     1      17.940  20.890  11.530  1.00  0.00            
ATOM     49  C15 GCD     1      20.080  19.290   9.800  1.00  0.00            
ATOM     50  H24 GCD     1      19.550  19.470   8.860  1.00  0.00            
ATOM     51  O12 GCD     1      21.200  20.230   9.790  1.00  0.00            
ATOM     52  H25 GCD     1      20.870  21.100   9.550  1.00  0.00            
ATOM     53  C16 GCD     1      20.520  17.820   9.840  1.00  0.00            
ATOM     54  H26 GCD     1      21.240  17.680   9.030  1.00  0.00            
ATOM     55  O13 GCD     1      19.370  17.060   9.710  1.00  0.00            
ATOM     56  C17 GCD     1      18.570  17.140  10.890  1.00  0.00            
ATOM     57  H27 GCD     1      19.090  16.860  11.820  1.00  0.00            
ATOM     58  C18 GCD     1      17.390  16.180  10.860  1.00  0.00            
ATOM     59  H28 GCD     1      16.640  16.440  10.100  1.00  0.00            
ATOM     60  H29 GCD     1      16.900  16.270  11.840  1.00  0.00            
ATOM     61  O14 GCD     1      17.710  14.790  10.810  1.00  0.00            
ATOM     62  H30 GCD     1      18.030  14.650   9.910  1.00  0.00            
ATOM     63  O15 GCD     1      21.150  17.440  11.070  1.00  0.00            
ATOM     64  C19 GCD     1      22.370  16.770  10.810  1.00  0.00            
ATOM     65  H31 GCD     1      22.360  16.260   9.830  1.00  0.00            
ATOM     66  C20 GCD     1      23.490  17.780  10.770  1.00  0.00            
ATOM     67  H32 GCD     1      23.330  18.360  11.680  1.00  0.00            
ATOM     68  O16 GCD     1      23.440  18.760   9.690  1.00  0.00            
ATOM     69  H33 GCD     1      22.530  19.070   9.600  1.00  0.00            
ATOM     70  C21 GCD     1      24.850  17.090  10.740  1.00  0.00            
ATOM     71  H34 GCD     1      24.840  16.520   9.790  1.00  0.00            
ATOM     72  O17 GCD     1      25.870  18.160  10.750  1.00  0.00            
ATOM     73  H35 GCD     1      25.580  18.870  10.170  1.00  0.00            
ATOM     74  C22 GCD     1      25.000  16.130  11.830  1.00  0.00            
ATOM     75  H36 GCD     1      25.960  15.640  11.650  1.00  0.00            
ATOM     76  O18 GCD     1      23.920  15.120  11.720  1.00  0.00            
ATOM     77  C23 GCD     1      22.580  15.650  11.850  1.00  0.00            
ATOM     78  H37 GCD     1      22.530  16.050  12.870  1.00  0.00            
ATOM     79  C24 GCD     1      21.590  14.550  11.710  1.00  0.00            
ATOM     80  H38 GCD     1      20.580  14.910  11.950  1.00  0.00            
ATOM     81  H39 GCD     1      21.880  13.820  12.480  1.00  0.00            
ATOM     82  O19 GCD     1      21.520  14.030  10.360  1.00  0.00            
ATOM     83  H40 GCD     1      22.350  13.540  10.330  1.00  0.00            
ATOM     84  O20 GCD     1      24.970  16.790  13.070  1.00  0.00            
ATOM     85  C25 GCD     1      26.250  16.700  13.730  1.00  0.00            
ATOM     86  H41 GCD     1      27.110  16.300  13.170  1.00  0.00            
ATOM     87  C26 GCD     1      26.580  18.070  14.220  1.00  0.00            
ATOM     88  H42 GCD     1      25.720  18.550  14.700  1.00  0.00            
ATOM     89  O21 GCD     1      27.050  18.870  13.120  1.00  0.00            
ATOM     90  H43 GCD     1      26.460  18.720  12.370  1.00  0.00            
ATOM     91  C27 GCD     1      27.740  18.070  15.310  1.00  0.00            
ATOM     92  H44 GCD     1      28.630  17.820  14.710  1.00  0.00            
ATOM     93  O22 GCD     1      28.040  19.300  15.880  1.00  0.00            
ATOM     94  H45 GCD     1      28.790  19.700  15.400  1.00  0.00            
ATOM     95  C28 GCD     1      27.460  17.030  16.330  1.00  0.00            
ATOM     96  H46 GCD     1      28.330  16.920  16.980  1.00  0.00            
ATOM     97  O23 GCD     1      27.270  15.800  15.590  1.00  0.00            
ATOM     98  C29 GCD     1      26.020  15.750  14.860  1.00  0.00            
ATOM     99  H47 GCD     1      25.190  16.080  15.490  1.00  0.00            
ATOM    100  C30 GCD     1      25.740  14.280  14.520  1.00  0.00            
ATOM    101  H48 GCD     1      26.650  13.890  14.070  1.00  0.00            
ATOM    102  H49 GCD     1      24.910  14.160  13.810  1.00  0.00            
ATOM    103  O24 GCD     1      25.340  13.480  15.670  1.00  0.00            
ATOM    104  H50 GCD     1      26.140  13.260  16.150  1.00  0.00            
ATOM    105  O25 GCD     1      26.210  17.260  17.090  1.00  0.00            
ATOM    106  C31 GCD     1      26.330  17.220  18.570  1.00  0.00            
ATOM    107  H51 GCD     1      27.230  16.640  18.810  1.00  0.00            
ATOM    108  C32 GCD     1      26.410  18.680  19.120  1.00  0.00            
ATOM    109  H52 GCD     1      25.540  19.240  18.760  1.00  0.00            
ATOM    110  O26 GCD     1      27.550  19.350  18.660  1.00  0.00            
ATOM    111  H53 GCD     1      27.610  19.140  17.720  1.00  0.00            
ATOM    112  C33 GCD     1      26.440  18.670  20.650  1.00  0.00            
ATOM    113  H54 GCD     1      27.300  18.060  20.960  1.00  0.00            
ATOM    114  O27 GCD     1      26.440  19.930  21.230  1.00  0.00            
ATOM    115  H55 GCD     1      25.560  20.320  21.260  1.00  0.00            
ATOM    116  C34 GCD     1      25.240  17.790  21.150  1.00  0.00            
ATOM    117  H56 GCD     1      25.340  17.590  22.220  1.00  0.00            
ATOM    118  O28 GCD     1      25.190  16.530  20.540  1.00  0.00            
ATOM    119  C35 GCD     1      25.200  16.460  19.100  1.00  0.00            
ATOM    120  H57 GCD     1      24.260  16.890  18.740  1.00  0.00            
ATOM    121  C36 GCD     1      25.240  15.010  18.790  1.00  0.00            
ATOM    122  H58 GCD     1      25.920  14.410  19.390  1.00  0.00            
ATOM    123  H59 GCD     1      25.600  14.810  17.770  1.00  0.00            
ATOM    124  O29 GCD     1      23.990  14.430  19.030  1.00  0.00            
ATOM    125  H60 GCD     1      23.680  14.540  19.940  1.00  0.00            
ATOM    126  O30 GCD     1      23.930  18.420  20.960  1.00  0.00            
ATOM    127  C37 GCD     1      23.350  19.070  22.120  1.00  0.00            
ATOM    128  H61 GCD     1      24.110  19.210  22.900  1.00  0.00            
ATOM    129  C38 GCD     1      22.850  20.480  21.670  1.00  0.00            
ATOM    130  H62 GCD     1      22.260  20.220  20.780  1.00  0.00            
ATOM    131  O31 GCD     1      24.000  21.200  21.310  1.00  0.00            
ATOM    132  H63 GCD     1      23.650  22.080  21.140  1.00  0.00            
ATOM    133  C39 GCD     1      21.870  21.220  22.620  1.00  0.00            
ATOM    134  H64 GCD     1      22.320  21.600  23.550  1.00  0.00            
ATOM    135  O32 GCD     1      21.280  22.310  21.940  1.00  0.00            
ATOM    136  H65 GCD     1      21.950  22.860  21.510  1.00  0.00            
ATOM    137  C40 GCD     1      20.830  20.190  23.090  1.00  0.00            
ATOM    138  H66 GCD     1      20.270  20.670  23.890  1.00  0.00            
ATOM    139  O33 GCD     1      21.420  18.990  23.600  1.00  0.00            
ATOM    140  C41 GCD     1      22.140  18.210  22.600  1.00  0.00            
ATOM    141  H67 GCD     1      21.480  17.990  21.750  1.00  0.00            
ATOM    142  C42 GCD     1      22.690  16.940  23.230  1.00  0.00            
ATOM    143  H68 GCD     1      23.200  16.210  22.580  1.00  0.00            
ATOM    144  H69 GCD     1      21.860  16.400  23.680  1.00  0.00            
ATOM    145  O34 GCD     1      23.480  17.270  24.340  1.00  0.00            
ATOM    146  H70 GCD     1      23.230  18.180  24.500  1.00  0.00            
ATOM    147  O35 GCD     1      19.920  19.820  22.060  1.00  0.00            
ATOM    148  C43 GCD     1      18.570  19.840  22.410  1.00  0.00            
ATOM    149  H71 GCD     1      18.400  19.980  23.480  1.00  0.00            
ATOM    150  C44 GCD     1      17.920  20.960  21.590  1.00  0.00            
ATOM    151  H72 GCD     1      18.120  20.880  20.510  1.00  0.00            
ATOM    152  O36 GCD     1      18.440  22.160  22.170  1.00  0.00            
ATOM    153  H73 GCD     1      19.400  22.120  22.130  1.00  0.00            
ATOM    154  C45 GCD     1      16.400  20.900  21.690  1.00  0.00            
ATOM    155  H74 GCD     1      16.180  21.090  22.750  1.00  0.00            
ATOM    156  O37 GCD     1      15.730  21.850  20.850  1.00  0.00            
ATOM    157  H75 GCD     1      16.080  22.730  21.010  1.00  0.00            
ATOM    158  C46 GCD     1      15.870  19.510  21.430  1.00  0.00            
ATOM    159  H76 GCD     1      14.830  19.500  21.750  1.00  0.00            
ATOM    160  O38 GCD     1      16.010  19.250  20.040  1.00  0.00            
ATOM    161  O39 GCD     1      16.630  18.610  22.250  1.00  0.00            
ATOM    162  C47 GCD     1      17.940  18.520  21.870  1.00  0.00            
ATOM    163  H77 GCD     1      18.060  18.390  20.790  1.00  0.00            
ATOM    164  C48 GCD     1      18.460  17.270  22.670  1.00  0.00            
ATOM    165  H78 GCD     1      19.520  17.040  22.550  1.00  0.00            
ATOM    166  H79 GCD     1      17.940  16.450  22.160  1.00  0.00            
ATOM    167  O40 GCD     1      18.220  17.440  24.090  1.00  0.00            
ATOM    168  H80 GCD     1      17.540  18.090  24.280  1.00  0.00            
ATOM    169  C1  CT6     2      23.540  22.450  17.560  1.00  0.00            
ATOM    170  C2  CT6     2      24.190  21.270  16.820  1.00  0.00            
ATOM    171  N1  CT6     2      23.720  21.100  15.470  1.00  0.00            
ATOM    172  C3  CT6     2      24.540  21.460  14.360  1.00  0.00            
ATOM    173  C4  CT6     2      24.150  20.920  13.030  1.00  0.00            
ATOM    174  O1  CT6     2      25.560  22.080  14.490  1.00  0.00            
ATOM    175  C5  CT6     2      22.420  20.500  15.260  1.00  0.00            
ATOM    176  C6  CT6     2      21.420  21.180  14.550  1.00  0.00            
ATOM    177  C7  CT6     2      20.240  20.550  14.180  1.00  0.00            
ATOM    178  C8  CT6     2      20.040  19.240  14.520  1.00  0.00            
ATOM    179  C9  CT6     2      20.960  18.490  15.260  1.00  0.00            
ATOM    180  C10 CT6     2      20.720  17.060  15.640  1.00  0.00            
ATOM    181  C11 CT6     2      21.910  16.280  15.790  1.00  0.00            
ATOM    182  C12 CT6     2      21.860  14.890  16.050  1.00  0.00            
ATOM    183  N2  CT6     2      20.730  14.150  16.020  1.00  0.00            
ATOM    184  C13 CT6     2      19.640  15.050  15.990  1.00  0.00            
ATOM    185  C14 CT6     2      18.330  14.700  16.210  1.00  0.00            
ATOM    186  C15 CT6     2      17.880  13.410  16.480  1.00  0.00            
ATOM    187  N3  CT6     2      17.470  12.330  16.620  1.00  0.00            
ATOM    188  C16 CT6     2      17.550  15.880  16.330  1.00  0.00            
ATOM    189  N4  CT6     2      18.340  16.970  16.160  1.00  0.00            
ATOM    190  N5  CT6     2      19.580  16.400  15.890  1.00  0.00            
ATOM    191  C17 CT6     2      22.120  19.180  15.660  1.00  0.00            
ATOM    192  H1  CT6     2      22.530  22.110  17.810  1.00  0.00            
ATOM    193  H2  CT6     2      23.970  22.610  18.560  1.00  0.00            
ATOM    194  H3  CT6     2      23.550  23.410  17.020  1.00  0.00            
ATOM    195  H4  CT6     2      25.270  21.480  16.830  1.00  0.00            
ATOM    196  H5  CT6     2      24.060  20.310  17.340  1.00  0.00            
ATOM    197  H6  CT6     2      24.920  21.130  12.280  1.00  0.00            
ATOM    198  H7  CT6     2      24.050  19.830  13.050  1.00  0.00            
ATOM    199  H8  CT6     2      23.170  21.320  12.740  1.00  0.00            
ATOM    200  H9  CT6     2      21.610  22.250  14.440  1.00  0.00            
ATOM    201  H10 CT6     2      19.520  21.190  13.680  1.00  0.00            
ATOM    202  H11 CT6     2      19.130  18.760  14.170  1.00  0.00            
ATOM    203  H12 CT6     2      22.840  16.800  15.600  1.00  0.00            
ATOM    204  H13 CT6     2      22.780  14.390  16.320  1.00  0.00            
ATOM    205  H14 CT6     2      16.490  16.000  16.480  1.00  0.00            
ATOM    206  H15 CT6     2      22.850  18.690  16.290  1.00  0.00            
TER
ENDMDL
MODEL        1
ATOM      1  H1  GCD     1      15.190  21.240  24.050  1.00  0.00            
ATOM      2  O1  GCD     1      15.530  22.050  23.650  1.00  0.00            
ATOM      3  C1  GCD     1      16.830  21.570  23.040  1.00  0.00            
ATOM      4  H2  GCD     1      17.270  20.880  23.770  1.00  0.00            
ATOM      5  H3  GCD     1      16.530  20.940  22.180  1.00  0.00            
ATOM      6  C2  GCD     1      17.700  22.730  22.560  1.00  0.00            
ATOM      7  H4  GCD     1      18.700  22.280  22.500  1.00  0.00            
ATOM      8  C3  GCD     1      17.760  23.870  23.620  1.00  0.00            
ATOM      9  H5  GCD     1      16.750  24.220  23.890  1.00  0.00            
ATOM     10  C4  GCD     1      18.670  25.000  23.180  1.00  0.00            
ATOM     11  H6  GCD     1      19.720  24.750  22.950  1.00  0.00            
ATOM     12  O2  GCD     1      18.680  26.060  24.120  1.00  0.00            
ATOM     13  H7  GCD     1      18.910  25.650  24.960  1.00  0.00            
ATOM     14  C5  GCD     1      18.190  25.490  21.810  1.00  0.00            
ATOM     15  H8  GCD     1      17.140  25.800  21.890  1.00  0.00            
ATOM     16  O3  GCD     1      18.920  26.580  21.250  1.00  0.00            
ATOM     17  H9  GCD     1      18.740  27.390  21.740  1.00  0.00            
ATOM     18  C6  GCD     1      18.200  24.400  20.840  1.00  0.00            
ATOM     19  O4  GCD     1      17.340  23.300  21.250  1.00  0.00            
ATOM     20  H10 GCD     1      17.870  24.740  19.850  1.00  0.00            
ATOM     21  O5  GCD     1      19.470  23.830  20.650  1.00  0.00            
ATOM     22  C7  GCD     1      19.810  23.630  19.260  1.00  0.00            
ATOM     23  H11 GCD     1      18.930  23.860  18.640  1.00  0.00            
ATOM     24  C8  GCD     1      21.030  24.580  18.970  1.00  0.00            
ATOM     25  H12 GCD     1      21.740  24.390  19.780  1.00  0.00            
ATOM     26  O6  GCD     1      20.540  25.960  18.890  1.00  0.00            
ATOM     27  H13 GCD     1      19.980  26.080  19.670  1.00  0.00            
ATOM     28  C9  GCD     1      21.920  24.220  17.700  1.00  0.00            
ATOM     29  H14 GCD     1      21.260  24.620  16.920  1.00  0.00            
ATOM     30  O7  GCD     1      23.210  24.810  17.580  1.00  0.00            
ATOM     31  H15 GCD     1      23.870  24.280  18.040  1.00  0.00            
ATOM     32  C10 GCD     1      21.960  22.720  17.380  1.00  0.00            
ATOM     33  H16 GCD     1      22.160  22.670  16.310  1.00  0.00            
ATOM     34  O8  GCD     1      20.640  22.170  17.580  1.00  0.00            
ATOM     35  C11 GCD     1      20.090  22.180  18.880  1.00  0.00            
ATOM     36  H17 GCD     1      20.780  21.840  19.660  1.00  0.00            
ATOM     37  C12 GCD     1      18.760  21.260  18.870  1.00  0.00            
ATOM     38  H18 GCD     1      18.100  21.680  18.100  1.00  0.00            
ATOM     39  H19 GCD     1      18.270  21.350  19.850  1.00  0.00            
ATOM     40  O9  GCD     1      19.020  19.920  18.530  1.00  0.00            
ATOM     41  H20 GCD     1      18.470  19.760  17.750  1.00  0.00            
ATOM     42  O10 GCD     1      22.840  22.000  18.140  1.00  0.00            
ATOM     43  C13 GCD     1      23.930  21.400  17.400  1.00  0.00            
ATOM     44  H21 GCD     1      24.070  21.970  16.480  1.00  0.00            
ATOM     45  C14 GCD     1      25.230  21.720  18.170  1.00  0.00            
ATOM     46  H22 GCD     1      25.010  21.260  19.150  1.00  0.00            
ATOM     47  O11 GCD     1      25.400  23.190  18.480  1.00  0.00            
ATOM     48  H23 GCD     1      26.300  23.310  18.810  1.00  0.00            
ATOM     49  C15 GCD     1      26.400  20.950  17.650  1.00  0.00            
ATOM     50  H24 GCD     1      26.600  21.420  16.680  1.00  0.00            
ATOM     51  O12 GCD     1      27.480  21.060  18.580  1.00  0.00            
ATOM     52  H25 GCD     1      27.990  20.250  18.550  1.00  0.00            
ATOM     53  C16 GCD     1      26.140  19.500  17.280  1.00  0.00            
ATOM     54  H26 GCD     1      26.990  19.220  16.660  1.00  0.00            
ATOM     55  O13 GCD     1      24.920  19.370  16.460  1.00  0.00            
ATOM     56  C17 GCD     1      23.710  19.940  17.050  1.00  0.00            
ATOM     57  H27 GCD     1      23.390  19.360  17.920  1.00  0.00            
ATOM     58  C18 GCD     1      22.520  19.600  16.200  1.00  0.00            
ATOM     59  H28 GCD     1      22.530  20.170  15.260  1.00  0.00            
ATOM     60  H29 GCD     1      21.610  19.880  16.740  1.00  0.00            
ATOM     61  O14 GCD     1      22.510  18.200  15.860  1.00  0.00            
ATOM     62  H30 GCD     1      23.370  17.950  15.500  1.00  0.00            
ATOM     63  O15 GCD     1      26.070  18.670  18.400  1.00  0.00            
ATOM     64  C19 GCD     1      26.950  17.550  18.220  1.00  0.00            
ATOM     65  H31 GCD     1      27.210  17.300  17.190  1.00  0.00            
ATOM     66  C20 GCD     1      28.230  17.750  18.960  1.00  0.00            
ATOM     67  H32 GCD     1      27.970  18.140  19.950  1.00  0.00            
ATOM     68  O16 GCD     1      29.050  18.780  18.370  1.00  0.00            
ATOM     69  H33 GCD     1      29.300  18.520  17.470  1.00  0.00            
ATOM     70  C21 GCD     1      29.070  16.450  19.130  1.00  0.00            
ATOM     71  H34 GCD     1      29.350  16.140  18.120  1.00  0.00            
ATOM     72  O17 GCD     1      30.320  16.640  19.870  1.00  0.00            
ATOM     73  H35 GCD     1      30.920  16.010  19.450  1.00  0.00            
ATOM     74  C22 GCD     1      28.120  15.410  19.800  1.00  0.00            
ATOM     75  H36 GCD     1      28.620  14.440  19.820  1.00  0.00            
ATOM     76  O18 GCD     1      26.900  15.300  18.990  1.00  0.00            
ATOM     77  C23 GCD     1      26.090  16.460  18.860  1.00  0.00            
ATOM     78  H37 GCD     1      25.780  16.840  19.840  1.00  0.00            
ATOM     79  C24 GCD     1      24.850  16.130  18.050  1.00  0.00            
ATOM     80  H38 GCD     1      25.070  15.780  17.030  1.00  0.00            
ATOM     81  H39 GCD     1      24.300  17.060  17.900  1.00  0.00            
ATOM     82  O19 GCD     1      23.950  15.290  18.790  1.00  0.00            
ATOM     83  H40 GCD     1      23.810  14.450  18.330  1.00  0.00            
ATOM     84  O20 GCD     1      27.900  15.830  21.200  1.00  0.00            
ATOM     85  C25 GCD     1      28.470  14.940  22.210  1.00  0.00            
ATOM     86  H41 GCD     1      29.270  14.310  21.820  1.00  0.00            
ATOM     87  C26 GCD     1      29.030  15.880  23.260  1.00  0.00            
ATOM     88  H42 GCD     1      28.350  16.720  23.450  1.00  0.00            
ATOM     89  O21 GCD     1      30.200  16.510  22.700  1.00  0.00            
ATOM     90  H43 GCD     1      29.840  16.700  21.830  1.00  0.00            
ATOM     91  C27 GCD     1      29.280  15.060  24.560  1.00  0.00            
ATOM     92  H44 GCD     1      29.970  14.280  24.230  1.00  0.00            
ATOM     93  O22 GCD     1      29.890  15.900  25.510  1.00  0.00            
ATOM     94  H45 GCD     1      29.450  16.760  25.510  1.00  0.00            
ATOM     95  C28 GCD     1      28.030  14.440  25.040  1.00  0.00            
ATOM     96  H46 GCD     1      28.370  13.840  25.880  1.00  0.00            
ATOM     97  O23 GCD     1      27.600  13.520  24.050  1.00  0.00            
ATOM     98  C29 GCD     1      27.360  14.040  22.700  1.00  0.00            
ATOM     99  H47 GCD     1      26.400  14.550  22.810  1.00  0.00            
ATOM    100  C30 GCD     1      27.060  12.890  21.810  1.00  0.00            
ATOM    101  H48 GCD     1      26.870  13.330  20.820  1.00  0.00            
ATOM    102  H49 GCD     1      26.180  12.400  22.230  1.00  0.00            
ATOM    103  O24 GCD     1      28.150  12.060  21.700  1.00  0.00            
ATOM    104  H50 GCD     1      28.350  11.740  22.580  1.00  0.00            
ATOM    105  O25 GCD     1      27.040  15.370  25.290  1.00  0.00            
ATOM    106  C31 GCD     1      26.240  15.070  26.440  1.00  0.00            
ATOM    107  H51 GCD     1      26.380  14.030  26.760  1.00  0.00            
ATOM    108  C32 GCD     1      26.720  15.980  27.560  1.00  0.00            
ATOM    109  H52 GCD     1      26.790  17.000  27.160  1.00  0.00            
ATOM    110  O26 GCD     1      27.960  15.570  28.020  1.00  0.00            
ATOM    111  H53 GCD     1      28.460  16.390  27.920  1.00  0.00            
ATOM    112  C33 GCD     1      25.800  16.080  28.740  1.00  0.00            
ATOM    113  H54 GCD     1      25.840  15.090  29.230  1.00  0.00            
ATOM    114  O27 GCD     1      26.220  16.990  29.670  1.00  0.00            
ATOM    115  H55 GCD     1      27.010  16.800  30.190  1.00  0.00            
ATOM    116  C34 GCD     1      24.380  16.330  28.330  1.00  0.00            
ATOM    117  H56 GCD     1      23.750  16.120  29.200  1.00  0.00            
ATOM    118  O28 GCD     1      24.070  15.390  27.260  1.00  0.00            
ATOM    119  C35 GCD     1      24.810  15.300  26.070  1.00  0.00            
ATOM    120  H57 GCD     1      24.710  16.290  25.610  1.00  0.00            
ATOM    121  C36 GCD     1      24.340  14.220  25.100  1.00  0.00            
ATOM    122  H58 GCD     1      24.410  14.510  24.050  1.00  0.00            
ATOM    123  H59 GCD     1      23.260  14.080  25.280  1.00  0.00            
ATOM    124  O29 GCD     1      24.930  12.950  25.220  1.00  0.00            
ATOM    125  H60 GCD     1      25.820  13.100  24.880  1.00  0.00            
ATOM    126  O30 GCD     1      24.130  17.680  27.830  1.00  0.00            
ATOM    127  C37 GCD     1      23.360  18.540  28.640  1.00  0.00            
ATOM    128  H61 GCD     1      23.400  18.260  29.700  1.00  0.00            
ATOM    129  C38 GCD     1      23.860  19.960  28.390  1.00  0.00            
ATOM    130  H62 GCD     1      23.710  20.150  27.320  1.00  0.00            
ATOM    131  O31 GCD     1      25.300  19.930  28.620  1.00  0.00            
ATOM    132  H63 GCD     1      25.650  19.130  28.220  1.00  0.00            
ATOM    133  C39 GCD     1      23.070  20.970  29.170  1.00  0.00            
ATOM    134  H64 GCD     1      23.190  20.760  30.240  1.00  0.00            
ATOM    135  O32 GCD     1      23.510  22.340  29.000  1.00  0.00            
ATOM    136  H65 GCD     1      24.320  22.370  29.520  1.00  0.00            
ATOM    137  C40 GCD     1      21.580  20.750  28.860  1.00  0.00            
ATOM    138  H66 GCD     1      21.060  21.340  29.630  1.00  0.00            
ATOM    139  O33 GCD     1      21.290  19.410  29.090  1.00  0.00            
ATOM    140  C41 GCD     1      21.860  18.460  28.280  1.00  0.00            
ATOM    141  H67 GCD     1      21.780  18.670  27.210  1.00  0.00            
ATOM    142  C42 GCD     1      21.200  17.040  28.430  1.00  0.00            
ATOM    143  H68 GCD     1      21.590  16.290  27.740  1.00  0.00            
ATOM    144  H69 GCD     1      20.120  17.220  28.300  1.00  0.00            
ATOM    145  O34 GCD     1      21.510  16.540  29.700  1.00  0.00            
ATOM    146  H70 GCD     1      20.860  15.940  30.100  1.00  0.00            
ATOM    147  O35 GCD     1      21.250  21.150  27.550  1.00  0.00            
ATOM    148  C43 GCD     1      20.000  21.880  27.510  1.00  0.00            
ATOM    149  H71 GCD     1      19.440  21.910  28.450  1.00  0.00            
ATOM    150  C44 GCD     1      20.290  23.220  27.100  1.00  0.00            
ATOM    151  H72 GCD     1      20.790  23.250  26.120  1.00  0.00            
ATOM    152  O36 GCD     1      21.110  23.850  28.080  1.00  0.00            
ATOM    153  H73 GCD     1      21.900  23.340  28.260  1.00  0.00            
ATOM    154  C45 GCD     1      18.990  24.060  26.990  1.00  0.00            
ATOM    155  H74 GCD     1      18.600  24.100  28.020  1.00  0.00            
ATOM    156  O37 GCD     1      19.310  25.410  26.590  1.00  0.00            
ATOM    157  H75 GCD     1      20.060  25.710  27.120  1.00  0.00            
ATOM    158  C46 GCD     1      18.000  23.350  26.070  1.00  0.00            
ATOM    159  H76 GCD     1      17.020  23.820  26.050  1.00  0.00            
ATOM    160  O38 GCD     1      18.460  23.290  24.740  1.00  0.00            
ATOM    161  O39 GCD     1      17.840  21.940  26.520  1.00  0.00            
ATOM    162  C47 GCD     1      19.090  21.160  26.540  1.00  0.00            
ATOM    163  H77 GCD     1      19.500  21.160  25.520  1.00  0.00            
ATOM    164  C48 GCD     1      18.700  19.720  26.830  1.00  0.00            
ATOM    165  H78 GCD     1      18.230  19.620  27.810  1.00  0.00            
ATOM    166  H79 GCD     1      19.610  19.110  26.920  1.00  0.00            
ATOM    167  O40 GCD     1      17.900  19.190  25.730  1.00  0.00            
ATOM    168  H80 GCD     1      17.150  19.790  25.660  1.00  0.00            
ATOM    169  C1  CT6     2      23.260  26.750  27.360  1.00  0.00            
ATOM    170  C2  CT6     2      24.290  25.620  27.050  1.00  0.00            
ATOM    171  N1  CT6     2      24.540  25.490  25.560  1.00  0.00            
ATOM    172  C3  CT6     2      25.630  26.240  25.010  1.00  0.00            
ATOM    173  C4  CT6     2      26.240  27.370  25.880  1.00  0.00            
ATOM    174  O1  CT6     2      26.130  25.970  23.910  1.00  0.00            
ATOM    175  C5  CT6     2      23.750  24.620  24.820  1.00  0.00            
ATOM    176  C6  CT6     2      23.010  25.190  23.780  1.00  0.00            
ATOM    177  C7  CT6     2      22.150  24.440  22.930  1.00  0.00            
ATOM    178  C8  CT6     2      22.110  23.060  23.160  1.00  0.00            
ATOM    179  C9  CT6     2      22.910  22.460  24.090  1.00  0.00            
ATOM    180  C10 CT6     2      22.910  20.970  24.250  1.00  0.00            
ATOM    181  C11 CT6     2      24.170  20.380  24.590  1.00  0.00            
ATOM    182  C12 CT6     2      24.380  18.960  24.730  1.00  0.00            
ATOM    183  N2  CT6     2      23.340  18.130  24.640  1.00  0.00            
ATOM    184  C13 CT6     2      22.170  18.790  24.340  1.00  0.00            
ATOM    185  C14 CT6     2      21.010  18.080  24.000  1.00  0.00            
ATOM    186  C15 CT6     2      20.720  16.670  24.170  1.00  0.00            
ATOM    187  N3  CT6     2      20.490  15.550  24.360  1.00  0.00            
ATOM    188  C16 CT6     2      20.080  19.060  23.560  1.00  0.00            
ATOM    189  N4  CT6     2      20.630  20.260  23.470  1.00  0.00            
ATOM    190  N5  CT6     2      21.960  20.040  23.840  1.00  0.00            
ATOM    191  C17 CT6     2      23.750  23.200  24.950  1.00  0.00            
ATOM    192  H1  CT6     2      23.780  27.700  27.190  1.00  0.00            
ATOM    193  H2  CT6     2      22.330  26.760  26.780  1.00  0.00            
ATOM    194  H3  CT6     2      23.140  26.720  28.450  1.00  0.00            
ATOM    195  H4  CT6     2      25.190  25.870  27.640  1.00  0.00            
ATOM    196  H5  CT6     2      23.890  24.690  27.480  1.00  0.00            
ATOM    197  H6  CT6     2      25.480  28.150  26.000  1.00  0.00            
ATOM    198  H7  CT6     2      26.700  27.040  26.820  1.00  0.00            
ATOM    199  H8  CT6     2      26.950  28.040  25.390  1.00  0.00            
ATOM    200  H9  CT6     2      23.160  26.240  23.540  1.00  0.00            
ATOM    201  H10 CT6     2      21.610  24.850  22.080  1.00  0.00            
ATOM    202  H11 CT6     2      21.440  22.440  22.570  1.00  0.00            
ATOM    203  H12 CT6     2      25.010  21.050  24.700  1.00  0.00            
ATOM    204  H13 CT6     2      25.360  18.520  24.910  1.00  0.00            
ATOM    205  H14 CT6     2      19.040  19.000  23.280  1.00  0.00            
ATOM    206  H15 CT6     2      24.240  22.720  25.790  1.00  0.00            
TER
ENDMDL
MODEL        1
ATOM      1  H1  GCD     1       0.460  17.150  18.720  1.00  0.00            
ATOM      2  O1  GCD     1      -0.010  17.330  19.540  1.00  0.00            
ATOM      3  C1  GCD     1       0.890  17.710  20.540  1.00  0.00            
ATOM      4  H2  GCD     1       0.280  18.010  21.400  1.00  0.00            
ATOM      5  H3  GCD     1       1.560  16.900  20.870  1.00  0.00            
ATOM      6  C2  GCD     1       1.800  18.860  20.080  1.00  0.00            
ATOM      7  H4  GCD     1       2.400  19.160  20.940  1.00  0.00            
ATOM      8  C3  GCD     1       1.140  20.130  19.510  1.00  0.00            
ATOM      9  H5  GCD     1       0.450  19.800  18.730  1.00  0.00            
ATOM     10  C4  GCD     1       2.090  21.160  18.960  1.00  0.00            
ATOM     11  H6  GCD     1       2.590  21.550  19.850  1.00  0.00            
ATOM     12  O2  GCD     1       1.420  22.250  18.340  1.00  0.00            
ATOM     13  H7  GCD     1       2.180  22.660  17.910  1.00  0.00            
ATOM     14  C5  GCD     1       3.150  20.600  18.030  1.00  0.00            
ATOM     15  H8  GCD     1       2.620  20.240  17.130  1.00  0.00            
ATOM     16  O3  GCD     1       4.100  21.540  17.600  1.00  0.00            
ATOM     17  H9  GCD     1       4.300  22.040  18.410  1.00  0.00            
ATOM     18  C6  GCD     1       3.720  19.340  18.670  1.00  0.00            
ATOM     19  O4  GCD     1       2.760  18.370  19.080  1.00  0.00            
ATOM     20  H10 GCD     1       4.330  18.790  17.950  1.00  0.00            
ATOM     21  O5  GCD     1       4.440  19.700  19.830  1.00  0.00            
ATOM     22  C7  GCD     1       5.810  19.940  19.760  1.00  0.00            
ATOM     23  H11 GCD     1       5.980  20.160  18.700  1.00  0.00            
ATOM     24  C8  GCD     1       6.170  21.240  20.410  1.00  0.00            
ATOM     25  H12 GCD     1       5.930  21.160  21.480  1.00  0.00            
ATOM     26  O6  GCD     1       5.490  22.260  19.720  1.00  0.00            
ATOM     27  H13 GCD     1       6.060  23.020  19.880  1.00  0.00            
ATOM     28  C9  GCD     1       7.690  21.480  20.220  1.00  0.00            
ATOM     29  H14 GCD     1       7.920  21.460  19.150  1.00  0.00            
ATOM     30  O7  GCD     1       8.020  22.740  20.810  1.00  0.00            
ATOM     31  H15 GCD     1       8.010  22.690  21.770  1.00  0.00            
ATOM     32  C10 GCD     1       8.420  20.330  20.810  1.00  0.00            
ATOM     33  H16 GCD     1       9.510  20.460  20.810  1.00  0.00            
ATOM     34  O8  GCD     1       8.080  19.160  20.030  1.00  0.00            
ATOM     35  C11 GCD     1       6.690  18.760  20.200  1.00  0.00            
ATOM     36  H17 GCD     1       6.460  18.470  21.230  1.00  0.00            
ATOM     37  C12 GCD     1       6.480  17.520  19.310  1.00  0.00            
ATOM     38  H18 GCD     1       5.480  17.130  19.510  1.00  0.00            
ATOM     39  H19 GCD     1       7.010  16.660  19.750  1.00  0.00            
ATOM     40  O9  GCD     1       6.700  17.620  17.900  1.00  0.00            
ATOM     41  H20 GCD     1       7.430  18.230  17.750  1.00  0.00            
ATOM     42  O10 GCD     1       7.940  20.070  22.160  1.00  0.00            
ATOM     43  C13 GCD     1       8.810  20.460  23.180  1.00  0.00            
ATOM     44  H21 GCD     1       9.640  21.080  22.810  1.00  0.00            
ATOM     45  C14 GCD     1       8.050  21.300  24.270  1.00  0.00            
ATOM     46  H22 GCD     1       7.140  20.720  24.470  1.00  0.00            
ATOM     47  O11 GCD     1       7.690  22.550  23.700  1.00  0.00            
ATOM     48  H23 GCD     1       7.150  23.010  24.350  1.00  0.00            
ATOM     49  C15 GCD     1       8.860  21.500  25.580  1.00  0.00            
ATOM     50  H24 GCD     1       9.780  22.050  25.350  1.00  0.00            
ATOM     51  O12 GCD     1       8.100  22.160  26.600  1.00  0.00            
ATOM     52  H25 GCD     1       8.210  21.570  27.350  1.00  0.00            
ATOM     53  C16 GCD     1       9.350  20.150  26.030  1.00  0.00            
ATOM     54  H26 GCD     1       9.930  20.130  26.960  1.00  0.00            
ATOM     55  O13 GCD     1      10.120  19.500  25.020  1.00  0.00            
ATOM     56  C17 GCD     1       9.360  19.230  23.830  1.00  0.00            
ATOM     57  H27 GCD     1       8.490  18.580  24.020  1.00  0.00            
ATOM     58  C18 GCD     1      10.330  18.510  22.880  1.00  0.00            
ATOM     59  H28 GCD     1      11.250  19.090  22.740  1.00  0.00            
ATOM     60  H29 GCD     1       9.900  18.530  21.880  1.00  0.00            
ATOM     61  O14 GCD     1      10.630  17.130  23.310  1.00  0.00            
ATOM     62  H30 GCD     1      11.110  17.300  24.130  1.00  0.00            
ATOM     63  O15 GCD     1       8.190  19.360  26.380  1.00  0.00            
ATOM     64  C19 GCD     1       8.180  18.590  27.530  1.00  0.00            
ATOM     65  H31 GCD     1       9.180  18.400  27.940  1.00  0.00            
ATOM     66  C20 GCD     1       7.410  19.270  28.600  1.00  0.00            
ATOM     67  H32 GCD     1       6.380  19.450  28.260  1.00  0.00            
ATOM     68  O16 GCD     1       8.150  20.470  28.970  1.00  0.00            
ATOM     69  H33 GCD     1       7.560  20.750  29.680  1.00  0.00            
ATOM     70  C21 GCD     1       7.180  18.350  29.790  1.00  0.00            
ATOM     71  H34 GCD     1       8.170  18.330  30.280  1.00  0.00            
ATOM     72  O17 GCD     1       6.340  18.950  30.760  1.00  0.00            
ATOM     73  H35 GCD     1       5.630  18.330  31.000  1.00  0.00            
ATOM     74  C22 GCD     1       6.650  16.950  29.430  1.00  0.00            
ATOM     75  H36 GCD     1       6.620  16.340  30.340  1.00  0.00            
ATOM     76  O18 GCD     1       7.520  16.400  28.480  1.00  0.00            
ATOM     77  C23 GCD     1       7.570  17.220  27.220  1.00  0.00            
ATOM     78  H37 GCD     1       6.540  17.460  26.940  1.00  0.00            
ATOM     79  C24 GCD     1       8.230  16.390  26.050  1.00  0.00            
ATOM     80  H38 GCD     1       9.270  16.220  26.360  1.00  0.00            
ATOM     81  H39 GCD     1       8.230  16.970  25.120  1.00  0.00            
ATOM     82  O19 GCD     1       7.520  15.130  25.880  1.00  0.00            
ATOM     83  H40 GCD     1       7.450  14.680  26.730  1.00  0.00            
ATOM     84  O20 GCD     1       5.270  17.110  28.990  1.00  0.00            
ATOM     85  C25 GCD     1       4.330  16.060  29.480  1.00  0.00            
ATOM     86  H41 GCD     1       4.860  15.180  29.850  1.00  0.00            
ATOM     87  C26 GCD     1       3.470  16.600  30.670  1.00  0.00            
ATOM     88  H42 GCD     1       2.980  17.540  30.420  1.00  0.00            
ATOM     89  O21 GCD     1       4.250  16.790  31.800  1.00  0.00            
ATOM     90  H43 GCD     1       4.460  15.920  32.150  1.00  0.00            
ATOM     91  C27 GCD     1       2.330  15.650  31.030  1.00  0.00            
ATOM     92  H44 GCD     1       2.670  14.670  31.400  1.00  0.00            
ATOM     93  O22 GCD     1       1.600  16.190  32.080  1.00  0.00            
ATOM     94  H45 GCD     1       1.190  16.990  31.730  1.00  0.00            
ATOM     95  C28 GCD     1       1.500  15.420  29.810  1.00  0.00            
ATOM     96  H46 GCD     1       0.630  14.760  29.870  1.00  0.00            
ATOM     97  O23 GCD     1       2.360  14.850  28.910  1.00  0.00            
ATOM     98  C29 GCD     1       3.400  15.700  28.350  1.00  0.00            
ATOM     99  H47 GCD     1       3.030  16.650  27.950  1.00  0.00            
ATOM    100  C30 GCD     1       4.110  15.040  27.120  1.00  0.00            
ATOM    101  H48 GCD     1       4.580  14.050  27.240  1.00  0.00            
ATOM    102  H49 GCD     1       4.880  15.710  26.730  1.00  0.00            
ATOM    103  O24 GCD     1       3.150  14.750  26.090  1.00  0.00            
ATOM    104  H50 GCD     1       3.630  14.180  25.470  1.00  0.00            
ATOM    105  O25 GCD     1       0.910  16.650  29.320  1.00  0.00            
ATOM    106  C31 GCD     1      -0.400  17.030  29.840  1.00  0.00            
ATOM    107  H51 GCD     1      -0.600  16.490  30.770  1.00  0.00            
ATOM    108  C32 GCD     1      -0.320  18.510  30.250  1.00  0.00            
ATOM    109  H52 GCD     1       0.030  18.980  29.320  1.00  0.00            
ATOM    110  O26 GCD     1       0.530  18.700  31.380  1.00  0.00            
ATOM    111  H53 GCD     1       0.680  19.620  31.600  1.00  0.00            
ATOM    112  C33 GCD     1      -1.740  19.100  30.530  1.00  0.00            
ATOM    113  H54 GCD     1      -2.210  18.680  31.430  1.00  0.00            
ATOM    114  O27 GCD     1      -1.750  20.510  30.690  1.00  0.00            
ATOM    115  H55 GCD     1      -1.390  20.880  29.870  1.00  0.00            
ATOM    116  C34 GCD     1      -2.660  18.720  29.320  1.00  0.00            
ATOM    117  H56 GCD     1      -3.690  19.030  29.480  1.00  0.00            
ATOM    118  O28 GCD     1      -2.740  17.340  29.160  1.00  0.00            
ATOM    119  C35 GCD     1      -1.490  16.680  28.830  1.00  0.00            
ATOM    120  H57 GCD     1      -1.210  17.100  27.860  1.00  0.00            
ATOM    121  C36 GCD     1      -1.840  15.210  28.670  1.00  0.00            
ATOM    122  H58 GCD     1      -2.260  14.920  29.640  1.00  0.00            
ATOM    123  H59 GCD     1      -0.910  14.690  28.430  1.00  0.00            
ATOM    124  O29 GCD     1      -2.790  14.980  27.660  1.00  0.00            
ATOM    125  H60 GCD     1      -3.660  14.870  28.070  1.00  0.00            
ATOM    126  O30 GCD     1      -2.120  19.290  28.120  1.00  0.00            
ATOM    127  C37 GCD     1      -2.990  20.200  27.460  1.00  0.00            
ATOM    128  H61 GCD     1      -3.850  20.500  28.060  1.00  0.00            
ATOM    129  C38 GCD     1      -2.210  21.420  26.970  1.00  0.00            
ATOM    130  H62 GCD     1      -1.300  21.090  26.460  1.00  0.00            
ATOM    131  O31 GCD     1      -1.770  22.140  28.160  1.00  0.00            
ATOM    132  H63 GCD     1      -2.600  22.510  28.490  1.00  0.00            
ATOM    133  C39 GCD     1      -2.970  22.340  26.080  1.00  0.00            
ATOM    134  H64 GCD     1      -3.950  22.560  26.530  1.00  0.00            
ATOM    135  O32 GCD     1      -2.200  23.440  25.520  1.00  0.00            
ATOM    136  H65 GCD     1      -2.110  23.250  24.580  1.00  0.00            
ATOM    137  C40 GCD     1      -3.430  21.470  24.850  1.00  0.00            
ATOM    138  H66 GCD     1      -4.100  22.030  24.200  1.00  0.00            
ATOM    139  O33 GCD     1      -4.160  20.350  25.320  1.00  0.00            
ATOM    140  C41 GCD     1      -3.470  19.480  26.210  1.00  0.00            
ATOM    141  H67 GCD     1      -2.600  19.010  25.730  1.00  0.00            
ATOM    142  C42 GCD     1      -4.410  18.260  26.550  1.00  0.00            
ATOM    143  H68 GCD     1      -3.820  17.510  27.100  1.00  0.00            
ATOM    144  H69 GCD     1      -4.740  17.800  25.610  1.00  0.00            
ATOM    145  O34 GCD     1      -5.650  18.560  27.290  1.00  0.00            
ATOM    146  H70 GCD     1      -6.360  18.490  26.640  1.00  0.00            
ATOM    147  O35 GCD     1      -2.210  21.210  24.150  1.00  0.00            
ATOM    148  C43 GCD     1      -2.370  21.100  22.670  1.00  0.00            
ATOM    149  H71 GCD     1      -3.420  21.260  22.420  1.00  0.00            
ATOM    150  C44 GCD     1      -1.670  22.320  22.090  1.00  0.00            
ATOM    151  H72 GCD     1      -0.640  22.360  22.470  1.00  0.00            
ATOM    152  O36 GCD     1      -2.390  23.520  22.400  1.00  0.00            
ATOM    153  H73 GCD     1      -3.260  23.480  21.990  1.00  0.00            
ATOM    154  C45 GCD     1      -1.610  22.130  20.520  1.00  0.00            
ATOM    155  H74 GCD     1      -2.640  22.260  20.160  1.00  0.00            
ATOM    156  O37 GCD     1      -0.880  23.140  19.780  1.00  0.00            
ATOM    157  H75 GCD     1      -0.130  22.700  19.370  1.00  0.00            
ATOM    158  C46 GCD     1      -1.030  20.790  20.130  1.00  0.00            
ATOM    159  H76 GCD     1      -1.240  20.640  19.070  1.00  0.00            
ATOM    160  O38 GCD     1       0.320  20.770  20.510  1.00  0.00            
ATOM    161  O39 GCD     1      -1.770  19.770  20.800  1.00  0.00            
ATOM    162  C47 GCD     1      -1.730  19.790  22.140  1.00  0.00            
ATOM    163  H77 GCD     1      -0.720  19.670  22.550  1.00  0.00            
ATOM    164  C48 GCD     1      -2.630  18.610  22.660  1.00  0.00            
ATOM    165  H78 GCD     1      -2.890  18.750  23.720  1.00  0.00            
ATOM    166  H79 GCD     1      -2.090  17.650  22.630  1.00  0.00            
ATOM    167  O40 GCD     1      -3.840  18.480  21.960  1.00  0.00            
ATOM    168  H80 GCD     1      -3.560  18.560  21.040  1.00  0.00            
ATOM    169  C1  CT6     2       0.750  24.490  26.640  1.00  0.00            
ATOM    170  C2  CT6     2       1.640  24.550  27.870  1.00  0.00            
ATOM    171  N1  CT6     2       1.180  23.630  28.900  1.00  0.00            
ATOM    172  C3  CT6     2       0.490  24.060  30.020  1.00  0.00            
ATOM    173  C4  CT6     2      -0.550  25.200  29.790  1.00  0.00            
ATOM    174  O1  CT6     2       0.510  23.500  31.050  1.00  0.00            
ATOM    175  C5  CT6     2       1.880  22.390  28.900  1.00  0.00            
ATOM    176  C6  CT6     2       2.830  22.160  29.900  1.00  0.00            
ATOM    177  C7  CT6     2       3.600  20.940  29.830  1.00  0.00            
ATOM    178  C8  CT6     2       3.370  20.030  28.830  1.00  0.00            
ATOM    179  C9  CT6     2       2.360  20.260  27.860  1.00  0.00            
ATOM    180  C10 CT6     2       2.170  19.240  26.860  1.00  0.00            
ATOM    181  C11 CT6     2       0.850  18.960  26.390  1.00  0.00            
ATOM    182  C12 CT6     2       0.600  18.230  25.190  1.00  0.00            
ATOM    183  N2  CT6     2       1.540  17.930  24.390  1.00  0.00            
ATOM    184  C13 CT6     2       2.740  18.240  24.840  1.00  0.00            
ATOM    185  C14 CT6     2       3.880  18.130  24.160  1.00  0.00            
ATOM    186  C15 CT6     2       4.050  17.540  22.930  1.00  0.00            
ATOM    187  N3  CT6     2       4.140  17.030  21.900  1.00  0.00            
ATOM    188  C16 CT6     2       4.930  18.540  24.970  1.00  0.00            
ATOM    189  N4  CT6     2       4.440  18.970  26.150  1.00  0.00            
ATOM    190  N5  CT6     2       3.100  18.700  26.070  1.00  0.00            
ATOM    191  C17 CT6     2       1.680  21.500  27.910  1.00  0.00            
ATOM    192  H1  CT6     2       0.790  25.320  25.920  1.00  0.00            
ATOM    193  H2  CT6     2       1.090  23.580  26.140  1.00  0.00            
ATOM    194  H3  CT6     2      -0.320  24.550  26.860  1.00  0.00            
ATOM    195  H4  CT6     2       2.610  24.140  27.570  1.00  0.00            
ATOM    196  H5  CT6     2       1.730  25.560  28.280  1.00  0.00            
ATOM    197  H6  CT6     2      -0.910  25.610  30.740  1.00  0.00            
ATOM    198  H7  CT6     2      -0.250  26.080  29.210  1.00  0.00            
ATOM    199  H8  CT6     2      -1.430  24.900  29.220  1.00  0.00            
ATOM    200  H9  CT6     2       3.000  22.950  30.630  1.00  0.00            
ATOM    201  H10 CT6     2       4.310  20.750  30.630  1.00  0.00            
ATOM    202  H11 CT6     2       4.170  19.290  28.760  1.00  0.00            
ATOM    203  H12 CT6     2      -0.030  19.330  26.910  1.00  0.00            
ATOM    204  H13 CT6     2      -0.370  17.960  24.820  1.00  0.00            
ATOM    205  H14 CT6     2       5.980  18.570  24.740  1.00  0.00            
ATOM    206  H15 CT6     2       0.880  21.730  27.210  1.00  0.00            
TER
ENDMDL
MODEL        1
ATOM      1  H1  GCD     1      16.960  23.990  21.990  1.00  0.00            
ATOM      2  O1  GCD     1      17.750  23.750  22.490  1.00  0.00            
ATOM      3  C1  GCD     1      18.250  24.920  23.150  1.00  0.00            
ATOM      4  H2  GCD     1      17.510  25.570  23.630  1.00  0.00            
ATOM      5  H3  GCD     1      18.850  24.560  24.000  1.00  0.00            
ATOM      6  C2  GCD     1      19.050  25.850  22.200  1.00  0.00            
ATOM      7  H4  GCD     1      19.650  25.320  21.450  1.00  0.00            
ATOM      8  C3  GCD     1      20.040  26.690  23.010  1.00  0.00            
ATOM      9  H5  GCD     1      19.440  27.020  23.870  1.00  0.00            
ATOM     10  C4  GCD     1      20.510  27.880  22.130  1.00  0.00            
ATOM     11  H6  GCD     1      21.210  27.490  21.390  1.00  0.00            
ATOM     12  O2  GCD     1      21.210  28.850  22.880  1.00  0.00            
ATOM     13  H7  GCD     1      21.770  28.360  23.490  1.00  0.00            
ATOM     14  C5  GCD     1      19.400  28.600  21.390  1.00  0.00            
ATOM     15  H8  GCD     1      18.680  28.990  22.120  1.00  0.00            
ATOM     16  O3  GCD     1      19.900  29.660  20.600  1.00  0.00            
ATOM     17  H9  GCD     1      20.730  29.860  21.030  1.00  0.00            
ATOM     18  C6  GCD     1      18.680  27.620  20.550  1.00  0.00            
ATOM     19  O4  GCD     1      18.180  26.680  21.470  1.00  0.00            
ATOM     20  H10 GCD     1      17.830  28.070  20.030  1.00  0.00            
ATOM     21  O5  GCD     1      19.410  26.960  19.470  1.00  0.00            
ATOM     22  C7  GCD     1      19.000  27.210  18.130  1.00  0.00            
ATOM     23  H11 GCD     1      18.530  28.190  18.010  1.00  0.00            
ATOM     24  C8  GCD     1      20.320  27.280  17.400  1.00  0.00            
ATOM     25  H12 GCD     1      20.780  26.280  17.420  1.00  0.00            
ATOM     26  O6  GCD     1      21.160  28.310  17.890  1.00  0.00            
ATOM     27  H13 GCD     1      20.770  28.300  18.780  1.00  0.00            
ATOM     28  C9  GCD     1      20.080  27.490  15.900  1.00  0.00            
ATOM     29  H14 GCD     1      19.690  28.510  15.740  1.00  0.00            
ATOM     30  O7  GCD     1      21.380  27.500  15.170  1.00  0.00            
ATOM     31  H15 GCD     1      21.960  28.050  15.710  1.00  0.00            
ATOM     32  C10 GCD     1      19.090  26.520  15.350  1.00  0.00            
ATOM     33  H16 GCD     1      18.900  26.800  14.310  1.00  0.00            
ATOM     34  O8  GCD     1      17.820  26.520  16.080  1.00  0.00            
ATOM     35  C11 GCD     1      18.110  26.150  17.500  1.00  0.00            
ATOM     36  H17 GCD     1      18.620  25.180  17.520  1.00  0.00            
ATOM     37  C12 GCD     1      16.740  25.890  18.100  1.00  0.00            
ATOM     38  H18 GCD     1      16.900  25.960  19.180  1.00  0.00            
ATOM     39  H19 GCD     1      16.270  24.940  17.820  1.00  0.00            
ATOM     40  O9  GCD     1      15.800  26.960  17.870  1.00  0.00            
ATOM     41  H20 GCD     1      16.260  27.660  17.400  1.00  0.00            
ATOM     42  O10 GCD     1      19.750  25.270  15.430  1.00  0.00            
ATOM     43  C13 GCD     1      19.640  24.390  14.300  1.00  0.00            
ATOM     44  H21 GCD     1      18.840  24.760  13.640  1.00  0.00            
ATOM     45  C14 GCD     1      20.930  24.560  13.460  1.00  0.00            
ATOM     46  H22 GCD     1      21.770  24.510  14.160  1.00  0.00            
ATOM     47  O11 GCD     1      21.030  25.840  12.790  1.00  0.00            
ATOM     48  H23 GCD     1      21.270  26.470  13.480  1.00  0.00            
ATOM     49  C15 GCD     1      20.990  23.480  12.340  1.00  0.00            
ATOM     50  H24 GCD     1      20.170  23.590  11.620  1.00  0.00            
ATOM     51  O12 GCD     1      22.200  23.460  11.590  1.00  0.00            
ATOM     52  H25 GCD     1      22.750  22.800  12.040  1.00  0.00            
ATOM     53  C16 GCD     1      20.620  22.090  12.890  1.00  0.00            
ATOM     54  H26 GCD     1      20.480  21.310  12.130  1.00  0.00            
ATOM     55  O13 GCD     1      19.450  22.070  13.670  1.00  0.00            
ATOM     56  C17 GCD     1      19.410  22.960  14.730  1.00  0.00            
ATOM     57  H27 GCD     1      20.160  22.670  15.480  1.00  0.00            
ATOM     58  C18 GCD     1      18.120  22.710  15.500  1.00  0.00            
ATOM     59  H28 GCD     1      17.320  22.800  14.760  1.00  0.00            
ATOM     60  H29 GCD     1      18.010  23.450  16.310  1.00  0.00            
ATOM     61  O14 GCD     1      18.080  21.350  16.020  1.00  0.00            
ATOM     62  H30 GCD     1      17.950  20.800  15.240  1.00  0.00            
ATOM     63  O15 GCD     1      21.600  21.550  13.810  1.00  0.00            
ATOM     64  C19 GCD     1      22.500  20.630  13.220  1.00  0.00            
ATOM     65  H31 GCD     1      22.530  20.590  12.130  1.00  0.00            
ATOM     66  C20 GCD     1      23.870  20.980  13.740  1.00  0.00            
ATOM     67  H32 GCD     1      23.900  21.100  14.830  1.00  0.00            
ATOM     68  O16 GCD     1      24.310  22.180  13.050  1.00  0.00            
ATOM     69  H33 GCD     1      25.200  22.490  13.280  1.00  0.00            
ATOM     70  C21 GCD     1      24.890  19.920  13.320  1.00  0.00            
ATOM     71  H34 GCD     1      24.890  19.930  12.230  1.00  0.00            
ATOM     72  O17 GCD     1      26.270  20.090  13.800  1.00  0.00            
ATOM     73  H35 GCD     1      26.510  21.010  13.630  1.00  0.00            
ATOM     74  C22 GCD     1      24.340  18.540  13.740  1.00  0.00            
ATOM     75  H36 GCD     1      25.000  17.780  13.320  1.00  0.00            
ATOM     76  O18 GCD     1      23.040  18.330  13.290  1.00  0.00            
ATOM     77  C23 GCD     1      22.060  19.260  13.720  1.00  0.00            
ATOM     78  H37 GCD     1      21.970  19.280  14.810  1.00  0.00            
ATOM     79  C24 GCD     1      20.700  18.750  13.230  1.00  0.00            
ATOM     80  H38 GCD     1      19.900  19.450  13.490  1.00  0.00            
ATOM     81  H39 GCD     1      20.500  17.770  13.680  1.00  0.00            
ATOM     82  O19 GCD     1      20.580  18.610  11.810  1.00  0.00            
ATOM     83  H40 GCD     1      21.100  17.830  11.580  1.00  0.00            
ATOM     84  O20 GCD     1      24.400  18.400  15.150  1.00  0.00            
ATOM     85  C25 GCD     1      25.030  17.190  15.600  1.00  0.00            
ATOM     86  H41 GCD     1      25.180  16.510  14.750  1.00  0.00            
ATOM     87  C26 GCD     1      26.400  17.580  16.230  1.00  0.00            
ATOM     88  H42 GCD     1      26.290  18.330  17.030  1.00  0.00            
ATOM     89  O21 GCD     1      27.380  17.980  15.230  1.00  0.00            
ATOM     90  H43 GCD     1      27.000  18.730  14.770  1.00  0.00            
ATOM     91  C27 GCD     1      26.930  16.330  16.910  1.00  0.00            
ATOM     92  H44 GCD     1      27.110  15.560  16.150  1.00  0.00            
ATOM     93  O22 GCD     1      28.150  16.680  17.580  1.00  0.00            
ATOM     94  H45 GCD     1      28.880  16.890  17.000  1.00  0.00            
ATOM     95  C28 GCD     1      25.990  15.770  17.970  1.00  0.00            
ATOM     96  H46 GCD     1      26.340  14.900  18.540  1.00  0.00            
ATOM     97  O23 GCD     1      24.760  15.430  17.270  1.00  0.00            
ATOM     98  C29 GCD     1      24.130  16.610  16.700  1.00  0.00            
ATOM     99  H47 GCD     1      23.920  17.360  17.470  1.00  0.00            
ATOM    100  C30 GCD     1      22.840  16.060  16.120  1.00  0.00            
ATOM    101  H48 GCD     1      23.040  15.350  15.310  1.00  0.00            
ATOM    102  H49 GCD     1      22.280  16.940  15.790  1.00  0.00            
ATOM    103  O24 GCD     1      21.990  15.560  17.140  1.00  0.00            
ATOM    104  H50 GCD     1      22.320  14.710  17.440  1.00  0.00            
ATOM    105  O25 GCD     1      25.760  16.780  18.990  1.00  0.00            
ATOM    106  C31 GCD     1      25.640  16.230  20.290  1.00  0.00            
ATOM    107  H51 GCD     1      25.610  15.130  20.210  1.00  0.00            
ATOM    108  C32 GCD     1      26.920  16.820  21.080  1.00  0.00            
ATOM    109  H52 GCD     1      26.930  17.880  20.780  1.00  0.00            
ATOM    110  O26 GCD     1      28.080  16.300  20.500  1.00  0.00            
ATOM    111  H53 GCD     1      27.970  16.400  19.540  1.00  0.00            
ATOM    112  C33 GCD     1      26.740  16.650  22.580  1.00  0.00            
ATOM    113  H54 GCD     1      26.660  15.570  22.760  1.00  0.00            
ATOM    114  O27 GCD     1      27.780  17.220  23.420  1.00  0.00            
ATOM    115  H55 GCD     1      27.720  18.180  23.290  1.00  0.00            
ATOM    116  C34 GCD     1      25.350  17.170  23.080  1.00  0.00            
ATOM    117  H56 GCD     1      25.130  16.920  24.120  1.00  0.00            
ATOM    118  O28 GCD     1      24.410  16.450  22.270  1.00  0.00            
ATOM    119  C35 GCD     1      24.330  16.780  20.920  1.00  0.00            
ATOM    120  H57 GCD     1      24.280  17.880  20.850  1.00  0.00            
ATOM    121  C36 GCD     1      22.970  16.310  20.360  1.00  0.00            
ATOM    122  H58 GCD     1      22.820  15.280  20.700  1.00  0.00            
ATOM    123  H59 GCD     1      23.050  16.350  19.270  1.00  0.00            
ATOM    124  O29 GCD     1      21.930  17.170  20.840  1.00  0.00            
ATOM    125  H60 GCD     1      21.090  16.750  20.620  1.00  0.00            
ATOM    126  O30 GCD     1      25.260  18.650  23.020  1.00  0.00            
ATOM    127  C37 GCD     1      25.430  19.420  24.180  1.00  0.00            
ATOM    128  H61 GCD     1      26.040  18.880  24.930  1.00  0.00            
ATOM    129  C38 GCD     1      26.360  20.600  23.800  1.00  0.00            
ATOM    130  H62 GCD     1      25.890  20.940  22.870  1.00  0.00            
ATOM    131  O31 GCD     1      27.660  20.130  23.420  1.00  0.00            
ATOM    132  H63 GCD     1      28.040  20.860  22.930  1.00  0.00            
ATOM    133  C39 GCD     1      26.350  21.680  24.910  1.00  0.00            
ATOM    134  H64 GCD     1      26.990  21.310  25.710  1.00  0.00            
ATOM    135  O32 GCD     1      26.950  22.860  24.400  1.00  0.00            
ATOM    136  H65 GCD     1      27.870  22.830  24.110  1.00  0.00            
ATOM    137  C40 GCD     1      24.860  21.940  25.400  1.00  0.00            
ATOM    138  H66 GCD     1      24.890  22.530  26.320  1.00  0.00            
ATOM    139  O33 GCD     1      24.220  20.730  25.780  1.00  0.00            
ATOM    140  C41 GCD     1      24.060  19.810  24.690  1.00  0.00            
ATOM    141  H67 GCD     1      23.520  20.320  23.880  1.00  0.00            
ATOM    142  C42 GCD     1      23.200  18.580  25.080  1.00  0.00            
ATOM    143  H68 GCD     1      22.790  18.090  24.190  1.00  0.00            
ATOM    144  H69 GCD     1      22.290  18.960  25.550  1.00  0.00            
ATOM    145  O34 GCD     1      23.750  17.630  26.030  1.00  0.00            
ATOM    146  H70 GCD     1      23.640  17.980  26.920  1.00  0.00            
ATOM    147  O35 GCD     1      24.090  22.630  24.430  1.00  0.00            
ATOM    148  C43 GCD     1      23.240  23.670  25.010  1.00  0.00            
ATOM    149  H71 GCD     1      23.350  23.750  26.100  1.00  0.00            
ATOM    150  C44 GCD     1      23.660  24.910  24.330  1.00  0.00            
ATOM    151  H72 GCD     1      23.500  24.910  23.240  1.00  0.00            
ATOM    152  O36 GCD     1      25.040  25.110  24.660  1.00  0.00            
ATOM    153  H73 GCD     1      25.470  24.260  24.480  1.00  0.00            
ATOM    154  C45 GCD     1      22.960  26.040  24.910  1.00  0.00            
ATOM    155  H74 GCD     1      23.250  26.200  25.960  1.00  0.00            
ATOM    156  O37 GCD     1      23.370  27.230  24.190  1.00  0.00            
ATOM    157  H75 GCD     1      24.330  27.280  24.220  1.00  0.00            
ATOM    158  C46 GCD     1      21.520  25.850  24.750  1.00  0.00            
ATOM    159  H76 GCD     1      21.070  26.710  25.250  1.00  0.00            
ATOM    160  O38 GCD     1      21.180  25.910  23.400  1.00  0.00            
ATOM    161  O39 GCD     1      21.110  24.600  25.320  1.00  0.00            
ATOM    162  C47 GCD     1      21.740  23.410  24.760  1.00  0.00            
ATOM    163  H77 GCD     1      21.530  23.410  23.690  1.00  0.00            
ATOM    164  C48 GCD     1      21.230  22.090  25.370  1.00  0.00            
ATOM    165  H78 GCD     1      21.810  21.270  24.910  1.00  0.00            
ATOM    166  H79 GCD     1      20.150  22.000  25.160  1.00  0.00            
ATOM    167  O40 GCD     1      21.440  22.150  26.760  1.00  0.00            
ATOM    168  H80 GCD     1      21.330  21.270  27.120  1.00  0.00            
ATOM    169  C1  CT6     2      26.480  24.360  20.800  1.00  0.00            
ATOM    170  C2  CT6     2      25.790  23.020  20.580  1.00  0.00            
ATOM    171  N1  CT6     2      26.090  22.520  19.240  1.00  0.00            
ATOM    172  C3  CT6     2      27.230  21.750  18.950  1.00  0.00            
ATOM    173  C4  CT6     2      27.390  20.920  17.680  1.00  0.00            
ATOM    174  O1  CT6     2      28.050  21.740  19.860  1.00  0.00            
ATOM    175  C5  CT6     2      25.080  22.630  18.310  1.00  0.00            
ATOM    176  C6  CT6     2      25.120  23.700  17.350  1.00  0.00            
ATOM    177  C7  CT6     2      24.010  23.900  16.590  1.00  0.00            
ATOM    178  C8  CT6     2      22.850  23.150  16.900  1.00  0.00            
ATOM    179  C9  CT6     2      22.810  22.030  17.700  1.00  0.00            
ATOM    180  C10 CT6     2      21.510  21.230  17.830  1.00  0.00            
ATOM    181  C11 CT6     2      21.620  19.830  17.780  1.00  0.00            
ATOM    182  C12 CT6     2      20.590  18.920  18.020  1.00  0.00            
ATOM    183  N2  CT6     2      19.500  19.360  18.610  1.00  0.00            
ATOM    184  C13 CT6     2      19.390  20.710  18.640  1.00  0.00            
ATOM    185  C14 CT6     2      18.490  21.380  19.400  1.00  0.00            
ATOM    186  C15 CT6     2      17.340  20.850  20.040  1.00  0.00            
ATOM    187  N3  CT6     2      16.360  20.450  20.510  1.00  0.00            
ATOM    188  C16 CT6     2      18.950  22.740  19.440  1.00  0.00            
ATOM    189  N4  CT6     2      20.100  22.910  18.810  1.00  0.00            
ATOM    190  N5  CT6     2      20.360  21.630  18.440  1.00  0.00            
ATOM    191  C17 CT6     2      23.940  21.790  18.490  1.00  0.00            
ATOM    192  H1  CT6     2      26.200  25.120  20.060  1.00  0.00            
ATOM    193  H2  CT6     2      26.280  24.800  21.780  1.00  0.00            
ATOM    194  H3  CT6     2      27.550  24.170  20.640  1.00  0.00            
ATOM    195  H4  CT6     2      26.210  22.300  21.290  1.00  0.00            
ATOM    196  H5  CT6     2      24.700  23.140  20.680  1.00  0.00            
ATOM    197  H6  CT6     2      27.780  21.580  16.890  1.00  0.00            
ATOM    198  H7  CT6     2      28.090  20.120  17.960  1.00  0.00            
ATOM    199  H8  CT6     2      26.400  20.510  17.480  1.00  0.00            
ATOM    200  H9  CT6     2      26.020  24.300  17.300  1.00  0.00            
ATOM    201  H10 CT6     2      23.860  24.670  15.840  1.00  0.00            
ATOM    202  H11 CT6     2      21.940  23.360  16.330  1.00  0.00            
ATOM    203  H12 CT6     2      22.450  19.400  17.250  1.00  0.00            
ATOM    204  H13 CT6     2      20.620  17.840  17.970  1.00  0.00            
ATOM    205  H14 CT6     2      18.450  23.530  19.990  1.00  0.00            
ATOM    206  H15 CT6     2      23.870  21.040  19.270  1.00  0.00            
TER
ENDMDL
MODEL        1
ATOM      1  H1  GCD     1      16.700  24.110  26.700  1.00  0.00            
ATOM      2  O1  GCD     1      17.090  23.420  27.250  1.00  0.00            
ATOM      3  C1  GCD     1      18.250  23.000  26.720  1.00  0.00            
ATOM      4  H2  GCD     1      18.590  22.090  27.230  1.00  0.00            
ATOM      5  H3  GCD     1      18.120  22.660  25.680  1.00  0.00            
ATOM      6  C2  GCD     1      19.330  24.100  26.870  1.00  0.00            
ATOM      7  H4  GCD     1      20.300  23.730  26.510  1.00  0.00            
ATOM      8  C3  GCD     1      19.360  24.650  28.320  1.00  0.00            
ATOM      9  H5  GCD     1      18.390  25.070  28.620  1.00  0.00            
ATOM     10  C4  GCD     1      20.350  25.750  28.350  1.00  0.00            
ATOM     11  H6  GCD     1      21.320  25.390  28.010  1.00  0.00            
ATOM     12  O2  GCD     1      20.430  26.340  29.620  1.00  0.00            
ATOM     13  H7  GCD     1      20.410  25.770  30.390  1.00  0.00            
ATOM     14  C5  GCD     1      20.090  26.850  27.370  1.00  0.00            
ATOM     15  H8  GCD     1      19.150  27.370  27.590  1.00  0.00            
ATOM     16  O3  GCD     1      21.120  27.870  27.390  1.00  0.00            
ATOM     17  H9  GCD     1      21.160  28.230  28.280  1.00  0.00            
ATOM     18  C6  GCD     1      19.950  26.260  25.960  1.00  0.00            
ATOM     19  O4  GCD     1      18.980  25.200  25.970  1.00  0.00            
ATOM     20  H10 GCD     1      19.530  26.960  25.230  1.00  0.00            
ATOM     21  O5  GCD     1      21.180  25.710  25.490  1.00  0.00            
ATOM     22  C7  GCD     1      21.560  26.110  24.140  1.00  0.00            
ATOM     23  H11 GCD     1      20.730  26.530  23.570  1.00  0.00            
ATOM     24  C8  GCD     1      22.730  27.130  24.160  1.00  0.00            
ATOM     25  H12 GCD     1      23.600  26.660  24.630  1.00  0.00            
ATOM     26  O6  GCD     1      22.400  28.460  24.700  1.00  0.00            
ATOM     27  H13 GCD     1      21.950  28.330  25.540  1.00  0.00            
ATOM     28  C9  GCD     1      23.280  27.260  22.750  1.00  0.00            
ATOM     29  H14 GCD     1      22.500  27.860  22.260  1.00  0.00            
ATOM     30  O7  GCD     1      24.390  28.200  22.770  1.00  0.00            
ATOM     31  H15 GCD     1      25.100  27.750  23.240  1.00  0.00            
ATOM     32  C10 GCD     1      23.510  25.940  22.010  1.00  0.00            
ATOM     33  H16 GCD     1      23.800  26.240  21.000  1.00  0.00            
ATOM     34  O8  GCD     1      22.320  25.150  22.040  1.00  0.00            
ATOM     35  C11 GCD     1      21.950  24.840  23.400  1.00  0.00            
ATOM     36  H17 GCD     1      22.770  24.380  23.960  1.00  0.00            
ATOM     37  C12 GCD     1      20.830  23.840  23.380  1.00  0.00            
ATOM     38  H18 GCD     1      19.930  24.310  22.980  1.00  0.00            
ATOM     39  H19 GCD     1      20.660  23.410  24.380  1.00  0.00            
ATOM     40  O9  GCD     1      21.140  22.760  22.490  1.00  0.00            
ATOM     41  H20 GCD     1      22.020  22.470  22.770  1.00  0.00            
ATOM     42  O10 GCD     1      24.640  25.350  22.680  1.00  0.00            
ATOM     43  C13 GCD     1      25.780  25.080  21.800  1.00  0.00            
ATOM     44  H21 GCD     1      25.740  25.670  20.870  1.00  0.00            
ATOM     45  C14 GCD     1      27.080  25.500  22.460  1.00  0.00            
ATOM     46  H22 GCD     1      27.050  25.150  23.500  1.00  0.00            
ATOM     47  O11 GCD     1      27.230  26.930  22.580  1.00  0.00            
ATOM     48  H23 GCD     1      28.180  27.100  22.670  1.00  0.00            
ATOM     49  C15 GCD     1      28.370  24.990  21.750  1.00  0.00            
ATOM     50  H24 GCD     1      28.480  25.500  20.790  1.00  0.00            
ATOM     51  O12 GCD     1      29.590  25.290  22.510  1.00  0.00            
ATOM     52  H25 GCD     1      29.780  24.510  23.050  1.00  0.00            
ATOM     53  C16 GCD     1      28.280  23.490  21.510  1.00  0.00            
ATOM     54  H26 GCD     1      29.020  23.090  20.820  1.00  0.00            
ATOM     55  O13 GCD     1      27.060  23.400  20.790  1.00  0.00            
ATOM     56  C17 GCD     1      25.820  23.640  21.380  1.00  0.00            
ATOM     57  H27 GCD     1      25.610  23.050  22.280  1.00  0.00            
ATOM     58  C18 GCD     1      24.660  23.200  20.460  1.00  0.00            
ATOM     59  H28 GCD     1      24.660  23.840  19.570  1.00  0.00            
ATOM     60  H29 GCD     1      23.710  23.270  21.010  1.00  0.00            
ATOM     61  O14 GCD     1      24.790  21.790  20.260  1.00  0.00            
ATOM     62  H30 GCD     1      25.520  21.640  19.650  1.00  0.00            
ATOM     63  O15 GCD     1      28.230  22.780  22.680  1.00  0.00            
ATOM     64  C19 GCD     1      29.280  21.850  22.870  1.00  0.00            
ATOM     65  H31 GCD     1      30.070  21.990  22.120  1.00  0.00            
ATOM     66  C20 GCD     1      29.810  21.930  24.320  1.00  0.00            
ATOM     67  H32 GCD     1      28.900  21.720  24.910  1.00  0.00            
ATOM     68  O16 GCD     1      30.410  23.180  24.620  1.00  0.00            
ATOM     69  H33 GCD     1      30.780  23.060  25.500  1.00  0.00            
ATOM     70  C21 GCD     1      30.880  20.850  24.610  1.00  0.00            
ATOM     71  H34 GCD     1      31.720  21.140  23.960  1.00  0.00            
ATOM     72  O17 GCD     1      31.370  20.960  25.960  1.00  0.00            
ATOM     73  H35 GCD     1      32.090  21.600  25.920  1.00  0.00            
ATOM     74  C22 GCD     1      30.300  19.460  24.170  1.00  0.00            
ATOM     75  H36 GCD     1      31.170  18.800  24.070  1.00  0.00            
ATOM     76  O18 GCD     1      29.720  19.470  22.860  1.00  0.00            
ATOM     77  C23 GCD     1      28.690  20.420  22.690  1.00  0.00            
ATOM     78  H37 GCD     1      27.960  20.220  23.480  1.00  0.00            
ATOM     79  C24 GCD     1      27.990  20.110  21.390  1.00  0.00            
ATOM     80  H38 GCD     1      28.750  20.200  20.610  1.00  0.00            
ATOM     81  H39 GCD     1      27.070  20.690  21.190  1.00  0.00            
ATOM     82  O19 GCD     1      27.720  18.730  21.360  1.00  0.00            
ATOM     83  H40 GCD     1      28.490  18.310  21.780  1.00  0.00            
ATOM     84  O20 GCD     1      29.320  19.050  25.190  1.00  0.00            
ATOM     85  C25 GCD     1      29.410  17.660  25.580  1.00  0.00            
ATOM     86  H41 GCD     1      29.830  17.100  24.730  1.00  0.00            
ATOM     87  C26 GCD     1      30.330  17.620  26.860  1.00  0.00            
ATOM     88  H42 GCD     1      29.790  18.300  27.520  1.00  0.00            
ATOM     89  O21 GCD     1      31.640  18.220  26.700  1.00  0.00            
ATOM     90  H43 GCD     1      31.450  19.150  26.540  1.00  0.00            
ATOM     91  C27 GCD     1      30.360  16.170  27.360  1.00  0.00            
ATOM     92  H44 GCD     1      30.980  15.540  26.720  1.00  0.00            
ATOM     93  O22 GCD     1      31.050  16.080  28.620  1.00  0.00            
ATOM     94  H45 GCD     1      31.970  16.320  28.440  1.00  0.00            
ATOM     95  C28 GCD     1      28.900  15.650  27.560  1.00  0.00            
ATOM     96  H46 GCD     1      28.880  14.610  27.900  1.00  0.00            
ATOM     97  O23 GCD     1      28.160  15.790  26.390  1.00  0.00            
ATOM     98  C29 GCD     1      28.020  17.040  25.700  1.00  0.00            
ATOM     99  H47 GCD     1      27.420  17.730  26.320  1.00  0.00            
ATOM    100  C30 GCD     1      27.250  16.860  24.370  1.00  0.00            
ATOM    101  H48 GCD     1      27.270  17.840  23.880  1.00  0.00            
ATOM    102  H49 GCD     1      26.230  16.510  24.570  1.00  0.00            
ATOM    103  O24 GCD     1      27.880  15.940  23.480  1.00  0.00            
ATOM    104  H50 GCD     1      28.580  15.510  23.970  1.00  0.00            
ATOM    105  O25 GCD     1      28.250  16.530  28.480  1.00  0.00            
ATOM    106  C31 GCD     1      27.730  15.890  29.640  1.00  0.00            
ATOM    107  H51 GCD     1      28.280  14.970  29.890  1.00  0.00            
ATOM    108  C32 GCD     1      28.010  16.740  30.830  1.00  0.00            
ATOM    109  H52 GCD     1      27.610  17.750  30.660  1.00  0.00            
ATOM    110  O26 GCD     1      29.410  16.730  31.090  1.00  0.00            
ATOM    111  H53 GCD     1      29.760  16.580  30.210  1.00  0.00            
ATOM    112  C33 GCD     1      27.200  16.240  32.000  1.00  0.00            
ATOM    113  H54 GCD     1      27.510  15.230  32.300  1.00  0.00            
ATOM    114  O27 GCD     1      27.360  17.050  33.230  1.00  0.00            
ATOM    115  H55 GCD     1      28.270  16.970  33.540  1.00  0.00            
ATOM    116  C34 GCD     1      25.740  16.090  31.630  1.00  0.00            
ATOM    117  H56 GCD     1      25.210  15.770  32.530  1.00  0.00            
ATOM    118  O28 GCD     1      25.640  15.130  30.610  1.00  0.00            
ATOM    119  C35 GCD     1      26.230  15.570  29.400  1.00  0.00            
ATOM    120  H57 GCD     1      25.780  16.500  29.040  1.00  0.00            
ATOM    121  C36 GCD     1      25.810  14.500  28.400  1.00  0.00            
ATOM    122  H58 GCD     1      25.930  14.780  27.340  1.00  0.00            
ATOM    123  H59 GCD     1      24.720  14.420  28.520  1.00  0.00            
ATOM    124  O29 GCD     1      26.320  13.150  28.610  1.00  0.00            
ATOM    125  H60 GCD     1      26.070  12.710  29.430  1.00  0.00            
ATOM    126  O30 GCD     1      25.230  17.300  31.250  1.00  0.00            
ATOM    127  C37 GCD     1      23.990  17.800  31.880  1.00  0.00            
ATOM    128  H61 GCD     1      23.790  17.250  32.810  1.00  0.00            
ATOM    129  C38 GCD     1      24.230  19.260  32.250  1.00  0.00            
ATOM    130  H62 GCD     1      24.390  19.760  31.290  1.00  0.00            
ATOM    131  O31 GCD     1      25.480  19.270  32.930  1.00  0.00            
ATOM    132  H63 GCD     1      26.050  18.560  32.620  1.00  0.00            
ATOM    133  C39 GCD     1      23.120  19.770  33.160  1.00  0.00            
ATOM    134  H64 GCD     1      23.210  19.240  34.110  1.00  0.00            
ATOM    135  O32 GCD     1      23.520  21.150  33.380  1.00  0.00            
ATOM    136  H65 GCD     1      23.950  21.290  34.240  1.00  0.00            
ATOM    137  C40 GCD     1      21.750  19.540  32.420  1.00  0.00            
ATOM    138  H66 GCD     1      20.930  19.800  33.100  1.00  0.00            
ATOM    139  O33 GCD     1      21.560  18.200  31.990  1.00  0.00            
ATOM    140  C41 GCD     1      22.640  17.720  31.130  1.00  0.00            
ATOM    141  H67 GCD     1      22.690  18.190  30.140  1.00  0.00            
ATOM    142  C42 GCD     1      22.310  16.280  30.780  1.00  0.00            
ATOM    143  H68 GCD     1      23.170  15.850  30.250  1.00  0.00            
ATOM    144  H69 GCD     1      21.490  16.260  30.050  1.00  0.00            
ATOM    145  O34 GCD     1      22.010  15.420  31.930  1.00  0.00            
ATOM    146  H70 GCD     1      21.800  14.530  31.620  1.00  0.00            
ATOM    147  O35 GCD     1      21.770  20.460  31.310  1.00  0.00            
ATOM    148  C43 GCD     1      20.530  21.080  31.170  1.00  0.00            
ATOM    149  H71 GCD     1      19.820  20.560  31.830  1.00  0.00            
ATOM    150  C44 GCD     1      20.620  22.500  31.720  1.00  0.00            
ATOM    151  H72 GCD     1      21.430  23.010  31.180  1.00  0.00            
ATOM    152  O36 GCD     1      20.950  22.460  33.130  1.00  0.00            
ATOM    153  H73 GCD     1      21.890  22.240  33.100  1.00  0.00            
ATOM    154  C45 GCD     1      19.260  23.180  31.490  1.00  0.00            
ATOM    155  H74 GCD     1      18.450  22.690  32.050  1.00  0.00            
ATOM    156  O37 GCD     1      19.360  24.600  31.900  1.00  0.00            
ATOM    157  H75 GCD     1      18.510  25.020  31.740  1.00  0.00            
ATOM    158  C46 GCD     1      18.820  23.070  30.040  1.00  0.00            
ATOM    159  H76 GCD     1      17.870  23.570  29.820  1.00  0.00            
ATOM    160  O38 GCD     1      19.820  23.710  29.340  1.00  0.00            
ATOM    161  O39 GCD     1      18.660  21.700  29.750  1.00  0.00            
ATOM    162  C47 GCD     1      19.920  20.940  29.790  1.00  0.00            
ATOM    163  H77 GCD     1      20.530  21.320  28.960  1.00  0.00            
ATOM    164  C48 GCD     1      19.670  19.460  29.590  1.00  0.00            
ATOM    165  H78 GCD     1      18.930  19.070  30.300  1.00  0.00            
ATOM    166  H79 GCD     1      20.580  18.850  29.720  1.00  0.00            
ATOM    167  O40 GCD     1      19.100  19.200  28.230  1.00  0.00            
ATOM    168  H80 GCD     1      18.790  18.290  28.160  1.00  0.00            
ATOM    169  C1  CT6     2      23.610  24.720  33.040  1.00  0.00            
ATOM    170  C2  CT6     2      23.790  25.830  32.010  1.00  0.00            
ATOM    171  N1  CT6     2      24.990  25.480  31.220  1.00  0.00            
ATOM    172  C3  CT6     2      26.310  25.640  31.630  1.00  0.00            
ATOM    173  C4  CT6     2      26.560  26.520  32.840  1.00  0.00            
ATOM    174  O1  CT6     2      27.250  25.260  30.970  1.00  0.00            
ATOM    175  C5  CT6     2      24.690  25.190  29.900  1.00  0.00            
ATOM    176  C6  CT6     2      24.670  26.110  28.850  1.00  0.00            
ATOM    177  C7  CT6     2      24.340  25.680  27.540  1.00  0.00            
ATOM    178  C8  CT6     2      24.080  24.320  27.280  1.00  0.00            
ATOM    179  C9  CT6     2      24.070  23.390  28.340  1.00  0.00            
ATOM    180  C10 CT6     2      24.050  21.920  28.010  1.00  0.00            
ATOM    181  C11 CT6     2      25.110  21.140  28.500  1.00  0.00            
ATOM    182  C12 CT6     2      25.240  19.670  28.300  1.00  0.00            
ATOM    183  N2  CT6     2      24.290  19.010  27.650  1.00  0.00            
ATOM    184  C13 CT6     2      23.320  19.820  27.140  1.00  0.00            
ATOM    185  C14 CT6     2      22.180  19.400  26.580  1.00  0.00            
ATOM    186  C15 CT6     2      21.850  18.030  26.250  1.00  0.00            
ATOM    187  N3  CT6     2      21.580  16.890  26.010  1.00  0.00            
ATOM    188  C16 CT6     2      21.380  20.530  26.300  1.00  0.00            
ATOM    189  N4  CT6     2      21.940  21.660  26.760  1.00  0.00            
ATOM    190  N5  CT6     2      23.180  21.200  27.250  1.00  0.00            
ATOM    191  C17 CT6     2      24.250  23.830  29.700  1.00  0.00            
ATOM    192  H1  CT6     2      22.720  24.890  33.650  1.00  0.00            
ATOM    193  H2  CT6     2      23.540  23.720  32.600  1.00  0.00            
ATOM    194  H3  CT6     2      24.380  24.730  33.820  1.00  0.00            
ATOM    195  H4  CT6     2      22.910  25.870  31.360  1.00  0.00            
ATOM    196  H5  CT6     2      23.930  26.820  32.480  1.00  0.00            
ATOM    197  H6  CT6     2      26.160  26.070  33.760  1.00  0.00            
ATOM    198  H7  CT6     2      27.630  26.750  32.920  1.00  0.00            
ATOM    199  H8  CT6     2      26.030  27.480  32.910  1.00  0.00            
ATOM    200  H9  CT6     2      24.950  27.150  29.040  1.00  0.00            
ATOM    201  H10 CT6     2      24.360  26.380  26.700  1.00  0.00            
ATOM    202  H11 CT6     2      23.760  23.980  26.300  1.00  0.00            
ATOM    203  H12 CT6     2      25.800  21.580  29.210  1.00  0.00            
ATOM    204  H13 CT6     2      25.870  18.970  28.820  1.00  0.00            
ATOM    205  H14 CT6     2      20.390  20.550  25.850  1.00  0.00            
ATOM    206  H15 CT6     2      24.370  23.150  30.530  1.00  0.00            
TER
ENDMDL
MODEL        1
ATOM      1  H1  GCD     1      13.290  19.240  22.030  1.00  0.00            
ATOM      2  O1  GCD     1      12.560  19.050  22.630  1.00  0.00            
ATOM      3  C1  GCD     1      12.640  19.920  23.750  1.00  0.00            
ATOM      4  H2  GCD     1      13.680  20.270  23.790  1.00  0.00            
ATOM      5  H3  GCD     1      11.870  20.700  23.740  1.00  0.00            
ATOM      6  C2  GCD     1      12.380  19.150  25.130  1.00  0.00            
ATOM      7  H4  GCD     1      12.500  19.850  25.970  1.00  0.00            
ATOM      8  C3  GCD     1      13.380  17.990  25.340  1.00  0.00            
ATOM      9  H5  GCD     1      13.200  17.390  24.440  1.00  0.00            
ATOM     10  C4  GCD     1      13.100  17.270  26.640  1.00  0.00            
ATOM     11  H6  GCD     1      13.300  18.040  27.380  1.00  0.00            
ATOM     12  O2  GCD     1      13.950  16.120  26.780  1.00  0.00            
ATOM     13  H7  GCD     1      14.870  16.370  26.910  1.00  0.00            
ATOM     14  C5  GCD     1      11.630  16.770  26.620  1.00  0.00            
ATOM     15  H8  GCD     1      11.500  16.080  25.780  1.00  0.00            
ATOM     16  O3  GCD     1      11.140  16.090  27.810  1.00  0.00            
ATOM     17  H9  GCD     1      11.730  16.320  28.540  1.00  0.00            
ATOM     18  C6  GCD     1      10.710  17.940  26.370  1.00  0.00            
ATOM     19  O4  GCD     1      11.020  18.520  25.120  1.00  0.00            
ATOM     20  H10 GCD     1       9.640  17.690  26.320  1.00  0.00            
ATOM     21  O5  GCD     1      10.770  18.990  27.420  1.00  0.00            
ATOM     22  C7  GCD     1       9.540  19.510  27.980  1.00  0.00            
ATOM     23  H11 GCD     1       8.710  18.830  27.750  1.00  0.00            
ATOM     24  C8  GCD     1       9.670  19.640  29.490  1.00  0.00            
ATOM     25  H12 GCD     1      10.640  20.080  29.790  1.00  0.00            
ATOM     26  O6  GCD     1       9.680  18.340  29.970  1.00  0.00            
ATOM     27  H13 GCD     1      10.120  18.320  30.830  1.00  0.00            
ATOM     28  C9  GCD     1       8.470  20.380  30.100  1.00  0.00            
ATOM     29  H14 GCD     1       7.570  19.850  29.740  1.00  0.00            
ATOM     30  O7  GCD     1       8.300  20.370  31.530  1.00  0.00            
ATOM     31  H15 GCD     1       8.590  21.180  31.960  1.00  0.00            
ATOM     32  C10 GCD     1       8.360  21.740  29.580  1.00  0.00            
ATOM     33  H16 GCD     1       7.450  22.240  29.940  1.00  0.00            
ATOM     34  O8  GCD     1       8.260  21.500  28.130  1.00  0.00            
ATOM     35  C11 GCD     1       9.300  20.860  27.410  1.00  0.00            
ATOM     36  H17 GCD     1      10.170  21.500  27.600  1.00  0.00            
ATOM     37  C12 GCD     1       8.850  20.920  25.980  1.00  0.00            
ATOM     38  H18 GCD     1       7.890  20.410  25.880  1.00  0.00            
ATOM     39  H19 GCD     1       9.410  20.270  25.300  1.00  0.00            
ATOM     40  O9  GCD     1       8.930  22.220  25.370  1.00  0.00            
ATOM     41  H20 GCD     1       9.390  22.070  24.540  1.00  0.00            
ATOM     42  O10 GCD     1       9.500  22.640  29.720  1.00  0.00            
ATOM     43  C13 GCD     1       9.640  23.270  31.020  1.00  0.00            
ATOM     44  H21 GCD     1       8.950  22.900  31.790  1.00  0.00            
ATOM     45  C14 GCD     1      11.000  22.880  31.490  1.00  0.00            
ATOM     46  H22 GCD     1      11.710  23.040  30.670  1.00  0.00            
ATOM     47  O11 GCD     1      11.090  21.530  32.060  1.00  0.00            
ATOM     48  H23 GCD     1      12.000  21.210  32.160  1.00  0.00            
ATOM     49  C15 GCD     1      11.380  23.790  32.730  1.00  0.00            
ATOM     50  H24 GCD     1      10.690  23.670  33.570  1.00  0.00            
ATOM     51  O12 GCD     1      12.690  23.560  33.220  1.00  0.00            
ATOM     52  H25 GCD     1      12.830  23.980  34.080  1.00  0.00            
ATOM     53  C16 GCD     1      11.340  25.240  32.160  1.00  0.00            
ATOM     54  H26 GCD     1      11.600  25.970  32.940  1.00  0.00            
ATOM     55  O13 GCD     1      10.000  25.570  31.820  1.00  0.00            
ATOM     56  C17 GCD     1       9.420  24.770  30.820  1.00  0.00            
ATOM     57  H27 GCD     1       9.970  25.000  29.900  1.00  0.00            
ATOM     58  C18 GCD     1       7.930  25.170  30.610  1.00  0.00            
ATOM     59  H28 GCD     1       7.440  24.400  30.000  1.00  0.00            
ATOM     60  H29 GCD     1       7.870  26.160  30.150  1.00  0.00            
ATOM     61  O14 GCD     1       7.140  25.200  31.840  1.00  0.00            
ATOM     62  H30 GCD     1       7.780  25.270  32.550  1.00  0.00            
ATOM     63  O15 GCD     1      12.260  25.350  31.070  1.00  0.00            
ATOM     64  C19 GCD     1      13.170  26.460  31.100  1.00  0.00            
ATOM     65  H31 GCD     1      12.920  27.150  31.910  1.00  0.00            
ATOM     66  C20 GCD     1      14.640  25.990  31.250  1.00  0.00            
ATOM     67  H32 GCD     1      14.910  25.480  30.320  1.00  0.00            
ATOM     68  O16 GCD     1      14.810  25.260  32.450  1.00  0.00            
ATOM     69  H33 GCD     1      13.920  25.020  32.730  1.00  0.00            
ATOM     70  C21 GCD     1      15.530  27.200  31.330  1.00  0.00            
ATOM     71  H34 GCD     1      15.250  27.790  32.210  1.00  0.00            
ATOM     72  O17 GCD     1      16.920  26.940  31.320  1.00  0.00            
ATOM     73  H35 GCD     1      17.090  26.240  31.960  1.00  0.00            
ATOM     74  C22 GCD     1      15.280  28.170  30.160  1.00  0.00            
ATOM     75  H36 GCD     1      15.790  29.100  30.440  1.00  0.00            
ATOM     76  O18 GCD     1      13.900  28.440  30.010  1.00  0.00            
ATOM     77  C23 GCD     1      12.990  27.330  29.890  1.00  0.00            
ATOM     78  H37 GCD     1      13.260  26.700  29.030  1.00  0.00            
ATOM     79  C24 GCD     1      11.570  27.860  29.570  1.00  0.00            
ATOM     80  H38 GCD     1      10.910  26.990  29.510  1.00  0.00            
ATOM     81  H39 GCD     1      11.570  28.270  28.560  1.00  0.00            
ATOM     82  O19 GCD     1      11.100  28.850  30.500  1.00  0.00            
ATOM     83  H40 GCD     1      11.790  29.510  30.640  1.00  0.00            
ATOM     84  O20 GCD     1      15.740  27.500  28.980  1.00  0.00            
ATOM     85  C25 GCD     1      16.220  28.370  27.940  1.00  0.00            
ATOM     86  H41 GCD     1      15.570  29.250  27.990  1.00  0.00            
ATOM     87  C26 GCD     1      17.710  28.770  28.060  1.00  0.00            
ATOM     88  H42 GCD     1      18.210  27.800  27.950  1.00  0.00            
ATOM     89  O21 GCD     1      17.950  29.480  29.280  1.00  0.00            
ATOM     90  H43 GCD     1      18.850  29.750  29.110  1.00  0.00            
ATOM     91  C27 GCD     1      18.180  29.640  26.910  1.00  0.00            
ATOM     92  H44 GCD     1      17.520  30.510  27.050  1.00  0.00            
ATOM     93  O22 GCD     1      19.590  30.070  27.080  1.00  0.00            
ATOM     94  H45 GCD     1      20.080  29.280  26.830  1.00  0.00            
ATOM     95  C28 GCD     1      17.850  29.000  25.540  1.00  0.00            
ATOM     96  H46 GCD     1      18.100  29.710  24.750  1.00  0.00            
ATOM     97  O23 GCD     1      16.470  28.740  25.550  1.00  0.00            
ATOM     98  C29 GCD     1      16.120  27.700  26.540  1.00  0.00            
ATOM     99  H47 GCD     1      16.760  26.810  26.580  1.00  0.00            
ATOM    100  C30 GCD     1      14.740  27.190  26.300  1.00  0.00            
ATOM    101  H48 GCD     1      14.450  26.480  27.080  1.00  0.00            
ATOM    102  H49 GCD     1      14.700  26.660  25.340  1.00  0.00            
ATOM    103  O24 GCD     1      13.750  28.230  26.370  1.00  0.00            
ATOM    104  H50 GCD     1      14.050  28.940  25.790  1.00  0.00            
ATOM    105  O25 GCD     1      18.570  27.830  25.410  1.00  0.00            
ATOM    106  C31 GCD     1      19.200  27.550  24.240  1.00  0.00            
ATOM    107  H51 GCD     1      19.390  28.430  23.620  1.00  0.00            
ATOM    108  C32 GCD     1      20.530  26.980  24.670  1.00  0.00            
ATOM    109  H52 GCD     1      20.280  26.110  25.290  1.00  0.00            
ATOM    110  O26 GCD     1      21.360  27.790  25.460  1.00  0.00            
ATOM    111  H53 GCD     1      21.750  27.150  26.060  1.00  0.00            
ATOM    112  C33 GCD     1      21.270  26.230  23.540  1.00  0.00            
ATOM    113  H54 GCD     1      21.540  27.020  22.830  1.00  0.00            
ATOM    114  O27 GCD     1      22.440  25.480  23.920  1.00  0.00            
ATOM    115  H55 GCD     1      22.050  24.690  24.310  1.00  0.00            
ATOM    116  C34 GCD     1      20.360  25.360  22.720  1.00  0.00            
ATOM    117  H56 GCD     1      20.870  25.010  21.820  1.00  0.00            
ATOM    118  O28 GCD     1      19.240  26.130  22.330  1.00  0.00            
ATOM    119  C35 GCD     1      18.330  26.610  23.370  1.00  0.00            
ATOM    120  H57 GCD     1      17.960  25.740  23.930  1.00  0.00            
ATOM    121  C36 GCD     1      17.140  27.280  22.680  1.00  0.00            
ATOM    122  H58 GCD     1      17.570  28.000  21.970  1.00  0.00            
ATOM    123  H59 GCD     1      16.590  27.830  23.460  1.00  0.00            
ATOM    124  O29 GCD     1      16.340  26.470  22.000  1.00  0.00            
ATOM    125  H60 GCD     1      16.850  26.020  21.320  1.00  0.00            
ATOM    126  O30 GCD     1      19.990  24.240  23.480  1.00  0.00            
ATOM    127  C37 GCD     1      20.480  23.010  22.800  1.00  0.00            
ATOM    128  H61 GCD     1      21.380  23.140  22.180  1.00  0.00            
ATOM    129  C38 GCD     1      20.900  22.090  23.950  1.00  0.00            
ATOM    130  H62 GCD     1      20.060  22.110  24.650  1.00  0.00            
ATOM    131  O31 GCD     1      22.070  22.590  24.530  1.00  0.00            
ATOM    132  H63 GCD     1      22.390  21.920  25.140  1.00  0.00            
ATOM    133  C39 GCD     1      21.100  20.670  23.550  1.00  0.00            
ATOM    134  H64 GCD     1      21.940  20.610  22.850  1.00  0.00            
ATOM    135  O32 GCD     1      21.430  19.860  24.690  1.00  0.00            
ATOM    136  H65 GCD     1      20.650  19.700  25.240  1.00  0.00            
ATOM    137  C40 GCD     1      19.880  20.140  22.720  1.00  0.00            
ATOM    138  H66 GCD     1      20.170  19.130  22.390  1.00  0.00            
ATOM    139  O33 GCD     1      19.660  20.970  21.580  1.00  0.00            
ATOM    140  C41 GCD     1      19.430  22.360  21.870  1.00  0.00            
ATOM    141  H67 GCD     1      18.500  22.400  22.450  1.00  0.00            
ATOM    142  C42 GCD     1      19.400  23.160  20.570  1.00  0.00            
ATOM    143  H68 GCD     1      18.970  24.160  20.760  1.00  0.00            
ATOM    144  H69 GCD     1      18.660  22.710  19.900  1.00  0.00            
ATOM    145  O34 GCD     1      20.660  23.330  19.920  1.00  0.00            
ATOM    146  H70 GCD     1      20.960  22.510  19.500  1.00  0.00            
ATOM    147  O35 GCD     1      18.720  20.140  23.420  1.00  0.00            
ATOM    148  C43 GCD     1      17.980  18.970  23.610  1.00  0.00            
ATOM    149  H71 GCD     1      18.450  18.110  23.110  1.00  0.00            
ATOM    150  C44 GCD     1      17.840  18.680  25.130  1.00  0.00            
ATOM    151  H72 GCD     1      17.400  19.460  25.770  1.00  0.00            
ATOM    152  O36 GCD     1      19.190  18.410  25.520  1.00  0.00            
ATOM    153  H73 GCD     1      19.230  18.430  26.480  1.00  0.00            
ATOM    154  C45 GCD     1      16.940  17.480  25.360  1.00  0.00            
ATOM    155  H74 GCD     1      17.400  16.590  24.900  1.00  0.00            
ATOM    156  O37 GCD     1      16.750  17.240  26.790  1.00  0.00            
ATOM    157  H75 GCD     1      16.450  18.080  27.170  1.00  0.00            
ATOM    158  C46 GCD     1      15.590  17.630  24.600  1.00  0.00            
ATOM    159  H76 GCD     1      15.260  16.590  24.520  1.00  0.00            
ATOM    160  O38 GCD     1      14.660  18.480  25.350  1.00  0.00            
ATOM    161  O39 GCD     1      15.900  18.000  23.270  1.00  0.00            
ATOM    162  C47 GCD     1      16.610  19.250  23.060  1.00  0.00            
ATOM    163  H77 GCD     1      16.150  20.160  23.480  1.00  0.00            
ATOM    164  C48 GCD     1      16.530  19.490  21.490  1.00  0.00            
ATOM    165  H78 GCD     1      16.960  18.620  20.990  1.00  0.00            
ATOM    166  H79 GCD     1      17.030  20.390  21.110  1.00  0.00            
ATOM    167  O40 GCD     1      15.220  19.740  21.010  1.00  0.00            
ATOM    168  H80 GCD     1      15.180  19.620  20.060  1.00  0.00            
ATOM    169  C1  CT6     2      12.690  22.940  27.830  1.00  0.00            
ATOM    170  C2  CT6     2      14.210  22.810  28.230  1.00  0.00            
ATOM    171  N1  CT6     2      15.000  21.760  27.480  1.00  0.00            
ATOM    172  C3  CT6     2      15.270  20.530  28.110  1.00  0.00            
ATOM    173  C4  CT6     2      14.220  20.010  29.170  1.00  0.00            
ATOM    174  O1  CT6     2      16.160  19.840  27.690  1.00  0.00            
ATOM    175  C5  CT6     2      15.600  22.260  26.260  1.00  0.00            
ATOM    176  C6  CT6     2      16.970  22.700  26.270  1.00  0.00            
ATOM    177  C7  CT6     2      17.500  23.300  25.160  1.00  0.00            
ATOM    178  C8  CT6     2      16.570  23.580  24.130  1.00  0.00            
ATOM    179  C9  CT6     2      15.190  23.170  24.110  1.00  0.00            
ATOM    180  C10 CT6     2      14.310  23.550  22.980  1.00  0.00            
ATOM    181  C11 CT6     2      14.640  23.110  21.770  1.00  0.00            
ATOM    182  C12 CT6     2      13.810  23.300  20.580  1.00  0.00            
ATOM    183  N2  CT6     2      12.620  23.930  20.720  1.00  0.00            
ATOM    184  C13 CT6     2      12.440  24.400  21.990  1.00  0.00            
ATOM    185  C14 CT6     2      11.300  25.020  22.370  1.00  0.00            
ATOM    186  C15 CT6     2      10.150  25.300  21.560  1.00  0.00            
ATOM    187  N3  CT6     2       9.290  25.610  20.840  1.00  0.00            
ATOM    188  C16 CT6     2      11.420  25.340  23.750  1.00  0.00            
ATOM    189  N4  CT6     2      12.620  24.950  24.190  1.00  0.00            
ATOM    190  N5  CT6     2      13.220  24.400  23.090  1.00  0.00            
ATOM    191  C17 CT6     2      14.670  22.550  25.250  1.00  0.00            
ATOM    192  H1  CT6     2      12.290  21.920  27.840  1.00  0.00            
ATOM    193  H2  CT6     2      12.220  23.580  28.590  1.00  0.00            
ATOM    194  H3  CT6     2      12.390  23.340  26.850  1.00  0.00            
ATOM    195  H4  CT6     2      14.620  23.740  27.820  1.00  0.00            
ATOM    196  H5  CT6     2      14.310  22.700  29.310  1.00  0.00            
ATOM    197  H6  CT6     2      13.230  20.070  28.710  1.00  0.00            
ATOM    198  H7  CT6     2      14.420  18.970  29.450  1.00  0.00            
ATOM    199  H8  CT6     2      14.250  20.750  29.980  1.00  0.00            
ATOM    200  H9  CT6     2      17.600  22.500  27.140  1.00  0.00            
ATOM    201  H10 CT6     2      18.500  23.710  25.250  1.00  0.00            
ATOM    202  H11 CT6     2      16.950  24.190  23.300  1.00  0.00            
ATOM    203  H12 CT6     2      15.550  22.540  21.600  1.00  0.00            
ATOM    204  H13 CT6     2      14.010  22.890  19.600  1.00  0.00            
ATOM    205  H14 CT6     2      10.740  25.880  24.380  1.00  0.00            
ATOM    206  H15 CT6     2      13.600  22.390  25.280  1.00  0.00            
TER
ENDMDL
MODEL        1
ATOM      1  H1  GCD     1       8.580  27.840  16.690  1.00  0.00            
ATOM      2  O1  GCD     1       8.680  27.780  17.640  1.00  0.00            
ATOM      3  C1  GCD     1       8.990  28.990  18.260  1.00  0.00            
ATOM      4  H2  GCD     1       8.310  29.830  18.080  1.00  0.00            
ATOM      5  H3  GCD     1       8.920  28.730  19.330  1.00  0.00            
ATOM      6  C2  GCD     1      10.360  29.530  17.940  1.00  0.00            
ATOM      7  H4  GCD     1      11.100  28.720  18.030  1.00  0.00            
ATOM      8  C3  GCD     1      10.860  30.720  18.810  1.00  0.00            
ATOM      9  H5  GCD     1      10.210  31.610  18.780  1.00  0.00            
ATOM     10  C4  GCD     1      12.280  31.090  18.350  1.00  0.00            
ATOM     11  H6  GCD     1      12.930  30.210  18.390  1.00  0.00            
ATOM     12  O2  GCD     1      12.720  32.210  19.020  1.00  0.00            
ATOM     13  H7  GCD     1      12.550  31.990  19.940  1.00  0.00            
ATOM     14  C5  GCD     1      12.180  31.520  16.810  1.00  0.00            
ATOM     15  H8  GCD     1      11.630  32.450  16.690  1.00  0.00            
ATOM     16  O3  GCD     1      13.470  31.860  16.380  1.00  0.00            
ATOM     17  H9  GCD     1      14.130  31.150  16.440  1.00  0.00            
ATOM     18  C6  GCD     1      11.610  30.360  16.040  1.00  0.00            
ATOM     19  O4  GCD     1      10.330  29.990  16.620  1.00  0.00            
ATOM     20  H10 GCD     1      11.410  30.740  15.030  1.00  0.00            
ATOM     21  O5  GCD     1      12.510  29.280  15.960  1.00  0.00            
ATOM     22  C7  GCD     1      13.450  29.260  14.880  1.00  0.00            
ATOM     23  H11 GCD     1      13.450  30.240  14.380  1.00  0.00            
ATOM     24  C8  GCD     1      14.770  28.940  15.460  1.00  0.00            
ATOM     25  H12 GCD     1      14.630  28.010  16.020  1.00  0.00            
ATOM     26  O6  GCD     1      15.380  29.940  16.320  1.00  0.00            
ATOM     27  H13 GCD     1      16.240  29.550  16.510  1.00  0.00            
ATOM     28  C9  GCD     1      15.800  28.630  14.480  1.00  0.00            
ATOM     29  H14 GCD     1      16.060  29.510  13.870  1.00  0.00            
ATOM     30  O7  GCD     1      17.020  28.150  15.040  1.00  0.00            
ATOM     31  H15 GCD     1      17.110  27.220  14.810  1.00  0.00            
ATOM     32  C10 GCD     1      15.210  27.610  13.500  1.00  0.00            
ATOM     33  H16 GCD     1      16.050  27.400  12.830  1.00  0.00            
ATOM     34  O8  GCD     1      14.050  28.160  12.840  1.00  0.00            
ATOM     35  C11 GCD     1      12.990  28.290  13.800  1.00  0.00            
ATOM     36  H17 GCD     1      12.830  27.410  14.450  1.00  0.00            
ATOM     37  C12 GCD     1      11.690  28.600  13.010  1.00  0.00            
ATOM     38  H18 GCD     1      10.790  28.420  13.610  1.00  0.00            
ATOM     39  H19 GCD     1      11.690  27.960  12.110  1.00  0.00            
ATOM     40  O9  GCD     1      11.660  29.960  12.520  1.00  0.00            
ATOM     41  H20 GCD     1      12.580  30.230  12.370  1.00  0.00            
ATOM     42  O10 GCD     1      14.920  26.420  14.270  1.00  0.00            
ATOM     43  C13 GCD     1      15.280  25.190  13.580  1.00  0.00            
ATOM     44  H21 GCD     1      15.170  25.400  12.510  1.00  0.00            
ATOM     45  C14 GCD     1      16.720  24.740  13.880  1.00  0.00            
ATOM     46  H22 GCD     1      16.810  24.680  14.970  1.00  0.00            
ATOM     47  O11 GCD     1      17.550  25.850  13.410  1.00  0.00            
ATOM     48  H23 GCD     1      18.410  25.620  13.790  1.00  0.00            
ATOM     49  C15 GCD     1      17.030  23.410  13.130  1.00  0.00            
ATOM     50  H24 GCD     1      17.030  23.740  12.090  1.00  0.00            
ATOM     51  O12 GCD     1      18.320  22.800  13.360  1.00  0.00            
ATOM     52  H25 GCD     1      18.460  22.600  14.290  1.00  0.00            
ATOM     53  C16 GCD     1      15.990  22.400  13.490  1.00  0.00            
ATOM     54  H26 GCD     1      16.030  21.480  12.900  1.00  0.00            
ATOM     55  O13 GCD     1      14.660  22.900  13.150  1.00  0.00            
ATOM     56  C17 GCD     1      14.210  24.100  13.910  1.00  0.00            
ATOM     57  H27 GCD     1      14.070  23.940  14.980  1.00  0.00            
ATOM     58  C18 GCD     1      12.810  24.480  13.330  1.00  0.00            
ATOM     59  H28 GCD     1      12.760  24.610  12.240  1.00  0.00            
ATOM     60  H29 GCD     1      12.690  25.490  13.750  1.00  0.00            
ATOM     61  O14 GCD     1      11.800  23.600  13.630  1.00  0.00            
ATOM     62  H30 GCD     1      11.040  24.140  13.400  1.00  0.00            
ATOM     63  O15 GCD     1      16.000  22.080  14.870  1.00  0.00            
ATOM     64  C19 GCD     1      16.480  20.800  15.250  1.00  0.00            
ATOM     65  H31 GCD     1      16.830  20.330  14.320  1.00  0.00            
ATOM     66  C20 GCD     1      17.540  20.980  16.320  1.00  0.00            
ATOM     67  H32 GCD     1      17.070  21.640  17.050  1.00  0.00            
ATOM     68  O16 GCD     1      18.700  21.610  15.810  1.00  0.00            
ATOM     69  H33 GCD     1      19.130  20.950  15.250  1.00  0.00            
ATOM     70  C21 GCD     1      17.870  19.660  17.080  1.00  0.00            
ATOM     71  H34 GCD     1      18.350  19.000  16.340  1.00  0.00            
ATOM     72  O17 GCD     1      18.790  19.740  18.140  1.00  0.00            
ATOM     73  H35 GCD     1      19.710  19.560  17.910  1.00  0.00            
ATOM     74  C22 GCD     1      16.590  18.880  17.580  1.00  0.00            
ATOM     75  H36 GCD     1      16.860  17.990  18.140  1.00  0.00            
ATOM     76  O18 GCD     1      15.860  18.760  16.380  1.00  0.00            
ATOM     77  C23 GCD     1      15.390  19.910  15.730  1.00  0.00            
ATOM     78  H37 GCD     1      14.760  20.540  16.380  1.00  0.00            
ATOM     79  C24 GCD     1      14.480  19.340  14.570  1.00  0.00            
ATOM     80  H38 GCD     1      13.820  20.060  14.070  1.00  0.00            
ATOM     81  H39 GCD     1      13.790  18.670  15.100  1.00  0.00            
ATOM     82  O19 GCD     1      15.250  18.600  13.680  1.00  0.00            
ATOM     83  H40 GCD     1      15.490  17.770  14.110  1.00  0.00            
ATOM     84  O20 GCD     1      15.860  19.680  18.490  1.00  0.00            
ATOM     85  C25 GCD     1      15.650  19.160  19.810  1.00  0.00            
ATOM     86  H41 GCD     1      15.910  18.100  19.760  1.00  0.00            
ATOM     87  C26 GCD     1      16.450  19.780  20.930  1.00  0.00            
ATOM     88  H42 GCD     1      16.280  20.860  20.890  1.00  0.00            
ATOM     89  O21 GCD     1      17.880  19.540  20.720  1.00  0.00            
ATOM     90  H43 GCD     1      18.140  19.800  19.830  1.00  0.00            
ATOM     91  C27 GCD     1      16.020  19.130  22.210  1.00  0.00            
ATOM     92  H44 GCD     1      16.320  18.090  22.080  1.00  0.00            
ATOM     93  O22 GCD     1      16.710  19.740  23.370  1.00  0.00            
ATOM     94  H45 GCD     1      17.640  19.640  23.130  1.00  0.00            
ATOM     95  C28 GCD     1      14.540  19.140  22.410  1.00  0.00            
ATOM     96  H46 GCD     1      14.310  18.480  23.240  1.00  0.00            
ATOM     97  O23 GCD     1      13.920  18.540  21.290  1.00  0.00            
ATOM     98  C29 GCD     1      14.120  19.050  20.040  1.00  0.00            
ATOM     99  H47 GCD     1      13.610  20.020  19.940  1.00  0.00            
ATOM    100  C30 GCD     1      13.430  18.130  19.040  1.00  0.00            
ATOM    101  H48 GCD     1      13.750  17.100  19.240  1.00  0.00            
ATOM    102  H49 GCD     1      13.750  18.500  18.050  1.00  0.00            
ATOM    103  O24 GCD     1      11.970  18.290  19.150  1.00  0.00            
ATOM    104  H50 GCD     1      11.610  18.010  20.000  1.00  0.00            
ATOM    105  O25 GCD     1      13.900  20.460  22.630  1.00  0.00            
ATOM    106  C31 GCD     1      12.880  20.600  23.600  1.00  0.00            
ATOM    107  H51 GCD     1      12.620  19.670  24.110  1.00  0.00            
ATOM    108  C32 GCD     1      13.390  21.400  24.730  1.00  0.00            
ATOM    109  H52 GCD     1      13.520  22.440  24.420  1.00  0.00            
ATOM    110  O26 GCD     1      14.650  20.850  25.210  1.00  0.00            
ATOM    111  H53 GCD     1      15.160  20.600  24.440  1.00  0.00            
ATOM    112  C33 GCD     1      12.360  21.500  25.840  1.00  0.00            
ATOM    113  H54 GCD     1      12.120  20.470  26.140  1.00  0.00            
ATOM    114  O27 GCD     1      12.870  22.260  27.030  1.00  0.00            
ATOM    115  H55 GCD     1      12.790  23.200  26.850  1.00  0.00            
ATOM    116  C34 GCD     1      11.070  22.110  25.260  1.00  0.00            
ATOM    117  H56 GCD     1      10.160  22.020  25.870  1.00  0.00            
ATOM    118  O28 GCD     1      10.720  21.400  24.040  1.00  0.00            
ATOM    119  C35 GCD     1      11.670  21.320  23.040  1.00  0.00            
ATOM    120  H57 GCD     1      11.880  22.340  22.700  1.00  0.00            
ATOM    121  C36 GCD     1      11.070  20.530  21.890  1.00  0.00            
ATOM    122  H58 GCD     1      10.610  19.620  22.300  1.00  0.00            
ATOM    123  H59 GCD     1      11.890  20.270  21.210  1.00  0.00            
ATOM    124  O29 GCD     1      10.080  21.170  21.090  1.00  0.00            
ATOM    125  H60 GCD     1      10.550  21.910  20.690  1.00  0.00            
ATOM    126  O30 GCD     1      11.360  23.460  24.910  1.00  0.00            
ATOM    127  C37 GCD     1      10.840  24.630  25.570  1.00  0.00            
ATOM    128  H61 GCD     1      10.460  24.360  26.560  1.00  0.00            
ATOM    129  C38 GCD     1      11.980  25.630  25.700  1.00  0.00            
ATOM    130  H62 GCD     1      12.450  25.670  24.710  1.00  0.00            
ATOM    131  O31 GCD     1      12.890  25.060  26.640  1.00  0.00            
ATOM    132  H63 GCD     1      13.440  25.790  26.920  1.00  0.00            
ATOM    133  C39 GCD     1      11.530  27.010  26.160  1.00  0.00            
ATOM    134  H64 GCD     1      11.080  26.890  27.150  1.00  0.00            
ATOM    135  O32 GCD     1      12.670  27.940  26.240  1.00  0.00            
ATOM    136  H65 GCD     1      12.630  28.380  25.390  1.00  0.00            
ATOM    137  C40 GCD     1      10.350  27.540  25.310  1.00  0.00            
ATOM    138  H66 GCD     1       9.950  28.410  25.850  1.00  0.00            
ATOM    139  O33 GCD     1       9.330  26.430  25.410  1.00  0.00            
ATOM    140  C41 GCD     1       9.780  25.330  24.740  1.00  0.00            
ATOM    141  H67 GCD     1      10.150  25.610  23.750  1.00  0.00            
ATOM    142  C42 GCD     1       8.500  24.580  24.530  1.00  0.00            
ATOM    143  H68 GCD     1       8.530  23.940  23.640  1.00  0.00            
ATOM    144  H69 GCD     1       7.710  25.310  24.310  1.00  0.00            
ATOM    145  O34 GCD     1       7.980  23.830  25.650  1.00  0.00            
ATOM    146  H70 GCD     1       7.190  23.370  25.360  1.00  0.00            
ATOM    147  O35 GCD     1      10.880  27.840  24.050  1.00  0.00            
ATOM    148  C43 GCD     1      10.570  29.130  23.440  1.00  0.00            
ATOM    149  H71 GCD     1      10.010  29.760  24.150  1.00  0.00            
ATOM    150  C44 GCD     1      11.860  29.890  22.950  1.00  0.00            
ATOM    151  H72 GCD     1      12.390  29.190  22.290  1.00  0.00            
ATOM    152  O36 GCD     1      12.690  30.160  24.060  1.00  0.00            
ATOM    153  H73 GCD     1      13.560  30.490  23.790  1.00  0.00            
ATOM    154  C45 GCD     1      11.430  31.190  22.260  1.00  0.00            
ATOM    155  H74 GCD     1      10.910  31.880  22.930  1.00  0.00            
ATOM    156  O37 GCD     1      12.490  31.950  21.710  1.00  0.00            
ATOM    157  H75 GCD     1      13.210  32.010  22.350  1.00  0.00            
ATOM    158  C46 GCD     1      10.440  30.900  21.120  1.00  0.00            
ATOM    159  H76 GCD     1       9.960  31.760  20.660  1.00  0.00            
ATOM    160  O38 GCD     1      11.130  30.220  20.130  1.00  0.00            
ATOM    161  O39 GCD     1       9.360  30.140  21.680  1.00  0.00            
ATOM    162  C47 GCD     1       9.710  28.860  22.270  1.00  0.00            
ATOM    163  H77 GCD     1      10.280  28.280  21.530  1.00  0.00            
ATOM    164  C48 GCD     1       8.380  28.190  22.570  1.00  0.00            
ATOM    165  H78 GCD     1       7.820  28.820  23.270  1.00  0.00            
ATOM    166  H79 GCD     1       8.610  27.260  23.110  1.00  0.00            
ATOM    167  O40 GCD     1       7.710  27.860  21.380  1.00  0.00            
ATOM    168  H80 GCD     1       7.400  28.660  20.940  1.00  0.00            
ATOM    169  C1  CT6     2      15.950  23.670  22.920  1.00  0.00            
ATOM    170  C2  CT6     2      16.950  24.660  22.290  1.00  0.00            
ATOM    171  N1  CT6     2      17.660  24.050  21.110  1.00  0.00            
ATOM    172  C3  CT6     2      18.750  23.150  21.230  1.00  0.00            
ATOM    173  C4  CT6     2      19.320  22.560  19.970  1.00  0.00            
ATOM    174  O1  CT6     2      19.170  22.810  22.340  1.00  0.00            
ATOM    175  C5  CT6     2      17.120  24.380  19.840  1.00  0.00            
ATOM    176  C6  CT6     2      17.770  25.270  19.030  1.00  0.00            
ATOM    177  C7  CT6     2      17.210  25.680  17.840  1.00  0.00            
ATOM    178  C8  CT6     2      15.930  25.190  17.440  1.00  0.00            
ATOM    179  C9  CT6     2      15.260  24.300  18.240  1.00  0.00            
ATOM    180  C10 CT6     2      13.880  23.760  17.820  1.00  0.00            
ATOM    181  C11 CT6     2      13.610  22.380  17.780  1.00  0.00            
ATOM    182  C12 CT6     2      12.360  21.770  17.480  1.00  0.00            
ATOM    183  N2  CT6     2      11.310  22.530  17.290  1.00  0.00            
ATOM    184  C13 CT6     2      11.600  23.890  17.130  1.00  0.00            
ATOM    185  C14 CT6     2      10.740  24.930  16.930  1.00  0.00            
ATOM    186  C15 CT6     2       9.290  24.780  16.850  1.00  0.00            
ATOM    187  N3  CT6     2       8.160  24.720  16.930  1.00  0.00            
ATOM    188  C16 CT6     2      11.550  26.060  16.720  1.00  0.00            
ATOM    189  N4  CT6     2      12.840  25.840  17.030  1.00  0.00            
ATOM    190  N5  CT6     2      12.790  24.490  17.290  1.00  0.00            
ATOM    191  C17 CT6     2      15.930  23.820  19.390  1.00  0.00            
ATOM    192  H1  CT6     2      15.650  24.030  23.910  1.00  0.00            
ATOM    193  H2  CT6     2      15.050  23.400  22.370  1.00  0.00            
ATOM    194  H3  CT6     2      16.430  22.680  23.030  1.00  0.00            
ATOM    195  H4  CT6     2      16.420  25.540  21.890  1.00  0.00            
ATOM    196  H5  CT6     2      17.750  25.070  22.930  1.00  0.00            
ATOM    197  H6  CT6     2      18.540  22.180  19.290  1.00  0.00            
ATOM    198  H7  CT6     2      19.880  23.340  19.440  1.00  0.00            
ATOM    199  H8  CT6     2      20.100  21.810  20.150  1.00  0.00            
ATOM    200  H9  CT6     2      18.680  25.710  19.450  1.00  0.00            
ATOM    201  H10 CT6     2      17.760  26.410  17.260  1.00  0.00            
ATOM    202  H11 CT6     2      15.470  25.550  16.530  1.00  0.00            
ATOM    203  H12 CT6     2      14.420  21.710  18.090  1.00  0.00            
ATOM    204  H13 CT6     2      12.190  20.710  17.500  1.00  0.00            
ATOM    205  H14 CT6     2      11.260  27.080  16.480  1.00  0.00            
ATOM    206  H15 CT6     2      15.470  23.110  20.070  1.00  0.00            
TER
ENDMDL
MODEL        1
ATOM      1  H1  GCD     1      37.510  15.860  20.380  1.00  0.00            
ATOM      2  O1  GCD     1      37.650  16.470  21.110  1.00  0.00            
ATOM      3  C1  GCD     1      37.600  17.780  20.620  1.00  0.00            
ATOM      4  H2  GCD     1      36.600  17.990  20.210  1.00  0.00            
ATOM      5  H3  GCD     1      37.660  18.530  21.420  1.00  0.00            
ATOM      6  C2  GCD     1      38.620  18.030  19.530  1.00  0.00            
ATOM      7  H4  GCD     1      39.600  17.850  19.990  1.00  0.00            
ATOM      8  C3  GCD     1      38.490  19.450  18.920  1.00  0.00            
ATOM      9  H5  GCD     1      37.470  19.600  18.530  1.00  0.00            
ATOM     10  C4  GCD     1      39.630  19.670  17.860  1.00  0.00            
ATOM     11  H6  GCD     1      40.590  19.590  18.380  1.00  0.00            
ATOM     12  O2  GCD     1      39.570  20.950  17.280  1.00  0.00            
ATOM     13  H7  GCD     1      39.210  21.580  17.910  1.00  0.00            
ATOM     14  C5  GCD     1      39.510  18.590  16.830  1.00  0.00            
ATOM     15  H8  GCD     1      38.620  18.880  16.260  1.00  0.00            
ATOM     16  O3  GCD     1      40.630  18.650  15.950  1.00  0.00            
ATOM     17  H9  GCD     1      40.680  19.570  15.680  1.00  0.00            
ATOM     18  C6  GCD     1      39.410  17.200  17.450  1.00  0.00            
ATOM     19  O4  GCD     1      38.340  17.180  18.430  1.00  0.00            
ATOM     20  H10 GCD     1      39.070  16.430  16.750  1.00  0.00            
ATOM     21  O5  GCD     1      40.670  16.700  18.040  1.00  0.00            
ATOM     22  C7  GCD     1      41.320  15.480  17.660  1.00  0.00            
ATOM     23  H11 GCD     1      40.650  14.850  17.070  1.00  0.00            
ATOM     24  C8  GCD     1      42.620  15.710  16.870  1.00  0.00            
ATOM     25  H12 GCD     1      43.240  16.380  17.480  1.00  0.00            
ATOM     26  O6  GCD     1      42.300  16.240  15.550  1.00  0.00            
ATOM     27  H13 GCD     1      41.760  17.030  15.720  1.00  0.00            
ATOM     28  C9  GCD     1      43.450  14.420  16.730  1.00  0.00            
ATOM     29  H14 GCD     1      42.820  13.730  16.150  1.00  0.00            
ATOM     30  O7  GCD     1      44.640  14.720  16.020  1.00  0.00            
ATOM     31  H15 GCD     1      44.280  15.260  15.300  1.00  0.00            
ATOM     32  C10 GCD     1      43.750  13.800  18.110  1.00  0.00            
ATOM     33  H16 GCD     1      44.260  12.830  18.010  1.00  0.00            
ATOM     34  O8  GCD     1      42.470  13.580  18.680  1.00  0.00            
ATOM     35  C11 GCD     1      41.620  14.610  18.960  1.00  0.00            
ATOM     36  H17 GCD     1      42.180  15.270  19.640  1.00  0.00            
ATOM     37  C12 GCD     1      40.390  14.160  19.660  1.00  0.00            
ATOM     38  H18 GCD     1      39.780  15.050  19.850  1.00  0.00            
ATOM     39  H19 GCD     1      40.660  13.640  20.590  1.00  0.00            
ATOM     40  O9  GCD     1      39.640  13.300  18.830  1.00  0.00            
ATOM     41  H20 GCD     1      40.200  12.560  18.550  1.00  0.00            
ATOM     42  O10 GCD     1      44.550  14.640  18.970  1.00  0.00            
ATOM     43  C13 GCD     1      45.650  13.990  19.510  1.00  0.00            
ATOM     44  H21 GCD     1      45.420  12.960  19.810  1.00  0.00            
ATOM     45  C14 GCD     1      46.880  14.030  18.470  1.00  0.00            
ATOM     46  H22 GCD     1      47.140  15.060  18.210  1.00  0.00            
ATOM     47  O11 GCD     1      46.560  13.250  17.280  1.00  0.00            
ATOM     48  H23 GCD     1      45.950  13.760  16.730  1.00  0.00            
ATOM     49  C15 GCD     1      48.160  13.580  19.190  1.00  0.00            
ATOM     50  H24 GCD     1      47.990  12.540  19.510  1.00  0.00            
ATOM     51  O12 GCD     1      49.290  13.640  18.290  1.00  0.00            
ATOM     52  H25 GCD     1      49.410  14.560  18.030  1.00  0.00            
ATOM     53  C16 GCD     1      48.410  14.490  20.390  1.00  0.00            
ATOM     54  H26 GCD     1      49.260  14.110  20.970  1.00  0.00            
ATOM     55  O13 GCD     1      47.320  14.470  21.300  1.00  0.00            
ATOM     56  C17 GCD     1      46.050  14.780  20.750  1.00  0.00            
ATOM     57  H27 GCD     1      46.020  15.840  20.470  1.00  0.00            
ATOM     58  C18 GCD     1      45.050  14.500  21.770  1.00  0.00            
ATOM     59  H28 GCD     1      44.940  13.470  22.130  1.00  0.00            
ATOM     60  H29 GCD     1      44.070  14.610  21.300  1.00  0.00            
ATOM     61  O14 GCD     1      45.120  15.410  22.900  1.00  0.00            
ATOM     62  H30 GCD     1      46.060  15.250  23.050  1.00  0.00            
ATOM     63  O15 GCD     1      48.620  15.830  19.940  1.00  0.00            
ATOM     64  C19 GCD     1      49.950  16.290  19.950  1.00  0.00            
ATOM     65  H31 GCD     1      50.620  15.430  19.870  1.00  0.00            
ATOM     66  C20 GCD     1      50.110  17.100  18.620  1.00  0.00            
ATOM     67  H32 GCD     1      49.280  17.830  18.590  1.00  0.00            
ATOM     68  O16 GCD     1      49.980  16.260  17.460  1.00  0.00            
ATOM     69  H33 GCD     1      49.830  16.820  16.700  1.00  0.00            
ATOM     70  C21 GCD     1      51.470  17.920  18.490  1.00  0.00            
ATOM     71  H34 GCD     1      52.350  17.260  18.470  1.00  0.00            
ATOM     72  O17 GCD     1      51.330  18.640  17.220  1.00  0.00            
ATOM     73  H35 GCD     1      50.780  19.420  17.370  1.00  0.00            
ATOM     74  C22 GCD     1      51.480  18.830  19.770  1.00  0.00            
ATOM     75  H36 GCD     1      52.470  19.300  19.810  1.00  0.00            
ATOM     76  O18 GCD     1      51.470  17.960  20.910  1.00  0.00            
ATOM     77  C23 GCD     1      50.280  17.120  21.110  1.00  0.00            
ATOM     78  H37 GCD     1      49.430  17.780  21.340  1.00  0.00            
ATOM     79  C24 GCD     1      50.450  16.330  22.420  1.00  0.00            
ATOM     80  H38 GCD     1      51.430  15.850  22.430  1.00  0.00            
ATOM     81  H39 GCD     1      49.710  15.520  22.470  1.00  0.00            
ATOM     82  O19 GCD     1      50.240  17.170  23.560  1.00  0.00            
ATOM     83  H40 GCD     1      51.090  17.600  23.710  1.00  0.00            
ATOM     84  O20 GCD     1      50.500  19.790  19.940  1.00  0.00            
ATOM     85  C25 GCD     1      50.970  21.090  20.190  1.00  0.00            
ATOM     86  H41 GCD     1      52.060  21.130  20.130  1.00  0.00            
ATOM     87  C26 GCD     1      50.350  21.990  19.080  1.00  0.00            
ATOM     88  H42 GCD     1      49.250  21.940  19.170  1.00  0.00            
ATOM     89  O21 GCD     1      50.660  21.680  17.700  1.00  0.00            
ATOM     90  H43 GCD     1      49.900  22.090  17.270  1.00  0.00            
ATOM     91  C27 GCD     1      50.670  23.510  19.350  1.00  0.00            
ATOM     92  H44 GCD     1      51.760  23.570  19.270  1.00  0.00            
ATOM     93  O22 GCD     1      50.170  24.350  18.320  1.00  0.00            
ATOM     94  H45 GCD     1      50.480  24.210  17.420  1.00  0.00            
ATOM     95  C28 GCD     1      50.300  23.930  20.720  1.00  0.00            
ATOM     96  H46 GCD     1      50.590  24.960  20.960  1.00  0.00            
ATOM     97  O23 GCD     1      50.990  22.990  21.630  1.00  0.00            
ATOM     98  C29 GCD     1      50.620  21.580  21.550  1.00  0.00            
ATOM     99  H47 GCD     1      49.550  21.510  21.800  1.00  0.00            
ATOM    100  C30 GCD     1      51.340  20.830  22.630  1.00  0.00            
ATOM    101  H48 GCD     1      52.430  20.830  22.470  1.00  0.00            
ATOM    102  H49 GCD     1      50.990  19.800  22.750  1.00  0.00            
ATOM    103  O24 GCD     1      51.170  21.520  23.880  1.00  0.00            
ATOM    104  H50 GCD     1      51.490  22.430  23.860  1.00  0.00            
ATOM    105  O25 GCD     1      48.930  23.780  20.960  1.00  0.00            
ATOM    106  C31 GCD     1      48.230  24.900  21.510  1.00  0.00            
ATOM    107  H51 GCD     1      48.860  25.780  21.710  1.00  0.00            
ATOM    108  C32 GCD     1      47.280  25.410  20.490  1.00  0.00            
ATOM    109  H52 GCD     1      46.630  24.630  20.090  1.00  0.00            
ATOM    110  O26 GCD     1      47.970  25.860  19.350  1.00  0.00            
ATOM    111  H53 GCD     1      48.630  25.200  19.130  1.00  0.00            
ATOM    112  C33 GCD     1      46.520  26.580  21.090  1.00  0.00            
ATOM    113  H54 GCD     1      47.310  27.310  21.320  1.00  0.00            
ATOM    114  O27 GCD     1      45.500  27.150  20.340  1.00  0.00            
ATOM    115  H55 GCD     1      45.820  27.750  19.660  1.00  0.00            
ATOM    116  C34 GCD     1      45.840  26.160  22.440  1.00  0.00            
ATOM    117  H56 GCD     1      45.420  27.030  22.950  1.00  0.00            
ATOM    118  O28 GCD     1      46.800  25.660  23.340  1.00  0.00            
ATOM    119  C35 GCD     1      47.520  24.470  22.780  1.00  0.00            
ATOM    120  H57 GCD     1      46.800  23.670  22.550  1.00  0.00            
ATOM    121  C36 GCD     1      48.400  23.820  23.820  1.00  0.00            
ATOM    122  H58 GCD     1      49.000  24.570  24.360  1.00  0.00            
ATOM    123  H59 GCD     1      49.110  23.230  23.230  1.00  0.00            
ATOM    124  O29 GCD     1      47.650  22.970  24.770  1.00  0.00            
ATOM    125  H60 GCD     1      48.320  22.590  25.330  1.00  0.00            
ATOM    126  O30 GCD     1      44.870  25.100  22.260  1.00  0.00            
ATOM    127  C37 GCD     1      43.690  25.190  22.990  1.00  0.00            
ATOM    128  H61 GCD     1      43.850  25.830  23.870  1.00  0.00            
ATOM    129  C38 GCD     1      42.620  25.710  22.050  1.00  0.00            
ATOM    130  H62 GCD     1      42.570  25.050  21.180  1.00  0.00            
ATOM    131  O31 GCD     1      42.950  26.990  21.560  1.00  0.00            
ATOM    132  H63 GCD     1      43.710  26.860  20.980  1.00  0.00            
ATOM    133  C39 GCD     1      41.280  25.790  22.670  1.00  0.00            
ATOM    134  H64 GCD     1      41.340  26.470  23.530  1.00  0.00            
ATOM    135  O32 GCD     1      40.270  26.320  21.840  1.00  0.00            
ATOM    136  H65 GCD     1      40.550  27.130  21.390  1.00  0.00            
ATOM    137  C40 GCD     1      40.830  24.400  23.320  1.00  0.00            
ATOM    138  H66 GCD     1      39.950  24.530  23.940  1.00  0.00            
ATOM    139  O33 GCD     1      41.870  23.960  24.130  1.00  0.00            
ATOM    140  C41 GCD     1      43.170  23.810  23.420  1.00  0.00            
ATOM    141  H67 GCD     1      43.160  23.110  22.570  1.00  0.00            
ATOM    142  C42 GCD     1      44.230  23.240  24.380  1.00  0.00            
ATOM    143  H68 GCD     1      44.320  23.860  25.280  1.00  0.00            
ATOM    144  H69 GCD     1      45.230  23.140  23.950  1.00  0.00            
ATOM    145  O34 GCD     1      43.800  22.010  24.920  1.00  0.00            
ATOM    146  H70 GCD     1      44.600  21.630  25.310  1.00  0.00            
ATOM    147  O35 GCD     1      40.560  23.480  22.350  1.00  0.00            
ATOM    148  C43 GCD     1      39.170  23.140  22.150  1.00  0.00            
ATOM    149  H71 GCD     1      38.460  23.690  22.780  1.00  0.00            
ATOM    150  C44 GCD     1      38.810  23.360  20.670  1.00  0.00            
ATOM    151  H72 GCD     1      39.670  23.050  20.070  1.00  0.00            
ATOM    152  O36 GCD     1      38.580  24.770  20.400  1.00  0.00            
ATOM    153  H73 GCD     1      39.270  25.310  20.800  1.00  0.00            
ATOM    154  C45 GCD     1      37.570  22.570  20.160  1.00  0.00            
ATOM    155  H74 GCD     1      36.680  22.970  20.670  1.00  0.00            
ATOM    156  O37 GCD     1      37.500  22.600  18.750  1.00  0.00            
ATOM    157  H75 GCD     1      38.000  23.360  18.430  1.00  0.00            
ATOM    158  C46 GCD     1      37.680  21.150  20.650  1.00  0.00            
ATOM    159  H76 GCD     1      36.730  20.640  20.490  1.00  0.00            
ATOM    160  O38 GCD     1      38.770  20.400  19.990  1.00  0.00            
ATOM    161  O39 GCD     1      37.890  21.130  22.010  1.00  0.00            
ATOM    162  C47 GCD     1      39.110  21.700  22.520  1.00  0.00            
ATOM    163  H77 GCD     1      39.960  21.190  22.050  1.00  0.00            
ATOM    164  C48 GCD     1      39.250  21.530  24.030  1.00  0.00            
ATOM    165  H78 GCD     1      40.190  22.010  24.320  1.00  0.00            
ATOM    166  H79 GCD     1      39.220  20.450  24.220  1.00  0.00            
ATOM    167  O40 GCD     1      38.230  22.270  24.740  1.00  0.00            
ATOM    168  H80 GCD     1      38.220  22.110  25.690  1.00  0.00            
ATOM    169  C1  CT6     2      -2.190  23.470  19.380  1.00  0.00            
ATOM    170  C2  CT6     2      -1.100  23.850  18.440  1.00  0.00            
ATOM    171  N1  CT6     2      -0.130  22.740  18.040  1.00  0.00            
ATOM    172  C3  CT6     2       0.940  22.940  17.140  1.00  0.00            
ATOM    173  C4  CT6     2       1.200  24.220  16.450  1.00  0.00            
ATOM    174  O1  CT6     2       1.660  22.030  16.820  1.00  0.00            
ATOM    175  C5  CT6     2      -0.370  21.400  18.460  1.00  0.00            
ATOM    176  C6  CT6     2      -1.230  20.550  17.730  1.00  0.00            
ATOM    177  C7  CT6     2      -1.650  19.360  18.370  1.00  0.00            
ATOM    178  C8  CT6     2      -1.180  19.010  19.620  1.00  0.00            
ATOM    179  C9  CT6     2      -0.220  19.840  20.310  1.00  0.00            
ATOM    180  C10 CT6     2       0.440  19.550  21.570  1.00  0.00            
ATOM    181  C11 CT6     2       1.830  19.620  21.570  1.00  0.00            
ATOM    182  C12 CT6     2       2.620  19.190  22.750  1.00  0.00            
ATOM    183  N2  CT6     2       2.090  18.840  23.910  1.00  0.00            
ATOM    184  C13 CT6     2       0.730  18.730  23.730  1.00  0.00            
ATOM    185  C14 CT6     2      -0.190  18.340  24.710  1.00  0.00            
ATOM    186  C15 CT6     2       0.090  17.980  26.040  1.00  0.00            
ATOM    187  N3  CT6     2       0.380  17.620  27.090  1.00  0.00            
ATOM    188  C16 CT6     2      -1.480  18.550  24.160  1.00  0.00            
ATOM    189  N4  CT6     2      -1.460  18.930  22.890  1.00  0.00            
ATOM    190  N5  CT6     2      -0.090  19.020  22.630  1.00  0.00            
ATOM    191  C17 CT6     2       0.120  21.080  19.730  1.00  0.00            
ATOM    192  H1  CT6     2      -2.780  22.590  19.080  1.00  0.00            
ATOM    193  H2  CT6     2      -1.750  23.350  20.380  1.00  0.00            
ATOM    194  H3  CT6     2      -2.890  24.310  19.280  1.00  0.00            
ATOM    195  H4  CT6     2      -1.460  24.310  17.520  1.00  0.00            
ATOM    196  H5  CT6     2      -0.580  24.760  18.780  1.00  0.00            
ATOM    197  H6  CT6     2       2.280  24.390  16.620  1.00  0.00            
ATOM    198  H7  CT6     2       1.180  24.140  15.360  1.00  0.00            
ATOM    199  H8  CT6     2       0.640  25.080  16.840  1.00  0.00            
ATOM    200  H9  CT6     2      -1.650  20.730  16.740  1.00  0.00            
ATOM    201  H10 CT6     2      -2.400  18.710  17.920  1.00  0.00            
ATOM    202  H11 CT6     2      -1.520  18.130  20.160  1.00  0.00            
ATOM    203  H12 CT6     2       2.390  19.880  20.680  1.00  0.00            
ATOM    204  H13 CT6     2       3.690  19.360  22.800  1.00  0.00            
ATOM    205  H14 CT6     2      -2.390  18.370  24.710  1.00  0.00            
ATOM    206  H15 CT6     2       0.670  21.810  20.310  1.00  0.00            
TER
ENDMDL
MODEL        1
ATOM      1  H1  GCD     1       9.290  12.730  26.690  1.00  0.00            
ATOM      2  O1  GCD     1      10.060  13.290  26.870  1.00  0.00            
ATOM      3  C1  GCD     1       9.690  14.610  27.060  1.00  0.00            
ATOM      4  H2  GCD     1       8.880  15.040  26.460  1.00  0.00            
ATOM      5  H3  GCD     1       9.400  14.740  28.110  1.00  0.00            
ATOM      6  C2  GCD     1      10.960  15.460  26.860  1.00  0.00            
ATOM      7  H4  GCD     1      11.770  14.870  27.310  1.00  0.00            
ATOM      8  C3  GCD     1      10.980  16.860  27.590  1.00  0.00            
ATOM      9  H5  GCD     1      10.150  17.450  27.180  1.00  0.00            
ATOM     10  C4  GCD     1      12.210  17.580  27.180  1.00  0.00            
ATOM     11  H6  GCD     1      13.100  16.970  27.380  1.00  0.00            
ATOM     12  O2  GCD     1      12.300  18.920  27.800  1.00  0.00            
ATOM     13  H7  GCD     1      12.130  18.810  28.740  1.00  0.00            
ATOM     14  C5  GCD     1      12.180  17.660  25.660  1.00  0.00            
ATOM     15  H8  GCD     1      11.190  18.000  25.330  1.00  0.00            
ATOM     16  O3  GCD     1      13.110  18.570  25.140  1.00  0.00            
ATOM     17  H9  GCD     1      12.900  19.400  25.590  1.00  0.00            
ATOM     18  C6  GCD     1      12.320  16.290  25.010  1.00  0.00            
ATOM     19  O4  GCD     1      11.160  15.570  25.420  1.00  0.00            
ATOM     20  H10 GCD     1      12.390  16.330  23.920  1.00  0.00            
ATOM     21  O5  GCD     1      13.340  15.530  25.490  1.00  0.00            
ATOM     22  C7  GCD     1      14.560  15.600  24.730  1.00  0.00            
ATOM     23  H11 GCD     1      14.570  16.240  23.840  1.00  0.00            
ATOM     24  C8  GCD     1      15.820  15.960  25.540  1.00  0.00            
ATOM     25  H12 GCD     1      15.920  15.260  26.380  1.00  0.00            
ATOM     26  O6  GCD     1      15.780  17.280  26.010  1.00  0.00            
ATOM     27  H13 GCD     1      14.870  17.560  26.170  1.00  0.00            
ATOM     28  C9  GCD     1      17.080  15.790  24.650  1.00  0.00            
ATOM     29  H14 GCD     1      17.000  16.420  23.750  1.00  0.00            
ATOM     30  O7  GCD     1      18.290  16.120  25.320  1.00  0.00            
ATOM     31  H15 GCD     1      18.140  16.820  25.960  1.00  0.00            
ATOM     32  C10 GCD     1      17.080  14.360  24.070  1.00  0.00            
ATOM     33  H16 GCD     1      17.860  14.330  23.300  1.00  0.00            
ATOM     34  O8  GCD     1      15.870  14.070  23.430  1.00  0.00            
ATOM     35  C11 GCD     1      14.690  14.160  24.200  1.00  0.00            
ATOM     36  H17 GCD     1      14.720  13.490  25.060  1.00  0.00            
ATOM     37  C12 GCD     1      13.450  13.720  23.350  1.00  0.00            
ATOM     38  H18 GCD     1      12.540  13.690  23.960  1.00  0.00            
ATOM     39  H19 GCD     1      13.620  12.730  22.920  1.00  0.00            
ATOM     40  O9  GCD     1      13.090  14.630  22.270  1.00  0.00            
ATOM     41  H20 GCD     1      13.870  14.750  21.710  1.00  0.00            
ATOM     42  O10 GCD     1      17.430  13.420  25.060  1.00  0.00            
ATOM     43  C13 GCD     1      18.240  12.320  24.690  1.00  0.00            
ATOM     44  H21 GCD     1      18.260  12.110  23.610  1.00  0.00            
ATOM     45  C14 GCD     1      19.630  12.510  25.330  1.00  0.00            
ATOM     46  H22 GCD     1      19.430  12.730  26.390  1.00  0.00            
ATOM     47  O11 GCD     1      20.230  13.730  24.730  1.00  0.00            
ATOM     48  H23 GCD     1      19.720  14.530  24.890  1.00  0.00            
ATOM     49  C15 GCD     1      20.550  11.250  25.200  1.00  0.00            
ATOM     50  H24 GCD     1      20.680  11.030  24.130  1.00  0.00            
ATOM     51  O12 GCD     1      21.770  11.390  25.820  1.00  0.00            
ATOM     52  H25 GCD     1      21.600  11.340  26.770  1.00  0.00            
ATOM     53  C16 GCD     1      19.790  10.120  25.880  1.00  0.00            
ATOM     54  H26 GCD     1      20.360   9.190  25.800  1.00  0.00            
ATOM     55  O13 GCD     1      18.530  10.000  25.140  1.00  0.00            
ATOM     56  C17 GCD     1      17.630  11.080  25.310  1.00  0.00            
ATOM     57  H27 GCD     1      17.500  11.160  26.400  1.00  0.00            
ATOM     58  C18 GCD     1      16.160  10.850  24.860  1.00  0.00            
ATOM     59  H28 GCD     1      16.060  10.740  23.770  1.00  0.00            
ATOM     60  H29 GCD     1      15.550  11.730  25.110  1.00  0.00            
ATOM     61  O14 GCD     1      15.540   9.670  25.570  1.00  0.00            
ATOM     62  H30 GCD     1      16.110   8.890  25.540  1.00  0.00            
ATOM     63  O15 GCD     1      19.560  10.420  27.260  1.00  0.00            
ATOM     64  C19 GCD     1      20.260   9.670  28.250  1.00  0.00            
ATOM     65  H31 GCD     1      21.110   9.160  27.770  1.00  0.00            
ATOM     66  C20 GCD     1      20.740  10.620  29.300  1.00  0.00            
ATOM     67  H32 GCD     1      19.880  11.100  29.790  1.00  0.00            
ATOM     68  O16 GCD     1      21.660  11.640  28.860  1.00  0.00            
ATOM     69  H33 GCD     1      21.840  12.130  29.670  1.00  0.00            
ATOM     70  C21 GCD     1      21.400   9.780  30.470  1.00  0.00            
ATOM     71  H34 GCD     1      22.260   9.300  30.000  1.00  0.00            
ATOM     72  O17 GCD     1      21.860  10.750  31.460  1.00  0.00            
ATOM     73  H35 GCD     1      21.120  11.280  31.790  1.00  0.00            
ATOM     74  C22 GCD     1      20.460   8.710  31.000  1.00  0.00            
ATOM     75  H36 GCD     1      21.090   8.100  31.660  1.00  0.00            
ATOM     76  O18 GCD     1      20.020   7.960  29.830  1.00  0.00            
ATOM     77  C23 GCD     1      19.270   8.690  28.920  1.00  0.00            
ATOM     78  H37 GCD     1      18.350   9.110  29.360  1.00  0.00            
ATOM     79  C24 GCD     1      18.610   7.770  27.970  1.00  0.00            
ATOM     80  H38 GCD     1      18.010   8.340  27.240  1.00  0.00            
ATOM     81  H39 GCD     1      17.870   7.100  28.420  1.00  0.00            
ATOM     82  O19 GCD     1      19.530   6.880  27.360  1.00  0.00            
ATOM     83  H40 GCD     1      19.860   6.330  28.080  1.00  0.00            
ATOM     84  O20 GCD     1      19.390   9.300  31.660  1.00  0.00            
ATOM     85  C25 GCD     1      18.950   8.620  32.840  1.00  0.00            
ATOM     86  H41 GCD     1      19.320   7.590  32.900  1.00  0.00            
ATOM     87  C26 GCD     1      19.430   9.360  34.110  1.00  0.00            
ATOM     88  H42 GCD     1      19.120  10.400  33.970  1.00  0.00            
ATOM     89  O21 GCD     1      20.870   9.280  34.250  1.00  0.00            
ATOM     90  H43 GCD     1      21.110   9.730  35.070  1.00  0.00            
ATOM     91  C27 GCD     1      18.700   8.840  35.340  1.00  0.00            
ATOM     92  H44 GCD     1      19.090   7.860  35.630  1.00  0.00            
ATOM     93  O22 GCD     1      19.010   9.760  36.380  1.00  0.00            
ATOM     94  H45 GCD     1      18.370  10.480  36.440  1.00  0.00            
ATOM     95  C28 GCD     1      17.230   8.770  35.180  1.00  0.00            
ATOM     96  H46 GCD     1      16.750   8.310  36.050  1.00  0.00            
ATOM     97  O23 GCD     1      16.900   8.020  34.040  1.00  0.00            
ATOM     98  C29 GCD     1      17.340   8.500  32.810  1.00  0.00            
ATOM     99  H47 GCD     1      16.940   9.500  32.620  1.00  0.00            
ATOM    100  C30 GCD     1      16.870   7.620  31.660  1.00  0.00            
ATOM    101  H48 GCD     1      17.410   6.670  31.780  1.00  0.00            
ATOM    102  H49 GCD     1      17.190   8.090  30.720  1.00  0.00            
ATOM    103  O24 GCD     1      15.460   7.490  31.660  1.00  0.00            
ATOM    104  H50 GCD     1      15.400   6.690  31.120  1.00  0.00            
ATOM    105  O25 GCD     1      16.600  10.010  35.080  1.00  0.00            
ATOM    106  C31 GCD     1      15.710  10.450  36.170  1.00  0.00            
ATOM    107  H51 GCD     1      15.940   9.910  37.100  1.00  0.00            
ATOM    108  C32 GCD     1      16.040  11.870  36.550  1.00  0.00            
ATOM    109  H52 GCD     1      15.980  12.580  35.720  1.00  0.00            
ATOM    110  O26 GCD     1      17.330  11.930  37.100  1.00  0.00            
ATOM    111  H53 GCD     1      17.540  12.820  37.430  1.00  0.00            
ATOM    112  C33 GCD     1      15.070  12.450  37.610  1.00  0.00            
ATOM    113  H54 GCD     1      15.190  11.810  38.490  1.00  0.00            
ATOM    114  O27 GCD     1      15.150  13.830  38.150  1.00  0.00            
ATOM    115  H55 GCD     1      15.150  14.450  37.420  1.00  0.00            
ATOM    116  C34 GCD     1      13.640  12.300  37.090  1.00  0.00            
ATOM    117  H56 GCD     1      12.950  12.700  37.840  1.00  0.00            
ATOM    118  O28 GCD     1      13.440  10.890  36.940  1.00  0.00            
ATOM    119  C35 GCD     1      14.230  10.280  35.890  1.00  0.00            
ATOM    120  H57 GCD     1      14.010  10.730  34.920  1.00  0.00            
ATOM    121  C36 GCD     1      13.760   8.820  35.850  1.00  0.00            
ATOM    122  H58 GCD     1      13.890   8.220  36.760  1.00  0.00            
ATOM    123  H59 GCD     1      14.410   8.360  35.100  1.00  0.00            
ATOM    124  O29 GCD     1      12.420   8.730  35.280  1.00  0.00            
ATOM    125  H60 GCD     1      11.860   9.470  35.550  1.00  0.00            
ATOM    126  O30 GCD     1      13.420  12.880  35.780  1.00  0.00            
ATOM    127  C37 GCD     1      12.930  14.190  35.850  1.00  0.00            
ATOM    128  H61 GCD     1      12.910  14.580  36.880  1.00  0.00            
ATOM    129  C38 GCD     1      13.900  15.130  35.030  1.00  0.00            
ATOM    130  H62 GCD     1      13.960  14.710  34.020  1.00  0.00            
ATOM    131  O31 GCD     1      15.170  15.140  35.710  1.00  0.00            
ATOM    132  H63 GCD     1      15.650  15.860  35.280  1.00  0.00            
ATOM    133  C39 GCD     1      13.230  16.510  35.000  1.00  0.00            
ATOM    134  H64 GCD     1      13.210  16.910  36.020  1.00  0.00            
ATOM    135  O32 GCD     1      14.000  17.420  34.210  1.00  0.00            
ATOM    136  H65 GCD     1      14.060  17.000  33.350  1.00  0.00            
ATOM    137  C40 GCD     1      11.780  16.410  34.470  1.00  0.00            
ATOM    138  H66 GCD     1      11.330  17.400  34.490  1.00  0.00            
ATOM    139  O33 GCD     1      11.090  15.530  35.360  1.00  0.00            
ATOM    140  C41 GCD     1      11.460  14.150  35.390  1.00  0.00            
ATOM    141  H67 GCD     1      11.350  13.780  34.360  1.00  0.00            
ATOM    142  C42 GCD     1      10.510  13.400  36.310  1.00  0.00            
ATOM    143  H68 GCD     1      10.500  14.000  37.230  1.00  0.00            
ATOM    144  H69 GCD     1      10.860  12.390  36.550  1.00  0.00            
ATOM    145  O34 GCD     1       9.190  13.420  35.810  1.00  0.00            
ATOM    146  H70 GCD     1       8.920  14.310  35.550  1.00  0.00            
ATOM    147  O35 GCD     1      11.760  15.990  33.090  1.00  0.00            
ATOM    148  C43 GCD     1      10.590  16.300  32.310  1.00  0.00            
ATOM    149  H71 GCD     1       9.720  16.410  32.980  1.00  0.00            
ATOM    150  C44 GCD     1      10.770  17.630  31.720  1.00  0.00            
ATOM    151  H72 GCD     1      11.750  17.380  31.300  1.00  0.00            
ATOM    152  O36 GCD     1      10.880  18.740  32.650  1.00  0.00            
ATOM    153  H73 GCD     1      10.010  18.900  33.040  1.00  0.00            
ATOM    154  C45 GCD     1       9.690  17.860  30.680  1.00  0.00            
ATOM    155  H74 GCD     1       8.660  17.910  31.060  1.00  0.00            
ATOM    156  O37 GCD     1       9.890  19.100  30.020  1.00  0.00            
ATOM    157  H75 GCD     1       9.160  19.140  29.390  1.00  0.00            
ATOM    158  C46 GCD     1       9.680  16.750  29.620  1.00  0.00            
ATOM    159  H76 GCD     1       8.840  16.930  28.940  1.00  0.00            
ATOM    160  O38 GCD     1      10.920  16.620  29.000  1.00  0.00            
ATOM    161  O39 GCD     1       9.350  15.600  30.340  1.00  0.00            
ATOM    162  C47 GCD     1      10.350  15.220  31.260  1.00  0.00            
ATOM    163  H77 GCD     1      11.290  15.050  30.720  1.00  0.00            
ATOM    164  C48 GCD     1       9.930  13.950  31.860  1.00  0.00            
ATOM    165  H78 GCD     1       9.120  14.080  32.590  1.00  0.00            
ATOM    166  H79 GCD     1      10.720  13.560  32.510  1.00  0.00            
ATOM    167  O40 GCD     1       9.500  12.950  30.890  1.00  0.00            
ATOM    168  H80 GCD     1      10.350  12.780  30.470  1.00  0.00            
ATOM    169  C1  CT6     2      17.850  16.290  32.840  1.00  0.00            
ATOM    170  C2  CT6     2      17.520  14.810  33.160  1.00  0.00            
ATOM    171  N1  CT6     2      18.270  13.790  32.460  1.00  0.00            
ATOM    172  C3  CT6     2      19.500  13.350  32.920  1.00  0.00            
ATOM    173  C4  CT6     2      19.800  13.560  34.380  1.00  0.00            
ATOM    174  O1  CT6     2      20.280  12.810  32.180  1.00  0.00            
ATOM    175  C5  CT6     2      17.740  13.480  31.160  1.00  0.00            
ATOM    176  C6  CT6     2      18.150  14.100  30.000  1.00  0.00            
ATOM    177  C7  CT6     2      17.550  13.820  28.810  1.00  0.00            
ATOM    178  C8  CT6     2      16.560  12.790  28.720  1.00  0.00            
ATOM    179  C9  CT6     2      16.080  12.220  29.920  1.00  0.00            
ATOM    180  C10 CT6     2      14.940  11.210  29.960  1.00  0.00            
ATOM    181  C11 CT6     2      14.900  10.280  28.960  1.00  0.00            
ATOM    182  C12 CT6     2      13.900   9.230  28.850  1.00  0.00            
ATOM    183  N2  CT6     2      12.880   9.270  29.710  1.00  0.00            
ATOM    184  C13 CT6     2      13.020  10.160  30.680  1.00  0.00            
ATOM    185  C14 CT6     2      12.130  10.360  31.700  1.00  0.00            
ATOM    186  C15 CT6     2      10.940   9.590  31.810  1.00  0.00            
ATOM    187  N3  CT6     2       9.910   9.030  31.920  1.00  0.00            
ATOM    188  C16 CT6     2      12.690  11.340  32.600  1.00  0.00            
ATOM    189  N4  CT6     2      13.840  11.740  32.140  1.00  0.00            
ATOM    190  N5  CT6     2      14.090  10.970  31.020  1.00  0.00            
ATOM    191  C17 CT6     2      16.670  12.570  31.150  1.00  0.00            
ATOM    192  H1  CT6     2      17.890  16.360  31.750  1.00  0.00            
ATOM    193  H2  CT6     2      17.010  16.860  33.240  1.00  0.00            
ATOM    194  H3  CT6     2      18.840  16.590  33.210  1.00  0.00            
ATOM    195  H4  CT6     2      17.590  14.720  34.250  1.00  0.00            
ATOM    196  H5  CT6     2      16.440  14.680  33.040  1.00  0.00            
ATOM    197  H6  CT6     2      20.440  12.770  34.800  1.00  0.00            
ATOM    198  H7  CT6     2      20.280  14.540  34.530  1.00  0.00            
ATOM    199  H8  CT6     2      18.950  13.460  35.060  1.00  0.00            
ATOM    200  H9  CT6     2      18.940  14.830  30.110  1.00  0.00            
ATOM    201  H10 CT6     2      17.960  14.290  27.920  1.00  0.00            
ATOM    202  H11 CT6     2      16.220  12.530  27.720  1.00  0.00            
ATOM    203  H12 CT6     2      15.630  10.260  28.160  1.00  0.00            
ATOM    204  H13 CT6     2      13.830   8.460  28.100  1.00  0.00            
ATOM    205  H14 CT6     2      12.200  11.630  33.510  1.00  0.00            
ATOM    206  H15 CT6     2      16.300  12.260  32.130  1.00  0.00            
TER
ENDMDL
MODEL        1
ATOM      1  H1  GCD     1      14.050  16.910  32.670  1.00  0.00            
ATOM      2  O1  GCD     1      13.700  17.030  31.780  1.00  0.00            
ATOM      3  C1  GCD     1      12.640  16.150  31.670  1.00  0.00            
ATOM      4  H2  GCD     1      13.030  15.130  31.710  1.00  0.00            
ATOM      5  H3  GCD     1      11.990  16.420  32.520  1.00  0.00            
ATOM      6  C2  GCD     1      11.950  16.340  30.320  1.00  0.00            
ATOM      7  H4  GCD     1      11.790  17.400  30.110  1.00  0.00            
ATOM      8  C3  GCD     1      10.590  15.650  30.440  1.00  0.00            
ATOM      9  H5  GCD     1      10.780  14.720  31.000  1.00  0.00            
ATOM     10  C4  GCD     1       9.940  15.330  29.100  1.00  0.00            
ATOM     11  H6  GCD     1       9.570  16.280  28.680  1.00  0.00            
ATOM     12  O2  GCD     1       8.840  14.460  29.370  1.00  0.00            
ATOM     13  H7  GCD     1       8.280  14.950  29.990  1.00  0.00            
ATOM     14  C5  GCD     1      10.950  14.740  28.190  1.00  0.00            
ATOM     15  H8  GCD     1      11.270  13.840  28.730  1.00  0.00            
ATOM     16  O3  GCD     1      10.440  14.490  26.890  1.00  0.00            
ATOM     17  H9  GCD     1       9.900  15.250  26.640  1.00  0.00            
ATOM     18  C6  GCD     1      12.100  15.720  28.050  1.00  0.00            
ATOM     19  O4  GCD     1      12.740  15.830  29.280  1.00  0.00            
ATOM     20  H10 GCD     1      12.800  15.270  27.340  1.00  0.00            
ATOM     21  O5  GCD     1      11.650  17.020  27.610  1.00  0.00            
ATOM     22  C7  GCD     1      12.020  17.480  26.310  1.00  0.00            
ATOM     23  H11 GCD     1      12.320  16.550  25.810  1.00  0.00            
ATOM     24  C8  GCD     1      10.850  18.170  25.600  1.00  0.00            
ATOM     25  H12 GCD     1      10.480  19.010  26.200  1.00  0.00            
ATOM     26  O6  GCD     1       9.740  17.290  25.480  1.00  0.00            
ATOM     27  H13 GCD     1       8.880  17.710  25.350  1.00  0.00            
ATOM     28  C9  GCD     1      11.350  18.590  24.210  1.00  0.00            
ATOM     29  H14 GCD     1      11.680  17.700  23.660  1.00  0.00            
ATOM     30  O7  GCD     1      10.250  19.240  23.480  1.00  0.00            
ATOM     31  H15 GCD     1      10.360  20.190  23.590  1.00  0.00            
ATOM     32  C10 GCD     1      12.590  19.480  24.300  1.00  0.00            
ATOM     33  H16 GCD     1      12.960  19.770  23.320  1.00  0.00            
ATOM     34  O8  GCD     1      13.620  18.710  24.980  1.00  0.00            
ATOM     35  C11 GCD     1      13.300  18.240  26.310  1.00  0.00            
ATOM     36  H17 GCD     1      13.220  19.200  26.840  1.00  0.00            
ATOM     37  C12 GCD     1      14.530  17.470  26.800  1.00  0.00            
ATOM     38  H18 GCD     1      14.540  17.400  27.890  1.00  0.00            
ATOM     39  H19 GCD     1      15.440  18.070  26.640  1.00  0.00            
ATOM     40  O9  GCD     1      14.740  16.200  26.190  1.00  0.00            
ATOM     41  H20 GCD     1      14.830  16.370  25.240  1.00  0.00            
ATOM     42  O10 GCD     1      12.270  20.710  24.980  1.00  0.00            
ATOM     43  C13 GCD     1      12.670  21.970  24.430  1.00  0.00            
ATOM     44  H21 GCD     1      13.370  21.770  23.600  1.00  0.00            
ATOM     45  C14 GCD     1      11.460  22.800  24.040  1.00  0.00            
ATOM     46  H22 GCD     1      10.840  23.080  24.900  1.00  0.00            
ATOM     47  O11 GCD     1      10.660  21.990  23.150  1.00  0.00            
ATOM     48  H23 GCD     1       9.900  22.520  22.920  1.00  0.00            
ATOM     49  C15 GCD     1      11.940  24.090  23.460  1.00  0.00            
ATOM     50  H24 GCD     1      12.340  23.800  22.480  1.00  0.00            
ATOM     51  O12 GCD     1      10.880  24.930  23.160  1.00  0.00            
ATOM     52  H25 GCD     1      10.720  25.500  23.910  1.00  0.00            
ATOM     53  C16 GCD     1      12.920  24.800  24.400  1.00  0.00            
ATOM     54  H26 GCD     1      13.320  25.690  23.910  1.00  0.00            
ATOM     55  O13 GCD     1      14.040  23.880  24.810  1.00  0.00            
ATOM     56  C17 GCD     1      13.570  22.770  25.420  1.00  0.00            
ATOM     57  H27 GCD     1      13.000  23.060  26.310  1.00  0.00            
ATOM     58  C18 GCD     1      14.680  21.870  25.850  1.00  0.00            
ATOM     59  H28 GCD     1      15.270  21.460  25.020  1.00  0.00            
ATOM     60  H29 GCD     1      14.250  21.080  26.470  1.00  0.00            
ATOM     61  O14 GCD     1      15.550  22.580  26.710  1.00  0.00            
ATOM     62  H30 GCD     1      15.660  23.380  26.180  1.00  0.00            
ATOM     63  O15 GCD     1      12.190  25.170  25.570  1.00  0.00            
ATOM     64  C19 GCD     1      12.110  26.570  25.860  1.00  0.00            
ATOM     65  H31 GCD     1      12.470  27.130  24.990  1.00  0.00            
ATOM     66  C20 GCD     1      10.670  27.000  25.950  1.00  0.00            
ATOM     67  H32 GCD     1      10.290  26.430  26.800  1.00  0.00            
ATOM     68  O16 GCD     1       9.810  26.760  24.870  1.00  0.00            
ATOM     69  H33 GCD     1       8.930  27.120  25.080  1.00  0.00            
ATOM     70  C21 GCD     1      10.560  28.510  26.230  1.00  0.00            
ATOM     71  H34 GCD     1      11.170  29.080  25.520  1.00  0.00            
ATOM     72  O17 GCD     1       9.220  28.990  26.190  1.00  0.00            
ATOM     73  H35 GCD     1       8.950  29.540  26.940  1.00  0.00            
ATOM     74  C22 GCD     1      11.270  28.850  27.510  1.00  0.00            
ATOM     75  H36 GCD     1      11.240  29.930  27.670  1.00  0.00            
ATOM     76  O18 GCD     1      12.610  28.330  27.470  1.00  0.00            
ATOM     77  C23 GCD     1      12.830  26.940  27.180  1.00  0.00            
ATOM     78  H37 GCD     1      12.360  26.390  28.000  1.00  0.00            
ATOM     79  C24 GCD     1      14.280  26.730  27.160  1.00  0.00            
ATOM     80  H38 GCD     1      14.690  27.300  26.320  1.00  0.00            
ATOM     81  H39 GCD     1      14.410  25.660  26.930  1.00  0.00            
ATOM     82  O19 GCD     1      14.950  26.990  28.380  1.00  0.00            
ATOM     83  H40 GCD     1      14.950  27.950  28.430  1.00  0.00            
ATOM     84  O20 GCD     1      10.540  28.190  28.510  1.00  0.00            
ATOM     85  C25 GCD     1      10.330  28.880  29.750  1.00  0.00            
ATOM     86  H41 GCD     1      10.960  29.780  29.850  1.00  0.00            
ATOM     87  C26 GCD     1       8.830  29.280  29.890  1.00  0.00            
ATOM     88  H42 GCD     1       8.220  28.410  29.620  1.00  0.00            
ATOM     89  O21 GCD     1       8.680  30.320  28.840  1.00  0.00            
ATOM     90  H43 GCD     1       8.530  31.130  29.330  1.00  0.00            
ATOM     91  C27 GCD     1       8.520  29.830  31.280  1.00  0.00            
ATOM     92  H44 GCD     1       9.140  30.720  31.460  1.00  0.00            
ATOM     93  O22 GCD     1       7.110  30.180  31.460  1.00  0.00            
ATOM     94  H45 GCD     1       6.610  29.380  31.290  1.00  0.00            
ATOM     95  C28 GCD     1       8.960  28.780  32.350  1.00  0.00            
ATOM     96  H46 GCD     1       8.800  29.210  33.340  1.00  0.00            
ATOM     97  O23 GCD     1      10.330  28.520  32.230  1.00  0.00            
ATOM     98  C29 GCD     1      10.680  27.940  30.940  1.00  0.00            
ATOM     99  H47 GCD     1      10.150  27.000  30.740  1.00  0.00            
ATOM    100  C30 GCD     1      12.180  27.520  30.860  1.00  0.00            
ATOM    101  H48 GCD     1      12.270  26.670  30.170  1.00  0.00            
ATOM    102  H49 GCD     1      12.420  27.100  31.850  1.00  0.00            
ATOM    103  O24 GCD     1      13.090  28.610  30.760  1.00  0.00            
ATOM    104  H50 GCD     1      13.140  28.940  29.860  1.00  0.00            
ATOM    105  O25 GCD     1       8.210  27.620  32.130  1.00  0.00            
ATOM    106  C31 GCD     1       7.240  27.230  33.110  1.00  0.00            
ATOM    107  H51 GCD     1       6.990  28.100  33.730  1.00  0.00            
ATOM    108  C32 GCD     1       6.010  26.770  32.370  1.00  0.00            
ATOM    109  H52 GCD     1       6.330  25.900  31.790  1.00  0.00            
ATOM    110  O26 GCD     1       5.500  27.910  31.550  1.00  0.00            
ATOM    111  H53 GCD     1       4.640  27.590  31.240  1.00  0.00            
ATOM    112  C33 GCD     1       4.980  26.290  33.370  1.00  0.00            
ATOM    113  H54 GCD     1       4.710  27.170  33.980  1.00  0.00            
ATOM    114  O27 GCD     1       3.900  25.800  32.610  1.00  0.00            
ATOM    115  H55 GCD     1       4.060  24.900  32.290  1.00  0.00            
ATOM    116  C34 GCD     1       5.590  25.140  34.210  1.00  0.00            
ATOM    117  H56 GCD     1       4.880  24.750  34.950  1.00  0.00            
ATOM    118  O28 GCD     1       6.690  25.640  34.890  1.00  0.00            
ATOM    119  C35 GCD     1       7.760  26.100  34.040  1.00  0.00            
ATOM    120  H57 GCD     1       8.160  25.250  33.470  1.00  0.00            
ATOM    121  C36 GCD     1       8.830  26.570  34.980  1.00  0.00            
ATOM    122  H58 GCD     1       9.620  27.060  34.410  1.00  0.00            
ATOM    123  H59 GCD     1       9.250  25.640  35.390  1.00  0.00            
ATOM    124  O29 GCD     1       8.390  27.510  35.930  1.00  0.00            
ATOM    125  H60 GCD     1       7.570  27.210  36.340  1.00  0.00            
ATOM    126  O30 GCD     1       5.870  24.120  33.280  1.00  0.00            
ATOM    127  C37 GCD     1       5.420  22.790  33.580  1.00  0.00            
ATOM    128  H61 GCD     1       4.570  22.920  34.270  1.00  0.00            
ATOM    129  C38 GCD     1       5.040  22.090  32.330  1.00  0.00            
ATOM    130  H62 GCD     1       5.900  22.130  31.650  1.00  0.00            
ATOM    131  O31 GCD     1       4.070  22.850  31.640  1.00  0.00            
ATOM    132  H63 GCD     1       3.680  22.170  31.080  1.00  0.00            
ATOM    133  C39 GCD     1       4.560  20.660  32.510  1.00  0.00            
ATOM    134  H64 GCD     1       3.610  20.750  33.050  1.00  0.00            
ATOM    135  O32 GCD     1       4.360  20.060  31.180  1.00  0.00            
ATOM    136  H65 GCD     1       5.040  19.390  31.000  1.00  0.00            
ATOM    137  C40 GCD     1       5.500  19.890  33.450  1.00  0.00            
ATOM    138  H66 GCD     1       5.000  19.000  33.850  1.00  0.00            
ATOM    139  O33 GCD     1       5.730  20.710  34.550  1.00  0.00            
ATOM    140  C41 GCD     1       6.440  21.960  34.350  1.00  0.00            
ATOM    141  H67 GCD     1       7.370  21.810  33.780  1.00  0.00            
ATOM    142  C42 GCD     1       6.790  22.410  35.770  1.00  0.00            
ATOM    143  H68 GCD     1       7.470  23.260  35.680  1.00  0.00            
ATOM    144  H69 GCD     1       7.490  21.700  36.230  1.00  0.00            
ATOM    145  O34 GCD     1       5.690  22.690  36.550  1.00  0.00            
ATOM    146  H70 GCD     1       5.110  21.920  36.500  1.00  0.00            
ATOM    147  O35 GCD     1       6.730  19.510  32.760  1.00  0.00            
ATOM    148  C43 GCD     1       7.330  18.310  33.150  1.00  0.00            
ATOM    149  H71 GCD     1       6.910  18.070  34.140  1.00  0.00            
ATOM    150  C44 GCD     1       7.020  17.180  32.210  1.00  0.00            
ATOM    151  H72 GCD     1       7.340  17.430  31.190  1.00  0.00            
ATOM    152  O36 GCD     1       5.630  16.980  32.190  1.00  0.00            
ATOM    153  H73 GCD     1       5.420  16.280  31.560  1.00  0.00            
ATOM    154  C45 GCD     1       7.770  15.920  32.590  1.00  0.00            
ATOM    155  H74 GCD     1       7.610  15.630  33.630  1.00  0.00            
ATOM    156  O37 GCD     1       7.370  14.810  31.750  1.00  0.00            
ATOM    157  H75 GCD     1       7.950  14.070  31.990  1.00  0.00            
ATOM    158  C46 GCD     1       9.300  16.250  32.470  1.00  0.00            
ATOM    159  H76 GCD     1       9.970  15.440  32.780  1.00  0.00            
ATOM    160  O38 GCD     1       9.770  16.590  31.170  1.00  0.00            
ATOM    161  O39 GCD     1       9.500  17.210  33.470  1.00  0.00            
ATOM    162  C47 GCD     1       8.820  18.500  33.260  1.00  0.00            
ATOM    163  H77 GCD     1       9.110  18.920  32.290  1.00  0.00            
ATOM    164  C48 GCD     1       9.240  19.390  34.360  1.00  0.00            
ATOM    165  H78 GCD     1       8.660  19.300  35.290  1.00  0.00            
ATOM    166  H79 GCD     1       9.070  20.430  34.040  1.00  0.00            
ATOM    167  O40 GCD     1      10.600  19.310  34.640  1.00  0.00            
ATOM    168  H80 GCD     1      10.620  18.570  35.270  1.00  0.00            
ATOM    169  C1  CT6     2       7.270  23.960  29.330  1.00  0.00            
ATOM    170  C2  CT6     2       8.110  24.240  28.050  1.00  0.00            
ATOM    171  N1  CT6     2       8.430  23.080  27.230  1.00  0.00            
ATOM    172  C3  CT6     2       7.860  22.950  25.980  1.00  0.00            
ATOM    173  C4  CT6     2       7.080  24.080  25.300  1.00  0.00            
ATOM    174  O1  CT6     2       8.050  21.880  25.430  1.00  0.00            
ATOM    175  C5  CT6     2       9.030  21.960  27.940  1.00  0.00            
ATOM    176  C6  CT6     2       8.200  20.930  28.520  1.00  0.00            
ATOM    177  C7  CT6     2       8.850  19.950  29.260  1.00  0.00            
ATOM    178  C8  CT6     2      10.230  19.870  29.390  1.00  0.00            
ATOM    179  C9  CT6     2      11.050  20.850  28.830  1.00  0.00            
ATOM    180  C10 CT6     2      12.550  20.910  29.020  1.00  0.00            
ATOM    181  C11 CT6     2      13.180  19.680  29.220  1.00  0.00            
ATOM    182  C12 CT6     2      14.580  19.480  29.610  1.00  0.00            
ATOM    183  N2  CT6     2      15.370  20.570  29.730  1.00  0.00            
ATOM    184  C13 CT6     2      14.630  21.700  29.560  1.00  0.00            
ATOM    185  C14 CT6     2      15.130  22.930  29.900  1.00  0.00            
ATOM    186  C15 CT6     2      16.440  23.240  30.360  1.00  0.00            
ATOM    187  N3  CT6     2      17.540  23.450  30.660  1.00  0.00            
ATOM    188  C16 CT6     2      14.190  23.930  29.440  1.00  0.00            
ATOM    189  N4  CT6     2      13.100  23.360  29.110  1.00  0.00            
ATOM    190  N5  CT6     2      13.370  21.990  29.130  1.00  0.00            
ATOM    191  C17 CT6     2      10.420  21.880  28.050  1.00  0.00            
ATOM    192  H1  CT6     2       6.290  23.560  29.020  1.00  0.00            
ATOM    193  H2  CT6     2       7.840  23.540  30.160  1.00  0.00            
ATOM    194  H3  CT6     2       7.060  24.940  29.760  1.00  0.00            
ATOM    195  H4  CT6     2       7.560  25.050  27.560  1.00  0.00            
ATOM    196  H5  CT6     2       9.120  24.640  28.200  1.00  0.00            
ATOM    197  H6  CT6     2       6.290  24.440  25.970  1.00  0.00            
ATOM    198  H7  CT6     2       7.790  24.900  25.140  1.00  0.00            
ATOM    199  H8  CT6     2       6.690  23.670  24.360  1.00  0.00            
ATOM    200  H9  CT6     2       7.130  20.960  28.360  1.00  0.00            
ATOM    201  H10 CT6     2       8.260  19.220  29.810  1.00  0.00            
ATOM    202  H11 CT6     2      10.700  19.110  30.010  1.00  0.00            
ATOM    203  H12 CT6     2      12.570  18.810  29.020  1.00  0.00            
ATOM    204  H13 CT6     2      14.970  18.490  29.810  1.00  0.00            
ATOM    205  H14 CT6     2      14.280  25.000  29.330  1.00  0.00            
ATOM    206  H15 CT6     2      11.000  22.580  27.460  1.00  0.00            
TER
ENDMDL
MODEL        1
ATOM      1  H1  GCD     1      16.400   1.170  31.580  1.00  0.00            
ATOM      2  O1  GCD     1      16.620   1.860  32.210  1.00  0.00            
ATOM      3  C1  GCD     1      15.270   2.250  32.600  1.00  0.00            
ATOM      4  H2  GCD     1      14.780   1.640  33.370  1.00  0.00            
ATOM      5  H3  GCD     1      15.450   3.240  33.050  1.00  0.00            
ATOM      6  C2  GCD     1      14.310   2.290  31.370  1.00  0.00            
ATOM      7  H4  GCD     1      14.620   3.100  30.690  1.00  0.00            
ATOM      8  C3  GCD     1      12.870   2.580  31.740  1.00  0.00            
ATOM      9  H5  GCD     1      12.470   1.740  32.330  1.00  0.00            
ATOM     10  C4  GCD     1      12.130   2.700  30.400  1.00  0.00            
ATOM     11  H6  GCD     1      12.570   3.460  29.740  1.00  0.00            
ATOM     12  O2  GCD     1      10.740   3.010  30.630  1.00  0.00            
ATOM     13  H7  GCD     1      10.210   2.900  29.830  1.00  0.00            
ATOM     14  C5  GCD     1      12.240   1.450  29.580  1.00  0.00            
ATOM     15  H8  GCD     1      11.760   0.720  30.240  1.00  0.00            
ATOM     16  O3  GCD     1      11.540   1.670  28.320  1.00  0.00            
ATOM     17  H9  GCD     1      11.940   1.060  27.690  1.00  0.00            
ATOM     18  C6  GCD     1      13.720   1.030  29.370  1.00  0.00            
ATOM     19  O4  GCD     1      14.320   1.070  30.680  1.00  0.00            
ATOM     20  H10 GCD     1      13.730   0.010  28.990  1.00  0.00            
ATOM     21  O5  GCD     1      14.380   1.780  28.420  1.00  0.00            
ATOM     22  C7  GCD     1      15.330   1.160  27.520  1.00  0.00            
ATOM     23  H11 GCD     1      15.600   0.150  27.830  1.00  0.00            
ATOM     24  C8  GCD     1      14.540   1.030  26.200  1.00  0.00            
ATOM     25  H12 GCD     1      14.060   1.980  25.920  1.00  0.00            
ATOM     26  O6  GCD     1      13.530   0.130  26.330  1.00  0.00            
ATOM     27  H13 GCD     1      12.810   0.430  25.770  1.00  0.00            
ATOM     28  C9  GCD     1      15.440   0.640  24.990  1.00  0.00            
ATOM     29  H14 GCD     1      15.770  -0.370  25.280  1.00  0.00            
ATOM     30  O7  GCD     1      14.810   0.640  23.710  1.00  0.00            
ATOM     31  H15 GCD     1      14.370   1.490  23.580  1.00  0.00            
ATOM     32  C10 GCD     1      16.670   1.500  24.930  1.00  0.00            
ATOM     33  H16 GCD     1      17.410   1.160  24.210  1.00  0.00            
ATOM     34  O8  GCD     1      17.310   1.490  26.200  1.00  0.00            
ATOM     35  C11 GCD     1      16.620   1.960  27.320  1.00  0.00            
ATOM     36  H17 GCD     1      16.430   3.030  27.120  1.00  0.00            
ATOM     37  C12 GCD     1      17.620   1.770  28.470  1.00  0.00            
ATOM     38  H18 GCD     1      17.870   0.710  28.620  1.00  0.00            
ATOM     39  H19 GCD     1      17.200   2.110  29.430  1.00  0.00            
ATOM     40  O9  GCD     1      18.860   2.380  28.110  1.00  0.00            
ATOM     41  H20 GCD     1      19.190   1.820  27.390  1.00  0.00            
ATOM     42  O10 GCD     1      16.260   2.810  24.640  1.00  0.00            
ATOM     43  C13 GCD     1      16.410   3.280  23.300  1.00  0.00            
ATOM     44  H21 GCD     1      16.600   2.420  22.650  1.00  0.00            
ATOM     45  C14 GCD     1      15.090   3.970  22.850  1.00  0.00            
ATOM     46  H22 GCD     1      14.990   4.790  23.570  1.00  0.00            
ATOM     47  O11 GCD     1      13.960   3.140  22.890  1.00  0.00            
ATOM     48  H23 GCD     1      13.280   3.750  22.590  1.00  0.00            
ATOM     49  C15 GCD     1      15.280   4.620  21.530  1.00  0.00            
ATOM     50  H24 GCD     1      15.400   3.880  20.730  1.00  0.00            
ATOM     51  O12 GCD     1      14.230   5.540  21.240  1.00  0.00            
ATOM     52  H25 GCD     1      14.310   6.300  21.820  1.00  0.00            
ATOM     53  C16 GCD     1      16.460   5.530  21.490  1.00  0.00            
ATOM     54  H26 GCD     1      16.750   5.870  20.500  1.00  0.00            
ATOM     55  O13 GCD     1      17.630   4.870  21.970  1.00  0.00            
ATOM     56  C17 GCD     1      17.670   4.210  23.260  1.00  0.00            
ATOM     57  H27 GCD     1      17.490   4.940  24.050  1.00  0.00            
ATOM     58  C18 GCD     1      19.000   3.460  23.370  1.00  0.00            
ATOM     59  H28 GCD     1      19.170   2.960  24.330  1.00  0.00            
ATOM     60  H29 GCD     1      19.770   4.250  23.410  1.00  0.00            
ATOM     61  O14 GCD     1      19.270   2.530  22.330  1.00  0.00            
ATOM     62  H30 GCD     1      19.230   2.950  21.460  1.00  0.00            
ATOM     63  O15 GCD     1      16.310   6.700  22.350  1.00  0.00            
ATOM     64  C19 GCD     1      17.030   7.880  22.100  1.00  0.00            
ATOM     65  H31 GCD     1      17.730   7.850  21.260  1.00  0.00            
ATOM     66  C20 GCD     1      16.080   9.020  21.740  1.00  0.00            
ATOM     67  H32 GCD     1      15.190   9.140  22.360  1.00  0.00            
ATOM     68  O16 GCD     1      15.570   8.660  20.390  1.00  0.00            
ATOM     69  H33 GCD     1      16.290   8.580  19.750  1.00  0.00            
ATOM     70  C21 GCD     1      16.720  10.340  21.810  1.00  0.00            
ATOM     71  H34 GCD     1      17.510  10.310  21.050  1.00  0.00            
ATOM     72  O17 GCD     1      15.960  11.460  21.380  1.00  0.00            
ATOM     73  H35 GCD     1      15.250  11.720  21.980  1.00  0.00            
ATOM     74  C22 GCD     1      17.380  10.700  23.180  1.00  0.00            
ATOM     75  H36 GCD     1      18.010  11.590  23.190  1.00  0.00            
ATOM     76  O18 GCD     1      18.280   9.640  23.460  1.00  0.00            
ATOM     77  C23 GCD     1      17.830   8.260  23.380  1.00  0.00            
ATOM     78  H37 GCD     1      17.330   8.080  24.350  1.00  0.00            
ATOM     79  C24 GCD     1      19.100   7.350  23.460  1.00  0.00            
ATOM     80  H38 GCD     1      19.820   7.710  22.710  1.00  0.00            
ATOM     81  H39 GCD     1      18.910   6.310  23.170  1.00  0.00            
ATOM     82  O19 GCD     1      19.600   7.430  24.780  1.00  0.00            
ATOM     83  H40 GCD     1      20.520   7.740  24.780  1.00  0.00            
ATOM     84  O20 GCD     1      16.470  10.660  24.310  1.00  0.00            
ATOM     85  C25 GCD     1      15.820  11.960  24.530  1.00  0.00            
ATOM     86  H41 GCD     1      16.210  12.690  23.800  1.00  0.00            
ATOM     87  C26 GCD     1      14.290  11.810  24.590  1.00  0.00            
ATOM     88  H42 GCD     1      14.010  10.940  25.210  1.00  0.00            
ATOM     89  O21 GCD     1      13.800  11.490  23.290  1.00  0.00            
ATOM     90  H43 GCD     1      13.480  10.580  23.320  1.00  0.00            
ATOM     91  C27 GCD     1      13.620  13.080  25.030  1.00  0.00            
ATOM     92  H44 GCD     1      13.820  13.870  24.300  1.00  0.00            
ATOM     93  O22 GCD     1      12.220  12.870  25.120  1.00  0.00            
ATOM     94  H45 GCD     1      12.140  12.460  25.990  1.00  0.00            
ATOM     95  C28 GCD     1      14.200  13.590  26.290  1.00  0.00            
ATOM     96  H46 GCD     1      13.960  14.650  26.430  1.00  0.00            
ATOM     97  O23 GCD     1      15.560  13.710  26.180  1.00  0.00            
ATOM     98  C29 GCD     1      16.280  12.530  25.850  1.00  0.00            
ATOM     99  H47 GCD     1      16.080  11.770  26.620  1.00  0.00            
ATOM    100  C30 GCD     1      17.730  12.940  25.870  1.00  0.00            
ATOM    101  H48 GCD     1      18.280  11.990  25.920  1.00  0.00            
ATOM    102  H49 GCD     1      18.050  13.420  26.800  1.00  0.00            
ATOM    103  O24 GCD     1      18.070  13.770  24.730  1.00  0.00            
ATOM    104  H50 GCD     1      17.390  14.290  24.300  1.00  0.00            
ATOM    105  O25 GCD     1      13.930  12.680  27.320  1.00  0.00            
ATOM    106  C31 GCD     1      13.670  13.240  28.590  1.00  0.00            
ATOM    107  H51 GCD     1      13.960  14.290  28.610  1.00  0.00            
ATOM    108  C32 GCD     1      12.210  13.090  28.870  1.00  0.00            
ATOM    109  H52 GCD     1      11.860  12.050  28.880  1.00  0.00            
ATOM    110  O26 GCD     1      11.560  13.890  27.860  1.00  0.00            
ATOM    111  H53 GCD     1      11.790  14.820  27.980  1.00  0.00            
ATOM    112  C33 GCD     1      11.820  13.810  30.230  1.00  0.00            
ATOM    113  H54 GCD     1      12.120  14.860  30.130  1.00  0.00            
ATOM    114  O27 GCD     1      10.380  13.760  30.490  1.00  0.00            
ATOM    115  H55 GCD     1      10.290  14.090  31.400  1.00  0.00            
ATOM    116  C34 GCD     1      12.710  13.120  31.330  1.00  0.00            
ATOM    117  H56 GCD     1      12.530  13.640  32.280  1.00  0.00            
ATOM    118  O28 GCD     1      14.080  13.170  30.900  1.00  0.00            
ATOM    119  C35 GCD     1      14.430  12.510  29.660  1.00  0.00            
ATOM    120  H57 GCD     1      14.110  11.460  29.760  1.00  0.00            
ATOM    121  C36 GCD     1      16.000  12.580  29.600  1.00  0.00            
ATOM    122  H58 GCD     1      16.400  12.220  28.630  1.00  0.00            
ATOM    123  H59 GCD     1      16.420  11.960  30.400  1.00  0.00            
ATOM    124  O29 GCD     1      16.510  13.910  29.800  1.00  0.00            
ATOM    125  H60 GCD     1      16.460  14.010  30.760  1.00  0.00            
ATOM    126  O30 GCD     1      12.280  11.740  31.400  1.00  0.00            
ATOM    127  C37 GCD     1      11.680  11.260  32.690  1.00  0.00            
ATOM    128  H61 GCD     1      11.470  12.080  33.390  1.00  0.00            
ATOM    129  C38 GCD     1      10.460  10.380  32.350  1.00  0.00            
ATOM    130  H62 GCD     1      10.670   9.640  31.570  1.00  0.00            
ATOM    131  O31 GCD     1       9.450  11.220  31.840  1.00  0.00            
ATOM    132  H63 GCD     1       9.840  11.480  31.000  1.00  0.00            
ATOM    133  C39 GCD     1       9.960   9.610  33.600  1.00  0.00            
ATOM    134  H64 GCD     1       9.630  10.330  34.360  1.00  0.00            
ATOM    135  O32 GCD     1       8.830   8.750  33.460  1.00  0.00            
ATOM    136  H65 GCD     1       8.100   9.230  33.050  1.00  0.00            
ATOM    137  C40 GCD     1      11.060   8.860  34.290  1.00  0.00            
ATOM    138  H66 GCD     1      10.720   8.470  35.250  1.00  0.00            
ATOM    139  O33 GCD     1      12.130   9.820  34.530  1.00  0.00            
ATOM    140  C41 GCD     1      12.750  10.520  33.430  1.00  0.00            
ATOM    141  H67 GCD     1      13.310   9.820  32.790  1.00  0.00            
ATOM    142  C42 GCD     1      13.890  11.340  33.990  1.00  0.00            
ATOM    143  H68 GCD     1      14.470  11.800  33.180  1.00  0.00            
ATOM    144  H69 GCD     1      14.490  10.570  34.480  1.00  0.00            
ATOM    145  O34 GCD     1      13.520  12.330  35.040  1.00  0.00            
ATOM    146  H70 GCD     1      13.550  11.820  35.860  1.00  0.00            
ATOM    147  O35 GCD     1      11.530   7.810  33.450  1.00  0.00            
ATOM    148  C43 GCD     1      11.670   6.540  34.110  1.00  0.00            
ATOM    149  H71 GCD     1      11.450   6.560  35.180  1.00  0.00            
ATOM    150  C44 GCD     1      10.720   5.600  33.390  1.00  0.00            
ATOM    151  H72 GCD     1      10.900   5.520  32.310  1.00  0.00            
ATOM    152  O36 GCD     1       9.360   6.010  33.690  1.00  0.00            
ATOM    153  H73 GCD     1       9.340   6.970  33.580  1.00  0.00            
ATOM    154  C45 GCD     1      10.960   4.220  33.960  1.00  0.00            
ATOM    155  H74 GCD     1      10.820   4.260  35.050  1.00  0.00            
ATOM    156  O37 GCD     1      10.040   3.220  33.320  1.00  0.00            
ATOM    157  H75 GCD     1      10.190   3.410  32.390  1.00  0.00            
ATOM    158  C46 GCD     1      12.450   3.890  33.730  1.00  0.00            
ATOM    159  H76 GCD     1      12.610   2.900  34.160  1.00  0.00            
ATOM    160  O38 GCD     1      12.850   3.840  32.340  1.00  0.00            
ATOM    161  O39 GCD     1      13.350   4.780  34.370  1.00  0.00            
ATOM    162  C47 GCD     1      13.110   6.060  33.980  1.00  0.00            
ATOM    163  H77 GCD     1      13.380   6.230  32.930  1.00  0.00            
ATOM    164  C48 GCD     1      14.060   6.800  34.860  1.00  0.00            
ATOM    165  H78 GCD     1      13.850   6.390  35.850  1.00  0.00            
ATOM    166  H79 GCD     1      13.900   7.870  34.990  1.00  0.00            
ATOM    167  O40 GCD     1      15.370   6.500  34.470  1.00  0.00            
ATOM    168  H80 GCD     1      15.640   5.690  34.920  1.00  0.00            
ATOM    169  C1  CT6     2       9.280   6.210  29.950  1.00  0.00            
ATOM    170  C2  CT6     2       9.840   7.660  30.140  1.00  0.00            
ATOM    171  N1  CT6     2      10.650   8.170  28.980  1.00  0.00            
ATOM    172  C3  CT6     2      10.470   9.470  28.490  1.00  0.00            
ATOM    173  C4  CT6     2      11.180   9.930  27.150  1.00  0.00            
ATOM    174  O1  CT6     2       9.830  10.270  29.120  1.00  0.00            
ATOM    175  C5  CT6     2      11.520   7.230  28.440  1.00  0.00            
ATOM    176  C6  CT6     2      11.110   6.490  27.340  1.00  0.00            
ATOM    177  C7  CT6     2      11.900   5.530  26.830  1.00  0.00            
ATOM    178  C8  CT6     2      13.200   5.360  27.330  1.00  0.00            
ATOM    179  C9  CT6     2      13.650   6.090  28.480  1.00  0.00            
ATOM    180  C10 CT6     2      14.940   5.810  29.110  1.00  0.00            
ATOM    181  C11 CT6     2      14.950   5.520  30.430  1.00  0.00            
ATOM    182  C12 CT6     2      16.120   5.310  31.280  1.00  0.00            
ATOM    183  N2  CT6     2      17.310   5.380  30.710  1.00  0.00            
ATOM    184  C13 CT6     2      17.250   5.610  29.300  1.00  0.00            
ATOM    185  C14 CT6     2      18.350   5.600  28.460  1.00  0.00            
ATOM    186  C15 CT6     2      19.660   5.400  28.800  1.00  0.00            
ATOM    187  N3  CT6     2      20.750   5.190  29.130  1.00  0.00            
ATOM    188  C16 CT6     2      17.830   5.720  27.140  1.00  0.00            
ATOM    189  N4  CT6     2      16.500   5.920  27.200  1.00  0.00            
ATOM    190  N5  CT6     2      16.190   5.820  28.510  1.00  0.00            
ATOM    191  C17 CT6     2      12.760   7.010  28.990  1.00  0.00            
ATOM    192  H1  CT6     2      10.000   5.400  30.120  1.00  0.00            
ATOM    193  H2  CT6     2       8.550   6.020  30.740  1.00  0.00            
ATOM    194  H3  CT6     2       8.720   6.130  29.010  1.00  0.00            
ATOM    195  H4  CT6     2       9.020   8.340  30.380  1.00  0.00            
ATOM    196  H5  CT6     2      10.510   7.580  31.010  1.00  0.00            
ATOM    197  H6  CT6     2      10.810  10.880  26.740  1.00  0.00            
ATOM    198  H7  CT6     2      12.250  10.100  27.320  1.00  0.00            
ATOM    199  H8  CT6     2      11.170   9.200  26.330  1.00  0.00            
ATOM    200  H9  CT6     2      10.140   6.690  26.890  1.00  0.00            
ATOM    201  H10 CT6     2      11.490   4.810  26.130  1.00  0.00            
ATOM    202  H11 CT6     2      13.840   4.540  27.010  1.00  0.00            
ATOM    203  H12 CT6     2      13.980   5.620  30.900  1.00  0.00            
ATOM    204  H13 CT6     2      16.200   5.140  32.340  1.00  0.00            
ATOM    205  H14 CT6     2      18.340   5.780  26.190  1.00  0.00            
ATOM    206  H15 CT6     2      13.020   7.680  29.810  1.00  0.00            
TER
ENDMDL
MODEL        1
ATOM      1  H1  GCD     1       6.460  22.570  26.000  1.00  0.00            
ATOM      2  O1  GCD     1       7.310  22.110  25.960  1.00  0.00            
ATOM      3  C1  GCD     1       8.430  23.010  25.910  1.00  0.00            
ATOM      4  H2  GCD     1       9.230  22.490  25.370  1.00  0.00            
ATOM      5  H3  GCD     1       8.170  23.860  25.270  1.00  0.00            
ATOM      6  C2  GCD     1       8.860  23.650  27.230  1.00  0.00            
ATOM      7  H4  GCD     1       9.770  24.240  27.110  1.00  0.00            
ATOM      8  C3  GCD     1       9.170  22.580  28.200  1.00  0.00            
ATOM      9  H5  GCD     1       8.490  21.720  28.280  1.00  0.00            
ATOM     10  C4  GCD     1       9.370  23.190  29.620  1.00  0.00            
ATOM     11  H6  GCD     1      10.270  23.810  29.720  1.00  0.00            
ATOM     12  O2  GCD     1       9.600  22.120  30.520  1.00  0.00            
ATOM     13  H7  GCD     1      10.400  21.700  30.180  1.00  0.00            
ATOM     14  C5  GCD     1       8.180  24.060  30.040  1.00  0.00            
ATOM     15  H8  GCD     1       7.300  23.410  30.040  1.00  0.00            
ATOM     16  O3  GCD     1       8.380  24.630  31.330  1.00  0.00            
ATOM     17  H9  GCD     1       7.550  25.050  31.590  1.00  0.00            
ATOM     18  C6  GCD     1       8.050  25.170  29.040  1.00  0.00            
ATOM     19  O4  GCD     1       7.820  24.540  27.710  1.00  0.00            
ATOM     20  H10 GCD     1       7.170  25.770  29.330  1.00  0.00            
ATOM     21  O5  GCD     1       9.210  25.960  29.020  1.00  0.00            
ATOM     22  C7  GCD     1       8.850  27.350  28.940  1.00  0.00            
ATOM     23  H11 GCD     1       7.780  27.600  28.920  1.00  0.00            
ATOM     24  C8  GCD     1       9.420  27.890  30.210  1.00  0.00            
ATOM     25  H12 GCD     1      10.490  27.680  30.270  1.00  0.00            
ATOM     26  O6  GCD     1       8.690  27.430  31.320  1.00  0.00            
ATOM     27  H13 GCD     1       8.670  26.470  31.220  1.00  0.00            
ATOM     28  C9  GCD     1       9.440  29.470  30.230  1.00  0.00            
ATOM     29  H14 GCD     1       8.420  29.870  30.190  1.00  0.00            
ATOM     30  O7  GCD     1      10.160  30.000  31.380  1.00  0.00            
ATOM     31  H15 GCD     1      11.080  29.790  31.210  1.00  0.00            
ATOM     32  C10 GCD     1      10.150  29.920  28.940  1.00  0.00            
ATOM     33  H16 GCD     1      10.020  31.010  28.880  1.00  0.00            
ATOM     34  O8  GCD     1       9.430  29.370  27.840  1.00  0.00            
ATOM     35  C11 GCD     1       9.480  27.930  27.710  1.00  0.00            
ATOM     36  H17 GCD     1      10.520  27.580  27.780  1.00  0.00            
ATOM     37  C12 GCD     1       8.900  27.490  26.350  1.00  0.00            
ATOM     38  H18 GCD     1       7.830  27.730  26.300  1.00  0.00            
ATOM     39  H19 GCD     1       9.040  26.410  26.250  1.00  0.00            
ATOM     40  O9  GCD     1       9.460  28.050  25.190  1.00  0.00            
ATOM     41  H20 GCD     1      10.410  27.910  25.060  1.00  0.00            
ATOM     42  O10 GCD     1      11.500  29.490  28.770  1.00  0.00            
ATOM     43  C13 GCD     1      12.520  30.300  29.360  1.00  0.00            
ATOM     44  H21 GCD     1      12.040  31.090  29.950  1.00  0.00            
ATOM     45  C14 GCD     1      13.520  29.390  30.130  1.00  0.00            
ATOM     46  H22 GCD     1      13.570  28.540  29.440  1.00  0.00            
ATOM     47  O11 GCD     1      12.970  28.880  31.350  1.00  0.00            
ATOM     48  H23 GCD     1      13.710  28.480  31.840  1.00  0.00            
ATOM     49  C15 GCD     1      14.780  30.230  30.450  1.00  0.00            
ATOM     50  H24 GCD     1      14.440  31.080  31.050  1.00  0.00            
ATOM     51  O12 GCD     1      15.790  29.400  31.090  1.00  0.00            
ATOM     52  H25 GCD     1      16.400  30.000  31.530  1.00  0.00            
ATOM     53  C16 GCD     1      15.370  30.830  29.200  1.00  0.00            
ATOM     54  H26 GCD     1      16.200  31.510  29.420  1.00  0.00            
ATOM     55  O13 GCD     1      14.350  31.660  28.540  1.00  0.00            
ATOM     56  C17 GCD     1      13.160  30.990  28.120  1.00  0.00            
ATOM     57  H27 GCD     1      13.460  30.150  27.480  1.00  0.00            
ATOM     58  C18 GCD     1      12.330  31.980  27.360  1.00  0.00            
ATOM     59  H28 GCD     1      11.470  31.610  26.800  1.00  0.00            
ATOM     60  H29 GCD     1      12.920  32.440  26.550  1.00  0.00            
ATOM     61  O14 GCD     1      11.850  33.060  28.190  1.00  0.00            
ATOM     62  H30 GCD     1      12.550  33.420  28.760  1.00  0.00            
ATOM     63  O15 GCD     1      15.780  29.770  28.320  1.00  0.00            
ATOM     64  C19 GCD     1      17.150  29.990  27.820  1.00  0.00            
ATOM     65  H31 GCD     1      17.550  30.900  28.290  1.00  0.00            
ATOM     66  C20 GCD     1      17.970  28.780  28.240  1.00  0.00            
ATOM     67  H32 GCD     1      17.510  27.920  27.740  1.00  0.00            
ATOM     68  O16 GCD     1      17.930  28.650  29.650  1.00  0.00            
ATOM     69  H33 GCD     1      16.980  28.630  29.820  1.00  0.00            
ATOM     70  C21 GCD     1      19.410  28.820  27.720  1.00  0.00            
ATOM     71  H34 GCD     1      19.900  29.700  28.150  1.00  0.00            
ATOM     72  O17 GCD     1      20.110  27.600  28.090  1.00  0.00            
ATOM     73  H35 GCD     1      19.920  27.010  27.350  1.00  0.00            
ATOM     74  C22 GCD     1      19.350  29.060  26.210  1.00  0.00            
ATOM     75  H36 GCD     1      20.370  29.290  25.870  1.00  0.00            
ATOM     76  O18 GCD     1      18.490  30.170  25.910  1.00  0.00            
ATOM     77  C23 GCD     1      17.120  30.150  26.270  1.00  0.00            
ATOM     78  H37 GCD     1      16.630  29.250  25.870  1.00  0.00            
ATOM     79  C24 GCD     1      16.440  31.400  25.850  1.00  0.00            
ATOM     80  H38 GCD     1      15.390  31.340  26.170  1.00  0.00            
ATOM     81  H39 GCD     1      16.350  31.620  24.770  1.00  0.00            
ATOM     82  O19 GCD     1      17.000  32.570  26.480  1.00  0.00            
ATOM     83  H40 GCD     1      17.930  32.670  26.250  1.00  0.00            
ATOM     84  O20 GCD     1      18.880  27.890  25.550  1.00  0.00            
ATOM     85  C25 GCD     1      19.490  27.690  24.290  1.00  0.00            
ATOM     86  H41 GCD     1      19.930  28.620  23.910  1.00  0.00            
ATOM     87  C26 GCD     1      20.560  26.660  24.460  1.00  0.00            
ATOM     88  H42 GCD     1      20.320  25.700  24.940  1.00  0.00            
ATOM     89  O21 GCD     1      21.640  27.160  25.220  1.00  0.00            
ATOM     90  H43 GCD     1      22.320  26.480  25.250  1.00  0.00            
ATOM     91  C27 GCD     1      21.120  26.320  23.060  1.00  0.00            
ATOM     92  H44 GCD     1      21.620  27.140  22.530  1.00  0.00            
ATOM     93  O22 GCD     1      22.030  25.230  23.210  1.00  0.00            
ATOM     94  H45 GCD     1      21.530  24.420  23.410  1.00  0.00            
ATOM     95  C28 GCD     1      20.000  25.920  22.080  1.00  0.00            
ATOM     96  H46 GCD     1      20.300  25.950  21.030  1.00  0.00            
ATOM     97  O23 GCD     1      19.030  26.930  22.080  1.00  0.00            
ATOM     98  C29 GCD     1      18.370  27.160  23.300  1.00  0.00            
ATOM     99  H47 GCD     1      18.010  26.270  23.840  1.00  0.00            
ATOM    100  C30 GCD     1      17.200  28.080  23.040  1.00  0.00            
ATOM    101  H48 GCD     1      16.600  28.170  23.950  1.00  0.00            
ATOM    102  H49 GCD     1      16.590  27.670  22.230  1.00  0.00            
ATOM    103  O24 GCD     1      17.600  29.360  22.590  1.00  0.00            
ATOM    104  H50 GCD     1      16.870  29.970  22.650  1.00  0.00            
ATOM    105  O25 GCD     1      19.380  24.710  22.570  1.00  0.00            
ATOM    106  C31 GCD     1      19.550  23.450  21.880  1.00  0.00            
ATOM    107  H51 GCD     1      20.410  23.460  21.190  1.00  0.00            
ATOM    108  C32 GCD     1      19.830  22.440  22.980  1.00  0.00            
ATOM    109  H52 GCD     1      19.120  22.560  23.820  1.00  0.00            
ATOM    110  O26 GCD     1      21.180  22.610  23.450  1.00  0.00            
ATOM    111  H53 GCD     1      21.500  21.760  23.780  1.00  0.00            
ATOM    112  C33 GCD     1      19.710  21.040  22.450  1.00  0.00            
ATOM    113  H54 GCD     1      20.530  20.890  21.730  1.00  0.00            
ATOM    114  O27 GCD     1      19.880  20.010  23.330  1.00  0.00            
ATOM    115  H55 GCD     1      19.220  19.950  24.040  1.00  0.00            
ATOM    116  C34 GCD     1      18.370  20.870  21.780  1.00  0.00            
ATOM    117  H56 GCD     1      18.370  19.800  21.530  1.00  0.00            
ATOM    118  O28 GCD     1      18.340  21.760  20.680  1.00  0.00            
ATOM    119  C35 GCD     1      18.340  23.180  21.020  1.00  0.00            
ATOM    120  H57 GCD     1      17.380  23.450  21.480  1.00  0.00            
ATOM    121  C36 GCD     1      18.470  23.910  19.670  1.00  0.00            
ATOM    122  H58 GCD     1      19.350  23.580  19.110  1.00  0.00            
ATOM    123  H59 GCD     1      18.410  25.000  19.780  1.00  0.00            
ATOM    124  O29 GCD     1      17.430  23.360  18.890  1.00  0.00            
ATOM    125  H60 GCD     1      17.330  22.450  19.200  1.00  0.00            
ATOM    126  O30 GCD     1      17.270  21.240  22.660  1.00  0.00            
ATOM    127  C37 GCD     1      16.440  20.110  23.160  1.00  0.00            
ATOM    128  H61 GCD     1      16.930  19.240  22.700  1.00  0.00            
ATOM    129  C38 GCD     1      16.530  20.030  24.650  1.00  0.00            
ATOM    130  H62 GCD     1      16.130  20.960  25.080  1.00  0.00            
ATOM    131  O31 GCD     1      17.830  19.820  25.000  1.00  0.00            
ATOM    132  H63 GCD     1      17.960  19.900  25.950  1.00  0.00            
ATOM    133  C39 GCD     1      15.740  18.800  25.160  1.00  0.00            
ATOM    134  H64 GCD     1      16.160  17.990  24.560  1.00  0.00            
ATOM    135  O32 GCD     1      15.790  18.520  26.560  1.00  0.00            
ATOM    136  H65 GCD     1      15.130  18.970  27.090  1.00  0.00            
ATOM    137  C40 GCD     1      14.270  18.960  24.640  1.00  0.00            
ATOM    138  H66 GCD     1      13.710  18.050  24.870  1.00  0.00            
ATOM    139  O33 GCD     1      14.260  19.080  23.180  1.00  0.00            
ATOM    140  C41 GCD     1      15.060  20.160  22.680  1.00  0.00            
ATOM    141  H67 GCD     1      14.670  21.100  23.100  1.00  0.00            
ATOM    142  C42 GCD     1      15.040  20.090  21.120  1.00  0.00            
ATOM    143  H68 GCD     1      15.470  20.980  20.640  1.00  0.00            
ATOM    144  H69 GCD     1      14.030  20.130  20.670  1.00  0.00            
ATOM    145  O34 GCD     1      15.620  18.890  20.620  1.00  0.00            
ATOM    146  H70 GCD     1      15.200  18.180  21.120  1.00  0.00            
ATOM    147  O35 GCD     1      13.770  20.140  25.200  1.00  0.00            
ATOM    148  C43 GCD     1      12.780  19.920  26.260  1.00  0.00            
ATOM    149  H71 GCD     1      12.670  18.860  26.510  1.00  0.00            
ATOM    150  C44 GCD     1      13.210  20.720  27.540  1.00  0.00            
ATOM    151  H72 GCD     1      13.240  21.780  27.290  1.00  0.00            
ATOM    152  O36 GCD     1      14.430  20.390  28.030  1.00  0.00            
ATOM    153  H73 GCD     1      14.700  20.950  28.770  1.00  0.00            
ATOM    154  C45 GCD     1      12.090  20.500  28.530  1.00  0.00            
ATOM    155  H74 GCD     1      12.160  19.420  28.710  1.00  0.00            
ATOM    156  O37 GCD     1      12.220  21.200  29.790  1.00  0.00            
ATOM    157  H75 GCD     1      12.990  21.790  29.760  1.00  0.00            
ATOM    158  C46 GCD     1      10.660  20.660  27.990  1.00  0.00            
ATOM    159  H76 GCD     1       9.900  20.170  28.600  1.00  0.00            
ATOM    160  O38 GCD     1      10.400  22.040  27.820  1.00  0.00            
ATOM    161  O39 GCD     1      10.540  19.950  26.740  1.00  0.00            
ATOM    162  C47 GCD     1      11.440  20.320  25.660  1.00  0.00            
ATOM    163  H77 GCD     1      11.420  21.400  25.520  1.00  0.00            
ATOM    164  C48 GCD     1      11.030  19.530  24.440  1.00  0.00            
ATOM    165  H78 GCD     1      10.910  18.480  24.720  1.00  0.00            
ATOM    166  H79 GCD     1      11.890  19.530  23.750  1.00  0.00            
ATOM    167  O40 GCD     1       9.810  19.930  23.890  1.00  0.00            
ATOM    168  H80 GCD     1       9.080  19.940  24.510  1.00  0.00            
ATOM    169  C1  CT6     2      13.390  27.360  26.470  1.00  0.00            
ATOM    170  C2  CT6     2      12.920  26.290  27.420  1.00  0.00            
ATOM    171  N1  CT6     2      13.870  25.190  27.820  1.00  0.00            
ATOM    172  C3  CT6     2      13.680  24.510  28.950  1.00  0.00            
ATOM    173  C4  CT6     2      12.770  25.070  30.090  1.00  0.00            
ATOM    174  O1  CT6     2      14.300  23.470  29.160  1.00  0.00            
ATOM    175  C5  CT6     2      14.520  24.610  26.680  1.00  0.00            
ATOM    176  C6  CT6     2      15.880  24.380  26.850  1.00  0.00            
ATOM    177  C7  CT6     2      16.670  24.040  25.760  1.00  0.00            
ATOM    178  C8  CT6     2      16.030  23.910  24.540  1.00  0.00            
ATOM    179  C9  CT6     2      14.650  23.980  24.410  1.00  0.00            
ATOM    180  C10 CT6     2      14.040  23.800  23.090  1.00  0.00            
ATOM    181  C11 CT6     2      12.980  22.950  22.970  1.00  0.00            
ATOM    182  C12 CT6     2      12.140  22.810  21.810  1.00  0.00            
ATOM    183  N2  CT6     2      12.530  23.340  20.690  1.00  0.00            
ATOM    184  C13 CT6     2      13.660  24.140  20.820  1.00  0.00            
ATOM    185  C14 CT6     2      14.190  25.000  19.900  1.00  0.00            
ATOM    186  C15 CT6     2      13.780  25.140  18.540  1.00  0.00            
ATOM    187  N3  CT6     2      13.410  25.190  17.420  1.00  0.00            
ATOM    188  C16 CT6     2      15.220  25.720  20.540  1.00  0.00            
ATOM    189  N4  CT6     2      15.340  25.400  21.830  1.00  0.00            
ATOM    190  N5  CT6     2      14.420  24.400  21.920  1.00  0.00            
ATOM    191  C17 CT6     2      13.910  24.420  25.480  1.00  0.00            
ATOM    192  H1  CT6     2      12.600  28.050  26.140  1.00  0.00            
ATOM    193  H2  CT6     2      14.200  28.010  26.830  1.00  0.00            
ATOM    194  H3  CT6     2      13.760  26.980  25.520  1.00  0.00            
ATOM    195  H4  CT6     2      12.600  26.880  28.280  1.00  0.00            
ATOM    196  H5  CT6     2      11.980  25.840  27.070  1.00  0.00            
ATOM    197  H6  CT6     2      13.270  25.970  30.460  1.00  0.00            
ATOM    198  H7  CT6     2      11.780  25.420  29.750  1.00  0.00            
ATOM    199  H8  CT6     2      12.630  24.360  30.910  1.00  0.00            
ATOM    200  H9  CT6     2      16.400  24.580  27.780  1.00  0.00            
ATOM    201  H10 CT6     2      17.730  23.850  25.860  1.00  0.00            
ATOM    202  H11 CT6     2      16.550  23.620  23.630  1.00  0.00            
ATOM    203  H12 CT6     2      12.580  22.670  23.940  1.00  0.00            
ATOM    204  H13 CT6     2      11.170  22.340  21.810  1.00  0.00            
ATOM    205  H14 CT6     2      15.890  26.430  20.090  1.00  0.00            
ATOM    206  H15 CT6     2      12.860  24.650  25.330  1.00  0.00            
TER
ENDMDL
MODEL        1
ATOM      1  H1  GCD     1      40.100   8.840  23.110  1.00  0.00            
ATOM      2  O1  GCD     1      40.160   9.780  23.320  1.00  0.00            
ATOM      3  C1  GCD     1      39.140  10.430  22.530  1.00  0.00            
ATOM      4  H2  GCD     1      38.210  10.000  22.920  1.00  0.00            
ATOM      5  H3  GCD     1      39.120  11.500  22.770  1.00  0.00            
ATOM      6  C2  GCD     1      39.240  10.370  21.050  1.00  0.00            
ATOM      7  H4  GCD     1      40.160  10.910  20.790  1.00  0.00            
ATOM      8  C3  GCD     1      38.080  11.110  20.380  1.00  0.00            
ATOM      9  H5  GCD     1      37.180  10.730  20.870  1.00  0.00            
ATOM     10  C4  GCD     1      37.890  10.830  18.860  1.00  0.00            
ATOM     11  H6  GCD     1      38.610  11.440  18.300  1.00  0.00            
ATOM     12  O2  GCD     1      36.520  11.170  18.500  1.00  0.00            
ATOM     13  H7  GCD     1      36.330  11.040  17.570  1.00  0.00            
ATOM     14  C5  GCD     1      38.130   9.400  18.460  1.00  0.00            
ATOM     15  H8  GCD     1      37.220   8.920  18.840  1.00  0.00            
ATOM     16  O3  GCD     1      38.260   9.300  17.070  1.00  0.00            
ATOM     17  H9  GCD     1      37.440   9.190  16.580  1.00  0.00            
ATOM     18  C6  GCD     1      39.290   8.770  19.170  1.00  0.00            
ATOM     19  O4  GCD     1      39.180   8.980  20.560  1.00  0.00            
ATOM     20  H10 GCD     1      39.280   7.690  18.960  1.00  0.00            
ATOM     21  O5  GCD     1      40.530   9.300  18.840  1.00  0.00            
ATOM     22  C7  GCD     1      41.570   8.430  18.380  1.00  0.00            
ATOM     23  H11 GCD     1      41.230   7.400  18.530  1.00  0.00            
ATOM     24  C8  GCD     1      41.780   8.650  16.860  1.00  0.00            
ATOM     25  H12 GCD     1      41.880   9.740  16.780  1.00  0.00            
ATOM     26  O6  GCD     1      40.620   8.250  16.130  1.00  0.00            
ATOM     27  H13 GCD     1      39.920   8.770  16.540  1.00  0.00            
ATOM     28  C9  GCD     1      42.990   7.950  16.350  1.00  0.00            
ATOM     29  H14 GCD     1      42.820   6.860  16.390  1.00  0.00            
ATOM     30  O7  GCD     1      43.450   8.340  15.060  1.00  0.00            
ATOM     31  H15 GCD     1      42.690   8.280  14.470  1.00  0.00            
ATOM     32  C10 GCD     1      44.140   8.310  17.280  1.00  0.00            
ATOM     33  H16 GCD     1      45.000   7.750  16.890  1.00  0.00            
ATOM     34  O8  GCD     1      43.870   7.890  18.640  1.00  0.00            
ATOM     35  C11 GCD     1      42.770   8.640  19.250  1.00  0.00            
ATOM     36  H17 GCD     1      43.080   9.690  19.280  1.00  0.00            
ATOM     37  C12 GCD     1      42.540   8.220  20.740  1.00  0.00            
ATOM     38  H18 GCD     1      41.710   8.840  21.080  1.00  0.00            
ATOM     39  H19 GCD     1      43.420   8.430  21.360  1.00  0.00            
ATOM     40  O9  GCD     1      42.210   6.870  20.820  1.00  0.00            
ATOM     41  H20 GCD     1      42.970   6.280  20.900  1.00  0.00            
ATOM     42  O10 GCD     1      44.600   9.680  17.190  1.00  0.00            
ATOM     43  C13 GCD     1      46.070   9.900  17.060  1.00  0.00            
ATOM     44  H21 GCD     1      46.540   8.920  16.920  1.00  0.00            
ATOM     45  C14 GCD     1      46.250  10.800  15.860  1.00  0.00            
ATOM     46  H22 GCD     1      45.760  11.770  16.050  1.00  0.00            
ATOM     47  O11 GCD     1      45.580  10.090  14.800  1.00  0.00            
ATOM     48  H23 GCD     1      44.730   9.880  15.200  1.00  0.00            
ATOM     49  C15 GCD     1      47.700  11.070  15.700  1.00  0.00            
ATOM     50  H24 GCD     1      48.230  10.120  15.550  1.00  0.00            
ATOM     51  O12 GCD     1      47.960  11.970  14.630  1.00  0.00            
ATOM     52  H25 GCD     1      47.370  12.720  14.750  1.00  0.00            
ATOM     53  C16 GCD     1      48.490  11.560  16.930  1.00  0.00            
ATOM     54  H26 GCD     1      49.570  11.510  16.810  1.00  0.00            
ATOM     55  O13 GCD     1      48.070  10.720  18.030  1.00  0.00            
ATOM     56  C17 GCD     1      46.670  10.520  18.290  1.00  0.00            
ATOM     57  H27 GCD     1      46.230  11.500  18.500  1.00  0.00            
ATOM     58  C18 GCD     1      46.510   9.690  19.540  1.00  0.00            
ATOM     59  H28 GCD     1      45.430   9.620  19.760  1.00  0.00            
ATOM     60  H29 GCD     1      47.050  10.200  20.340  1.00  0.00            
ATOM     61  O14 GCD     1      47.170   8.440  19.500  1.00  0.00            
ATOM     62  H30 GCD     1      48.090   8.690  19.600  1.00  0.00            
ATOM     63  O15 GCD     1      48.040  12.860  17.340  1.00  0.00            
ATOM     64  C19 GCD     1      49.000  13.700  17.930  1.00  0.00            
ATOM     65  H31 GCD     1      50.000  13.230  17.870  1.00  0.00            
ATOM     66  C20 GCD     1      49.020  15.080  17.150  1.00  0.00            
ATOM     67  H32 GCD     1      48.020  15.500  17.320  1.00  0.00            
ATOM     68  O16 GCD     1      49.390  14.870  15.770  1.00  0.00            
ATOM     69  H33 GCD     1      48.570  14.580  15.360  1.00  0.00            
ATOM     70  C21 GCD     1      50.030  16.040  17.820  1.00  0.00            
ATOM     71  H34 GCD     1      51.020  15.650  17.540  1.00  0.00            
ATOM     72  O17 GCD     1      50.140  17.300  17.110  1.00  0.00            
ATOM     73  H35 GCD     1      50.340  17.060  16.200  1.00  0.00            
ATOM     74  C22 GCD     1      49.870  16.120  19.310  1.00  0.00            
ATOM     75  H36 GCD     1      50.720  16.590  19.820  1.00  0.00            
ATOM     76  O18 GCD     1      49.780  14.890  19.940  1.00  0.00            
ATOM     77  C23 GCD     1      48.690  14.030  19.410  1.00  0.00            
ATOM     78  H37 GCD     1      47.730  14.530  19.590  1.00  0.00            
ATOM     79  C24 GCD     1      48.600  12.810  20.210  1.00  0.00            
ATOM     80  H38 GCD     1      49.290  12.030  19.870  1.00  0.00            
ATOM     81  H39 GCD     1      47.600  12.380  20.060  1.00  0.00            
ATOM     82  O19 GCD     1      48.590  13.100  21.620  1.00  0.00            
ATOM     83  H40 GCD     1      49.410  13.530  21.890  1.00  0.00            
ATOM     84  O20 GCD     1      48.670  16.840  19.590  1.00  0.00            
ATOM     85  C25 GCD     1      48.800  18.120  20.130  1.00  0.00            
ATOM     86  H41 GCD     1      49.810  18.540  20.040  1.00  0.00            
ATOM     87  C26 GCD     1      47.820  19.000  19.320  1.00  0.00            
ATOM     88  H42 GCD     1      46.820  18.540  19.320  1.00  0.00            
ATOM     89  O21 GCD     1      48.250  19.100  18.010  1.00  0.00            
ATOM     90  H43 GCD     1      48.490  18.230  17.690  1.00  0.00            
ATOM     91  C27 GCD     1      47.640  20.410  19.930  1.00  0.00            
ATOM     92  H44 GCD     1      48.620  20.880  19.750  1.00  0.00            
ATOM     93  O22 GCD     1      46.670  21.150  19.200  1.00  0.00            
ATOM     94  H45 GCD     1      46.880  21.170  18.260  1.00  0.00            
ATOM     95  C28 GCD     1      47.320  20.260  21.430  1.00  0.00            
ATOM     96  H46 GCD     1      47.410  21.270  21.840  1.00  0.00            
ATOM     97  O23 GCD     1      48.280  19.410  22.080  1.00  0.00            
ATOM     98  C29 GCD     1      48.420  18.080  21.630  1.00  0.00            
ATOM     99  H47 GCD     1      47.490  17.530  21.810  1.00  0.00            
ATOM    100  C30 GCD     1      49.540  17.350  22.410  1.00  0.00            
ATOM    101  H48 GCD     1      50.410  18.020  22.330  1.00  0.00            
ATOM    102  H49 GCD     1      49.740  16.340  22.020  1.00  0.00            
ATOM    103  O24 GCD     1      49.160  17.260  23.750  1.00  0.00            
ATOM    104  H50 GCD     1      48.700  18.090  23.940  1.00  0.00            
ATOM    105  O25 GCD     1      46.020  19.710  21.540  1.00  0.00            
ATOM    106  C31 GCD     1      45.060  20.450  22.300  1.00  0.00            
ATOM    107  H51 GCD     1      45.540  21.290  22.810  1.00  0.00            
ATOM    108  C32 GCD     1      43.930  20.910  21.330  1.00  0.00            
ATOM    109  H52 GCD     1      43.650  19.990  20.800  1.00  0.00            
ATOM    110  O26 GCD     1      44.320  21.850  20.350  1.00  0.00            
ATOM    111  H53 GCD     1      45.100  21.490  19.910  1.00  0.00
[truncated: 2,045,017 more chars]
