# Supplementary material for: Achieving Chemical Accuracy in Cyclodextrin Host–Guest Binding via Integrative Atomistic Modelling
Source: Adv Sci (Weinh). 2025 Dec 14;13(10):e19782. doi: 10.1002/advs.202519782 (PMC12915143; doi:10.1002/advs.202519782)
Supplement: Supplementary file 1 — Supporting Information [file ADVS-13-e19782-s003.zip › all_poses/GCD.CV1.pdb]

MODEL        1
ATOM      1  H1  GCD     1      15.970  25.790  20.470  1.00  0.00            
ATOM      2  O1  GCD     1      16.140  24.850  20.440  1.00  0.00            
ATOM      3  C1  GCD     1      15.240  24.400  19.410  1.00  0.00            
ATOM      4  H2  GCD     1      14.200  24.710  19.590  1.00  0.00            
ATOM      5  H3  GCD     1      15.510  24.820  18.430  1.00  0.00            
ATOM      6  C2  GCD     1      15.310  22.880  19.270  1.00  0.00            
ATOM      7  H4  GCD     1      16.270  22.590  18.840  1.00  0.00            
ATOM      8  C3  GCD     1      14.210  22.230  18.420  1.00  0.00            
ATOM      9  H5  GCD     1      13.260  22.500  18.900  1.00  0.00            
ATOM     10  C4  GCD     1      14.260  20.680  18.340  1.00  0.00            
ATOM     11  H6  GCD     1      15.250  20.370  18.000  1.00  0.00            
ATOM     12  O2  GCD     1      13.250  20.180  17.510  1.00  0.00            
ATOM     13  H7  GCD     1      12.430  20.020  17.990  1.00  0.00            
ATOM     14  C5  GCD     1      14.280  20.060  19.770  1.00  0.00            
ATOM     15  H8  GCD     1      13.280  20.230  20.180  1.00  0.00            
ATOM     16  O3  GCD     1      14.540  18.660  19.720  1.00  0.00            
ATOM     17  H9  GCD     1      14.170  18.300  18.910  1.00  0.00            
ATOM     18  C6  GCD     1      15.350  20.800  20.620  1.00  0.00            
ATOM     19  O4  GCD     1      15.170  22.200  20.490  1.00  0.00            
ATOM     20  H10 GCD     1      15.370  20.390  21.640  1.00  0.00            
ATOM     21  O5  GCD     1      16.660  20.440  20.020  1.00  0.00            
ATOM     22  C7  GCD     1      17.740  19.820  20.770  1.00  0.00            
ATOM     23  H11 GCD     1      17.350  19.450  21.730  1.00  0.00            
ATOM     24  C8  GCD     1      18.220  18.560  19.980  1.00  0.00            
ATOM     25  H12 GCD     1      18.550  18.910  18.990  1.00  0.00            
ATOM     26  O6  GCD     1      17.150  17.620  19.880  1.00  0.00            
ATOM     27  H13 GCD     1      16.370  18.120  19.600  1.00  0.00            
ATOM     28  C9  GCD     1      19.350  17.940  20.840  1.00  0.00            
ATOM     29  H14 GCD     1      18.900  17.810  21.830  1.00  0.00            
ATOM     30  O7  GCD     1      19.970  16.740  20.340  1.00  0.00            
ATOM     31  H15 GCD     1      19.360  16.000  20.390  1.00  0.00            
ATOM     32  C10 GCD     1      20.510  18.970  21.010  1.00  0.00            
ATOM     33  H16 GCD     1      21.290  18.610  21.690  1.00  0.00            
ATOM     34  O8  GCD     1      19.980  20.140  21.710  1.00  0.00            
ATOM     35  C11 GCD     1      18.850  20.850  21.060  1.00  0.00            
ATOM     36  H17 GCD     1      19.310  21.220  20.140  1.00  0.00            
ATOM     37  C12 GCD     1      18.420  21.940  22.050  1.00  0.00            
ATOM     38  H18 GCD     1      17.640  22.570  21.630  1.00  0.00            
ATOM     39  H19 GCD     1      19.320  22.570  22.120  1.00  0.00            
ATOM     40  O9  GCD     1      18.130  21.470  23.340  1.00  0.00            
ATOM     41  H20 GCD     1      18.060  22.330  23.780  1.00  0.00            
ATOM     42  O10 GCD     1      21.010  19.330  19.750  1.00  0.00            
ATOM     43  C13 GCD     1      22.400  19.090  19.610  1.00  0.00            
ATOM     44  H21 GCD     1      22.800  18.480  20.420  1.00  0.00            
ATOM     45  C14 GCD     1      22.610  18.210  18.350  1.00  0.00            
ATOM     46  H22 GCD     1      22.240  18.670  17.420  1.00  0.00            
ATOM     47  O11 GCD     1      21.950  16.890  18.460  1.00  0.00            
ATOM     48  H23 GCD     1      21.330  16.980  19.200  1.00  0.00            
ATOM     49  C15 GCD     1      24.160  18.080  18.080  1.00  0.00            
ATOM     50  H24 GCD     1      24.620  17.570  18.940  1.00  0.00            
ATOM     51  O12 GCD     1      24.480  17.330  16.860  1.00  0.00            
ATOM     52  H25 GCD     1      24.170  16.420  16.870  1.00  0.00            
ATOM     53  C16 GCD     1      24.710  19.510  18.020  1.00  0.00            
ATOM     54  H26 GCD     1      25.790  19.370  17.950  1.00  0.00            
ATOM     55  O13 GCD     1      24.530  20.170  19.280  1.00  0.00            
ATOM     56  C17 GCD     1      23.100  20.440  19.540  1.00  0.00            
ATOM     57  H27 GCD     1      22.620  20.950  18.700  1.00  0.00            
ATOM     58  C18 GCD     1      22.980  21.400  20.740  1.00  0.00            
ATOM     59  H28 GCD     1      23.610  21.010  21.550  1.00  0.00            
ATOM     60  H29 GCD     1      21.940  21.500  21.070  1.00  0.00            
ATOM     61  O14 GCD     1      23.470  22.650  20.320  1.00  0.00            
ATOM     62  H30 GCD     1      24.430  22.660  20.390  1.00  0.00            
ATOM     63  O15 GCD     1      24.160  20.320  17.000  1.00  0.00            
ATOM     64  C19 GCD     1      25.170  20.840  16.090  1.00  0.00            
ATOM     65  H31 GCD     1      26.150  20.420  16.350  1.00  0.00            
ATOM     66  C20 GCD     1      24.820  20.380  14.670  1.00  0.00            
ATOM     67  H32 GCD     1      23.780  20.660  14.460  1.00  0.00            
ATOM     68  O16 GCD     1      24.920  18.970  14.570  1.00  0.00            
ATOM     69  H33 GCD     1      24.640  18.450  15.330  1.00  0.00            
ATOM     70  C21 GCD     1      25.600  21.070  13.590  1.00  0.00            
ATOM     71  H34 GCD     1      26.670  20.850  13.700  1.00  0.00            
ATOM     72  O17 GCD     1      25.160  20.650  12.250  1.00  0.00            
ATOM     73  H35 GCD     1      25.000  19.720  12.400  1.00  0.00            
ATOM     74  C22 GCD     1      25.510  22.560  13.710  1.00  0.00            
ATOM     75  H36 GCD     1      26.320  22.990  13.110  1.00  0.00            
ATOM     76  O18 GCD     1      25.810  22.930  15.020  1.00  0.00            
ATOM     77  C23 GCD     1      25.050  22.360  16.090  1.00  0.00            
ATOM     78  H37 GCD     1      24.030  22.760  15.960  1.00  0.00            
ATOM     79  C24 GCD     1      25.550  22.940  17.450  1.00  0.00            
ATOM     80  H38 GCD     1      26.650  22.850  17.460  1.00  0.00            
ATOM     81  H39 GCD     1      25.120  22.490  18.350  1.00  0.00            
ATOM     82  O19 GCD     1      25.250  24.300  17.460  1.00  0.00            
ATOM     83  H40 GCD     1      26.040  24.790  17.720  1.00  0.00            
ATOM     84  O20 GCD     1      24.260  23.150  13.260  1.00  0.00            
ATOM     85  C25 GCD     1      24.320  23.810  12.000  1.00  0.00            
ATOM     86  H41 GCD     1      25.340  23.780  11.580  1.00  0.00            
ATOM     87  C26 GCD     1      23.210  23.370  11.070  1.00  0.00            
ATOM     88  H42 GCD     1      22.250  23.500  11.590  1.00  0.00            
ATOM     89  O21 GCD     1      23.350  21.960  10.740  1.00  0.00            
ATOM     90  H43 GCD     1      23.810  21.600  11.510  1.00  0.00            
ATOM     91  C27 GCD     1      23.230  24.200   9.830  1.00  0.00            
ATOM     92  H44 GCD     1      24.170  24.070   9.280  1.00  0.00            
ATOM     93  O22 GCD     1      22.240  23.860   8.880  1.00  0.00            
ATOM     94  H45 GCD     1      22.080  22.930   9.040  1.00  0.00            
ATOM     95  C28 GCD     1      23.040  25.650  10.300  1.00  0.00            
ATOM     96  H46 GCD     1      23.200  26.240   9.390  1.00  0.00            
ATOM     97  O23 GCD     1      24.080  26.080  11.150  1.00  0.00            
ATOM     98  C29 GCD     1      24.100  25.280  12.360  1.00  0.00            
ATOM     99  H47 GCD     1      23.230  25.440  13.010  1.00  0.00            
ATOM    100  C30 GCD     1      25.100  25.860  13.410  1.00  0.00            
ATOM    101  H48 GCD     1      26.090  25.850  12.940  1.00  0.00            
ATOM    102  H49 GCD     1      25.220  25.220  14.300  1.00  0.00            
ATOM    103  O24 GCD     1      24.680  27.240  13.860  1.00  0.00            
ATOM    104  H50 GCD     1      25.470  27.680  14.190  1.00  0.00            
ATOM    105  O25 GCD     1      21.740  25.880  10.850  1.00  0.00            
ATOM    106  C31 GCD     1      20.970  26.940  10.270  1.00  0.00            
ATOM    107  H51 GCD     1      21.590  27.720   9.800  1.00  0.00            
ATOM    108  C32 GCD     1      19.920  26.400   9.280  1.00  0.00            
ATOM    109  H52 GCD     1      19.240  25.670   9.760  1.00  0.00            
ATOM    110  O26 GCD     1      20.640  25.780   8.150  1.00  0.00            
ATOM    111  H53 GCD     1      21.410  25.430   8.610  1.00  0.00            
ATOM    112  C33 GCD     1      19.070  27.570   8.880  1.00  0.00            
ATOM    113  H54 GCD     1      19.720  28.320   8.410  1.00  0.00            
ATOM    114  O27 GCD     1      18.050  27.270   7.890  1.00  0.00            
ATOM    115  H55 GCD     1      17.280  26.860   8.290  1.00  0.00            
ATOM    116  C34 GCD     1      18.490  28.260  10.080  1.00  0.00            
ATOM    117  H56 GCD     1      18.050  29.200   9.760  1.00  0.00            
ATOM    118  O28 GCD     1      19.550  28.650  10.990  1.00  0.00            
ATOM    119  C35 GCD     1      20.350  27.630  11.480  1.00  0.00            
ATOM    120  H57 GCD     1      19.740  26.880  12.010  1.00  0.00            
ATOM    121  C36 GCD     1      21.390  28.210  12.430  1.00  0.00            
ATOM    122  H58 GCD     1      21.820  29.110  11.970  1.00  0.00            
ATOM    123  H59 GCD     1      22.220  27.500  12.560  1.00  0.00            
ATOM    124  O29 GCD     1      20.780  28.540  13.670  1.00  0.00            
ATOM    125  H60 GCD     1      20.380  27.760  14.090  1.00  0.00            
ATOM    126  O30 GCD     1      17.690  27.380  10.900  1.00  0.00            
ATOM    127  C37 GCD     1      16.360  27.700  10.990  1.00  0.00            
ATOM    128  H61 GCD     1      16.060  28.530  10.340  1.00  0.00            
ATOM    129  C38 GCD     1      15.540  26.400  10.600  1.00  0.00            
ATOM    130  H62 GCD     1      16.080  25.590  11.110  1.00  0.00            
ATOM    131  O31 GCD     1      15.580  26.310   9.170  1.00  0.00            
ATOM    132  H63 GCD     1      14.740  25.880   8.940  1.00  0.00            
ATOM    133  C39 GCD     1      14.080  26.460  11.100  1.00  0.00            
ATOM    134  H64 GCD     1      13.650  27.280  10.500  1.00  0.00            
ATOM    135  O32 GCD     1      13.350  25.270  10.870  1.00  0.00            
ATOM    136  H65 GCD     1      13.570  24.670  11.590  1.00  0.00            
ATOM    137  C40 GCD     1      14.060  26.870  12.550  1.00  0.00            
ATOM    138  H66 GCD     1      13.020  27.050  12.830  1.00  0.00            
ATOM    139  O33 GCD     1      14.720  28.050  12.820  1.00  0.00            
ATOM    140  C41 GCD     1      16.140  28.070  12.460  1.00  0.00            
ATOM    141  H67 GCD     1      16.590  27.290  13.090  1.00  0.00            
ATOM    142  C42 GCD     1      16.800  29.360  12.820  1.00  0.00            
ATOM    143  H68 GCD     1      17.890  29.330  12.730  1.00  0.00            
ATOM    144  H69 GCD     1      16.550  29.560  13.870  1.00  0.00            
ATOM    145  O34 GCD     1      16.220  30.400  12.030  1.00  0.00            
ATOM    146  H70 GCD     1      16.600  31.190  12.440  1.00  0.00            
ATOM    147  O35 GCD     1      14.650  25.850  13.380  1.00  0.00            
ATOM    148  C43 GCD     1      13.770  25.060  14.270  1.00  0.00            
ATOM    149  H71 GCD     1      12.740  25.240  13.970  1.00  0.00            
ATOM    150  C44 GCD     1      14.100  23.550  13.960  1.00  0.00            
ATOM    151  H72 GCD     1      15.180  23.440  14.130  1.00  0.00            
ATOM    152  O36 GCD     1      13.850  23.400  12.550  1.00  0.00            
ATOM    153  H73 GCD     1      14.150  22.510  12.380  1.00  0.00            
ATOM    154  C45 GCD     1      13.200  22.700  14.860  1.00  0.00            
ATOM    155  H74 GCD     1      12.180  22.940  14.550  1.00  0.00            
ATOM    156  O37 GCD     1      13.460  21.320  14.680  1.00  0.00            
ATOM    157  H75 GCD     1      12.770  20.860  15.160  1.00  0.00            
ATOM    158  C46 GCD     1      13.280  23.150  16.350  1.00  0.00            
ATOM    159  H76 GCD     1      12.400  22.800  16.890  1.00  0.00            
ATOM    160  O38 GCD     1      14.440  22.730  17.070  1.00  0.00            
ATOM    161  O39 GCD     1      13.130  24.580  16.530  1.00  0.00            
ATOM    162  C47 GCD     1      13.990  25.410  15.740  1.00  0.00            
ATOM    163  H77 GCD     1      15.010  25.100  16.010  1.00  0.00            
ATOM    164  C48 GCD     1      13.610  26.790  16.040  1.00  0.00            
ATOM    165  H78 GCD     1      12.560  26.910  15.730  1.00  0.00            
ATOM    166  H79 GCD     1      14.070  27.430  15.270  1.00  0.00            
ATOM    167  O40 GCD     1      13.950  27.110  17.400  1.00  0.00            
ATOM    168  H80 GCD     1      13.300  26.690  17.970  1.00  0.00            
ATOM    169  C1  CV1     2      17.750  16.870  16.600  1.00  0.00            
ATOM    170  C2  CV1     2      16.930  18.100  16.610  1.00  0.00            
ATOM    171  N1  CV1     2      17.090  18.950  15.300  1.00  0.00            
ATOM    172  C3  CV1     2      16.680  20.410  15.640  1.00  0.00            
ATOM    173  C4  CV1     2      17.670  21.240  16.480  1.00  0.00            
ATOM    174  C5  CV1     2      16.250  18.300  14.180  1.00  0.00            
ATOM    175  C6  CV1     2      16.910  18.520  12.800  1.00  0.00            
ATOM    176  O1  CV1     2      17.060  19.890  12.690  1.00  0.00            
ATOM    177  C7  CV1     2      17.770  20.400  11.650  1.00  0.00            
ATOM    178  O2  CV1     2      17.920  19.870  10.580  1.00  0.00            
ATOM    179  C8  CV1     2      17.610  21.970  11.760  1.00  0.00            
ATOM    180  C9  CV1     2      18.730  22.550  12.550  1.00  0.00            
ATOM    181  C10 CV1     2      19.940  21.900  12.720  1.00  0.00            
ATOM    182  C11 CV1     2      20.950  22.370  13.590  1.00  0.00            
ATOM    183  C12 CV1     2      20.750  23.640  14.170  1.00  0.00            
ATOM    184  C13 CV1     2      19.590  24.380  13.950  1.00  0.00            
ATOM    185  C14 CV1     2      18.490  23.750  13.230  1.00  0.00            
ATOM    186  C15 CV1     2      17.360  22.570  10.370  1.00  0.00            
ATOM    187  C16 CV1     2      16.060  22.850   9.870  1.00  0.00            
ATOM    188  C17 CV1     2      15.820  23.270   8.510  1.00  0.00            
ATOM    189  C18 CV1     2      16.900  23.590   7.670  1.00  0.00            
ATOM    190  C19 CV1     2      18.210  23.500   8.230  1.00  0.00            
ATOM    191  C20 CV1     2      18.390  23.050   9.570  1.00  0.00            
ATOM    192  H1  CV1     2      17.440  16.270  15.730  1.00  0.00            
ATOM    193  H2  CV1     2      18.770  17.190  16.370  1.00  0.00            
ATOM    194  H3  CV1     2      17.820  16.240  17.490  1.00  0.00            
ATOM    195  H4  CV1     2      17.220  18.790  17.400  1.00  0.00            
ATOM    196  H5  CV1     2      15.850  17.950  16.690  1.00  0.00            
ATOM    197  H6  CV1     2      18.080  18.870  15.030  1.00  0.00            
ATOM    198  H7  CV1     2      15.700  20.290  16.100  1.00  0.00            
ATOM    199  H8  CV1     2      16.480  20.850  14.660  1.00  0.00            
ATOM    200  H9  CV1     2      18.640  21.390  15.990  1.00  0.00            
ATOM    201  H10 CV1     2      17.190  22.210  16.690  1.00  0.00            
ATOM    202  H11 CV1     2      17.710  20.740  17.460  1.00  0.00            
ATOM    203  H12 CV1     2      15.220  18.640  14.230  1.00  0.00            
ATOM    204  H13 CV1     2      16.280  17.210  14.260  1.00  0.00            
ATOM    205  H14 CV1     2      16.290  18.120  11.990  1.00  0.00            
ATOM    206  H15 CV1     2      17.910  18.070  12.770  1.00  0.00            
ATOM    207  H16 CV1     2      16.710  22.190  12.340  1.00  0.00            
ATOM    208  H17 CV1     2      20.190  21.050  12.090  1.00  0.00            
ATOM    209  H18 CV1     2      21.910  21.900  13.740  1.00  0.00            
ATOM    210  H19 CV1     2      21.630  24.060  14.660  1.00  0.00            
ATOM    211  H20 CV1     2      19.500  25.370  14.400  1.00  0.00            
ATOM    212  H21 CV1     2      17.580  24.290  12.970  1.00  0.00            
ATOM    213  H22 CV1     2      15.160  22.690  10.470  1.00  0.00            
ATOM    214  H23 CV1     2      14.830  23.390   8.080  1.00  0.00            
ATOM    215  H24 CV1     2      16.680  23.900   6.650  1.00  0.00            
ATOM    216  H25 CV1     2      19.090  23.690   7.610  1.00  0.00            
ATOM    217  H26 CV1     2      19.390  22.860   9.950  1.00  0.00            
TER
ENDMDL
MODEL        1
ATOM      1  H1  GCD     1      14.380  19.270  21.410  1.00  0.00            
ATOM      2  O1  GCD     1      15.190  19.490  20.950  1.00  0.00            
ATOM      3  C1  GCD     1      14.610  19.800  19.660  1.00  0.00            
ATOM      4  H2  GCD     1      13.740  20.450  19.820  1.00  0.00            
ATOM      5  H3  GCD     1      15.360  20.250  19.000  1.00  0.00            
ATOM      6  C2  GCD     1      14.190  18.480  18.950  1.00  0.00            
ATOM      7  H4  GCD     1      15.150  18.000  18.730  1.00  0.00            
ATOM      8  C3  GCD     1      13.440  18.850  17.670  1.00  0.00            
ATOM      9  H5  GCD     1      12.510  19.380  17.900  1.00  0.00            
ATOM     10  C4  GCD     1      13.170  17.590  16.750  1.00  0.00            
ATOM     11  H6  GCD     1      14.120  17.140  16.450  1.00  0.00            
ATOM     12  O2  GCD     1      12.460  17.970  15.590  1.00  0.00            
ATOM     13  H7  GCD     1      12.690  17.250  14.990  1.00  0.00            
ATOM     14  C5  GCD     1      12.330  16.670  17.630  1.00  0.00            
ATOM     15  H8  GCD     1      11.400  17.170  17.930  1.00  0.00            
ATOM     16  O3  GCD     1      12.070  15.470  16.970  1.00  0.00            
ATOM     17  H9  GCD     1      12.770  14.850  17.220  1.00  0.00            
ATOM     18  C6  GCD     1      13.080  16.380  18.940  1.00  0.00            
ATOM     19  O4  GCD     1      13.340  17.600  19.620  1.00  0.00            
ATOM     20  H10 GCD     1      12.380  15.820  19.560  1.00  0.00            
ATOM     21  O5  GCD     1      14.290  15.760  18.650  1.00  0.00            
ATOM     22  C7  GCD     1      14.480  14.440  19.190  1.00  0.00            
ATOM     23  H11 GCD     1      13.580  13.950  19.570  1.00  0.00            
ATOM     24  C8  GCD     1      15.060  13.500  18.130  1.00  0.00            
ATOM     25  H12 GCD     1      16.020  13.910  17.780  1.00  0.00            
ATOM     26  O6  GCD     1      14.140  13.430  17.030  1.00  0.00            
ATOM     27  H13 GCD     1      14.110  12.520  16.720  1.00  0.00            
ATOM     28  C9  GCD     1      15.410  12.130  18.740  1.00  0.00            
ATOM     29  H14 GCD     1      14.500  11.770  19.230  1.00  0.00            
ATOM     30  O7  GCD     1      15.920  11.200  17.800  1.00  0.00            
ATOM     31  H15 GCD     1      15.260  11.050  17.120  1.00  0.00            
ATOM     32  C10 GCD     1      16.460  12.390  19.850  1.00  0.00            
ATOM     33  H16 GCD     1      16.660  11.480  20.430  1.00  0.00            
ATOM     34  O8  GCD     1      15.820  13.220  20.800  1.00  0.00            
ATOM     35  C11 GCD     1      15.530  14.500  20.340  1.00  0.00            
ATOM     36  H17 GCD     1      16.460  14.980  20.010  1.00  0.00            
ATOM     37  C12 GCD     1      14.950  15.260  21.580  1.00  0.00            
ATOM     38  H18 GCD     1      14.770  16.310  21.320  1.00  0.00            
ATOM     39  H19 GCD     1      15.750  15.340  22.320  1.00  0.00            
ATOM     40  O9  GCD     1      13.760  14.740  22.220  1.00  0.00            
ATOM     41  H20 GCD     1      13.690  13.770  22.230  1.00  0.00            
ATOM     42  O10 GCD     1      17.650  13.030  19.480  1.00  0.00            
ATOM     43  C13 GCD     1      18.880  12.420  19.830  1.00  0.00            
ATOM     44  H21 GCD     1      18.630  11.510  20.380  1.00  0.00            
ATOM     45  C14 GCD     1      19.620  12.150  18.530  1.00  0.00            
ATOM     46  H22 GCD     1      19.640  13.080  17.940  1.00  0.00            
ATOM     47  O11 GCD     1      18.870  11.130  17.730  1.00  0.00            
ATOM     48  H23 GCD     1      17.950  11.420  17.750  1.00  0.00            
ATOM     49  C15 GCD     1      21.040  11.610  18.880  1.00  0.00            
ATOM     50  H24 GCD     1      20.900  10.680  19.440  1.00  0.00            
ATOM     51  O12 GCD     1      21.870  11.390  17.760  1.00  0.00            
ATOM     52  H25 GCD     1      21.900  12.180  17.220  1.00  0.00            
ATOM     53  C16 GCD     1      21.760  12.600  19.830  1.00  0.00            
ATOM     54  H26 GCD     1      22.720  12.110  20.050  1.00  0.00            
ATOM     55  O13 GCD     1      20.930  12.660  20.940  1.00  0.00            
ATOM     56  C17 GCD     1      19.660  13.310  20.800  1.00  0.00            
ATOM     57  H27 GCD     1      19.870  14.280  20.350  1.00  0.00            
ATOM     58  C18 GCD     1      19.040  13.610  22.150  1.00  0.00            
ATOM     59  H28 GCD     1      18.820  12.680  22.690  1.00  0.00            
ATOM     60  H29 GCD     1      18.100  14.180  22.030  1.00  0.00            
ATOM     61  O14 GCD     1      19.960  14.550  22.890  1.00  0.00            
ATOM     62  H30 GCD     1      20.860  14.560  22.560  1.00  0.00            
ATOM     63  O15 GCD     1      22.000  13.870  19.180  1.00  0.00            
ATOM     64  C19 GCD     1      23.340  14.100  18.600  1.00  0.00            
ATOM     65  H31 GCD     1      23.890  13.150  18.530  1.00  0.00            
ATOM     66  C20 GCD     1      23.160  14.660  17.180  1.00  0.00            
ATOM     67  H32 GCD     1      22.450  15.480  17.330  1.00  0.00            
ATOM     68  O16 GCD     1      22.560  13.690  16.320  1.00  0.00            
ATOM     69  H33 GCD     1      23.250  13.340  15.750  1.00  0.00            
ATOM     70  C21 GCD     1      24.400  15.160  16.530  1.00  0.00            
ATOM     71  H34 GCD     1      25.190  14.410  16.380  1.00  0.00            
ATOM     72  O17 GCD     1      24.130  15.780  15.230  1.00  0.00            
ATOM     73  H35 GCD     1      23.270  16.210  15.160  1.00  0.00            
ATOM     74  C22 GCD     1      25.010  16.140  17.520  1.00  0.00            
ATOM     75  H36 GCD     1      25.980  16.380  17.070  1.00  0.00            
ATOM     76  O18 GCD     1      25.230  15.560  18.810  1.00  0.00            
ATOM     77  C23 GCD     1      24.050  15.160  19.510  1.00  0.00            
ATOM     78  H37 GCD     1      23.330  15.980  19.630  1.00  0.00            
ATOM     79  C24 GCD     1      24.300  14.650  20.940  1.00  0.00            
ATOM     80  H38 GCD     1      25.160  13.970  20.970  1.00  0.00            
ATOM     81  H39 GCD     1      23.510  14.070  21.430  1.00  0.00            
ATOM     82  O19 GCD     1      24.640  15.740  21.790  1.00  0.00            
ATOM     83  H40 GCD     1      25.550  15.540  22.030  1.00  0.00            
ATOM     84  O20 GCD     1      24.220  17.340  17.580  1.00  0.00            
ATOM     85  C25 GCD     1      24.970  18.560  17.700  1.00  0.00            
ATOM     86  H41 GCD     1      26.010  18.360  17.990  1.00  0.00            
ATOM     87  C26 GCD     1      25.020  19.320  16.400  1.00  0.00            
ATOM     88  H42 GCD     1      23.990  19.450  16.040  1.00  0.00            
ATOM     89  O21 GCD     1      25.610  18.480  15.360  1.00  0.00            
ATOM     90  H43 GCD     1      25.220  17.600  15.280  1.00  0.00            
ATOM     91  C27 GCD     1      25.700  20.680  16.560  1.00  0.00            
ATOM     92  H44 GCD     1      26.740  20.530  16.860  1.00  0.00            
ATOM     93  O22 GCD     1      25.660  21.420  15.340  1.00  0.00            
ATOM     94  H45 GCD     1      25.030  22.150  15.360  1.00  0.00            
ATOM     95  C28 GCD     1      25.090  21.500  17.700  1.00  0.00            
ATOM     96  H46 GCD     1      25.700  22.390  17.790  1.00  0.00            
ATOM     97  O23 GCD     1      25.180  20.740  18.900  1.00  0.00            
ATOM     98  C29 GCD     1      24.390  19.530  18.820  1.00  0.00            
ATOM     99  H47 GCD     1      23.330  19.700  18.600  1.00  0.00            
ATOM    100  C30 GCD     1      24.500  18.830  20.140  1.00  0.00            
ATOM    101  H48 GCD     1      25.560  18.670  20.360  1.00  0.00            
ATOM    102  H49 GCD     1      24.000  17.880  19.900  1.00  0.00            
ATOM    103  O24 GCD     1      23.920  19.470  21.280  1.00  0.00            
ATOM    104  H50 GCD     1      24.520  20.220  21.340  1.00  0.00            
ATOM    105  O25 GCD     1      23.780  21.980  17.450  1.00  0.00            
ATOM    106  C31 GCD     1      23.540  23.420  17.600  1.00  0.00            
ATOM    107  H51 GCD     1      24.400  23.970  18.010  1.00  0.00            
ATOM    108  C32 GCD     1      23.240  24.050  16.230  1.00  0.00            
ATOM    109  H52 GCD     1      22.390  23.550  15.750  1.00  0.00            
ATOM    110  O26 GCD     1      24.400  24.000  15.350  1.00  0.00            
ATOM    111  H53 GCD     1      24.290  24.670  14.660  1.00  0.00            
ATOM    112  C33 GCD     1      22.820  25.480  16.390  1.00  0.00            
ATOM    113  H54 GCD     1      23.600  26.100  16.850  1.00  0.00            
ATOM    114  O27 GCD     1      22.340  26.080  15.190  1.00  0.00            
ATOM    115  H55 GCD     1      22.720  26.960  15.180  1.00  0.00            
ATOM    116  C34 GCD     1      21.610  25.550  17.350  1.00  0.00            
ATOM    117  H56 GCD     1      21.330  26.590  17.530  1.00  0.00            
ATOM    118  O28 GCD     1      22.030  25.030  18.600  1.00  0.00            
ATOM    119  C35 GCD     1      22.370  23.620  18.480  1.00  0.00            
ATOM    120  H57 GCD     1      21.530  23.040  18.080  1.00  0.00            
ATOM    121  C36 GCD     1      22.720  23.090  19.900  1.00  0.00            
ATOM    122  H58 GCD     1      23.720  23.470  20.130  1.00  0.00            
ATOM    123  H59 GCD     1      22.720  21.990  19.900  1.00  0.00            
ATOM    124  O29 GCD     1      21.720  23.480  20.910  1.00  0.00            
ATOM    125  H60 GCD     1      21.730  24.440  20.800  1.00  0.00            
ATOM    126  O30 GCD     1      20.500  24.790  16.820  1.00  0.00            
ATOM    127  C37 GCD     1      19.180  25.440  16.790  1.00  0.00            
ATOM    128  H61 GCD     1      19.250  26.500  17.060  1.00  0.00            
ATOM    129  C38 GCD     1      18.590  25.290  15.350  1.00  0.00            
ATOM    130  H62 GCD     1      18.590  24.260  14.980  1.00  0.00            
ATOM    131  O31 GCD     1      19.460  25.940  14.390  1.00  0.00            
ATOM    132  H63 GCD     1      20.350  25.790  14.720  1.00  0.00            
ATOM    133  C39 GCD     1      17.160  25.760  15.220  1.00  0.00            
ATOM    134  H64 GCD     1      17.150  26.860  15.280  1.00  0.00            
ATOM    135  O32 GCD     1      16.500  25.300  14.010  1.00  0.00            
ATOM    136  H65 GCD     1      16.410  24.340  14.030  1.00  0.00            
ATOM    137  C40 GCD     1      16.360  25.170  16.400  1.00  0.00            
ATOM    138  H66 GCD     1      15.350  25.580  16.390  1.00  0.00            
ATOM    139  O33 GCD     1      16.940  25.540  17.670  1.00  0.00            
ATOM    140  C41 GCD     1      18.270  24.900  17.840  1.00  0.00            
ATOM    141  H67 GCD     1      18.190  23.810  17.710  1.00  0.00            
ATOM    142  C42 GCD     1      18.760  25.160  19.260  1.00  0.00            
ATOM    143  H68 GCD     1      19.490  24.360  19.430  1.00  0.00            
ATOM    144  H69 GCD     1      17.990  24.950  20.020  1.00  0.00            
ATOM    145  O34 GCD     1      19.290  26.430  19.560  1.00  0.00            
ATOM    146  H70 GCD     1      18.500  26.970  19.620  1.00  0.00            
ATOM    147  O35 GCD     1      16.400  23.760  16.260  1.00  0.00            
ATOM    148  C43 GCD     1      15.190  23.030  16.020  1.00  0.00            
ATOM    149  H71 GCD     1      14.410  23.720  15.670  1.00  0.00            
ATOM    150  C44 GCD     1      15.430  21.930  15.010  1.00  0.00            
ATOM    151  H72 GCD     1      16.250  21.320  15.410  1.00  0.00            
ATOM    152  O36 GCD     1      15.960  22.320  13.730  1.00  0.00            
ATOM    153  H73 GCD     1      15.580  21.690  13.100  1.00  0.00            
ATOM    154  C45 GCD     1      14.150  21.120  14.880  1.00  0.00            
ATOM    155  H74 GCD     1      13.430  21.860  14.510  1.00  0.00            
ATOM    156  O37 GCD     1      14.130  20.030  13.940  1.00  0.00            
ATOM    157  H75 GCD     1      13.840  19.190  14.290  1.00  0.00            
ATOM    158  C46 GCD     1      13.560  20.740  16.160  1.00  0.00            
ATOM    159  H76 GCD     1      12.540  20.430  15.880  1.00  0.00            
ATOM    160  O38 GCD     1      14.280  19.680  16.880  1.00  0.00            
ATOM    161  O39 GCD     1      13.330  21.870  16.990  1.00  0.00            
ATOM    162  C47 GCD     1      14.620  22.490  17.330  1.00  0.00            
ATOM    163  H77 GCD     1      15.390  21.770  17.650  1.00  0.00            
ATOM    164  C48 GCD     1      14.480  23.560  18.380  1.00  0.00            
ATOM    165  H78 GCD     1      13.740  24.330  18.120  1.00  0.00            
ATOM    166  H79 GCD     1      15.470  24.020  18.500  1.00  0.00            
ATOM    167  O40 GCD     1      14.080  23.040  19.630  1.00  0.00            
ATOM    168  H80 GCD     1      14.860  22.710  20.090  1.00  0.00            
ATOM    169  C1  CV1     2      16.360  14.420  14.130  1.00  0.00            
ATOM    170  C2  CV1     2      16.210  15.630  15.100  1.00  0.00            
ATOM    171  N1  CV1     2      17.030  16.890  14.710  1.00  0.00            
ATOM    172  C3  CV1     2      16.940  17.960  15.780  1.00  0.00            
ATOM    173  C4  CV1     2      17.400  17.700  17.270  1.00  0.00            
ATOM    174  C5  CV1     2      16.620  17.510  13.330  1.00  0.00            
ATOM    175  C6  CV1     2      17.760  18.310  12.680  1.00  0.00            
ATOM    176  O1  CV1     2      18.270  19.320  13.490  1.00  0.00            
ATOM    177  C7  CV1     2      19.450  19.960  13.130  1.00  0.00            
ATOM    178  O2  CV1     2      20.300  19.520  12.400  1.00  0.00            
ATOM    179  C8  CV1     2      19.590  21.200  13.880  1.00  0.00            
ATOM    180  C9  CV1     2      20.070  20.890  15.350  1.00  0.00            
ATOM    181  C10 CV1     2      21.000  19.830  15.630  1.00  0.00            
ATOM    182  C11 CV1     2      21.210  19.430  16.960  1.00  0.00            
ATOM    183  C12 CV1     2      20.480  20.070  17.990  1.00  0.00            
ATOM    184  C13 CV1     2      19.660  21.140  17.720  1.00  0.00            
ATOM    185  C14 CV1     2      19.430  21.490  16.430  1.00  0.00            
ATOM    186  C15 CV1     2      20.530  22.220  13.250  1.00  0.00            
ATOM    187  C16 CV1     2      20.060  23.340  12.530  1.00  0.00            
ATOM    188  C17 CV1     2      20.910  24.170  11.810  1.00  0.00            
ATOM    189  C18 CV1     2      22.270  23.910  11.920  1.00  0.00            
ATOM    190  C19 CV1     2      22.750  22.890  12.700  1.00  0.00            
ATOM    191  C20 CV1     2      21.890  22.040  13.330  1.00  0.00            
ATOM    192  H1  CV1     2      15.630  14.340  13.320  1.00  0.00            
ATOM    193  H2  CV1     2      17.300  14.540  13.570  1.00  0.00            
ATOM    194  H3  CV1     2      16.310  13.420  14.580  1.00  0.00            
ATOM    195  H4  CV1     2      16.610  15.350  16.080  1.00  0.00            
ATOM    196  H5  CV1     2      15.150  15.770  15.320  1.00  0.00            
ATOM    197  H6  CV1     2      18.000  16.560  14.690  1.00  0.00            
ATOM    198  H7  CV1     2      15.900  18.290  15.790  1.00  0.00            
ATOM    199  H8  CV1     2      17.510  18.830  15.460  1.00  0.00            
ATOM    200  H9  CV1     2      17.470  18.610  17.870  1.00  0.00            
ATOM    201  H10 CV1     2      16.780  16.930  17.760  1.00  0.00            
ATOM    202  H11 CV1     2      18.360  17.170  17.220  1.00  0.00            
ATOM    203  H12 CV1     2      15.900  18.310  13.500  1.00  0.00            
ATOM    204  H13 CV1     2      16.210  16.690  12.750  1.00  0.00            
ATOM    205  H14 CV1     2      17.320  18.640  11.730  1.00  0.00            
ATOM    206  H15 CV1     2      18.590  17.630  12.470  1.00  0.00            
ATOM    207  H16 CV1     2      18.590  21.650  13.900  1.00  0.00            
ATOM    208  H17 CV1     2      21.560  19.330  14.850  1.00  0.00            
ATOM    209  H18 CV1     2      21.830  18.610  17.320  1.00  0.00            
ATOM    210  H19 CV1     2      20.670  19.860  19.040  1.00  0.00            
ATOM    211  H20 CV1     2      19.190  21.620  18.570  1.00  0.00            
ATOM    212  H21 CV1     2      18.610  22.160  16.200  1.00  0.00            
ATOM    213  H22 CV1     2      18.980  23.440  12.420  1.00  0.00            
ATOM    214  H23 CV1     2      20.610  25.080  11.300  1.00  0.00            
ATOM    215  H24 CV1     2      22.980  24.610  11.490  1.00  0.00            
ATOM    216  H25 CV1     2      23.800  22.610  12.740  1.00  0.00            
ATOM    217  H26 CV1     2      22.290  21.170  13.840  1.00  0.00            
TER
ENDMDL
MODEL        1
ATOM      1  H1  GCD     1      17.940  17.730  21.930  1.00  0.00            
ATOM      2  O1  GCD     1      18.040  18.550  21.430  1.00  0.00            
ATOM      3  C1  GCD     1      16.800  18.750  20.710  1.00  0.00            
ATOM      4  H2  GCD     1      15.960  19.100  21.320  1.00  0.00            
ATOM      5  H3  GCD     1      16.990  19.560  19.990  1.00  0.00            
ATOM      6  C2  GCD     1      16.420  17.580  19.870  1.00  0.00            
ATOM      7  H4  GCD     1      17.330  17.250  19.360  1.00  0.00            
ATOM      8  C3  GCD     1      15.390  17.870  18.730  1.00  0.00            
ATOM      9  H5  GCD     1      14.590  18.470  19.190  1.00  0.00            
ATOM     10  C4  GCD     1      14.750  16.570  18.210  1.00  0.00            
ATOM     11  H6  GCD     1      15.540  16.070  17.650  1.00  0.00            
ATOM     12  O2  GCD     1      13.710  16.760  17.270  1.00  0.00            
ATOM     13  H7  GCD     1      13.450  15.870  16.980  1.00  0.00            
ATOM     14  C5  GCD     1      14.260  15.690  19.380  1.00  0.00            
ATOM     15  H8  GCD     1      13.580  16.210  20.070  1.00  0.00            
ATOM     16  O3  GCD     1      13.580  14.490  18.970  1.00  0.00            
ATOM     17  H9  GCD     1      14.260  13.980  18.510  1.00  0.00            
ATOM     18  C6  GCD     1      15.480  15.330  20.250  1.00  0.00            
ATOM     19  O4  GCD     1      15.880  16.630  20.740  1.00  0.00            
ATOM     20  H10 GCD     1      15.210  14.760  21.150  1.00  0.00            
ATOM     21  O5  GCD     1      16.490  14.700  19.460  1.00  0.00            
ATOM     22  C7  GCD     1      16.440  13.270  19.730  1.00  0.00            
ATOM     23  H11 GCD     1      15.610  12.910  20.350  1.00  0.00            
ATOM     24  C8  GCD     1      16.360  12.550  18.310  1.00  0.00            
ATOM     25  H12 GCD     1      17.180  12.940  17.700  1.00  0.00            
ATOM     26  O6  GCD     1      15.150  12.790  17.720  1.00  0.00            
ATOM     27  H13 GCD     1      14.960  12.130  17.040  1.00  0.00            
ATOM     28  C9  GCD     1      16.520  11.040  18.410  1.00  0.00            
ATOM     29  H14 GCD     1      15.610  10.760  18.950  1.00  0.00            
ATOM     30  O7  GCD     1      16.440  10.350  17.170  1.00  0.00            
ATOM     31  H15 GCD     1      16.420   9.390  17.310  1.00  0.00            
ATOM     32  C10 GCD     1      17.780  10.710  19.140  1.00  0.00            
ATOM     33  H16 GCD     1      17.790   9.640  19.380  1.00  0.00            
ATOM     34  O8  GCD     1      17.730  11.330  20.420  1.00  0.00            
ATOM     35  C11 GCD     1      17.790  12.780  20.320  1.00  0.00            
ATOM     36  H17 GCD     1      18.570  13.190  19.680  1.00  0.00            
ATOM     37  C12 GCD     1      17.960  13.330  21.760  1.00  0.00            
ATOM     38  H18 GCD     1      18.060  14.430  21.750  1.00  0.00            
ATOM     39  H19 GCD     1      18.850  12.870  22.210  1.00  0.00            
ATOM     40  O9  GCD     1      16.850  13.020  22.600  1.00  0.00            
ATOM     41  H20 GCD     1      16.460  12.200  22.290  1.00  0.00            
ATOM     42  O10 GCD     1      18.960  11.030  18.480  1.00  0.00            
ATOM     43  C13 GCD     1      19.770  10.020  17.880  1.00  0.00            
ATOM     44  H21 GCD     1      19.220   9.070  17.840  1.00  0.00            
ATOM     45  C14 GCD     1      20.030  10.590  16.480  1.00  0.00            
ATOM     46  H22 GCD     1      20.440  11.590  16.650  1.00  0.00            
ATOM     47  O11 GCD     1      18.790  10.460  15.830  1.00  0.00            
ATOM     48  H23 GCD     1      18.140  10.490  16.540  1.00  0.00            
ATOM     49  C15 GCD     1      21.020   9.810  15.700  1.00  0.00            
ATOM     50  H24 GCD     1      20.500   8.880  15.450  1.00  0.00            
ATOM     51  O12 GCD     1      21.280  10.470  14.450  1.00  0.00            
ATOM     52  H25 GCD     1      20.450  10.780  14.060  1.00  0.00            
ATOM     53  C16 GCD     1      22.240   9.580  16.500  1.00  0.00            
ATOM     54  H26 GCD     1      22.970   8.960  15.960  1.00  0.00            
ATOM     55  O13 GCD     1      21.970   9.000  17.760  1.00  0.00            
ATOM     56  C17 GCD     1      21.120   9.800  18.640  1.00  0.00            
ATOM     57  H27 GCD     1      21.600  10.760  18.870  1.00  0.00            
ATOM     58  C18 GCD     1      20.950   8.960  19.880  1.00  0.00            
ATOM     59  H28 GCD     1      20.610   7.930  19.690  1.00  0.00            
ATOM     60  H29 GCD     1      20.240   9.420  20.580  1.00  0.00            
ATOM     61  O14 GCD     1      22.160   8.910  20.660  1.00  0.00            
ATOM     62  H30 GCD     1      22.290   8.010  20.960  1.00  0.00            
ATOM     63  O15 GCD     1      22.840  10.860  16.660  1.00  0.00            
ATOM     64  C19 GCD     1      24.260  11.020  16.360  1.00  0.00            
ATOM     65  H31 GCD     1      24.660  10.010  16.230  1.00  0.00            
ATOM     66  C20 GCD     1      24.300  11.840  15.090  1.00  0.00            
ATOM     67  H32 GCD     1      23.720  12.760  15.250  1.00  0.00            
ATOM     68  O16 GCD     1      23.890  11.070  14.010  1.00  0.00            
ATOM     69  H33 GCD     1      23.010  10.750  14.220  1.00  0.00            
ATOM     70  C21 GCD     1      25.650  12.380  14.880  1.00  0.00            
ATOM     71  H34 GCD     1      26.310  11.510  14.780  1.00  0.00            
ATOM     72  O17 GCD     1      25.710  13.180  13.680  1.00  0.00            
ATOM     73  H35 GCD     1      25.390  12.600  12.980  1.00  0.00            
ATOM     74  C22 GCD     1      26.260  13.090  16.080  1.00  0.00            
ATOM     75  H36 GCD     1      27.320  13.300  15.900  1.00  0.00            
ATOM     76  O18 GCD     1      26.200  12.290  17.190  1.00  0.00            
ATOM     77  C23 GCD     1      24.890  11.820  17.510  1.00  0.00            
ATOM     78  H37 GCD     1      24.280  12.700  17.790  1.00  0.00            
ATOM     79  C24 GCD     1      25.100  10.930  18.720  1.00  0.00            
ATOM     80  H38 GCD     1      25.680  10.050  18.410  1.00  0.00            
ATOM     81  H39 GCD     1      24.160  10.510  19.090  1.00  0.00            
ATOM     82  O19 GCD     1      25.790  11.750  19.620  1.00  0.00            
ATOM     83  H40 GCD     1      26.520  12.100  19.090  1.00  0.00            
ATOM     84  O20 GCD     1      25.670  14.290  16.270  1.00  0.00            
ATOM     85  C25 GCD     1      26.610  15.340  16.540  1.00  0.00            
ATOM     86  H41 GCD     1      27.590  14.970  16.870  1.00  0.00            
ATOM     87  C26 GCD     1      26.780  16.280  15.400  1.00  0.00            
ATOM     88  H42 GCD     1      25.780  16.700  15.220  1.00  0.00            
ATOM     89  O21 GCD     1      27.210  15.620  14.200  1.00  0.00            
ATOM     90  H43 GCD     1      26.570  14.910  14.070  1.00  0.00            
ATOM     91  C27 GCD     1      27.740  17.490  15.810  1.00  0.00            
ATOM     92  H44 GCD     1      28.760  17.130  15.970  1.00  0.00            
ATOM     93  O22 GCD     1      27.960  18.480  14.740  1.00  0.00            
ATOM     94  H45 GCD     1      27.250  19.140  14.760  1.00  0.00            
ATOM     95  C28 GCD     1      27.160  18.100  17.100  1.00  0.00            
ATOM     96  H46 GCD     1      27.860  18.820  17.540  1.00  0.00            
ATOM     97  O23 GCD     1      27.000  17.150  18.130  1.00  0.00            
ATOM     98  C29 GCD     1      26.030  16.160  17.780  1.00  0.00            
ATOM     99  H47 GCD     1      25.080  16.610  17.470  1.00  0.00            
ATOM    100  C30 GCD     1      25.850  15.310  18.960  1.00  0.00            
ATOM    101  H48 GCD     1      26.810  14.850  19.210  1.00  0.00            
ATOM    102  H49 GCD     1      25.300  14.360  18.840  1.00  0.00            
ATOM    103  O24 GCD     1      25.330  16.020  20.150  1.00  0.00            
ATOM    104  H50 GCD     1      26.040  16.090  20.800  1.00  0.00            
ATOM    105  O25 GCD     1      25.920  18.700  16.710  1.00  0.00            
ATOM    106  C31 GCD     1      25.790  20.120  17.020  1.00  0.00            
ATOM    107  H51 GCD     1      26.730  20.480  17.450  1.00  0.00            
ATOM    108  C32 GCD     1      25.560  20.890  15.850  1.00  0.00            
ATOM    109  H52 GCD     1      24.620  20.520  15.420  1.00  0.00            
ATOM    110  O26 GCD     1      26.620  20.750  14.920  1.00  0.00            
ATOM    111  H53 GCD     1      26.480  21.470  14.300  1.00  0.00            
ATOM    112  C33 GCD     1      25.320  22.400  16.130  1.00  0.00            
ATOM    113  H54 GCD     1      26.290  22.800  16.450  1.00  0.00            
ATOM    114  O27 GCD     1      24.770  23.130  15.000  1.00  0.00            
ATOM    115  H55 GCD     1      23.870  22.890  14.790  1.00  0.00            
ATOM    116  C34 GCD     1      24.310  22.620  17.260  1.00  0.00            
ATOM    117  H56 GCD     1      24.250  23.690  17.480  1.00  0.00            
ATOM    118  O28 GCD     1      24.630  21.790  18.350  1.00  0.00            
ATOM    119  C35 GCD     1      24.670  20.360  18.040  1.00  0.00            
ATOM    120  H57 GCD     1      23.730  19.950  17.650  1.00  0.00            
ATOM    121  C36 GCD     1      25.100  19.740  19.380  1.00  0.00            
ATOM    122  H58 GCD     1      26.100  20.070  19.690  1.00  0.00            
ATOM    123  H59 GCD     1      25.150  18.640  19.390  1.00  0.00            
ATOM    124  O29 GCD     1      24.270  20.230  20.460  1.00  0.00            
ATOM    125  H60 GCD     1      24.380  21.180  20.340  1.00  0.00            
ATOM    126  O30 GCD     1      23.020  22.200  16.810  1.00  0.00            
ATOM    127  C37 GCD     1      21.970  23.190  16.840  1.00  0.00            
ATOM    128  H61 GCD     1      22.440  24.180  16.890  1.00  0.00            
ATOM    129  C38 GCD     1      21.200  23.050  15.530  1.00  0.00            
ATOM    130  H62 GCD     1      20.870  22.010  15.380  1.00  0.00            
ATOM    131  O31 GCD     1      22.110  23.440  14.470  1.00  0.00            
ATOM    132  H63 GCD     1      21.690  23.400  13.610  1.00  0.00            
ATOM    133  C39 GCD     1      19.860  23.740  15.470  1.00  0.00            
ATOM    134  H64 GCD     1      20.100  24.810  15.440  1.00  0.00            
ATOM    135  O32 GCD     1      19.070  23.440  14.320  1.00  0.00            
ATOM    136  H65 GCD     1      18.570  22.630  14.530  1.00  0.00            
ATOM    137  C40 GCD     1      19.100  23.360  16.760  1.00  0.00            
ATOM    138  H66 GCD     1      18.190  23.960  16.840  1.00  0.00            
ATOM    139  O33 GCD     1      19.860  23.630  17.950  1.00  0.00            
ATOM    140  C41 GCD     1      21.100  22.960  18.110  1.00  0.00            
ATOM    141  H67 GCD     1      20.880  21.880  18.140  1.00  0.00            
ATOM    142  C42 GCD     1      21.780  23.190  19.470  1.00  0.00            
ATOM    143  H68 GCD     1      22.490  22.370  19.650  1.00  0.00            
ATOM    144  H69 GCD     1      20.980  23.120  20.220  1.00  0.00            
ATOM    145  O34 GCD     1      22.410  24.450  19.570  1.00  0.00            
ATOM    146  H70 GCD     1      22.800  24.430  20.450  1.00  0.00            
ATOM    147  O35 GCD     1      18.890  22.000  16.680  1.00  0.00            
ATOM    148  C43 GCD     1      17.420  21.690  16.650  1.00  0.00            
ATOM    149  H71 GCD     1      16.880  22.510  16.140  1.00  0.00            
ATOM    150  C44 GCD     1      17.350  20.500  15.700  1.00  0.00            
ATOM    151  H72 GCD     1      18.060  19.710  15.970  1.00  0.00            
ATOM    152  O36 GCD     1      17.830  21.030  14.410  1.00  0.00            
ATOM    153  H73 GCD     1      17.820  20.320  13.760  1.00  0.00            
ATOM    154  C45 GCD     1      15.910  19.940  15.660  1.00  0.00            
ATOM    155  H74 GCD     1      15.250  20.670  15.180  1.00  0.00            
ATOM    156  O37 GCD     1      16.010  18.740  14.960  1.00  0.00            
ATOM    157  H75 GCD     1      15.100  18.400  14.950  1.00  0.00            
ATOM    158  C46 GCD     1      15.450  19.580  17.050  1.00  0.00            
ATOM    159  H76 GCD     1      14.390  19.290  16.990  1.00  0.00            
ATOM    160  O38 GCD     1      16.150  18.520  17.720  1.00  0.00            
ATOM    161  O39 GCD     1      15.470  20.780  17.830  1.00  0.00            
ATOM    162  C47 GCD     1      16.730  21.410  18.000  1.00  0.00            
ATOM    163  H77 GCD     1      17.400  20.740  18.560  1.00  0.00            
ATOM    164  C48 GCD     1      16.560  22.670  18.940  1.00  0.00            
ATOM    165  H78 GCD     1      15.800  23.240  18.380  1.00  0.00            
ATOM    166  H79 GCD     1      17.540  23.160  18.870  1.00  0.00            
ATOM    167  O40 GCD     1      16.190  22.380  20.240  1.00  0.00            
ATOM    168  H80 GCD     1      15.450  21.760  20.260  1.00  0.00            
ATOM    169  C1  CV1     2      16.520  13.030  14.450  1.00  0.00            
ATOM    170  C2  CV1     2      16.600  14.400  15.130  1.00  0.00            
ATOM    171  N1  CV1     2      17.870  15.290  14.770  1.00  0.00            
ATOM    172  C3  CV1     2      17.920  16.380  15.860  1.00  0.00            
ATOM    173  C4  CV1     2      18.740  15.910  17.040  1.00  0.00            
ATOM    174  C5  CV1     2      17.660  15.840  13.340  1.00  0.00            
ATOM    175  C6  CV1     2      18.900  16.440  12.610  1.00  0.00            
ATOM    176  O1  CV1     2      19.580  17.400  13.450  1.00  0.00            
ATOM    177  C7  CV1     2      20.810  17.860  12.970  1.00  0.00            
ATOM    178  O2  CV1     2      21.300  17.470  11.960  1.00  0.00            
ATOM    179  C8  CV1     2      21.490  18.820  13.970  1.00  0.00            
ATOM    180  C9  CV1     2      21.830  18.050  15.210  1.00  0.00            
ATOM    181  C10 CV1     2      22.400  16.770  15.330  1.00  0.00            
ATOM    182  C11 CV1     2      22.610  16.150  16.580  1.00  0.00            
ATOM    183  C12 CV1     2      22.200  16.850  17.720  1.00  0.00            
ATOM    184  C13 CV1     2      21.660  18.170  17.630  1.00  0.00            
ATOM    185  C14 CV1     2      21.510  18.780  16.370  1.00  0.00            
ATOM    186  C15 CV1     2      22.690  19.510  13.180  1.00  0.00            
ATOM    187  C16 CV1     2      22.360  20.560  12.290  1.00  0.00            
ATOM    188  C17 CV1     2      23.330  21.200  11.510  1.00  0.00            
ATOM    189  C18 CV1     2      24.710  20.870  11.610  1.00  0.00            
ATOM    190  C19 CV1     2      25.050  19.770  12.400  1.00  0.00            
ATOM    191  C20 CV1     2      24.010  19.090  13.100  1.00  0.00            
ATOM    192  H1  CV1     2      15.610  12.450  14.620  1.00  0.00            
ATOM    193  H2  CV1     2      16.800  13.100  13.400  1.00  0.00            
ATOM    194  H3  CV1     2      17.330  12.460  14.930  1.00  0.00            
ATOM    195  H4  CV1     2      16.700  14.270  16.210  1.00  0.00            
ATOM    196  H5  CV1     2      15.720  15.020  14.930  1.00  0.00            
ATOM    197  H6  CV1     2      18.730  14.720  14.830  1.00  0.00            
ATOM    198  H7  CV1     2      16.930  16.710  16.180  1.00  0.00            
ATOM    199  H8  CV1     2      18.490  17.260  15.570  1.00  0.00            
ATOM    200  H9  CV1     2      18.400  14.900  17.300  1.00  0.00            
ATOM    201  H10 CV1     2      19.830  15.900  16.910  1.00  0.00            
ATOM    202  H11 CV1     2      18.610  16.570  17.900  1.00  0.00            
ATOM    203  H12 CV1     2      16.940  16.650  13.430  1.00  0.00            
ATOM    204  H13 CV1     2      17.320  15.010  12.710  1.00  0.00            
ATOM    205  H14 CV1     2      18.650  17.020  11.720  1.00  0.00            
ATOM    206  H15 CV1     2      19.490  15.570  12.300  1.00  0.00            
ATOM    207  H16 CV1     2      20.810  19.630  14.230  1.00  0.00            
ATOM    208  H17 CV1     2      22.690  16.270  14.420  1.00  0.00            
ATOM    209  H18 CV1     2      23.050  15.160  16.650  1.00  0.00            
ATOM    210  H19 CV1     2      22.380  16.320  18.650  1.00  0.00            
ATOM    211  H20 CV1     2      21.520  18.740  18.540  1.00  0.00            
ATOM    212  H21 CV1     2      21.180  19.820  16.360  1.00  0.00            
ATOM    213  H22 CV1     2      21.340  20.900  12.180  1.00  0.00            
ATOM    214  H23 CV1     2      22.980  21.990  10.860  1.00  0.00            
ATOM    215  H24 CV1     2      25.460  21.510  11.150  1.00  0.00            
ATOM    216  H25 CV1     2      26.080  19.450  12.560  1.00  0.00            
ATOM    217  H26 CV1     2      24.330  18.200  13.640  1.00  0.00            
TER
ENDMDL
MODEL        1
ATOM      1  H1  GCD     1      10.170  23.040  22.180  1.00  0.00            
ATOM      2  O1  GCD     1      10.350  22.820  21.260  1.00  0.00            
ATOM      3  C1  GCD     1      10.040  24.020  20.600  1.00  0.00            
ATOM      4  H2  GCD     1       8.980  24.180  20.840  1.00  0.00            
ATOM      5  H3  GCD     1      10.710  24.780  21.020  1.00  0.00            
ATOM      6  C2  GCD     1      10.160  24.000  19.090  1.00  0.00            
ATOM      7  H4  GCD     1      11.210  23.870  18.790  1.00  0.00            
ATOM      8  C3  GCD     1       9.640  25.190  18.310  1.00  0.00            
ATOM      9  H5  GCD     1       8.610  25.260  18.700  1.00  0.00            
ATOM     10  C4  GCD     1       9.730  24.970  16.750  1.00  0.00            
ATOM     11  H6  GCD     1      10.800  24.890  16.510  1.00  0.00            
ATOM     12  O2  GCD     1       9.240  26.170  16.090  1.00  0.00            
ATOM     13  H7  GCD     1       9.380  26.010  15.150  1.00  0.00            
ATOM     14  C5  GCD     1       9.010  23.690  16.430  1.00  0.00            
ATOM     15  H8  GCD     1       7.930  23.830  16.540  1.00  0.00            
ATOM     16  O3  GCD     1       9.060  23.470  15.010  1.00  0.00            
ATOM     17  H9  GCD     1       8.380  24.070  14.680  1.00  0.00            
ATOM     18  C6  GCD     1       9.560  22.530  17.220  1.00  0.00            
ATOM     19  O4  GCD     1       9.450  22.870  18.580  1.00  0.00            
ATOM     20  H10 GCD     1       9.000  21.600  17.050  1.00  0.00            
ATOM     21  O5  GCD     1      10.940  22.290  17.010  1.00  0.00            
ATOM     22  C7  GCD     1      11.380  20.880  16.950  1.00  0.00            
ATOM     23  H11 GCD     1      10.640  20.240  17.450  1.00  0.00            
ATOM     24  C8  GCD     1      11.670  20.440  15.500  1.00  0.00            
ATOM     25  H12 GCD     1      12.490  21.080  15.170  1.00  0.00            
ATOM     26  O6  GCD     1      10.470  20.560  14.750  1.00  0.00            
ATOM     27  H13 GCD     1      10.250  21.480  14.550  1.00  0.00            
ATOM     28  C9  GCD     1      12.240  19.040  15.450  1.00  0.00            
ATOM     29  H14 GCD     1      11.490  18.380  15.900  1.00  0.00            
ATOM     30  O7  GCD     1      12.480  18.620  14.080  1.00  0.00            
ATOM     31  H15 GCD     1      11.770  18.900  13.490  1.00  0.00            
ATOM     32  C10 GCD     1      13.530  19.000  16.290  1.00  0.00            
ATOM     33  H16 GCD     1      13.900  17.970  16.340  1.00  0.00            
ATOM     34  O8  GCD     1      13.300  19.550  17.640  1.00  0.00            
ATOM     35  C11 GCD     1      12.710  20.820  17.750  1.00  0.00            
ATOM     36  H17 GCD     1      13.440  21.500  17.280  1.00  0.00            
ATOM     37  C12 GCD     1      12.570  21.230  19.190  1.00  0.00            
ATOM     38  H18 GCD     1      12.330  22.300  19.310  1.00  0.00            
ATOM     39  H19 GCD     1      13.580  21.100  19.590  1.00  0.00            
ATOM     40  O9  GCD     1      11.700  20.560  20.130  1.00  0.00            
ATOM     41  H20 GCD     1      11.260  21.260  20.630  1.00  0.00            
ATOM     42  O10 GCD     1      14.510  19.770  15.590  1.00  0.00            
ATOM     43  C13 GCD     1      15.810  19.190  15.440  1.00  0.00            
ATOM     44  H21 GCD     1      15.750  18.220  15.950  1.00  0.00            
ATOM     45  C14 GCD     1      16.100  19.120  14.010  1.00  0.00            
ATOM     46  H22 GCD     1      15.990  20.140  13.600  1.00  0.00            
ATOM     47  O11 GCD     1      15.150  18.210  13.310  1.00  0.00            
ATOM     48  H23 GCD     1      14.240  18.340  13.610  1.00  0.00            
ATOM     49  C15 GCD     1      17.570  18.740  13.680  1.00  0.00            
ATOM     50  H24 GCD     1      17.820  17.790  14.160  1.00  0.00            
ATOM     51  O12 GCD     1      17.920  18.680  12.240  1.00  0.00            
ATOM     52  H25 GCD     1      17.960  19.550  11.810  1.00  0.00            
ATOM     53  C16 GCD     1      18.480  19.670  14.410  1.00  0.00            
ATOM     54  H26 GCD     1      19.530  19.380  14.320  1.00  0.00            
ATOM     55  O13 GCD     1      18.140  19.680  15.800  1.00  0.00            
ATOM     56  C17 GCD     1      16.820  20.040  16.100  1.00  0.00            
ATOM     57  H27 GCD     1      16.690  21.050  15.700  1.00  0.00            
ATOM     58  C18 GCD     1      16.580  20.120  17.590  1.00  0.00            
ATOM     59  H28 GCD     1      17.000  19.210  18.050  1.00  0.00            
ATOM     60  H29 GCD     1      15.520  20.320  17.770  1.00  0.00            
ATOM     61  O14 GCD     1      17.340  21.270  18.140  1.00  0.00            
ATOM     62  H30 GCD     1      18.280  21.150  17.960  1.00  0.00            
ATOM     63  O15 GCD     1      18.380  20.990  13.930  1.00  0.00            
ATOM     64  C19 GCD     1      19.560  21.530  13.310  1.00  0.00            
ATOM     65  H31 GCD     1      20.440  20.880  13.240  1.00  0.00            
ATOM     66  C20 GCD     1      19.090  22.170  12.000  1.00  0.00            
ATOM     67  H32 GCD     1      18.240  22.850  12.150  1.00  0.00            
ATOM     68  O16 GCD     1      18.650  21.250  11.040  1.00  0.00            
ATOM     69  H33 GCD     1      18.510  21.730  10.210  1.00  0.00            
ATOM     70  C21 GCD     1      20.300  22.910  11.480  1.00  0.00            
ATOM     71  H34 GCD     1      21.030  22.090  11.430  1.00  0.00            
ATOM     72  O17 GCD     1      20.020  23.490  10.250  1.00  0.00            
ATOM     73  H35 GCD     1      19.390  24.220  10.330  1.00  0.00            
ATOM     74  C22 GCD     1      20.840  24.000  12.400  1.00  0.00            
ATOM     75  H36 GCD     1      21.790  24.410  12.060  1.00  0.00            
ATOM     76  O18 GCD     1      21.100  23.330  13.650  1.00  0.00            
ATOM     77  C23 GCD     1      19.940  22.710  14.230  1.00  0.00            
ATOM     78  H37 GCD     1      19.090  23.400  14.210  1.00  0.00            
ATOM     79  C24 GCD     1      20.190  22.290  15.700  1.00  0.00            
ATOM     80  H38 GCD     1      21.180  21.840  15.840  1.00  0.00            
ATOM     81  H39 GCD     1      19.390  21.660  16.100  1.00  0.00            
ATOM     82  O19 GCD     1      20.050  23.410  16.520  1.00  0.00            
ATOM     83  H40 GCD     1      19.100  23.580  16.560  1.00  0.00            
ATOM     84  O20 GCD     1      19.810  24.990  12.670  1.00  0.00            
ATOM     85  C25 GCD     1      20.130  26.290  12.150  1.00  0.00            
ATOM     86  H41 GCD     1      20.880  26.220  11.350  1.00  0.00            
ATOM     87  C26 GCD     1      18.870  26.860  11.450  1.00  0.00            
ATOM     88  H42 GCD     1      18.040  26.830  12.160  1.00  0.00            
ATOM     89  O21 GCD     1      18.560  26.010  10.340  1.00  0.00            
ATOM     90  H43 GCD     1      17.670  26.250  10.060  1.00  0.00            
ATOM     91  C27 GCD     1      19.230  28.270  10.960  1.00  0.00            
ATOM     92  H44 GCD     1      20.040  28.120  10.240  1.00  0.00            
ATOM     93  O22 GCD     1      18.140  28.870  10.230  1.00  0.00            
ATOM     94  H45 GCD     1      18.560  29.360   9.520  1.00  0.00            
ATOM     95  C28 GCD     1      19.680  29.150  12.070  1.00  0.00            
ATOM     96  H46 GCD     1      20.140  30.110  11.830  1.00  0.00            
ATOM     97  O23 GCD     1      20.780  28.500  12.710  1.00  0.00            
ATOM     98  C29 GCD     1      20.560  27.260  13.280  1.00  0.00            
ATOM     99  H47 GCD     1      19.780  27.290  14.060  1.00  0.00            
ATOM    100  C30 GCD     1      21.800  26.740  14.010  1.00  0.00            
ATOM    101  H48 GCD     1      22.630  26.660  13.310  1.00  0.00            
ATOM    102  H49 GCD     1      21.450  25.810  14.500  1.00  0.00            
ATOM    103  O24 GCD     1      22.230  27.680  15.100  1.00  0.00            
ATOM    104  H50 GCD     1      22.720  27.050  15.650  1.00  0.00            
ATOM    105  O25 GCD     1      18.630  29.280  13.010  1.00  0.00            
ATOM    106  C31 GCD     1      18.480  30.660  13.570  1.00  0.00            
ATOM    107  H51 GCD     1      19.270  31.360  13.270  1.00  0.00            
ATOM    108  C32 GCD     1      17.150  31.190  12.950  1.00  0.00            
ATOM    109  H52 GCD     1      16.520  30.340  13.230  1.00  0.00            
ATOM    110  O26 GCD     1      17.300  31.320  11.560  1.00  0.00            
ATOM    111  H53 GCD     1      17.810  30.530  11.330  1.00  0.00            
ATOM    112  C33 GCD     1      16.750  32.490  13.630  1.00  0.00            
ATOM    113  H54 GCD     1      17.490  33.210  13.250  1.00  0.00            
ATOM    114  O27 GCD     1      15.480  32.960  13.220  1.00  0.00            
ATOM    115  H55 GCD     1      14.850  32.640  13.870  1.00  0.00            
ATOM    116  C34 GCD     1      16.850  32.340  15.140  1.00  0.00            
ATOM    117  H56 GCD     1      16.800  33.330  15.610  1.00  0.00            
ATOM    118  O28 GCD     1      18.030  31.840  15.610  1.00  0.00            
ATOM    119  C35 GCD     1      18.370  30.530  15.150  1.00  0.00            
ATOM    120  H57 GCD     1      17.710  29.690  15.400  1.00  0.00            
ATOM    121  C36 GCD     1      19.790  30.220  15.710  1.00  0.00            
ATOM    122  H58 GCD     1      20.490  31.060  15.850  1.00  0.00            
ATOM    123  H59 GCD     1      20.260  29.490  15.040  1.00  0.00            
ATOM    124  O29 GCD     1      19.630  29.740  17.020  1.00  0.00            
ATOM    125  H60 GCD     1      19.590  30.480  17.630  1.00  0.00            
ATOM    126  O30 GCD     1      15.790  31.550  15.640  1.00  0.00            
ATOM    127  C37 GCD     1      14.860  32.180  16.570  1.00  0.00            
ATOM    128  H61 GCD     1      15.170  33.210  16.780  1.00  0.00            
ATOM    129  C38 GCD     1      13.480  32.270  15.980  1.00  0.00            
ATOM    130  H62 GCD     1      13.200  31.250  15.700  1.00  0.00            
ATOM    131  O31 GCD     1      13.430  33.130  14.870  1.00  0.00            
ATOM    132  H63 GCD     1      12.560  33.180  14.460  1.00  0.00            
ATOM    133  C39 GCD     1      12.420  32.730  17.010  1.00  0.00            
ATOM    134  H64 GCD     1      12.660  33.780  17.220  1.00  0.00            
ATOM    135  O32 GCD     1      11.130  32.640  16.510  1.00  0.00            
ATOM    136  H65 GCD     1      10.820  31.800  16.880  1.00  0.00            
ATOM    137  C40 GCD     1      12.510  31.880  18.260  1.00  0.00            
ATOM    138  H66 GCD     1      11.960  32.310  19.100  1.00  0.00            
ATOM    139  O33 GCD     1      13.850  31.900  18.700  1.00  0.00            
ATOM    140  C41 GCD     1      14.810  31.320  17.860  1.00  0.00            
ATOM    141  H67 GCD     1      14.440  30.310  17.650  1.00  0.00            
ATOM    142  C42 GCD     1      16.100  31.260  18.580  1.00  0.00            
ATOM    143  H68 GCD     1      16.750  30.680  17.910  1.00  0.00            
ATOM    144  H69 GCD     1      15.910  30.670  19.480  1.00  0.00            
ATOM    145  O34 GCD     1      16.660  32.550  18.770  1.00  0.00            
ATOM    146  H70 GCD     1      17.590  32.370  18.950  1.00  0.00            
ATOM    147  O35 GCD     1      12.220  30.520  17.900  1.00  0.00            
ATOM    148  C43 GCD     1      11.290  29.880  18.680  1.00  0.00            
ATOM    149  H71 GCD     1      10.830  30.540  19.410  1.00  0.00            
ATOM    150  C44 GCD     1      10.180  29.300  17.770  1.00  0.00            
ATOM    151  H72 GCD     1      10.770  28.610  17.150  1.00  0.00            
ATOM    152  O36 GCD     1       9.540  30.310  17.020  1.00  0.00            
ATOM    153  H73 GCD     1       9.050  29.870  16.320  1.00  0.00            
ATOM    154  C45 GCD     1       9.190  28.460  18.530  1.00  0.00            
ATOM    155  H74 GCD     1       8.820  29.110  19.330  1.00  0.00            
ATOM    156  O37 GCD     1       8.140  27.930  17.680  1.00  0.00            
ATOM    157  H75 GCD     1       8.560  27.480  16.930  1.00  0.00            
ATOM    158  C46 GCD     1       9.920  27.420  19.400  1.00  0.00            
ATOM    159  H76 GCD     1       9.230  26.970  20.110  1.00  0.00            
ATOM    160  O38 GCD     1      10.450  26.340  18.690  1.00  0.00            
ATOM    161  O39 GCD     1      10.870  28.030  20.190  1.00  0.00            
ATOM    162  C47 GCD     1      11.940  28.700  19.410  1.00  0.00            
ATOM    163  H77 GCD     1      12.400  28.050  18.650  1.00  0.00            
ATOM    164  C48 GCD     1      12.990  29.110  20.450  1.00  0.00            
ATOM    165  H78 GCD     1      12.510  29.630  21.280  1.00  0.00            
ATOM    166  H79 GCD     1      13.620  29.850  19.940  1.00  0.00            
ATOM    167  O40 GCD     1      13.720  28.010  20.990  1.00  0.00            
ATOM    168  H80 GCD     1      14.550  28.300  21.380  1.00  0.00            
ATOM    169  C1  CV1     2      14.880  20.220  10.100  1.00  0.00            
ATOM    170  C2  CV1     2      13.680  21.200  10.120  1.00  0.00            
ATOM    171  N1  CV1     2      13.900  22.380  11.090  1.00  0.00            
ATOM    172  C3  CV1     2      12.650  23.180  11.210  1.00  0.00            
ATOM    173  C4  CV1     2      11.500  22.700  12.100  1.00  0.00            
ATOM    174  C5  CV1     2      15.070  23.350  10.660  1.00  0.00            
ATOM    175  C6  CV1     2      15.690  24.220  11.740  1.00  0.00            
ATOM    176  O1  CV1     2      14.730  25.060  12.370  1.00  0.00            
ATOM    177  C7  CV1     2      15.110  26.090  13.190  1.00  0.00            
ATOM    178  O2  CV1     2      16.220  26.370  13.590  1.00  0.00            
ATOM    179  C8  CV1     2      13.870  26.560  13.980  1.00  0.00            
ATOM    180  C9  CV1     2      14.180  26.360  15.440  1.00  0.00            
ATOM    181  C10 CV1     2      15.010  27.290  16.190  1.00  0.00            
ATOM    182  C11 CV1     2      15.070  27.210  17.590  1.00  0.00            
ATOM    183  C12 CV1     2      14.490  26.140  18.270  1.00  0.00            
ATOM    184  C13 CV1     2      13.660  25.240  17.560  1.00  0.00            
ATOM    185  C14 CV1     2      13.540  25.370  16.200  1.00  0.00            
ATOM    186  C15 CV1     2      13.470  27.930  13.580  1.00  0.00            
ATOM    187  C16 CV1     2      12.430  28.510  14.280  1.00  0.00            
ATOM    188  C17 CV1     2      11.880  29.760  13.880  1.00  0.00            
ATOM    189  C18 CV1     2      12.510  30.510  12.820  1.00  0.00            
ATOM    190  C19 CV1     2      13.730  30.010  12.270  1.00  0.00            
ATOM    191  C20 CV1     2      14.180  28.750  12.640  1.00  0.00            
ATOM    192  H1  CV1     2      14.850  19.650  11.030  1.00  0.00            
ATOM    193  H2  CV1     2      14.680  19.410   9.390  1.00  0.00            
ATOM    194  H3  CV1     2      15.830  20.690   9.840  1.00  0.00            
ATOM    195  H4  CV1     2      12.790  20.620  10.350  1.00  0.00            
ATOM    196  H5  CV1     2      13.650  21.680   9.140  1.00  0.00            
ATOM    197  H6  CV1     2      14.080  22.080  12.060  1.00  0.00            
ATOM    198  H7  CV1     2      12.240  23.290  10.200  1.00  0.00            
ATOM    199  H8  CV1     2      12.990  24.170  11.520  1.00  0.00            
ATOM    200  H9  CV1     2      11.100  21.700  11.910  1.00  0.00            
ATOM    201  H10 CV1     2      11.840  22.770  13.140  1.00  0.00            
ATOM    202  H11 CV1     2      10.750  23.490  12.220  1.00  0.00            
ATOM    203  H12 CV1     2      14.710  23.980   9.840  1.00  0.00            
ATOM    204  H13 CV1     2      15.850  22.720  10.240  1.00  0.00            
ATOM    205  H14 CV1     2      16.520  24.840  11.380  1.00  0.00            
ATOM    206  H15 CV1     2      16.180  23.620  12.520  1.00  0.00            
ATOM    207  H16 CV1     2      13.040  25.880  13.770  1.00  0.00            
ATOM    208  H17 CV1     2      15.350  28.170  15.640  1.00  0.00            
ATOM    209  H18 CV1     2      15.650  27.830  18.270  1.00  0.00            
ATOM    210  H19 CV1     2      14.730  25.970  19.320  1.00  0.00            
ATOM    211  H20 CV1     2      13.110  24.510  18.150  1.00  0.00            
ATOM    212  H21 CV1     2      12.830  24.650  15.790  1.00  0.00            
ATOM    213  H22 CV1     2      11.960  27.990  15.120  1.00  0.00            
ATOM    214  H23 CV1     2      11.180  30.310  14.490  1.00  0.00            
ATOM    215  H24 CV1     2      12.140  31.470  12.460  1.00  0.00            
ATOM    216  H25 CV1     2      14.260  30.590  11.520  1.00  0.00            
ATOM    217  H26 CV1     2      15.100  28.450  12.150  1.00  0.00            
TER
ENDMDL
MODEL        1
ATOM      1  H1  GCD     1      15.630  21.390  19.040  1.00  0.00            
ATOM      2  O1  GCD     1      15.530  20.880  18.230  1.00  0.00            
ATOM      3  C1  GCD     1      15.120  19.530  18.640  1.00  0.00            
ATOM      4  H2  GCD     1      14.330  19.620  19.390  1.00  0.00            
ATOM      5  H3  GCD     1      14.620  19.000  17.820  1.00  0.00            
ATOM      6  C2  GCD     1      16.310  18.720  19.230  1.00  0.00            
ATOM      7  H4  GCD     1      17.210  18.910  18.630  1.00  0.00            
ATOM      8  C3  GCD     1      16.150  17.220  19.260  1.00  0.00            
ATOM      9  H5  GCD     1      15.210  17.100  19.810  1.00  0.00            
ATOM     10  C4  GCD     1      17.280  16.430  20.000  1.00  0.00            
ATOM     11  H6  GCD     1      18.250  16.550  19.490  1.00  0.00            
ATOM     12  O2  GCD     1      16.970  15.020  19.960  1.00  0.00            
ATOM     13  H7  GCD     1      16.600  14.920  19.080  1.00  0.00            
ATOM     14  C5  GCD     1      17.400  16.980  21.400  1.00  0.00            
ATOM     15  H8  GCD     1      16.450  16.850  21.920  1.00  0.00            
ATOM     16  O3  GCD     1      18.370  16.300  22.170  1.00  0.00            
ATOM     17  H9  GCD     1      18.130  15.360  22.210  1.00  0.00            
ATOM     18  C6  GCD     1      17.560  18.510  21.380  1.00  0.00            
ATOM     19  O4  GCD     1      16.570  19.180  20.600  1.00  0.00            
ATOM     20  H10 GCD     1      17.540  18.940  22.380  1.00  0.00            
ATOM     21  O5  GCD     1      18.800  18.720  20.820  1.00  0.00            
ATOM     22  C7  GCD     1      19.800  19.480  21.480  1.00  0.00            
ATOM     23  H11 GCD     1      19.520  19.900  22.460  1.00  0.00            
ATOM     24  C8  GCD     1      21.130  18.700  21.730  1.00  0.00            
ATOM     25  H12 GCD     1      21.550  18.300  20.790  1.00  0.00            
ATOM     26  O6  GCD     1      20.780  17.500  22.500  1.00  0.00            
ATOM     27  H13 GCD     1      19.920  17.250  22.150  1.00  0.00            
ATOM     28  C9  GCD     1      22.180  19.590  22.370  1.00  0.00            
ATOM     29  H14 GCD     1      21.860  20.040  23.320  1.00  0.00            
ATOM     30  O7  GCD     1      23.440  18.880  22.590  1.00  0.00            
ATOM     31  H15 GCD     1      23.460  18.280  23.340  1.00  0.00            
ATOM     32  C10 GCD     1      22.480  20.780  21.390  1.00  0.00            
ATOM     33  H16 GCD     1      23.370  21.260  21.790  1.00  0.00            
ATOM     34  O8  GCD     1      21.290  21.500  21.260  1.00  0.00            
ATOM     35  C11 GCD     1      20.290  20.720  20.660  1.00  0.00            
ATOM     36  H17 GCD     1      20.630  20.440  19.650  1.00  0.00            
ATOM     37  C12 GCD     1      19.120  21.680  20.470  1.00  0.00            
ATOM     38  H18 GCD     1      18.840  22.200  21.390  1.00  0.00            
ATOM     39  H19 GCD     1      18.260  21.020  20.270  1.00  0.00            
ATOM     40  O9  GCD     1      19.540  22.640  19.530  1.00  0.00            
ATOM     41  H20 GCD     1      19.260  22.540  18.610  1.00  0.00            
ATOM     42  O10 GCD     1      22.930  20.330  20.110  1.00  0.00            
ATOM     43  C13 GCD     1      24.110  20.900  19.620  1.00  0.00            
ATOM     44  H21 GCD     1      24.660  21.480  20.370  1.00  0.00            
ATOM     45  C14 GCD     1      25.030  19.780  19.230  1.00  0.00            
ATOM     46  H22 GCD     1      24.440  19.110  18.580  1.00  0.00            
ATOM     47  O11 GCD     1      25.540  19.090  20.350  1.00  0.00            
ATOM     48  H23 GCD     1      24.780  19.010  20.940  1.00  0.00            
ATOM     49  C15 GCD     1      26.340  20.230  18.470  1.00  0.00            
ATOM     50  H24 GCD     1      26.870  20.940  19.120  1.00  0.00            
ATOM     51  O12 GCD     1      27.090  19.090  18.130  1.00  0.00            
ATOM     52  H25 GCD     1      26.540  18.500  17.600  1.00  0.00            
ATOM     53  C16 GCD     1      25.820  20.980  17.300  1.00  0.00            
ATOM     54  H26 GCD     1      26.660  21.400  16.750  1.00  0.00            
ATOM     55  O13 GCD     1      24.960  22.070  17.740  1.00  0.00            
ATOM     56  C17 GCD     1      23.750  21.690  18.370  1.00  0.00            
ATOM     57  H27 GCD     1      23.210  20.980  17.730  1.00  0.00            
ATOM     58  C18 GCD     1      22.920  22.870  18.710  1.00  0.00            
ATOM     59  H28 GCD     1      23.560  23.610  19.220  1.00  0.00            
ATOM     60  H29 GCD     1      22.160  22.630  19.460  1.00  0.00            
ATOM     61  O14 GCD     1      22.260  23.520  17.580  1.00  0.00            
ATOM     62  H30 GCD     1      22.980  23.920  17.080  1.00  0.00            
ATOM     63  O15 GCD     1      24.960  20.230  16.410  1.00  0.00            
ATOM     64  C19 GCD     1      25.540  19.720  15.220  1.00  0.00            
ATOM     65  H31 GCD     1      26.620  19.820  15.400  1.00  0.00            
ATOM     66  C20 GCD     1      25.100  18.230  15.230  1.00  0.00            
ATOM     67  H32 GCD     1      24.010  18.280  15.160  1.00  0.00            
ATOM     68  O16 GCD     1      25.550  17.480  16.330  1.00  0.00            
ATOM     69  H33 GCD     1      25.420  16.530  16.180  1.00  0.00            
ATOM     70  C21 GCD     1      25.710  17.660  13.950  1.00  0.00            
ATOM     71  H34 GCD     1      26.800  17.700  14.100  1.00  0.00            
ATOM     72  O17 GCD     1      25.300  16.310  13.670  1.00  0.00            
ATOM     73  H35 GCD     1      24.880  16.340  12.810  1.00  0.00            
ATOM     74  C22 GCD     1      25.350  18.450  12.710  1.00  0.00            
ATOM     75  H36 GCD     1      25.980  18.050  11.910  1.00  0.00            
ATOM     76  O18 GCD     1      25.520  19.870  12.850  1.00  0.00            
ATOM     77  C23 GCD     1      24.970  20.490  14.040  1.00  0.00            
ATOM     78  H37 GCD     1      23.870  20.510  14.140  1.00  0.00            
ATOM     79  C24 GCD     1      25.490  21.880  13.970  1.00  0.00            
ATOM     80  H38 GCD     1      26.580  21.800  14.030  1.00  0.00            
ATOM     81  H39 GCD     1      25.100  22.510  14.780  1.00  0.00            
ATOM     82  O19 GCD     1      25.250  22.500  12.700  1.00  0.00            
ATOM     83  H40 GCD     1      25.850  22.180  12.020  1.00  0.00            
ATOM     84  O20 GCD     1      23.950  18.230  12.310  1.00  0.00            
ATOM     85  C25 GCD     1      23.800  18.260  10.900  1.00  0.00            
ATOM     86  H41 GCD     1      24.660  18.590  10.290  1.00  0.00            
ATOM     87  C26 GCD     1      23.570  16.800  10.460  1.00  0.00            
ATOM     88  H42 GCD     1      22.740  16.430  11.090  1.00  0.00            
ATOM     89  O21 GCD     1      24.740  16.020  10.740  1.00  0.00            
ATOM     90  H43 GCD     1      24.560  15.100  10.490  1.00  0.00            
ATOM     91  C27 GCD     1      23.070  16.690   9.010  1.00  0.00            
ATOM     92  H44 GCD     1      23.870  16.990   8.310  1.00  0.00            
ATOM     93  O22 GCD     1      22.660  15.370   8.620  1.00  0.00            
ATOM     94  H45 GCD     1      23.490  15.000   8.290  1.00  0.00            
ATOM     95  C28 GCD     1      21.970  17.670   8.630  1.00  0.00            
ATOM     96  H46 GCD     1      21.790  17.740   7.550  1.00  0.00            
ATOM     97  O23 GCD     1      22.240  18.990   9.130  1.00  0.00            
ATOM     98  C29 GCD     1      22.620  19.120  10.490  1.00  0.00            
ATOM     99  H47 GCD     1      21.740  18.870  11.100  1.00  0.00            
ATOM    100  C30 GCD     1      22.930  20.580  10.840  1.00  0.00            
ATOM    101  H48 GCD     1      23.790  20.870  10.220  1.00  0.00            
ATOM    102  H49 GCD     1      23.330  20.640  11.860  1.00  0.00            
ATOM    103  O24 GCD     1      21.900  21.580  10.710  1.00  0.00            
ATOM    104  H50 GCD     1      21.370  21.600  11.510  1.00  0.00            
ATOM    105  O25 GCD     1      20.740  17.360   9.250  1.00  0.00            
ATOM    106  C31 GCD     1      19.640  17.150   8.280  1.00  0.00            
ATOM    107  H51 GCD     1      19.910  17.280   7.220  1.00  0.00            
ATOM    108  C32 GCD     1      19.110  15.700   8.400  1.00  0.00            
ATOM    109  H52 GCD     1      18.930  15.430   9.440  1.00  0.00            
ATOM    110  O26 GCD     1      20.050  14.830   7.870  1.00  0.00            
ATOM    111  H53 GCD     1      20.910  15.050   8.260  1.00  0.00            
ATOM    112  C33 GCD     1      17.750  15.560   7.800  1.00  0.00            
ATOM    113  H54 GCD     1      17.860  15.840   6.750  1.00  0.00            
ATOM    114  O27 GCD     1      17.220  14.240   7.970  1.00  0.00            
ATOM    115  H55 GCD     1      17.190  13.810   7.110  1.00  0.00            
ATOM    116  C34 GCD     1      16.760  16.590   8.370  1.00  0.00            
ATOM    117  H56 GCD     1      15.800  16.500   7.860  1.00  0.00            
ATOM    118  O28 GCD     1      17.260  17.830   8.060  1.00  0.00            
ATOM    119  C35 GCD     1      18.530  18.140   8.650  1.00  0.00            
ATOM    120  H57 GCD     1      18.380  18.150   9.740  1.00  0.00            
ATOM    121  C36 GCD     1      18.870  19.530   8.290  1.00  0.00            
ATOM    122  H58 GCD     1      18.870  19.750   7.210  1.00  0.00            
ATOM    123  H59 GCD     1      19.930  19.750   8.500  1.00  0.00            
ATOM    124  O29 GCD     1      18.060  20.580   8.890  1.00  0.00            
ATOM    125  H60 GCD     1      17.190  20.620   8.490  1.00  0.00            
ATOM    126  O30 GCD     1      16.630  16.490   9.770  1.00  0.00            
ATOM    127  C37 GCD     1      15.270  16.330  10.280  1.00  0.00            
ATOM    128  H61 GCD     1      14.590  16.300   9.420  1.00  0.00            
ATOM    129  C38 GCD     1      15.110  14.910  10.890  1.00  0.00            
ATOM    130  H62 GCD     1      15.940  14.700  11.580  1.00  0.00            
ATOM    131  O31 GCD     1      15.200  13.990   9.840  1.00  0.00            
ATOM    132  H63 GCD     1      15.940  14.220   9.270  1.00  0.00            
ATOM    133  C39 GCD     1      13.710  14.800  11.660  1.00  0.00            
ATOM    134  H64 GCD     1      12.910  14.890  10.910  1.00  0.00            
ATOM    135  O32 GCD     1      13.700  13.530  12.370  1.00  0.00            
ATOM    136  H65 GCD     1      14.340  13.560  13.090  1.00  0.00            
ATOM    137  C40 GCD     1      13.660  15.970  12.640  1.00  0.00            
ATOM    138  H66 GCD     1      12.680  15.920  13.130  1.00  0.00            
ATOM    139  O33 GCD     1      13.760  17.270  11.920  1.00  0.00            
ATOM    140  C41 GCD     1      15.020  17.450  11.310  1.00  0.00            
ATOM    141  H67 GCD     1      15.800  17.310  12.070  1.00  0.00            
ATOM    142  C42 GCD     1      15.070  18.850  10.640  1.00  0.00            
ATOM    143  H68 GCD     1      16.090  19.150  10.400  1.00  0.00            
ATOM    144  H69 GCD     1      14.600  19.570  11.320  1.00  0.00            
ATOM    145  O34 GCD     1      14.350  18.820   9.420  1.00  0.00            
ATOM    146  H70 GCD     1      14.730  19.520   8.880  1.00  0.00            
ATOM    147  O35 GCD     1      14.750  15.820  13.650  1.00  0.00            
ATOM    148  C43 GCD     1      14.310  15.620  15.000  1.00  0.00            
ATOM    149  H71 GCD     1      13.400  15.010  14.970  1.00  0.00            
ATOM    150  C44 GCD     1      15.340  14.750  15.690  1.00  0.00            
ATOM    151  H72 GCD     1      16.280  15.310  15.710  1.00  0.00            
ATOM    152  O36 GCD     1      15.470  13.560  14.970  1.00  0.00            
ATOM    153  H73 GCD     1      15.910  12.920  15.540  1.00  0.00            
ATOM    154  C45 GCD     1      14.890  14.630  17.090  1.00  0.00            
ATOM    155  H74 GCD     1      14.030  13.950  17.170  1.00  0.00            
ATOM    156  O37 GCD     1      15.980  13.960  17.730  1.00  0.00            
ATOM    157  H75 GCD     1      16.290  13.240  17.170  1.00  0.00            
ATOM    158  C46 GCD     1      14.710  16.000  17.780  1.00  0.00            
ATOM    159  H76 GCD     1      14.240  15.730  18.730  1.00  0.00            
ATOM    160  O38 GCD     1      15.920  16.660  17.960  1.00  0.00            
ATOM    161  O39 GCD     1      13.830  16.760  17.030  1.00  0.00            
ATOM    162  C47 GCD     1      14.180  16.960  15.620  1.00  0.00            
ATOM    163  H77 GCD     1      15.050  17.620  15.520  1.00  0.00            
ATOM    164  C48 GCD     1      12.950  17.760  15.060  1.00  0.00            
ATOM    165  H78 GCD     1      13.210  18.020  14.020  1.00  0.00            
ATOM    166  H79 GCD     1      12.730  18.680  15.610  1.00  0.00            
ATOM    167  O40 GCD     1      11.790  16.880  15.030  1.00  0.00            
ATOM    168  H80 GCD     1      10.930  17.310  15.130  1.00  0.00            
ATOM    169  C1  CV1     2      23.110  16.590  19.440  1.00  0.00            
ATOM    170  C2  CV1     2      21.960  15.470  19.460  1.00  0.00            
ATOM    171  N1  CV1     2      21.300  15.000  18.160  1.00  0.00            
ATOM    172  C3  CV1     2      20.170  14.030  18.450  1.00  0.00            
ATOM    173  C4  CV1     2      19.230  13.790  17.290  1.00  0.00            
ATOM    174  C5  CV1     2      22.330  14.440  17.180  1.00  0.00            
ATOM    175  C6  CV1     2      22.490  15.430  15.990  1.00  0.00            
ATOM    176  O1  CV1     2      21.160  15.470  15.530  1.00  0.00            
ATOM    177  C7  CV1     2      20.960  16.210  14.430  1.00  0.00            
ATOM    178  O2  CV1     2      21.720  16.950  13.790  1.00  0.00            
ATOM    179  C8  CV1     2      19.510  16.060  14.080  1.00  0.00            
ATOM    180  C9  CV1     2      19.070  17.430  13.610  1.00  0.00            
ATOM    181  C10 CV1     2      19.550  18.030  12.440  1.00  0.00            
ATOM    182  C11 CV1     2      19.130  19.370  12.100  1.00  0.00            
ATOM    183  C12 CV1     2      18.300  20.140  12.940  1.00  0.00            
ATOM    184  C13 CV1     2      17.770  19.510  14.140  1.00  0.00            
ATOM    185  C14 CV1     2      18.220  18.160  14.470  1.00  0.00            
ATOM    186  C15 CV1     2      19.290  14.910  13.070  1.00  0.00            
ATOM    187  C16 CV1     2      20.150  14.630  12.050  1.00  0.00            
ATOM    188  C17 CV1     2      20.020  13.610  11.160  1.00  0.00            
ATOM    189  C18 CV1     2      18.950  12.730  11.410  1.00  0.00            
ATOM    190  C19 CV1     2      17.950  13.000  12.390  1.00  0.00            
ATOM    191  C20 CV1     2      18.160  14.120  13.220  1.00  0.00            
ATOM    192  H1  CV1     2      23.440  16.890  20.440  1.00  0.00            
ATOM    193  H2  CV1     2      24.020  16.250  18.930  1.00  0.00            
ATOM    194  H3  CV1     2      22.750  17.480  18.910  1.00  0.00            
ATOM    195  H4  CV1     2      21.160  15.900  20.080  1.00  0.00            
ATOM    196  H5  CV1     2      22.180  14.530  19.950  1.00  0.00            
ATOM    197  H6  CV1     2      20.790  15.690  17.580  1.00  0.00            
ATOM    198  H7  CV1     2      19.520  14.410  19.240  1.00  0.00            
ATOM    199  H8  CV1     2      20.710  13.140  18.760  1.00  0.00            
ATOM    200  H9  CV1     2      19.830  13.620  16.390  1.00  0.00            
ATOM    201  H10 CV1     2      18.590  12.970  17.640  1.00  0.00            
ATOM    202  H11 CV1     2      18.640  14.690  17.070  1.00  0.00            
ATOM    203  H12 CV1     2      21.980  13.460  16.860  1.00  0.00            
ATOM    204  H13 CV1     2      23.340  14.350  17.590  1.00  0.00            
ATOM    205  H14 CV1     2      23.190  14.970  15.280  1.00  0.00            
ATOM    206  H15 CV1     2      22.850  16.390  16.390  1.00  0.00            
ATOM    207  H16 CV1     2      18.960  15.850  15.000  1.00  0.00            
ATOM    208  H17 CV1     2      20.250  17.490  11.800  1.00  0.00            
ATOM    209  H18 CV1     2      19.560  19.830  11.210  1.00  0.00            
ATOM    210  H19 CV1     2      17.910  21.110  12.650  1.00  0.00            
ATOM    211  H20 CV1     2      17.100  20.090  14.760  1.00  0.00            
ATOM    212  H21 CV1     2      17.860  17.740  15.410  1.00  0.00            
ATOM    213  H22 CV1     2      20.950  15.350  11.860  1.00  0.00            
ATOM    214  H23 CV1     2      20.720  13.430  10.350  1.00  0.00            
ATOM    215  H24 CV1     2      18.810  11.840  10.810  1.00  0.00            
ATOM    216  H25 CV1     2      17.080  12.350  12.350  1.00  0.00            
ATOM    217  H26 CV1     2      17.440  14.380  13.990  1.00  0.00            
TER
ENDMDL
MODEL        1
ATOM      1  H1  GCD     1      19.640  19.890  21.850  1.00  0.00            
ATOM      2  O1  GCD     1      18.760  20.210  21.620  1.00  0.00            
ATOM      3  C1  GCD     1      18.220  19.790  20.380  1.00  0.00            
ATOM      4  H2  GCD     1      17.800  18.790  20.540  1.00  0.00            
ATOM      5  H3  GCD     1      17.400  20.460  20.100  1.00  0.00            
ATOM      6  C2  GCD     1      19.310  19.710  19.310  1.00  0.00            
ATOM      7  H4  GCD     1      19.670  20.720  19.100  1.00  0.00            
ATOM      8  C3  GCD     1      18.750  19.230  18.020  1.00  0.00            
ATOM      9  H5  GCD     1      18.090  18.370  18.200  1.00  0.00            
ATOM     10  C4  GCD     1      19.950  18.960  17.010  1.00  0.00            
ATOM     11  H6  GCD     1      20.470  19.920  16.910  1.00  0.00            
ATOM     12  O2  GCD     1      19.500  18.380  15.820  1.00  0.00            
ATOM     13  H7  GCD     1      18.860  19.000  15.450  1.00  0.00            
ATOM     14  C5  GCD     1      20.900  18.020  17.630  1.00  0.00            
ATOM     15  H8  GCD     1      20.410  17.100  17.980  1.00  0.00            
ATOM     16  O3  GCD     1      22.040  17.630  16.810  1.00  0.00            
ATOM     17  H9  GCD     1      21.780  16.770  16.460  1.00  0.00            
ATOM     18  C6  GCD     1      21.470  18.630  18.920  1.00  0.00            
ATOM     19  O4  GCD     1      20.310  18.810  19.720  1.00  0.00            
ATOM     20  H10 GCD     1      22.130  17.980  19.490  1.00  0.00            
ATOM     21  O5  GCD     1      22.070  19.900  18.710  1.00  0.00            
ATOM     22  C7  GCD     1      23.370  20.160  19.160  1.00  0.00            
ATOM     23  H11 GCD     1      23.630  19.430  19.930  1.00  0.00            
ATOM     24  C8  GCD     1      24.320  20.190  18.010  1.00  0.00            
ATOM     25  H12 GCD     1      23.940  20.980  17.340  1.00  0.00            
ATOM     26  O6  GCD     1      24.370  18.850  17.460  1.00  0.00            
ATOM     27  H13 GCD     1      23.510  18.480  17.250  1.00  0.00            
ATOM     28  C9  GCD     1      25.680  20.730  18.330  1.00  0.00            
ATOM     29  H14 GCD     1      26.170  20.020  19.010  1.00  0.00            
ATOM     30  O7  GCD     1      26.430  20.840  17.080  1.00  0.00            
ATOM     31  H15 GCD     1      26.620  19.930  16.840  1.00  0.00            
ATOM     32  C10 GCD     1      25.540  22.050  19.080  1.00  0.00            
ATOM     33  H16 GCD     1      26.470  22.440  19.490  1.00  0.00            
ATOM     34  O8  GCD     1      24.660  21.950  20.190  1.00  0.00            
ATOM     35  C11 GCD     1      23.330  21.600  19.830  1.00  0.00            
ATOM     36  H17 GCD     1      23.070  22.350  19.080  1.00  0.00            
ATOM     37  C12 GCD     1      22.350  21.580  20.980  1.00  0.00            
ATOM     38  H18 GCD     1      21.300  21.530  20.640  1.00  0.00            
ATOM     39  H19 GCD     1      22.560  22.480  21.570  1.00  0.00            
ATOM     40  O9  GCD     1      22.440  20.490  21.910  1.00  0.00            
ATOM     41  H20 GCD     1      23.370  20.250  21.990  1.00  0.00            
ATOM     42  O10 GCD     1      25.040  23.190  18.200  1.00  0.00            
ATOM     43  C13 GCD     1      25.830  24.390  18.190  1.00  0.00            
ATOM     44  H21 GCD     1      26.830  24.220  18.600  1.00  0.00            
ATOM     45  C14 GCD     1      26.120  24.630  16.700  1.00  0.00            
ATOM     46  H22 GCD     1      25.230  24.440  16.080  1.00  0.00            
ATOM     47  O11 GCD     1      27.140  23.720  16.240  1.00  0.00            
ATOM     48  H23 GCD     1      26.640  22.910  16.060  1.00  0.00            
ATOM     49  C15 GCD     1      26.610  26.010  16.440  1.00  0.00            
ATOM     50  H24 GCD     1      27.570  26.110  16.960  1.00  0.00            
ATOM     51  O12 GCD     1      26.710  26.420  15.060  1.00  0.00            
ATOM     52  H25 GCD     1      27.620  26.550  14.780  1.00  0.00            
ATOM     53  C16 GCD     1      25.770  27.060  17.160  1.00  0.00            
ATOM     54  H26 GCD     1      26.230  28.040  17.000  1.00  0.00            
ATOM     55  O13 GCD     1      25.660  26.750  18.530  1.00  0.00            
ATOM     56  C17 GCD     1      25.030  25.480  18.820  1.00  0.00            
ATOM     57  H27 GCD     1      24.020  25.560  18.410  1.00  0.00            
ATOM     58  C18 GCD     1      24.810  25.390  20.330  1.00  0.00            
ATOM     59  H28 GCD     1      25.770  25.320  20.860  1.00  0.00            
ATOM     60  H29 GCD     1      24.190  24.500  20.470  1.00  0.00            
ATOM     61  O14 GCD     1      24.030  26.520  20.690  1.00  0.00            
ATOM     62  H30 GCD     1      24.560  27.310  20.850  1.00  0.00            
ATOM     63  O15 GCD     1      24.500  27.170  16.520  1.00  0.00            
ATOM     64  C19 GCD     1      24.210  28.170  15.510  1.00  0.00            
ATOM     65  H31 GCD     1      25.140  28.560  15.080  1.00  0.00            
ATOM     66  C20 GCD     1      23.400  27.560  14.380  1.00  0.00            
ATOM     67  H32 GCD     1      22.460  27.130  14.740  1.00  0.00            
ATOM     68  O16 GCD     1      24.200  26.560  13.830  1.00  0.00            
ATOM     69  H33 GCD     1      25.050  26.710  14.270  1.00  0.00            
ATOM     70  C21 GCD     1      23.030  28.720  13.390  1.00  0.00            
ATOM     71  H34 GCD     1      23.970  29.000  12.910  1.00  0.00            
ATOM     72  O17 GCD     1      22.250  28.190  12.320  1.00  0.00            
ATOM     73  H35 GCD     1      22.770  27.490  11.900  1.00  0.00            
ATOM     74  C22 GCD     1      22.430  29.890  14.090  1.00  0.00            
ATOM     75  H36 GCD     1      22.270  30.740  13.420  1.00  0.00            
ATOM     76  O18 GCD     1      23.260  30.230  15.170  1.00  0.00            
ATOM     77  C23 GCD     1      23.440  29.240  16.240  1.00  0.00            
ATOM     78  H37 GCD     1      22.400  28.940  16.460  1.00  0.00            
ATOM     79  C24 GCD     1      24.110  29.900  17.390  1.00  0.00            
ATOM     80  H38 GCD     1      25.180  30.060  17.210  1.00  0.00            
ATOM     81  H39 GCD     1      24.100  29.120  18.170  1.00  0.00            
ATOM     82  O19 GCD     1      23.450  31.070  17.830  1.00  0.00            
ATOM     83  H40 GCD     1      23.720  31.770  17.230  1.00  0.00            
ATOM     84  O20 GCD     1      21.130  29.580  14.600  1.00  0.00            
ATOM     85  C25 GCD     1      20.180  30.600  14.450  1.00  0.00            
ATOM     86  H41 GCD     1      20.630  31.470  13.960  1.00  0.00            
ATOM     87  C26 GCD     1      19.230  30.150  13.460  1.00  0.00            
ATOM     88  H42 GCD     1      18.910  29.150  13.760  1.00  0.00            
ATOM     89  O21 GCD     1      19.950  30.050  12.160  1.00  0.00            
ATOM     90  H43 GCD     1      20.650  29.420  12.370  1.00  0.00            
ATOM     91  C27 GCD     1      18.040  31.130  13.400  1.00  0.00            
ATOM     92  H44 GCD     1      18.340  32.160  13.150  1.00  0.00            
ATOM     93  O22 GCD     1      16.990  30.710  12.510  1.00  0.00            
ATOM     94  H45 GCD     1      17.080  30.940  11.580  1.00  0.00            
ATOM     95  C28 GCD     1      17.440  31.450  14.720  1.00  0.00            
ATOM     96  H46 GCD     1      16.740  32.280  14.610  1.00  0.00            
ATOM     97  O23 GCD     1      18.450  31.960  15.580  1.00  0.00            
ATOM     98  C29 GCD     1      19.540  31.030  15.770  1.00  0.00            
ATOM     99  H47 GCD     1      19.190  30.080  16.200  1.00  0.00            
ATOM    100  C30 GCD     1      20.550  31.610  16.730  1.00  0.00            
ATOM    101  H48 GCD     1      20.950  32.580  16.410  1.00  0.00            
ATOM    102  H49 GCD     1      21.390  30.920  16.890  1.00  0.00            
ATOM    103  O24 GCD     1      19.930  31.840  17.990  1.00  0.00            
ATOM    104  H50 GCD     1      19.580  32.730  17.830  1.00  0.00            
ATOM    105  O25 GCD     1      16.850  30.200  15.220  1.00  0.00            
ATOM    106  C31 GCD     1      15.560  30.300  15.830  1.00  0.00            
ATOM    107  H51 GCD     1      15.310  31.340  16.100  1.00  0.00            
ATOM    108  C32 GCD     1      14.500  29.650  14.900  1.00  0.00            
ATOM    109  H52 GCD     1      14.760  28.630  14.580  1.00  0.00            
ATOM    110  O26 GCD     1      14.380  30.450  13.740  1.00  0.00            
ATOM    111  H53 GCD     1      15.300  30.630  13.550  1.00  0.00            
ATOM    112  C33 GCD     1      13.100  29.540  15.640  1.00  0.00            
ATOM    113  H54 GCD     1      12.710  30.520  15.950  1.00  0.00            
ATOM    114  O27 GCD     1      12.190  28.910  14.810  1.00  0.00            
ATOM    115  H55 GCD     1      12.650  28.220  14.320  1.00  0.00            
ATOM    116  C34 GCD     1      13.340  28.780  16.930  1.00  0.00            
ATOM    117  H56 GCD     1      12.410  28.710  17.490  1.00  0.00            
ATOM    118  O28 GCD     1      14.290  29.440  17.740  1.00  0.00            
ATOM    119  C35 GCD     1      15.630  29.500  17.120  1.00  0.00            
ATOM    120  H57 GCD     1      16.050  28.510  16.920  1.00  0.00            
ATOM    121  C36 GCD     1      16.600  30.020  18.140  1.00  0.00            
ATOM    122  H58 GCD     1      16.350  31.030  18.500  1.00  0.00            
ATOM    123  H59 GCD     1      17.630  29.900  17.790  1.00  0.00            
ATOM    124  O29 GCD     1      16.620  29.210  19.340  1.00  0.00            
ATOM    125  H60 GCD     1      15.700  28.980  19.500  1.00  0.00            
ATOM    126  O30 GCD     1      13.810  27.480  16.550  1.00  0.00            
ATOM    127  C37 GCD     1      12.990  26.400  16.610  1.00  0.00            
ATOM    128  H61 GCD     1      11.940  26.710  16.690  1.00  0.00            
ATOM    129  C38 GCD     1      13.320  25.560  15.320  1.00  0.00            
ATOM    130  H62 GCD     1      14.410  25.470  15.260  1.00  0.00            
ATOM    131  O31 GCD     1      12.940  26.230  14.150  1.00  0.00            
ATOM    132  H63 GCD     1      13.200  25.700  13.400  1.00  0.00            
ATOM    133  C39 GCD     1      12.660  24.210  15.420  1.00  0.00            
ATOM    134  H64 GCD     1      11.570  24.370  15.520  1.00  0.00            
ATOM    135  O32 GCD     1      12.960  23.260  14.360  1.00  0.00            
ATOM    136  H65 GCD     1      13.890  22.990  14.300  1.00  0.00            
ATOM    137  C40 GCD     1      13.100  23.500  16.700  1.00  0.00            
ATOM    138  H66 GCD     1      12.560  22.560  16.850  1.00  0.00            
ATOM    139  O33 GCD     1      12.760  24.370  17.780  1.00  0.00            
ATOM    140  C41 GCD     1      13.400  25.630  17.830  1.00  0.00            
ATOM    141  H67 GCD     1      14.470  25.370  17.760  1.00  0.00            
ATOM    142  C42 GCD     1      13.230  26.280  19.130  1.00  0.00            
ATOM    143  H68 GCD     1      13.750  27.250  19.100  1.00  0.00            
ATOM    144  H69 GCD     1      13.740  25.620  19.840  1.00  0.00            
ATOM    145  O34 GCD     1      11.860  26.450  19.540  1.00  0.00            
ATOM    146  H70 GCD     1      11.610  25.820  20.230  1.00  0.00            
ATOM    147  O35 GCD     1      14.500  23.230  16.800  1.00  0.00            
ATOM    148  C43 GCD     1      14.900  21.890  16.580  1.00  0.00            
ATOM    149  H71 GCD     1      14.060  21.310  16.180  1.00  0.00            
ATOM    150  C44 GCD     1      15.970  21.820  15.530  1.00  0.00            
ATOM    151  H72 GCD     1      16.740  22.530  15.860  1.00  0.00            
ATOM    152  O36 GCD     1      15.410  22.130  14.260  1.00  0.00            
ATOM    153  H73 GCD     1      15.970  21.790  13.560  1.00  0.00            
ATOM    154  C45 GCD     1      16.490  20.370  15.480  1.00  0.00            
ATOM    155  H74 GCD     1      15.650  19.830  15.010  1.00  0.00            
ATOM    156  O37 GCD     1      17.670  20.100  14.650  1.00  0.00            
ATOM    157  H75 GCD     1      17.790  20.660  13.880  1.00  0.00            
ATOM    158  C46 GCD     1      16.660  19.750  16.820  1.00  0.00            
ATOM    159  H76 GCD     1      16.680  18.660  16.750  1.00  0.00            
ATOM    160  O38 GCD     1      17.920  20.210  17.400  1.00  0.00            
ATOM    161  O39 GCD     1      15.660  19.990  17.780  1.00  0.00            
ATOM    162  C47 GCD     1      15.360  21.370  17.980  1.00  0.00            
ATOM    163  H77 GCD     1      16.260  21.920  18.270  1.00  0.00            
ATOM    164  C48 GCD     1      14.260  21.410  19.080  1.00  0.00            
ATOM    165  H78 GCD     1      13.400  20.840  18.710  1.00  0.00            
ATOM    166  H79 GCD     1      13.880  22.420  19.270  1.00  0.00            
ATOM    167  O40 GCD     1      14.720  20.870  20.340  1.00  0.00            
ATOM    168  H80 GCD     1      15.410  20.260  20.050  1.00  0.00            
ATOM    169  C1  CV1     2      21.650  25.020  17.090  1.00  0.00            
ATOM    170  C2  CV1     2      21.920  24.830  15.530  1.00  0.00            
ATOM    171  N1  CV1     2      21.540  23.440  14.980  1.00  0.00            
ATOM    172  C3  CV1     2      22.510  22.420  15.580  1.00  0.00            
ATOM    173  C4  CV1     2      22.430  20.960  15.040  1.00  0.00            
ATOM    174  C5  CV1     2      21.750  23.450  13.510  1.00  0.00            
ATOM    175  C6  CV1     2      20.990  24.560  12.840  1.00  0.00            
ATOM    176  O1  CV1     2      19.610  24.510  13.320  1.00  0.00            
ATOM    177  C7  CV1     2      18.760  25.320  12.680  1.00  0.00            
ATOM    178  O2  CV1     2      19.090  26.130  11.830  1.00  0.00            
ATOM    179  C8  CV1     2      17.540  25.360  13.610  1.00  0.00            
ATOM    180  C9  CV1     2      17.900  26.060  14.930  1.00  0.00            
ATOM    181  C10 CV1     2      18.970  26.930  15.070  1.00  0.00            
ATOM    182  C11 CV1     2      19.140  27.550  16.320  1.00  0.00            
ATOM    183  C12 CV1     2      18.410  27.150  17.430  1.00  0.00            
ATOM    184  C13 CV1     2      17.420  26.160  17.310  1.00  0.00            
ATOM    185  C14 CV1     2      17.110  25.780  15.970  1.00  0.00            
ATOM    186  C15 CV1     2      16.410  25.960  12.820  1.00  0.00            
ATOM    187  C16 CV1     2      15.480  25.150  12.290  1.00  0.00            
ATOM    188  C17 CV1     2      14.400  25.700  11.650  1.00  0.00            
ATOM    189  C18 CV1     2      14.360  27.110  11.360  1.00  0.00            
ATOM    190  C19 CV1     2      15.320  27.980  11.910  1.00  0.00            
ATOM    191  C20 CV1     2      16.310  27.350  12.700  1.00  0.00            
ATOM    192  H1  CV1     2      21.970  26.050  17.300  1.00  0.00            
ATOM    193  H2  CV1     2      20.580  24.900  17.270  1.00  0.00            
ATOM    194  H3  CV1     2      22.180  24.350  17.770  1.00  0.00            
ATOM    195  H4  CV1     2      23.000  24.980  15.450  1.00  0.00            
ATOM    196  H5  CV1     2      21.260  25.540  15.020  1.00  0.00            
ATOM    197  H6  CV1     2      20.590  23.110  15.190  1.00  0.00            
ATOM    198  H7  CV1     2      22.270  22.360  16.640  1.00  0.00            
ATOM    199  H8  CV1     2      23.550  22.760  15.560  1.00  0.00            
ATOM    200  H9  CV1     2      23.340  20.430  15.370  1.00  0.00            
ATOM    201  H10 CV1     2      21.520  20.380  15.260  1.00  0.00            
ATOM    202  H11 CV1     2      22.590  20.880  13.960  1.00  0.00            
ATOM    203  H12 CV1     2      21.380  22.520  13.090  1.00  0.00            
ATOM    204  H13 CV1     2      22.830  23.580  13.410  1.00  0.00            
ATOM    205  H14 CV1     2      20.870  24.250  11.790  1.00  0.00            
ATOM    206  H15 CV1     2      21.410  25.560  13.000  1.00  0.00            
ATOM    207  H16 CV1     2      17.310  24.300  13.820  1.00  0.00            
ATOM    208  H17 CV1     2      19.560  27.200  14.200  1.00  0.00            
ATOM    209  H18 CV1     2      19.980  28.230  16.450  1.00  0.00            
ATOM    210  H19 CV1     2      18.610  27.580  18.400  1.00  0.00            
ATOM    211  H20 CV1     2      16.950  25.670  18.170  1.00  0.00            
ATOM    212  H21 CV1     2      16.310  25.060  15.840  1.00  0.00            
ATOM    213  H22 CV1     2      15.450  24.070  12.370  1.00  0.00            
ATOM    214  H23 CV1     2      13.690  25.090  11.100  1.00  0.00            
ATOM    215  H24 CV1     2      13.480  27.500  10.850  1.00  0.00            
ATOM    216  H25 CV1     2      15.230  29.060  11.860  1.00  0.00            
ATOM    217  H26 CV1     2      16.970  28.030  13.230  1.00  0.00            
TER
ENDMDL
MODEL        1
ATOM      1  H1  GCD     1      15.630  20.460  21.920  1.00  0.00            
ATOM      2  O1  GCD     1      15.210  21.170  21.420  1.00  0.00            
ATOM      3  C1  GCD     1      14.770  20.510  20.230  1.00  0.00            
ATOM      4  H2  GCD     1      14.020  19.810  20.620  1.00  0.00            
ATOM      5  H3  GCD     1      14.190  21.250  19.670  1.00  0.00            
ATOM      6  C2  GCD     1      15.860  19.880  19.420  1.00  0.00            
ATOM      7  H4  GCD     1      16.590  20.670  19.180  1.00  0.00            
ATOM      8  C3  GCD     1      15.430  19.220  18.140  1.00  0.00            
ATOM      9  H5  GCD     1      14.630  18.500  18.330  1.00  0.00            
ATOM     10  C4  GCD     1      16.600  18.390  17.470  1.00  0.00            
ATOM     11  H6  GCD     1      17.370  19.070  17.080  1.00  0.00            
ATOM     12  O2  GCD     1      16.250  17.730  16.230  1.00  0.00            
ATOM     13  H7  GCD     1      15.740  18.320  15.660  1.00  0.00            
ATOM     14  C5  GCD     1      17.250  17.460  18.540  1.00  0.00            
ATOM     15  H8  GCD     1      16.450  16.770  18.820  1.00  0.00            
ATOM     16  O3  GCD     1      18.380  16.720  17.980  1.00  0.00            
ATOM     17  H9  GCD     1      18.160  16.390  17.100  1.00  0.00            
ATOM     18  C6  GCD     1      17.620  18.210  19.810  1.00  0.00            
ATOM     19  O4  GCD     1      16.420  18.870  20.280  1.00  0.00            
ATOM     20  H10 GCD     1      17.990  17.610  20.640  1.00  0.00            
ATOM     21  O5  GCD     1      18.580  19.140  19.390  1.00  0.00            
ATOM     22  C7  GCD     1      19.760  19.140  20.160  1.00  0.00            
ATOM     23  H11 GCD     1      19.680  18.560  21.090  1.00  0.00            
ATOM     24  C8  GCD     1      20.840  18.580  19.290  1.00  0.00            
ATOM     25  H12 GCD     1      20.800  19.080  18.310  1.00  0.00            
ATOM     26  O6  GCD     1      20.760  17.190  19.160  1.00  0.00            
ATOM     27  H13 GCD     1      19.870  16.970  18.870  1.00  0.00            
ATOM     28  C9  GCD     1      22.160  18.850  19.930  1.00  0.00            
ATOM     29  H14 GCD     1      22.150  18.260  20.860  1.00  0.00            
ATOM     30  O7  GCD     1      23.190  18.610  19.010  1.00  0.00            
ATOM     31  H15 GCD     1      22.870  17.870  18.490  1.00  0.00            
ATOM     32  C10 GCD     1      22.320  20.340  20.470  1.00  0.00            
ATOM     33  H16 GCD     1      23.240  20.530  21.040  1.00  0.00            
ATOM     34  O8  GCD     1      21.160  20.620  21.250  1.00  0.00            
ATOM     35  C11 GCD     1      19.990  20.540  20.530  1.00  0.00            
ATOM     36  H17 GCD     1      20.060  21.180  19.640  1.00  0.00            
ATOM     37  C12 GCD     1      18.960  21.180  21.450  1.00  0.00            
ATOM     38  H18 GCD     1      17.940  20.960  21.110  1.00  0.00            
ATOM     39  H19 GCD     1      19.110  22.270  21.510  1.00  0.00            
ATOM     40  O9  GCD     1      19.200  20.640  22.720  1.00  0.00            
ATOM     41  H20 GCD     1      20.160  20.530  22.700  1.00  0.00            
ATOM     42  O10 GCD     1      22.510  21.280  19.390  1.00  0.00            
ATOM     43  C13 GCD     1      23.720  21.960  19.240  1.00  0.00            
ATOM     44  H21 GCD     1      24.480  21.410  19.800  1.00  0.00            
ATOM     45  C14 GCD     1      24.060  21.850  17.770  1.00  0.00            
ATOM     46  H22 GCD     1      23.140  22.230  17.300  1.00  0.00            
ATOM     47  O11 GCD     1      24.310  20.470  17.320  1.00  0.00            
ATOM     48  H23 GCD     1      23.750  19.860  17.810  1.00  0.00            
ATOM     49  C15 GCD     1      25.240  22.780  17.360  1.00  0.00            
ATOM     50  H24 GCD     1      26.140  22.320  17.790  1.00  0.00            
ATOM     51  O12 GCD     1      25.450  22.800  15.940  1.00  0.00            
ATOM     52  H25 GCD     1      26.220  23.360  15.770  1.00  0.00            
ATOM     53  C16 GCD     1      25.060  24.210  17.910  1.00  0.00            
ATOM     54  H26 GCD     1      26.040  24.660  17.740  1.00  0.00            
ATOM     55  O13 GCD     1      24.790  24.120  19.340  1.00  0.00            
ATOM     56  C17 GCD     1      23.580  23.450  19.720  1.00  0.00            
ATOM     57  H27 GCD     1      22.650  23.810  19.260  1.00  0.00            
ATOM     58  C18 GCD     1      23.250  23.460  21.170  1.00  0.00            
ATOM     59  H28 GCD     1      24.070  23.050  21.770  1.00  0.00            
ATOM     60  H29 GCD     1      22.410  22.790  21.390  1.00  0.00            
ATOM     61  O14 GCD     1      22.970  24.820  21.540  1.00  0.00            
ATOM     62  H30 GCD     1      23.870  25.180  21.590  1.00  0.00            
ATOM     63  O15 GCD     1      24.060  24.860  17.150  1.00  0.00            
ATOM     64  C19 GCD     1      24.420  26.120  16.440  1.00  0.00            
ATOM     65  H31 GCD     1      25.520  26.120  16.450  1.00  0.00            
ATOM     66  C20 GCD     1      23.890  26.030  15.030  1.00  0.00            
ATOM     67  H32 GCD     1      22.810  25.850  15.070  1.00  0.00            
ATOM     68  O16 GCD     1      24.580  25.040  14.310  1.00  0.00            
ATOM     69  H33 GCD     1      24.790  24.260  14.850  1.00  0.00            
ATOM     70  C21 GCD     1      24.070  27.380  14.330  1.00  0.00            
ATOM     71  H34 GCD     1      25.140  27.580  14.190  1.00  0.00            
ATOM     72  O17 GCD     1      23.570  27.360  12.960  1.00  0.00            
ATOM     73  H35 GCD     1      24.000  26.600  12.550  1.00  0.00            
ATOM     74  C22 GCD     1      23.540  28.540  15.100  1.00  0.00            
ATOM     75  H36 GCD     1      23.760  29.460  14.540  1.00  0.00            
ATOM     76  O18 GCD     1      24.170  28.510  16.340  1.00  0.00            
ATOM     77  C23 GCD     1      23.830  27.370  17.100  1.00  0.00            
ATOM     78  H37 GCD     1      22.760  27.160  17.100  1.00  0.00            
ATOM     79  C24 GCD     1      24.340  27.530  18.590  1.00  0.00            
ATOM     80  H38 GCD     1      25.430  27.570  18.600  1.00  0.00            
ATOM     81  H39 GCD     1      24.010  26.600  19.080  1.00  0.00            
ATOM     82  O19 GCD     1      23.690  28.670  19.210  1.00  0.00            
ATOM     83  H40 GCD     1      23.860  29.420  18.630  1.00  0.00            
ATOM     84  O20 GCD     1      22.130  28.530  15.280  1.00  0.00            
ATOM     85  C25 GCD     1      21.330  29.700  14.870  1.00  0.00            
ATOM     86  H41 GCD     1      21.950  30.520  14.500  1.00  0.00            
ATOM     87  C26 GCD     1      20.470  29.360  13.720  1.00  0.00            
ATOM     88  H42 GCD     1      19.820  28.560  14.090  1.00  0.00            
ATOM     89  O21 GCD     1      21.170  28.890  12.570  1.00  0.00            
ATOM     90  H43 GCD     1      21.900  28.280  12.740  1.00  0.00            
ATOM     91  C27 GCD     1      19.530  30.480  13.320  1.00  0.00            
ATOM     92  H44 GCD     1      20.170  31.300  12.990  1.00  0.00            
ATOM     93  O22 GCD     1      18.540  30.200  12.320  1.00  0.00            
ATOM     94  H45 GCD     1      18.970  30.030  11.480  1.00  0.00            
ATOM     95  C28 GCD     1      18.780  30.920  14.640  1.00  0.00            
ATOM     96  H46 GCD     1      18.130  31.780  14.460  1.00  0.00            
ATOM     97  O23 GCD     1      19.750  31.310  15.590  1.00  0.00            
ATOM     98  C29 GCD     1      20.540  30.180  16.060  1.00  0.00            
ATOM     99  H47 GCD     1      19.820  29.500  16.520  1.00  0.00            
ATOM    100  C30 GCD     1      21.420  30.660  17.140  1.00  0.00            
ATOM    101  H48 GCD     1      22.010  31.500  16.770  1.00  0.00            
ATOM    102  H49 GCD     1      22.100  29.840  17.420  1.00  0.00            
ATOM    103  O24 GCD     1      20.750  31.010  18.380  1.00  0.00            
ATOM    104  H50 GCD     1      20.580  30.150  18.780  1.00  0.00            
ATOM    105  O25 GCD     1      18.000  29.840  15.140  1.00  0.00            
ATOM    106  C31 GCD     1      16.610  30.110  15.520  1.00  0.00            
ATOM    107  H51 GCD     1      16.560  31.150  15.870  1.00  0.00            
ATOM    108  C32 GCD     1      15.710  29.910  14.300  1.00  0.00            
ATOM    109  H52 GCD     1      15.810  28.870  13.940  1.00  0.00            
ATOM    110  O26 GCD     1      16.120  30.770  13.130  1.00  0.00            
ATOM    111  H53 GCD     1      17.010  30.530  12.860  1.00  0.00            
ATOM    112  C33 GCD     1      14.250  30.240  14.610  1.00  0.00            
ATOM    113  H54 GCD     1      14.190  31.320  14.810  1.00  0.00            
ATOM    114  O27 GCD     1      13.400  30.110  13.490  1.00  0.00            
ATOM    115  H55 GCD     1      13.360  29.180  13.230  1.00  0.00            
ATOM    116  C34 GCD     1      13.920  29.330  15.790  1.00  0.00            
ATOM    117  H56 GCD     1      12.910  29.550  16.170  1.00  0.00            
ATOM    118  O28 GCD     1      14.810  29.450  16.850  1.00  0.00            
ATOM    119  C35 GCD     1      16.190  29.150  16.660  1.00  0.00            
ATOM    120  H57 GCD     1      16.250  28.090  16.380  1.00  0.00            
ATOM    121  C36 GCD     1      16.870  29.420  17.950  1.00  0.00            
ATOM    122  H58 GCD     1      16.870  30.490  18.160  1.00  0.00            
ATOM    123  H59 GCD     1      17.920  29.160  17.740  1.00  0.00            
ATOM    124  O29 GCD     1      16.590  28.570  19.080  1.00  0.00            
ATOM    125  H60 GCD     1      16.860  29.040  19.880  1.00  0.00            
ATOM    126  O30 GCD     1      14.010  27.970  15.370  1.00  0.00            
ATOM    127  C37 GCD     1      12.850  27.320  14.830  1.00  0.00            
ATOM    128  H61 GCD     1      12.110  28.110  14.650  1.00  0.00            
ATOM    129  C38 GCD     1      13.280  26.560  13.610  1.00  0.00            
ATOM    130  H62 GCD     1      14.280  26.170  13.810  1.00  0.00            
ATOM    131  O31 GCD     1      13.510  27.520  12.560  1.00  0.00            
ATOM    132  H63 GCD     1      13.870  27.060  11.790  1.00  0.00            
ATOM    133  C39 GCD     1      12.270  25.490  13.260  1.00  0.00            
ATOM    134  H64 GCD     1      11.320  25.990  13.020  1.00  0.00            
ATOM    135  O32 GCD     1      12.730  24.590  12.220  1.00  0.00            
ATOM    136  H65 GCD     1      13.360  23.920  12.490  1.00  0.00            
ATOM    137  C40 GCD     1      11.920  24.630  14.470  1.00  0.00            
ATOM    138  H66 GCD     1      11.140  23.930  14.160  1.00  0.00            
ATOM    139  O33 GCD     1      11.420  25.550  15.450  1.00  0.00            
ATOM    140  C41 GCD     1      12.390  26.450  15.950  1.00  0.00            
ATOM    141  H67 GCD     1      13.230  25.910  16.410  1.00  0.00            
ATOM    142  C42 GCD     1      11.820  27.220  17.170  1.00  0.00            
ATOM    143  H68 GCD     1      12.580  27.700  17.800  1.00  0.00            
ATOM    144  H69 GCD     1      11.450  26.480  17.900  1.00  0.00            
ATOM    145  O34 GCD     1      10.690  28.060  16.770  1.00  0.00            
ATOM    146  H70 GCD     1      10.230  27.430  16.200  1.00  0.00            
ATOM    147  O35 GCD     1      13.050  23.950  14.890  1.00  0.00            
ATOM    148  C43 GCD     1      12.890  22.580  15.300  1.00  0.00            
ATOM    149  H71 GCD     1      11.880  22.190  15.110  1.00  0.00            
ATOM    150  C44 GCD     1      14.020  21.740  14.630  1.00  0.00            
ATOM    151  H72 GCD     1      14.980  22.110  15.010  1.00  0.00            
ATOM    152  O36 GCD     1      13.910  21.870  13.230  1.00  0.00            
ATOM    153  H73 GCD     1      14.750  21.610  12.830  1.00  0.00            
ATOM    154  C45 GCD     1      13.910  20.280  15.030  1.00  0.00            
ATOM    155  H74 GCD     1      12.900  19.950  14.750  1.00  0.00            
ATOM    156  O37 GCD     1      14.880  19.330  14.490  1.00  0.00            
ATOM    157  H75 GCD     1      15.120  19.440  13.560  1.00  0.00            
ATOM    158  C46 GCD     1      13.790  20.100  16.640  1.00  0.00            
ATOM    159  H76 GCD     1      13.360  19.120  16.860  1.00  0.00            
ATOM    160  O38 GCD     1      15.090  20.260  17.200  1.00  0.00            
ATOM    161  O39 GCD     1      12.840  21.000  17.170  1.00  0.00            
ATOM    162  C47 GCD     1      13.010  22.410  16.860  1.00  0.00            
ATOM    163  H77 GCD     1      13.980  22.830  17.150  1.00  0.00            
ATOM    164  C48 GCD     1      11.920  23.110  17.630  1.00  0.00            
ATOM    165  H78 GCD     1      10.910  22.670  17.550  1.00  0.00            
ATOM    166  H79 GCD     1      11.830  24.150  17.290  1.00  0.00            
ATOM    167  O40 GCD     1      12.200  23.230  19.030  1.00  0.00            
ATOM    168  H80 GCD     1      11.420  23.540  19.500  1.00  0.00            
ATOM    169  C1  CV1     2      20.820  23.730  16.510  1.00  0.00            
ATOM    170  C2  CV1     2      21.260  22.840  15.310  1.00  0.00            
ATOM    171  N1  CV1     2      20.390  21.640  15.110  1.00  0.00            
ATOM    172  C3  CV1     2      20.900  20.390  15.850  1.00  0.00            
ATOM    173  C4  CV1     2      20.240  18.990  15.410  1.00  0.00            
ATOM    174  C5  CV1     2      20.410  21.190  13.640  1.00  0.00            
ATOM    175  C6  CV1     2      19.950  22.220  12.580  1.00  0.00            
ATOM    176  O1  CV1     2      18.890  22.940  13.150  1.00  0.00            
ATOM    177  C7  CV1     2      18.370  23.910  12.350  1.00  0.00            
ATOM    178  O2  CV1     2      18.900  24.270  11.290  1.00  0.00            
ATOM    179  C8  CV1     2      17.240  24.660  12.970  1.00  0.00            
ATOM    180  C9  CV1     2      17.610  25.190  14.330  1.00  0.00            
ATOM    181  C10 CV1     2      18.770  25.980  14.490  1.00  0.00            
ATOM    182  C11 CV1     2      19.110  26.580  15.760  1.00  0.00            
ATOM    183  C12 CV1     2      18.270  26.340  16.850  1.00  0.00            
ATOM    184  C13 CV1     2      17.110  25.570  16.650  1.00  0.00            
ATOM    185  C14 CV1     2      16.810  24.980  15.430  1.00  0.00            
ATOM    186  C15 CV1     2      16.490  25.500  11.950  1.00  0.00            
ATOM    187  C16 CV1     2      15.690  24.730  11.050  1.00  0.00            
ATOM    188  C17 CV1     2      14.820  25.460  10.170  1.00  0.00            
ATOM    189  C18 CV1     2      15.000  26.820   9.970  1.00  0.00            
ATOM    190  C19 CV1     2      15.860  27.540  10.830  1.00  0.00            
ATOM    191  C20 CV1     2      16.600  26.880  11.850  1.00  0.00            
ATOM    192  H1  CV1     2      21.100  23.330  17.490  1.00  0.00            
ATOM    193  H2  CV1     2      21.200  24.760  16.450  1.00  0.00            
ATOM    194  H3  CV1     2      19.750  23.910  16.650  1.00  0.00            
ATOM    195  H4  CV1     2      22.310  22.550  15.270  1.00  0.00            
ATOM    196  H5  CV1     2      21.050  23.400  14.390  1.00  0.00            
ATOM    197  H6  CV1     2      19.420  21.870  15.370  1.00  0.00            
ATOM    198  H7  CV1     2      20.740  20.600  16.910  1.00  0.00            
ATOM    199  H8  CV1     2      21.990  20.390  15.720  1.00  0.00            
ATOM    200  H9  CV1     2      19.140  19.040  15.360  1.00  0.00            
ATOM    201  H10 CV1     2      20.500  18.610  14.410  1.00  0.00            
ATOM    202  H11 CV1     2      20.510  18.240  16.160  1.00  0.00            
ATOM    203  H12 CV1     2      19.680  20.380  13.650  1.00  0.00            
ATOM    204  H13 CV1     2      21.430  20.860  13.430  1.00  0.00            
ATOM    205  H14 CV1     2      19.630  21.750  11.650  1.00  0.00            
ATOM    206  H15 CV1     2      20.850  22.830  12.460  1.00  0.00            
ATOM    207  H16 CV1     2      16.520  23.910  13.320  1.00  0.00            
ATOM    208  H17 CV1     2      19.320  26.340  13.630  1.00  0.00            
ATOM    209  H18 CV1     2      20.040  27.140  15.810  1.00  0.00            
ATOM    210  H19 CV1     2      18.550  26.700  17.830  1.00  0.00            
ATOM    211  H20 CV1     2      16.370  25.350  17.410  1.00  0.00            
ATOM    212  H21 CV1     2      15.800  24.570  15.370  1.00  0.00            
ATOM    213  H22 CV1     2      15.650  23.650  11.110  1.00  0.00            
ATOM    214  H23 CV1     2      14.120  24.890   9.570  1.00  0.00            
ATOM    215  H24 CV1     2      14.420  27.260   9.160  1.00  0.00            
ATOM    216  H25 CV1     2      15.900  28.610  10.630  1.00  0.00            
ATOM    217  H26 CV1     2      17.160  27.430  12.600  1.00  0.00            
TER
ENDMDL
MODEL        1
ATOM      1  H1  GCD     1       9.920  19.870  19.830  1.00  0.00            
ATOM      2  O1  GCD     1      10.670  19.410  19.440  1.00  0.00            
ATOM      3  C1  GCD     1      10.070  18.560  18.380  1.00  0.00            
ATOM      4  H2  GCD     1       9.150  18.160  18.830  1.00  0.00            
ATOM      5  H3  GCD     1       9.750  19.240  17.580  1.00  0.00            
ATOM      6  C2  GCD     1      11.050  17.560  17.850  1.00  0.00            
ATOM      7  H4  GCD     1      12.050  17.980  17.650  1.00  0.00            
ATOM      8  C3  GCD     1      10.520  17.000  16.490  1.00  0.00            
ATOM      9  H5  GCD     1       9.450  16.740  16.510  1.00  0.00            
ATOM     10  C4  GCD     1      11.380  15.760  16.150  1.00  0.00            
ATOM     11  H6  GCD     1      12.450  15.970  16.060  1.00  0.00            
ATOM     12  O2  GCD     1      10.960  15.280  14.900  1.00  0.00            
ATOM     13  H7  GCD     1      11.600  14.620  14.590  1.00  0.00            
ATOM     14  C5  GCD     1      11.300  14.690  17.270  1.00  0.00            
ATOM     15  H8  GCD     1      10.230  14.440  17.380  1.00  0.00            
ATOM     16  O3  GCD     1      12.150  13.560  16.940  1.00  0.00            
ATOM     17  H9  GCD     1      11.520  12.870  16.710  1.00  0.00            
ATOM     18  C6  GCD     1      11.830  15.380  18.510  1.00  0.00            
ATOM     19  O4  GCD     1      11.110  16.580  18.840  1.00  0.00            
ATOM     20  H10 GCD     1      11.640  14.720  19.360  1.00  0.00            
ATOM     21  O5  GCD     1      13.190  15.750  18.400  1.00  0.00            
ATOM     22  C7  GCD     1      14.250  15.060  19.190  1.00  0.00            
ATOM     23  H11 GCD     1      13.820  14.180  19.690  1.00  0.00            
ATOM     24  C8  GCD     1      15.450  14.700  18.270  1.00  0.00            
ATOM     25  H12 GCD     1      15.700  15.590  17.670  1.00  0.00            
ATOM     26  O6  GCD     1      14.950  13.830  17.220  1.00  0.00            
ATOM     27  H13 GCD     1      14.010  13.670  17.360  1.00  0.00            
ATOM     28  C9  GCD     1      16.590  14.090  19.070  1.00  0.00            
ATOM     29  H14 GCD     1      16.130  13.210  19.530  1.00  0.00            
ATOM     30  O7  GCD     1      17.710  13.610  18.280  1.00  0.00            
ATOM     31  H15 GCD     1      17.400  12.910  17.700  1.00  0.00            
ATOM     32  C10 GCD     1      16.950  14.920  20.300  1.00  0.00            
ATOM     33  H16 GCD     1      17.620  14.430  21.010  1.00  0.00            
ATOM     34  O8  GCD     1      15.790  15.320  21.040  1.00  0.00            
ATOM     35  C11 GCD     1      14.850  16.050  20.250  1.00  0.00            
ATOM     36  H17 GCD     1      15.330  16.960  19.860  1.00  0.00            
ATOM     37  C12 GCD     1      13.670  16.430  21.150  1.00  0.00            
ATOM     38  H18 GCD     1      13.090  15.540  21.420  1.00  0.00            
ATOM     39  H19 GCD     1      13.010  17.110  20.610  1.00  0.00            
ATOM     40  O9  GCD     1      14.090  17.200  22.280  1.00  0.00            
ATOM     41  H20 GCD     1      14.650  16.610  22.800  1.00  0.00            
ATOM     42  O10 GCD     1      17.700  15.980  19.860  1.00  0.00            
ATOM     43  C13 GCD     1      18.970  16.300  20.520  1.00  0.00            
ATOM     44  H21 GCD     1      18.910  16.040  21.590  1.00  0.00            
ATOM     45  C14 GCD     1      20.080  15.600  19.810  1.00  0.00            
ATOM     46  H22 GCD     1      20.040  16.000  18.790  1.00  0.00            
ATOM     47  O11 GCD     1      19.930  14.170  19.890  1.00  0.00            
ATOM     48  H23 GCD     1      19.380  13.750  19.220  1.00  0.00            
ATOM     49  C15 GCD     1      21.430  16.020  20.250  1.00  0.00            
ATOM     50  H24 GCD     1      21.490  15.640  21.280  1.00  0.00            
ATOM     51  O12 GCD     1      22.420  15.370  19.500  1.00  0.00            
ATOM     52  H25 GCD     1      23.120  15.980  19.260  1.00  0.00            
ATOM     53  C16 GCD     1      21.530  17.560  20.290  1.00  0.00            
ATOM     54  H26 GCD     1      22.450  17.820  20.820  1.00  0.00            
ATOM     55  O13 GCD     1      20.430  18.160  21.020  1.00  0.00            
ATOM     56  C17 GCD     1      19.210  17.830  20.420  1.00  0.00            
ATOM     57  H27 GCD     1      19.270  18.140  19.370  1.00  0.00            
ATOM     58  C18 GCD     1      18.130  18.610  21.130  1.00  0.00            
ATOM     59  H28 GCD     1      18.090  18.250  22.170  1.00  0.00            
ATOM     60  H29 GCD     1      17.120  18.390  20.780  1.00  0.00            
ATOM     61  O14 GCD     1      18.340  20.040  21.050  1.00  0.00            
ATOM     62  H30 GCD     1      18.060  20.340  20.170  1.00  0.00            
ATOM     63  O15 GCD     1      21.600  18.050  18.920  1.00  0.00            
ATOM     64  C19 GCD     1      22.800  18.800  18.500  1.00  0.00            
ATOM     65  H31 GCD     1      23.490  18.770  19.350  1.00  0.00            
ATOM     66  C20 GCD     1      23.570  18.110  17.350  1.00  0.00            
ATOM     67  H32 GCD     1      22.840  17.810  16.590  1.00  0.00            
ATOM     68  O16 GCD     1      24.090  16.890  17.900  1.00  0.00            
ATOM     69  H33 GCD     1      24.360  16.330  17.160  1.00  0.00            
ATOM     70  C21 GCD     1      24.610  18.960  16.710  1.00  0.00            
ATOM     71  H34 GCD     1      25.420  19.100  17.440  1.00  0.00            
ATOM     72  O17 GCD     1      25.000  18.480  15.400  1.00  0.00            
ATOM     73  H35 GCD     1      24.220  18.640  14.860  1.00  0.00            
ATOM     74  C22 GCD     1      24.030  20.360  16.440  1.00  0.00            
ATOM     75  H36 GCD     1      24.830  21.040  16.140  1.00  0.00            
ATOM     76  O18 GCD     1      23.490  20.920  17.620  1.00  0.00            
ATOM     77  C23 GCD     1      22.370  20.190  18.150  1.00  0.00            
ATOM     78  H37 GCD     1      21.570  20.160  17.400  1.00  0.00            
ATOM     79  C24 GCD     1      21.870  20.980  19.390  1.00  0.00            
ATOM     80  H38 GCD     1      22.700  21.470  19.920  1.00  0.00            
ATOM     81  H39 GCD     1      21.290  20.340  20.070  1.00  0.00            
ATOM     82  O19 GCD     1      21.030  22.090  19.020  1.00  0.00            
ATOM     83  H40 GCD     1      21.440  22.610  18.320  1.00  0.00            
ATOM     84  O20 GCD     1      23.010  20.290  15.430  1.00  0.00            
ATOM     85  C25 GCD     1      23.120  21.100  14.200  1.00  0.00            
ATOM     86  H41 GCD     1      24.210  21.230  14.090  1.00  0.00            
ATOM     87  C26 GCD     1      22.710  20.170  12.950  1.00  0.00            
ATOM     88  H42 GCD     1      21.670  19.860  13.110  1.00  0.00            
ATOM     89  O21 GCD     1      23.520  19.030  12.950  1.00  0.00            
ATOM     90  H43 GCD     1      24.390  19.230  12.600  1.00  0.00            
ATOM     91  C27 GCD     1      22.790  20.910  11.700  1.00  0.00            
ATOM     92  H44 GCD     1      23.840  21.130  11.490  1.00  0.00            
ATOM     93  O22 GCD     1      22.310  20.120  10.510  1.00  0.00            
ATOM     94  H45 GCD     1      22.630  19.220  10.630  1.00  0.00            
ATOM     95  C28 GCD     1      22.040  22.220  11.870  1.00  0.00            
ATOM     96  H46 GCD     1      22.210  22.830  10.980  1.00  0.00            
ATOM     97  O23 GCD     1      22.430  23.000  12.990  1.00  0.00            
ATOM     98  C29 GCD     1      22.350  22.400  14.290  1.00  0.00            
ATOM     99  H47 GCD     1      21.290  22.240  14.520  1.00  0.00            
ATOM    100  C30 GCD     1      22.840  23.370  15.270  1.00  0.00            
ATOM    101  H48 GCD     1      22.550  22.850  16.190  1.00  0.00            
ATOM    102  H49 GCD     1      22.400  24.370  15.210  1.00  0.00            
ATOM    103  O24 GCD     1      24.320  23.470  15.330  1.00  0.00            
ATOM    104  H50 GCD     1      24.580  24.010  14.570  1.00  0.00            
ATOM    105  O25 GCD     1      20.560  21.970  11.980  1.00  0.00            
ATOM    106  C31 GCD     1      19.760  22.820  11.170  1.00  0.00            
ATOM    107  H51 GCD     1      20.350  23.510  10.550  1.00  0.00            
ATOM    108  C32 GCD     1      18.890  21.890  10.280  1.00  0.00            
ATOM    109  H52 GCD     1      18.440  21.140  10.950  1.00  0.00            
ATOM    110  O26 GCD     1      19.700  21.080   9.440  1.00  0.00            
ATOM    111  H53 GCD     1      20.550  20.990   9.890  1.00  0.00            
ATOM    112  C33 GCD     1      17.880  22.590   9.460  1.00  0.00            
ATOM    113  H54 GCD     1      18.310  23.290   8.740  1.00  0.00            
ATOM    114  O27 GCD     1      16.990  21.720   8.770  1.00  0.00            
ATOM    115  H55 GCD     1      17.570  21.220   8.190  1.00  0.00            
ATOM    116  C34 GCD     1      16.970  23.440  10.450  1.00  0.00            
ATOM    117  H56 GCD     1      16.310  24.030   9.790  1.00  0.00            
ATOM    118  O28 GCD     1      17.790  24.370  11.210  1.00  0.00            
ATOM    119  C35 GCD     1      18.870  23.790  12.050  1.00  0.00            
ATOM    120  H57 GCD     1      18.440  23.200  12.860  1.00  0.00            
ATOM    121  C36 GCD     1      19.770  24.960  12.480  1.00  0.00            
ATOM    122  H58 GCD     1      20.070  25.580  11.620  1.00  0.00            
ATOM    123  H59 GCD     1      20.640  24.540  12.990  1.00  0.00            
ATOM    124  O29 GCD     1      19.090  25.830  13.420  1.00  0.00            
ATOM    125  H60 GCD     1      19.010  25.410  14.290  1.00  0.00            
ATOM    126  O30 GCD     1      16.220  22.590  11.350  1.00  0.00            
ATOM    127  C37 GCD     1      14.880  23.070  11.540  1.00  0.00            
ATOM    128  H61 GCD     1      14.760  24.110  11.210  1.00  0.00            
ATOM    129  C38 GCD     1      14.040  22.210  10.620  1.00  0.00            
ATOM    130  H62 GCD     1      14.280  21.200  10.960  1.00  0.00            
ATOM    131  O31 GCD     1      14.340  22.310   9.240  1.00  0.00            
ATOM    132  H63 GCD     1      15.240  21.990   9.120  1.00  0.00            
ATOM    133  C39 GCD     1      12.570  22.440  10.870  1.00  0.00            
ATOM    134  H64 GCD     1      12.370  23.410  10.410  1.00  0.00            
ATOM    135  O32 GCD     1      11.940  21.400  10.120  1.00  0.00            
ATOM    136  H65 GCD     1      12.530  21.240   9.370  1.00  0.00            
ATOM    137  C40 GCD     1      12.270  22.390  12.340  1.00  0.00            
ATOM    138  H66 GCD     1      11.260  22.800  12.420  1.00  0.00            
ATOM    139  O33 GCD     1      13.130  23.220  13.100  1.00  0.00            
ATOM    140  C41 GCD     1      14.500  22.850  13.000  1.00  0.00            
ATOM    141  H67 GCD     1      14.580  21.760  13.130  1.00  0.00            
ATOM    142  C42 GCD     1      15.280  23.760  14.010  1.00  0.00            
ATOM    143  H68 GCD     1      16.360  23.690  13.850  1.00  0.00            
ATOM    144  H69 GCD     1      15.190  23.260  14.990  1.00  0.00            
ATOM    145  O34 GCD     1      14.910  25.110  14.180  1.00  0.00            
ATOM    146  H70 GCD     1      13.970  25.170  14.370  1.00  0.00            
ATOM    147  O35 GCD     1      12.390  21.060  12.910  1.00  0.00            
ATOM    148  C43 GCD     1      11.130  20.550  13.360  1.00  0.00            
ATOM    149  H71 GCD     1      10.380  21.190  12.890  1.00  0.00            
ATOM    150  C44 GCD     1      11.040  19.170  12.820  1.00  0.00            
ATOM    151  H72 GCD     1      11.980  18.640  13.000  1.00  0.00            
ATOM    152  O36 GCD     1      10.810  19.260  11.430  1.00  0.00            
ATOM    153  H73 GCD     1      11.370  20.020  11.200  1.00  0.00            
ATOM    154  C45 GCD     1       9.800  18.370  13.420  1.00  0.00            
ATOM    155  H74 GCD     1       8.860  18.740  12.980  1.00  0.00            
ATOM    156  O37 GCD     1       9.850  17.010  13.070  1.00  0.00            
ATOM    157  H75 GCD     1      10.410  16.510  13.680  1.00  0.00            
ATOM    158  C46 GCD     1       9.620  18.520  14.940  1.00  0.00            
ATOM    159  H76 GCD     1       8.670  18.290  15.440  1.00  0.00            
ATOM    160  O38 GCD     1      10.760  17.880  15.470  1.00  0.00            
ATOM    161  O39 GCD     1       9.640  19.990  15.090  1.00  0.00            
ATOM    162  C47 GCD     1      10.890  20.520  14.830  1.00  0.00            
ATOM    163  H77 GCD     1      11.660  19.980  15.390  1.00  0.00            
ATOM    164  C48 GCD     1      11.030  21.970  15.410  1.00  0.00            
ATOM    165  H78 GCD     1      10.230  22.570  14.950  1.00  0.00            
ATOM    166  H79 GCD     1      12.080  22.290  15.340  1.00  0.00            
ATOM    167  O40 GCD     1      10.700  21.950  16.790  1.00  0.00            
ATOM    168  H80 GCD     1      11.370  21.430  17.230  1.00  0.00            
ATOM    169  C1  CV1     2      19.920  18.290  14.980  1.00  0.00            
ATOM    170  C2  CV1     2      20.070  16.740  15.110  1.00  0.00            
ATOM    171  N1  CV1     2      18.980  15.880  14.430  1.00  0.00            
ATOM    172  C3  CV1     2      19.060  14.470  14.990  1.00  0.00            
ATOM    173  C4  CV1     2      17.820  13.530  14.850  1.00  0.00            
ATOM    174  C5  CV1     2      19.310  15.900  12.950  1.00  0.00            
ATOM    175  C6  CV1     2      18.290  15.230  12.120  1.00  0.00            
ATOM    176  O1  CV1     2      17.070  15.950  12.330  1.00  0.00            
ATOM    177  C7  CV1     2      16.910  17.160  11.700  1.00  0.00            
ATOM    178  O2  CV1     2      17.730  17.810  11.030  1.00  0.00            
ATOM    179  C8  CV1     2      15.590  17.780  12.130  1.00  0.00            
ATOM    180  C9  CV1     2      15.760  18.940  13.170  1.00  0.00            
ATOM    181  C10 CV1     2      16.730  19.900  13.140  1.00  0.00            
ATOM    182  C11 CV1     2      16.980  20.810  14.220  1.00  0.00            
ATOM    183  C12 CV1     2      16.030  20.790  15.270  1.00  0.00            
ATOM    184  C13 CV1     2      14.970  19.850  15.270  1.00  0.00            
ATOM    185  C14 CV1     2      14.860  18.920  14.220  1.00  0.00            
ATOM    186  C15 CV1     2      14.750  18.220  10.960  1.00  0.00            
ATOM    187  C16 CV1     2      13.590  17.460  10.640  1.00  0.00            
ATOM    188  C17 CV1     2      12.940  17.710   9.460  1.00  0.00            
ATOM    189  C18 CV1     2      13.440  18.570   8.500  1.00  0.00            
ATOM    190  C19 CV1     2      14.600  19.300   8.720  1.00  0.00            
ATOM    191  C20 CV1     2      15.270  19.030   9.930  1.00  0.00            
ATOM    192  H1  CV1     2      20.840  18.880  14.970  1.00  0.00            
ATOM    193  H2  CV1     2      19.340  18.540  14.090  1.00  0.00            
ATOM    194  H3  CV1     2      19.270  18.610  15.800  1.00  0.00            
ATOM    195  H4  CV1     2      20.050  16.450  16.160  1.00  0.00            
ATOM    196  H5  CV1     2      21.020  16.400  14.670  1.00  0.00            
ATOM    197  H6  CV1     2      18.100  16.380  14.610  1.00  0.00            
ATOM    198  H7  CV1     2      19.200  14.730  16.040  1.00  0.00            
ATOM    199  H8  CV1     2      19.990  14.080  14.570  1.00  0.00            
ATOM    200  H9  CV1     2      17.130  13.840  14.050  1.00  0.00            
ATOM    201  H10 CV1     2      18.280  12.570  14.620  1.00  0.00            
ATOM    202  H11 CV1     2      17.240  13.510  15.780  1.00  0.00            
ATOM    203  H12 CV1     2      20.240  15.320  13.030  1.00  0.00            
ATOM    204  H13 CV1     2      19.400  16.940  12.640  1.00  0.00            
ATOM    205  H14 CV1     2      18.130  14.170  12.340  1.00  0.00            
ATOM    206  H15 CV1     2      18.480  15.380  11.050  1.00  0.00            
ATOM    207  H16 CV1     2      15.090  17.000  12.710  1.00  0.00            
ATOM    208  H17 CV1     2      17.430  19.800  12.320  1.00  0.00            
ATOM    209  H18 CV1     2      17.870  21.430  14.200  1.00  0.00            
ATOM    210  H19 CV1     2      16.080  21.300  16.230  1.00  0.00            
ATOM    211  H20 CV1     2      14.290  19.840  16.130  1.00  0.00            
ATOM    212  H21 CV1     2      13.980  18.280  14.260  1.00  0.00            
ATOM    213  H22 CV1     2      13.230  16.630  11.240  1.00  0.00            
ATOM    214  H23 CV1     2      12.020  17.170   9.220  1.00  0.00            
ATOM    215  H24 CV1     2      12.920  18.680   7.560  1.00  0.00            
ATOM    216  H25 CV1     2      15.010  20.030   8.020  1.00  0.00            
ATOM    217  H26 CV1     2      16.200  19.570  10.090  1.00  0.00            
TER
ENDMDL
MODEL        1
ATOM      1  H1  GCD     1      15.340  25.240  24.510  1.00  0.00            
ATOM      2  O1  GCD     1      15.720  25.020  25.360  1.00  0.00            
ATOM      3  C1  GCD     1      16.750  26.030  25.620  1.00  0.00            
ATOM      4  H2  GCD     1      16.300  26.940  26.020  1.00  0.00            
ATOM      5  H3  GCD     1      17.450  25.690  26.400  1.00  0.00            
ATOM      6  C2  GCD     1      17.320  26.340  24.280  1.00  0.00            
ATOM      7  H4  GCD     1      17.830  25.400  24.010  1.00  0.00            
ATOM      8  C3  GCD     1      18.320  27.510  24.150  1.00  0.00            
ATOM      9  H5  GCD     1      17.880  28.470  24.460  1.00  0.00            
ATOM     10  C4  GCD     1      18.840  27.650  22.680  1.00  0.00            
ATOM     11  H6  GCD     1      19.300  26.780  22.200  1.00  0.00            
ATOM     12  O2  GCD     1      19.800  28.730  22.640  1.00  0.00            
ATOM     13  H7  GCD     1      20.410  28.440  23.340  1.00  0.00            
ATOM     14  C5  GCD     1      17.660  27.870  21.780  1.00  0.00            
ATOM     15  H8  GCD     1      17.140  28.770  22.130  1.00  0.00            
ATOM     16  O3  GCD     1      18.040  27.900  20.460  1.00  0.00            
ATOM     17  H9  GCD     1      17.650  27.120  20.070  1.00  0.00            
ATOM     18  C6  GCD     1      16.610  26.720  21.970  1.00  0.00            
ATOM     19  O4  GCD     1      16.240  26.580  23.350  1.00  0.00            
ATOM     20  H10 GCD     1      15.690  27.040  21.470  1.00  0.00            
ATOM     21  O5  GCD     1      17.180  25.510  21.450  1.00  0.00            
ATOM     22  C7  GCD     1      16.240  24.760  20.560  1.00  0.00            
ATOM     23  H11 GCD     1      15.280  25.290  20.460  1.00  0.00            
ATOM     24  C8  GCD     1      16.840  24.710  19.160  1.00  0.00            
ATOM     25  H12 GCD     1      17.880  24.360  19.210  1.00  0.00            
ATOM     26  O6  GCD     1      16.700  26.050  18.780  1.00  0.00            
ATOM     27  H13 GCD     1      17.050  26.130  17.890  1.00  0.00            
ATOM     28  C9  GCD     1      16.090  23.680  18.270  1.00  0.00            
ATOM     29  H14 GCD     1      15.040  23.970  18.140  1.00  0.00            
ATOM     30  O7  GCD     1      16.640  23.740  16.970  1.00  0.00            
ATOM     31  H15 GCD     1      16.110  23.150  16.430  1.00  0.00            
ATOM     32  C10 GCD     1      16.190  22.310  18.930  1.00  0.00            
ATOM     33  H16 GCD     1      15.700  21.500  18.380  1.00  0.00            
ATOM     34  O8  GCD     1      15.540  22.380  20.180  1.00  0.00            
ATOM     35  C11 GCD     1      16.090  23.350  21.060  1.00  0.00            
ATOM     36  H17 GCD     1      17.100  23.040  21.360  1.00  0.00            
ATOM     37  C12 GCD     1      15.250  23.350  22.310  1.00  0.00            
ATOM     38  H18 GCD     1      15.700  24.010  23.070  1.00  0.00            
ATOM     39  H19 GCD     1      15.200  22.330  22.710  1.00  0.00            
ATOM     40  O9  GCD     1      13.950  23.890  22.120  1.00  0.00            
ATOM     41  H20 GCD     1      13.700  23.780  21.190  1.00  0.00            
ATOM     42  O10 GCD     1      17.580  21.870  19.170  1.00  0.00            
ATOM     43  C13 GCD     1      18.340  21.160  18.160  1.00  0.00            
ATOM     44  H21 GCD     1      17.800  21.200  17.200  1.00  0.00            
ATOM     45  C14 GCD     1      19.690  21.870  18.000  1.00  0.00            
ATOM     46  H22 GCD     1      20.080  21.930  19.030  1.00  0.00            
ATOM     47  O11 GCD     1      19.450  23.060  17.400  1.00  0.00            
ATOM     48  H23 GCD     1      18.500  23.200  17.440  1.00  0.00            
ATOM     49  C15 GCD     1      20.660  21.030  17.190  1.00  0.00            
ATOM     50  H24 GCD     1      20.240  20.880  16.190  1.00  0.00            
ATOM     51  O12 GCD     1      22.000  21.660  16.920  1.00  0.00            
ATOM     52  H25 GCD     1      21.910  22.440  16.360  1.00  0.00            
ATOM     53  C16 GCD     1      20.720  19.640  17.730  1.00  0.00            
ATOM     54  H26 GCD     1      21.330  19.060  17.030  1.00  0.00            
ATOM     55  O13 GCD     1      19.510  19.030  17.780  1.00  0.00            
ATOM     56  C17 GCD     1      18.480  19.650  18.600  1.00  0.00            
ATOM     57  H27 GCD     1      18.890  19.640  19.610  1.00  0.00            
ATOM     58  C18 GCD     1      17.150  18.860  18.440  1.00  0.00            
ATOM     59  H28 GCD     1      16.770  18.830  17.410  1.00  0.00            
ATOM     60  H29 GCD     1      16.420  19.430  19.030  1.00  0.00            
ATOM     61  O14 GCD     1      17.250  17.570  19.120  1.00  0.00            
ATOM     62  H30 GCD     1      16.360  17.210  19.200  1.00  0.00            
ATOM     63  O15 GCD     1      21.280  19.670  19.000  1.00  0.00            
ATOM     64  C19 GCD     1      22.070  18.580  19.360  1.00  0.00            
ATOM     65  H31 GCD     1      21.830  17.730  18.710  1.00  0.00            
ATOM     66  C20 GCD     1      23.570  19.010  19.380  1.00  0.00            
ATOM     67  H32 GCD     1      23.670  19.680  20.230  1.00  0.00            
ATOM     68  O16 GCD     1      24.030  19.700  18.220  1.00  0.00            
ATOM     69  H33 GCD     1      23.400  20.390  18.000  1.00  0.00            
ATOM     70  C21 GCD     1      24.460  17.730  19.800  1.00  0.00            
ATOM     71  H34 GCD     1      24.330  16.940  19.050  1.00  0.00            
ATOM     72  O17 GCD     1      25.870  18.090  19.870  1.00  0.00            
ATOM     73  H35 GCD     1      25.930  18.830  19.260  1.00  0.00            
ATOM     74  C22 GCD     1      23.890  17.140  21.200  1.00  0.00            
ATOM     75  H36 GCD     1      24.210  16.130  21.500  1.00  0.00            
ATOM     76  O18 GCD     1      22.510  17.020  21.160  1.00  0.00            
ATOM     77  C23 GCD     1      21.730  18.130  20.850  1.00  0.00            
ATOM     78  H37 GCD     1      22.040  18.930  21.540  1.00  0.00            
ATOM     79  C24 GCD     1      20.270  17.900  21.120  1.00  0.00            
ATOM     80  H38 GCD     1      19.800  17.280  20.340  1.00  0.00            
ATOM     81  H39 GCD     1      19.770  18.870  21.120  1.00  0.00            
ATOM     82  O19 GCD     1      20.130  17.290  22.400  1.00  0.00            
ATOM     83  H40 GCD     1      20.540  16.430  22.250  1.00  0.00            
ATOM     84  O20 GCD     1      24.260  18.040  22.230  1.00  0.00            
ATOM     85  C25 GCD     1      25.050  17.500  23.240  1.00  0.00            
ATOM     86  H41 GCD     1      25.590  16.580  22.980  1.00  0.00            
ATOM     87  C26 GCD     1      26.250  18.420  23.470  1.00  0.00            
ATOM     88  H42 GCD     1      25.840  19.430  23.560  1.00  0.00            
ATOM     89  O21 GCD     1      27.110  18.530  22.280  1.00  0.00            
ATOM     90  H43 GCD     1      26.540  18.450  21.500  1.00  0.00            
ATOM     91  C27 GCD     1      27.100  17.980  24.560  1.00  0.00            
ATOM     92  H44 GCD     1      27.640  17.070  24.270  1.00  0.00            
ATOM     93  O22 GCD     1      28.140  18.880  24.810  1.00  0.00            
ATOM     94  H45 GCD     1      28.490  18.940  23.920  1.00  0.00            
ATOM     95  C28 GCD     1      26.210  17.740  25.790  1.00  0.00            
ATOM     96  H46 GCD     1      26.790  17.190  26.540  1.00  0.00            
ATOM     97  O23 GCD     1      25.040  16.920  25.570  1.00  0.00            
ATOM     98  C29 GCD     1      24.240  17.370  24.450  1.00  0.00            
ATOM     99  H47 GCD     1      23.770  18.340  24.650  1.00  0.00            
ATOM    100  C30 GCD     1      23.240  16.210  24.290  1.00  0.00            
ATOM    101  H48 GCD     1      23.800  15.330  23.970  1.00  0.00            
ATOM    102  H49 GCD     1      22.550  16.510  23.500  1.00  0.00            
ATOM    103  O24 GCD     1      22.500  16.010  25.450  1.00  0.00            
ATOM    104  H50 GCD     1      23.180  15.920  26.130  1.00  0.00            
ATOM    105  O25 GCD     1      25.730  18.950  26.310  1.00  0.00            
ATOM    106  C31 GCD     1      25.920  19.340  27.690  1.00  0.00            
ATOM    107  H51 GCD     1      26.600  18.600  28.120  1.00  0.00            
ATOM    108  C32 GCD     1      26.640  20.640  27.700  1.00  0.00            
ATOM    109  H52 GCD     1      26.120  21.300  26.990  1.00  0.00            
ATOM    110  O26 GCD     1      28.010  20.480  27.260  1.00  0.00            
ATOM    111  H53 GCD     1      27.990  19.820  26.560  1.00  0.00            
ATOM    112  C33 GCD     1      26.740  21.310  29.080  1.00  0.00            
ATOM    113  H54 GCD     1      27.270  20.590  29.720  1.00  0.00            
ATOM    114  O27 GCD     1      27.260  22.620  29.140  1.00  0.00            
ATOM    115  H55 GCD     1      26.610  23.280  28.880  1.00  0.00            
ATOM    116  C34 GCD     1      25.270  21.360  29.670  1.00  0.00            
ATOM    117  H56 GCD     1      25.260  21.640  30.720  1.00  0.00            
ATOM    118  O28 GCD     1      24.670  20.020  29.680  1.00  0.00            
ATOM    119  C35 GCD     1      24.550  19.410  28.380  1.00  0.00            
ATOM    120  H57 GCD     1      23.990  20.120  27.750  1.00  0.00            
ATOM    121  C36 GCD     1      23.840  18.040  28.530  1.00  0.00            
ATOM    122  H58 GCD     1      24.630  17.400  28.940  1.00  0.00            
ATOM    123  H59 GCD     1      23.480  17.730  27.540  1.00  0.00            
ATOM    124  O29 GCD     1      22.770  18.050  29.390  1.00  0.00            
ATOM    125  H60 GCD     1      22.740  18.870  29.900  1.00  0.00            
ATOM    126  O30 GCD     1      24.510  22.290  28.820  1.00  0.00            
ATOM    127  C37 GCD     1      23.920  23.350  29.540  1.00  0.00            
ATOM    128  H61 GCD     1      24.390  23.400  30.530  1.00  0.00            
ATOM    129  C38 GCD     1      24.210  24.650  28.860  1.00  0.00            
ATOM    130  H62 GCD     1      23.820  24.650  27.830  1.00  0.00            
ATOM    131  O31 GCD     1      25.660  24.880  28.710  1.00  0.00            
ATOM    132  H63 GCD     1      25.740  25.800  28.460  1.00  0.00            
ATOM    133  C39 GCD     1      23.600  25.800  29.640  1.00  0.00            
ATOM    134  H64 GCD     1      23.970  25.580  30.650  1.00  0.00            
ATOM    135  O32 GCD     1      24.080  27.030  29.160  1.00  0.00            
ATOM    136  H65 GCD     1      23.910  27.100  28.220  1.00  0.00            
ATOM    137  C40 GCD     1      22.060  25.630  29.680  1.00  0.00            
ATOM    138  H66 GCD     1      21.490  26.410  30.190  1.00  0.00            
ATOM    139  O33 GCD     1      21.820  24.310  30.310  1.00  0.00            
ATOM    140  C41 GCD     1      22.390  23.160  29.660  1.00  0.00            
ATOM    141  H67 GCD     1      22.050  23.050  28.620  1.00  0.00            
ATOM    142  C42 GCD     1      22.040  21.900  30.420  1.00  0.00            
ATOM    143  H68 GCD     1      22.490  21.090  29.820  1.00  0.00            
ATOM    144  H69 GCD     1      20.940  21.850  30.380  1.00  0.00            
ATOM    145  O34 GCD     1      22.590  21.910  31.700  1.00  0.00            
ATOM    146  H70 GCD     1      22.360  22.690  32.220  1.00  0.00            
ATOM    147  O35 GCD     1      21.490  25.640  28.400  1.00  0.00            
ATOM    148  C43 GCD     1      21.170  26.910  27.860  1.00  0.00            
ATOM    149  H71 GCD     1      21.600  27.660  28.530  1.00  0.00            
ATOM    150  C44 GCD     1      21.850  26.970  26.460  1.00  0.00            
ATOM    151  H72 GCD     1      21.520  26.190  25.760  1.00  0.00            
ATOM    152  O36 GCD     1      23.310  26.930  26.580  1.00  0.00            
ATOM    153  H73 GCD     1      23.720  27.510  25.930  1.00  0.00            
ATOM    154  C45 GCD     1      21.440  28.290  25.890  1.00  0.00            
ATOM    155  H74 GCD     1      21.670  29.080  26.610  1.00  0.00            
ATOM    156  O37 GCD     1      22.140  28.530  24.630  1.00  0.00            
ATOM    157  H75 GCD     1      22.380  29.460  24.650  1.00  0.00            
ATOM    158  C46 GCD     1      19.920  28.370  25.780  1.00  0.00            
ATOM    159  H76 GCD     1      19.660  29.290  25.240  1.00  0.00            
ATOM    160  O38 GCD     1      19.360  27.230  25.030  1.00  0.00            
ATOM    161  O39 GCD     1      19.300  28.320  27.110  1.00  0.00            
ATOM    162  C47 GCD     1      19.620  27.050  27.770  1.00  0.00            
ATOM    163  H77 GCD     1      19.300  26.220  27.120  1.00  0.00            
ATOM    164  C48 GCD     1      18.790  26.900  29.060  1.00  0.00            
ATOM    165  H78 GCD     1      18.940  25.900  29.510  1.00  0.00            
ATOM    166  H79 GCD     1      17.720  26.920  28.830  1.00  0.00            
ATOM    167  O40 GCD     1      19.120  27.780  30.140  1.00  0.00            
ATOM    168  H80 GCD     1      19.000  28.610  29.660  1.00  0.00            
ATOM    169  C1  CV1     2      20.910  25.720  19.550  1.00  0.00            
ATOM    170  C2  CV1     2      22.380  25.840  19.240  1.00  0.00            
ATOM    171  N1  CV1     2      23.200  24.970  20.150  1.00  0.00            
ATOM    172  C3  CV1     2      24.600  25.550  20.110  1.00  0.00            
ATOM    173  C4  CV1     2      25.600  24.930  21.090  1.00  0.00            
ATOM    174  C5  CV1     2      23.240  23.530  19.550  1.00  0.00            
ATOM    175  C6  CV1     2      22.200  22.750  20.460  1.00  0.00            
ATOM    176  O1  CV1     2      22.470  23.110  21.880  1.00  0.00            
ATOM    177  C7  CV1     2      22.500  22.070  22.830  1.00  0.00            
ATOM    178  O2  CV1     2      21.960  21.000  22.660  1.00  0.00            
ATOM    179  C8  CV1     2      22.750  22.730  24.180  1.00  0.00            
ATOM    180  C9  CV1     2      22.020  22.120  25.380  1.00  0.00            
ATOM    181  C10 CV1     2      22.310  20.820  25.830  1.00  0.00            
ATOM    182  C11 CV1     2      21.430  20.150  26.720  1.00  0.00            
ATOM    183  C12 CV1     2      20.340  20.790  27.260  1.00  0.00            
ATOM    184  C13 CV1     2      20.050  22.090  26.860  1.00  0.00            
ATOM    185  C14 CV1     2      20.860  22.760  25.930  1.00  0.00            
ATOM    186  C15 CV1     2      24.170  23.080  24.450  1.00  0.00            
ATOM    187  C16 CV1     2      24.650  24.400  24.730  1.00  0.00            
ATOM    188  C17 CV1     2      26.040  24.700  24.940  1.00  0.00            
ATOM    189  C18 CV1     2      26.890  23.640  24.840  1.00  0.00            
ATOM    190  C19 CV1     2      26.480  22.320  24.550  1.00  0.00            
ATOM    191  C20 CV1     2      25.120  22.110  24.460  1.00  0.00            
ATOM    192  H1  CV1     2      20.360  26.580  19.150  1.00  0.00            
ATOM    193  H2  CV1     2      20.460  24.880  19.010  1.00  0.00            
ATOM    194  H3  CV1     2      20.800  25.540  20.620  1.00  0.00            
ATOM    195  H4  CV1     2      22.700  26.880  19.380  1.00  0.00            
ATOM    196  H5  CV1     2      22.570  25.590  18.190  1.00  0.00            
ATOM    197  H6  CV1     2      22.760  24.970  21.080  1.00  0.00            
ATOM    198  H7  CV1     2      24.410  26.610  20.300  1.00  0.00            
ATOM    199  H8  CV1     2      24.960  25.370  19.100  1.00  0.00            
ATOM    200  H9  CV1     2      25.730  23.870  20.830  1.00  0.00            
ATOM    201  H10 CV1     2      26.570  25.440  21.050  1.00  0.00            
ATOM    202  H11 CV1     2      25.280  25.060  22.130  1.00  0.00            
ATOM    203  H12 CV1     2      24.250  23.130  19.640  1.00  0.00            
ATOM    204  H13 CV1     2      22.770  23.480  18.570  1.00  0.00            
ATOM    205  H14 CV1     2      22.360  21.680  20.330  1.00  0.00            
ATOM    206  H15 CV1     2      21.150  23.050  20.310  1.00  0.00            
ATOM    207  H16 CV1     2      22.250  23.700  24.040  1.00  0.00            
ATOM    208  H17 CV1     2      23.130  20.230  25.430  1.00  0.00            
ATOM    209  H18 CV1     2      21.610  19.100  26.930  1.00  0.00            
ATOM    210  H19 CV1     2      19.710  20.300  27.990  1.00  0.00            
ATOM    211  H20 CV1     2      19.140  22.510  27.290  1.00  0.00            
ATOM    212  H21 CV1     2      20.620  23.720  25.480  1.00  0.00            
ATOM    213  H22 CV1     2      23.910  25.190  24.730  1.00  0.00            
ATOM    214  H23 CV1     2      26.380  25.720  25.090  1.00  0.00            
ATOM    215  H24 CV1     2      27.920  23.860  25.090  1.00  0.00            
ATOM    216  H25 CV1     2      27.150  21.480  24.660  1.00  0.00            
ATOM    217  H26 CV1     2      24.800  21.130  24.110  1.00  0.00            
TER
ENDMDL
MODEL        1
ATOM      1  H1  GCD     1      17.260  24.660  25.880  1.00  0.00            
ATOM      2  O1  GCD     1      17.510  23.900  26.420  1.00  0.00            
ATOM      3  C1  GCD     1      16.310  23.110  26.460  1.00  0.00            
ATOM      4  H2  GCD     1      15.540  23.540  27.110  1.00  0.00            
ATOM      5  H3  GCD     1      15.950  23.190  25.420  1.00  0.00            
ATOM      6  C2  GCD     1      16.530  21.640  26.750  1.00  0.00            
ATOM      7  H4  GCD     1      17.400  21.250  26.200  1.00  0.00            
ATOM      8  C3  GCD     1      15.310  20.720  26.480  1.00  0.00            
ATOM      9  H5  GCD     1      14.360  21.100  26.870  1.00  0.00            
ATOM     10  C4  GCD     1      15.500  19.320  27.190  1.00  0.00            
ATOM     11  H6  GCD     1      16.270  18.660  26.770  1.00  0.00            
ATOM     12  O2  GCD     1      14.200  18.630  27.150  1.00  0.00            
ATOM     13  H7  GCD     1      14.150  17.960  27.850  1.00  0.00            
ATOM     14  C5  GCD     1      15.990  19.490  28.670  1.00  0.00            
ATOM     15  H8  GCD     1      15.230  20.110  29.160  1.00  0.00            
ATOM     16  O3  GCD     1      16.210  18.240  29.310  1.00  0.00            
ATOM     17  H9  GCD     1      17.070  17.930  29.000  1.00  0.00            
ATOM     18  C6  GCD     1      17.250  20.340  28.650  1.00  0.00            
ATOM     19  O4  GCD     1      16.870  21.590  28.140  1.00  0.00            
ATOM     20  H10 GCD     1      17.630  20.530  29.660  1.00  0.00            
ATOM     21  O5  GCD     1      18.250  19.780  27.860  1.00  0.00            
ATOM     22  C7  GCD     1      19.430  19.180  28.510  1.00  0.00            
ATOM     23  H11 GCD     1      19.230  18.920  29.560  1.00  0.00            
ATOM     24  C8  GCD     1      19.530  17.840  27.720  1.00  0.00            
ATOM     25  H12 GCD     1      19.520  18.160  26.670  1.00  0.00            
ATOM     26  O6  GCD     1      18.470  16.830  28.020  1.00  0.00            
ATOM     27  H13 GCD     1      18.720  16.450  28.870  1.00  0.00            
ATOM     28  C9  GCD     1      20.960  17.160  27.890  1.00  0.00            
ATOM     29  H14 GCD     1      21.020  16.810  28.930  1.00  0.00            
ATOM     30  O7  GCD     1      21.210  16.090  26.980  1.00  0.00            
ATOM     31  H15 GCD     1      21.310  16.380  26.060  1.00  0.00            
ATOM     32  C10 GCD     1      21.960  18.270  27.630  1.00  0.00            
ATOM     33  H16 GCD     1      22.940  17.820  27.810  1.00  0.00            
ATOM     34  O8  GCD     1      21.770  19.310  28.600  1.00  0.00            
ATOM     35  C11 GCD     1      20.600  20.050  28.280  1.00  0.00            
ATOM     36  H17 GCD     1      20.620  20.390  27.230  1.00  0.00            
ATOM     37  C12 GCD     1      20.630  21.320  29.110  1.00  0.00            
ATOM     38  H18 GCD     1      19.900  21.950  28.590  1.00  0.00            
ATOM     39  H19 GCD     1      21.580  21.830  28.930  1.00  0.00            
ATOM     40  O9  GCD     1      20.350  21.130  30.540  1.00  0.00            
ATOM     41  H20 GCD     1      20.930  20.390  30.770  1.00  0.00            
ATOM     42  O10 GCD     1      22.020  18.730  26.260  1.00  0.00            
ATOM     43  C13 GCD     1      23.180  19.360  25.830  1.00  0.00            
ATOM     44  H21 GCD     1      23.520  19.970  26.680  1.00  0.00            
ATOM     45  C14 GCD     1      24.210  18.310  25.460  1.00  0.00            
ATOM     46  H22 GCD     1      23.770  17.670  24.680  1.00  0.00            
ATOM     47  O11 GCD     1      24.750  17.490  26.510  1.00  0.00            
ATOM     48  H23 GCD     1      24.230  16.680  26.590  1.00  0.00            
ATOM     49  C15 GCD     1      25.370  18.980  24.680  1.00  0.00            
ATOM     50  H24 GCD     1      25.840  19.740  25.320  1.00  0.00            
ATOM     51  O12 GCD     1      26.320  17.980  24.260  1.00  0.00            
ATOM     52  H25 GCD     1      26.290  17.840  23.310  1.00  0.00            
ATOM     53  C16 GCD     1      24.910  19.880  23.530  1.00  0.00            
ATOM     54  H26 GCD     1      25.820  20.420  23.230  1.00  0.00            
ATOM     55  O13 GCD     1      23.890  20.770  23.970  1.00  0.00            
ATOM     56  C17 GCD     1      22.770  20.150  24.600  1.00  0.00            
ATOM     57  H27 GCD     1      22.270  19.500  23.870  1.00  0.00            
ATOM     58  C18 GCD     1      21.840  21.330  24.880  1.00  0.00            
ATOM     59  H28 GCD     1      20.870  20.860  25.050  1.00  0.00            
ATOM     60  H29 GCD     1      21.810  21.890  23.930  1.00  0.00            
ATOM     61  O14 GCD     1      22.270  22.200  25.830  1.00  0.00            
ATOM     62  H30 GCD     1      21.590  22.880  25.850  1.00  0.00            
ATOM     63  O15 GCD     1      24.500  18.940  22.520  1.00  0.00            
ATOM     64  C19 GCD     1      25.150  19.060  21.230  1.00  0.00            
ATOM     65  H31 GCD     1      25.820  19.930  21.150  1.00  0.00            
ATOM     66  C20 GCD     1      25.890  17.720  20.900  1.00  0.00            
ATOM     67  H32 GCD     1      25.190  16.900  21.150  1.00  0.00            
ATOM     68  O16 GCD     1      27.140  17.670  21.620  1.00  0.00            
ATOM     69  H33 GCD     1      27.640  16.880  21.420  1.00  0.00            
ATOM     70  C21 GCD     1      26.260  17.670  19.370  1.00  0.00            
ATOM     71  H34 GCD     1      26.940  18.520  19.260  1.00  0.00            
ATOM     72  O17 GCD     1      26.870  16.420  19.120  1.00  0.00            
ATOM     73  H35 GCD     1      26.250  15.690  19.240  1.00  0.00            
ATOM     74  C22 GCD     1      25.070  17.950  18.460  1.00  0.00            
ATOM     75  H36 GCD     1      25.290  17.930  17.390  1.00  0.00            
ATOM     76  O18 GCD     1      24.500  19.180  18.820  1.00  0.00            
ATOM     77  C23 GCD     1      23.970  19.260  20.210  1.00  0.00            
ATOM     78  H37 GCD     1      23.260  18.450  20.400  1.00  0.00            
ATOM     79  C24 GCD     1      23.280  20.610  20.480  1.00  0.00            
ATOM     80  H38 GCD     1      22.790  20.560  21.450  1.00  0.00            
ATOM     81  H39 GCD     1      22.450  20.730  19.780  1.00  0.00            
ATOM     82  O19 GCD     1      24.100  21.760  20.260  1.00  0.00            
ATOM     83  H40 GCD     1      24.530  21.600  19.410  1.00  0.00            
ATOM     84  O20 GCD     1      24.040  16.940  18.600  1.00  0.00            
ATOM     85  C25 GCD     1      24.070  15.650  17.890  1.00  0.00            
ATOM     86  H41 GCD     1      25.090  15.440  17.540  1.00  0.00            
ATOM     87  C26 GCD     1      23.830  14.640  18.960  1.00  0.00            
ATOM     88  H42 GCD     1      23.070  15.040  19.650  1.00  0.00            
ATOM     89  O21 GCD     1      25.060  14.510  19.690  1.00  0.00            
ATOM     90  H43 GCD     1      25.060  13.670  20.180  1.00  0.00            
ATOM     91  C27 GCD     1      23.400  13.300  18.410  1.00  0.00            
ATOM     92  H44 GCD     1      24.120  12.820  17.750  1.00  0.00            
ATOM     93  O22 GCD     1      23.160  12.330  19.500  1.00  0.00            
ATOM     94  H45 GCD     1      23.960  12.050  19.970  1.00  0.00            
ATOM     95  C28 GCD     1      22.210  13.470  17.480  1.00  0.00            
ATOM     96  H46 GCD     1      21.900  12.510  17.060  1.00  0.00            
ATOM     97  O23 GCD     1      22.700  14.260  16.390  1.00  0.00            
ATOM     98  C29 GCD     1      23.030  15.640  16.750  1.00  0.00            
ATOM     99  H47 GCD     1      22.090  16.030  17.170  1.00  0.00            
ATOM    100  C30 GCD     1      23.470  16.430  15.500  1.00  0.00            
ATOM    101  H48 GCD     1      24.220  15.790  15.020  1.00  0.00            
ATOM    102  H49 GCD     1      23.880  17.390  15.840  1.00  0.00            
ATOM    103  O24 GCD     1      22.440  16.630  14.570  1.00  0.00            
ATOM    104  H50 GCD     1      22.820  16.570  13.690  1.00  0.00            
ATOM    105  O25 GCD     1      21.030  14.040  18.090  1.00  0.00            
ATOM    106  C31 GCD     1      19.790  13.510  17.810  1.00  0.00            
ATOM    107  H51 GCD     1      19.780  12.680  17.090  1.00  0.00            
ATOM    108  C32 GCD     1      19.310  13.030  19.180  1.00  0.00            
ATOM    109  H52 GCD     1      19.430  13.930  19.810  1.00  0.00            
ATOM    110  O26 GCD     1      20.160  12.030  19.670  1.00  0.00            
ATOM    111  H53 GCD     1      21.030  12.440  19.770  1.00  0.00            
ATOM    112  C33 GCD     1      17.860  12.610  19.120  1.00  0.00            
ATOM    113  H54 GCD     1      17.710  11.710  18.510  1.00  0.00            
ATOM    114  O27 GCD     1      17.270  12.260  20.400  1.00  0.00            
ATOM    115  H55 GCD     1      17.080  13.130  20.760  1.00  0.00            
ATOM    116  C34 GCD     1      17.060  13.780  18.500  1.00  0.00            
ATOM    117  H56 GCD     1      16.000  13.490  18.450  1.00  0.00            
ATOM    118  O28 GCD     1      17.560  14.170  17.280  1.00  0.00            
ATOM    119  C35 GCD     1      18.920  14.620  17.290  1.00  0.00            
ATOM    120  H57 GCD     1      19.000  15.470  17.970  1.00  0.00            
ATOM    121  C36 GCD     1      19.300  15.240  15.970  1.00  0.00            
ATOM    122  H58 GCD     1      19.450  14.520  15.160  1.00  0.00            
ATOM    123  H59 GCD     1      20.300  15.690  16.060  1.00  0.00            
ATOM    124  O29 GCD     1      18.350  16.260  15.670  1.00  0.00            
ATOM    125  H60 GCD     1      17.560  15.710  15.640  1.00  0.00            
ATOM    126  O30 GCD     1      17.040  14.920  19.400  1.00  0.00            
ATOM    127  C37 GCD     1      15.750  15.610  19.390  1.00  0.00            
ATOM    128  H61 GCD     1      15.110  15.250  18.580  1.00  0.00            
ATOM    129  C38 GCD     1      14.950  15.230  20.640  1.00  0.00            
ATOM    130  H62 GCD     1      15.600  15.350  21.520  1.00  0.00            
ATOM    131  O31 GCD     1      14.660  13.830  20.530  1.00  0.00            
ATOM    132  H63 GCD     1      14.160  13.540  21.300  1.00  0.00            
ATOM    133  C39 GCD     1      13.620  15.930  20.790  1.00  0.00            
ATOM    134  H64 GCD     1      12.940  15.640  19.970  1.00  0.00            
ATOM    135  O32 GCD     1      13.000  15.600  22.060  1.00  0.00            
ATOM    136  H65 GCD     1      12.050  15.640  21.910  1.00  0.00            
ATOM    137  C40 GCD     1      13.840  17.400  20.660  1.00  0.00            
ATOM    138  H66 GCD     1      12.840  17.850  20.670  1.00  0.00            
ATOM    139  O33 GCD     1      14.550  17.750  19.500  1.00  0.00            
ATOM    140  C41 GCD     1      15.860  17.130  19.400  1.00  0.00            
ATOM    141  H67 GCD     1      16.410  17.370  20.330  1.00  0.00            
ATOM    142  C42 GCD     1      16.550  17.680  18.210  1.00  0.00            
ATOM    143  H68 GCD     1      17.570  17.280  18.110  1.00  0.00            
ATOM    144  H69 GCD     1      16.740  18.750  18.330  1.00  0.00            
ATOM    145  O34 GCD     1      15.920  17.380  16.960  1.00  0.00            
ATOM    146  H70 GCD     1      14.990  17.610  17.110  1.00  0.00            
ATOM    147  O35 GCD     1      14.400  17.930  21.850  1.00  0.00            
ATOM    148  C43 GCD     1      13.890  19.150  22.340  1.00  0.00            
ATOM    149  H71 GCD     1      13.140  19.620  21.690  1.00  0.00            
ATOM    150  C44 GCD     1      13.200  18.940  23.710  1.00  0.00            
ATOM    151  H72 GCD     1      13.980  18.480  24.340  1.00  0.00            
ATOM    152  O36 GCD     1      12.180  17.970  23.710  1.00  0.00            
ATOM    153  H73 GCD     1      12.550  17.160  23.340  1.00  0.00            
ATOM    154  C45 GCD     1      12.860  20.290  24.360  1.00  0.00            
ATOM    155  H74 GCD     1      12.240  20.950  23.740  1.00  0.00            
ATOM    156  O37 GCD     1      12.320  20.170  25.710  1.00  0.00            
ATOM    157  H75 GCD     1      12.890  19.510  26.130  1.00  0.00            
ATOM    158  C46 GCD     1      14.180  21.110  24.450  1.00  0.00            
ATOM    159  H76 GCD     1      14.030  22.120  24.840  1.00  0.00            
ATOM    160  O38 GCD     1      15.180  20.420  25.120  1.00  0.00            
ATOM    161  O39 GCD     1      14.650  21.260  23.140  1.00  0.00            
ATOM    162  C47 GCD     1      15.030  20.130  22.460  1.00  0.00            
ATOM    163  H77 GCD     1      15.890  19.670  22.960  1.00  0.00            
ATOM    164  C48 GCD     1      15.690  20.430  21.080  1.00  0.00            
ATOM    165  H78 GCD     1      15.050  21.050  20.440  1.00  0.00            
ATOM    166  H79 GCD     1      15.900  19.470  20.580  1.00  0.00            
ATOM    167  O40 GCD     1      16.950  21.120  21.260  1.00  0.00            
ATOM    168  H80 GCD     1      17.180  21.520  20.410  1.00  0.00            
ATOM    169  C1  CV1     2      13.840  15.130  25.280  1.00  0.00            
ATOM    170  C2  CV1     2      15.030  15.020  24.270  1.00  0.00            
ATOM    171  N1  CV1     2      16.420  14.880  24.860  1.00  0.00            
ATOM    172  C3  CV1     2      16.520  13.720  25.940  1.00  0.00            
ATOM    173  C4  CV1     2      16.230  13.860  27.470  1.00  0.00            
ATOM    174  C5  CV1     2      16.960  16.120  25.620  1.00  0.00            
ATOM    175  C6  CV1     2      17.080  17.260  24.590  1.00  0.00            
ATOM    176  O1  CV1     2      17.870  16.750  23.520  1.00  0.00            
ATOM    177  C7  CV1     2      19.230  16.690  23.600  1.00  0.00            
ATOM    178  O2  CV1     2      19.850  17.000  24.590  1.00  0.00            
ATOM    179  C8  CV1     2      19.830  16.180  22.370  1.00  0.00            
ATOM    180  C9  CV1     2      20.020  17.300  21.330  1.00  0.00            
ATOM    181  C10 CV1     2      19.790  18.700  21.560  1.00  0.00            
ATOM    182  C11 CV1     2      20.060  19.580  20.530  1.00  0.00            
ATOM    183  C12 CV1     2      20.240  19.180  19.210  1.00  0.00            
ATOM    184  C13 CV1     2      20.340  17.790  18.980  1.00  0.00            
ATOM    185  C14 CV1     2      20.270  16.890  20.050  1.00  0.00            
ATOM    186  C15 CV1     2      21.100  15.440  22.590  1.00  0.00            
ATOM    187  C16 CV1     2      22.240  16.070  23.100  1.00  0.00            
ATOM    188  C17 CV1     2      23.460  15.460  23.250  1.00  0.00            
ATOM    189  C18 CV1     2      23.480  14.070  23.000  1.00  0.00            
ATOM    190  C19 CV1     2      22.440  13.410  22.370  1.00  0.00            
ATOM    191  C20 CV1     2      21.280  14.090  22.200  1.00  0.00            
ATOM    192  H1  CV1     2      13.940  15.990  25.960  1.00  0.00            
ATOM    193  H2  CV1     2      12.850  15.230  24.830  1.00  0.00            
ATOM    194  H3  CV1     2      13.670  14.150  25.740  1.00  0.00            
ATOM    195  H4  CV1     2      14.910  15.870  23.610  1.00  0.00            
ATOM    196  H5  CV1     2      14.780  14.120  23.690  1.00  0.00            
ATOM    197  H6  CV1     2      17.120  14.680  24.130  1.00  0.00            
ATOM    198  H7  CV1     2      17.590  13.540  25.830  1.00  0.00            
ATOM    199  H8  CV1     2      16.030  12.820  25.570  1.00  0.00            
ATOM    200  H9  CV1     2      16.790  14.700  27.910  1.00  0.00            
ATOM    201  H10 CV1     2      15.160  14.010  27.650  1.00  0.00            
ATOM    202  H11 CV1     2      16.650  12.970  27.960  1.00  0.00            
ATOM    203  H12 CV1     2      17.900  15.890  26.120  1.00  0.00            
ATOM    204  H13 CV1     2      16.230  16.410  26.380  1.00  0.00            
ATOM    205  H14 CV1     2      17.490  18.160  25.060  1.00  0.00            
ATOM    206  H15 CV1     2      16.070  17.510  24.240  1.00  0.00            
ATOM    207  H16 CV1     2      19.160  15.420  21.950  1.00  0.00            
ATOM    208  H17 CV1     2      19.620  19.040  22.580  1.00  0.00            
ATOM    209  H18 CV1     2      19.870  20.620  20.780  1.00  0.00            
ATOM    210  H19 CV1     2      20.170  19.890  18.400  1.00  0.00            
ATOM    211  H20 CV1     2      20.370  17.360  17.980  1.00  0.00            
ATOM    212  H21 CV1     2      20.470  15.840  19.860  1.00  0.00            
ATOM    213  H22 CV1     2      21.990  17.100  23.320  1.00  0.00            
ATOM    214  H23 CV1     2      24.300  16.070  23.560  1.00  0.00            
ATOM    215  H24 CV1     2      24.430  13.540  23.080  1.00  0.00            
ATOM    216  H25 CV1     2      22.500  12.370  22.070  1.00  0.00            
ATOM    217  H26 CV1     2      20.420  13.610  21.750  1.00  0.00            
TER
ENDMDL
MODEL        1
ATOM      1  H1  GCD     1      15.410  18.280  15.360  1.00  0.00            
ATOM      2  O1  GCD     1      15.570  18.280  14.410  1.00  0.00            
ATOM      3  C1  GCD     1      17.020  18.260  14.360  1.00  0.00            
ATOM      4  H2  GCD     1      17.510  18.460  13.390  1.00  0.00            
ATOM      5  H3  GCD     1      17.340  19.030  15.070  1.00  0.00            
ATOM      6  C2  GCD     1      17.510  16.940  14.950  1.00  0.00            
ATOM      7  H4  GCD     1      18.610  16.940  14.920  1.00  0.00            
ATOM      8  C3  GCD     1      16.950  15.750  14.180  1.00  0.00            
ATOM      9  H5  GCD     1      15.870  15.800  14.330  1.00  0.00            
ATOM     10  C4  GCD     1      17.520  14.490  14.800  1.00  0.00            
ATOM     11  H6  GCD     1      18.610  14.570  14.750  1.00  0.00            
ATOM     12  O2  GCD     1      17.070  13.260  14.070  1.00  0.00            
ATOM     13  H7  GCD     1      17.410  13.350  13.180  1.00  0.00            
ATOM     14  C5  GCD     1      17.160  14.450  16.300  1.00  0.00            
ATOM     15  H8  GCD     1      16.070  14.370  16.410  1.00  0.00            
ATOM     16  O3  GCD     1      17.840  13.280  16.880  1.00  0.00            
ATOM     17  H9  GCD     1      17.110  12.660  16.960  1.00  0.00            
ATOM     18  C6  GCD     1      17.520  15.730  17.000  1.00  0.00            
ATOM     19  O4  GCD     1      16.990  16.810  16.280  1.00  0.00            
ATOM     20  H10 GCD     1      17.030  15.720  17.980  1.00  0.00            
ATOM     21  O5  GCD     1      18.940  15.930  17.160  1.00  0.00            
ATOM     22  C7  GCD     1      19.430  16.120  18.470  1.00  0.00            
ATOM     23  H11 GCD     1      18.670  15.890  19.230  1.00  0.00            
ATOM     24  C8  GCD     1      20.630  15.190  18.420  1.00  0.00            
ATOM     25  H12 GCD     1      21.290  15.580  17.640  1.00  0.00            
ATOM     26  O6  GCD     1      20.230  13.860  18.150  1.00  0.00            
ATOM     27  H13 GCD     1      19.450  13.920  17.590  1.00  0.00            
ATOM     28  C9  GCD     1      21.370  15.230  19.710  1.00  0.00            
ATOM     29  H14 GCD     1      20.840  14.860  20.590  1.00  0.00            
ATOM     30  O7  GCD     1      22.600  14.530  19.750  1.00  0.00            
ATOM     31  H15 GCD     1      22.610  13.640  19.400  1.00  0.00            
ATOM     32  C10 GCD     1      21.660  16.710  20.040  1.00  0.00            
ATOM     33  H16 GCD     1      21.920  16.880  21.090  1.00  0.00            
ATOM     34  O8  GCD     1      20.470  17.450  20.010  1.00  0.00            
ATOM     35  C11 GCD     1      19.820  17.560  18.790  1.00  0.00            
ATOM     36  H17 GCD     1      20.570  17.810  18.030  1.00  0.00            
ATOM     37  C12 GCD     1      18.600  18.460  18.810  1.00  0.00            
ATOM     38  H18 GCD     1      17.730  18.050  19.320  1.00  0.00            
ATOM     39  H19 GCD     1      18.320  18.580  17.760  1.00  0.00            
ATOM     40  O9  GCD     1      19.010  19.680  19.470  1.00  0.00            
ATOM     41  H20 GCD     1      19.290  19.400  20.350  1.00  0.00            
ATOM     42  O10 GCD     1      22.700  17.210  19.220  1.00  0.00            
ATOM     43  C13 GCD     1      23.800  17.840  19.940  1.00  0.00            
ATOM     44  H21 GCD     1      23.570  17.870  21.010  1.00  0.00            
ATOM     45  C14 GCD     1      25.120  17.120  19.770  1.00  0.00            
ATOM     46  H22 GCD     1      25.250  16.870  18.710  1.00  0.00            
ATOM     47  O11 GCD     1      25.170  15.900  20.470  1.00  0.00            
ATOM     48  H23 GCD     1      24.360  15.460  20.180  1.00  0.00            
ATOM     49  C15 GCD     1      26.250  18.060  20.210  1.00  0.00            
ATOM     50  H24 GCD     1      26.150  18.160  21.290  1.00  0.00            
ATOM     51  O12 GCD     1      27.460  17.470  20.010  1.00  0.00            
ATOM     52  H25 GCD     1      27.470  16.650  20.530  1.00  0.00            
ATOM     53  C16 GCD     1      26.200  19.440  19.520  1.00  0.00            
ATOM     54  H26 GCD     1      27.010  19.990  20.000  1.00  0.00            
ATOM     55  O13 GCD     1      24.960  20.040  19.860  1.00  0.00            
ATOM     56  C17 GCD     1      23.770  19.280  19.470  1.00  0.00            
ATOM     57  H27 GCD     1      23.850  19.400  18.380  1.00  0.00            
ATOM     58  C18 GCD     1      22.510  20.010  19.840  1.00  0.00            
ATOM     59  H28 GCD     1      22.420  20.120  20.930  1.00  0.00            
ATOM     60  H29 GCD     1      21.640  19.700  19.240  1.00  0.00            
ATOM     61  O14 GCD     1      22.510  21.370  19.510  1.00  0.00            
ATOM     62  H30 GCD     1      21.600  21.680  19.390  1.00  0.00            
ATOM     63  O15 GCD     1      26.170  19.370  18.170  1.00  0.00            
ATOM     64  C19 GCD     1      27.420  19.770  17.590  1.00  0.00            
ATOM     65  H31 GCD     1      28.190  20.100  18.310  1.00  0.00            
ATOM     66  C20 GCD     1      27.890  18.600  16.670  1.00  0.00            
ATOM     67  H32 GCD     1      27.100  18.400  15.930  1.00  0.00            
ATOM     68  O16 GCD     1      28.060  17.430  17.450  1.00  0.00            
ATOM     69  H33 GCD     1      28.050  17.750  18.360  1.00  0.00            
ATOM     70  C21 GCD     1      29.120  18.970  15.970  1.00  0.00            
ATOM     71  H34 GCD     1      29.840  19.450  16.640  1.00  0.00            
ATOM     72  O17 GCD     1      29.770  17.890  15.210  1.00  0.00            
ATOM     73  H35 GCD     1      29.870  17.150  15.820  1.00  0.00            
ATOM     74  C22 GCD     1      28.840  20.200  15.070  1.00  0.00            
ATOM     75  H36 GCD     1      29.770  20.590  14.630  1.00  0.00            
ATOM     76  O18 GCD     1      28.410  21.240  15.880  1.00  0.00            
ATOM     77  C23 GCD     1      27.190  20.960  16.680  1.00  0.00            
ATOM     78  H37 GCD     1      26.380  20.700  15.990  1.00  0.00            
ATOM     79  C24 GCD     1      26.770  22.200  17.430  1.00  0.00            
ATOM     80  H38 GCD     1      27.450  22.380  18.270  1.00  0.00            
ATOM     81  H39 GCD     1      25.820  21.940  17.930  1.00  0.00            
ATOM     82  O19 GCD     1      26.680  23.250  16.480  1.00  0.00            
ATOM     83  H40 GCD     1      27.590  23.220  16.150  1.00  0.00            
ATOM     84  O20 GCD     1      27.860  20.000  14.030  1.00  0.00            
ATOM     85  C25 GCD     1      28.200  20.620  12.820  1.00  0.00            
ATOM     86  H41 GCD     1      29.050  21.290  13.000  1.00  0.00            
ATOM     87  C26 GCD     1      28.520  19.540  11.810  1.00  0.00            
ATOM     88  H42 GCD     1      27.600  18.940  11.890  1.00  0.00            
ATOM     89  O21 GCD     1      29.690  18.890  12.290  1.00  0.00            
ATOM     90  H43 GCD     1      29.540  18.670  13.220  1.00  0.00            
ATOM     91  C27 GCD     1      28.700  20.040  10.430  1.00  0.00            
ATOM     92  H44 GCD     1      29.580  20.700  10.380  1.00  0.00            
ATOM     93  O22 GCD     1      28.900  18.970   9.460  1.00  0.00            
ATOM     94  H45 GCD     1      28.040  18.620   9.240  1.00  0.00            
ATOM     95  C28 GCD     1      27.550  20.930  10.040  1.00  0.00            
ATOM     96  H46 GCD     1      27.910  21.420   9.120  1.00  0.00            
ATOM     97  O23 GCD     1      27.510  21.880  11.080  1.00  0.00            
ATOM     98  C29 GCD     1      27.080  21.520  12.360  1.00  0.00            
ATOM     99  H47 GCD     1      26.100  21.030  12.410  1.00  0.00            
ATOM    100  C30 GCD     1      26.920  22.740  13.230  1.00  0.00            
ATOM    101  H48 GCD     1      27.830  23.340  13.080  1.00  0.00            
ATOM    102  H49 GCD     1      27.010  22.470  14.280  1.00  0.00            
ATOM    103  O24 GCD     1      25.780  23.640  13.170  1.00  0.00            
ATOM    104  H50 GCD     1      25.890  24.460  13.670  1.00  0.00            
ATOM    105  O25 GCD     1      26.350  20.090   9.950  1.00  0.00            
ATOM    106  C31 GCD     1      25.580  20.120   8.780  1.00  0.00            
ATOM    107  H51 GCD     1      26.030  20.810   8.060  1.00  0.00            
ATOM    108  C32 GCD     1      25.350  18.690   8.160  1.00  0.00            
ATOM    109  H52 GCD     1      24.710  18.130   8.860  1.00  0.00            
ATOM    110  O26 GCD     1      26.530  17.970   7.840  1.00  0.00            
ATOM    111  H53 GCD     1      26.320  17.110   7.460  1.00  0.00            
ATOM    112  C33 GCD     1      24.510  18.910   6.820  1.00  0.00            
ATOM    113  H54 GCD     1      25.140  19.500   6.140  1.00  0.00            
ATOM    114  O27 GCD     1      24.150  17.590   6.200  1.00  0.00            
ATOM    115  H55 GCD     1      23.450  17.150   6.710  1.00  0.00            
ATOM    116  C34 GCD     1      23.280  19.730   7.120  1.00  0.00            
ATOM    117  H56 GCD     1      22.920  20.030   6.140  1.00  0.00            
ATOM    118  O28 GCD     1      23.470  20.920   7.820  1.00  0.00            
ATOM    119  C35 GCD     1      24.270  20.720   9.090  1.00  0.00            
ATOM    120  H57 GCD     1      23.670  20.120   9.780  1.00  0.00            
ATOM    121  C36 GCD     1      24.410  22.110   9.830  1.00  0.00            
ATOM    122  H58 GCD     1      25.220  22.750   9.450  1.00  0.00            
ATOM    123  H59 GCD     1      24.580  21.810  10.870  1.00  0.00            
ATOM    124  O29 GCD     1      23.240  22.930   9.810  1.00  0.00            
ATOM    125  H60 GCD     1      22.680  22.590   9.110  1.00  0.00            
ATOM    126  O30 GCD     1      22.330  18.930   7.810  1.00  0.00            
ATOM    127  C37 GCD     1      20.920  19.280   7.580  1.00  0.00            
ATOM    128  H61 GCD     1      20.880  20.140   6.890  1.00  0.00            
ATOM    129  C38 GCD     1      20.250  18.120   6.870  1.00  0.00            
ATOM    130  H62 GCD     1      20.430  17.240   7.500  1.00  0.00            
ATOM    131  O31 GCD     1      20.810  17.880   5.530  1.00  0.00            
ATOM    132  H63 GCD     1      20.600  18.640   4.980  1.00  0.00            
ATOM    133  C39 GCD     1      18.740  18.400   6.730  1.00  0.00            
ATOM    134  H64 GCD     1      18.610  19.210   6.010  1.00  0.00            
ATOM    135  O32 GCD     1      18.020  17.270   6.110  1.00  0.00            
ATOM    136  H65 GCD     1      17.120  17.600   6.020  1.00  0.00            
ATOM    137  C40 GCD     1      18.070  18.780   8.040  1.00  0.00            
ATOM    138  H66 GCD     1      16.990  18.970   8.080  1.00  0.00            
ATOM    139  O33 GCD     1      18.760  19.890   8.620  1.00  0.00            
ATOM    140  C41 GCD     1      20.190  19.650   8.890  1.00  0.00            
ATOM    141  H67 GCD     1      20.230  18.910   9.700  1.00  0.00            
ATOM    142  C42 GCD     1      20.750  20.870   9.560  1.00  0.00            
ATOM    143  H68 GCD     1      21.760  20.580   9.880  1.00  0.00            
ATOM    144  H69 GCD     1      20.290  20.980  10.550  1.00  0.00            
ATOM    145  O34 GCD     1      20.770  22.140   8.850  1.00  0.00            
ATOM    146  H70 GCD     1      19.860  22.430   8.910  1.00  0.00            
ATOM    147  O35 GCD     1      18.290  17.770   8.950  1.00  0.00            
ATOM    148  C43 GCD     1      17.160  17.000   9.480  1.00  0.00            
ATOM    149  H71 GCD     1      16.280  17.010   8.820  1.00  0.00            
ATOM    150  C44 GCD     1      17.670  15.580   9.720  1.00  0.00            
ATOM    151  H72 GCD     1      18.620  15.660  10.280  1.00  0.00            
ATOM    152  O36 GCD     1      18.020  14.950   8.490  1.00  0.00            
ATOM    153  H73 GCD     1      18.390  15.650   7.940  1.00  0.00            
ATOM    154  C45 GCD     1      16.670  14.790  10.510  1.00  0.00            
ATOM    155  H74 GCD     1      15.710  14.760   9.980  1.00  0.00            
ATOM    156  O37 GCD     1      17.000  13.410  10.780  1.00  0.00            
ATOM    157  H75 GCD     1      17.960  13.390  10.840  1.00  0.00            
ATOM    158  C46 GCD     1      16.330  15.580  11.850  1.00  0.00            
ATOM    159  H76 GCD     1      15.620  15.000  12.440  1.00  0.00            
ATOM    160  O38 GCD     1      17.410  15.770  12.810  1.00  0.00            
ATOM    161  O39 GCD     1      15.830  16.820  11.430  1.00  0.00            
ATOM    162  C47 GCD     1      16.730  17.750  10.800  1.00  0.00            
ATOM    163  H77 GCD     1      17.620  17.920  11.420  1.00  0.00            
ATOM    164  C48 GCD     1      15.930  19.040  10.550  1.00  0.00            
ATOM    165  H78 GCD     1      15.110  18.950   9.830  1.00  0.00            
ATOM    166  H79 GCD     1      16.670  19.700  10.070  1.00  0.00            
ATOM    167  O40 GCD     1      15.600  19.810  11.700  1.00  0.00            
ATOM    168  H80 GCD     1      15.220  19.230  12.370  1.00  0.00            
ATOM    169  C1  CV1     2      26.420  13.960  18.300  1.00  0.00            
ATOM    170  C2  CV1     2      26.450  14.870  17.000  1.00  0.00            
ATOM    171  N1  CV1     2      25.430  14.460  15.940  1.00  0.00            
ATOM    172  C3  CV1     2      25.490  15.400  14.770  1.00  0.00            
ATOM    173  C4  CV1     2      26.980  15.700  14.300  1.00  0.00            
ATOM    174  C5  CV1     2      23.970  14.430  16.510  1.00  0.00            
ATOM    175  C6  CV1     2      22.850  14.070  15.480  1.00  0.00            
ATOM    176  O1  CV1     2      22.430  15.350  14.870  1.00  0.00            
ATOM    177  C7  CV1     2      21.340  15.390  14.050  1.00  0.00            
ATOM    178  O2  CV1     2      20.830  14.330  13.730  1.00  0.00            
ATOM    179  C8  CV1     2      21.350  16.560  13.150  1.00  0.00            
ATOM    180  C9  CV1     2      20.880  17.850  13.840  1.00  0.00            
ATOM    181  C10 CV1     2      20.210  18.860  13.110  1.00  0.00            
ATOM    182  C11 CV1     2      19.730  20.040  13.690  1.00  0.00            
ATOM    183  C12 CV1     2      19.960  20.260  15.070  1.00  0.00            
ATOM    184  C13 CV1     2      20.650  19.310  15.860  1.00  0.00            
ATOM    185  C14 CV1     2      21.110  18.110  15.250  1.00  0.00            
ATOM    186  C15 CV1     2      22.660  16.710  12.430  1.00  0.00            
ATOM    187  C16 CV1     2      23.160  15.620  11.710  1.00  0.00            
ATOM    188  C17 CV1     2      24.440  15.700  11.140  1.00  0.00            
ATOM    189  C18 CV1     2      25.180  16.910  11.110  1.00  0.00            
ATOM    190  C19 CV1     2      24.640  18.000  11.770  1.00  0.00            
ATOM    191  C20 CV1     2      23.290  17.970  12.330  1.00  0.00            
ATOM    192  H1  CV1     2      26.960  14.330  19.180  1.00  0.00            
ATOM    193  H2  CV1     2      25.450  13.890  18.790  1.00  0.00            
ATOM    194  H3  CV1     2      26.750  12.970  17.970  1.00  0.00            
ATOM    195  H4  CV1     2      27.470  14.820  16.610  1.00  0.00            
ATOM    196  H5  CV1     2      26.090  15.870  17.230  1.00  0.00            
ATOM    197  H6  CV1     2      25.700  13.550  15.540  1.00  0.00            
ATOM    198  H7  CV1     2      24.900  16.300  14.940  1.00  0.00            
ATOM    199  H8  CV1     2      24.960  14.870  13.970  1.00  0.00            
ATOM    200  H9  CV1     2      27.070  16.340  13.410  1.00  0.00            
ATOM    201  H10 CV1     2      27.570  16.150  15.110  1.00  0.00            
ATOM    202  H11 CV1     2      27.420  14.770  13.920  1.00  0.00            
ATOM    203  H12 CV1     2      23.640  15.390  16.900  1.00  0.00            
ATOM    204  H13 CV1     2      23.950  13.790  17.400  1.00  0.00            
ATOM    205  H14 CV1     2      22.040  13.560  16.020  1.00  0.00            
ATOM    206  H15 CV1     2      23.200  13.410  14.680  1.00  0.00            
ATOM    207  H16 CV1     2      20.550  16.280  12.450  1.00  0.00            
ATOM    208  H17 CV1     2      19.920  18.720  12.070  1.00  0.00            
ATOM    209  H18 CV1     2      19.330  20.850  13.100  1.00  0.00            
ATOM    210  H19 CV1     2      19.670  21.210  15.500  1.00  0.00            
ATOM    211  H20 CV1     2      20.830  19.550  16.900  1.00  0.00            
ATOM    212  H21 CV1     2      21.780  17.490  15.850  1.00  0.00            
ATOM    213  H22 CV1     2      22.490  14.770  11.650  1.00  0.00            
ATOM    214  H23 CV1     2      24.720  14.800  10.620  1.00  0.00            
ATOM    215  H24 CV1     2      26.180  17.030  10.700  1.00  0.00            
ATOM    216  H25 CV1     2      25.190  18.930  11.740  1.00  0.00            
ATOM    217  H26 CV1     2      22.790  18.830  12.760  1.00  0.00            
TER
ENDMDL
MODEL        1
ATOM      1  H1  GCD     1      20.400  15.930  26.970  1.00  0.00            
ATOM      2  O1  GCD     1      19.820  15.790  27.720  1.00  0.00            
ATOM      3  C1  GCD     1      18.690  16.610  27.620  1.00  0.00            
ATOM      4  H2  GCD     1      18.390  17.000  28.600  1.00  0.00            
ATOM      5  H3  GCD     1      18.950  17.490  27.010  1.00  0.00            
ATOM      6  C2  GCD     1      17.500  15.850  26.890  1.00  0.00            
ATOM      7  H4  GCD     1      17.830  15.340  25.980  1.00  0.00            
ATOM      8  C3  GCD     1      16.290  16.780  26.690  1.00  0.00            
ATOM      9  H5  GCD     1      16.010  17.300  27.610  1.00  0.00            
ATOM     10  C4  GCD     1      15.100  15.930  26.260  1.00  0.00            
ATOM     11  H6  GCD     1      15.330  15.490  25.280  1.00  0.00            
ATOM     12  O2  GCD     1      13.890  16.620  26.170  1.00  0.00            
ATOM     13  H7  GCD     1      13.940  17.210  25.410  1.00  0.00            
ATOM     14  C5  GCD     1      14.830  14.620  27.030  1.00  0.00            
ATOM     15  H8  GCD     1      14.450  14.830  28.040  1.00  0.00            
ATOM     16  O3  GCD     1      13.790  13.750  26.450  1.00  0.00            
ATOM     17  H9  GCD     1      14.230  13.190  25.800  1.00  0.00            
ATOM     18  C6  GCD     1      16.150  13.880  27.250  1.00  0.00            
ATOM     19  O4  GCD     1      17.080  14.780  27.750  1.00  0.00            
ATOM     20  H10 GCD     1      15.950  13.160  28.040  1.00  0.00            
ATOM     21  O5  GCD     1      16.650  13.270  26.070  1.00  0.00            
ATOM     22  C7  GCD     1      16.750  11.890  26.200  1.00  0.00            
ATOM     23  H11 GCD     1      16.180  11.410  27.000  1.00  0.00            
ATOM     24  C8  GCD     1      16.150  11.220  24.930  1.00  0.00            
ATOM     25  H12 GCD     1      16.620  11.630  24.030  1.00  0.00            
ATOM     26  O6  GCD     1      14.770  11.470  24.840  1.00  0.00            
ATOM     27  H13 GCD     1      14.660  11.720  23.920  1.00  0.00            
ATOM     28  C9  GCD     1      16.490   9.730  24.900  1.00  0.00            
ATOM     29  H14 GCD     1      16.060   9.280  25.800  1.00  0.00            
ATOM     30  O7  GCD     1      15.920   9.180  23.690  1.00  0.00            
ATOM     31  H15 GCD     1      15.470   8.330  23.780  1.00  0.00            
ATOM     32  C10 GCD     1      17.940   9.430  25.070  1.00  0.00            
ATOM     33  H16 GCD     1      18.010   8.360  25.280  1.00  0.00            
ATOM     34  O8  GCD     1      18.520  10.180  26.120  1.00  0.00            
ATOM     35  C11 GCD     1      18.270  11.570  26.260  1.00  0.00            
ATOM     36  H17 GCD     1      18.650  12.080  25.360  1.00  0.00            
ATOM     37  C12 GCD     1      19.030  12.090  27.510  1.00  0.00            
ATOM     38  H18 GCD     1      18.520  11.560  28.320  1.00  0.00            
ATOM     39  H19 GCD     1      18.960  13.190  27.520  1.00  0.00            
ATOM     40  O9  GCD     1      20.420  11.860  27.370  1.00  0.00            
ATOM     41  H20 GCD     1      20.610  12.100  26.450  1.00  0.00            
ATOM     42  O10 GCD     1      18.680   9.670  23.880  1.00  0.00            
ATOM     43  C13 GCD     1      19.320   8.510  23.270  1.00  0.00            
ATOM     44  H21 GCD     1      18.850   7.580  23.590  1.00  0.00            
ATOM     45  C14 GCD     1      19.100   8.550  21.710  1.00  0.00            
ATOM     46  H22 GCD     1      19.260   9.580  21.360  1.00  0.00            
ATOM     47  O11 GCD     1      17.690   8.270  21.530  1.00  0.00            
ATOM     48  H23 GCD     1      17.230   8.850  22.140  1.00  0.00            
ATOM     49  C15 GCD     1      20.090   7.610  20.920  1.00  0.00            
ATOM     50  H24 GCD     1      19.750   6.570  21.020  1.00  0.00            
ATOM     51  O12 GCD     1      20.180   7.820  19.490  1.00  0.00            
ATOM     52  H25 GCD     1      19.400   7.460  19.060  1.00  0.00            
ATOM     53  C16 GCD     1      21.480   7.730  21.480  1.00  0.00            
ATOM     54  H26 GCD     1      22.090   7.040  20.890  1.00  0.00            
ATOM     55  O13 GCD     1      21.400   7.420  22.830  1.00  0.00            
ATOM     56  C17 GCD     1      20.760   8.420  23.680  1.00  0.00            
ATOM     57  H27 GCD     1      21.300   9.360  23.530  1.00  0.00            
ATOM     58  C18 GCD     1      21.000   7.950  25.150  1.00  0.00            
ATOM     59  H28 GCD     1      20.970   8.800  25.850  1.00  0.00            
ATOM     60  H29 GCD     1      22.020   7.540  25.240  1.00  0.00            
ATOM     61  O14 GCD     1      20.050   7.010  25.620  1.00  0.00            
ATOM     62  H30 GCD     1      20.210   6.140  25.240  1.00  0.00            
ATOM     63  O15 GCD     1      21.960   9.020  21.270  1.00  0.00            
ATOM     64  C19 GCD     1      23.250   9.140  20.690  1.00  0.00            
ATOM     65  H31 GCD     1      23.670   8.130  20.690  1.00  0.00            
ATOM     66  C20 GCD     1      23.120   9.760  19.310  1.00  0.00            
ATOM     67  H32 GCD     1      22.520  10.680  19.390  1.00  0.00            
ATOM     68  O16 GCD     1      22.590   8.780  18.420  1.00  0.00            
ATOM     69  H33 GCD     1      21.790   8.400  18.820  1.00  0.00            
ATOM     70  C21 GCD     1      24.470  10.140  18.820  1.00  0.00            
ATOM     71  H34 GCD     1      25.100   9.240  18.760  1.00  0.00            
ATOM     72  O17 GCD     1      24.490  10.780  17.540  1.00  0.00            
ATOM     73  H35 GCD     1      23.810  10.240  17.120  1.00  0.00            
ATOM     74  C22 GCD     1      25.230  10.950  19.760  1.00  0.00            
ATOM     75  H36 GCD     1      26.280  11.060  19.470  1.00  0.00            
ATOM     76  O18 GCD     1      25.250  10.260  21.000  1.00  0.00            
ATOM     77  C23 GCD     1      24.010  10.020  21.620  1.00  0.00            
ATOM     78  H37 GCD     1      23.460  10.950  21.810  1.00  0.00            
ATOM     79  C24 GCD     1      24.280   9.410  23.010  1.00  0.00            
ATOM     80  H38 GCD     1      23.350   9.360  23.590  1.00  0.00            
ATOM     81  H39 GCD     1      25.010  10.050  23.540  1.00  0.00            
ATOM     82  O19 GCD     1      24.860   8.100  23.030  1.00  0.00            
ATOM     83  H40 GCD     1      25.750   8.110  22.660  1.00  0.00            
ATOM     84  O20 GCD     1      24.700  12.320  20.000  1.00  0.00            
ATOM     85  C25 GCD     1      25.650  13.290  19.750  1.00  0.00            
ATOM     86  H41 GCD     1      26.690  12.950  19.660  1.00  0.00            
ATOM     87  C26 GCD     1      25.270  14.190  18.550  1.00  0.00            
ATOM     88  H42 GCD     1      24.310  14.650  18.800  1.00  0.00            
ATOM     89  O21 GCD     1      25.150  13.420  17.310  1.00  0.00            
ATOM     90  H43 GCD     1      24.560  12.690  17.560  1.00  0.00            
ATOM     91  C27 GCD     1      26.310  15.300  18.370  1.00  0.00            
ATOM     92  H44 GCD     1      27.330  14.880  18.380  1.00  0.00            
ATOM     93  O22 GCD     1      26.150  16.130  17.220  1.00  0.00            
ATOM     94  H45 GCD     1      25.420  16.750  17.260  1.00  0.00            
ATOM     95  C28 GCD     1      26.290  16.160  19.620  1.00  0.00            
ATOM     96  H46 GCD     1      27.050  16.950  19.630  1.00  0.00            
ATOM     97  O23 GCD     1      26.560  15.370  20.800  1.00  0.00            
ATOM     98  C29 GCD     1      25.680  14.240  20.940  1.00  0.00            
ATOM     99  H47 GCD     1      24.680  14.660  21.120  1.00  0.00            
ATOM    100  C30 GCD     1      26.180  13.560  22.170  1.00  0.00            
ATOM    101  H48 GCD     1      27.200  13.200  22.010  1.00  0.00            
ATOM    102  H49 GCD     1      25.580  12.660  22.370  1.00  0.00            
ATOM    103  O24 GCD     1      26.050  14.430  23.360  1.00  0.00            
ATOM    104  H50 GCD     1      25.530  13.860  23.930  1.00  0.00            
ATOM    105  O25 GCD     1      25.050  16.930  19.770  1.00  0.00            
ATOM    106  C31 GCD     1      25.060  18.320  19.590  1.00  0.00            
ATOM    107  H51 GCD     1      26.030  18.680  19.230  1.00  0.00            
ATOM    108  C32 GCD     1      23.930  18.590  18.590  1.00  0.00            
ATOM    109  H52 GCD     1      23.060  18.010  18.930  1.00  0.00            
ATOM    110  O26 GCD     1      24.320  18.120  17.240  1.00  0.00            
ATOM    111  H53 GCD     1      24.030  18.690  16.510  1.00  0.00            
ATOM    112  C33 GCD     1      23.630  20.110  18.590  1.00  0.00            
ATOM    113  H54 GCD     1      24.540  20.580  18.190  1.00  0.00            
ATOM    114  O27 GCD     1      22.540  20.450  17.720  1.00  0.00            
ATOM    115  H55 GCD     1      21.720  20.090  18.070  1.00  0.00            
ATOM    116  C34 GCD     1      23.400  20.720  19.960  1.00  0.00            
ATOM    117  H56 GCD     1      23.320  21.810  19.960  1.00  0.00            
ATOM    118  O28 GCD     1      24.440  20.380  20.820  1.00  0.00            
ATOM    119  C35 GCD     1      24.740  18.980  20.970  1.00  0.00            
ATOM    120  H57 GCD     1      23.980  18.350  21.450  1.00  0.00            
ATOM    121  C36 GCD     1      26.020  18.850  21.830  1.00  0.00            
ATOM    122  H58 GCD     1      26.170  17.780  22.030  1.00  0.00            
ATOM    123  H59 GCD     1      25.960  19.400  22.790  1.00  0.00            
ATOM    124  O29 GCD     1      27.270  19.340  21.210  1.00  0.00            
ATOM    125  H60 GCD     1      27.200  20.290  21.380  1.00  0.00            
ATOM    126  O30 GCD     1      22.130  20.170  20.440  1.00  0.00            
ATOM    127  C37 GCD     1      21.120  21.140  20.650  1.00  0.00            
ATOM    128  H61 GCD     1      21.360  22.030  20.050  1.00  0.00            
ATOM    129  C38 GCD     1      19.860  20.530  20.170  1.00  0.00            
ATOM    130  H62 GCD     1      19.760  19.550  20.660  1.00  0.00            
ATOM    131  O31 GCD     1      19.820  20.450  18.750  1.00  0.00            
ATOM    132  H63 GCD     1      18.950  20.550  18.360  1.00  0.00            
ATOM    133  C39 GCD     1      18.620  21.330  20.540  1.00  0.00            
ATOM    134  H64 GCD     1      18.600  22.300  20.030  1.00  0.00            
ATOM    135  O32 GCD     1      17.370  20.690  20.250  1.00  0.00            
ATOM    136  H65 GCD     1      17.300  20.800  19.300  1.00  0.00            
ATOM    137  C40 GCD     1      18.670  21.610  22.020  1.00  0.00            
ATOM    138  H66 GCD     1      17.830  22.240  22.320  1.00  0.00            
ATOM    139  O33 GCD     1      19.880  22.310  22.260  1.00  0.00            
ATOM    140  C41 GCD     1      21.070  21.500  22.110  1.00  0.00            
ATOM    141  H67 GCD     1      21.040  20.580  22.710  1.00  0.00            
ATOM    142  C42 GCD     1      22.280  22.240  22.590  1.00  0.00            
ATOM    143  H68 GCD     1      22.320  23.200  22.070  1.00  0.00            
ATOM    144  H69 GCD     1      23.160  21.600  22.420  1.00  0.00            
ATOM    145  O34 GCD     1      22.100  22.540  23.990  1.00  0.00            
ATOM    146  H70 GCD     1      21.320  23.090  24.080  1.00  0.00            
ATOM    147  O35 GCD     1      18.540  20.450  22.830  1.00  0.00            
ATOM    148  C43 GCD     1      17.420  20.480  23.810  1.00  0.00            
ATOM    149  H71 GCD     1      17.100  21.520  23.990  1.00  0.00            
ATOM    150  C44 GCD     1      16.280  19.550  23.310  1.00  0.00            
ATOM    151  H72 GCD     1      16.690  18.560  23.080  1.00  0.00            
ATOM    152  O36 GCD     1      15.740  20.110  22.160  1.00  0.00            
ATOM    153  H73 GCD     1      16.450  20.120  21.510  1.00  0.00            
ATOM    154  C45 GCD     1      15.230  19.300  24.390  1.00  0.00            
ATOM    155  H74 GCD     1      14.680  20.220  24.610  1.00  0.00            
ATOM    156  O37 GCD     1      14.380  18.300  23.860  1.00  0.00            
ATOM    157  H75 GCD     1      13.520  18.650  23.600  1.00  0.00            
ATOM    158  C46 GCD     1      15.890  18.910  25.700  1.00  0.00            
ATOM    159  H76 GCD     1      15.150  18.870  26.510  1.00  0.00            
ATOM    160  O38 GCD     1      16.540  17.670  25.620  1.00  0.00            
ATOM    161  O39 GCD     1      16.820  19.950  26.020  1.00  0.00            
ATOM    162  C47 GCD     1      17.890  20.070  25.190  1.00  0.00            
ATOM    163  H77 GCD     1      18.400  19.100  25.100  1.00  0.00            
ATOM    164  C48 GCD     1      18.880  21.030  25.750  1.00  0.00            
ATOM    165  H78 GCD     1      19.640  21.110  24.960  1.00  0.00            
ATOM    166  H79 GCD     1      19.350  20.550  26.620  1.00  0.00            
ATOM    167  O40 GCD     1      18.330  22.350  26.100  1.00  0.00            
ATOM    168  H80 GCD     1      17.380  22.400  25.910  1.00  0.00            
ATOM    169  C1  CV1     2      17.610  17.420  19.350  1.00  0.00            
ATOM    170  C2  CV1     2      17.660  15.860  19.500  1.00  0.00            
ATOM    171  N1  CV1     2      16.460  15.270  20.310  1.00  0.00            
ATOM    172  C3  CV1     2      15.140  15.370  19.510  1.00  0.00            
ATOM    173  C4  CV1     2      15.100  14.370  18.330  1.00  0.00            
ATOM    174  C5  CV1     2      16.280  15.940  21.630  1.00  0.00            
ATOM    175  C6  CV1     2      17.370  15.770  22.770  1.00  0.00            
ATOM    176  O1  CV1     2      18.560  16.460  22.440  1.00  0.00            
ATOM    177  C7  CV1     2      19.580  16.470  23.270  1.00  0.00            
ATOM    178  O2  CV1     2      19.600  15.970  24.390  1.00  0.00            
ATOM    179  C8  CV1     2      20.790  16.850  22.470  1.00  0.00            
ATOM    180  C9  CV1     2      21.870  17.420  23.360  1.00  0.00            
ATOM    181  C10 CV1     2      21.590  18.490  24.210  1.00  0.00            
ATOM    182  C11 CV1     2      22.580  19.080  24.980  1.00  0.00            
ATOM    183  C12 CV1     2      23.870  18.540  24.930  1.00  0.00            
ATOM    184  C13 CV1     2      24.220  17.440  24.170  1.00  0.00            
ATOM    185  C14 CV1     2      23.200  16.930  23.370  1.00  0.00            
ATOM    186  C15 CV1     2      21.270  15.860  21.430  1.00  0.00            
ATOM    187  C16 CV1     2      21.170  16.140  20.000  1.00  0.00            
ATOM    188  C17 CV1     2      21.560  15.210  19.020  1.00  0.00            
ATOM    189  C18 CV1     2      21.910  13.910  19.500  1.00  0.00            
ATOM    190  C19 CV1     2      21.960  13.600  20.810  1.00  0.00            
ATOM    191  C20 CV1     2      21.680  14.560  21.800  1.00  0.00            
ATOM    192  H1  CV1     2      18.420  17.780  18.700  1.00  0.00            
ATOM    193  H2  CV1     2      16.620  17.630  18.920  1.00  0.00            
ATOM    194  H3  CV1     2      17.740  17.990  20.280  1.00  0.00            
ATOM    195  H4  CV1     2      18.570  15.660  20.060  1.00  0.00            
ATOM    196  H5  CV1     2      17.600  15.400  18.510  1.00  0.00            
ATOM    197  H6  CV1     2      16.650  14.270  20.440  1.00  0.00            
ATOM    198  H7  CV1     2      15.030  16.380  19.140  1.00  0.00            
ATOM    199  H8  CV1     2      14.350  15.050  20.190  1.00  0.00            
ATOM    200  H9  CV1     2      14.750  14.900  17.440  1.00  0.00            
ATOM    201  H10 CV1     2      16.050  13.900  18.050  1.00  0.00            
ATOM    202  H11 CV1     2      14.590  13.420  18.530  1.00  0.00            
ATOM    203  H12 CV1     2      15.340  15.620  22.080  1.00  0.00            
ATOM    204  H13 CV1     2      16.190  17.010  21.450  1.00  0.00            
ATOM    205  H14 CV1     2      17.640  14.750  23.080  1.00  0.00            
ATOM    206  H15 CV1     2      16.980  16.290  23.650  1.00  0.00            
ATOM    207  H16 CV1     2      20.420  17.730  21.930  1.00  0.00            
ATOM    208  H17 CV1     2      20.580  18.850  24.340  1.00  0.00            
ATOM    209  H18 CV1     2      22.260  19.870  25.660  1.00  0.00            
ATOM    210  H19 CV1     2      24.600  18.940  25.630  1.00  0.00            
ATOM    211  H20 CV1     2      25.230  17.050  24.170  1.00  0.00            
ATOM    212  H21 CV1     2      23.520  16.150  22.680  1.00  0.00            
ATOM    213  H22 CV1     2      20.920  17.150  19.660  1.00  0.00            
ATOM    214  H23 CV1     2      21.430  15.480  17.970  1.00  0.00            
ATOM    215  H24 CV1     2      22.230  13.160  18.780  1.00  0.00            
ATOM    216  H25 CV1     2      22.410  12.660  21.140  1.00  0.00            
ATOM    217  H26 CV1     2      21.940  14.300  22.820  1.00  0.00            
TER
ENDMDL
MODEL        1
ATOM      1  H1  GCD     1      16.960  26.960  33.220  1.00  0.00            
ATOM      2  O1  GCD     1      16.190  26.380  33.100  1.00  0.00            
ATOM      3  C1  GCD     1      16.380  25.490  31.940  1.00  0.00            
ATOM      4  H2  GCD     1      17.000  26.010  31.200  1.00  0.00            
ATOM      5  H3  GCD     1      17.020  24.650  32.230  1.00  0.00            
ATOM      6  C2  GCD     1      15.120  25.030  31.210  1.00  0.00            
ATOM      7  H4  GCD     1      15.390  24.580  30.240  1.00  0.00            
ATOM      8  C3  GCD     1      14.250  26.230  30.790  1.00  0.00            
ATOM      9  H5  GCD     1      13.930  26.870  31.620  1.00  0.00            
ATOM     10  C4  GCD     1      13.080  25.720  29.970  1.00  0.00            
ATOM     11  H6  GCD     1      13.390  25.170  29.080  1.00  0.00            
ATOM     12  O2  GCD     1      12.240  26.730  29.460  1.00  0.00            
ATOM     13  H7  GCD     1      11.330  26.430  29.510  1.00  0.00            
ATOM     14  C5  GCD     1      12.260  24.810  30.840  1.00  0.00            
ATOM     15  H8  GCD     1      12.070  25.380  31.760  1.00  0.00            
ATOM     16  O3  GCD     1      11.070  24.320  30.140  1.00  0.00            
ATOM     17  H9  GCD     1      11.210  23.400  29.880  1.00  0.00            
ATOM     18  C6  GCD     1      13.120  23.650  31.310  1.00  0.00            
ATOM     19  O4  GCD     1      14.340  24.070  32.000  1.00  0.00            
ATOM     20  H10 GCD     1      12.540  23.090  32.040  1.00  0.00            
ATOM     21  O5  GCD     1      13.540  22.840  30.190  1.00  0.00            
ATOM     22  C7  GCD     1      13.500  21.420  30.340  1.00  0.00            
ATOM     23  H11 GCD     1      13.350  21.090  31.380  1.00  0.00            
ATOM     24  C8  GCD     1      12.540  20.850  29.270  1.00  0.00            
ATOM     25  H12 GCD     1      12.840  21.300  28.320  1.00  0.00            
ATOM     26  O6  GCD     1      11.220  21.310  29.620  1.00  0.00            
ATOM     27  H13 GCD     1      10.630  20.970  28.940  1.00  0.00            
ATOM     28  C9  GCD     1      12.590  19.310  29.200  1.00  0.00            
ATOM     29  H14 GCD     1      12.290  18.960  30.190  1.00  0.00            
ATOM     30  O7  GCD     1      11.640  18.830  28.270  1.00  0.00            
ATOM     31  H15 GCD     1      12.120  18.900  27.430  1.00  0.00            
ATOM     32  C10 GCD     1      14.030  18.890  29.000  1.00  0.00            
ATOM     33  H16 GCD     1      14.190  17.820  29.090  1.00  0.00            
ATOM     34  O8  GCD     1      14.750  19.430  29.980  1.00  0.00            
ATOM     35  C11 GCD     1      14.890  20.890  29.990  1.00  0.00            
ATOM     36  H17 GCD     1      15.230  21.250  29.010  1.00  0.00            
ATOM     37  C12 GCD     1      15.980  21.320  30.930  1.00  0.00            
ATOM     38  H18 GCD     1      15.630  21.260  31.970  1.00  0.00            
ATOM     39  H19 GCD     1      16.310  22.350  30.760  1.00  0.00            
ATOM     40  O9  GCD     1      17.190  20.600  30.870  1.00  0.00            
ATOM     41  H20 GCD     1      16.880  19.680  30.900  1.00  0.00            
ATOM     42  O10 GCD     1      14.490  19.400  27.760  1.00  0.00            
ATOM     43  C13 GCD     1      14.920  18.510  26.720  1.00  0.00            
ATOM     44  H21 GCD     1      14.860  17.490  27.130  1.00  0.00            
ATOM     45  C14 GCD     1      14.010  18.690  25.510  1.00  0.00            
ATOM     46  H22 GCD     1      14.090  19.700  25.080  1.00  0.00            
ATOM     47  O11 GCD     1      12.640  18.320  25.830  1.00  0.00            
ATOM     48  H23 GCD     1      12.270  18.500  24.960  1.00  0.00            
ATOM     49  C15 GCD     1      14.580  17.760  24.410  1.00  0.00            
ATOM     50  H24 GCD     1      14.600  16.730  24.790  1.00  0.00            
ATOM     51  O12 GCD     1      13.760  17.740  23.150  1.00  0.00            
ATOM     52  H25 GCD     1      13.090  17.070  23.320  1.00  0.00            
ATOM     53  C16 GCD     1      16.020  18.050  24.110  1.00  0.00            
ATOM     54  H26 GCD     1      16.400  17.320  23.400  1.00  0.00            
ATOM     55  O13 GCD     1      16.750  18.040  25.280  1.00  0.00            
ATOM     56  C17 GCD     1      16.390  18.760  26.400  1.00  0.00            
ATOM     57  H27 GCD     1      16.470  19.840  26.220  1.00  0.00            
ATOM     58  C18 GCD     1      17.370  18.380  27.540  1.00  0.00            
ATOM     59  H28 GCD     1      17.340  17.300  27.690  1.00  0.00            
ATOM     60  H29 GCD     1      16.970  18.860  28.440  1.00  0.00            
ATOM     61  O14 GCD     1      18.640  18.980  27.340  1.00  0.00            
ATOM     62  H30 GCD     1      19.130  18.460  26.690  1.00  0.00            
ATOM     63  O15 GCD     1      16.150  19.340  23.530  1.00  0.00            
ATOM     64  C19 GCD     1      17.260  19.300  22.590  1.00  0.00            
ATOM     65  H31 GCD     1      17.780  18.340  22.680  1.00  0.00            
ATOM     66  C20 GCD     1      16.620  19.530  21.240  1.00  0.00            
ATOM     67  H32 GCD     1      16.030  20.450  21.190  1.00  0.00            
ATOM     68  O16 GCD     1      15.720  18.440  21.030  1.00  0.00            
ATOM     69  H33 GCD     1      14.980  18.510  21.630  1.00  0.00            
ATOM     70  C21 GCD     1      17.630  19.550  20.120  1.00  0.00            
ATOM     71  H34 GCD     1      18.110  18.570  20.020  1.00  0.00            
ATOM     72  O17 GCD     1      17.070  19.900  18.840  1.00  0.00            
ATOM     73  H35 GCD     1      16.140  19.680  18.840  1.00  0.00            
ATOM     74  C22 GCD     1      18.810  20.460  20.470  1.00  0.00            
ATOM     75  H36 GCD     1      19.570  20.180  19.730  1.00  0.00            
ATOM     76  O18 GCD     1      19.260  20.260  21.850  1.00  0.00            
ATOM     77  C23 GCD     1      18.210  20.500  22.760  1.00  0.00            
ATOM     78  H37 GCD     1      17.710  21.440  22.490  1.00  0.00            
ATOM     79  C24 GCD     1      18.750  20.750  24.170  1.00  0.00            
ATOM     80  H38 GCD     1      19.060  19.770  24.540  1.00  0.00            
ATOM     81  H39 GCD     1      17.980  20.950  24.920  1.00  0.00            
ATOM     82  O19 GCD     1      19.810  21.740  24.360  1.00  0.00            
ATOM     83  H40 GCD     1      20.610  21.470  23.880  1.00  0.00            
ATOM     84  O20 GCD     1      18.490  21.820  20.340  1.00  0.00            
ATOM     85  C25 GCD     1      19.380  22.550  19.540  1.00  0.00            
ATOM     86  H41 GCD     1      20.220  21.940  19.170  1.00  0.00            
ATOM     87  C26 GCD     1      18.520  23.070  18.370  1.00  0.00            
ATOM     88  H42 GCD     1      17.610  23.430  18.860  1.00  0.00            
ATOM     89  O21 GCD     1      18.260  22.050  17.430  1.00  0.00            
ATOM     90  H43 GCD     1      17.870  21.340  17.940  1.00  0.00            
ATOM     91  C27 GCD     1      19.240  24.350  17.760  1.00  0.00            
ATOM     92  H44 GCD     1      20.120  24.020  17.190  1.00  0.00            
ATOM     93  O22 GCD     1      18.330  25.030  16.930  1.00  0.00            
ATOM     94  H45 GCD     1      18.380  24.580  16.080  1.00  0.00            
ATOM     95  C28 GCD     1      19.450  25.380  18.870  1.00  0.00            
ATOM     96  H46 GCD     1      19.870  26.250  18.360  1.00  0.00            
ATOM     97  O23 GCD     1      20.390  24.750  19.770  1.00  0.00            
ATOM     98  C29 GCD     1      19.970  23.580  20.470  1.00  0.00            
ATOM     99  H47 GCD     1      19.250  23.950  21.210  1.00  0.00            
ATOM    100  C30 GCD     1      21.080  22.980  21.270  1.00  0.00            
ATOM    101  H48 GCD     1      20.700  22.150  21.870  1.00  0.00            
ATOM    102  H49 GCD     1      21.390  23.660  22.080  1.00  0.00            
ATOM    103  O24 GCD     1      22.280  22.610  20.600  1.00  0.00            
ATOM    104  H50 GCD     1      22.660  23.410  20.230  1.00  0.00            
ATOM    105  O25 GCD     1      18.320  25.770  19.610  1.00  0.00            
ATOM    106  C31 GCD     1      17.970  27.170  19.560  1.00  0.00            
ATOM    107  H51 GCD     1      18.350  27.560  18.610  1.00  0.00            
ATOM    108  C32 GCD     1      16.410  27.170  19.590  1.00  0.00            
ATOM    109  H52 GCD     1      16.140  26.760  20.580  1.00  0.00            
ATOM    110  O26 GCD     1      15.860  26.380  18.540  1.00  0.00            
ATOM    111  H53 GCD     1      16.640  25.950  18.190  1.00  0.00            
ATOM    112  C33 GCD     1      15.930  28.630  19.580  1.00  0.00            
ATOM    113  H54 GCD     1      16.210  29.000  18.590  1.00  0.00            
ATOM    114  O27 GCD     1      14.530  28.780  19.610  1.00  0.00            
ATOM    115  H55 GCD     1      14.150  28.030  19.160  1.00  0.00            
ATOM    116  C34 GCD     1      16.690  29.500  20.600  1.00  0.00            
ATOM    117  H56 GCD     1      16.510  30.580  20.510  1.00  0.00            
ATOM    118  O28 GCD     1      18.050  29.320  20.440  1.00  0.00            
ATOM    119  C35 GCD     1      18.500  28.010  20.680  1.00  0.00            
ATOM    120  H57 GCD     1      18.160  27.590  21.640  1.00  0.00            
ATOM    121  C36 GCD     1      20.040  28.100  20.740  1.00  0.00            
ATOM    122  H58 GCD     1      20.430  28.580  19.830  1.00  0.00            
ATOM    123  H59 GCD     1      20.400  27.070  20.700  1.00  0.00            
ATOM    124  O29 GCD     1      20.540  28.750  21.860  1.00  0.00            
ATOM    125  H60 GCD     1      20.410  28.080  22.550  1.00  0.00            
ATOM    126  O30 GCD     1      16.350  29.130  21.950  1.00  0.00            
ATOM    127  C37 GCD     1      16.080  30.250  22.840  1.00  0.00            
ATOM    128  H61 GCD     1      16.040  31.170  22.240  1.00  0.00            
ATOM    129  C38 GCD     1      14.710  29.910  23.330  1.00  0.00            
ATOM    130  H62 GCD     1      14.670  28.870  23.670  1.00  0.00            
ATOM    131  O31 GCD     1      13.750  29.870  22.270  1.00  0.00            
ATOM    132  H63 GCD     1      14.060  29.280  21.570  1.00  0.00            
ATOM    133  C39 GCD     1      14.220  30.830  24.470  1.00  0.00            
ATOM    134  H64 GCD     1      13.990  31.820  24.040  1.00  0.00            
ATOM    135  O32 GCD     1      12.960  30.400  24.960  1.00  0.00            
ATOM    136  H65 GCD     1      12.360  30.880  24.380  1.00  0.00            
ATOM    137  C40 GCD     1      15.340  30.900  25.590  1.00  0.00            
ATOM    138  H66 GCD     1      15.120  31.710  26.290  1.00  0.00            
ATOM    139  O33 GCD     1      16.580  31.290  24.960  1.00  0.00            
ATOM    140  C41 GCD     1      17.050  30.360  24.010  1.00  0.00            
ATOM    141  H67 GCD     1      17.290  29.410  24.510  1.00  0.00            
ATOM    142  C42 GCD     1      18.410  30.850  23.440  1.00  0.00            
ATOM    143  H68 GCD     1      18.380  31.760  22.830  1.00  0.00            
ATOM    144  H69 GCD     1      18.890  30.040  22.870  1.00  0.00            
ATOM    145  O34 GCD     1      19.360  31.090  24.500  1.00  0.00            
ATOM    146  H70 GCD     1      20.260  30.900  24.210  1.00  0.00            
ATOM    147  O35 GCD     1      15.510  29.590  26.240  1.00  0.00            
ATOM    148  C43 GCD     1      15.580  29.680  27.650  1.00  0.00            
ATOM    149  H71 GCD     1      15.800  30.680  28.040  1.00  0.00            
ATOM    150  C44 GCD     1      14.230  29.370  28.230  1.00  0.00            
ATOM    151  H72 GCD     1      13.900  28.390  27.870  1.00  0.00            
ATOM    152  O36 GCD     1      13.200  30.360  27.790  1.00  0.00            
ATOM    153  H73 GCD     1      13.220  30.400  26.830  1.00  0.00            
ATOM    154  C45 GCD     1      14.390  29.330  29.750  1.00  0.00            
ATOM    155  H74 GCD     1      14.680  30.340  30.060  1.00  0.00            
ATOM    156  O37 GCD     1      13.110  29.060  30.290  1.00  0.00            
ATOM    157  H75 GCD     1      12.710  28.310  29.840  1.00  0.00            
ATOM    158  C46 GCD     1      15.440  28.270  30.170  1.00  0.00            
ATOM    159  H76 GCD     1      15.460  28.350  31.260  1.00  0.00            
ATOM    160  O38 GCD     1      15.050  26.950  29.820  1.00  0.00            
ATOM    161  O39 GCD     1      16.680  28.610  29.570  1.00  0.00            
ATOM    162  C47 GCD     1      16.700  28.800  28.090  1.00  0.00            
ATOM    163  H77 GCD     1      16.650  27.810  27.630  1.00  0.00            
ATOM    164  C48 GCD     1      18.030  29.460  27.670  1.00  0.00            
ATOM    165  H78 GCD     1      18.230  30.350  28.270  1.00  0.00            
ATOM    166  H79 GCD     1      18.070  29.770  26.620  1.00  0.00            
ATOM    167  O40 GCD     1      19.100  28.540  27.850  1.00  0.00            
ATOM    168  H80 GCD     1      19.360  28.470  28.780  1.00  0.00            
ATOM    169  C1  CV1     2      13.100  26.410  22.360  1.00  0.00            
ATOM    170  C2  CV1     2      11.800  26.120  23.090  1.00  0.00            
ATOM    171  N1  CV1     2      11.030  27.120  23.830  1.00  0.00            
ATOM    172  C3  CV1     2      10.530  28.280  22.990  1.00  0.00            
ATOM    173  C4  CV1     2       9.510  27.910  21.920  1.00  0.00            
ATOM    174  C5  CV1     2      11.810  27.640  25.030  1.00  0.00            
ATOM    175  C6  CV1     2      12.230  26.520  26.020  1.00  0.00            
ATOM    176  O1  CV1     2      13.480  26.030  25.570  1.00  0.00            
ATOM    177  C7  CV1     2      13.980  24.830  25.940  1.00  0.00            
ATOM    178  O2  CV1     2      13.470  24.120  26.790  1.00  0.00            
ATOM    179  C8  CV1     2      15.410  24.770  25.640  1.00  0.00            
ATOM    180  C9  CV1     2      16.300  24.100  26.700  1.00  0.00            
ATOM    181  C10 CV1     2      16.950  22.830  26.530  1.00  0.00            
ATOM    182  C11 CV1     2      17.960  22.370  27.370  1.00  0.00            
ATOM    183  C12 CV1     2      18.350  23.180  28.480  1.00  0.00            
ATOM    184  C13 CV1     2      17.720  24.460  28.590  1.00  0.00            
ATOM    185  C14 CV1     2      16.700  24.910  27.780  1.00  0.00            
ATOM    186  C15 CV1     2      15.530  24.240  24.290  1.00  0.00            
ATOM    187  C16 CV1     2      16.370  24.860  23.320  1.00  0.00            
ATOM    188  C17 CV1     2      16.430  24.270  22.080  1.00  0.00            
ATOM    189  C18 CV1     2      15.620  23.220  21.690  1.00  0.00            
ATOM    190  C19 CV1     2      14.820  22.550  22.690  1.00  0.00            
ATOM    191  C20 CV1     2      14.830  23.030  23.990  1.00  0.00            
ATOM    192  H1  CV1     2      14.010  26.430  22.970  1.00  0.00            
ATOM    193  H2  CV1     2      13.190  25.730  21.510  1.00  0.00            
ATOM    194  H3  CV1     2      12.950  27.420  21.940  1.00  0.00            
ATOM    195  H4  CV1     2      11.970  25.320  23.810  1.00  0.00            
ATOM    196  H5  CV1     2      11.040  25.630  22.480  1.00  0.00            
ATOM    197  H6  CV1     2      10.260  26.560  24.220  1.00  0.00            
ATOM    198  H7  CV1     2      11.440  28.720  22.580  1.00  0.00            
ATOM    199  H8  CV1     2      10.060  28.990  23.670  1.00  0.00            
ATOM    200  H9  CV1     2       9.200  28.610  21.140  1.00  0.00            
ATOM    201  H10 CV1     2       9.860  27.060  21.320  1.00  0.00            
ATOM    202  H11 CV1     2       8.540  27.730  22.390  1.00  0.00            
ATOM    203  H12 CV1     2      11.240  28.380  25.590  1.00  0.00            
ATOM    204  H13 CV1     2      12.710  28.140  24.670  1.00  0.00            
ATOM    205  H14 CV1     2      11.560  25.660  26.140  1.00  0.00            
ATOM    206  H15 CV1     2      12.310  26.860  27.060  1.00  0.00            
ATOM    207  H16 CV1     2      15.810  25.790  25.650  1.00  0.00            
ATOM    208  H17 CV1     2      16.620  22.270  25.660  1.00  0.00            
ATOM    209  H18 CV1     2      18.540  21.500  27.090  1.00  0.00            
ATOM    210  H19 CV1     2      19.020  22.860  29.280  1.00  0.00            
ATOM    211  H20 CV1     2      18.090  25.020  29.440  1.00  0.00            
ATOM    212  H21 CV1     2      16.150  25.840  27.870  1.00  0.00            
ATOM    213  H22 CV1     2      17.010  25.690  23.630  1.00  0.00            
ATOM    214  H23 CV1     2      16.970  24.880  21.360  1.00  0.00            
ATOM    215  H24 CV1     2      15.710  22.790  20.690  1.00  0.00            
ATOM    216  H25 CV1     2      14.260  21.660  22.430  1.00  0.00            
ATOM    217  H26 CV1     2      14.290  22.520  24.780  1.00  0.00            
TER
ENDMDL
MODEL        1
ATOM      1  H1  GCD     1      11.670  29.920  31.930  1.00  0.00            
ATOM      2  O1  GCD     1      11.270  29.070  32.140  1.00  0.00            
ATOM      3  C1  GCD     1      11.720  28.080  31.150  1.00  0.00            
ATOM      4  H2  GCD     1      12.150  28.610  30.290  1.00  0.00            
ATOM      5  H3  GCD     1      12.490  27.460  31.630  1.00  0.00            
ATOM      6  C2  GCD     1      10.570  27.170  30.620  1.00  0.00            
ATOM      7  H4  GCD     1      11.020  26.300  30.120  1.00  0.00            
ATOM      8  C3  GCD     1       9.610  27.900  29.660  1.00  0.00            
ATOM      9  H5  GCD     1       9.130  28.730  30.210  1.00  0.00            
ATOM     10  C4  GCD     1       8.560  26.910  29.180  1.00  0.00            
ATOM     11  H6  GCD     1       9.080  26.150  28.600  1.00  0.00            
ATOM     12  O2  GCD     1       7.590  27.530  28.350  1.00  0.00            
ATOM     13  H7  GCD     1       6.980  26.860  28.010  1.00  0.00            
ATOM     14  C5  GCD     1       7.780  26.350  30.410  1.00  0.00            
ATOM     15  H8  GCD     1       7.260  27.110  31.000  1.00  0.00            
ATOM     16  O3  GCD     1       6.830  25.460  30.100  1.00  0.00            
ATOM     17  H9  GCD     1       7.220  24.670  29.710  1.00  0.00            
ATOM     18  C6  GCD     1       8.850  25.700  31.360  1.00  0.00            
ATOM     19  O4  GCD     1       9.830  26.610  31.710  1.00  0.00            
ATOM     20  H10 GCD     1       8.370  25.290  32.260  1.00  0.00            
ATOM     21  O5  GCD     1       9.490  24.630  30.680  1.00  0.00            
ATOM     22  C7  GCD     1       9.490  23.360  31.320  1.00  0.00            
ATOM     23  H11 GCD     1       9.030  23.290  32.310  1.00  0.00            
ATOM     24  C8  GCD     1       8.800  22.290  30.520  1.00  0.00            
ATOM     25  H12 GCD     1       9.310  22.380  29.550  1.00  0.00            
ATOM     26  O6  GCD     1       7.370  22.440  30.400  1.00  0.00            
ATOM     27  H13 GCD     1       7.150  21.950  29.600  1.00  0.00            
ATOM     28  C9  GCD     1       9.190  20.860  30.940  1.00  0.00            
ATOM     29  H14 GCD     1       8.670  20.700  31.900  1.00  0.00            
ATOM     30  O7  GCD     1       8.700  19.810  30.120  1.00  0.00            
ATOM     31  H15 GCD     1       9.060  19.850  29.230  1.00  0.00            
ATOM     32  C10 GCD     1      10.710  20.690  31.120  1.00  0.00            
ATOM     33  H16 GCD     1      10.980  19.750  31.620  1.00  0.00            
ATOM     34  O8  GCD     1      11.120  21.750  32.060  1.00  0.00            
ATOM     35  C11 GCD     1      11.010  23.100  31.580  1.00  0.00            
ATOM     36  H17 GCD     1      11.600  23.300  30.680  1.00  0.00            
ATOM     37  C12 GCD     1      11.550  24.070  32.650  1.00  0.00            
ATOM     38  H18 GCD     1      10.850  24.120  33.500  1.00  0.00            
ATOM     39  H19 GCD     1      11.600  25.110  32.300  1.00  0.00            
ATOM     40  O9  GCD     1      12.840  23.730  33.040  1.00  0.00            
ATOM     41  H20 GCD     1      12.800  22.770  33.000  1.00  0.00            
ATOM     42  O10 GCD     1      11.440  20.950  29.890  1.00  0.00            
ATOM     43  C13 GCD     1      11.840  19.730  29.200  1.00  0.00            
ATOM     44  H21 GCD     1      11.500  18.800  29.670  1.00  0.00            
ATOM     45  C14 GCD     1      11.410  19.870  27.710  1.00  0.00            
ATOM     46  H22 GCD     1      11.840  20.810  27.340  1.00  0.00            
ATOM     47  O11 GCD     1       9.960  19.920  27.560  1.00  0.00            
ATOM     48  H23 GCD     1       9.770  20.840  27.340  1.00  0.00            
ATOM     49  C15 GCD     1      11.940  18.670  26.870  1.00  0.00            
ATOM     50  H24 GCD     1      11.640  17.720  27.350  1.00  0.00            
ATOM     51  O12 GCD     1      11.640  18.770  25.450  1.00  0.00            
ATOM     52  H25 GCD     1      10.720  19.020  25.300  1.00  0.00            
ATOM     53  C16 GCD     1      13.470  18.600  27.060  1.00  0.00            
ATOM     54  H26 GCD     1      13.880  17.650  26.700  1.00  0.00            
ATOM     55  O13 GCD     1      13.750  18.620  28.470  1.00  0.00            
ATOM     56  C17 GCD     1      13.360  19.690  29.230  1.00  0.00            
ATOM     57  H27 GCD     1      13.770  20.630  28.850  1.00  0.00            
ATOM     58  C18 GCD     1      13.870  19.520  30.620  1.00  0.00            
ATOM     59  H28 GCD     1      13.300  18.700  31.080  1.00  0.00            
ATOM     60  H29 GCD     1      13.770  20.430  31.220  1.00  0.00            
ATOM     61  O14 GCD     1      15.220  19.100  30.740  1.00  0.00            
ATOM     62  H30 GCD     1      15.190  18.140  30.860  1.00  0.00            
ATOM     63  O15 GCD     1      14.170  19.640  26.410  1.00  0.00            
ATOM     64  C19 GCD     1      15.300  19.150  25.560  1.00  0.00            
ATOM     65  H31 GCD     1      15.770  18.280  26.030  1.00  0.00            
ATOM     66  C20 GCD     1      14.820  18.770  24.130  1.00  0.00            
ATOM     67  H32 GCD     1      14.340  19.640  23.650  1.00  0.00            
ATOM     68  O16 GCD     1      13.900  17.700  24.100  1.00  0.00            
ATOM     69  H33 GCD     1      13.080  18.040  24.460  1.00  0.00            
ATOM     70  C21 GCD     1      16.000  18.310  23.300  1.00  0.00            
ATOM     71  H34 GCD     1      16.540  17.480  23.750  1.00  0.00            
ATOM     72  O17 GCD     1      15.660  18.000  21.990  1.00  0.00            
ATOM     73  H35 GCD     1      15.060  17.260  22.120  1.00  0.00            
ATOM     74  C22 GCD     1      16.990  19.460  23.270  1.00  0.00            
ATOM     75  H36 GCD     1      17.850  19.110  22.700  1.00  0.00            
ATOM     76  O18 GCD     1      17.440  19.750  24.630  1.00  0.00            
ATOM     77  C23 GCD     1      16.320  20.250  25.400  1.00  0.00            
ATOM     78  H37 GCD     1      15.770  21.090  24.950  1.00  0.00            
ATOM     79  C24 GCD     1      16.750  20.670  26.760  1.00  0.00            
ATOM     80  H38 GCD     1      17.390  19.840  27.100  1.00  0.00            
ATOM     81  H39 GCD     1      15.980  20.880  27.510  1.00  0.00            
ATOM     82  O19 GCD     1      17.410  21.910  26.610  1.00  0.00            
ATOM     83  H40 GCD     1      17.780  22.250  27.420  1.00  0.00            
ATOM     84  O20 GCD     1      16.470  20.580  22.650  1.00  0.00            
ATOM     85  C25 GCD     1      17.230  21.160  21.620  1.00  0.00            
ATOM     86  H41 GCD     1      18.080  20.510  21.390  1.00  0.00            
ATOM     87  C26 GCD     1      16.290  21.200  20.380  1.00  0.00            
ATOM     88  H42 GCD     1      15.350  21.670  20.680  1.00  0.00            
ATOM     89  O21 GCD     1      16.040  19.790  19.990  1.00  0.00            
ATOM     90  H43 GCD     1      16.010  19.220  20.770  1.00  0.00            
ATOM     91  C27 GCD     1      16.950  22.080  19.250  1.00  0.00            
ATOM     92  H44 GCD     1      17.810  21.630  18.750  1.00  0.00            
ATOM     93  O22 GCD     1      16.010  22.350  18.240  1.00  0.00            
ATOM     94  H45 GCD     1      15.720  21.520  17.840  1.00  0.00            
ATOM     95  C28 GCD     1      17.350  23.470  19.780  1.00  0.00            
ATOM     96  H46 GCD     1      17.730  24.070  18.950  1.00  0.00            
ATOM     97  O23 GCD     1      18.310  23.240  20.860  1.00  0.00            
ATOM     98  C29 GCD     1      17.750  22.560  21.980  1.00  0.00            
ATOM     99  H47 GCD     1      16.950  23.200  22.370  1.00  0.00            
ATOM    100  C30 GCD     1      18.780  22.380  23.110  1.00  0.00            
ATOM    101  H48 GCD     1      18.290  22.070  24.030  1.00  0.00            
ATOM    102  H49 GCD     1      19.240  23.320  23.440  1.00  0.00            
ATOM    103  O24 GCD     1      19.830  21.470  22.800  1.00  0.00            
ATOM    104  H50 GCD     1      20.160  21.170  23.650  1.00  0.00            
ATOM    105  O25 GCD     1      16.240  24.170  20.310  1.00  0.00            
ATOM    106  C31 GCD     1      16.050  25.460  19.810  1.00  0.00            
ATOM    107  H51 GCD     1      16.590  25.740  18.890  1.00  0.00            
ATOM    108  C32 GCD     1      14.540  25.620  19.430  1.00  0.00            
ATOM    109  H52 GCD     1      13.980  25.370  20.340  1.00  0.00            
ATOM    110  O26 GCD     1      14.190  24.620  18.480  1.00  0.00            
ATOM    111  H53 GCD     1      14.770  23.880  18.700  1.00  0.00            
ATOM    112  C33 GCD     1      14.230  27.030  18.970  1.00  0.00            
ATOM    113  H54 GCD     1      14.820  27.070  18.050  1.00  0.00            
ATOM    114  O27 GCD     1      12.830  27.260  18.620  1.00  0.00            
ATOM    115  H55 GCD     1      12.460  26.530  18.110  1.00  0.00            
ATOM    116  C34 GCD     1      14.780  28.080  19.910  1.00  0.00            
ATOM    117  H56 GCD     1      14.720  29.080  19.470  1.00  0.00            
ATOM    118  O28 GCD     1      16.110  27.810  20.190  1.00  0.00            
ATOM    119  C35 GCD     1      16.360  26.570  20.910  1.00  0.00            
ATOM    120  H57 GCD     1      15.770  26.440  21.830  1.00  0.00            
ATOM    121  C36 GCD     1      17.860  26.470  21.160  1.00  0.00            
ATOM    122  H58 GCD     1      18.430  26.470  20.220  1.00  0.00            
ATOM    123  H59 GCD     1      18.130  25.600  21.760  1.00  0.00            
ATOM    124  O29 GCD     1      18.330  27.580  22.020  1.00  0.00            
ATOM    125  H60 GCD     1      17.890  27.370  22.850  1.00  0.00            
ATOM    126  O30 GCD     1      14.150  28.130  21.190  1.00  0.00            
ATOM    127  C37 GCD     1      13.570  29.410  21.580  1.00  0.00            
ATOM    128  H61 GCD     1      13.700  30.110  20.750  1.00  0.00            
ATOM    129  C38 GCD     1      12.020  29.170  21.680  1.00  0.00            
ATOM    130  H62 GCD     1      11.790  28.410  22.430  1.00  0.00            
ATOM    131  O31 GCD     1      11.480  28.750  20.350  1.00  0.00            
ATOM    132  H63 GCD     1      12.090  28.170  19.890  1.00  0.00            
ATOM    133  C39 GCD     1      11.410  30.450  22.290  1.00  0.00            
ATOM    134  H64 GCD     1      11.530  31.290  21.590  1.00  0.00            
ATOM    135  O32 GCD     1      10.040  30.250  22.550  1.00  0.00            
ATOM    136  H65 GCD     1       9.610  30.520  21.730  1.00  0.00            
ATOM    137  C40 GCD     1      12.050  30.810  23.620  1.00  0.00            
ATOM    138  H66 GCD     1      11.550  31.650  24.120  1.00  0.00            
ATOM    139  O33 GCD     1      13.370  31.050  23.270  1.00  0.00            
ATOM    140  C41 GCD     1      14.150  29.860  22.920  1.00  0.00            
ATOM    141  H67 GCD     1      14.000  29.050  23.630  1.00  0.00            
ATOM    142  C42 GCD     1      15.650  30.210  22.870  1.00  0.00            
ATOM    143  H68 GCD     1      15.700  31.180  22.350  1.00  0.00            
ATOM    144  H69 GCD     1      16.340  29.590  22.300  1.00  0.00            
ATOM    145  O34 GCD     1      16.150  30.450  24.160  1.00  0.00            
ATOM    146  H70 GCD     1      15.690  31.250  24.430  1.00  0.00            
ATOM    147  O35 GCD     1      12.030  29.820  24.600  1.00  0.00            
ATOM    148  C43 GCD     1      11.640  30.310  25.950  1.00  0.00            
ATOM    149  H71 GCD     1      11.860  31.380  26.080  1.00  0.00            
ATOM    150  C44 GCD     1      10.120  30.080  26.170  1.00  0.00            
ATOM    151  H72 GCD     1       9.820  29.020  26.100  1.00  0.00            
ATOM    152  O36 GCD     1       9.300  30.730  25.160  1.00  0.00            
ATOM    153  H73 GCD     1       9.600  30.570  24.260  1.00  0.00            
ATOM    154  C45 GCD     1       9.780  30.510  27.570  1.00  0.00            
ATOM    155  H74 GCD     1       9.990  31.590  27.690  1.00  0.00            
ATOM    156  O37 GCD     1       8.410  30.360  27.850  1.00  0.00            
ATOM    157  H75 GCD     1       8.330  29.430  28.100  1.00  0.00            
ATOM    158  C46 GCD     1      10.640  29.790  28.570  1.00  0.00            
ATOM    159  H76 GCD     1      10.340  30.140  29.550  1.00  0.00            
ATOM    160  O38 GCD     1      10.260  28.400  28.470  1.00  0.00            
ATOM    161  O39 GCD     1      12.040  29.960  28.290  1.00  0.00            
ATOM    162  C47 GCD     1      12.460  29.550  26.980  1.00  0.00            
ATOM    163  H77 GCD     1      12.280  28.490  26.800  1.00  0.00            
ATOM    164  C48 GCD     1      13.970  29.830  26.870  1.00  0.00            
ATOM    165  H78 GCD     1      14.130  30.910  27.030  1.00  0.00            
ATOM    166  H79 GCD     1      14.270  29.470  25.880  1.00  0.00            
ATOM    167  O40 GCD     1      14.740  29.220  27.930  1.00  0.00            
ATOM    168  H80 GCD     1      14.320  29.520  28.750  1.00  0.00            
ATOM    169  C1  CV1     2      11.550  25.460  22.170  1.00  0.00            
ATOM    170  C2  CV1     2      10.090  25.040  22.600  1.00  0.00            
ATOM    171  N1  CV1     2       9.170  26.190  22.910  1.00  0.00            
ATOM    172  C3  CV1     2       8.960  27.120  21.660  1.00  0.00            
ATOM    173  C4  CV1     2       8.030  26.390  20.610  1.00  0.00            
ATOM    174  C5  CV1     2       9.420  27.050  24.070  1.00  0.00            
ATOM    175  C6  CV1     2       9.720  26.460  25.480  1.00  0.00            
ATOM    176  O1  CV1     2      11.100  26.280  25.550  1.00  0.00            
ATOM    177  C7  CV1     2      11.650  25.600  26.600  1.00  0.00            
ATOM    178  O2  CV1     2      10.950  25.080  27.390  1.00  0.00            
ATOM    179  C8  CV1     2      13.080  25.430  26.280  1.00  0.00            
ATOM    180  C9  CV1     2      13.810  25.090  27.510  1.00  0.00            
ATOM    181  C10 CV1     2      13.520  24.020  28.410  1.00  0.00            
ATOM    182  C11 CV1     2      14.170  23.800  29.610  1.00  0.00            
ATOM    183  C12 CV1     2      15.220  24.670  29.970  1.00  0.00            
ATOM    184  C13 CV1     2      15.590  25.670  29.090  1.00  0.00            
ATOM    185  C14 CV1     2      14.900  25.900  27.890  1.00  0.00            
ATOM    186  C15 CV1     2      13.330  24.290  25.310  1.00  0.00            
ATOM    187  C16 CV1     2      14.210  24.380  24.250  1.00  0.00            
ATOM    188  C17 CV1     2      14.270  23.440  23.200  1.00  0.00            
ATOM    189  C18 CV1     2      13.430  22.320  23.250  1.00  0.00            
ATOM    190  C19 CV1     2      12.590  22.130  24.400  1.00  0.00            
ATOM    191  C20 CV1     2      12.520  23.130  25.370  1.00  0.00            
ATOM    192  H1  CV1     2      11.860  26.260  22.860  1.00  0.00            
ATOM    193  H2  CV1     2      12.270  24.630  22.230  1.00  0.00            
ATOM    194  H3  CV1     2      11.570  25.680  21.100  1.00  0.00            
ATOM    195  H4  CV1     2      10.200  24.480  23.530  1.00  0.00            
ATOM    196  H5  CV1     2       9.650  24.420  21.830  1.00  0.00            
ATOM    197  H6  CV1     2       8.220  25.810  23.060  1.00  0.00            
ATOM    198  H7  CV1     2       9.950  27.180  21.220  1.00  0.00            
ATOM    199  H8  CV1     2       8.520  28.070  21.970  1.00  0.00            
ATOM    200  H9  CV1     2       8.680  25.610  20.210  1.00  0.00            
ATOM    201  H10 CV1     2       7.100  26.020  21.050  1.00  0.00            
ATOM    202  H11 CV1     2       7.710  27.060  19.800  1.00  0.00            
ATOM    203  H12 CV1     2       8.530  27.660  24.130  1.00  0.00            
ATOM    204  H13 CV1     2      10.230  27.690  23.710  1.00  0.00            
ATOM    205  H14 CV1     2       9.210  25.490  25.480  1.00  0.00            
ATOM    206  H15 CV1     2       9.300  27.110  26.260  1.00  0.00            
ATOM    207  H16 CV1     2      13.340  26.330  25.710  1.00  0.00            
ATOM    208  H17 CV1     2      12.710  23.350  28.140  1.00  0.00            
ATOM    209  H18 CV1     2      14.000  22.990  30.320  1.00  0.00            
ATOM    210  H19 CV1     2      15.810  24.600  30.880  1.00  0.00            
ATOM    211  H20 CV1     2      16.490  26.250  29.230  1.00  0.00            
ATOM    212  H21 CV1     2      15.150  26.700  27.210  1.00  0.00            
ATOM    213  H22 CV1     2      14.760  25.310  24.130  1.00  0.00            
ATOM    214  H23 CV1     2      14.790  23.740  22.300  1.00  0.00            
ATOM    215  H24 CV1     2      13.510  21.660  22.390  1.00  0.00            
ATOM    216  H25 CV1     2      12.000  21.230  24.540  1.00  0.00            
ATOM    217  H26 CV1     2      11.690  23.120  26.070  1.00  0.00            
TER
ENDMDL
MODEL        1
ATOM      1  H1  GCD     1      32.660  30.610   8.790  1.00  0.00            
ATOM      2  O1  GCD     1      33.400  30.110   8.420  1.00  0.00            
ATOM      3  C1  GCD     1      32.910  29.790   7.120  1.00  0.00            
ATOM      4  H2  GCD     1      32.820  30.670   6.470  1.00  0.00            
ATOM      5  H3  GCD     1      33.640  29.070   6.730  1.00  0.00            
ATOM      6  C2  GCD     1      31.510  29.150   7.220  1.00  0.00            
ATOM      7  H4  GCD     1      31.650  28.170   7.690  1.00  0.00            
ATOM      8  C3  GCD     1      31.050  29.090   5.730  1.00  0.00            
ATOM      9  H5  GCD     1      31.210  30.110   5.360  1.00  0.00            
ATOM     10  C4  GCD     1      29.650  28.560   5.690  1.00  0.00            
ATOM     11  H6  GCD     1      29.710  27.550   6.120  1.00  0.00            
ATOM     12  O2  GCD     1      29.260  28.390   4.310  1.00  0.00            
ATOM     13  H7  GCD     1      29.840  27.730   3.920  1.00  0.00            
ATOM     14  C5  GCD     1      28.740  29.450   6.650  1.00  0.00            
ATOM     15  H8  GCD     1      28.640  30.400   6.110  1.00  0.00            
ATOM     16  O3  GCD     1      27.420  28.930   6.900  1.00  0.00            
ATOM     17  H9  GCD     1      27.640  28.030   7.160  1.00  0.00            
ATOM     18  C6  GCD     1      29.270  29.590   8.010  1.00  0.00            
ATOM     19  O4  GCD     1      30.670  30.050   7.980  1.00  0.00            
ATOM     20  H10 GCD     1      28.660  30.320   8.550  1.00  0.00            
ATOM     21  O5  GCD     1      29.280  28.330   8.640  1.00  0.00            
ATOM     22  C7  GCD     1      28.730  28.150   9.960  1.00  0.00            
ATOM     23  H11 GCD     1      27.940  28.860  10.220  1.00  0.00            
ATOM     24  C8  GCD     1      28.040  26.850   9.860  1.00  0.00            
ATOM     25  H12 GCD     1      28.810  26.100   9.630  1.00  0.00            
ATOM     26  O6  GCD     1      27.000  26.830   8.850  1.00  0.00            
ATOM     27  H13 GCD     1      26.820  25.910   8.640  1.00  0.00            
ATOM     28  C9  GCD     1      27.600  26.400  11.200  1.00  0.00            
ATOM     29  H14 GCD     1      26.700  26.940  11.520  1.00  0.00            
ATOM     30  O7  GCD     1      27.080  25.070  11.140  1.00  0.00            
ATOM     31  H15 GCD     1      26.680  24.850  11.990  1.00  0.00            
ATOM     32  C10 GCD     1      28.670  26.510  12.300  1.00  0.00            
ATOM     33  H16 GCD     1      28.140  26.420  13.250  1.00  0.00            
ATOM     34  O8  GCD     1      29.180  27.820  12.270  1.00  0.00            
ATOM     35  C11 GCD     1      29.840  28.170  11.060  1.00  0.00            
ATOM     36  H17 GCD     1      30.540  27.370  10.790  1.00  0.00            
ATOM     37  C12 GCD     1      30.490  29.600  11.220  1.00  0.00            
ATOM     38  H18 GCD     1      31.180  29.710  10.380  1.00  0.00            
ATOM     39  H19 GCD     1      31.090  29.550  12.140  1.00  0.00            
ATOM     40  O9  GCD     1      29.580  30.680  11.270  1.00  0.00            
ATOM     41  H20 GCD     1      29.130  30.660  12.120  1.00  0.00            
ATOM     42  O10 GCD     1      29.710  25.520  12.130  1.00  0.00            
ATOM     43  C13 GCD     1      29.930  24.570  13.050  1.00  0.00            
ATOM     44  H21 GCD     1      29.100  24.380  13.730  1.00  0.00            
ATOM     45  C14 GCD     1      30.110  23.220  12.260  1.00  0.00            
ATOM     46  H22 GCD     1      30.870  23.330  11.480  1.00  0.00            
ATOM     47  O11 GCD     1      28.910  22.810  11.590  1.00  0.00            
ATOM     48  H23 GCD     1      28.550  23.580  11.150  1.00  0.00            
ATOM     49  C15 GCD     1      30.460  22.120  13.320  1.00  0.00            
ATOM     50  H24 GCD     1      29.570  22.120  13.960  1.00  0.00            
ATOM     51  O12 GCD     1      30.590  20.780  12.750  1.00  0.00            
ATOM     52  H25 GCD     1      31.550  20.680  12.800  1.00  0.00            
ATOM     53  C16 GCD     1      31.640  22.460  14.190  1.00  0.00            
ATOM     54  H26 GCD     1      31.750  21.770  15.030  1.00  0.00            
ATOM     55  O13 GCD     1      31.350  23.740  14.780  1.00  0.00            
ATOM     56  C17 GCD     1      31.170  24.790  13.860  1.00  0.00            
ATOM     57  H27 GCD     1      32.020  24.820  13.160  1.00  0.00            
ATOM     58  C18 GCD     1      31.230  26.180  14.540  1.00  0.00            
ATOM     59  H28 GCD     1      31.310  27.000  13.820  1.00  0.00            
ATOM     60  H29 GCD     1      32.140  26.210  15.160  1.00  0.00            
ATOM     61  O14 GCD     1      30.010  26.500  15.290  1.00  0.00            
ATOM     62  H30 GCD     1      29.970  25.900  16.030  1.00  0.00            
ATOM     63  O15 GCD     1      32.820  22.400  13.480  1.00  0.00            
ATOM     64  C19 GCD     1      33.970  21.610  14.020  1.00  0.00            
ATOM     65  H31 GCD     1      33.730  21.120  14.970  1.00  0.00            
ATOM     66  C20 GCD     1      34.320  20.660  12.950  1.00  0.00            
ATOM     67  H32 GCD     1      34.520  21.220  12.020  1.00  0.00            
ATOM     68  O16 GCD     1      33.280  19.690  12.760  1.00  0.00            
ATOM     69  H33 GCD     1      33.190  19.370  11.860  1.00  0.00            
ATOM     70  C21 GCD     1      35.590  19.930  13.330  1.00  0.00            
ATOM     71  H34 GCD     1      35.540  19.430  14.310  1.00  0.00            
ATOM     72  O17 GCD     1      36.000  19.040  12.270  1.00  0.00            
ATOM     73  H35 GCD     1      35.460  18.270  12.060  1.00  0.00            
ATOM     74  C22 GCD     1      36.730  20.950  13.550  1.00  0.00            
ATOM     75  H36 GCD     1      37.630  20.480  13.930  1.00  0.00            
ATOM     76  O18 GCD     1      36.290  21.910  14.550  1.00  0.00            
ATOM     77  C23 GCD     1      35.090  22.620  14.190  1.00  0.00            
ATOM     78  H37 GCD     1      35.250  23.140  13.240  1.00  0.00            
ATOM     79  C24 GCD     1      34.790  23.700  15.210  1.00  0.00            
ATOM     80  H38 GCD     1      34.750  23.290  16.230  1.00  0.00            
ATOM     81  H39 GCD     1      33.810  24.120  14.950  1.00  0.00            
ATOM     82  O19 GCD     1      35.800  24.760  15.180  1.00  0.00            
ATOM     83  H40 GCD     1      36.520  24.330  15.670  1.00  0.00            
ATOM     84  O20 GCD     1      37.060  21.600  12.340  1.00  0.00            
ATOM     85  C25 GCD     1      38.460  21.920  12.360  1.00  0.00            
ATOM     86  H41 GCD     1      38.880  21.810  13.380  1.00  0.00            
ATOM     87  C26 GCD     1      39.130  20.870  11.510  1.00  0.00            
ATOM     88  H42 GCD     1      38.530  20.830  10.600  1.00  0.00            
ATOM     89  O21 GCD     1      39.090  19.530  12.010  1.00  0.00            
ATOM     90  H43 GCD     1      38.230  19.140  11.850  1.00  0.00            
ATOM     91  C27 GCD     1      40.560  21.320  11.210  1.00  0.00            
ATOM     92  H44 GCD     1      41.160  21.320  12.130  1.00  0.00            
ATOM     93  O22 GCD     1      41.100  20.400  10.270  1.00  0.00            
ATOM     94  H45 GCD     1      40.510  20.340   9.510  1.00  0.00            
ATOM     95  C28 GCD     1      40.600  22.680  10.580  1.00  0.00            
ATOM     96  H46 GCD     1      41.630  23.020  10.440  1.00  0.00            
ATOM     97  O23 GCD     1      40.120  23.610  11.600  1.00  0.00            
ATOM     98  C29 GCD     1      38.710  23.350  11.850  1.00  0.00            
ATOM     99  H47 GCD     1      38.150  23.440  10.910  1.00  0.00            
ATOM    100  C30 GCD     1      38.270  24.350  12.940  1.00  0.00            
ATOM    101  H48 GCD     1      37.250  24.130  13.270  1.00  0.00            
ATOM    102  H49 GCD     1      38.200  25.290  12.380  1.00  0.00            
ATOM    103  O24 GCD     1      39.090  24.580  14.040  1.00  0.00            
ATOM    104  H50 GCD     1      38.760  25.280  14.620  1.00  0.00            
ATOM    105  O25 GCD     1      39.810  22.740   9.360  1.00  0.00            
ATOM    106  C31 GCD     1      40.480  22.360   8.150  1.00  0.00            
ATOM    107  H51 GCD     1      41.410  21.810   8.320  1.00  0.00            
ATOM    108  C32 GCD     1      39.540  21.380   7.420  1.00  0.00            
ATOM    109  H52 GCD     1      38.540  21.820   7.450  1.00  0.00            
ATOM    110  O26 GCD     1      39.490  20.140   8.070  1.00  0.00            
ATOM    111  H53 GCD     1      38.910  19.600   7.520  1.00  0.00            
ATOM    112  C33 GCD     1      39.970  21.190   5.970  1.00  0.00            
ATOM    113  H54 GCD     1      40.910  20.620   5.880  1.00  0.00            
ATOM    114  O27 GCD     1      39.010  20.430   5.320  1.00  0.00            
ATOM    115  H55 GCD     1      39.140  19.490   5.480  1.00  0.00            
ATOM    116  C34 GCD     1      40.140  22.620   5.350  1.00  0.00            
ATOM    117  H56 GCD     1      40.490  22.510   4.320  1.00  0.00            
ATOM    118  O28 GCD     1      41.120  23.390   5.990  1.00  0.00            
ATOM    119  C35 GCD     1      40.790  23.670   7.380  1.00  0.00            
ATOM    120  H57 GCD     1      39.850  24.240   7.390  1.00  0.00            
ATOM    121  C36 GCD     1      41.840  24.600   7.970  1.00  0.00            
ATOM    122  H58 GCD     1      41.460  24.970   8.930  1.00  0.00            
ATOM    123  H59 GCD     1      41.910  25.470   7.300  1.00  0.00            
ATOM    124  O29 GCD     1      43.090  23.990   8.050  1.00  0.00            
ATOM    125  H60 GCD     1      43.020  23.160   7.570  1.00  0.00            
ATOM    126  O30 GCD     1      38.880  23.270   5.310  1.00  0.00            
ATOM    127  C37 GCD     1      38.580  23.890   4.040  1.00  0.00            
ATOM    128  H61 GCD     1      39.310  23.650   3.260  1.00  0.00            
ATOM    129  C38 GCD     1      37.250  23.290   3.610  1.00  0.00            
ATOM    130  H62 GCD     1      36.520  23.580   4.370  1.00  0.00            
ATOM    131  O31 GCD     1      37.330  21.910   3.330  1.00  0.00            
ATOM    132  H63 GCD     1      38.020  21.540   3.880  1.00  0.00            
ATOM    133  C39 GCD     1      36.880  24.020   2.340  1.00  0.00            
ATOM    134  H64 GCD     1      37.640  23.840   1.570  1.00  0.00            
ATOM    135  O32 GCD     1      35.610  23.390   1.920  1.00  0.00            
ATOM    136  H65 GCD     1      35.740  22.520   2.320  1.00  0.00            
ATOM    137  C40 GCD     1      36.860  25.550   2.560  1.00  0.00            
ATOM    138  H66 GCD     1      36.790  26.130   1.640  1.00  0.00            
ATOM    139  O33 GCD     1      38.090  25.940   3.160  1.00  0.00            
ATOM    140  C41 GCD     1      38.460  25.340   4.340  1.00  0.00            
ATOM    141  H67 GCD     1      37.620  25.460   5.040  1.00  0.00            
ATOM    142  C42 GCD     1      39.800  26.000   4.750  1.00  0.00            
ATOM    143  H68 GCD     1      40.090  25.840   5.790  1.00  0.00            
ATOM    144  H69 GCD     1      39.450  27.040   4.750  1.00  0.00            
ATOM    145  O34 GCD     1      40.960  25.750   3.930  1.00  0.00            
ATOM    146  H70 GCD     1      40.920  26.300   3.130  1.00  0.00            
ATOM    147  O35 GCD     1      35.680  25.810   3.400  1.00  0.00            
ATOM    148  C43 GCD     1      34.890  26.950   3.070  1.00  0.00            
ATOM    149  H71 GCD     1      35.260  27.470   2.180  1.00  0.00            
ATOM    150  C44 GCD     1      33.500  26.440   2.760  1.00  0.00            
ATOM    151  H72 GCD     1      33.220  25.820   3.620  1.00  0.00            
ATOM    152  O36 GCD     1      33.490  25.720   1.530  1.00  0.00            
ATOM    153  H73 GCD     1      33.790  24.830   1.740  1.00  0.00            
ATOM    154  C45 GCD     1      32.450  27.600   2.730  1.00  0.00            
ATOM    155  H74 GCD     1      32.610  28.100   1.770  1.00  0.00            
ATOM    156  O37 GCD     1      31.090  27.130   2.670  1.00  0.00            
ATOM    157  H75 GCD     1      30.810  27.380   1.790  1.00  0.00            
ATOM    158  C46 GCD     1      32.540  28.610   3.860  1.00  0.00            
ATOM    159  H76 GCD     1      31.970  29.520   3.630  1.00  0.00            
ATOM    160  O38 GCD     1      31.930  28.150   5.030  1.00  0.00            
ATOM    161  O39 GCD     1      33.910  29.000   4.090  1.00  0.00            
ATOM    162  C47 GCD     1      34.920  27.950   4.250  1.00  0.00            
ATOM    163  H77 GCD     1      34.760  27.340   5.150  1.00  0.00            
ATOM    164  C48 GCD     1      36.270  28.670   4.410  1.00  0.00            
ATOM    165  H78 GCD     1      37.030  27.900   4.600  1.00  0.00            
ATOM    166  H79 GCD     1      36.250  29.390   5.230  1.00  0.00            
ATOM    167  O40 GCD     1      36.810  29.290   3.280  1.00  0.00            
ATOM    168  H80 GCD     1      36.040  29.640   2.810  1.00  0.00            
ATOM    169  C1  CV1     2      34.370  19.200   4.100  1.00  0.00            
ATOM    170  C2  CV1     2      35.360  19.750   5.140  1.00  0.00            
ATOM    171  N1  CV1     2      34.900  20.190   6.500  1.00  0.00            
ATOM    172  C3  CV1     2      33.640  21.070   6.260  1.00  0.00            
ATOM    173  C4  CV1     2      33.830  22.460   5.500  1.00  0.00            
ATOM    174  C5  CV1     2      35.980  20.940   7.240  1.00  0.00            
ATOM    175  C6  CV1     2      35.730  20.850   8.800  1.00  0.00            
ATOM    176  O1  CV1     2      34.680  21.660   9.390  1.00  0.00            
ATOM    177  C7  CV1     2      34.740  23.030   9.220  1.00  0.00            
ATOM    178  O2  CV1     2      35.610  23.550   8.530  1.00  0.00            
ATOM    179  C8  CV1     2      33.650  23.820   9.890  1.00  0.00            
ATOM    180  C9  CV1     2      34.030  25.130  10.560  1.00  0.00            
ATOM    181  C10 CV1     2      35.330  25.490  10.810  1.00  0.00            
ATOM    182  C11 CV1     2      35.610  26.640  11.520  1.00  0.00            
ATOM    183  C12 CV1     2      34.600  27.490  12.000  1.00  0.00            
ATOM    184  C13 CV1     2      33.260  27.150  11.780  1.00  0.00            
ATOM    185  C14 CV1     2      33.030  25.990  10.990  1.00  0.00            
ATOM    186  C15 CV1     2      32.600  23.980   8.780  1.00  0.00            
ATOM    187  C16 CV1     2      31.480  23.110   8.780  1.00  0.00            
ATOM    188  C17 CV1     2      30.480  23.290   7.910  1.00  0.00            
ATOM    189  C18 CV1     2      30.530  24.300   7.010  1.00  0.00            
ATOM    190  C19 CV1     2      31.600  25.220   6.910  1.00  0.00            
ATOM    191  C20 CV1     2      32.680  25.050   7.830  1.00  0.00            
ATOM    192  H1  CV1     2      33.830  18.370   4.560  1.00  0.00            
ATOM    193  H2  CV1     2      33.630  19.900   3.690  1.00  0.00            
ATOM    194  H3  CV1     2      34.940  18.660   3.330  1.00  0.00            
ATOM    195  H4  CV1     2      35.780  20.650   4.680  1.00  0.00            
ATOM    196  H5  CV1     2      36.130  19.000   5.340  1.00  0.00            
ATOM    197  H6  CV1     2      34.510  19.390   7.020  1.00  0.00            
ATOM    198  H7  CV1     2      33.180  21.380   7.200  1.00  0.00            
ATOM    199  H8  CV1     2      32.910  20.500   5.700  1.00  0.00            
ATOM    200  H9  CV1     2      34.360  22.420   4.550  1.00  0.00            
ATOM    201  H10 CV1     2      32.850  22.950   5.370  1.00  0.00            
ATOM    202  H11 CV1     2      34.300  23.120   6.240  1.00  0.00            
ATOM    203  H12 CV1     2      35.950  22.000   6.980  1.00  0.00            
ATOM    204  H13 CV1     2      37.000  20.620   7.020  1.00  0.00            
ATOM    205  H14 CV1     2      36.680  21.160   9.270  1.00  0.00            
ATOM    206  H15 CV1     2      35.690  19.790   9.080  1.00  0.00            
ATOM    207  H16 CV1     2      33.180  23.110  10.590  1.00  0.00            
ATOM    208  H17 CV1     2      36.150  24.920  10.380  1.00  0.00            
ATOM    209  H18 CV1     2      36.660  26.880  11.650  1.00  0.00            
ATOM    210  H19 CV1     2      34.890  28.450  12.430  1.00  0.00            
ATOM    211  H20 CV1     2      32.500  27.770  12.240  1.00  0.00            
ATOM    212  H21 CV1     2      32.040  25.550  10.930  1.00  0.00            
ATOM    213  H22 CV1     2      31.440  22.320   9.530  1.00  0.00            
ATOM    214  H23 CV1     2      29.600  22.660   7.970  1.00  0.00            
ATOM    215  H24 CV1     2      29.750  24.310   6.260  1.00  0.00            
ATOM    216  H25 CV1     2      31.590  25.910   6.060  1.00  0.00            
ATOM    217  H26 CV1     2      33.570  25.650   7.690  1.00  0.00            
TER
ENDMDL
MODEL        1
ATOM      1  H1  GCD     1      16.820  13.210  15.170  1.00  0.00            
ATOM      2  O1  GCD     1      16.600  13.690  14.370  1.00  0.00            
ATOM      3  C1  GCD     1      16.840  12.880  13.210  1.00  0.00            
ATOM      4  H2  GCD     1      16.760  11.830  13.510  1.00  0.00            
ATOM      5  H3  GCD     1      15.970  13.090  12.580  1.00  0.00            
ATOM      6  C2  GCD     1      18.230  13.070  12.510  1.00  0.00            
ATOM      7  H4  GCD     1      18.550  14.120  12.470  1.00  0.00            
ATOM      8  C3  GCD     1      18.270  12.520  11.080  1.00  0.00            
ATOM      9  H5  GCD     1      18.060  11.450  11.210  1.00  0.00            
ATOM     10  C4  GCD     1      19.660  12.560  10.400  1.00  0.00            
ATOM     11  H6  GCD     1      20.060  13.570  10.250  1.00  0.00            
ATOM     12  O2  GCD     1      19.510  11.820   9.200  1.00  0.00            
ATOM     13  H7  GCD     1      18.670  12.090   8.820  1.00  0.00            
ATOM     14  C5  GCD     1      20.660  11.830  11.300  1.00  0.00            
ATOM     15  H8  GCD     1      20.320  10.780  11.350  1.00  0.00            
ATOM     16  O3  GCD     1      21.990  11.880  10.760  1.00  0.00            
ATOM     17  H9  GCD     1      21.730  11.860   9.830  1.00  0.00            
ATOM     18  C6  GCD     1      20.570  12.420  12.710  1.00  0.00            
ATOM     19  O4  GCD     1      19.220  12.400  13.310  1.00  0.00            
ATOM     20  H10 GCD     1      21.200  11.880  13.420  1.00  0.00            
ATOM     21  O5  GCD     1      21.090  13.790  12.740  1.00  0.00            
ATOM     22  C7  GCD     1      21.980  13.980  13.820  1.00  0.00            
ATOM     23  H11 GCD     1      22.070  13.110  14.470  1.00  0.00            
ATOM     24  C8  GCD     1      23.340  14.260  13.240  1.00  0.00            
ATOM     25  H12 GCD     1      23.160  15.100  12.560  1.00  0.00            
ATOM     26  O6  GCD     1      23.930  13.170  12.610  1.00  0.00            
ATOM     27  H13 GCD     1      23.230  12.800  12.070  1.00  0.00            
ATOM     28  C9  GCD     1      24.240  14.640  14.420  1.00  0.00            
ATOM     29  H14 GCD     1      24.250  13.790  15.110  1.00  0.00            
ATOM     30  O7  GCD     1      25.620  14.910  14.070  1.00  0.00            
ATOM     31  H15 GCD     1      25.700  15.730  13.580  1.00  0.00            
ATOM     32  C10 GCD     1      23.600  15.810  15.240  1.00  0.00            
ATOM     33  H16 GCD     1      24.250  16.030  16.090  1.00  0.00            
ATOM     34  O8  GCD     1      22.380  15.300  15.740  1.00  0.00            
ATOM     35  C11 GCD     1      21.410  15.070  14.740  1.00  0.00            
ATOM     36  H17 GCD     1      21.210  15.960  14.140  1.00  0.00            
ATOM     37  C12 GCD     1      20.170  14.630  15.550  1.00  0.00            
ATOM     38  H18 GCD     1      19.410  14.380  14.800  1.00  0.00            
ATOM     39  H19 GCD     1      19.770  15.450  16.150  1.00  0.00            
ATOM     40  O9  GCD     1      20.240  13.540  16.420  1.00  0.00            
ATOM     41  H20 GCD     1      20.950  13.790  17.020  1.00  0.00            
ATOM     42  O10 GCD     1      23.380  16.960  14.380  1.00  0.00            
ATOM     43  C13 GCD     1      24.190  18.140  14.390  1.00  0.00            
ATOM     44  H21 GCD     1      24.980  18.030  15.140  1.00  0.00            
ATOM     45  C14 GCD     1      24.780  18.320  13.020  1.00  0.00            
ATOM     46  H22 GCD     1      24.030  18.440  12.230  1.00  0.00            
ATOM     47  O11 GCD     1      25.650  17.200  12.760  1.00  0.00            
ATOM     48  H23 GCD     1      26.110  17.450  11.950  1.00  0.00            
ATOM     49  C15 GCD     1      25.440  19.720  13.000  1.00  0.00            
ATOM     50  H24 GCD     1      26.390  19.620  13.540  1.00  0.00            
ATOM     51  O12 GCD     1      25.860  20.010  11.630  1.00  0.00            
ATOM     52  H25 GCD     1      25.290  20.710  11.280  1.00  0.00            
ATOM     53  C16 GCD     1      24.540  20.820  13.580  1.00  0.00            
ATOM     54  H26 GCD     1      25.150  21.700  13.770  1.00  0.00            
ATOM     55  O13 GCD     1      24.090  20.450  14.840  1.00  0.00            
ATOM     56  C17 GCD     1      23.290  19.250  14.830  1.00  0.00            
ATOM     57  H27 GCD     1      22.580  19.360  14.000  1.00  0.00            
ATOM     58  C18 GCD     1      22.650  19.080  16.150  1.00  0.00            
ATOM     59  H28 GCD     1      23.500  19.070  16.830  1.00  0.00            
ATOM     60  H29 GCD     1      22.150  18.110  16.240  1.00  0.00            
ATOM     61  O14 GCD     1      21.880  20.230  16.500  1.00  0.00            
ATOM     62  H30 GCD     1      22.510  20.890  16.780  1.00  0.00            
ATOM     63  O15 GCD     1      23.480  21.060  12.680  1.00  0.00            
ATOM     64  C19 GCD     1      23.240  22.480  12.410  1.00  0.00            
ATOM     65  H31 GCD     1      23.950  23.100  12.970  1.00  0.00            
ATOM     66  C20 GCD     1      23.390  22.730  10.910  1.00  0.00            
ATOM     67  H32 GCD     1      22.780  21.950  10.440  1.00  0.00            
ATOM     68  O16 GCD     1      24.750  22.580  10.430  1.00  0.00            
ATOM     69  H33 GCD     1      25.170  23.450  10.430  1.00  0.00            
ATOM     70  C21 GCD     1      22.860  24.140  10.430  1.00  0.00            
ATOM     71  H34 GCD     1      23.620  24.880  10.710  1.00  0.00            
ATOM     72  O17 GCD     1      22.720  24.300   9.020  1.00  0.00            
ATOM     73  H35 GCD     1      23.590  24.140   8.640  1.00  0.00            
ATOM     74  C22 GCD     1      21.580  24.550  11.080  1.00  0.00            
ATOM     75  H36 GCD     1      21.240  25.560  10.850  1.00  0.00            
ATOM     76  O18 GCD     1      21.620  24.290  12.540  1.00  0.00            
ATOM     77  C23 GCD     1      21.830  22.930  12.820  1.00  0.00            
ATOM     78  H37 GCD     1      21.090  22.350  12.260  1.00  0.00            
ATOM     79  C24 GCD     1      21.520  22.670  14.270  1.00  0.00            
ATOM     80  H38 GCD     1      22.190  23.300  14.870  1.00  0.00            
ATOM     81  H39 GCD     1      21.810  21.630  14.440  1.00  0.00            
ATOM     82  O19 GCD     1      20.160  22.950  14.500  1.00  0.00            
ATOM     83  H40 GCD     1      20.220  23.910  14.470  1.00  0.00            
ATOM     84  O20 GCD     1      20.470  23.670  10.600  1.00  0.00            
ATOM     85  C25 GCD     1      19.340  24.350   9.970  1.00  0.00            
ATOM     86  H41 GCD     1      19.640  25.390   9.770  1.00  0.00            
ATOM     87  C26 GCD     1      19.110  23.850   8.490  1.00  0.00            
ATOM     88  H42 GCD     1      18.870  22.780   8.600  1.00  0.00            
ATOM     89  O21 GCD     1      20.280  23.890   7.720  1.00  0.00            
ATOM     90  H43 GCD     1      21.040  23.970   8.300  1.00  0.00            
ATOM     91  C27 GCD     1      17.960  24.590   7.800  1.00  0.00            
ATOM     92  H44 GCD     1      18.260  25.650   7.710  1.00  0.00            
ATOM     93  O22 GCD     1      17.590  23.990   6.540  1.00  0.00            
ATOM     94  H45 GCD     1      16.940  23.290   6.670  1.00  0.00            
ATOM     95  C28 GCD     1      16.790  24.570   8.770  1.00  0.00            
ATOM     96  H46 GCD     1      16.030  25.310   8.500  1.00  0.00            
ATOM     97  O23 GCD     1      17.060  24.910  10.130  1.00  0.00            
ATOM     98  C29 GCD     1      18.090  24.180  10.790  1.00  0.00            
ATOM     99  H47 GCD     1      17.810  23.130  10.920  1.00  0.00            
ATOM    100  C30 GCD     1      18.300  24.790  12.240  1.00  0.00            
ATOM    101  H48 GCD     1      18.580  25.840  12.080  1.00  0.00            
ATOM    102  H49 GCD     1      19.130  24.290  12.750  1.00  0.00            
ATOM    103  O24 GCD     1      17.190  24.860  13.130  1.00  0.00            
ATOM    104  H50 GCD     1      16.590  25.450  12.660  1.00  0.00            
ATOM    105  O25 GCD     1      16.200  23.310   8.670  1.00  0.00            
ATOM    106  C31 GCD     1      14.730  23.270   8.910  1.00  0.00            
ATOM    107  H51 GCD     1      14.360  24.240   9.270  1.00  0.00            
ATOM    108  C32 GCD     1      14.130  22.740   7.580  1.00  0.00            
ATOM    109  H52 GCD     1      14.630  21.860   7.150  1.00  0.00            
ATOM    110  O26 GCD     1      14.160  23.730   6.610  1.00  0.00            
ATOM    111  H53 GCD     1      13.670  24.470   7.010  1.00  0.00            
ATOM    112  C33 GCD     1      12.640  22.350   7.740  1.00  0.00            
ATOM    113  H54 GCD     1      12.010  23.230   7.910  1.00  0.00            
ATOM    114  O27 GCD     1      12.110  21.750   6.530  1.00  0.00            
ATOM    115  H55 GCD     1      12.760  21.060   6.410  1.00  0.00            
ATOM    116  C34 GCD     1      12.500  21.430   8.910  1.00  0.00            
ATOM    117  H56 GCD     1      11.450  21.160   9.060  1.00  0.00            
ATOM    118  O28 GCD     1      12.970  22.060  10.060  1.00  0.00            
ATOM    119  C35 GCD     1      14.400  22.300  10.070  1.00  0.00            
ATOM    120  H57 GCD     1      14.850  21.300  10.030  1.00  0.00            
ATOM    121  C36 GCD     1      14.830  22.950  11.430  1.00  0.00            
ATOM    122  H58 GCD     1      14.370  23.950  11.420  1.00  0.00            
ATOM    123  H59 GCD     1      15.910  23.030  11.610  1.00  0.00            
ATOM    124  O29 GCD     1      14.200  22.180  12.490  1.00  0.00            
ATOM    125  H60 GCD     1      13.320  22.010  12.120  1.00  0.00            
ATOM    126  O30 GCD     1      13.310  20.230   8.700  1.00  0.00            
ATOM    127  C37 GCD     1      12.580  19.050   8.370  1.00  0.00            
ATOM    128  H61 GCD     1      11.610  19.310   7.940  1.00  0.00            
ATOM    129  C38 GCD     1      13.380  18.340   7.290  1.00  0.00            
ATOM    130  H62 GCD     1      14.390  18.220   7.700  1.00  0.00            
ATOM    131  O31 GCD     1      13.490  19.110   6.130  1.00  0.00            
ATOM    132  H63 GCD     1      14.350  18.940   5.720  1.00  0.00            
ATOM    133  C39 GCD     1      12.800  16.910   6.980  1.00  0.00            
ATOM    134  H64 GCD     1      11.780  17.080   6.620  1.00  0.00            
ATOM    135  O32 GCD     1      13.450  16.180   5.930  1.00  0.00            
ATOM    136  H65 GCD     1      13.510  16.780   5.170  1.00  0.00            
ATOM    137  C40 GCD     1      12.600  16.130   8.260  1.00  0.00            
ATOM    138  H66 GCD     1      12.090  15.170   8.100  1.00  0.00            
ATOM    139  O33 GCD     1      11.800  16.930   9.110  1.00  0.00            
ATOM    140  C41 GCD     1      12.390  18.130   9.560  1.00  0.00            
ATOM    141  H67 GCD     1      13.370  17.910  10.010  1.00  0.00            
ATOM    142  C42 GCD     1      11.560  18.850  10.730  1.00  0.00            
ATOM    143  H68 GCD     1      12.020  19.780  11.090  1.00  0.00            
ATOM    144  H69 GCD     1      11.580  18.180  11.590  1.00  0.00            
ATOM    145  O34 GCD     1      10.210  19.090  10.350  1.00  0.00            
ATOM    146  H70 GCD     1      10.010  20.010  10.550  1.00  0.00            
ATOM    147  O35 GCD     1      13.860  15.860   8.810  1.00  0.00            
ATOM    148  C43 GCD     1      14.290  14.490   8.890  1.00  0.00            
ATOM    149  H71 GCD     1      13.560  13.810   8.430  1.00  0.00            
ATOM    150  C44 GCD     1      15.610  14.320   8.130  1.00  0.00            
ATOM    151  H72 GCD     1      16.390  15.010   8.490  1.00  0.00            
ATOM    152  O36 GCD     1      15.450  14.550   6.810  1.00  0.00            
ATOM    153  H73 GCD     1      14.780  15.210   6.600  1.00  0.00            
ATOM    154  C45 GCD     1      16.050  12.820   8.190  1.00  0.00            
ATOM    155  H74 GCD     1      15.230  12.250   7.740  1.00  0.00            
ATOM    156  O37 GCD     1      17.290  12.600   7.560  1.00  0.00            
ATOM    157  H75 GCD     1      17.270  12.890   6.640  1.00  0.00            
ATOM    158  C46 GCD     1      16.210  12.460   9.680  1.00  0.00            
ATOM    159  H76 GCD     1      16.380  11.400   9.910  1.00  0.00            
ATOM    160  O38 GCD     1      17.250  13.170  10.330  1.00  0.00            
ATOM    161  O39 GCD     1      14.910  12.660  10.280  1.00  0.00            
ATOM    162  C47 GCD     1      14.570  14.000  10.320  1.00  0.00            
ATOM    163  H77 GCD     1      15.410  14.590  10.720  1.00  0.00            
ATOM    164  C48 GCD     1      13.320  14.120  11.270  1.00  0.00            
ATOM    165  H78 GCD     1      12.400  13.660  10.870  1.00  0.00            
ATOM    166  H79 GCD     1      13.000  15.180  11.260  1.00  0.00            
ATOM    167  O40 GCD     1      13.550  13.680  12.530  1.00  0.00            
ATOM    168  H80 GCD     1      14.420  13.280  12.400  1.00  0.00            
ATOM    169  C1  CV1     2      25.020  18.390   6.400  1.00  0.00            
ATOM    170  C2  CV1     2      23.950  18.070   7.480  1.00  0.00            
ATOM    171  N1  CV1     2      22.530  17.930   7.030  1.00  0.00            
ATOM    172  C3  CV1     2      22.330  17.040   5.810  1.00  0.00            
ATOM    173  C4  CV1     2      22.960  15.620   5.760  1.00  0.00            
ATOM    174  C5  CV1     2      22.120  19.370   6.810  1.00  0.00            
ATOM    175  C6  CV1     2      21.400  19.890   8.090  1.00  0.00            
ATOM    176  O1  CV1     2      20.320  18.930   8.310  1.00  0.00            
ATOM    177  C7  CV1     2      19.420  19.030   9.320  1.00  0.00            
ATOM    178  O2  CV1     2      19.500  19.810  10.280  1.00  0.00            
ATOM    179  C8  CV1     2      18.310  18.100   9.090  1.00  0.00            
ATOM    180  C9  CV1     2      17.240  17.990  10.190  1.00  0.00            
ATOM    181  C10 CV1     2      16.410  19.100  10.550  1.00  0.00            
ATOM    182  C11 CV1     2      15.470  18.870  11.580  1.00  0.00            
ATOM    183  C12 CV1     2      15.360  17.620  12.230  1.00  0.00            
ATOM    184  C13 CV1     2      16.230  16.540  11.870  1.00  0.00            
ATOM    185  C14 CV1     2      17.090  16.720  10.780  1.00  0.00            
ATOM    186  C15 CV1     2      17.800  18.380   7.720  1.00  0.00            
ATOM    187  C16 CV1     2      17.590  17.300   6.840  1.00  0.00            
ATOM    188  C17 CV1     2      16.990  17.520   5.570  1.00  0.00            
ATOM    189  C18 CV1     2      16.790  18.820   5.110  1.00  0.00            
ATOM    190  C19 CV1     2      17.000  19.910   5.970  1.00  0.00            
ATOM    191  C20 CV1     2      17.500  19.680   7.270  1.00  0.00            
ATOM    192  H1  CV1     2      25.080  17.590   5.650  1.00  0.00            
ATOM    193  H2  CV1     2      24.750  19.380   6.000  1.00  0.00            
ATOM    194  H3  CV1     2      26.040  18.500   6.790  1.00  0.00            
ATOM    195  H4  CV1     2      24.010  18.810   8.280  1.00  0.00            
ATOM    196  H5  CV1     2      24.270  17.150   7.960  1.00  0.00            
ATOM    197  H6  CV1     2      21.980  17.550   7.810  1.00  0.00            
ATOM    198  H7  CV1     2      22.780  17.690   5.060  1.00  0.00            
ATOM    199  H8  CV1     2      21.270  16.910   5.580  1.00  0.00            
ATOM    200  H9  CV1     2      22.750  15.280   4.740  1.00  0.00            
ATOM    201  H10 CV1     2      24.040  15.760   5.860  1.00  0.00            
ATOM    202  H11 CV1     2      22.460  15.040   6.540  1.00  0.00            
ATOM    203  H12 CV1     2      21.470  19.450   5.940  1.00  0.00            
ATOM    204  H13 CV1     2      23.000  19.990   6.630  1.00  0.00            
ATOM    205  H14 CV1     2      21.020  20.910   8.000  1.00  0.00            
ATOM    206  H15 CV1     2      22.110  19.870   8.930  1.00  0.00            
ATOM    207  H16 CV1     2      18.790  17.110   9.000  1.00  0.00            
ATOM    208  H17 CV1     2      16.320  20.000   9.960  1.00  0.00            
ATOM    209  H18 CV1     2      14.710  19.600  11.820  1.00  0.00            
ATOM    210  H19 CV1     2      14.620  17.290  12.950  1.00  0.00            
ATOM    211  H20 CV1     2      16.180  15.630  12.450  1.00  0.00            
ATOM    212  H21 CV1     2      17.780  15.960  10.410  1.00  0.00            
ATOM    213  H22 CV1     2      17.960  16.300   7.050  1.00  0.00            
ATOM    214  H23 CV1     2      16.880  16.720   4.850  1.00  0.00            
ATOM    215  H24 CV1     2      16.500  18.990   4.080  1.00  0.00            
ATOM    216  H25 CV1     2      16.860  20.930   5.640  1.00  0.00            
ATOM    217  H26 CV1     2      17.640  20.520   7.950  1.00  0.00            
TER
ENDMDL
MODEL        1
ATOM      1  H1  GCD     1       8.210  27.800  27.950  1.00  0.00            
ATOM      2  O1  GCD     1       8.440  28.590  27.450  1.00  0.00            
ATOM      3  C1  GCD     1       9.680  28.190  26.850  1.00  0.00            
ATOM      4  H2  GCD     1      10.110  29.050  26.320  1.00  0.00            
ATOM      5  H3  GCD     1      10.430  28.020  27.630  1.00  0.00            
ATOM      6  C2  GCD     1       9.650  26.900  26.020  1.00  0.00            
ATOM      7  H4  GCD     1      10.620  26.880  25.520  1.00  0.00            
ATOM      8  C3  GCD     1       8.500  26.840  25.030  1.00  0.00            
ATOM      9  H5  GCD     1       7.490  27.010  25.420  1.00  0.00            
ATOM     10  C4  GCD     1       8.510  25.450  24.360  1.00  0.00            
ATOM     11  H6  GCD     1       9.460  25.270  23.840  1.00  0.00            
ATOM     12  O2  GCD     1       7.530  25.330  23.280  1.00  0.00            
ATOM     13  H7  GCD     1       7.630  24.500  22.810  1.00  0.00            
ATOM     14  C5  GCD     1       8.400  24.380  25.400  1.00  0.00            
ATOM     15  H8  GCD     1       7.400  24.370  25.870  1.00  0.00            
ATOM     16  O3  GCD     1       8.650  23.000  24.990  1.00  0.00            
ATOM     17  H9  GCD     1       8.280  22.700  24.150  1.00  0.00            
ATOM     18  C6  GCD     1       9.550  24.560  26.420  1.00  0.00            
ATOM     19  O4  GCD     1       9.500  25.900  27.010  1.00  0.00            
ATOM     20  H10 GCD     1       9.390  23.810  27.200  1.00  0.00            
ATOM     21  O5  GCD     1      10.810  24.370  25.870  1.00  0.00            
ATOM     22  C7  GCD     1      11.670  23.540  26.640  1.00  0.00            
ATOM     23  H11 GCD     1      11.320  23.360  27.670  1.00  0.00            
ATOM     24  C8  GCD     1      11.860  22.150  25.930  1.00  0.00            
ATOM     25  H12 GCD     1      12.130  22.250  24.870  1.00  0.00            
ATOM     26  O6  GCD     1      10.580  21.430  25.960  1.00  0.00            
ATOM     27  H13 GCD     1       9.930  21.870  25.400  1.00  0.00            
ATOM     28  C9  GCD     1      12.840  21.300  26.720  1.00  0.00            
ATOM     29  H14 GCD     1      12.350  21.090  27.680  1.00  0.00            
ATOM     30  O7  GCD     1      13.060  19.960  26.190  1.00  0.00            
ATOM     31  H15 GCD     1      12.500  19.810  25.420  1.00  0.00            
ATOM     32  C10 GCD     1      14.180  22.150  26.930  1.00  0.00            
ATOM     33  H16 GCD     1      14.780  21.590  27.660  1.00  0.00            
ATOM     34  O8  GCD     1      13.830  23.380  27.510  1.00  0.00            
ATOM     35  C11 GCD     1      13.010  24.180  26.720  1.00  0.00            
ATOM     36  H17 GCD     1      13.490  24.330  25.750  1.00  0.00            
ATOM     37  C12 GCD     1      12.830  25.480  27.480  1.00  0.00            
ATOM     38  H18 GCD     1      12.580  25.220  28.520  1.00  0.00            
ATOM     39  H19 GCD     1      12.020  26.100  27.090  1.00  0.00            
ATOM     40  O9  GCD     1      14.060  26.140  27.420  1.00  0.00            
ATOM     41  H20 GCD     1      14.600  25.610  28.020  1.00  0.00            
ATOM     42  O10 GCD     1      14.780  22.180  25.650  1.00  0.00            
ATOM     43  C13 GCD     1      16.080  21.750  25.340  1.00  0.00            
ATOM     44  H21 GCD     1      16.460  21.100  26.140  1.00  0.00            
ATOM     45  C14 GCD     1      15.930  20.870  24.140  1.00  0.00            
ATOM     46  H22 GCD     1      15.390  21.370  23.330  1.00  0.00            
ATOM     47  O11 GCD     1      15.210  19.620  24.500  1.00  0.00            
ATOM     48  H23 GCD     1      14.440  19.960  24.980  1.00  0.00            
ATOM     49  C15 GCD     1      17.250  20.530  23.500  1.00  0.00            
ATOM     50  H24 GCD     1      17.860  20.080  24.300  1.00  0.00            
ATOM     51  O12 GCD     1      17.170  19.690  22.440  1.00  0.00            
ATOM     52  H25 GCD     1      16.580  18.980  22.740  1.00  0.00            
ATOM     53  C16 GCD     1      17.950  21.830  23.130  1.00  0.00            
ATOM     54  H26 GCD     1      18.970  21.600  22.830  1.00  0.00            
ATOM     55  O13 GCD     1      18.070  22.730  24.200  1.00  0.00            
ATOM     56  C17 GCD     1      16.980  22.980  25.070  1.00  0.00            
ATOM     57  H27 GCD     1      16.340  23.760  24.640  1.00  0.00            
ATOM     58  C18 GCD     1      17.530  23.510  26.460  1.00  0.00            
ATOM     59  H28 GCD     1      16.710  23.970  27.020  1.00  0.00            
ATOM     60  H29 GCD     1      18.180  24.330  26.140  1.00  0.00            
ATOM     61  O14 GCD     1      18.360  22.640  27.250  1.00  0.00            
ATOM     62  H30 GCD     1      19.140  22.500  26.700  1.00  0.00            
ATOM     63  O15 GCD     1      17.230  22.440  22.030  1.00  0.00            
ATOM     64  C19 GCD     1      18.100  22.940  21.000  1.00  0.00            
ATOM     65  H31 GCD     1      19.160  22.710  21.180  1.00  0.00            
ATOM     66  C20 GCD     1      17.830  22.360  19.620  1.00  0.00            
ATOM     67  H32 GCD     1      16.770  22.510  19.380  1.00  0.00            
ATOM     68  O16 GCD     1      18.100  20.940  19.750  1.00  0.00            
ATOM     69  H33 GCD     1      17.800  20.680  20.620  1.00  0.00            
ATOM     70  C21 GCD     1      18.700  23.020  18.590  1.00  0.00            
ATOM     71  H34 GCD     1      19.720  22.750  18.910  1.00  0.00            
ATOM     72  O17 GCD     1      18.390  22.600  17.270  1.00  0.00            
ATOM     73  H35 GCD     1      17.670  23.170  16.970  1.00  0.00            
ATOM     74  C22 GCD     1      18.670  24.530  18.720  1.00  0.00            
ATOM     75  H36 GCD     1      19.480  24.960  18.120  1.00  0.00            
ATOM     76  O18 GCD     1      18.810  24.970  20.050  1.00  0.00            
ATOM     77  C23 GCD     1      17.890  24.470  20.970  1.00  0.00            
ATOM     78  H37 GCD     1      16.870  24.780  20.730  1.00  0.00            
ATOM     79  C24 GCD     1      18.190  25.170  22.230  1.00  0.00            
ATOM     80  H38 GCD     1      19.090  24.630  22.550  1.00  0.00            
ATOM     81  H39 GCD     1      17.450  24.920  23.000  1.00  0.00            
ATOM     82  O19 GCD     1      18.300  26.560  22.030  1.00  0.00            
ATOM     83  H40 GCD     1      18.940  26.540  21.310  1.00  0.00            
ATOM     84  O20 GCD     1      17.380  25.080  18.260  1.00  0.00            
ATOM     85  C25 GCD     1      17.490  25.910  17.090  1.00  0.00            
ATOM     86  H41 GCD     1      18.530  25.860  16.740  1.00  0.00            
ATOM     87  C26 GCD     1      16.520  25.460  15.970  1.00  0.00            
ATOM     88  H42 GCD     1      15.480  25.480  16.310  1.00  0.00            
ATOM     89  O21 GCD     1      16.870  24.140  15.470  1.00  0.00            
ATOM     90  H43 GCD     1      17.650  24.330  14.940  1.00  0.00            
ATOM     91  C27 GCD     1      16.550  26.440  14.730  1.00  0.00            
ATOM     92  H44 GCD     1      17.550  26.260  14.320  1.00  0.00            
ATOM     93  O22 GCD     1      15.480  26.230  13.840  1.00  0.00            
ATOM     94  H45 GCD     1      14.810  26.890  14.030  1.00  0.00            
ATOM     95  C28 GCD     1      16.450  27.880  15.190  1.00  0.00            
ATOM     96  H46 GCD     1      16.740  28.540  14.380  1.00  0.00            
ATOM     97  O23 GCD     1      17.210  28.150  16.350  1.00  0.00            
ATOM     98  C29 GCD     1      17.140  27.320  17.480  1.00  0.00            
ATOM     99  H47 GCD     1      16.170  27.430  17.980  1.00  0.00            
ATOM    100  C30 GCD     1      18.110  27.930  18.530  1.00  0.00            
ATOM    101  H48 GCD     1      18.070  27.420  19.500  1.00  0.00            
ATOM    102  H49 GCD     1      17.850  28.970  18.740  1.00  0.00            
ATOM    103  O24 GCD     1      19.390  27.790  18.080  1.00  0.00            
ATOM    104  H50 GCD     1      19.330  28.070  17.160  1.00  0.00            
ATOM    105  O25 GCD     1      15.060  28.130  15.620  1.00  0.00            
ATOM    106  C31 GCD     1      14.310  29.220  15.070  1.00  0.00            
ATOM    107  H51 GCD     1      14.790  29.590  14.160  1.00  0.00            
ATOM    108  C32 GCD     1      12.960  28.600  14.720  1.00  0.00            
ATOM    109  H52 GCD     1      12.560  28.150  15.640  1.00  0.00            
ATOM    110  O26 GCD     1      13.180  27.640  13.630  1.00  0.00            
ATOM    111  H53 GCD     1      13.370  28.110  12.810  1.00  0.00            
ATOM    112  C33 GCD     1      11.980  29.730  14.220  1.00  0.00            
ATOM    113  H54 GCD     1      12.480  30.230  13.370  1.00  0.00            
ATOM    114  O27 GCD     1      10.720  29.210  13.780  1.00  0.00            
ATOM    115  H55 GCD     1      10.170  28.990  14.540  1.00  0.00            
ATOM    116  C34 GCD     1      11.810  30.770  15.350  1.00  0.00            
ATOM    117  H56 GCD     1      11.260  31.670  15.060  1.00  0.00            
ATOM    118  O28 GCD     1      13.120  31.240  15.720  1.00  0.00            
ATOM    119  C35 GCD     1      14.100  30.270  16.200  1.00  0.00            
ATOM    120  H57 GCD     1      13.830  29.790  17.150  1.00  0.00            
ATOM    121  C36 GCD     1      15.480  30.970  16.410  1.00  0.00            
ATOM    122  H58 GCD     1      16.050  31.030  15.470  1.00  0.00            
ATOM    123  H59 GCD     1      16.170  30.230  16.840  1.00  0.00            
ATOM    124  O29 GCD     1      15.440  32.110  17.250  1.00  0.00            
ATOM    125  H60 GCD     1      16.090  31.810  17.910  1.00  0.00            
ATOM    126  O30 GCD     1      11.210  30.240  16.500  1.00  0.00            
ATOM    127  C37 GCD     1       9.860  30.520  16.790  1.00  0.00            
ATOM    128  H61 GCD     1       9.360  31.120  16.020  1.00  0.00            
ATOM    129  C38 GCD     1       9.230  29.170  16.950  1.00  0.00            
ATOM    130  H62 GCD     1       9.880  28.630  17.650  1.00  0.00            
ATOM    131  O31 GCD     1       9.020  28.450  15.740  1.00  0.00            
ATOM    132  H63 GCD     1       8.310  27.840  15.960  1.00  0.00            
ATOM    133  C39 GCD     1       7.880  29.320  17.560  1.00  0.00            
ATOM    134  H64 GCD     1       7.190  29.840  16.880  1.00  0.00            
ATOM    135  O32 GCD     1       7.300  28.040  17.840  1.00  0.00            
ATOM    136  H65 GCD     1       6.960  28.180  18.730  1.00  0.00            
ATOM    137  C40 GCD     1       8.030  30.130  18.860  1.00  0.00            
ATOM    138  H66 GCD     1       7.080  30.370  19.340  1.00  0.00            
ATOM    139  O33 GCD     1       8.590  31.360  18.580  1.00  0.00            
ATOM    140  C41 GCD     1       9.890  31.270  18.070  1.00  0.00            
ATOM    141  H67 GCD     1      10.530  30.760  18.800  1.00  0.00            
ATOM    142  C42 GCD     1      10.420  32.730  17.870  1.00  0.00            
ATOM    143  H68 GCD     1      11.430  32.560  17.480  1.00  0.00            
ATOM    144  H69 GCD     1      10.600  33.260  18.810  1.00  0.00            
ATOM    145  O34 GCD     1       9.670  33.550  16.950  1.00  0.00            
ATOM    146  H70 GCD     1      10.240  34.210  16.550  1.00  0.00            
ATOM    147  O35 GCD     1       8.790  29.490  19.920  1.00  0.00            
ATOM    148  C43 GCD     1       8.340  29.660  21.220  1.00  0.00            
ATOM    149  H71 GCD     1       7.780  30.600  21.330  1.00  0.00            
ATOM    150  C44 GCD     1       7.390  28.470  21.560  1.00  0.00            
ATOM    151  H72 GCD     1       7.950  27.520  21.520  1.00  0.00            
ATOM    152  O36 GCD     1       6.390  28.320  20.580  1.00  0.00            
ATOM    153  H73 GCD     1       5.530  28.450  20.990  1.00  0.00            
ATOM    154  C45 GCD     1       6.880  28.730  22.970  1.00  0.00            
ATOM    155  H74 GCD     1       6.350  29.690  23.020  1.00  0.00            
ATOM    156  O37 GCD     1       6.060  27.690  23.430  1.00  0.00            
ATOM    157  H75 GCD     1       6.520  26.840  23.470  1.00  0.00            
ATOM    158  C46 GCD     1       8.100  28.900  23.870  1.00  0.00            
ATOM    159  H76 GCD     1       7.710  29.290  24.820  1.00  0.00            
ATOM    160  O38 GCD     1       8.890  27.760  24.050  1.00  0.00            
ATOM    161  O39 GCD     1       8.900  29.960  23.420  1.00  0.00            
ATOM    162  C47 GCD     1       9.540  29.690  22.180  1.00  0.00            
ATOM    163  H77 GCD     1      10.030  28.710  22.180  1.00  0.00            
ATOM    164  C48 GCD     1      10.440  30.800  21.730  1.00  0.00            
ATOM    165  H78 GCD     1       9.810  31.690  21.650  1.00  0.00            
ATOM    166  H79 GCD     1      10.920  30.550  20.780  1.00  0.00            
ATOM    167  O40 GCD     1      11.410  31.150  22.700  1.00  0.00            
ATOM    168  H80 GCD     1      10.920  31.110  23.530  1.00  0.00            
ATOM    169  C1  CV1     2      14.080  22.170  15.980  1.00  0.00            
ATOM    170  C2  CV1     2      13.790  23.280  14.880  1.00  0.00            
ATOM    171  N1  CV1     2      12.390  23.430  14.410  1.00  0.00            
ATOM    172  C3  CV1     2      12.170  22.880  12.980  1.00  0.00            
ATOM    173  C4  CV1     2      12.430  21.380  12.710  1.00  0.00            
ATOM    174  C5  CV1     2      12.040  24.940  14.410  1.00  0.00            
ATOM    175  C6  CV1     2      11.520  25.530  15.730  1.00  0.00            
ATOM    176  O1  CV1     2      12.560  25.460  16.700  1.00  0.00            
ATOM    177  C7  CV1     2      12.350  26.130  17.840  1.00  0.00            
ATOM    178  O2  CV1     2      11.240  26.510  18.220  1.00  0.00            
ATOM    179  C8  CV1     2      13.530  26.120  18.820  1.00  0.00            
ATOM    180  C9  CV1     2      13.880  27.400  19.430  1.00  0.00            
ATOM    181  C10 CV1     2      13.150  28.600  19.210  1.00  0.00            
ATOM    182  C11 CV1     2      13.590  29.790  19.830  1.00  0.00            
ATOM    183  C12 CV1     2      14.680  29.920  20.610  1.00  0.00            
ATOM    184  C13 CV1     2      15.440  28.700  20.740  1.00  0.00            
ATOM    185  C14 CV1     2      15.020  27.450  20.210  1.00  0.00            
ATOM    186  C15 CV1     2      13.320  24.950  19.840  1.00  0.00            
ATOM    187  C16 CV1     2      12.470  25.110  20.920  1.00  0.00            
ATOM    188  C17 CV1     2      12.330  24.070  21.930  1.00  0.00            
ATOM    189  C18 CV1     2      13.170  22.990  21.830  1.00  0.00            
ATOM    190  C19 CV1     2      14.100  22.800  20.790  1.00  0.00            
ATOM    191  C20 CV1     2      14.190  23.840  19.850  1.00  0.00            
ATOM    192  H1  CV1     2      15.150  22.240  16.230  1.00  0.00            
ATOM    193  H2  CV1     2      13.490  22.190  16.900  1.00  0.00            
ATOM    194  H3  CV1     2      13.910  21.190  15.510  1.00  0.00            
ATOM    195  H4  CV1     2      14.520  23.300  14.070  1.00  0.00            
ATOM    196  H5  CV1     2      14.060  24.220  15.360  1.00  0.00            
ATOM    197  H6  CV1     2      11.730  22.940  15.030  1.00  0.00            
ATOM    198  H7  CV1     2      12.800  23.550  12.380  1.00  0.00            
ATOM    199  H8  CV1     2      11.110  23.090  12.840  1.00  0.00            
ATOM    200  H9  CV1     2      13.490  21.120  12.870  1.00  0.00            
ATOM    201  H10 CV1     2      11.700  20.790  13.270  1.00  0.00            
ATOM    202  H11 CV1     2      12.140  21.200  11.670  1.00  0.00            
ATOM    203  H12 CV1     2      11.200  25.100  13.730  1.00  0.00            
ATOM    204  H13 CV1     2      12.880  25.450  13.950  1.00  0.00            
ATOM    205  H14 CV1     2      10.630  24.970  16.040  1.00  0.00            
ATOM    206  H15 CV1     2      11.190  26.560  15.550  1.00  0.00            
ATOM    207  H16 CV1     2      14.380  25.880  18.170  1.00  0.00            
ATOM    208  H17 CV1     2      12.300  28.590  18.540  1.00  0.00            
ATOM    209  H18 CV1     2      13.090  30.720  19.560  1.00  0.00            
ATOM    210  H19 CV1     2      14.930  30.850  21.130  1.00  0.00            
ATOM    211  H20 CV1     2      16.320  28.780  21.380  1.00  0.00            
ATOM    212  H21 CV1     2      15.680  26.590  20.290  1.00  0.00            
ATOM    213  H22 CV1     2      11.780  25.930  21.060  1.00  0.00            
ATOM    214  H23 CV1     2      11.570  24.060  22.700  1.00  0.00            
ATOM    215  H24 CV1     2      13.090  22.220  22.590  1.00  0.00            
ATOM    216  H25 CV1     2      14.730  21.910  20.850  1.00  0.00            
ATOM    217  H26 CV1     2      14.940  23.770  19.070  1.00  0.00            
TER
ENDMDL
MODEL        1
ATOM      1  H1  GCD     1      -0.460  25.700  25.060  1.00  0.00            
ATOM      2  O1  GCD     1      -0.240  25.020  24.400  1.00  0.00            
ATOM      3  C1  GCD     1      -1.480  24.430  24.070  1.00  0.00            
ATOM      4  H2  GCD     1      -2.340  25.090  24.220  1.00  0.00            
ATOM      5  H3  GCD     1      -1.490  24.350  22.980  1.00  0.00            
ATOM      6  C2  GCD     1      -1.730  23.150  24.750  1.00  0.00            
ATOM      7  H4  GCD     1      -0.870  22.480  24.610  1.00  0.00            
ATOM      8  C3  GCD     1      -2.920  22.300  24.330  1.00  0.00            
ATOM      9  H5  GCD     1      -3.890  22.800  24.470  1.00  0.00            
ATOM     10  C4  GCD     1      -2.910  21.040  25.140  1.00  0.00            
ATOM     11  H6  GCD     1      -1.910  20.580  25.030  1.00  0.00            
ATOM     12  O2  GCD     1      -4.000  20.210  24.680  1.00  0.00            
ATOM     13  H7  GCD     1      -4.020  20.180  23.720  1.00  0.00            
ATOM     14  C5  GCD     1      -3.010  21.320  26.640  1.00  0.00            
ATOM     15  H8  GCD     1      -4.030  21.670  26.830  1.00  0.00            
ATOM     16  O3  GCD     1      -2.960  20.210  27.500  1.00  0.00            
ATOM     17  H9  GCD     1      -3.520  19.520  27.120  1.00  0.00            
ATOM     18  C6  GCD     1      -1.870  22.320  27.010  1.00  0.00            
ATOM     19  O4  GCD     1      -1.940  23.430  26.100  1.00  0.00            
ATOM     20  H10 GCD     1      -1.980  22.780  28.000  1.00  0.00            
ATOM     21  O5  GCD     1      -0.650  21.640  26.990  1.00  0.00            
ATOM     22  C7  GCD     1       0.110  21.590  28.160  1.00  0.00            
ATOM     23  H11 GCD     1      -0.510  21.620  29.060  1.00  0.00            
ATOM     24  C8  GCD     1       0.660  20.210  28.220  1.00  0.00            
ATOM     25  H12 GCD     1       1.300  20.030  27.350  1.00  0.00            
ATOM     26  O6  GCD     1      -0.460  19.260  28.130  1.00  0.00            
ATOM     27  H13 GCD     1      -1.040  19.650  27.470  1.00  0.00            
ATOM     28  C9  GCD     1       1.440  20.190  29.580  1.00  0.00            
ATOM     29  H14 GCD     1       0.780  20.320  30.450  1.00  0.00            
ATOM     30  O7  GCD     1       2.090  18.960  29.890  1.00  0.00            
ATOM     31  H15 GCD     1       2.960  18.970  29.480  1.00  0.00            
ATOM     32  C10 GCD     1       2.550  21.290  29.440  1.00  0.00            
ATOM     33  H16 GCD     1       3.130  21.300  30.370  1.00  0.00            
ATOM     34  O8  GCD     1       1.990  22.510  29.280  1.00  0.00            
ATOM     35  C11 GCD     1       1.100  22.750  28.150  1.00  0.00            
ATOM     36  H17 GCD     1       1.730  22.770  27.260  1.00  0.00            
ATOM     37  C12 GCD     1       0.560  24.110  28.300  1.00  0.00            
ATOM     38  H18 GCD     1       0.020  24.420  27.390  1.00  0.00            
ATOM     39  H19 GCD     1       1.310  24.900  28.420  1.00  0.00            
ATOM     40  O9  GCD     1      -0.350  24.230  29.350  1.00  0.00            
ATOM     41  H20 GCD     1       0.160  24.620  30.070  1.00  0.00            
ATOM     42  O10 GCD     1       3.500  20.940  28.390  1.00  0.00            
ATOM     43  C13 GCD     1       4.920  21.000  28.700  1.00  0.00            
ATOM     44  H21 GCD     1       5.000  21.460  29.690  1.00  0.00            
ATOM     45  C14 GCD     1       5.560  19.610  28.600  1.00  0.00            
ATOM     46  H22 GCD     1       5.330  19.110  27.660  1.00  0.00            
ATOM     47  O11 GCD     1       4.960  18.750  29.570  1.00  0.00            
ATOM     48  H23 GCD     1       4.720  19.260  30.350  1.00  0.00            
ATOM     49  C15 GCD     1       7.050  19.740  28.790  1.00  0.00            
ATOM     50  H24 GCD     1       7.290  20.370  29.660  1.00  0.00            
ATOM     51  O12 GCD     1       7.700  18.470  28.720  1.00  0.00            
ATOM     52  H25 GCD     1       7.600  18.150  27.810  1.00  0.00            
ATOM     53  C16 GCD     1       7.560  20.560  27.610  1.00  0.00            
ATOM     54  H26 GCD     1       8.640  20.700  27.680  1.00  0.00            
ATOM     55  O13 GCD     1       6.950  21.850  27.690  1.00  0.00            
ATOM     56  C17 GCD     1       5.520  21.950  27.640  1.00  0.00            
ATOM     57  H27 GCD     1       5.230  21.730  26.610  1.00  0.00            
ATOM     58  C18 GCD     1       5.050  23.350  27.840  1.00  0.00            
ATOM     59  H28 GCD     1       4.050  23.490  27.410  1.00  0.00            
ATOM     60  H29 GCD     1       5.740  24.020  27.320  1.00  0.00            
ATOM     61  O14 GCD     1       5.090  23.900  29.140  1.00  0.00            
ATOM     62  H30 GCD     1       4.670  24.770  29.120  1.00  0.00            
ATOM     63  O15 GCD     1       7.240  19.880  26.400  1.00  0.00            
ATOM     64  C19 GCD     1       8.320  19.570  25.470  1.00  0.00            
ATOM     65  H31 GCD     1       9.310  19.650  25.940  1.00  0.00            
ATOM     66  C20 GCD     1       8.150  18.140  24.930  1.00  0.00            
ATOM     67  H32 GCD     1       7.160  18.090  24.440  1.00  0.00            
ATOM     68  O16 GCD     1       8.010  17.280  26.070  1.00  0.00            
ATOM     69  H33 GCD     1       7.570  16.510  25.690  1.00  0.00            
ATOM     70  C21 GCD     1       9.270  17.780  23.890  1.00  0.00            
ATOM     71  H34 GCD     1      10.250  17.850  24.370  1.00  0.00            
ATOM     72  O17 GCD     1       9.150  16.480  23.260  1.00  0.00            
ATOM     73  H35 GCD     1      10.020  16.060  23.150  1.00  0.00            
ATOM     74  C22 GCD     1       9.220  18.820  22.740  1.00  0.00            
ATOM     75  H36 GCD     1      10.090  18.710  22.090  1.00  0.00            
ATOM     76  O18 GCD     1       9.220  20.160  23.250  1.00  0.00            
ATOM     77  C23 GCD     1       8.260  20.500  24.270  1.00  0.00            
ATOM     78  H37 GCD     1       7.300  20.270  23.790  1.00  0.00            
ATOM     79  C24 GCD     1       8.260  21.980  24.660  1.00  0.00            
ATOM     80  H38 GCD     1       7.320  22.170  25.190  1.00  0.00            
ATOM     81  H39 GCD     1       8.140  22.540  23.720  1.00  0.00            
ATOM     82  O19 GCD     1       9.490  22.370  25.280  1.00  0.00            
ATOM     83  H40 GCD     1      10.170  22.400  24.600  1.00  0.00            
ATOM     84  O20 GCD     1       8.060  18.750  21.960  1.00  0.00            
ATOM     85  C25 GCD     1       8.320  18.570  20.550  1.00  0.00            
ATOM     86  H41 GCD     1       9.350  18.380  20.250  1.00  0.00            
ATOM     87  C26 GCD     1       7.500  17.420  20.070  1.00  0.00            
ATOM     88  H42 GCD     1       6.430  17.590  20.270  1.00  0.00            
ATOM     89  O21 GCD     1       7.960  16.200  20.740  1.00  0.00            
ATOM     90  H43 GCD     1       8.150  16.420  21.660  1.00  0.00            
ATOM     91  C27 GCD     1       7.710  17.230  18.590  1.00  0.00            
ATOM     92  H44 GCD     1       8.790  17.060  18.440  1.00  0.00            
ATOM     93  O22 GCD     1       7.060  16.030  18.100  1.00  0.00            
ATOM     94  H45 GCD     1       7.340  15.290  18.660  1.00  0.00            
ATOM     95  C28 GCD     1       7.380  18.560  17.880  1.00  0.00            
ATOM     96  H46 GCD     1       7.770  18.560  16.860  1.00  0.00            
ATOM     97  O23 GCD     1       8.080  19.680  18.420  1.00  0.00            
ATOM     98  C29 GCD     1       7.860  19.790  19.810  1.00  0.00            
ATOM     99  H47 GCD     1       6.780  19.920  20.000  1.00  0.00            
ATOM    100  C30 GCD     1       8.720  21.020  20.320  1.00  0.00            
ATOM    101  H48 GCD     1       8.440  21.280  21.350  1.00  0.00            
ATOM    102  H49 GCD     1       8.340  21.910  19.810  1.00  0.00            
ATOM    103  O24 GCD     1      10.170  20.880  20.300  1.00  0.00            
ATOM    104  H50 GCD     1      10.400  20.620  21.200  1.00  0.00            
ATOM    105  O25 GCD     1       5.980  18.820  17.850  1.00  0.00            
ATOM    106  C31 GCD     1       5.410  19.280  16.650  1.00  0.00            
ATOM    107  H51 GCD     1       6.160  19.230  15.850  1.00  0.00            
ATOM    108  C32 GCD     1       4.260  18.370  16.270  1.00  0.00            
ATOM    109  H52 GCD     1       3.550  18.230  17.100  1.00  0.00            
ATOM    110  O26 GCD     1       4.880  17.090  16.070  1.00  0.00            
ATOM    111  H53 GCD     1       5.670  16.950  16.620  1.00  0.00            
ATOM    112  C33 GCD     1       3.480  18.860  15.040  1.00  0.00            
ATOM    113  H54 GCD     1       4.120  18.830  14.150  1.00  0.00            
ATOM    114  O27 GCD     1       2.340  17.920  14.880  1.00  0.00            
ATOM    115  H55 GCD     1       2.740  17.070  14.680  1.00  0.00            
ATOM    116  C34 GCD     1       3.050  20.310  15.230  1.00  0.00            
ATOM    117  H56 GCD     1       2.540  20.660  14.330  1.00  0.00            
ATOM    118  O28 GCD     1       4.170  21.140  15.620  1.00  0.00            
ATOM    119  C35 GCD     1       4.850  20.730  16.810  1.00  0.00            
ATOM    120  H57 GCD     1       4.210  20.870  17.690  1.00  0.00            
ATOM    121  C36 GCD     1       5.980  21.730  16.970  1.00  0.00            
ATOM    122  H58 GCD     1       6.490  21.790  16.000  1.00  0.00            
ATOM    123  H59 GCD     1       6.680  21.610  17.810  1.00  0.00            
ATOM    124  O29 GCD     1       5.430  23.020  17.130  1.00  0.00            
ATOM    125  H60 GCD     1       5.240  23.070  18.080  1.00  0.00            
ATOM    126  O30 GCD     1       2.130  20.390  16.330  1.00  0.00            
ATOM    127  C37 GCD     1       0.850  20.970  16.060  1.00  0.00            
ATOM    128  H61 GCD     1       0.900  21.300  15.010  1.00  0.00            
ATOM    129  C38 GCD     1      -0.230  19.810  16.300  1.00  0.00            
ATOM    130  H62 GCD     1      -0.070  19.480  17.340  1.00  0.00            
ATOM    131  O31 GCD     1      -0.070  18.730  15.380  1.00  0.00            
ATOM    132  H63 GCD     1       0.880  18.610  15.280  1.00  0.00            
ATOM    133  C39 GCD     1      -1.700  20.420  16.250  1.00  0.00            
ATOM    134  H64 GCD     1      -1.930  20.680  15.210  1.00  0.00            
ATOM    135  O32 GCD     1      -2.730  19.510  16.720  1.00  0.00            
ATOM    136  H65 GCD     1      -2.580  18.640  16.330  1.00  0.00            
ATOM    137  C40 GCD     1      -1.770  21.670  17.100  1.00  0.00            
ATOM    138  H66 GCD     1      -2.600  22.330  16.850  1.00  0.00            
ATOM    139  O33 GCD     1      -0.720  22.580  16.620  1.00  0.00            
ATOM    140  C41 GCD     1       0.610  22.160  16.950  1.00  0.00            
ATOM    141  H67 GCD     1       0.630  21.800  17.990  1.00  0.00            
ATOM    142  C42 GCD     1       1.650  23.280  16.740  1.00  0.00            
ATOM    143  H68 GCD     1       1.730  23.460  15.660  1.00  0.00            
ATOM    144  H69 GCD     1       2.530  22.740  17.120  1.00  0.00            
ATOM    145  O34 GCD     1       1.350  24.450  17.480  1.00  0.00            
ATOM    146  H70 GCD     1       0.500  24.850  17.300  1.00  0.00            
ATOM    147  O35 GCD     1      -1.700  21.310  18.510  1.00  0.00            
ATOM    148  C43 GCD     1      -2.760  21.880  19.300  1.00  0.00            
ATOM    149  H71 GCD     1      -3.590  22.270  18.690  1.00  0.00            
ATOM    150  C44 GCD     1      -3.260  20.760  20.180  1.00  0.00            
ATOM    151  H72 GCD     1      -2.430  20.380  20.800  1.00  0.00            
ATOM    152  O36 GCD     1      -3.740  19.650  19.330  1.00  0.00            
ATOM    153  H73 GCD     1      -3.200  19.500  18.550  1.00  0.00            
ATOM    154  C45 GCD     1      -4.310  21.280  21.180  1.00  0.00            
ATOM    155  H74 GCD     1      -5.180  21.640  20.620  1.00  0.00            
ATOM    156  O37 GCD     1      -4.740  20.090  21.920  1.00  0.00            
ATOM    157  H75 GCD     1      -5.200  19.420  21.400  1.00  0.00            
ATOM    158  C46 GCD     1      -3.810  22.410  22.100  1.00  0.00            
ATOM    159  H76 GCD     1      -4.650  22.830  22.650  1.00  0.00            
ATOM    160  O38 GCD     1      -2.780  21.930  22.970  1.00  0.00            
ATOM    161  O39 GCD     1      -3.240  23.370  21.250  1.00  0.00            
ATOM    162  C47 GCD     1      -2.230  22.920  20.290  1.00  0.00            
ATOM    163  H77 GCD     1      -1.350  22.480  20.780  1.00  0.00            
ATOM    164  C48 GCD     1      -1.750  24.170  19.620  1.00  0.00            
ATOM    165  H78 GCD     1      -0.960  23.900  18.910  1.00  0.00            
ATOM    166  H79 GCD     1      -1.250  24.750  20.400  1.00  0.00            
ATOM    167  O40 GCD     1      -2.760  24.840  18.950  1.00  0.00            
ATOM    168  H80 GCD     1      -2.920  25.560  19.570  1.00  0.00            
ATOM    169  C1  CV1     2       2.610  16.790  21.040  1.00  0.00            
ATOM    170  C2  CV1     2       2.670  17.060  22.560  1.00  0.00            
ATOM    171  N1  CV1     2       3.420  15.980  23.340  1.00  0.00            
ATOM    172  C3  CV1     2       2.480  15.040  24.050  1.00  0.00            
ATOM    173  C4  CV1     2       3.220  13.720  24.360  1.00  0.00            
ATOM    174  C5  CV1     2       4.440  16.670  24.220  1.00  0.00            
ATOM    175  C6  CV1     2       4.110  17.470  25.530  1.00  0.00            
ATOM    176  O1  CV1     2       3.390  18.710  25.330  1.00  0.00            
ATOM    177  C7  CV1     2       3.830  19.660  24.520  1.00  0.00            
ATOM    178  O2  CV1     2       4.690  19.470  23.720  1.00  0.00            
ATOM    179  C8  CV1     2       2.830  20.790  24.410  1.00  0.00            
ATOM    180  C9  CV1     2       3.300  22.190  24.460  1.00  0.00            
ATOM    181  C10 CV1     2       4.650  22.590  24.180  1.00  0.00            
ATOM    182  C11 CV1     2       5.070  23.930  24.290  1.00  0.00            
ATOM    183  C12 CV1     2       4.120  24.890  24.670  1.00  0.00            
ATOM    184  C13 CV1     2       2.780  24.490  24.980  1.00  0.00            
ATOM    185  C14 CV1     2       2.460  23.140  24.920  1.00  0.00            
ATOM    186  C15 CV1     2       2.050  20.620  23.110  1.00  0.00            
ATOM    187  C16 CV1     2       2.660  20.760  21.820  1.00  0.00            
ATOM    188  C17 CV1     2       1.890  20.630  20.630  1.00  0.00            
ATOM    189  C18 CV1     2       0.540  20.350  20.770  1.00  0.00            
ATOM    190  C19 CV1     2      -0.080  20.130  22.060  1.00  0.00            
ATOM    191  C20 CV1     2       0.700  20.340  23.250  1.00  0.00            
ATOM    192  H1  CV1     2       2.040  17.560  20.490  1.00  0.00            
ATOM    193  H2  CV1     2       3.570  16.750  20.520  1.00  0.00            
ATOM    194  H3  CV1     2       2.070  15.890  20.750  1.00  0.00            
ATOM    195  H4  CV1     2       1.660  17.060  22.970  1.00  0.00            
ATOM    196  H5  CV1     2       3.200  18.010  22.610  1.00  0.00            
ATOM    197  H6  CV1     2       3.910  15.420  22.640  1.00  0.00            
ATOM    198  H7  CV1     2       1.650  14.950  23.360  1.00  0.00            
ATOM    199  H8  CV1     2       2.200  15.550  24.970  1.00  0.00            
ATOM    200  H9  CV1     2       2.460  12.940  24.330  1.00  0.00            
ATOM    201  H10 CV1     2       3.900  13.450  23.540  1.00  0.00            
ATOM    202  H11 CV1     2       3.660  13.620  25.360  1.00  0.00            
ATOM    203  H12 CV1     2       5.130  17.340  23.700  1.00  0.00            
ATOM    204  H13 CV1     2       5.130  15.920  24.620  1.00  0.00            
ATOM    205  H14 CV1     2       5.100  17.630  25.970  1.00  0.00            
ATOM    206  H15 CV1     2       3.510  16.870  26.220  1.00  0.00            
ATOM    207  H16 CV1     2       2.170  20.550  25.250  1.00  0.00            
ATOM    208  H17 CV1     2       5.370  21.850  23.850  1.00  0.00            
ATOM    209  H18 CV1     2       6.110  24.180  24.100  1.00  0.00            
ATOM    210  H19 CV1     2       4.410  25.930  24.720  1.00  0.00            
ATOM    211  H20 CV1     2       2.070  25.270  25.230  1.00  0.00            
ATOM    212  H21 CV1     2       1.440  22.770  25.010  1.00  0.00            
ATOM    213  H22 CV1     2       3.730  20.920  21.860  1.00  0.00            
ATOM    214  H23 CV1     2       2.390  20.770  19.680  1.00  0.00            
ATOM    215  H24 CV1     2       0.050  20.250  19.800  1.00  0.00            
ATOM    216  H25 CV1     2      -1.130  19.900  22.130  1.00  0.00            
ATOM    217  H26 CV1     2       0.240  20.170  24.220  1.00  0.00            
TER
ENDMDL
MODEL        1
ATOM      1  H1  GCD     1      30.560  19.800  27.910  1.00  0.00            
ATOM      2  O1  GCD     1      30.770  19.950  26.980  1.00  0.00            
ATOM      3  C1  GCD     1      29.580  20.380  26.340  1.00  0.00            
ATOM      4  H2  GCD     1      29.050  21.150  26.930  1.00  0.00            
ATOM      5  H3  GCD     1      29.920  20.890  25.430  1.00  0.00            
ATOM      6  C2  GCD     1      28.470  19.340  26.040  1.00  0.00            
ATOM      7  H4  GCD     1      27.500  19.820  25.830  1.00  0.00            
ATOM      8  C3  GCD     1      28.320  18.380  27.170  1.00  0.00            
ATOM      9  H5  GCD     1      29.320  17.980  27.350  1.00  0.00            
ATOM     10  C4  GCD     1      27.420  17.150  26.930  1.00  0.00            
ATOM     11  H6  GCD     1      26.440  17.640  26.850  1.00  0.00            
ATOM     12  O2  GCD     1      27.310  16.300  28.070  1.00  0.00            
ATOM     13  H7  GCD     1      27.150  16.830  28.860  1.00  0.00            
ATOM     14  C5  GCD     1      27.860  16.520  25.610  1.00  0.00            
ATOM     15  H8  GCD     1      28.860  16.190  25.930  1.00  0.00            
ATOM     16  O3  GCD     1      26.960  15.440  25.360  1.00  0.00            
ATOM     17  H9  GCD     1      27.500  14.690  25.080  1.00  0.00            
ATOM     18  C6  GCD     1      27.990  17.550  24.490  1.00  0.00            
ATOM     19  O4  GCD     1      28.920  18.570  24.860  1.00  0.00            
ATOM     20  H10 GCD     1      28.400  17.070  23.590  1.00  0.00            
ATOM     21  O5  GCD     1      26.680  18.100  24.170  1.00  0.00            
ATOM     22  C7  GCD     1      26.270  17.730  22.830  1.00  0.00            
ATOM     23  H11 GCD     1      26.820  16.880  22.420  1.00  0.00            
ATOM     24  C8  GCD     1      24.850  17.240  22.940  1.00  0.00            
ATOM     25  H12 GCD     1      24.270  18.030  23.440  1.00  0.00            
ATOM     26  O6  GCD     1      24.740  16.170  23.810  1.00  0.00            
ATOM     27  H13 GCD     1      25.390  16.380  24.480  1.00  0.00            
ATOM     28  C9  GCD     1      24.150  17.010  21.590  1.00  0.00            
ATOM     29  H14 GCD     1      24.600  16.090  21.190  1.00  0.00            
ATOM     30  O7  GCD     1      22.750  16.730  21.790  1.00  0.00            
ATOM     31  H15 GCD     1      22.400  16.330  20.990  1.00  0.00            
ATOM     32  C10 GCD     1      24.330  18.300  20.680  1.00  0.00            
ATOM     33  H16 GCD     1      24.110  18.100  19.620  1.00  0.00            
ATOM     34  O8  GCD     1      25.730  18.670  20.620  1.00  0.00            
ATOM     35  C11 GCD     1      26.230  18.970  21.980  1.00  0.00            
ATOM     36  H17 GCD     1      25.550  19.720  22.410  1.00  0.00            
ATOM     37  C12 GCD     1      27.630  19.620  21.810  1.00  0.00            
ATOM     38  H18 GCD     1      28.400  18.850  21.710  1.00  0.00            
ATOM     39  H19 GCD     1      27.890  20.130  22.750  1.00  0.00            
ATOM     40  O9  GCD     1      27.690  20.680  20.860  1.00  0.00            
ATOM     41  H20 GCD     1      28.610  20.970  20.810  1.00  0.00            
ATOM     42  O10 GCD     1      23.560  19.410  21.090  1.00  0.00            
ATOM     43  C13 GCD     1      22.390  19.790  20.380  1.00  0.00            
ATOM     44  H21 GCD     1      22.140  18.990  19.680  1.00  0.00            
ATOM     45  C14 GCD     1      21.280  20.150  21.370  1.00  0.00            
ATOM     46  H22 GCD     1      21.680  20.710  22.210  1.00  0.00            
ATOM     47  O11 GCD     1      20.670  19.000  21.840  1.00  0.00            
ATOM     48  H23 GCD     1      21.280  18.540  22.420  1.00  0.00            
ATOM     49  C15 GCD     1      20.200  21.030  20.710  1.00  0.00            
ATOM     50  H24 GCD     1      19.740  20.460  19.890  1.00  0.00            
ATOM     51  O12 GCD     1      19.180  21.300  21.700  1.00  0.00            
ATOM     52  H25 GCD     1      19.020  20.490  22.210  1.00  0.00            
ATOM     53  C16 GCD     1      20.770  22.250  20.060  1.00  0.00            
ATOM     54  H26 GCD     1      19.950  22.860  19.670  1.00  0.00            
ATOM     55  O13 GCD     1      21.660  21.710  19.030  1.00  0.00            
ATOM     56  C17 GCD     1      22.800  21.020  19.570  1.00  0.00            
ATOM     57  H27 GCD     1      23.370  21.740  20.170  1.00  0.00            
ATOM     58  C18 GCD     1      23.760  20.640  18.390  1.00  0.00            
ATOM     59  H28 GCD     1      24.750  20.400  18.810  1.00  0.00            
ATOM     60  H29 GCD     1      23.900  21.470  17.690  1.00  0.00            
ATOM     61  O14 GCD     1      23.270  19.590  17.600  1.00  0.00            
ATOM     62  H30 GCD     1      23.030  19.840  16.700  1.00  0.00            
ATOM     63  O15 GCD     1      21.450  22.970  21.110  1.00  0.00            
ATOM     64  C19 GCD     1      21.280  24.350  21.080  1.00  0.00            
ATOM     65  H31 GCD     1      21.060  24.640  20.050  1.00  0.00            
ATOM     66  C20 GCD     1      20.160  24.700  22.030  1.00  0.00            
ATOM     67  H32 GCD     1      20.280  24.230  23.020  1.00  0.00            
ATOM     68  O16 GCD     1      18.940  24.140  21.550  1.00  0.00            
ATOM     69  H33 GCD     1      18.950  23.200  21.780  1.00  0.00            
ATOM     70  C21 GCD     1      20.070  26.220  22.160  1.00  0.00            
ATOM     71  H34 GCD     1      19.970  26.710  21.190  1.00  0.00            
ATOM     72  O17 GCD     1      18.980  26.620  22.990  1.00  0.00            
ATOM     73  H35 GCD     1      18.920  27.580  22.970  1.00  0.00            
ATOM     74  C22 GCD     1      21.400  26.790  22.650  1.00  0.00            
ATOM     75  H36 GCD     1      21.440  27.880  22.750  1.00  0.00            
ATOM     76  O18 GCD     1      22.350  26.400  21.670  1.00  0.00            
ATOM     77  C23 GCD     1      22.580  25.000  21.500  1.00  0.00            
ATOM     78  H37 GCD     1      22.910  24.580  22.460  1.00  0.00            
ATOM     79  C24 GCD     1      23.650  24.840  20.450  1.00  0.00            
ATOM     80  H38 GCD     1      23.490  25.470  19.570  1.00  0.00            
ATOM     81  H39 GCD     1      23.770  23.830  20.040  1.00  0.00            
ATOM     82  O19 GCD     1      24.930  25.050  20.990  1.00  0.00            
ATOM     83  H40 GCD     1      25.450  24.280  20.720  1.00  0.00            
ATOM     84  O20 GCD     1      21.730  26.270  24.010  1.00  0.00            
ATOM     85  C25 GCD     1      21.040  26.950  25.100  1.00  0.00            
ATOM     86  H41 GCD     1      20.270  27.630  24.700  1.00  0.00            
ATOM     87  C26 GCD     1      20.400  25.930  26.080  1.00  0.00            
ATOM     88  H42 GCD     1      21.190  25.350  26.550  1.00  0.00            
ATOM     89  O21 GCD     1      19.370  25.160  25.440  1.00  0.00            
ATOM     90  H43 GCD     1      19.110  25.560  24.610  1.00  0.00            
ATOM     91  C27 GCD     1      19.700  26.820  27.070  1.00  0.00            
ATOM     92  H44 GCD     1      19.080  27.520  26.490  1.00  0.00            
ATOM     93  O22 GCD     1      18.820  26.100  27.940  1.00  0.00            
ATOM     94  H45 GCD     1      18.210  25.580  27.420  1.00  0.00            
ATOM     95  C28 GCD     1      20.580  27.720  27.870  1.00  0.00            
ATOM     96  H46 GCD     1      20.090  28.380  28.590  1.00  0.00            
ATOM     97  O23 GCD     1      21.320  28.490  26.870  1.00  0.00            
ATOM     98  C29 GCD     1      22.020  27.800  25.860  1.00  0.00            
ATOM     99  H47 GCD     1      22.790  27.250  26.410  1.00  0.00            
ATOM    100  C30 GCD     1      22.760  28.790  24.930  1.00  0.00            
ATOM    101  H48 GCD     1      23.280  28.200  24.170  1.00  0.00            
ATOM    102  H49 GCD     1      23.620  29.280  25.400  1.00  0.00            
ATOM    103  O24 GCD     1      21.890  29.830  24.440  1.00  0.00            
ATOM    104  H50 GCD     1      21.630  30.340  25.220  1.00  0.00            
ATOM    105  O25 GCD     1      21.570  27.040  28.520  1.00  0.00            
ATOM    106  C31 GCD     1      21.820  27.190  29.910  1.00  0.00            
ATOM    107  H51 GCD     1      21.080  27.830  30.400  1.00  0.00            
ATOM    108  C32 GCD     1      21.670  25.750  30.460  1.00  0.00            
ATOM    109  H52 GCD     1      22.410  25.100  29.990  1.00  0.00            
ATOM    110  O26 GCD     1      20.360  25.180  30.230  1.00  0.00            
ATOM    111  H53 GCD     1      20.290  25.210  29.270  1.00  0.00            
ATOM    112  C33 GCD     1      21.960  25.730  31.970  1.00  0.00            
ATOM    113  H54 GCD     1      21.250  26.440  32.410  1.00  0.00            
ATOM    114  O27 GCD     1      21.910  24.480  32.610  1.00  0.00            
ATOM    115  H55 GCD     1      21.010  24.180  32.470  1.00  0.00            
ATOM    116  C34 GCD     1      23.390  26.320  32.200  1.00  0.00            
ATOM    117  H56 GCD     1      23.740  26.380  33.230  1.00  0.00            
ATOM    118  O28 GCD     1      23.500  27.650  31.540  1.00  0.00            
ATOM    119  C35 GCD     1      23.250  27.690  30.120  1.00  0.00            
ATOM    120  H57 GCD     1      23.900  27.000  29.570  1.00  0.00            
ATOM    121  C36 GCD     1      23.520  29.020  29.470  1.00  0.00            
ATOM    122  H58 GCD     1      23.250  29.000  28.410  1.00  0.00            
ATOM    123  H59 GCD     1      24.600  29.190  29.430  1.00  0.00            
ATOM    124  O29 GCD     1      22.820  30.160  30.000  1.00  0.00            
ATOM    125  H60 GCD     1      23.310  30.560  30.730  1.00  0.00            
ATOM    126  O30 GCD     1      24.230  25.330  31.590  1.00  0.00            
ATOM    127  C37 GCD     1      25.440  25.030  32.280  1.00  0.00            
ATOM    128  H61 GCD     1      25.750  25.800  33.000  1.00  0.00            
ATOM    129  C38 GCD     1      25.370  23.660  32.990  1.00  0.00            
ATOM    130  H62 GCD     1      25.080  22.950  32.210  1.00  0.00            
ATOM    131  O31 GCD     1      24.330  23.710  33.890  1.00  0.00            
ATOM    132  H63 GCD     1      23.590  23.940  33.310  1.00  0.00            
ATOM    133  C39 GCD     1      26.690  23.290  33.650  1.00  0.00            
ATOM    134  H64 GCD     1      26.960  24.080  34.360  1.00  0.00            
ATOM    135  O32 GCD     1      26.650  22.100  34.420  1.00  0.00            
ATOM    136  H65 GCD     1      26.510  21.400  33.780  1.00  0.00            
ATOM    137  C40 GCD     1      27.780  23.270  32.540  1.00  0.00            
ATOM    138  H66 GCD     1      28.760  22.980  32.940  1.00  0.00            
ATOM    139  O33 GCD     1      27.880  24.560  31.910  1.00  0.00            
ATOM    140  C41 GCD     1      26.620  25.050  31.310  1.00  0.00            
ATOM    141  H67 GCD     1      26.340  24.410  30.460  1.00  0.00            
ATOM    142  C42 GCD     1      26.910  26.410  30.710  1.00  0.00            
ATOM    143  H68 GCD     1      25.960  26.780  30.300  1.00  0.00            
ATOM    144  H69 GCD     1      27.640  26.400  29.890  1.00  0.00            
ATOM    145  O34 GCD     1      27.290  27.300  31.790  1.00  0.00            
ATOM    146  H70 GCD     1      27.740  28.030  31.340  1.00  0.00            
ATOM    147  O35 GCD     1      27.290  22.330  31.630  1.00  0.00            
ATOM    148  C43 GCD     1      27.960  21.130  31.440  1.00  0.00            
ATOM    149  H71 GCD     1      28.620  20.810  32.260  1.00  0.00            
ATOM    150  C44 GCD     1      26.900  19.970  31.270  1.00  0.00            
ATOM    151  H72 GCD     1      26.220  20.290  30.480  1.00  0.00            
ATOM    152  O36 GCD     1      26.280  19.740  32.530  1.00  0.00            
ATOM    153  H73 GCD     1      25.950  18.840  32.460  1.00  0.00            
ATOM    154  C45 GCD     1      27.570  18.690  30.640  1.00  0.00            
ATOM    155  H74 GCD     1      28.180  18.220  31.430  1.00  0.00            
ATOM    156  O37 GCD     1      26.680  17.700  30.290  1.00  0.00            
ATOM    157  H75 GCD     1      26.160  17.520  31.080  1.00  0.00            
ATOM    158  C46 GCD     1      28.510  18.990  29.480  1.00  0.00            
ATOM    159  H76 GCD     1      29.180  18.160  29.210  1.00  0.00            
ATOM    160  O38 GCD     1      27.780  19.060  28.310  1.00  0.00            
ATOM    161  O39 GCD     1      29.340  20.070  29.810  1.00  0.00            
ATOM    162  C47 GCD     1      28.720  21.300  30.100  1.00  0.00            
ATOM    163  H77 GCD     1      27.940  21.540  29.360  1.00  0.00            
ATOM    164  C48 GCD     1      29.750  22.400  30.120  1.00  0.00            
ATOM    165  H78 GCD     1      29.200  23.350  30.170  1.00  0.00            
ATOM    166  H79 GCD     1      30.250  22.520  29.150  1.00  0.00            
ATOM    167  O40 GCD     1      30.610  22.330  31.240  1.00  0.00            
ATOM    168  H80 GCD     1      31.280  23.000  31.040  1.00  0.00            
ATOM    169  C1  CV1     2      24.180  15.730  29.560  1.00  0.00            
ATOM    170  C2  CV1     2      22.830  14.900  29.580  1.00  0.00            
ATOM    171  N1  CV1     2      21.890  15.470  28.500  1.00  0.00            
ATOM    172  C3  CV1     2      20.480  14.920  28.340  1.00  0.00            
ATOM    173  C4  CV1     2      19.690  14.850  29.700  1.00  0.00            
ATOM    174  C5  CV1     2      22.410  15.340  27.140  1.00  0.00            
ATOM    175  C6  CV1     2      22.090  16.520  26.300  1.00  0.00            
ATOM    176  O1  CV1     2      22.800  17.700  26.710  1.00  0.00            
ATOM    177  C7  CV1     2      22.590  18.860  26.060  1.00  0.00            
ATOM    178  O2  CV1     2      21.690  19.120  25.240  1.00  0.00            
ATOM    179  C8  CV1     2      23.650  19.860  26.460  1.00  0.00            
ATOM    180  C9  CV1     2      24.090  20.840  25.410  1.00  0.00            
ATOM    181  C10 CV1     2      25.050  21.700  25.810  1.00  0.00            
ATOM    182  C11 CV1     2      25.580  22.680  24.970  1.00  0.00            
ATOM    183  C12 CV1     2      25.130  22.700  23.660  1.00  0.00            
ATOM    184  C13 CV1     2      24.120  21.840  23.210  1.00  0.00            
ATOM    185  C14 CV1     2      23.620  20.850  24.080  1.00  0.00            
ATOM    186  C15 CV1     2      23.140  20.490  27.740  1.00  0.00            
ATOM    187  C16 CV1     2      22.090  21.430  27.680  1.00  0.00            
ATOM    188  C17 CV1     2      21.620  22.040  28.840  1.00  0.00            
ATOM    189  C18 CV1     2      22.120  21.570  30.100  1.00  0.00            
ATOM    190  C19 CV1     2      23.220  20.670  30.170  1.00  0.00            
ATOM    191  C20 CV1     2      23.700  20.130  29.010  1.00  0.00            
ATOM    192  H1  CV1     2      24.830  15.390  30.370  1.00  0.00            
ATOM    193  H2  CV1     2      24.760  15.560  28.640  1.00  0.00            
ATOM    194  H3  CV1     2      23.980  16.800  29.670  1.00  0.00            
ATOM    195  H4  CV1     2      22.340  15.030  30.540  1.00  0.00            
ATOM    196  H5  CV1     2      23.130  13.880  29.340  1.00  0.00            
ATOM    197  H6  CV1     2      21.750  16.460  28.770  1.00  0.00            
ATOM    198  H7  CV1     2      20.540  13.940  27.860  1.00  0.00            
ATOM    199  H8  CV1     2      19.860  15.490  27.650  1.00  0.00            
ATOM    200  H9  CV1     2      20.150  14.090  30.350  1.00  0.00            
ATOM    201  H10 CV1     2      19.640  15.820  30.190  1.00  0.00            
ATOM    202  H11 CV1     2      18.630  14.620  29.510  1.00  0.00            
ATOM    203  H12 CV1     2      21.960  14.530  26.570  1.00  0.00            
ATOM    204  H13 CV1     2      23.490  15.210  27.210  1.00  0.00            
ATOM    205  H14 CV1     2      21.010  16.640  26.240  1.00  0.00            
ATOM    206  H15 CV1     2      22.380  16.250  25.270  1.00  0.00            
ATOM    207  H16 CV1     2      24.560  19.290  26.720  1.00  0.00            
ATOM    208  H17 CV1     2      25.430  21.650  26.830  1.00  0.00            
ATOM    209  H18 CV1     2      26.410  23.340  25.200  1.00  0.00            
ATOM    210  H19 CV1     2      25.630  23.390  22.990  1.00  0.00            
ATOM    211  H20 CV1     2      23.830  21.860  22.170  1.00  0.00            
ATOM    212  H21 CV1     2      22.990  20.060  23.680  1.00  0.00            
ATOM    213  H22 CV1     2      21.700  21.620  26.680  1.00  0.00            
ATOM    214  H23 CV1     2      20.840  22.800  28.750  1.00  0.00            
ATOM    215  H24 CV1     2      21.690  21.920  31.030  1.00  0.00            
ATOM    216  H25 CV1     2      23.570  20.460  31.170  1.00  0.00            
ATOM    217  H26 CV1     2      24.460  19.350  29.030  1.00  0.00            
TER
ENDMDL
MODEL        1
ATOM      1  H1  GCD     1      30.960  23.130  20.130  1.00  0.00            
ATOM      2  O1  GCD     1      30.440  22.650  20.790  1.00  0.00            
ATOM      3  C1  GCD     1      31.240  21.860  21.720  1.00  0.00            
ATOM      4  H2  GCD     1      31.910  22.490  22.320  1.00  0.00            
ATOM      5  H3  GCD     1      30.560  21.360  22.420  1.00  0.00            
ATOM      6  C2  GCD     1      32.070  20.750  21.080  1.00  0.00            
ATOM      7  H4  GCD     1      31.330  20.080  20.630  1.00  0.00            
ATOM      8  C3  GCD     1      32.950  20.070  22.100  1.00  0.00            
ATOM      9  H5  GCD     1      33.530  20.860  22.580  1.00  0.00            
ATOM     10  C4  GCD     1      33.760  18.980  21.470  1.00  0.00            
ATOM     11  H6  GCD     1      33.090  18.210  21.060  1.00  0.00            
ATOM     12  O2  GCD     1      34.750  18.500  22.420  1.00  0.00            
ATOM     13  H7  GCD     1      34.350  18.190  23.240  1.00  0.00            
ATOM     14  C5  GCD     1      34.500  19.480  20.220  1.00  0.00            
ATOM     15  H8  GCD     1      35.350  20.140  20.450  1.00  0.00            
ATOM     16  O3  GCD     1      35.130  18.370  19.500  1.00  0.00            
ATOM     17  H9  GCD     1      35.600  17.820  20.130  1.00  0.00            
ATOM     18  C6  GCD     1      33.590  20.260  19.280  1.00  0.00            
ATOM     19  O4  GCD     1      32.930  21.250  20.050  1.00  0.00            
ATOM     20  H10 GCD     1      34.140  20.720  18.450  1.00  0.00            
ATOM     21  O5  GCD     1      32.540  19.460  18.640  1.00  0.00            
ATOM     22  C7  GCD     1      32.940  18.820  17.430  1.00  0.00            
ATOM     23  H11 GCD     1      34.040  18.820  17.360  1.00  0.00            
ATOM     24  C8  GCD     1      32.450  17.400  17.430  1.00  0.00            
ATOM     25  H12 GCD     1      31.380  17.340  17.630  1.00  0.00            
ATOM     26  O6  GCD     1      33.140  16.640  18.370  1.00  0.00            
ATOM     27  H13 GCD     1      33.970  17.070  18.620  1.00  0.00            
ATOM     28  C9  GCD     1      32.730  16.710  16.120  1.00  0.00            
ATOM     29  H14 GCD     1      33.810  16.760  15.910  1.00  0.00            
ATOM     30  O7  GCD     1      32.190  15.400  16.060  1.00  0.00            
ATOM     31  H15 GCD     1      31.260  15.440  15.810  1.00  0.00            
ATOM     32  C10 GCD     1      32.150  17.520  14.990  1.00  0.00            
ATOM     33  H16 GCD     1      32.310  17.090  14.000  1.00  0.00            
ATOM     34  O8  GCD     1      32.680  18.810  15.080  1.00  0.00            
ATOM     35  C11 GCD     1      32.310  19.610  16.250  1.00  0.00            
ATOM     36  H17 GCD     1      31.210  19.610  16.240  1.00  0.00            
ATOM     37  C12 GCD     1      32.850  21.030  15.960  1.00  0.00            
ATOM     38  H18 GCD     1      32.540  21.630  16.820  1.00  0.00            
ATOM     39  H19 GCD     1      32.300  21.560  15.180  1.00  0.00            
ATOM     40  O9  GCD     1      34.240  21.120  15.760  1.00  0.00            
ATOM     41  H20 GCD     1      34.460  20.750  14.890  1.00  0.00            
ATOM     42  O10 GCD     1      30.750  17.470  15.190  1.00  0.00            
ATOM     43  C13 GCD     1      29.970  17.100  14.070  1.00  0.00            
ATOM     44  H21 GCD     1      30.540  17.140  13.140  1.00  0.00            
ATOM     45  C14 GCD     1      29.400  15.660  14.170  1.00  0.00            
ATOM     46  H22 GCD     1      28.900  15.540  15.140  1.00  0.00            
ATOM     47  O11 GCD     1      30.430  14.680  13.970  1.00  0.00            
ATOM     48  H23 GCD     1      30.820  14.860  13.110  1.00  0.00            
ATOM     49  C15 GCD     1      28.330  15.350  13.120  1.00  0.00            
ATOM     50  H24 GCD     1      28.830  15.400  12.140  1.00  0.00            
ATOM     51  O12 GCD     1      27.650  14.130  13.190  1.00  0.00            
ATOM     52  H25 GCD     1      28.260  13.420  12.970  1.00  0.00            
ATOM     53  C16 GCD     1      27.230  16.460  13.160  1.00  0.00            
ATOM     54  H26 GCD     1      26.540  16.340  12.310  1.00  0.00            
ATOM     55  O13 GCD     1      27.850  17.760  12.960  1.00  0.00            
ATOM     56  C17 GCD     1      28.800  18.110  13.970  1.00  0.00            
ATOM     57  H27 GCD     1      28.260  18.130  14.920  1.00  0.00            
ATOM     58  C18 GCD     1      29.280  19.510  13.740  1.00  0.00            
ATOM     59  H28 GCD     1      29.990  19.550  12.910  1.00  0.00            
ATOM     60  H29 GCD     1      29.740  20.010  14.600  1.00  0.00            
ATOM     61  O14 GCD     1      28.130  20.390  13.550  1.00  0.00            
ATOM     62  H30 GCD     1      27.450  19.890  13.070  1.00  0.00            
ATOM     63  O15 GCD     1      26.520  16.410  14.470  1.00  0.00            
ATOM     64  C19 GCD     1      25.090  16.450  14.340  1.00  0.00            
ATOM     65  H31 GCD     1      24.750  16.790  13.350  1.00  0.00            
ATOM     66  C20 GCD     1      24.470  15.040  14.560  1.00  0.00            
ATOM     67  H32 GCD     1      24.850  14.650  15.510  1.00  0.00            
ATOM     68  O16 GCD     1      24.930  14.260  13.460  1.00  0.00            
ATOM     69  H33 GCD     1      25.890  14.150  13.460  1.00  0.00            
ATOM     70  C21 GCD     1      22.960  15.170  14.670  1.00  0.00            
ATOM     71  H34 GCD     1      22.720  15.690  13.730  1.00  0.00            
ATOM     72  O17 GCD     1      22.230  13.940  14.750  1.00  0.00            
ATOM     73  H35 GCD     1      22.130  13.610  13.850  1.00  0.00            
ATOM     74  C22 GCD     1      22.500  16.170  15.720  1.00  0.00            
ATOM     75  H36 GCD     1      21.440  16.410  15.640  1.00  0.00            
ATOM     76  O18 GCD     1      23.200  17.370  15.460  1.00  0.00            
ATOM     77  C23 GCD     1      24.610  17.430  15.410  1.00  0.00            
ATOM     78  H37 GCD     1      25.020  17.200  16.400  1.00  0.00            
ATOM     79  C24 GCD     1      24.940  18.820  15.070  1.00  0.00            
ATOM     80  H38 GCD     1      24.440  19.160  14.160  1.00  0.00            
ATOM     81  H39 GCD     1      26.000  18.970  14.830  1.00  0.00            
ATOM     82  O19 GCD     1      24.560  19.660  16.130  1.00  0.00            
ATOM     83  H40 GCD     1      24.970  20.530  16.050  1.00  0.00            
ATOM     84  O20 GCD     1      22.820  15.760  16.990  1.00  0.00            
ATOM     85  C25 GCD     1      21.810  15.410  17.890  1.00  0.00            
ATOM     86  H41 GCD     1      20.850  15.250  17.380  1.00  0.00            
ATOM     87  C26 GCD     1      22.130  14.030  18.450  1.00  0.00            
ATOM     88  H42 GCD     1      23.150  14.120  18.850  1.00  0.00            
ATOM     89  O21 GCD     1      22.090  13.110  17.340  1.00  0.00            
ATOM     90  H43 GCD     1      22.210  13.560  16.500  1.00  0.00            
ATOM     91  C27 GCD     1      21.140  13.560  19.520  1.00  0.00            
ATOM     92  H44 GCD     1      20.140  13.560  19.050  1.00  0.00            
ATOM     93  O22 GCD     1      21.550  12.290  20.140  1.00  0.00            
ATOM     94  H45 GCD     1      21.970  11.700  19.500  1.00  0.00            
ATOM     95  C28 GCD     1      21.070  14.680  20.590  1.00  0.00            
ATOM     96  H46 GCD     1      20.270  14.490  21.310  1.00  0.00            
ATOM     97  O23 GCD     1      20.730  15.900  20.030  1.00  0.00            
ATOM     98  C29 GCD     1      21.700  16.380  19.040  1.00  0.00            
ATOM     99  H47 GCD     1      22.660  16.570  19.530  1.00  0.00            
ATOM    100  C30 GCD     1      21.150  17.780  18.540  1.00  0.00            
ATOM    101  H48 GCD     1      20.220  17.610  17.980  1.00  0.00            
ATOM    102  H49 GCD     1      21.880  18.240  17.860  1.00  0.00            
ATOM    103  O24 GCD     1      20.850  18.640  19.630  1.00  0.00            
ATOM    104  H50 GCD     1      21.700  18.850  20.040  1.00  0.00            
ATOM    105  O25 GCD     1      22.360  14.860  21.330  1.00  0.00            
ATOM    106  C31 GCD     1      22.410  14.640  22.740  1.00  0.00            
ATOM    107  H51 GCD     1      21.400  14.310  23.030  1.00  0.00            
ATOM    108  C32 GCD     1      23.410  13.590  23.120  1.00  0.00            
ATOM    109  H52 GCD     1      24.430  13.820  22.770  1.00  0.00            
ATOM    110  O26 GCD     1      22.990  12.340  22.680  1.00  0.00            
ATOM    111  H53 GCD     1      22.550  12.500  21.830  1.00  0.00            
ATOM    112  C33 GCD     1      23.530  13.480  24.620  1.00  0.00            
ATOM    113  H54 GCD     1      22.630  13.100  25.120  1.00  0.00            
ATOM    114  O27 GCD     1      24.570  12.540  24.980  1.00  0.00            
ATOM    115  H55 GCD     1      24.330  11.690  24.590  1.00  0.00            
ATOM    116  C34 GCD     1      23.810  14.780  25.350  1.00  0.00            
ATOM    117  H56 GCD     1      23.850  14.670  26.430  1.00  0.00            
ATOM    118  O28 GCD     1      22.780  15.650  24.920  1.00  0.00            
ATOM    119  C35 GCD     1      22.610  15.950  23.520  1.00  0.00            
ATOM    120  H57 GCD     1      23.590  16.340  23.200  1.00  0.00            
ATOM    121  C36 GCD     1      21.480  17.040  23.230  1.00  0.00            
ATOM    122  H58 GCD     1      20.480  16.730  23.560  1.00  0.00            
ATOM    123  H59 GCD     1      21.310  17.170  22.150  1.00  0.00            
ATOM    124  O29 GCD     1      21.820  18.210  23.860  1.00  0.00            
ATOM    125  H60 GCD     1      21.550  18.970  23.330  1.00  0.00            
ATOM    126  O30 GCD     1      25.030  15.350  24.800  1.00  0.00            
ATOM    127  C37 GCD     1      25.910  15.840  25.850  1.00  0.00            
ATOM    128  H61 GCD     1      25.730  15.550  26.900  1.00  0.00            
ATOM    129  C38 GCD     1      27.230  15.140  25.540  1.00  0.00            
ATOM    130  H62 GCD     1      27.650  15.420  24.560  1.00  0.00            
ATOM    131  O31 GCD     1      27.140  13.710  25.550  1.00  0.00            
ATOM    132  H63 GCD     1      26.440  13.510  24.910  1.00  0.00            
ATOM    133  C39 GCD     1      28.230  15.570  26.580  1.00  0.00            
ATOM    134  H64 GCD     1      27.860  15.270  27.570  1.00  0.00            
ATOM    135  O32 GCD     1      29.600  15.100  26.240  1.00  0.00            
ATOM    136  H65 GCD     1      29.580  14.230  25.840  1.00  0.00            
ATOM    137  C40 GCD     1      28.300  17.040  26.670  1.00  0.00            
ATOM    138  H66 GCD     1      28.890  17.250  27.570  1.00  0.00            
ATOM    139  O33 GCD     1      27.000  17.600  26.810  1.00  0.00            
ATOM    140  C41 GCD     1      26.070  17.350  25.810  1.00  0.00            
ATOM    141  H67 GCD     1      26.290  17.650  24.780  1.00  0.00            
ATOM    142  C42 GCD     1      24.740  18.070  26.230  1.00  0.00            
ATOM    143  H68 GCD     1      24.650  17.900  27.310  1.00  0.00            
ATOM    144  H69 GCD     1      23.890  17.830  25.580  1.00  0.00            
ATOM    145  O34 GCD     1      25.000  19.530  26.240  1.00  0.00            
ATOM    146  H70 GCD     1      25.850  19.640  26.660  1.00  0.00            
ATOM    147  O35 GCD     1      28.910  17.550  25.520  1.00  0.00            
ATOM    148  C43 GCD     1      29.930  18.510  25.770  1.00  0.00            
ATOM    149  H71 GCD     1      29.800  18.910  26.790  1.00  0.00            
ATOM    150  C44 GCD     1      31.270  17.870  25.640  1.00  0.00            
ATOM    151  H72 GCD     1      31.270  17.320  24.690  1.00  0.00            
ATOM    152  O36 GCD     1      31.540  17.020  26.800  1.00  0.00            
ATOM    153  H73 GCD     1      30.950  16.260  26.740  1.00  0.00            
ATOM    154  C45 GCD     1      32.480  18.820  25.460  1.00  0.00            
ATOM    155  H74 GCD     1      32.460  19.350  26.420  1.00  0.00            
ATOM    156  O37 GCD     1      33.770  18.200  25.360  1.00  0.00            
ATOM    157  H75 GCD     1      33.920  17.730  26.180  1.00  0.00            
ATOM    158  C46 GCD     1      32.160  19.890  24.390  1.00  0.00            
ATOM    159  H76 GCD     1      32.910  20.680  24.360  1.00  0.00            
ATOM    160  O38 GCD     1      32.070  19.400  23.030  1.00  0.00            
ATOM    161  O39 GCD     1      30.890  20.470  24.780  1.00  0.00            
ATOM    162  C47 GCD     1      29.760  19.610  24.730  1.00  0.00            
ATOM    163  H77 GCD     1      29.630  19.130  23.760  1.00  0.00            
ATOM    164  C48 GCD     1      28.480  20.310  25.090  1.00  0.00            
ATOM    165  H78 GCD     1      28.550  20.690  26.120  1.00  0.00            
ATOM    166  H79 GCD     1      27.600  19.650  25.110  1.00  0.00            
ATOM    167  O40 GCD     1      28.230  21.490  24.260  1.00  0.00            
ATOM    168  H80 GCD     1      27.550  21.970  24.740  1.00  0.00            
ATOM    169  C1  CV1     2      33.430  13.510  20.720  1.00  0.00            
ATOM    170  C2  CV1     2      32.050  13.690  19.990  1.00  0.00            
ATOM    171  N1  CV1     2      30.800  14.320  20.740  1.00  0.00            
ATOM    172  C3  CV1     2      29.540  14.170  20.020  1.00  0.00            
ATOM    173  C4  CV1     2      29.270  12.740  19.520  1.00  0.00            
ATOM    174  C5  CV1     2      31.030  15.820  21.040  1.00  0.00            
ATOM    175  C6  CV1     2      30.340  16.250  22.310  1.00  0.00            
ATOM    176  O1  CV1     2      28.860  16.200  22.110  1.00  0.00            
ATOM    177  C7  CV1     2      28.240  17.380  21.740  1.00  0.00            
ATOM    178  O2  CV1     2      28.770  18.430  21.580  1.00  0.00            
ATOM    179  C8  CV1     2      26.800  17.080  21.340  1.00  0.00            
ATOM    180  C9  CV1     2      25.950  18.360  20.960  1.00  0.00            
ATOM    181  C10 CV1     2      25.010  18.370  19.950  1.00  0.00            
ATOM    182  C11 CV1     2      24.170  19.480  19.770  1.00  0.00            
ATOM    183  C12 CV1     2      24.190  20.570  20.670  1.00  0.00            
ATOM    184  C13 CV1     2      25.150  20.600  21.690  1.00  0.00            
ATOM    185  C14 CV1     2      25.950  19.470  21.840  1.00  0.00            
ATOM    186  C15 CV1     2      26.840  16.350  20.090  1.00  0.00            
ATOM    187  C16 CV1     2      26.070  15.190  19.910  1.00  0.00            
ATOM    188  C17 CV1     2      26.090  14.490  18.680  1.00  0.00            
ATOM    189  C18 CV1     2      26.890  14.940  17.640  1.00  0.00            
ATOM    190  C19 CV1     2      27.570  16.150  17.750  1.00  0.00            
ATOM    191  C20 CV1     2      27.610  16.820  19.020  1.00  0.00            
ATOM    192  H1  CV1     2      34.110  13.230  19.910  1.00  0.00            
ATOM    193  H2  CV1     2      33.800  14.500  21.020  1.00  0.00            
ATOM    194  H3  CV1     2      33.340  12.940  21.650  1.00  0.00            
ATOM    195  H4  CV1     2      31.660  12.710  19.740  1.00  0.00            
ATOM    196  H5  CV1     2      32.180  14.140  19.010  1.00  0.00            
ATOM    197  H6  CV1     2      30.730  13.870  21.670  1.00  0.00            
ATOM    198  H7  CV1     2      29.490  14.860  19.180  1.00  0.00            
ATOM    199  H8  CV1     2      28.800  14.450  20.770  1.00  0.00            
ATOM    200  H9  CV1     2      30.010  12.300  18.850  1.00  0.00            
ATOM    201  H10 CV1     2      29.040  12.070  20.360  1.00  0.00            
ATOM    202  H11 CV1     2      28.440  12.730  18.800  1.00  0.00            
ATOM    203  H12 CV1     2      30.850  16.500  20.200  1.00  0.00            
ATOM    204  H13 CV1     2      32.100  15.960  21.220  1.00  0.00            
ATOM    205  H14 CV1     2      30.680  17.260  22.570  1.00  0.00            
ATOM    206  H15 CV1     2      30.640  15.670  23.200  1.00  0.00            
ATOM    207  H16 CV1     2      26.380  16.520  22.180  1.00  0.00            
ATOM    208  H17 CV1     2      25.030  17.660  19.130  1.00  0.00            
ATOM    209  H18 CV1     2      23.620  19.500  18.830  1.00  0.00            
ATOM    210  H19 CV1     2      23.530  21.420  20.510  1.00  0.00            
ATOM    211  H20 CV1     2      25.240  21.480  22.320  1.00  0.00            
ATOM    212  H21 CV1     2      26.610  19.490  22.700  1.00  0.00            
ATOM    213  H22 CV1     2      25.470  14.720  20.690  1.00  0.00            
ATOM    214  H23 CV1     2      25.570  13.540  18.600  1.00  0.00            
ATOM    215  H24 CV1     2      26.950  14.410  16.690  1.00  0.00            
ATOM    216  H25 CV1     2      28.140  16.610  16.940  1.00  0.00            
ATOM    217  H26 CV1     2      28.250  17.690  19.180  1.00  0.00            
TER
ENDMDL
MODEL        1
ATOM      1  H1  GCD     1       9.040  20.540  17.990  1.00  0.00            
ATOM      2  O1  GCD     1       9.210  19.630  18.260  1.00  0.00            
ATOM      3  C1  GCD     1       9.100  18.700  17.220  1.00  0.00            
ATOM      4  H2  GCD     1       8.060  18.600  16.870  1.00  0.00            
ATOM      5  H3  GCD     1       9.660  19.110  16.370  1.00  0.00            
ATOM      6  C2  GCD     1       9.630  17.300  17.610  1.00  0.00            
ATOM      7  H4  GCD     1      10.710  17.510  17.700  1.00  0.00            
ATOM      8  C3  GCD     1       9.390  16.220  16.610  1.00  0.00            
ATOM      9  H5  GCD     1       8.310  16.040  16.460  1.00  0.00            
ATOM     10  C4  GCD     1      10.120  14.880  17.060  1.00  0.00            
ATOM     11  H6  GCD     1      11.200  15.030  17.200  1.00  0.00            
ATOM     12  O2  GCD     1       9.780  13.820  16.130  1.00  0.00            
ATOM     13  H7  GCD     1       9.510  13.020  16.590  1.00  0.00            
ATOM     14  C5  GCD     1       9.490  14.500  18.350  1.00  0.00            
ATOM     15  H8  GCD     1       8.430  14.310  18.140  1.00  0.00            
ATOM     16  O3  GCD     1      10.050  13.360  18.970  1.00  0.00            
ATOM     17  H9  GCD     1       9.390  12.860  19.460  1.00  0.00            
ATOM     18  C6  GCD     1       9.560  15.650  19.330  1.00  0.00            
ATOM     19  O4  GCD     1       8.990  16.850  18.820  1.00  0.00            
ATOM     20  H10 GCD     1       8.850  15.370  20.120  1.00  0.00            
ATOM     21  O5  GCD     1      10.930  15.850  19.820  1.00  0.00            
ATOM     22  C7  GCD     1      11.050  16.050  21.250  1.00  0.00            
ATOM     23  H11 GCD     1      10.080  16.040  21.770  1.00  0.00            
ATOM     24  C8  GCD     1      11.870  14.860  21.780  1.00  0.00            
ATOM     25  H12 GCD     1      12.820  14.760  21.240  1.00  0.00            
ATOM     26  O6  GCD     1      11.170  13.570  21.600  1.00  0.00            
ATOM     27  H13 GCD     1      10.710  13.600  20.750  1.00  0.00            
ATOM     28  C9  GCD     1      12.190  15.010  23.270  1.00  0.00            
ATOM     29  H14 GCD     1      11.240  15.120  23.810  1.00  0.00            
ATOM     30  O7  GCD     1      12.830  13.800  23.790  1.00  0.00            
ATOM     31  H15 GCD     1      13.750  13.740  23.490  1.00  0.00            
ATOM     32  C10 GCD     1      12.920  16.320  23.520  1.00  0.00            
ATOM     33  H16 GCD     1      13.100  16.540  24.570  1.00  0.00            
ATOM     34  O8  GCD     1      12.140  17.440  22.960  1.00  0.00            
ATOM     35  C11 GCD     1      11.770  17.350  21.540  1.00  0.00            
ATOM     36  H17 GCD     1      12.670  17.480  20.920  1.00  0.00            
ATOM     37  C12 GCD     1      10.780  18.490  21.200  1.00  0.00            
ATOM     38  H18 GCD     1      10.550  18.520  20.130  1.00  0.00            
ATOM     39  H19 GCD     1      11.300  19.420  21.460  1.00  0.00            
ATOM     40  O9  GCD     1       9.490  18.480  21.900  1.00  0.00            
ATOM     41  H20 GCD     1       8.800  18.820  21.320  1.00  0.00            
ATOM     42  O10 GCD     1      14.100  16.260  22.760  1.00  0.00            
ATOM     43  C13 GCD     1      15.270  15.920  23.420  1.00  0.00            
ATOM     44  H21 GCD     1      14.920  15.480  24.360  1.00  0.00            
ATOM     45  C14 GCD     1      16.090  14.740  22.700  1.00  0.00            
ATOM     46  H22 GCD     1      16.160  15.040  21.640  1.00  0.00            
ATOM     47  O11 GCD     1      15.540  13.470  22.910  1.00  0.00            
ATOM     48  H23 GCD     1      15.900  12.910  22.210  1.00  0.00            
ATOM     49  C15 GCD     1      17.560  14.680  23.200  1.00  0.00            
ATOM     50  H24 GCD     1      17.560  14.350  24.250  1.00  0.00            
ATOM     51  O12 GCD     1      18.420  13.870  22.450  1.00  0.00            
ATOM     52  H25 GCD     1      18.930  14.410  21.840  1.00  0.00            
ATOM     53  C16 GCD     1      18.100  16.120  23.270  1.00  0.00            
ATOM     54  H26 GCD     1      19.030  16.090  23.830  1.00  0.00            
ATOM     55  O13 GCD     1      17.260  16.930  24.150  1.00  0.00            
ATOM     56  C17 GCD     1      16.010  17.170  23.590  1.00  0.00            
ATOM     57  H27 GCD     1      16.120  17.630  22.600  1.00  0.00            
ATOM     58  C18 GCD     1      15.350  18.320  24.460  1.00  0.00            
ATOM     59  H28 GCD     1      14.360  18.580  24.060  1.00  0.00            
ATOM     60  H29 GCD     1      16.000  19.210  24.460  1.00  0.00            
ATOM     61  O14 GCD     1      15.160  17.970  25.880  1.00  0.00            
ATOM     62  H30 GCD     1      16.000  17.590  26.160  1.00  0.00            
ATOM     63  O15 GCD     1      18.280  16.700  22.030  1.00  0.00            
ATOM     64  C19 GCD     1      19.600  17.230  21.820  1.00  0.00            
ATOM     65  H31 GCD     1      20.240  17.100  22.710  1.00  0.00            
ATOM     66  C20 GCD     1      20.090  16.450  20.600  1.00  0.00            
ATOM     67  H32 GCD     1      19.350  16.610  19.810  1.00  0.00            
ATOM     68  O16 GCD     1      20.280  15.100  20.990  1.00  0.00            
ATOM     69  H33 GCD     1      20.860  14.640  20.380  1.00  0.00            
ATOM     70  C21 GCD     1      21.400  17.000  20.080  1.00  0.00            
ATOM     71  H34 GCD     1      22.110  16.880  20.910  1.00  0.00            
ATOM     72  O17 GCD     1      21.980  16.330  18.930  1.00  0.00            
ATOM     73  H35 GCD     1      22.880  16.670  18.890  1.00  0.00            
ATOM     74  C22 GCD     1      21.180  18.520  19.790  1.00  0.00            
ATOM     75  H36 GCD     1      22.130  19.000  19.560  1.00  0.00            
ATOM     76  O18 GCD     1      20.830  19.070  21.070  1.00  0.00            
ATOM     77  C23 GCD     1      19.550  18.720  21.540  1.00  0.00            
ATOM     78  H37 GCD     1      18.780  18.910  20.780  1.00  0.00            
ATOM     79  C24 GCD     1      19.040  19.570  22.790  1.00  0.00            
ATOM     80  H38 GCD     1      19.910  19.760  23.420  1.00  0.00            
ATOM     81  H39 GCD     1      18.260  19.050  23.370  1.00  0.00            
ATOM     82  O19 GCD     1      18.530  20.810  22.410  1.00  0.00            
ATOM     83  H40 GCD     1      19.290  21.260  22.030  1.00  0.00            
ATOM     84  O20 GCD     1      20.220  18.640  18.730  1.00  0.00            
ATOM     85  C25 GCD     1      20.560  19.710  17.830  1.00  0.00            
ATOM     86  H41 GCD     1      21.270  20.420  18.270  1.00  0.00            
ATOM     87  C26 GCD     1      21.160  19.050  16.600  1.00  0.00            
ATOM     88  H42 GCD     1      20.400  18.390  16.180  1.00  0.00            
ATOM     89  O21 GCD     1      22.270  18.180  16.890  1.00  0.00            
ATOM     90  H43 GCD     1      21.890  17.660  17.610  1.00  0.00            
ATOM     91  C27 GCD     1      21.530  20.120  15.520  1.00  0.00            
ATOM     92  H44 GCD     1      22.250  20.780  16.020  1.00  0.00            
ATOM     93  O22 GCD     1      22.180  19.530  14.340  1.00  0.00            
ATOM     94  H45 GCD     1      21.520  19.040  13.840  1.00  0.00            
ATOM     95  C28 GCD     1      20.310  20.980  15.240  1.00  0.00            
ATOM     96  H46 GCD     1      20.610  21.860  14.650  1.00  0.00            
ATOM     97  O23 GCD     1      19.700  21.520  16.440  1.00  0.00            
ATOM     98  C29 GCD     1      19.320  20.550  17.430  1.00  0.00            
ATOM     99  H47 GCD     1      18.590  19.900  16.930  1.00  0.00            
ATOM    100  C30 GCD     1      18.750  21.230  18.620  1.00  0.00            
ATOM    101  H48 GCD     1      18.310  20.440  19.240  1.00  0.00            
ATOM    102  H49 GCD     1      17.870  21.800  18.290  1.00  0.00            
ATOM    103  O24 GCD     1      19.700  21.980  19.290  1.00  0.00            
ATOM    104  H50 GCD     1      19.970  22.600  18.610  1.00  0.00            
ATOM    105  O25 GCD     1      19.360  20.150  14.610  1.00  0.00            
ATOM    106  C31 GCD     1      19.110  20.440  13.270  1.00  0.00            
ATOM    107  H51 GCD     1      19.780  21.140  12.760  1.00  0.00            
ATOM    108  C32 GCD     1      19.140  19.150  12.470  1.00  0.00            
ATOM    109  H52 GCD     1      18.360  18.520  12.930  1.00  0.00            
ATOM    110  O26 GCD     1      20.460  18.600  12.490  1.00  0.00            
ATOM    111  H53 GCD     1      20.370  17.650  12.340  1.00  0.00            
ATOM    112  C33 GCD     1      18.650  19.390  11.030  1.00  0.00            
ATOM    113  H54 GCD     1      19.320  20.110  10.540  1.00  0.00            
ATOM    114  O27 GCD     1      18.470  18.200  10.190  1.00  0.00            
ATOM    115  H55 GCD     1      17.550  17.940  10.340  1.00  0.00            
ATOM    116  C34 GCD     1      17.260  20.100  11.080  1.00  0.00            
ATOM    117  H56 GCD     1      17.050  20.410  10.050  1.00  0.00            
ATOM    118  O28 GCD     1      17.300  21.260  11.840  1.00  0.00            
ATOM    119  C35 GCD     1      17.660  21.030  13.180  1.00  0.00            
ATOM    120  H57 GCD     1      16.920  20.320  13.590  1.00  0.00            
ATOM    121  C36 GCD     1      17.480  22.280  14.030  1.00  0.00            
ATOM    122  H58 GCD     1      17.750  22.190  15.090  1.00  0.00            
ATOM    123  H59 GCD     1      16.440  22.620  13.980  1.00  0.00            
ATOM    124  O29 GCD     1      18.300  23.290  13.460  1.00  0.00            
ATOM    125  H60 GCD     1      18.070  23.550  12.560  1.00  0.00            
ATOM    126  O30 GCD     1      16.280  19.180  11.540  1.00  0.00            
ATOM    127  C37 GCD     1      15.050  19.290  10.750  1.00  0.00            
ATOM    128  H61 GCD     1      15.210  19.720   9.750  1.00  0.00            
ATOM    129  C38 GCD     1      14.540  17.790  10.540  1.00  0.00            
ATOM    130  H62 GCD     1      14.280  17.300  11.490  1.00  0.00            
ATOM    131  O31 GCD     1      15.460  16.980   9.800  1.00  0.00            
ATOM    132  H63 GCD     1      15.410  17.260   8.880  1.00  0.00            
ATOM    133  C39 GCD     1      13.260  17.930   9.750  1.00  0.00            
ATOM    134  H64 GCD     1      13.510  18.380   8.780  1.00  0.00            
ATOM    135  O32 GCD     1      12.810  16.570   9.440  1.00  0.00            
ATOM    136  H65 GCD     1      12.470  16.300  10.290  1.00  0.00            
ATOM    137  C40 GCD     1      12.230  18.730  10.540  1.00  0.00            
ATOM    138  H66 GCD     1      11.260  18.910  10.060  1.00  0.00            
ATOM    139  O33 GCD     1      12.740  19.970  10.870  1.00  0.00            
ATOM    140  C41 GCD     1      14.000  20.050  11.590  1.00  0.00            
ATOM    141  H67 GCD     1      13.720  19.550  12.520  1.00  0.00            
ATOM    142  C42 GCD     1      14.230  21.500  11.910  1.00  0.00            
ATOM    143  H68 GCD     1      14.980  21.590  12.710  1.00  0.00            
ATOM    144  H69 GCD     1      13.310  21.780  12.450  1.00  0.00            
ATOM    145  O34 GCD     1      14.520  22.470  10.870  1.00  0.00            
ATOM    146  H70 GCD     1      15.340  22.260  10.410  1.00  0.00            
ATOM    147  O35 GCD     1      11.930  17.990  11.760  1.00  0.00            
ATOM    148  C43 GCD     1      10.610  17.740  12.210  1.00  0.00            
ATOM    149  H71 GCD     1       9.890  17.950  11.410  1.00  0.00            
ATOM    150  C44 GCD     1      10.530  16.210  12.430  1.00  0.00            
ATOM    151  H72 GCD     1      11.310  15.850  13.110  1.00  0.00            
ATOM    152  O36 GCD     1      10.640  15.440  11.270  1.00  0.00            
ATOM    153  H73 GCD     1      10.600  14.500  11.460  1.00  0.00            
ATOM    154  C45 GCD     1       9.170  15.930  13.090  1.00  0.00            
ATOM    155  H74 GCD     1       8.380  16.170  12.370  1.00  0.00            
ATOM    156  O37 GCD     1       8.880  14.520  13.380  1.00  0.00            
ATOM    157  H75 GCD     1       9.240  14.420  14.270  1.00  0.00            
ATOM    158  C46 GCD     1       8.920  16.810  14.320  1.00  0.00            
ATOM    159  H76 GCD     1       7.900  16.710  14.710  1.00  0.00            
ATOM    160  O38 GCD     1       9.930  16.500  15.270  1.00  0.00            
ATOM    161  O39 GCD     1       9.030  18.180  13.930  1.00  0.00            
ATOM    162  C47 GCD     1      10.300  18.490  13.430  1.00  0.00            
ATOM    163  H77 GCD     1      11.110  18.260  14.130  1.00  0.00            
ATOM    164  C48 GCD     1      10.300  19.950  13.190  1.00  0.00            
ATOM    165  H78 GCD     1      11.350  20.200  12.980  1.00  0.00            
ATOM    166  H79 GCD     1      10.000  20.520  14.070  1.00  0.00            
ATOM    167  O40 GCD     1       9.330  20.400  12.160  1.00  0.00            
ATOM    168  H80 GCD     1       8.450  20.210  12.510  1.00  0.00            
ATOM    169  C1  CV1     2      14.190   9.410  17.860  1.00  0.00            
ATOM    170  C2  CV1     2      14.530  10.610  16.900  1.00  0.00            
ATOM    171  N1  CV1     2      13.480  11.550  16.300  1.00  0.00            
ATOM    172  C3  CV1     2      14.030  12.580  15.310  1.00  0.00            
ATOM    173  C4  CV1     2      12.930  13.480  14.700  1.00  0.00            
ATOM    174  C5  CV1     2      12.630  12.240  17.420  1.00  0.00            
ATOM    175  C6  CV1     2      13.400  13.140  18.410  1.00  0.00            
ATOM    176  O1  CV1     2      13.630  14.430  17.810  1.00  0.00            
ATOM    177  C7  CV1     2      14.540  15.230  18.460  1.00  0.00            
ATOM    178  O2  CV1     2      15.200  14.870  19.480  1.00  0.00            
ATOM    179  C8  CV1     2      14.760  16.610  17.790  1.00  0.00            
ATOM    180  C9  CV1     2      14.650  17.700  18.870  1.00  0.00            
ATOM    181  C10 CV1     2      15.670  17.830  19.840  1.00  0.00            
ATOM    182  C11 CV1     2      15.600  19.000  20.660  1.00  0.00            
ATOM    183  C12 CV1     2      14.490  19.800  20.670  1.00  0.00            
ATOM    184  C13 CV1     2      13.480  19.630  19.730  1.00  0.00            
ATOM    185  C14 CV1     2      13.630  18.630  18.760  1.00  0.00            
ATOM    186  C15 CV1     2      15.890  16.690  16.810  1.00  0.00            
ATOM    187  C16 CV1     2      17.190  16.330  17.210  1.00  0.00            
ATOM    188  C17 CV1     2      18.290  16.330  16.330  1.00  0.00            
ATOM    189  C18 CV1     2      18.040  16.860  15.060  1.00  0.00            
ATOM    190  C19 CV1     2      16.800  17.170  14.580  1.00  0.00            
ATOM    191  C20 CV1     2      15.660  17.170  15.480  1.00  0.00            
ATOM    192  H1  CV1     2      13.910   9.860  18.820  1.00  0.00            
ATOM    193  H2  CV1     2      13.390   8.750  17.490  1.00  0.00            
ATOM    194  H3  CV1     2      15.130   8.850  18.010  1.00  0.00            
ATOM    195  H4  CV1     2      15.020  10.230  16.000  1.00  0.00            
ATOM    196  H5  CV1     2      15.280  11.290  17.300  1.00  0.00            
ATOM    197  H6  CV1     2      12.860  10.900  15.790  1.00  0.00            
ATOM    198  H7  CV1     2      14.370  11.860  14.570  1.00  0.00            
ATOM    199  H8  CV1     2      14.800  13.150  15.840  1.00  0.00            
ATOM    200  H9  CV1     2      12.520  14.180  15.450  1.00  0.00            
ATOM    201  H10 CV1     2      13.260  14.070  13.840  1.00  0.00            
ATOM    202  H11 CV1     2      12.080  12.860  14.370  1.00  0.00            
ATOM    203  H12 CV1     2      12.100  11.400  17.870  1.00  0.00            
ATOM    204  H13 CV1     2      11.860  12.860  16.950  1.00  0.00            
ATOM    205  H14 CV1     2      14.310  12.660  18.780  1.00  0.00            
ATOM    206  H15 CV1     2      12.690  13.360  19.220  1.00  0.00            
ATOM    207  H16 CV1     2      13.860  16.640  17.160  1.00  0.00            
ATOM    208  H17 CV1     2      16.420  17.050  19.920  1.00  0.00            
ATOM    209  H18 CV1     2      16.380  19.210  21.390  1.00  0.00            
ATOM    210  H19 CV1     2      14.290  20.570  21.410  1.00  0.00            
ATOM    211  H20 CV1     2      12.610  20.280  19.670  1.00  0.00            
ATOM    212  H21 CV1     2      12.940  18.590  17.920  1.00  0.00            
ATOM    213  H22 CV1     2      17.370  15.890  18.190  1.00  0.00            
ATOM    214  H23 CV1     2      19.270  16.110  16.740  1.00  0.00            
ATOM    215  H24 CV1     2      18.850  16.850  14.330  1.00  0.00            
ATOM    216  H25 CV1     2      16.740  17.450  13.540  1.00  0.00            
ATOM    217  H26 CV1     2      14.660  17.470  15.170  1.00  0.00            
TER
ENDMDL
MODEL        1
ATOM      1  H1  GCD     1       9.400  20.460  18.320  1.00  0.00            
ATOM      2  O1  GCD     1       9.940  19.760  18.710  1.00  0.00            
ATOM      3  C1  GCD     1       9.270  18.560  18.270  1.00  0.00            
ATOM      4  H2  GCD     1       8.200  18.740  18.410  1.00  0.00            
ATOM      5  H3  GCD     1       9.460  18.660  17.200  1.00  0.00            
ATOM      6  C2  GCD     1       9.920  17.230  18.790  1.00  0.00            
ATOM      7  H4  GCD     1      11.010  17.350  18.770  1.00  0.00            
ATOM      8  C3  GCD     1       9.430  16.020  18.020  1.00  0.00            
ATOM      9  H5  GCD     1       8.340  15.880  18.070  1.00  0.00            
ATOM     10  C4  GCD     1      10.140  14.730  18.480  1.00  0.00            
ATOM     11  H6  GCD     1      11.210  14.910  18.280  1.00  0.00            
ATOM     12  O2  GCD     1       9.650  13.540  17.720  1.00  0.00            
ATOM     13  H7  GCD     1       9.030  13.810  17.030  1.00  0.00            
ATOM     14  C5  GCD     1       9.930  14.580  19.970  1.00  0.00            
ATOM     15  H8  GCD     1       8.840  14.490  20.090  1.00  0.00            
ATOM     16  O3  GCD     1      10.560  13.460  20.510  1.00  0.00            
ATOM     17  H9  GCD     1      10.280  12.740  19.940  1.00  0.00            
ATOM     18  C6  GCD     1      10.280  15.850  20.760  1.00  0.00            
ATOM     19  O4  GCD     1       9.650  16.970  20.200  1.00  0.00            
ATOM     20  H10 GCD     1       9.880  15.810  21.770  1.00  0.00            
ATOM     21  O5  GCD     1      11.690  16.070  20.750  1.00  0.00            
ATOM     22  C7  GCD     1      12.280  16.480  21.980  1.00  0.00            
ATOM     23  H11 GCD     1      11.570  16.770  22.770  1.00  0.00            
ATOM     24  C8  GCD     1      12.890  15.230  22.620  1.00  0.00            
ATOM     25  H12 GCD     1      13.570  14.950  21.800  1.00  0.00            
ATOM     26  O6  GCD     1      11.830  14.260  22.870  1.00  0.00            
ATOM     27  H13 GCD     1      11.330  14.200  22.050  1.00  0.00            
ATOM     28  C9  GCD     1      13.690  15.440  23.830  1.00  0.00            
ATOM     29  H14 GCD     1      12.980  15.690  24.630  1.00  0.00            
ATOM     30  O7  GCD     1      14.420  14.220  24.250  1.00  0.00            
ATOM     31  H15 GCD     1      13.810  13.500  24.420  1.00  0.00            
ATOM     32  C10 GCD     1      14.710  16.620  23.610  1.00  0.00            
ATOM     33  H16 GCD     1      15.120  16.980  24.560  1.00  0.00            
ATOM     34  O8  GCD     1      14.020  17.710  23.050  1.00  0.00            
ATOM     35  C11 GCD     1      13.390  17.530  21.760  1.00  0.00            
ATOM     36  H17 GCD     1      14.050  17.160  20.970  1.00  0.00            
ATOM     37  C12 GCD     1      12.800  18.910  21.380  1.00  0.00            
ATOM     38  H18 GCD     1      12.300  18.930  20.410  1.00  0.00            
ATOM     39  H19 GCD     1      13.660  19.590  21.280  1.00  0.00            
ATOM     40  O9  GCD     1      11.900  19.390  22.350  1.00  0.00            
ATOM     41  H20 GCD     1      11.840  20.320  22.090  1.00  0.00            
ATOM     42  O10 GCD     1      15.660  16.120  22.660  1.00  0.00            
ATOM     43  C13 GCD     1      17.060  16.230  23.050  1.00  0.00            
ATOM     44  H21 GCD     1      17.180  16.280  24.140  1.00  0.00            
ATOM     45  C14 GCD     1      17.740  14.910  22.610  1.00  0.00            
ATOM     46  H22 GCD     1      17.430  14.620  21.600  1.00  0.00            
ATOM     47  O11 GCD     1      17.330  13.890  23.530  1.00  0.00            
ATOM     48  H23 GCD     1      16.370  13.920  23.530  1.00  0.00            
ATOM     49  C15 GCD     1      19.240  15.060  22.630  1.00  0.00            
ATOM     50  H24 GCD     1      19.610  15.250  23.650  1.00  0.00            
ATOM     51  O12 GCD     1      19.880  13.940  22.020  1.00  0.00            
ATOM     52  H25 GCD     1      20.440  14.330  21.330  1.00  0.00            
ATOM     53  C16 GCD     1      19.700  16.300  21.900  1.00  0.00            
ATOM     54  H26 GCD     1      20.750  16.300  22.200  1.00  0.00            
ATOM     55  O13 GCD     1      19.010  17.410  22.400  1.00  0.00            
ATOM     56  C17 GCD     1      17.600  17.390  22.240  1.00  0.00            
ATOM     57  H27 GCD     1      17.390  17.190  21.180  1.00  0.00            
ATOM     58  C18 GCD     1      17.110  18.740  22.670  1.00  0.00            
ATOM     59  H28 GCD     1      16.060  18.910  22.410  1.00  0.00            
ATOM     60  H29 GCD     1      17.730  19.500  22.190  1.00  0.00            
ATOM     61  O14 GCD     1      17.200  18.960  24.060  1.00  0.00            
ATOM     62  H30 GCD     1      17.030  19.870  24.320  1.00  0.00            
ATOM     63  O15 GCD     1      19.580  16.220  20.510  1.00  0.00            
ATOM     64  C19 GCD     1      20.820  16.450  19.810  1.00  0.00            
ATOM     65  H31 GCD     1      21.750  16.590  20.380  1.00  0.00            
ATOM     66  C20 GCD     1      20.940  15.250  18.830  1.00  0.00            
ATOM     67  H32 GCD     1      20.050  15.250  18.180  1.00  0.00            
ATOM     68  O16 GCD     1      21.050  14.010  19.530  1.00  0.00            
ATOM     69  H33 GCD     1      21.320  13.300  18.920  1.00  0.00            
ATOM     70  C21 GCD     1      22.140  15.490  17.890  1.00  0.00            
ATOM     71  H34 GCD     1      23.100  15.640  18.400  1.00  0.00            
ATOM     72  O17 GCD     1      22.250  14.440  16.990  1.00  0.00            
ATOM     73  H35 GCD     1      21.850  14.780  16.170  1.00  0.00            
ATOM     74  C22 GCD     1      21.940  16.770  17.090  1.00  0.00            
ATOM     75  H36 GCD     1      22.910  16.840  16.590  1.00  0.00            
ATOM     76  O18 GCD     1      21.720  17.840  17.950  1.00  0.00            
ATOM     77  C23 GCD     1      20.630  17.710  18.900  1.00  0.00            
ATOM     78  H37 GCD     1      19.710  17.750  18.290  1.00  0.00            
ATOM     79  C24 GCD     1      20.500  18.950  19.850  1.00  0.00            
ATOM     80  H38 GCD     1      21.450  19.080  20.400  1.00  0.00            
ATOM     81  H39 GCD     1      19.710  18.740  20.580  1.00  0.00            
ATOM     82  O19 GCD     1      20.080  20.140  19.140  1.00  0.00            
ATOM     83  H40 GCD     1      20.080  19.990  18.190  1.00  0.00            
ATOM     84  O20 GCD     1      20.880  16.650  16.150  1.00  0.00            
ATOM     85  C25 GCD     1      20.950  17.240  14.880  1.00  0.00            
ATOM     86  H41 GCD     1      21.820  17.910  14.800  1.00  0.00            
ATOM     87  C26 GCD     1      21.140  16.050  13.880  1.00  0.00            
ATOM     88  H42 GCD     1      20.270  15.410  14.060  1.00  0.00            
ATOM     89  O21 GCD     1      22.380  15.350  14.220  1.00  0.00            
ATOM     90  H43 GCD     1      22.790  15.030  13.420  1.00  0.00            
ATOM     91  C27 GCD     1      21.250  16.620  12.480  1.00  0.00            
ATOM     92  H44 GCD     1      22.130  17.270  12.360  1.00  0.00            
ATOM     93  O22 GCD     1      21.330  15.570  11.450  1.00  0.00            
ATOM     94  H45 GCD     1      21.360  15.940  10.560  1.00  0.00            
ATOM     95  C28 GCD     1      20.030  17.560  12.230  1.00  0.00            
ATOM     96  H46 GCD     1      20.220  18.150  11.330  1.00  0.00            
ATOM     97  O23 GCD     1      19.780  18.500  13.170  1.00  0.00            
ATOM     98  C29 GCD     1      19.630  17.940  14.520  1.00  0.00            
ATOM     99  H47 GCD     1      18.860  17.170  14.410  1.00  0.00            
ATOM    100  C30 GCD     1      19.020  18.990  15.440  1.00  0.00            
ATOM    101  H48 GCD     1      18.520  18.460  16.260  1.00  0.00            
ATOM    102  H49 GCD     1      18.240  19.540  14.910  1.00  0.00            
ATOM    103  O24 GCD     1      20.090  19.910  15.860  1.00  0.00            
ATOM    104  H50 GCD     1      20.330  20.140  14.950  1.00  0.00            
ATOM    105  O25 GCD     1      18.930  16.650  12.100  1.00  0.00            
ATOM    106  C31 GCD     1      18.290  16.510  10.830  1.00  0.00            
ATOM    107  H51 GCD     1      18.980  16.690  10.000  1.00  0.00            
ATOM    108  C32 GCD     1      17.860  15.050  10.600  1.00  0.00            
ATOM    109  H52 GCD     1      17.280  14.730  11.480  1.00  0.00            
ATOM    110  O26 GCD     1      19.020  14.280  10.420  1.00  0.00            
ATOM    111  H53 GCD     1      19.550  14.340  11.230  1.00  0.00            
ATOM    112  C33 GCD     1      17.000  14.890   9.350  1.00  0.00            
ATOM    113  H54 GCD     1      17.530  15.100   8.420  1.00  0.00            
ATOM    114  O27 GCD     1      16.440  13.580   9.360  1.00  0.00            
ATOM    115  H55 GCD     1      15.630  13.570   9.880  1.00  0.00            
ATOM    116  C34 GCD     1      15.750  15.880   9.390  1.00  0.00            
ATOM    117  H56 GCD     1      15.210  15.890   8.440  1.00  0.00            
ATOM    118  O28 GCD     1      16.350  17.140   9.530  1.00  0.00            
ATOM    119  C35 GCD     1      17.040  17.370  10.760  1.00  0.00            
ATOM    120  H57 GCD     1      16.350  17.110  11.580  1.00  0.00            
ATOM    121  C36 GCD     1      17.440  18.850  10.760  1.00  0.00            
ATOM    122  H58 GCD     1      17.890  19.170  11.700  1.00  0.00            
ATOM    123  H59 GCD     1      16.530  19.440  10.590  1.00  0.00            
ATOM    124  O29 GCD     1      18.380  19.160   9.700  1.00  0.00            
ATOM    125  H60 GCD     1      18.020  19.150   8.810  1.00  0.00            
ATOM    126  O30 GCD     1      14.900  15.590  10.470  1.00  0.00            
ATOM    127  C37 GCD     1      13.630  15.250  10.210  1.00  0.00            
ATOM    128  H61 GCD     1      13.470  14.920   9.180  1.00  0.00            
ATOM    129  C38 GCD     1      13.240  14.080  11.070  1.00  0.00            
ATOM    130  H62 GCD     1      13.420  14.480  12.080  1.00  0.00            
ATOM    131  O31 GCD     1      14.060  13.010  10.750  1.00  0.00            
ATOM    132  H63 GCD     1      13.740  12.340  11.370  1.00  0.00            
ATOM    133  C39 GCD     1      11.770  13.730  10.820  1.00  0.00            
ATOM    134  H64 GCD     1      11.620  13.530   9.750  1.00  0.00            
ATOM    135  O32 GCD     1      11.310  12.640  11.610  1.00  0.00            
ATOM    136  H65 GCD     1      11.630  11.830  11.200  1.00  0.00            
ATOM    137  C40 GCD     1      10.910  14.980  11.130  1.00  0.00            
ATOM    138  H66 GCD     1       9.860  14.810  10.870  1.00  0.00            
ATOM    139  O33 GCD     1      11.320  16.080  10.290  1.00  0.00            
ATOM    140  C41 GCD     1      12.720  16.430  10.550  1.00  0.00            
ATOM    141  H67 GCD     1      12.790  16.560  11.640  1.00  0.00            
ATOM    142  C42 GCD     1      13.090  17.680   9.820  1.00  0.00            
ATOM    143  H68 GCD     1      14.040  18.180  10.040  1.00  0.00            
ATOM    144  H69 GCD     1      12.440  18.500  10.130  1.00  0.00            
ATOM    145  O34 GCD     1      12.990  17.550   8.370  1.00  0.00            
ATOM    146  H70 GCD     1      12.640  18.350   7.970  1.00  0.00            
ATOM    147  O35 GCD     1      11.100  15.430  12.390  1.00  0.00            
ATOM    148  C43 GCD     1       9.900  15.780  13.130  1.00  0.00            
ATOM    149  H71 GCD     1       8.980  15.840  12.530  1.00  0.00            
ATOM    150  C44 GCD     1       9.520  14.660  14.110  1.00  0.00            
ATOM    151  H72 GCD     1      10.340  14.560  14.830  1.00  0.00            
ATOM    152  O36 GCD     1       9.190  13.460  13.480  1.00  0.00            
ATOM    153  H73 GCD     1       9.820  13.250  12.780  1.00  0.00            
ATOM    154  C45 GCD     1       8.300  15.160  14.890  1.00  0.00            
ATOM    155  H74 GCD     1       7.490  15.450  14.210  1.00  0.00            
ATOM    156  O37 GCD     1       7.820  14.190  15.870  1.00  0.00            
ATOM    157  H75 GCD     1       6.870  14.390  15.860  1.00  0.00            
ATOM    158  C46 GCD     1       8.710  16.450  15.620  1.00  0.00            
ATOM    159  H76 GCD     1       7.810  16.730  16.180  1.00  0.00            
ATOM    160  O38 GCD     1       9.710  16.230  16.630  1.00  0.00            
ATOM    161  O39 GCD     1       9.060  17.410  14.670  1.00  0.00            
ATOM    162  C47 GCD     1      10.210  17.060  13.870  1.00  0.00            
ATOM    163  H77 GCD     1      11.080  16.860  14.510  1.00  0.00            
ATOM    164  C48 GCD     1      10.540  18.250  12.890  1.00  0.00            
ATOM    165  H78 GCD     1      11.590  18.340  12.590  1.00  0.00            
ATOM    166  H79 GCD     1      10.370  19.170  13.460  1.00  0.00            
ATOM    167  O40 GCD     1       9.770  18.290  11.680  1.00  0.00            
ATOM    168  H80 GCD     1      10.030  17.550  11.130  1.00  0.00            
ATOM    169  C1  CV1     2      13.340   9.800  18.720  1.00  0.00            
ATOM    170  C2  CV1     2      13.990  10.580  17.540  1.00  0.00            
ATOM    171  N1  CV1     2      13.210  11.780  17.100  1.00  0.00            
ATOM    172  C3  CV1     2      13.910  12.300  15.900  1.00  0.00            
ATOM    173  C4  CV1     2      13.090  13.300  15.050  1.00  0.00            
ATOM    174  C5  CV1     2      12.780  12.710  18.140  1.00  0.00            
ATOM    175  C6  CV1     2      13.800  13.500  19.050  1.00  0.00            
ATOM    176  O1  CV1     2      14.040  14.640  18.290  1.00  0.00            
ATOM    177  C7  CV1     2      14.880  15.570  18.800  1.00  0.00            
ATOM    178  O2  CV1     2      15.570  15.580  19.780  1.00  0.00            
ATOM    179  C8  CV1     2      14.890  16.620  17.730  1.00  0.00            
ATOM    180  C9  CV1     2      15.290  17.980  18.220  1.00  0.00            
ATOM    181  C10 CV1     2      16.530  18.260  18.810  1.00  0.00            
ATOM    182  C11 CV1     2      16.830  19.510  19.300  1.00  0.00            
ATOM    183  C12 CV1     2      15.940  20.550  19.120  1.00  0.00            
ATOM    184  C13 CV1     2      14.800  20.330  18.340  1.00  0.00            
ATOM    185  C14 CV1     2      14.370  19.030  18.020  1.00  0.00            
ATOM    186  C15 CV1     2      15.710  16.100  16.550  1.00  0.00            
ATOM    187  C16 CV1     2      17.020  15.630  16.720  1.00  0.00            
ATOM    188  C17 CV1     2      17.740  15.110  15.700  1.00  0.00            
ATOM    189  C18 CV1     2      17.280  15.170  14.400  1.00  0.00            
ATOM    190  C19 CV1     2      16.060  15.750  14.150  1.00  0.00            
ATOM    191  C20 CV1     2      15.250  16.160  15.230  1.00  0.00            
ATOM    192  H1  CV1     2      12.370   9.390  18.380  1.00  0.00            
ATOM    193  H2  CV1     2      14.020   8.990  19.010  1.00  0.00            
ATOM    194  H3  CV1     2      13.180  10.420  19.610  1.00  0.00            
ATOM    195  H4  CV1     2      13.960   9.960  16.650  1.00  0.00            
ATOM    196  H5  CV1     2      15.020  10.870  17.730  1.00  0.00            
ATOM    197  H6  CV1     2      12.330  11.480  16.650  1.00  0.00            
ATOM    198  H7  CV1     2      14.310  11.470  15.310  1.00  0.00            
ATOM    199  H8  CV1     2      14.780  12.790  16.360  1.00  0.00            
ATOM    200  H9  CV1     2      12.300  12.840  14.450  1.00  0.00            
ATOM    201  H10 CV1     2      12.620  14.080  15.670  1.00  0.00            
ATOM    202  H11 CV1     2      13.800  13.790  14.370  1.00  0.00            
ATOM    203  H12 CV1     2      12.120  12.140  18.800  1.00  0.00            
ATOM    204  H13 CV1     2      12.160  13.490  17.690  1.00  0.00            
ATOM    205  H14 CV1     2      14.720  12.910  19.130  1.00  0.00            
ATOM    206  H15 CV1     2      13.400  13.680  20.060  1.00  0.00            
ATOM    207  H16 CV1     2      13.850  16.710  17.410  1.00  0.00            
ATOM    208  H17 CV1     2      17.240  17.440  18.880  1.00  0.00            
ATOM    209  H18 CV1     2      17.740  19.750  19.850  1.00  0.00            
ATOM    210  H19 CV1     2      16.170  21.580  19.370  1.00  0.00            
ATOM    211  H20 CV1     2      14.080  21.110  18.110  1.00  0.00            
ATOM    212  H21 CV1     2      13.440  18.880  17.480  1.00  0.00            
ATOM    213  H22 CV1     2      17.370  15.550  17.740  1.00  0.00            
ATOM    214  H23 CV1     2      18.670  14.560  15.840  1.00  0.00            
ATOM    215  H24 CV1     2      17.780  14.700  13.560  1.00  0.00            
ATOM    216  H25 CV1     2      15.790  15.750  13.100  1.00  0.00            
ATOM    217  H26 CV1     2      14.230  16.500  15.090  1.00  0.00            
TER
ENDMDL
MODEL        1
ATOM      1  H1  GCD     1      19.600  11.460  26.370  1.00  0.00            
ATOM      2  O1  GCD     1      19.230  12.230  26.820  1.00  0.00            
ATOM      3  C1  GCD     1      18.090  12.610  26.090  1.00  0.00            
ATOM      4  H2  GCD     1      17.430  11.730  26.020  1.00  0.00            
ATOM      5  H3  GCD     1      17.520  13.370  26.640  1.00  0.00            
ATOM      6  C2  GCD     1      18.460  13.150  24.710  1.00  0.00            
ATOM      7  H4  GCD     1      19.280  13.880  24.730  1.00  0.00            
ATOM      8  C3  GCD     1      17.290  13.890  24.050  1.00  0.00            
ATOM      9  H5  GCD     1      16.360  13.360  24.260  1.00  0.00            
ATOM     10  C4  GCD     1      17.500  13.900  22.520  1.00  0.00            
ATOM     11  H6  GCD     1      18.350  14.550  22.300  1.00  0.00            
ATOM     12  O2  GCD     1      16.410  14.330  21.760  1.00  0.00            
ATOM     13  H7  GCD     1      15.640  14.430  22.330  1.00  0.00            
ATOM     14  C5  GCD     1      17.990  12.600  21.870  1.00  0.00            
ATOM     15  H8  GCD     1      17.250  11.800  22.030  1.00  0.00            
ATOM     16  O3  GCD     1      18.430  12.800  20.520  1.00  0.00            
ATOM     17  H9  GCD     1      17.620  12.860  20.000  1.00  0.00            
ATOM     18  C6  GCD     1      19.110  12.110  22.680  1.00  0.00            
ATOM     19  O4  GCD     1      18.670  11.960  23.990  1.00  0.00            
ATOM     20  H10 GCD     1      19.480  11.120  22.390  1.00  0.00            
ATOM     21  O5  GCD     1      20.150  13.010  22.740  1.00  0.00            
ATOM     22  C7  GCD     1      21.520  12.530  22.490  1.00  0.00            
ATOM     23  H11 GCD     1      21.700  11.500  22.810  1.00  0.00            
ATOM     24  C8  GCD     1      21.960  12.590  21.070  1.00  0.00            
ATOM     25  H12 GCD     1      21.720  13.620  20.760  1.00  0.00            
ATOM     26  O6  GCD     1      21.250  11.620  20.210  1.00  0.00            
ATOM     27  H13 GCD     1      20.340  11.920  20.130  1.00  0.00            
ATOM     28  C9  GCD     1      23.470  12.410  20.830  1.00  0.00            
ATOM     29  H14 GCD     1      23.710  11.400  21.190  1.00  0.00            
ATOM     30  O7  GCD     1      23.840  12.620  19.440  1.00  0.00            
ATOM     31  H15 GCD     1      23.200  12.140  18.900  1.00  0.00            
ATOM     32  C10 GCD     1      24.270  13.260  21.840  1.00  0.00            
ATOM     33  H16 GCD     1      25.320  12.960  21.880  1.00  0.00            
ATOM     34  O8  GCD     1      23.780  12.940  23.110  1.00  0.00            
ATOM     35  C11 GCD     1      22.440  13.350  23.360  1.00  0.00            
ATOM     36  H17 GCD     1      22.320  14.420  23.140  1.00  0.00            
ATOM     37  C12 GCD     1      22.260  13.180  24.880  1.00  0.00            
ATOM     38  H18 GCD     1      21.240  13.470  25.170  1.00  0.00            
ATOM     39  H19 GCD     1      22.920  13.950  25.290  1.00  0.00            
ATOM     40  O9  GCD     1      22.600  11.910  25.470  1.00  0.00            
ATOM     41  H20 GCD     1      23.470  11.840  25.870  1.00  0.00            
ATOM     42  O10 GCD     1      24.170  14.630  21.480  1.00  0.00            
ATOM     43  C13 GCD     1      25.440  15.310  21.460  1.00  0.00            
ATOM     44  H21 GCD     1      26.210  14.980  22.170  1.00  0.00            
ATOM     45  C14 GCD     1      25.940  15.240  20.020  1.00  0.00            
ATOM     46  H22 GCD     1      25.200  15.720  19.370  1.00  0.00            
ATOM     47  O11 GCD     1      26.260  13.860  19.750  1.00  0.00            
ATOM     48  H23 GCD     1      25.400  13.550  19.440  1.00  0.00            
ATOM     49  C15 GCD     1      27.290  16.050  19.880  1.00  0.00            
ATOM     50  H24 GCD     1      28.000  15.550  20.550  1.00  0.00            
ATOM     51  O12 GCD     1      27.940  15.990  18.640  1.00  0.00            
ATOM     52  H25 GCD     1      28.880  15.930  18.870  1.00  0.00            
ATOM     53  C16 GCD     1      27.000  17.550  20.290  1.00  0.00            
ATOM     54  H26 GCD     1      27.920  18.120  20.480  1.00  0.00            
ATOM     55  O13 GCD     1      26.480  17.550  21.610  1.00  0.00            
ATOM     56  C17 GCD     1      25.230  16.760  21.870  1.00  0.00            
ATOM     57  H27 GCD     1      24.560  17.270  21.160  1.00  0.00            
ATOM     58  C18 GCD     1      24.720  16.980  23.280  1.00  0.00            
ATOM     59  H28 GCD     1      23.680  16.660  23.340  1.00  0.00            
ATOM     60  H29 GCD     1      24.800  18.060  23.440  1.00  0.00            
ATOM     61  O14 GCD     1      25.470  16.310  24.280  1.00  0.00            
ATOM     62  H30 GCD     1      26.330  16.750  24.330  1.00  0.00            
ATOM     63  O15 GCD     1      26.110  18.240  19.430  1.00  0.00            
ATOM     64  C19 GCD     1      26.600  18.970  18.350  1.00  0.00            
ATOM     65  H31 GCD     1      27.700  18.900  18.360  1.00  0.00            
ATOM     66  C20 GCD     1      25.930  18.390  17.050  1.00  0.00            
ATOM     67  H32 GCD     1      24.850  18.340  17.250  1.00  0.00            
ATOM     68  O16 GCD     1      26.330  17.190  16.690  1.00  0.00            
ATOM     69  H33 GCD     1      26.860  16.760  17.370  1.00  0.00            
ATOM     70  C21 GCD     1      25.970  19.270  15.870  1.00  0.00            
ATOM     71  H34 GCD     1      27.020  19.280  15.550  1.00  0.00            
ATOM     72  O17 GCD     1      25.120  18.840  14.760  1.00  0.00            
ATOM     73  H35 GCD     1      24.220  19.080  15.020  1.00  0.00            
ATOM     74  C22 GCD     1      25.670  20.730  16.190  1.00  0.00            
ATOM     75  H36 GCD     1      25.920  21.400  15.360  1.00  0.00            
ATOM     76  O18 GCD     1      26.380  21.160  17.300  1.00  0.00            
ATOM     77  C23 GCD     1      26.160  20.500  18.510  1.00  0.00            
ATOM     78  H37 GCD     1      25.080  20.540  18.690  1.00  0.00            
ATOM     79  C24 GCD     1      26.950  21.210  19.480  1.00  0.00            
ATOM     80  H38 GCD     1      27.990  21.350  19.160  1.00  0.00            
ATOM     81  H39 GCD     1      26.950  20.610  20.390  1.00  0.00            
ATOM     82  O19 GCD     1      26.410  22.520  19.780  1.00  0.00            
ATOM     83  H40 GCD     1      26.760  23.150  19.140  1.00  0.00            
ATOM     84  O20 GCD     1      24.290  20.820  16.530  1.00  0.00            
ATOM     85  C25 GCD     1      23.510  21.680  15.670  1.00  0.00            
ATOM     86  H41 GCD     1      24.020  22.080  14.790  1.00  0.00            
ATOM     87  C26 GCD     1      22.240  20.900  15.290  1.00  0.00            
ATOM     88  H42 GCD     1      21.770  20.610  16.240  1.00  0.00            
ATOM     89  O21 GCD     1      22.430  19.690  14.620  1.00  0.00            
ATOM     90  H43 GCD     1      21.510  19.430  14.490  1.00  0.00            
ATOM     91  C27 GCD     1      21.160  21.770  14.600  1.00  0.00            
ATOM     92  H44 GCD     1      21.580  22.190  13.680  1.00  0.00            
ATOM     93  O22 GCD     1      20.110  21.010  14.220  1.00  0.00            
ATOM     94  H45 GCD     1      19.250  21.290  14.540  1.00  0.00            
ATOM     95  C28 GCD     1      20.800  22.940  15.530  1.00  0.00            
ATOM     96  H46 GCD     1      20.080  23.640  15.090  1.00  0.00            
ATOM     97  O23 GCD     1      21.980  23.640  15.860  1.00  0.00            
ATOM     98  C29 GCD     1      23.010  22.870  16.560  1.00  0.00            
ATOM     99  H47 GCD     1      22.510  22.470  17.460  1.00  0.00            
ATOM    100  C30 GCD     1      24.170  23.840  16.910  1.00  0.00            
ATOM    101  H48 GCD     1      24.910  23.420  17.610  1.00  0.00            
ATOM    102  H49 GCD     1      23.780  24.770  17.340  1.00  0.00            
ATOM    103  O24 GCD     1      25.060  24.060  15.800  1.00  0.00            
ATOM    104  H50 GCD     1      24.510  24.460  15.120  1.00  0.00            
ATOM    105  O25 GCD     1      20.190  22.330  16.610  1.00  0.00            
ATOM    106  C31 GCD     1      19.100  22.830  17.210  1.00  0.00            
ATOM    107  H51 GCD     1      18.740  23.730  16.680  1.00  0.00            
ATOM    108  C32 GCD     1      17.980  21.800  17.090  1.00  0.00            
ATOM    109  H52 GCD     1      18.360  21.010  17.750  1.00  0.00            
ATOM    110  O26 GCD     1      17.630  21.580  15.750  1.00  0.00            
ATOM    111  H53 GCD     1      17.480  22.410  15.280  1.00  0.00            
ATOM    112  C33 GCD     1      16.830  22.490  17.840  1.00  0.00            
ATOM    113  H54 GCD     1      16.390  23.270  17.210  1.00  0.00            
ATOM    114  O27 GCD     1      15.790  21.560  17.870  1.00  0.00            
ATOM    115  H55 GCD     1      15.410  21.450  16.990  1.00  0.00            
ATOM    116  C34 GCD     1      17.180  23.000  19.250  1.00  0.00            
ATOM    117  H56 GCD     1      16.360  23.620  19.610  1.00  0.00            
ATOM    118  O28 GCD     1      18.310  23.820  19.200  1.00  0.00            
ATOM    119  C35 GCD     1      19.390  23.090  18.670  1.00  0.00            
ATOM    120  H57 GCD     1      19.460  22.110  19.170  1.00  0.00            
ATOM    121  C36 GCD     1      20.730  23.790  18.970  1.00  0.00            
ATOM    122  H58 GCD     1      21.650  23.180  18.970  1.00  0.00            
ATOM    123  H59 GCD     1      20.560  24.050  20.030  1.00  0.00            
ATOM    124  O29 GCD     1      21.060  24.910  18.240  1.00  0.00            
ATOM    125  H60 GCD     1      21.270  24.660  17.340  1.00  0.00            
ATOM    126  O30 GCD     1      17.470  21.950  20.160  1.00  0.00            
ATOM    127  C37 GCD     1      16.840  22.050  21.460  1.00  0.00            
ATOM    128  H61 GCD     1      16.540  23.090  21.600  1.00  0.00            
ATOM    129  C38 GCD     1      15.630  21.150  21.510  1.00  0.00            
ATOM    130  H62 GCD     1      15.910  20.120  21.250  1.00  0.00            
ATOM    131  O31 GCD     1      14.720  21.550  20.460  1.00  0.00            
ATOM    132  H63 GCD     1      15.320  21.580  19.700  1.00  0.00            
ATOM    133  C39 GCD     1      14.990  21.090  22.950  1.00  0.00            
ATOM    134  H64 GCD     1      14.830  22.150  23.190  1.00  0.00            
ATOM    135  O32 GCD     1      13.840  20.380  23.120  1.00  0.00            
ATOM    136  H65 GCD     1      14.050  19.440  23.250  1.00  0.00            
ATOM    137  C40 GCD     1      16.060  20.590  23.870  1.00  0.00            
ATOM    138  H66 GCD     1      15.650  20.610  24.880  1.00  0.00            
ATOM    139  O33 GCD     1      17.150  21.530  23.810  1.00  0.00            
ATOM    140  C41 GCD     1      17.790  21.640  22.560  1.00  0.00            
ATOM    141  H67 GCD     1      18.140  20.630  22.310  1.00  0.00            
ATOM    142  C42 GCD     1      18.930  22.660  22.700  1.00  0.00            
ATOM    143  H68 GCD     1      18.420  23.540  23.130  1.00  0.00            
ATOM    144  H69 GCD     1      19.410  22.970  21.760  1.00  0.00            
ATOM    145  O34 GCD     1      19.940  22.340  23.640  1.00  0.00            
ATOM    146  H70 GCD     1      19.540  22.510  24.510  1.00  0.00            
ATOM    147  O35 GCD     1      16.560  19.280  23.480  1.00  0.00            
ATOM    148  C43 GCD     1      15.960  18.330  24.350  1.00  0.00            
ATOM    149  H71 GCD     1      15.040  18.670  24.850  1.00  0.00            
ATOM    150  C44 GCD     1      15.450  17.150  23.530  1.00  0.00            
ATOM    151  H72 GCD     1      16.290  16.790  22.920  1.00  0.00            
ATOM    152  O36 GCD     1      14.400  17.590  22.720  1.00  0.00            
ATOM    153  H73 GCD     1      14.090  16.800  22.270  1.00  0.00            
ATOM    154  C45 GCD     1      15.000  16.020  24.430  1.00  0.00            
ATOM    155  H74 GCD     1      14.190  16.340  25.090  1.00  0.00            
ATOM    156  O37 GCD     1      14.420  15.020  23.550  1.00  0.00            
ATOM    157  H75 GCD     1      14.130  14.310  24.140  1.00  0.00            
ATOM    158  C46 GCD     1      16.140  15.610  25.280  1.00  0.00            
ATOM    159  H76 GCD     1      15.970  14.760  25.950  1.00  0.00            
ATOM    160  O38 GCD     1      17.320  15.230  24.640  1.00  0.00            
ATOM    161  O39 GCD     1      16.500  16.750  26.120  1.00  0.00            
ATOM    162  C47 GCD     1      17.000  17.890  25.450  1.00  0.00            
ATOM    163  H77 GCD     1      17.910  17.460  25.020  1.00  0.00            
ATOM    164  C48 GCD     1      17.450  19.010  26.320  1.00  0.00            
ATOM    165  H78 GCD     1      18.000  19.780  25.770  1.00  0.00            
ATOM    166  H79 GCD     1      18.130  18.570  27.060  1.00  0.00            
ATOM    167  O40 GCD     1      16.430  19.730  26.990  1.00  0.00            
ATOM    168  H80 GCD     1      15.970  19.020  27.460  1.00  0.00            
ATOM    169  C1  CV1     2      19.780  14.510  18.100  1.00  0.00            
ATOM    170  C2  CV1     2      19.110  15.860  17.780  1.00  0.00            
ATOM    171  N1  CV1     2      18.130  16.510  18.800  1.00  0.00            
ATOM    172  C3  CV1     2      16.960  15.590  19.070  1.00  0.00            
ATOM    173  C4  CV1     2      16.110  15.230  17.780  1.00  0.00            
ATOM    174  C5  CV1     2      17.640  17.900  18.440  1.00  0.00            
ATOM    175  C6  CV1     2      17.460  18.720  19.660  1.00  0.00            
ATOM    176  O1  CV1     2      18.760  18.890  20.200  1.00  0.00            
ATOM    177  C7  CV1     2      19.080  18.210  21.330  1.00  0.00            
ATOM    178  O2  CV1     2      18.610  17.130  21.640  1.00  0.00            
ATOM    179  C8  CV1     2      20.460  18.650  21.650  1.00  0.00            
ATOM    180  C9  CV1     2      20.910  18.210  23.030  1.00  0.00            
ATOM    181  C10 CV1     2      21.770  19.110  23.610  1.00  0.00            
ATOM    182  C11 CV1     2      22.350  18.990  24.860  1.00  0.00            
ATOM    183  C12 CV1     2      22.220  17.740  25.480  1.00  0.00            
ATOM    184  C13 CV1     2      21.340  16.780  24.950  1.00  0.00            
ATOM    185  C14 CV1     2      20.680  16.990  23.710  1.00  0.00            
ATOM    186  C15 CV1     2      21.420  18.230  20.530  1.00  0.00            
ATOM    187  C16 CV1     2      21.900  19.130  19.550  1.00  0.00            
ATOM    188  C17 CV1     2      22.540  18.570  18.400  1.00  0.00            
ATOM    189  C18 CV1     2      22.840  17.190  18.340  1.00  0.00            
ATOM    190  C19 CV1     2      22.450  16.330  19.380  1.00  0.00            
ATOM    191  C20 CV1     2      21.720  16.880  20.470  1.00  0.00            
ATOM    192  H1  CV1     2      19.150  13.650  17.840  1.00  0.00            
ATOM    193  H2  CV1     2      20.720  14.390  17.540  1.00  0.00            
ATOM    194  H3  CV1     2      20.030  14.460  19.170  1.00  0.00            
ATOM    195  H4  CV1     2      18.480  15.590  16.930  1.00  0.00            
ATOM    196  H5  CV1     2      19.850  16.640  17.600  1.00  0.00            
ATOM    197  H6  CV1     2      18.530  16.440  19.750  1.00  0.00            
ATOM    198  H7  CV1     2      16.400  16.090  19.850  1.00  0.00            
ATOM    199  H8  CV1     2      17.430  14.660  19.390  1.00  0.00            
ATOM    200  H9  CV1     2      16.640  14.740  16.950  1.00  0.00            
ATOM    201  H10 CV1     2      15.390  14.450  18.060  1.00  0.00            
ATOM    202  H11 CV1     2      15.610  16.130  17.400  1.00  0.00            
ATOM    203  H12 CV1     2      16.630  17.800  18.040  1.00  0.00            
ATOM    204  H13 CV1     2      18.380  18.300  17.740  1.00  0.00            
ATOM    205  H14 CV1     2      16.800  18.220  20.370  1.00  0.00            
ATOM    206  H15 CV1     2      17.030  19.720  19.530  1.00  0.00            
ATOM    207  H16 CV1     2      20.270  19.720  21.670  1.00  0.00            
ATOM    208  H17 CV1     2      21.990  20.050  23.100  1.00  0.00            
ATOM    209  H18 CV1     2      22.970  19.780  25.250  1.00  0.00            
ATOM    210  H19 CV1     2      22.670  17.630  26.460  1.00  0.00            
ATOM    211  H20 CV1     2      21.290  15.800  25.400  1.00  0.00            
ATOM    212  H21 CV1     2      19.970  16.270  23.310  1.00  0.00            
ATOM    213  H22 CV1     2      21.520  20.150  19.610  1.00  0.00            
ATOM    214  H23 CV1     2      22.860  19.310  17.660  1.00  0.00            
ATOM    215  H24 CV1     2      23.310  16.790  17.450  1.00  0.00            
ATOM    216  H25 CV1     2      22.740  15.280  19.370  1.00  0.00            
ATOM    217  H26 CV1     2      21.400  16.250  21.300  1.00  0.00            
TER
ENDMDL
MODEL        1
ATOM      1  H1  GCD     1      24.120  12.400  28.890  1.00  0.00            
ATOM      2  O1  GCD     1      24.900  12.830  28.520  1.00  0.00            
ATOM      3  C1  GCD     1      24.540  14.000  27.880  1.00  0.00            
ATOM      4  H2  GCD     1      23.540  13.890  27.440  1.00  0.00            
ATOM      5  H3  GCD     1      24.510  14.820  28.610  1.00  0.00            
ATOM      6  C2  GCD     1      25.480  14.510  26.830  1.00  0.00            
ATOM      7  H4  GCD     1      24.940  15.420  26.560  1.00  0.00            
ATOM      8  C3  GCD     1      25.790  13.490  25.720  1.00  0.00            
ATOM      9  H5  GCD     1      26.050  12.590  26.280  1.00  0.00            
ATOM     10  C4  GCD     1      26.850  13.800  24.760  1.00  0.00            
ATOM     11  H6  GCD     1      26.560  14.650  24.120  1.00  0.00            
ATOM     12  O2  GCD     1      27.130  12.630  23.950  1.00  0.00            
ATOM     13  H7  GCD     1      26.410  11.990  23.970  1.00  0.00            
ATOM     14  C5  GCD     1      28.070  14.320  25.530  1.00  0.00            
ATOM     15  H8  GCD     1      28.340  13.360  25.990  1.00  0.00            
ATOM     16  O3  GCD     1      29.190  14.630  24.750  1.00  0.00            
ATOM     17  H9  GCD     1      29.940  14.850  25.300  1.00  0.00            
ATOM     18  C6  GCD     1      27.720  15.370  26.560  1.00  0.00            
ATOM     19  O4  GCD     1      26.730  14.880  27.430  1.00  0.00            
ATOM     20  H10 GCD     1      28.560  15.510  27.260  1.00  0.00            
ATOM     21  O5  GCD     1      27.270  16.610  25.990  1.00  0.00            
ATOM     22  C7  GCD     1      28.190  17.570  25.360  1.00  0.00            
ATOM     23  H11 GCD     1      29.210  17.180  25.350  1.00  0.00            
ATOM     24  C8  GCD     1      27.690  17.710  23.920  1.00  0.00            
ATOM     25  H12 GCD     1      26.590  17.730  23.870  1.00  0.00            
ATOM     26  O6  GCD     1      28.160  16.700  22.990  1.00  0.00            
ATOM     27  H13 GCD     1      27.960  15.850  23.390  1.00  0.00            
ATOM     28  C9  GCD     1      28.140  19.070  23.350  1.00  0.00            
ATOM     29  H14 GCD     1      29.220  19.020  23.140  1.00  0.00            
ATOM     30  O7  GCD     1      27.470  19.270  22.110  1.00  0.00            
ATOM     31  H15 GCD     1      27.330  18.340  21.870  1.00  0.00            
ATOM     32  C10 GCD     1      27.970  20.230  24.340  1.00  0.00            
ATOM     33  H16 GCD     1      28.420  21.130  23.910  1.00  0.00            
ATOM     34  O8  GCD     1      28.580  19.910  25.530  1.00  0.00            
ATOM     35  C11 GCD     1      28.040  18.830  26.200  1.00  0.00            
ATOM     36  H17 GCD     1      26.980  18.910  26.440  1.00  0.00            
ATOM     37  C12 GCD     1      28.730  18.600  27.550  1.00  0.00            
ATOM     38  H18 GCD     1      29.780  18.320  27.440  1.00  0.00            
ATOM     39  H19 GCD     1      28.190  17.770  28.040  1.00  0.00            
ATOM     40  O9  GCD     1      28.630  19.720  28.390  1.00  0.00            
ATOM     41  H20 GCD     1      29.090  20.470  28.010  1.00  0.00            
ATOM     42  O10 GCD     1      26.580  20.470  24.390  1.00  0.00            
ATOM     43  C13 GCD     1      26.040  21.730  24.240  1.00  0.00            
ATOM     44  H21 GCD     1      26.810  22.510  24.240  1.00  0.00            
ATOM     45  C14 GCD     1      25.450  21.890  22.830  1.00  0.00            
ATOM     46  H22 GCD     1      24.620  21.180  22.680  1.00  0.00            
ATOM     47  O11 GCD     1      26.530  21.710  21.920  1.00  0.00            
ATOM     48  H23 GCD     1      26.870  20.820  22.010  1.00  0.00            
ATOM     49  C15 GCD     1      24.820  23.210  22.720  1.00  0.00            
ATOM     50  H24 GCD     1      25.640  23.920  22.850  1.00  0.00            
ATOM     51  O12 GCD     1      24.080  23.340  21.490  1.00  0.00            
ATOM     52  H25 GCD     1      23.250  22.860  21.590  1.00  0.00            
ATOM     53  C16 GCD     1      23.720  23.400  23.850  1.00  0.00            
ATOM     54  H26 GCD     1      23.320  24.420  23.920  1.00  0.00            
ATOM     55  O13 GCD     1      24.330  23.230  25.100  1.00  0.00            
ATOM     56  C17 GCD     1      25.040  22.020  25.390  1.00  0.00            
ATOM     57  H27 GCD     1      24.340  21.180  25.300  1.00  0.00            
ATOM     58  C18 GCD     1      25.780  21.960  26.750  1.00  0.00            
ATOM     59  H28 GCD     1      26.340  21.020  26.840  1.00  0.00            
ATOM     60  H29 GCD     1      25.020  22.030  27.540  1.00  0.00            
ATOM     61  O14 GCD     1      26.790  22.940  26.900  1.00  0.00            
ATOM     62  H30 GCD     1      26.350  23.760  27.150  1.00  0.00            
ATOM     63  O15 GCD     1      22.680  22.420  23.730  1.00  0.00            
ATOM     64  C19 GCD     1      21.410  22.710  24.340  1.00  0.00
[truncated: 2,175,393 more chars]
