# Supplementary material for: Achieving Chemical Accuracy in Cyclodextrin Host–Guest Binding via Integrative Atomistic Modelling
Source: Adv Sci (Weinh). 2025 Dec 14;13(10):e19782. doi: 10.1002/advs.202519782 (PMC12915143; doi:10.1002/advs.202519782)
Supplement: Supplementary file 1 — Supporting Information [file ADVS-13-e19782-s003.zip › all_poses/GCD.CV4.pdb]

MODEL        1
ATOM      1  H1  GCD     1      16.660  27.290  23.060  1.00  0.00            
ATOM      2  O1  GCD     1      17.350  26.620  23.130  1.00  0.00            
ATOM      3  C1  GCD     1      16.910  25.440  22.420  1.00  0.00            
ATOM      4  H2  GCD     1      16.640  25.610  21.370  1.00  0.00            
ATOM      5  H3  GCD     1      17.840  24.870  22.260  1.00  0.00            
ATOM      6  C2  GCD     1      15.760  24.690  23.110  1.00  0.00            
ATOM      7  H4  GCD     1      16.130  24.300  24.070  1.00  0.00            
ATOM      8  C3  GCD     1      15.300  23.540  22.240  1.00  0.00            
ATOM      9  H5  GCD     1      15.050  23.930  21.240  1.00  0.00            
ATOM     10  C4  GCD     1      14.030  22.870  22.720  1.00  0.00            
ATOM     11  H6  GCD     1      14.290  22.280  23.600  1.00  0.00            
ATOM     12  O2  GCD     1      13.450  21.940  21.790  1.00  0.00            
ATOM     13  H7  GCD     1      13.000  22.340  21.030  1.00  0.00            
ATOM     14  C5  GCD     1      12.960  23.900  23.180  1.00  0.00            
ATOM     15  H8  GCD     1      12.600  24.450  22.300  1.00  0.00            
ATOM     16  O3  GCD     1      11.810  23.260  23.840  1.00  0.00            
ATOM     17  H9  GCD     1      12.160  23.080  24.720  1.00  0.00            
ATOM     18  C6  GCD     1      13.550  24.960  24.040  1.00  0.00            
ATOM     19  O4  GCD     1      14.640  25.550  23.300  1.00  0.00            
ATOM     20  H10 GCD     1      12.930  25.850  24.120  1.00  0.00            
ATOM     21  O5  GCD     1      13.900  24.420  25.280  1.00  0.00            
ATOM     22  C7  GCD     1      13.090  24.790  26.420  1.00  0.00            
ATOM     23  H11 GCD     1      12.080  25.130  26.130  1.00  0.00            
ATOM     24  C8  GCD     1      12.910  23.460  27.240  1.00  0.00            
ATOM     25  H12 GCD     1      13.890  23.050  27.500  1.00  0.00            
ATOM     26  O6  GCD     1      12.160  22.450  26.600  1.00  0.00            
ATOM     27  H13 GCD     1      11.530  22.180  27.280  1.00  0.00            
ATOM     28  C9  GCD     1      12.280  23.760  28.590  1.00  0.00            
ATOM     29  H14 GCD     1      11.380  24.340  28.380  1.00  0.00            
ATOM     30  O7  GCD     1      11.870  22.440  29.220  1.00  0.00            
ATOM     31  H15 GCD     1      12.680  21.920  29.210  1.00  0.00            
ATOM     32  C10 GCD     1      13.250  24.710  29.390  1.00  0.00            
ATOM     33  H16 GCD     1      12.880  25.070  30.350  1.00  0.00            
ATOM     34  O8  GCD     1      13.470  25.890  28.610  1.00  0.00            
ATOM     35  C11 GCD     1      13.830  25.840  27.210  1.00  0.00            
ATOM     36  H17 GCD     1      14.890  25.580  27.140  1.00  0.00            
ATOM     37  C12 GCD     1      13.660  27.280  26.670  1.00  0.00            
ATOM     38  H18 GCD     1      13.950  27.290  25.610  1.00  0.00            
ATOM     39  H19 GCD     1      14.370  27.910  27.220  1.00  0.00            
ATOM     40  O9  GCD     1      12.320  27.810  26.700  1.00  0.00            
ATOM     41  H20 GCD     1      12.340  28.620  26.180  1.00  0.00            
ATOM     42  O10 GCD     1      14.570  24.280  29.660  1.00  0.00            
ATOM     43  C13 GCD     1      14.720  23.540  30.850  1.00  0.00            
ATOM     44  H21 GCD     1      13.700  23.340  31.190  1.00  0.00            
ATOM     45  C14 GCD     1      15.380  22.160  30.470  1.00  0.00            
ATOM     46  H22 GCD     1      16.310  22.420  29.940  1.00  0.00            
ATOM     47  O11 GCD     1      14.460  21.400  29.610  1.00  0.00            
ATOM     48  H23 GCD     1      14.900  20.570  29.400  1.00  0.00            
ATOM     49  C15 GCD     1      15.720  21.440  31.810  1.00  0.00            
ATOM     50  H24 GCD     1      14.730  21.220  32.230  1.00  0.00            
ATOM     51  O12 GCD     1      16.390  20.240  31.460  1.00  0.00            
ATOM     52  H25 GCD     1      15.810  19.780  30.840  1.00  0.00            
ATOM     53  C16 GCD     1      16.440  22.310  32.830  1.00  0.00            
ATOM     54  H26 GCD     1      16.420  21.800  33.800  1.00  0.00            
ATOM     55  O13 GCD     1      15.690  23.530  33.010  1.00  0.00            
ATOM     56  C17 GCD     1      15.540  24.350  31.860  1.00  0.00            
ATOM     57  H27 GCD     1      16.540  24.590  31.470  1.00  0.00            
ATOM     58  C18 GCD     1      14.800  25.590  32.300  1.00  0.00            
ATOM     59  H28 GCD     1      13.790  25.280  32.620  1.00  0.00            
ATOM     60  H29 GCD     1      14.630  26.270  31.460  1.00  0.00            
ATOM     61  O14 GCD     1      15.470  26.360  33.220  1.00  0.00            
ATOM     62  H30 GCD     1      15.790  25.710  33.860  1.00  0.00            
ATOM     63  O15 GCD     1      17.730  22.540  32.320  1.00  0.00            
ATOM     64  C19 GCD     1      18.770  22.510  33.290  1.00  0.00            
ATOM     65  H31 GCD     1      18.370  22.490  34.310  1.00  0.00            
ATOM     66  C20 GCD     1      19.520  21.250  33.060  1.00  0.00            
ATOM     67  H32 GCD     1      19.810  21.280  32.000  1.00  0.00            
ATOM     68  O16 GCD     1      18.590  20.090  33.210  1.00  0.00            
ATOM     69  H33 GCD     1      17.840  20.270  32.630  1.00  0.00            
ATOM     70  C21 GCD     1      20.760  21.060  33.950  1.00  0.00            
ATOM     71  H34 GCD     1      20.400  21.120  34.990  1.00  0.00            
ATOM     72  O17 GCD     1      21.490  19.850  33.700  1.00  0.00            
ATOM     73  H35 GCD     1      21.430  19.700  32.750  1.00  0.00            
ATOM     74  C22 GCD     1      21.660  22.220  33.560  1.00  0.00            
ATOM     75  H36 GCD     1      22.550  22.170  34.190  1.00  0.00            
ATOM     76  O18 GCD     1      20.920  23.440  33.910  1.00  0.00            
ATOM     77  C23 GCD     1      19.730  23.670  33.180  1.00  0.00            
ATOM     78  H37 GCD     1      19.880  23.890  32.110  1.00  0.00            
ATOM     79  C24 GCD     1      19.100  24.840  33.810  1.00  0.00            
ATOM     80  H38 GCD     1      18.870  24.550  34.840  1.00  0.00            
ATOM     81  H39 GCD     1      18.180  25.140  33.280  1.00  0.00            
ATOM     82  O19 GCD     1      19.970  25.910  33.700  1.00  0.00            
ATOM     83  H40 GCD     1      20.740  25.580  34.170  1.00  0.00            
ATOM     84  O20 GCD     1      22.010  22.170  32.190  1.00  0.00            
ATOM     85  C25 GCD     1      23.370  22.410  31.860  1.00  0.00            
ATOM     86  H41 GCD     1      23.830  22.920  32.710  1.00  0.00            
ATOM     87  C26 GCD     1      24.140  21.060  31.620  1.00  0.00            
ATOM     88  H42 GCD     1      23.570  20.430  30.920  1.00  0.00            
ATOM     89  O21 GCD     1      24.180  20.510  32.940  1.00  0.00            
ATOM     90  H43 GCD     1      23.260  20.320  33.150  1.00  0.00            
ATOM     91  C27 GCD     1      25.500  21.290  31.100  1.00  0.00            
ATOM     92  H44 GCD     1      26.040  21.820  31.900  1.00  0.00            
ATOM     93  O22 GCD     1      26.240  20.060  30.890  1.00  0.00            
ATOM     94  H45 GCD     1      26.280  19.540  31.700  1.00  0.00            
ATOM     95  C28 GCD     1      25.410  22.130  29.930  1.00  0.00            
ATOM     96  H46 GCD     1      26.440  22.150  29.570  1.00  0.00            
ATOM     97  O23 GCD     1      24.900  23.430  30.290  1.00  0.00            
ATOM     98  C29 GCD     1      23.480  23.320  30.630  1.00  0.00            
ATOM     99  H47 GCD     1      22.850  22.890  29.850  1.00  0.00            
ATOM    100  C30 GCD     1      22.860  24.660  30.820  1.00  0.00            
ATOM    101  H48 GCD     1      21.780  24.650  31.000  1.00  0.00            
ATOM    102  H49 GCD     1      22.830  25.230  29.880  1.00  0.00            
ATOM    103  O24 GCD     1      23.500  25.380  31.860  1.00  0.00            
ATOM    104  H50 GCD     1      24.440  25.350  31.630  1.00  0.00            
ATOM    105  O25 GCD     1      24.560  21.650  28.920  1.00  0.00            
ATOM    106  C31 GCD     1      25.190  21.180  27.690  1.00  0.00            
ATOM    107  H51 GCD     1      26.290  21.240  27.660  1.00  0.00            
ATOM    108  C32 GCD     1      24.780  19.700  27.580  1.00  0.00            
ATOM    109  H52 GCD     1      23.680  19.590  27.540  1.00  0.00            
ATOM    110  O26 GCD     1      25.230  18.910  28.670  1.00  0.00            
ATOM    111  H53 GCD     1      25.640  19.580  29.240  1.00  0.00            
ATOM    112  C33 GCD     1      25.290  19.130  26.240  1.00  0.00            
ATOM    113  H54 GCD     1      26.380  19.140  26.380  1.00  0.00            
ATOM    114  O27 GCD     1      24.890  17.720  26.000  1.00  0.00            
ATOM    115  H55 GCD     1      24.030  17.790  25.570  1.00  0.00            
ATOM    116  C34 GCD     1      24.940  20.020  25.030  1.00  0.00            
ATOM    117  H56 GCD     1      25.500  19.780  24.120  1.00  0.00            
ATOM    118  O28 GCD     1      25.200  21.390  25.350  1.00  0.00            
ATOM    119  C35 GCD     1      24.590  21.910  26.530  1.00  0.00            
ATOM    120  H57 GCD     1      23.490  21.890  26.500  1.00  0.00            
ATOM    121  C36 GCD     1      25.060  23.320  26.570  1.00  0.00            
ATOM    122  H58 GCD     1      26.150  23.400  26.450  1.00  0.00            
ATOM    123  H59 GCD     1      24.670  23.790  27.480  1.00  0.00            
ATOM    124  O29 GCD     1      24.410  24.100  25.620  1.00  0.00            
ATOM    125  H60 GCD     1      23.710  24.620  26.030  1.00  0.00            
ATOM    126  O30 GCD     1      23.500  19.890  24.850  1.00  0.00            
ATOM    127  C37 GCD     1      23.040  19.260  23.740  1.00  0.00            
ATOM    128  H61 GCD     1      23.840  18.610  23.350  1.00  0.00            
ATOM    129  C38 GCD     1      21.910  18.260  24.070  1.00  0.00            
ATOM    130  H62 GCD     1      21.100  18.730  24.640  1.00  0.00            
ATOM    131  O31 GCD     1      22.500  17.140  24.830  1.00  0.00            
ATOM    132  H63 GCD     1      21.740  16.650  25.160  1.00  0.00            
ATOM    133  C39 GCD     1      21.230  17.740  22.790  1.00  0.00            
ATOM    134  H64 GCD     1      22.030  17.090  22.410  1.00  0.00            
ATOM    135  O32 GCD     1      19.990  17.110  23.260  1.00  0.00            
ATOM    136  H65 GCD     1      20.230  16.180  23.300  1.00  0.00            
ATOM    137  C40 GCD     1      20.930  18.930  21.800  1.00  0.00            
ATOM    138  H66 GCD     1      20.560  18.640  20.820  1.00  0.00            
ATOM    139  O33 GCD     1      22.090  19.690  21.540  1.00  0.00            
ATOM    140  C41 GCD     1      22.660  20.350  22.700  1.00  0.00            
ATOM    141  H67 GCD     1      21.940  21.070  23.110  1.00  0.00            
ATOM    142  C42 GCD     1      23.880  21.180  22.230  1.00  0.00            
ATOM    143  H68 GCD     1      24.420  21.620  23.080  1.00  0.00            
ATOM    144  H69 GCD     1      23.380  21.970  21.650  1.00  0.00            
ATOM    145  O34 GCD     1      24.870  20.440  21.570  1.00  0.00            
ATOM    146  H70 GCD     1      24.880  20.680  20.630  1.00  0.00            
ATOM    147  O35 GCD     1      19.940  19.810  22.360  1.00  0.00            
ATOM    148  C43 GCD     1      18.720  20.040  21.590  1.00  0.00            
ATOM    149  H71 GCD     1      18.550  19.390  20.720  1.00  0.00            
ATOM    150  C44 GCD     1      17.520  19.800  22.540  1.00  0.00            
ATOM    151  H72 GCD     1      17.660  20.480  23.390  1.00  0.00            
ATOM    152  O36 GCD     1      17.560  18.410  22.850  1.00  0.00            
ATOM    153  H73 GCD     1      18.470  18.160  23.040  1.00  0.00            
ATOM    154  C45 GCD     1      16.290  20.220  21.880  1.00  0.00            
ATOM    155  H74 GCD     1      16.150  19.490  21.070  1.00  0.00            
ATOM    156  O37 GCD     1      15.270  20.100  22.750  1.00  0.00            
ATOM    157  H75 GCD     1      14.440  20.480  22.440  1.00  0.00            
ATOM    158  C46 GCD     1      16.360  21.650  21.300  1.00  0.00            
ATOM    159  H76 GCD     1      15.580  21.870  20.580  1.00  0.00            
ATOM    160  O38 GCD     1      16.390  22.630  22.290  1.00  0.00            
ATOM    161  O39 GCD     1      17.520  21.820  20.530  1.00  0.00            
ATOM    162  C47 GCD     1      18.720  21.580  21.200  1.00  0.00            
ATOM    163  H77 GCD     1      18.760  22.120  22.160  1.00  0.00            
ATOM    164  C48 GCD     1      19.900  21.830  20.280  1.00  0.00            
ATOM    165  H78 GCD     1      19.740  21.440  19.270  1.00  0.00            
ATOM    166  H79 GCD     1      20.780  21.310  20.680  1.00  0.00            
ATOM    167  O40 GCD     1      20.170  23.210  20.260  1.00  0.00            
ATOM    168  H80 GCD     1      19.500  23.690  19.760  1.00  0.00            
ATOM    169  C1  CV4     2      20.780  23.060  25.240  1.00  0.00            
ATOM    170  C2  CV4     2      20.290  21.640  25.590  1.00  0.00            
ATOM    171  N1  CV4     2      19.620  21.400  26.960  1.00  0.00            
ATOM    172  C3  CV4     2      20.640  21.530  28.080  1.00  0.00            
ATOM    173  C4  CV4     2      20.200  20.980  29.440  1.00  0.00            
ATOM    174  O1  CV4     2      19.710  19.650  29.340  1.00  0.00            
ATOM    175  C5  CV4     2      19.830  18.920  30.500  1.00  0.00            
ATOM    176  C6  CV4     2      18.830  17.810  30.680  1.00  0.00            
ATOM    177  C7  CV4     2      18.610  17.250  31.920  1.00  0.00            
ATOM    178  C8  CV4     2      17.660  16.200  32.050  1.00  0.00            
ATOM    179  C9  CV4     2      17.130  15.610  30.890  1.00  0.00            
ATOM    180  N2  CV4     2      16.440  14.460  30.970  1.00  0.00            
ATOM    181  C10 CV4     2      17.330  16.180  29.610  1.00  0.00            
ATOM    182  C11 CV4     2      18.220  17.230  29.530  1.00  0.00            
ATOM    183  O2  CV4     2      20.770  19.140  31.290  1.00  0.00            
ATOM    184  C12 CV4     2      18.550  22.380  27.200  1.00  0.00            
ATOM    185  C13 CV4     2      17.390  22.300  26.190  1.00  0.00            
ATOM    186  H1  CV4     2      20.020  23.850  25.200  1.00  0.00            
ATOM    187  H2  CV4     2      21.460  23.270  26.080  1.00  0.00            
ATOM    188  H3  CV4     2      21.350  22.930  24.320  1.00  0.00            
ATOM    189  H4  CV4     2      21.170  20.990  25.630  1.00  0.00            
ATOM    190  H5  CV4     2      19.510  21.290  24.910  1.00  0.00            
ATOM    191  H6  CV4     2      19.220  20.450  26.990  1.00  0.00            
ATOM    192  H7  CV4     2      20.830  22.590  28.290  1.00  0.00            
ATOM    193  H8  CV4     2      21.520  20.990  27.740  1.00  0.00            
ATOM    194  H9  CV4     2      19.480  21.650  29.930  1.00  0.00            
ATOM    195  H10 CV4     2      21.100  21.030  30.060  1.00  0.00            
ATOM    196  H11 CV4     2      19.140  17.600  32.810  1.00  0.00            
ATOM    197  H12 CV4     2      17.500  15.760  33.030  1.00  0.00            
ATOM    198  H13 CV4     2      16.810  13.880  31.710  1.00  0.00            
ATOM    199  H14 CV4     2      16.020  14.080  30.130  1.00  0.00            
ATOM    200  H15 CV4     2      16.920  15.540  28.830  1.00  0.00            
ATOM    201  H16 CV4     2      18.510  17.570  28.540  1.00  0.00            
ATOM    202  H17 CV4     2      19.090  23.330  27.250  1.00  0.00            
ATOM    203  H18 CV4     2      18.180  22.010  28.150  1.00  0.00            
ATOM    204  H19 CV4     2      16.530  22.900  26.520  1.00  0.00            
ATOM    205  H20 CV4     2      17.600  22.630  25.160  1.00  0.00            
ATOM    206  H21 CV4     2      17.150  21.230  26.200  1.00  0.00            
TER
ENDMDL
MODEL        1
ATOM      1  H1  GCD     1      14.990  25.530  25.830  1.00  0.00            
ATOM      2  O1  GCD     1      15.790  25.790  25.360  1.00  0.00            
ATOM      3  C1  GCD     1      15.980  24.640  24.590  1.00  0.00            
ATOM      4  H2  GCD     1      15.630  24.760  23.560  1.00  0.00            
ATOM      5  H3  GCD     1      17.050  24.500  24.390  1.00  0.00            
ATOM      6  C2  GCD     1      15.320  23.390  25.210  1.00  0.00            
ATOM      7  H4  GCD     1      15.940  23.110  26.080  1.00  0.00            
ATOM      8  C3  GCD     1      15.360  22.350  24.070  1.00  0.00            
ATOM      9  H5  GCD     1      14.880  22.700  23.140  1.00  0.00            
ATOM     10  C4  GCD     1      14.640  21.110  24.490  1.00  0.00            
ATOM     11  H6  GCD     1      15.090  20.770  25.430  1.00  0.00            
ATOM     12  O2  GCD     1      14.760  20.080  23.470  1.00  0.00            
ATOM     13  H7  GCD     1      14.370  19.270  23.830  1.00  0.00            
ATOM     14  C5  GCD     1      13.160  21.440  24.940  1.00  0.00            
ATOM     15  H8  GCD     1      12.710  21.930  24.060  1.00  0.00            
ATOM     16  O3  GCD     1      12.460  20.260  25.280  1.00  0.00            
ATOM     17  H9  GCD     1      12.380  19.720  24.490  1.00  0.00            
ATOM     18  C6  GCD     1      13.310  22.490  26.040  1.00  0.00            
ATOM     19  O4  GCD     1      13.950  23.600  25.510  1.00  0.00            
ATOM     20  H10 GCD     1      12.280  22.760  26.290  1.00  0.00            
ATOM     21  O5  GCD     1      14.020  22.110  27.230  1.00  0.00            
ATOM     22  C7  GCD     1      13.090  21.430  28.230  1.00  0.00            
ATOM     23  H11 GCD     1      12.110  21.250  27.770  1.00  0.00            
ATOM     24  C8  GCD     1      13.730  20.060  28.540  1.00  0.00            
ATOM     25  H12 GCD     1      14.720  20.140  29.010  1.00  0.00            
ATOM     26  O6  GCD     1      13.960  19.360  27.330  1.00  0.00            
ATOM     27  H13 GCD     1      13.340  19.760  26.710  1.00  0.00            
ATOM     28  C9  GCD     1      12.800  19.390  29.550  1.00  0.00            
ATOM     29  H14 GCD     1      11.830  19.320  29.040  1.00  0.00            
ATOM     30  O7  GCD     1      13.060  18.040  29.920  1.00  0.00            
ATOM     31  H15 GCD     1      12.400  17.430  29.560  1.00  0.00            
ATOM     32  C10 GCD     1      12.610  20.280  30.760  1.00  0.00            
ATOM     33  H16 GCD     1      11.930  19.780  31.460  1.00  0.00            
ATOM     34  O8  GCD     1      12.090  21.550  30.350  1.00  0.00            
ATOM     35  C11 GCD     1      12.960  22.290  29.500  1.00  0.00            
ATOM     36  H17 GCD     1      13.960  22.390  29.940  1.00  0.00            
ATOM     37  C12 GCD     1      12.360  23.610  29.100  1.00  0.00            
ATOM     38  H18 GCD     1      13.170  24.220  28.680  1.00  0.00            
ATOM     39  H19 GCD     1      12.030  24.070  30.040  1.00  0.00            
ATOM     40  O9  GCD     1      11.220  23.610  28.260  1.00  0.00            
ATOM     41  H20 GCD     1      10.650  22.870  28.500  1.00  0.00            
ATOM     42  O10 GCD     1      13.910  20.520  31.410  1.00  0.00            
ATOM     43  C13 GCD     1      13.880  20.440  32.890  1.00  0.00            
ATOM     44  H21 GCD     1      12.870  20.650  33.270  1.00  0.00            
ATOM     45  C14 GCD     1      14.300  19.020  33.280  1.00  0.00            
ATOM     46  H22 GCD     1      15.100  18.780  32.570  1.00  0.00            
ATOM     47  O11 GCD     1      13.190  18.140  33.010  1.00  0.00            
ATOM     48  H23 GCD     1      13.150  18.110  32.050  1.00  0.00            
ATOM     49  C15 GCD     1      14.690  18.830  34.760  1.00  0.00            
ATOM     50  H24 GCD     1      13.790  19.020  35.350  1.00  0.00            
ATOM     51  O12 GCD     1      15.230  17.530  34.950  1.00  0.00            
ATOM     52  H25 GCD     1      14.740  17.030  34.280  1.00  0.00            
ATOM     53  C16 GCD     1      15.740  19.890  35.100  1.00  0.00            
ATOM     54  H26 GCD     1      16.070  19.820  36.140  1.00  0.00            
ATOM     55  O13 GCD     1      15.170  21.220  34.840  1.00  0.00            
ATOM     56  C17 GCD     1      14.820  21.540  33.540  1.00  0.00            
ATOM     57  H27 GCD     1      15.740  21.490  32.940  1.00  0.00            
ATOM     58  C18 GCD     1      14.230  22.970  33.430  1.00  0.00            
ATOM     59  H28 GCD     1      13.350  23.100  34.070  1.00  0.00            
ATOM     60  H29 GCD     1      13.850  23.120  32.410  1.00  0.00            
ATOM     61  O14 GCD     1      15.250  23.930  33.660  1.00  0.00            
ATOM     62  H30 GCD     1      14.790  24.750  33.460  1.00  0.00            
ATOM     63  O15 GCD     1      16.930  19.740  34.310  1.00  0.00            
ATOM     64  C19 GCD     1      18.130  19.390  35.050  1.00  0.00            
ATOM     65  H31 GCD     1      17.830  18.860  35.970  1.00  0.00            
ATOM     66  C20 GCD     1      18.820  18.390  34.180  1.00  0.00            
ATOM     67  H32 GCD     1      18.820  18.860  33.190  1.00  0.00            
ATOM     68  O16 GCD     1      18.030  17.230  34.210  1.00  0.00            
ATOM     69  H33 GCD     1      17.160  17.630  34.090  1.00  0.00            
ATOM     70  C21 GCD     1      20.270  18.190  34.780  1.00  0.00            
ATOM     71  H34 GCD     1      20.160  17.740  35.770  1.00  0.00            
ATOM     72  O17 GCD     1      21.130  17.230  34.070  1.00  0.00            
ATOM     73  H35 GCD     1      20.630  16.600  33.530  1.00  0.00            
ATOM     74  C22 GCD     1      20.980  19.490  35.000  1.00  0.00            
ATOM     75  H36 GCD     1      21.930  19.220  35.480  1.00  0.00            
ATOM     76  O18 GCD     1      20.200  20.300  35.890  1.00  0.00            
ATOM     77  C23 GCD     1      18.870  20.650  35.450  1.00  0.00            
ATOM     78  H37 GCD     1      18.950  21.180  34.500  1.00  0.00            
ATOM     79  C24 GCD     1      18.240  21.540  36.570  1.00  0.00            
ATOM     80  H38 GCD     1      18.110  21.000  37.510  1.00  0.00            
ATOM     81  H39 GCD     1      17.180  21.670  36.340  1.00  0.00            
ATOM     82  O19 GCD     1      18.950  22.720  36.760  1.00  0.00            
ATOM     83  H40 GCD     1      18.770  23.090  35.890  1.00  0.00            
ATOM     84  O20 GCD     1      21.250  20.170  33.860  1.00  0.00            
ATOM     85  C25 GCD     1      22.610  20.710  33.790  1.00  0.00            
ATOM     86  H41 GCD     1      23.100  20.560  34.770  1.00  0.00            
ATOM     87  C26 GCD     1      23.370  19.790  32.910  1.00  0.00            
ATOM     88  H42 GCD     1      22.860  19.600  31.960  1.00  0.00            
ATOM     89  O21 GCD     1      23.460  18.440  33.500  1.00  0.00            
ATOM     90  H43 GCD     1      22.570  18.070  33.520  1.00  0.00            
ATOM     91  C27 GCD     1      24.770  20.240  32.700  1.00  0.00            
ATOM     92  H44 GCD     1      25.330  20.110  33.630  1.00  0.00            
ATOM     93  O22 GCD     1      25.410  19.320  31.750  1.00  0.00            
ATOM     94  H45 GCD     1      25.700  19.880  31.020  1.00  0.00            
ATOM     95  C28 GCD     1      24.940  21.720  32.350  1.00  0.00            
ATOM     96  H46 GCD     1      25.950  22.130  32.300  1.00  0.00            
ATOM     97  O23 GCD     1      24.150  22.490  33.210  1.00  0.00            
ATOM     98  C29 GCD     1      22.730  22.160  33.240  1.00  0.00            
ATOM     99  H47 GCD     1      22.330  22.240  32.220  1.00  0.00            
ATOM    100  C30 GCD     1      21.960  23.040  34.160  1.00  0.00            
ATOM    101  H48 GCD     1      22.410  22.900  35.160  1.00  0.00            
ATOM    102  H49 GCD     1      20.950  22.670  34.340  1.00  0.00            
ATOM    103  O24 GCD     1      21.920  24.400  33.750  1.00  0.00            
ATOM    104  H50 GCD     1      22.680  24.870  34.110  1.00  0.00            
ATOM    105  O25 GCD     1      24.470  21.800  31.060  1.00  0.00            
ATOM    106  C31 GCD     1      25.230  22.570  30.070  1.00  0.00            
ATOM    107  H51 GCD     1      26.040  23.060  30.630  1.00  0.00            
ATOM    108  C32 GCD     1      25.790  21.540  29.000  1.00  0.00            
ATOM    109  H52 GCD     1      24.950  20.940  28.630  1.00  0.00            
ATOM    110  O26 GCD     1      26.630  20.560  29.560  1.00  0.00            
ATOM    111  H53 GCD     1      26.700  19.760  29.030  1.00  0.00            
ATOM    112  C33 GCD     1      26.500  22.250  27.900  1.00  0.00            
ATOM    113  H54 GCD     1      27.360  22.820  28.280  1.00  0.00            
ATOM    114  O27 GCD     1      26.980  21.380  26.920  1.00  0.00            
ATOM    115  H55 GCD     1      26.260  20.890  26.500  1.00  0.00            
ATOM    116  C34 GCD     1      25.680  23.340  27.360  1.00  0.00            
ATOM    117  H56 GCD     1      26.270  23.800  26.570  1.00  0.00            
ATOM    118  O28 GCD     1      25.250  24.260  28.370  1.00  0.00            
ATOM    119  C35 GCD     1      24.400  23.610  29.330  1.00  0.00            
ATOM    120  H57 GCD     1      23.640  22.970  28.880  1.00  0.00            
ATOM    121  C36 GCD     1      23.780  24.650  30.270  1.00  0.00            
ATOM    122  H58 GCD     1      24.510  25.330  30.710  1.00  0.00            
ATOM    123  H59 GCD     1      23.230  24.070  31.010  1.00  0.00            
ATOM    124  O29 GCD     1      22.830  25.440  29.610  1.00  0.00            
ATOM    125  H60 GCD     1      22.990  25.600  28.670  1.00  0.00            
ATOM    126  O30 GCD     1      24.500  22.860  26.780  1.00  0.00            
ATOM    127  C37 GCD     1      24.490  22.420  25.450  1.00  0.00            
ATOM    128  H61 GCD     1      25.510  22.300  25.050  1.00  0.00            
ATOM    129  C38 GCD     1      23.830  20.950  25.440  1.00  0.00            
ATOM    130  H62 GCD     1      22.880  21.150  25.950  1.00  0.00            
ATOM    131  O31 GCD     1      24.630  20.020  26.150  1.00  0.00            
ATOM    132  H63 GCD     1      24.160  19.180  26.160  1.00  0.00            
ATOM    133  C39 GCD     1      23.470  20.520  24.070  1.00  0.00            
ATOM    134  H64 GCD     1      24.410  20.420  23.510  1.00  0.00            
ATOM    135  O32 GCD     1      22.840  19.300  24.240  1.00  0.00            
ATOM    136  H65 GCD     1      21.880  19.410  24.300  1.00  0.00            
ATOM    137  C40 GCD     1      22.650  21.590  23.320  1.00  0.00            
ATOM    138  H66 GCD     1      22.440  21.270  22.290  1.00  0.00            
ATOM    139  O33 GCD     1      23.450  22.780  23.260  1.00  0.00            
ATOM    140  C41 GCD     1      23.710  23.430  24.570  1.00  0.00            
ATOM    141  H67 GCD     1      22.700  23.570  25.000  1.00  0.00            
ATOM    142  C42 GCD     1      24.400  24.760  24.350  1.00  0.00            
ATOM    143  H68 GCD     1      24.510  25.290  25.310  1.00  0.00            
ATOM    144  H69 GCD     1      23.750  25.350  23.690  1.00  0.00            
ATOM    145  O34 GCD     1      25.740  24.570  23.830  1.00  0.00            
ATOM    146  H70 GCD     1      26.270  25.350  24.060  1.00  0.00            
ATOM    147  O35 GCD     1      21.340  21.780  23.970  1.00  0.00            
ATOM    148  C43 GCD     1      20.230  21.860  23.110  1.00  0.00            
ATOM    149  H71 GCD     1      20.550  21.910  22.060  1.00  0.00            
ATOM    150  C44 GCD     1      19.330  20.650  23.300  1.00  0.00            
ATOM    151  H72 GCD     1      19.010  20.690  24.350  1.00  0.00            
ATOM    152  O36 GCD     1      19.980  19.360  23.010  1.00  0.00            
ATOM    153  H73 GCD     1      19.470  18.580  23.260  1.00  0.00            
ATOM    154  C45 GCD     1      18.110  20.830  22.430  1.00  0.00            
ATOM    155  H74 GCD     1      18.430  20.900  21.390  1.00  0.00            
ATOM    156  O37 GCD     1      17.180  19.730  22.500  1.00  0.00            
ATOM    157  H75 GCD     1      16.370  19.880  23.010  1.00  0.00            
ATOM    158  C46 GCD     1      17.320  22.120  22.680  1.00  0.00            
ATOM    159  H76 GCD     1      16.580  22.260  21.890  1.00  0.00            
ATOM    160  O38 GCD     1      16.750  22.040  23.910  1.00  0.00            
ATOM    161  O39 GCD     1      18.210  23.270  22.640  1.00  0.00            
ATOM    162  C47 GCD     1      19.380  23.170  23.490  1.00  0.00            
ATOM    163  H77 GCD     1      19.050  23.050  24.530  1.00  0.00            
ATOM    164  C48 GCD     1      20.200  24.450  23.280  1.00  0.00            
ATOM    165  H78 GCD     1      20.160  24.780  22.230  1.00  0.00            
ATOM    166  H79 GCD     1      21.250  24.270  23.520  1.00  0.00            
ATOM    167  O40 GCD     1      19.650  25.510  24.040  1.00  0.00            
ATOM    168  H80 GCD     1      18.860  25.790  23.570  1.00  0.00            
ATOM    169  C1  CV4     2      21.280  23.260  27.430  1.00  0.00            
ATOM    170  C2  CV4     2      20.280  24.350  28.020  1.00  0.00            
ATOM    171  N1  CV4     2      19.170  23.810  28.930  1.00  0.00            
ATOM    172  C3  CV4     2      19.820  23.680  30.340  1.00  0.00            
ATOM    173  C4  CV4     2      18.970  23.030  31.390  1.00  0.00            
ATOM    174  O1  CV4     2      18.490  21.700  31.130  1.00  0.00            
ATOM    175  C5  CV4     2      19.390  20.660  30.960  1.00  0.00            
ATOM    176  C6  CV4     2      18.720  19.250  30.880  1.00  0.00            
ATOM    177  C7  CV4     2      19.570  18.110  30.880  1.00  0.00            
ATOM    178  C8  CV4     2      19.030  16.810  30.940  1.00  0.00            
ATOM    179  C9  CV4     2      17.650  16.700  30.840  1.00  0.00            
ATOM    180  N2  CV4     2      17.030  15.420  30.770  1.00  0.00            
ATOM    181  C10 CV4     2      16.850  17.790  30.700  1.00  0.00            
ATOM    182  C11 CV4     2      17.380  19.070  30.800  1.00  0.00            
ATOM    183  O2  CV4     2      20.570  20.730  30.990  1.00  0.00            
ATOM    184  C12 CV4     2      18.000  24.760  29.180  1.00  0.00            
ATOM    185  C13 CV4     2      17.040  24.990  28.050  1.00  0.00            
ATOM    186  H1  CV4     2      21.930  24.010  26.960  1.00  0.00            
ATOM    187  H2  CV4     2      21.760  22.710  28.240  1.00  0.00            
ATOM    188  H3  CV4     2      20.740  22.580  26.750  1.00  0.00            
ATOM    189  H4  CV4     2      19.770  24.860  27.200  1.00  0.00            
ATOM    190  H5  CV4     2      20.790  25.090  28.640  1.00  0.00            
ATOM    191  H6  CV4     2      18.690  22.950  28.630  1.00  0.00            
ATOM    192  H7  CV4     2      20.110  24.700  30.590  1.00  0.00            
ATOM    193  H8  CV4     2      20.640  22.960  30.250  1.00  0.00            
ATOM    194  H9  CV4     2      18.180  23.750  31.600  1.00  0.00            
ATOM    195  H10 CV4     2      19.600  23.040  32.290  1.00  0.00            
ATOM    196  H11 CV4     2      20.650  18.190  30.880  1.00  0.00            
ATOM    197  H12 CV4     2      19.680  15.930  30.900  1.00  0.00            
ATOM    198  H13 CV4     2      17.600  14.590  30.770  1.00  0.00            
ATOM    199  H14 CV4     2      16.220  15.380  31.390  1.00  0.00            
ATOM    200  H15 CV4     2      15.770  17.700  30.740  1.00  0.00            
ATOM    201  H16 CV4     2      16.720  19.930  30.750  1.00  0.00            
ATOM    202  H17 CV4     2      18.270  25.760  29.500  1.00  0.00            
ATOM    203  H18 CV4     2      17.300  24.360  29.920  1.00  0.00            
ATOM    204  H19 CV4     2      17.590  25.410  27.200  1.00  0.00            
ATOM    205  H20 CV4     2      16.720  23.950  27.890  1.00  0.00            
ATOM    206  H21 CV4     2      16.260  25.720  28.330  1.00  0.00            
TER
ENDMDL
MODEL        1
ATOM      1  H1  GCD     1      15.090  24.480  25.520  1.00  0.00            
ATOM      2  O1  GCD     1      15.920  24.160  25.890  1.00  0.00            
ATOM      3  C1  GCD     1      16.290  22.950  25.250  1.00  0.00            
ATOM      4  H2  GCD     1      16.620  22.960  24.210  1.00  0.00            
ATOM      5  H3  GCD     1      17.170  22.590  25.810  1.00  0.00            
ATOM      6  C2  GCD     1      15.230  21.840  25.430  1.00  0.00            
ATOM      7  H4  GCD     1      15.320  21.480  26.460  1.00  0.00            
ATOM      8  C3  GCD     1      15.420  20.650  24.490  1.00  0.00            
ATOM      9  H5  GCD     1      15.140  20.930  23.460  1.00  0.00            
ATOM     10  C4  GCD     1      14.380  19.530  24.770  1.00  0.00            
ATOM     11  H6  GCD     1      14.590  19.160  25.790  1.00  0.00            
ATOM     12  O2  GCD     1      14.560  18.530  23.760  1.00  0.00            
ATOM     13  H7  GCD     1      13.970  17.790  23.920  1.00  0.00            
ATOM     14  C5  GCD     1      12.980  20.210  24.650  1.00  0.00            
ATOM     15  H8  GCD     1      12.990  20.520  23.590  1.00  0.00            
ATOM     16  O3  GCD     1      11.940  19.230  24.840  1.00  0.00            
ATOM     17  H9  GCD     1      11.820  19.080  25.780  1.00  0.00            
ATOM     18  C6  GCD     1      12.830  21.500  25.510  1.00  0.00            
ATOM     19  O4  GCD     1      13.890  22.370  25.190  1.00  0.00            
ATOM     20  H10 GCD     1      11.870  21.980  25.290  1.00  0.00            
ATOM     21  O5  GCD     1      12.920  21.090  26.870  1.00  0.00            
ATOM     22  C7  GCD     1      11.780  21.490  27.650  1.00  0.00            
ATOM     23  H11 GCD     1      10.990  21.870  26.990  1.00  0.00            
ATOM     24  C8  GCD     1      11.290  20.230  28.340  1.00  0.00            
ATOM     25  H12 GCD     1      12.150  19.790  28.880  1.00  0.00            
ATOM     26  O6  GCD     1      10.810  19.280  27.400  1.00  0.00            
ATOM     27  H13 GCD     1      10.190  19.870  26.960  1.00  0.00            
ATOM     28  C9  GCD     1      10.250  20.570  29.430  1.00  0.00            
ATOM     29  H14 GCD     1       9.390  20.990  28.890  1.00  0.00            
ATOM     30  O7  GCD     1       9.810  19.410  30.130  1.00  0.00            
ATOM     31  H15 GCD     1      10.120  18.670  29.590  1.00  0.00            
ATOM     32  C10 GCD     1      10.890  21.580  30.340  1.00  0.00            
ATOM     33  H16 GCD     1      10.190  21.980  31.090  1.00  0.00            
ATOM     34  O8  GCD     1      11.290  22.730  29.600  1.00  0.00            
ATOM     35  C11 GCD     1      12.290  22.520  28.650  1.00  0.00            
ATOM     36  H17 GCD     1      13.220  22.160  29.120  1.00  0.00            
ATOM     37  C12 GCD     1      12.620  23.850  28.020  1.00  0.00            
ATOM     38  H18 GCD     1      13.350  23.610  27.240  1.00  0.00            
ATOM     39  H19 GCD     1      13.080  24.420  28.840  1.00  0.00            
ATOM     40  O9  GCD     1      11.480  24.430  27.390  1.00  0.00            
ATOM     41  H20 GCD     1      11.860  25.100  26.800  1.00  0.00            
ATOM     42  O10 GCD     1      12.050  21.050  31.080  1.00  0.00            
ATOM     43  C13 GCD     1      11.930  21.270  32.440  1.00  0.00            
ATOM     44  H21 GCD     1      11.000  21.740  32.790  1.00  0.00            
ATOM     45  C14 GCD     1      12.030  19.920  33.170  1.00  0.00            
ATOM     46  H22 GCD     1      13.060  19.570  33.040  1.00  0.00            
ATOM     47  O11 GCD     1      11.070  18.950  32.660  1.00  0.00            
ATOM     48  H23 GCD     1      10.200  19.380  32.620  1.00  0.00            
ATOM     49  C15 GCD     1      11.950  20.150  34.670  1.00  0.00            
ATOM     50  H24 GCD     1      11.040  20.760  34.750  1.00  0.00            
ATOM     51  O12 GCD     1      11.960  18.980  35.480  1.00  0.00            
ATOM     52  H25 GCD     1      11.240  18.420  35.160  1.00  0.00            
ATOM     53  C16 GCD     1      13.020  21.120  35.120  1.00  0.00            
ATOM     54  H26 GCD     1      12.830  21.380  36.170  1.00  0.00            
ATOM     55  O13 GCD     1      12.860  22.260  34.370  1.00  0.00            
ATOM     56  C17 GCD     1      13.020  22.160  32.910  1.00  0.00            
ATOM     57  H27 GCD     1      14.000  21.700  32.710  1.00  0.00            
ATOM     58  C18 GCD     1      12.910  23.600  32.330  1.00  0.00            
ATOM     59  H28 GCD     1      11.950  24.020  32.680  1.00  0.00            
ATOM     60  H29 GCD     1      12.920  23.480  31.240  1.00  0.00            
ATOM     61  O14 GCD     1      13.910  24.590  32.730  1.00  0.00            
ATOM     62  H30 GCD     1      14.110  25.200  32.010  1.00  0.00            
ATOM     63  O15 GCD     1      14.270  20.630  34.920  1.00  0.00            
ATOM     64  C19 GCD     1      14.940  20.110  36.050  1.00  0.00            
ATOM     65  H31 GCD     1      14.290  20.100  36.930  1.00  0.00            
ATOM     66  C20 GCD     1      15.460  18.730  35.700  1.00  0.00            
ATOM     67  H32 GCD     1      16.110  18.890  34.840  1.00  0.00            
ATOM     68  O16 GCD     1      14.360  17.890  35.320  1.00  0.00            
ATOM     69  H33 GCD     1      13.610  18.460  35.100  1.00  0.00            
ATOM     70  C21 GCD     1      16.240  18.040  36.820  1.00  0.00            
ATOM     71  H34 GCD     1      15.610  18.010  37.720  1.00  0.00            
ATOM     72  O17 GCD     1      16.580  16.760  36.300  1.00  0.00            
ATOM     73  H35 GCD     1      15.760  16.270  36.160  1.00  0.00            
ATOM     74  C22 GCD     1      17.460  18.940  37.120  1.00  0.00            
ATOM     75  H36 GCD     1      17.900  18.440  37.990  1.00  0.00            
ATOM     76  O18 GCD     1      16.960  20.190  37.410  1.00  0.00            
ATOM     77  C23 GCD     1      16.210  20.940  36.400  1.00  0.00            
ATOM     78  H37 GCD     1      16.900  21.090  35.550  1.00  0.00            
ATOM     79  C24 GCD     1      15.810  22.340  36.940  1.00  0.00            
ATOM     80  H38 GCD     1      15.440  22.180  37.960  1.00  0.00            
ATOM     81  H39 GCD     1      15.000  22.780  36.350  1.00  0.00            
ATOM     82  O19 GCD     1      16.920  23.240  36.970  1.00  0.00            
ATOM     83  H40 GCD     1      16.810  23.900  36.270  1.00  0.00            
ATOM     84  O20 GCD     1      18.260  19.090  36.000  1.00  0.00            
ATOM     85  C25 GCD     1      19.610  18.890  36.320  1.00  0.00            
ATOM     86  H41 GCD     1      19.790  18.560  37.350  1.00  0.00            
ATOM     87  C26 GCD     1      20.050  17.720  35.390  1.00  0.00            
ATOM     88  H42 GCD     1      19.730  17.940  34.360  1.00  0.00            
ATOM     89  O21 GCD     1      19.400  16.490  35.830  1.00  0.00            
ATOM     90  H43 GCD     1      18.480  16.770  35.850  1.00  0.00            
ATOM     91  C27 GCD     1      21.610  17.580  35.420  1.00  0.00            
ATOM     92  H44 GCD     1      21.780  17.220  36.450  1.00  0.00            
ATOM     93  O22 GCD     1      22.060  16.580  34.530  1.00  0.00            
ATOM     94  H45 GCD     1      22.810  16.930  34.030  1.00  0.00            
ATOM     95  C28 GCD     1      22.290  18.870  35.110  1.00  0.00            
ATOM     96  H46 GCD     1      23.380  18.840  35.200  1.00  0.00            
ATOM     97  O23 GCD     1      21.830  19.840  36.080  1.00  0.00            
ATOM     98  C29 GCD     1      20.470  20.190  35.970  1.00  0.00            
ATOM     99  H47 GCD     1      20.210  20.470  34.940  1.00  0.00            
ATOM    100  C30 GCD     1      20.100  21.340  36.890  1.00  0.00            
ATOM    101  H48 GCD     1      20.190  21.040  37.940  1.00  0.00            
ATOM    102  H49 GCD     1      19.030  21.470  36.680  1.00  0.00            
ATOM    103  O24 GCD     1      20.940  22.490  36.660  1.00  0.00            
ATOM    104  H50 GCD     1      21.820  22.120  36.520  1.00  0.00            
ATOM    105  O25 GCD     1      21.930  19.210  33.770  1.00  0.00            
ATOM    106  C31 GCD     1      23.020  19.670  32.960  1.00  0.00            
ATOM    107  H51 GCD     1      23.900  19.950  33.560  1.00  0.00            
ATOM    108  C32 GCD     1      23.500  18.570  32.060  1.00  0.00            
ATOM    109  H52 GCD     1      22.710  18.110  31.460  1.00  0.00            
ATOM    110  O26 GCD     1      24.120  17.490  32.870  1.00  0.00            
ATOM    111  H53 GCD     1      24.530  16.920  32.220  1.00  0.00            
ATOM    112  C33 GCD     1      24.580  19.190  31.200  1.00  0.00            
ATOM    113  H54 GCD     1      25.290  19.690  31.860  1.00  0.00            
ATOM    114  O27 GCD     1      25.200  18.140  30.380  1.00  0.00            
ATOM    115  H55 GCD     1      24.540  17.950  29.700  1.00  0.00            
ATOM    116  C34 GCD     1      24.040  20.330  30.280  1.00  0.00            
ATOM    117  H56 GCD     1      24.880  20.810  29.770  1.00  0.00            
ATOM    118  O28 GCD     1      23.450  21.320  31.130  1.00  0.00            
ATOM    119  C35 GCD     1      22.470  20.850  32.100  1.00  0.00            
ATOM    120  H57 GCD     1      21.560  20.510  31.600  1.00  0.00            
ATOM    121  C36 GCD     1      22.150  22.010  33.040  1.00  0.00            
ATOM    122  H58 GCD     1      23.030  22.260  33.660  1.00  0.00            
ATOM    123  H59 GCD     1      21.450  21.630  33.790  1.00  0.00            
ATOM    124  O29 GCD     1      21.470  23.110  32.440  1.00  0.00            
ATOM    125  H60 GCD     1      22.040  23.510  31.770  1.00  0.00            
ATOM    126  O30 GCD     1      23.060  19.830  29.390  1.00  0.00            
ATOM    127  C37 GCD     1      23.530  19.790  28.010  1.00  0.00            
ATOM    128  H61 GCD     1      24.630  19.770  27.940  1.00  0.00            
ATOM    129  C38 GCD     1      23.050  18.510  27.390  1.00  0.00            
ATOM    130  H62 GCD     1      21.970  18.410  27.590  1.00  0.00            
ATOM    131  O31 GCD     1      23.900  17.440  27.860  1.00  0.00            
ATOM    132  H63 GCD     1      23.920  16.630  27.340  1.00  0.00            
ATOM    133  C39 GCD     1      23.280  18.590  25.930  1.00  0.00            
ATOM    134  H64 GCD     1      24.360  18.760  25.850  1.00  0.00            
ATOM    135  O32 GCD     1      22.820  17.450  25.210  1.00  0.00            
ATOM    136  H65 GCD     1      21.870  17.580  25.050  1.00  0.00            
ATOM    137  C40 GCD     1      22.540  19.810  25.320  1.00  0.00            
ATOM    138  H66 GCD     1      22.810  19.840  24.270  1.00  0.00            
ATOM    139  O33 GCD     1      23.030  20.990  25.960  1.00  0.00            
ATOM    140  C41 GCD     1      22.860  21.020  27.380  1.00  0.00            
ATOM    141  H67 GCD     1      21.780  21.060  27.580  1.00  0.00            
ATOM    142  C42 GCD     1      23.520  22.360  27.780  1.00  0.00            
ATOM    143  H68 GCD     1      23.270  22.520  28.840  1.00  0.00            
ATOM    144  H69 GCD     1      23.060  23.150  27.170  1.00  0.00            
ATOM    145  O34 GCD     1      24.930  22.360  27.600  1.00  0.00            
ATOM    146  H70 GCD     1      25.340  22.960  28.240  1.00  0.00            
ATOM    147  O35 GCD     1      21.140  19.760  25.550  1.00  0.00            
ATOM    148  C43 GCD     1      20.340  19.930  24.400  1.00  0.00            
ATOM    149  H71 GCD     1      20.880  20.080  23.460  1.00  0.00            
ATOM    150  C44 GCD     1      19.430  18.710  24.110  1.00  0.00            
ATOM    151  H72 GCD     1      18.770  18.400  24.930  1.00  0.00            
ATOM    152  O36 GCD     1      20.130  17.530  23.750  1.00  0.00            
ATOM    153  H73 GCD     1      19.520  16.960  23.270  1.00  0.00            
ATOM    154  C45 GCD     1      18.430  19.060  22.990  1.00  0.00            
ATOM    155  H74 GCD     1      18.950  19.530  22.140  1.00  0.00            
ATOM    156  O37 GCD     1      17.570  18.040  22.560  1.00  0.00            
ATOM    157  H75 GCD     1      16.790  17.960  23.120  1.00  0.00            
ATOM    158  C46 GCD     1      17.560  20.310  23.430  1.00  0.00            
ATOM    159  H76 GCD     1      16.900  20.550  22.590  1.00  0.00            
ATOM    160  O38 GCD     1      16.780  20.150  24.620  1.00  0.00            
ATOM    161  O39 GCD     1      18.440  21.350  23.560  1.00  0.00            
ATOM    162  C47 GCD     1      19.510  21.200  24.590  1.00  0.00            
ATOM    163  H77 GCD     1      18.960  21.050  25.520  1.00  0.00            
ATOM    164  C48 GCD     1      20.420  22.480  24.570  1.00  0.00            
ATOM    165  H78 GCD     1      21.040  22.550  23.660  1.00  0.00            
ATOM    166  H79 GCD     1      21.030  22.260  25.450  1.00  0.00            
ATOM    167  O40 GCD     1      19.840  23.750  24.850  1.00  0.00            
ATOM    168  H80 GCD     1      19.180  24.050  24.200  1.00  0.00            
ATOM    169  C1  CV4     2      19.870  23.620  28.550  1.00  0.00            
ATOM    170  C2  CV4     2      19.420  23.610  30.030  1.00  0.00            
ATOM    171  N1  CV4     2      17.950  23.370  30.400  1.00  0.00            
ATOM    172  C3  CV4     2      17.850  23.430  31.950  1.00  0.00            
ATOM    173  C4  CV4     2      16.690  22.710  32.630  1.00  0.00            
ATOM    174  O1  CV4     2      16.460  21.470  32.100  1.00  0.00            
ATOM    175  C5  CV4     2      17.310  20.490  32.510  1.00  0.00            
ATOM    176  C6  CV4     2      16.940  19.070  32.120  1.00  0.00            
ATOM    177  C7  CV4     2      17.880  18.010  32.320  1.00  0.00            
ATOM    178  C8  CV4     2      17.350  16.720  32.110  1.00  0.00            
ATOM    179  C9  CV4     2      16.010  16.460  31.750  1.00  0.00            
ATOM    180  N2  CV4     2      15.650  15.160  31.370  1.00  0.00            
ATOM    181  C10 CV4     2      15.190  17.550  31.530  1.00  0.00            
ATOM    182  C11 CV4     2      15.600  18.830  31.750  1.00  0.00            
ATOM    183  O2  CV4     2      18.290  20.660  33.180  1.00  0.00            
ATOM    184  C12 CV4     2      17.020  24.450  29.890  1.00  0.00            
ATOM    185  C13 CV4     2      16.140  23.960  28.690  1.00  0.00            
ATOM    186  H1  CV4     2      19.140  24.130  27.910  1.00  0.00            
ATOM    187  H2  CV4     2      20.770  24.250  28.580  1.00  0.00            
ATOM    188  H3  CV4     2      20.110  22.640  28.130  1.00  0.00            
ATOM    189  H4  CV4     2      19.700  24.530  30.540  1.00  0.00            
ATOM    190  H5  CV4     2      20.000  22.800  30.470  1.00  0.00            
ATOM    191  H6  CV4     2      17.660  22.450  30.060  1.00  0.00            
ATOM    192  H7  CV4     2      17.870  24.480  32.250  1.00  0.00            
ATOM    193  H8  CV4     2      18.790  23.040  32.340  1.00  0.00            
ATOM    194  H9  CV4     2      15.780  23.280  32.440  1.00  0.00            
ATOM    195  H10 CV4     2      16.910  22.660  33.700  1.00  0.00            
ATOM    196  H11 CV4     2      18.940  18.120  32.520  1.00  0.00            
ATOM    197  H12 CV4     2      17.980  15.850  32.290  1.00  0.00            
ATOM    198  H13 CV4     2      16.130  14.410  31.840  1.00  0.00            
ATOM    199  H14 CV4     2      14.640  15.060  31.430  1.00  0.00            
ATOM    200  H15 CV4     2      14.220  17.340  31.080  1.00  0.00            
ATOM    201  H16 CV4     2      14.860  19.620  31.640  1.00  0.00            
ATOM    202  H17 CV4     2      17.720  25.230  29.590  1.00  0.00            
ATOM    203  H18 CV4     2      16.260  24.810  30.590  1.00  0.00            
ATOM    204  H19 CV4     2      15.610  24.730  28.110  1.00  0.00            
ATOM    205  H20 CV4     2      16.760  23.430  27.960  1.00  0.00            
ATOM    206  H21 CV4     2      15.460  23.140  28.970  1.00  0.00            
TER
ENDMDL
MODEL        1
ATOM      1  H1  GCD     1      14.040  28.510  28.730  1.00  0.00            
ATOM      2  O1  GCD     1      14.220  27.690  28.240  1.00  0.00            
ATOM      3  C1  GCD     1      13.230  26.680  28.410  1.00  0.00            
ATOM      4  H2  GCD     1      12.370  26.870  27.750  1.00  0.00            
ATOM      5  H3  GCD     1      13.790  25.830  28.000  1.00  0.00            
ATOM      6  C2  GCD     1      12.820  26.280  29.860  1.00  0.00            
ATOM      7  H4  GCD     1      13.710  25.990  30.440  1.00  0.00            
ATOM      8  C3  GCD     1      11.780  25.120  29.890  1.00  0.00            
ATOM      9  H5  GCD     1      10.810  25.510  29.530  1.00  0.00            
ATOM     10  C4  GCD     1      11.590  24.670  31.330  1.00  0.00            
ATOM     11  H6  GCD     1      12.510  24.310  31.810  1.00  0.00            
ATOM     12  O2  GCD     1      10.540  23.630  31.450  1.00  0.00            
ATOM     13  H7  GCD     1      10.910  22.890  30.950  1.00  0.00            
ATOM     14  C5  GCD     1      11.150  25.880  32.140  1.00  0.00            
ATOM     15  H8  GCD     1      10.110  26.080  31.850  1.00  0.00            
ATOM     16  O3  GCD     1      11.140  25.730  33.640  1.00  0.00            
ATOM     17  H9  GCD     1      11.550  26.550  33.950  1.00  0.00            
ATOM     18  C6  GCD     1      11.970  27.150  31.870  1.00  0.00            
ATOM     19  O4  GCD     1      12.340  27.420  30.520  1.00  0.00            
ATOM     20  H10 GCD     1      11.490  28.060  32.240  1.00  0.00            
ATOM     21  O5  GCD     1      13.210  27.090  32.640  1.00  0.00            
ATOM     22  C7  GCD     1      13.630  28.330  33.280  1.00  0.00            
ATOM     23  H11 GCD     1      13.010  29.160  32.900  1.00  0.00            
ATOM     24  C8  GCD     1      13.360  28.250  34.810  1.00  0.00            
ATOM     25  H12 GCD     1      13.860  27.410  35.300  1.00  0.00            
ATOM     26  O6  GCD     1      11.980  28.130  35.060  1.00  0.00            
ATOM     27  H13 GCD     1      11.840  28.510  35.940  1.00  0.00            
ATOM     28  C9  GCD     1      14.030  29.410  35.580  1.00  0.00            
ATOM     29  H14 GCD     1      13.510  30.320  35.240  1.00  0.00            
ATOM     30  O7  GCD     1      13.890  29.360  36.970  1.00  0.00            
ATOM     31  H15 GCD     1      14.330  28.550  37.260  1.00  0.00            
ATOM     32  C10 GCD     1      15.490  29.400  35.280  1.00  0.00            
ATOM     33  H16 GCD     1      15.970  30.280  35.720  1.00  0.00            
ATOM     34  O8  GCD     1      15.700  29.550  33.820  1.00  0.00            
ATOM     35  C11 GCD     1      15.100  28.500  33.040  1.00  0.00            
ATOM     36  H17 GCD     1      15.630  27.550  33.220  1.00  0.00            
ATOM     37  C12 GCD     1      15.410  28.830  31.520  1.00  0.00            
ATOM     38  H18 GCD     1      15.060  28.030  30.850  1.00  0.00            
ATOM     39  H19 GCD     1      16.500  28.830  31.550  1.00  0.00            
ATOM     40  O9  GCD     1      14.810  30.030  31.100  1.00  0.00            
ATOM     41  H20 GCD     1      15.490  30.550  30.660  1.00  0.00            
ATOM     42  O10 GCD     1      16.130  28.200  35.660  1.00  0.00            
ATOM     43  C13 GCD     1      17.080  28.170  36.710  1.00  0.00            
ATOM     44  H21 GCD     1      16.880  29.030  37.370  1.00  0.00            
ATOM     45  C14 GCD     1      16.730  26.930  37.650  1.00  0.00            
ATOM     46  H22 GCD     1      16.630  26.030  37.040  1.00  0.00            
ATOM     47  O11 GCD     1      15.460  27.200  38.270  1.00  0.00            
ATOM     48  H23 GCD     1      15.480  26.600  39.020  1.00  0.00            
ATOM     49  C15 GCD     1      17.850  26.630  38.640  1.00  0.00            
ATOM     50  H24 GCD     1      17.920  27.370  39.440  1.00  0.00            
ATOM     51  O12 GCD     1      17.700  25.390  39.290  1.00  0.00            
ATOM     52  H25 GCD     1      18.120  24.730  38.720  1.00  0.00            
ATOM     53  C16 GCD     1      19.250  26.690  38.000  1.00  0.00            
ATOM     54  H26 GCD     1      20.130  26.760  38.650  1.00  0.00            
ATOM     55  O13 GCD     1      19.310  27.980  37.300  1.00  0.00            
ATOM     56  C17 GCD     1      18.490  28.110  36.170  1.00  0.00            
ATOM     57  H27 GCD     1      18.560  27.250  35.480  1.00  0.00            
ATOM     58  C18 GCD     1      18.940  29.380  35.410  1.00  0.00            
ATOM     59  H28 GCD     1      18.710  30.340  35.900  1.00  0.00            
ATOM     60  H29 GCD     1      18.370  29.390  34.470  1.00  0.00            
ATOM     61  O14 GCD     1      20.310  29.500  34.990  1.00  0.00            
ATOM     62  H30 GCD     1      20.800  29.910  35.710  1.00  0.00            
ATOM     63  O15 GCD     1      19.320  25.620  37.000  1.00  0.00            
ATOM     64  C19 GCD     1      20.350  24.670  37.120  1.00  0.00            
ATOM     65  H31 GCD     1      20.840  24.700  38.100  1.00  0.00            
ATOM     66  C20 GCD     1      19.680  23.400  36.830  1.00  0.00            
ATOM     67  H32 GCD     1      19.110  23.530  35.910  1.00  0.00            
ATOM     68  O16 GCD     1      18.730  23.180  37.880  1.00  0.00            
ATOM     69  H33 GCD     1      18.390  22.300  37.680  1.00  0.00            
ATOM     70  C21 GCD     1      20.720  22.230  36.780  1.00  0.00            
ATOM     71  H34 GCD     1      21.360  22.210  37.660  1.00  0.00            
ATOM     72  O17 GCD     1      20.050  20.970  36.530  1.00  0.00            
ATOM     73  H35 GCD     1      20.690  20.250  36.520  1.00  0.00            
ATOM     74  C22 GCD     1      21.730  22.510  35.690  1.00  0.00            
ATOM     75  H36 GCD     1      22.550  21.790  35.780  1.00  0.00            
ATOM     76  O18 GCD     1      22.300  23.770  35.960  1.00  0.00            
ATOM     77  C23 GCD     1      21.500  24.910  36.060  1.00  0.00            
ATOM     78  H37 GCD     1      20.980  25.030  35.100  1.00  0.00            
ATOM     79  C24 GCD     1      22.290  26.100  36.350  1.00  0.00            
ATOM     80  H38 GCD     1      22.940  26.080  37.240  1.00  0.00            
ATOM     81  H39 GCD     1      21.550  26.820  36.710  1.00  0.00            
ATOM     82  O19 GCD     1      22.970  26.570  35.110  1.00  0.00            
ATOM     83  H40 GCD     1      23.760  26.070  34.850  1.00  0.00            
ATOM     84  O20 GCD     1      21.090  22.500  34.420  1.00  0.00            
ATOM     85  C25 GCD     1      21.940  21.940  33.350  1.00  0.00            
ATOM     86  H41 GCD     1      22.920  21.600  33.710  1.00  0.00            
ATOM     87  C26 GCD     1      21.150  20.770  32.770  1.00  0.00            
ATOM     88  H42 GCD     1      20.210  21.150  32.350  1.00  0.00            
ATOM     89  O21 GCD     1      20.830  19.850  33.830  1.00  0.00            
ATOM     90  H43 GCD     1      20.300  20.350  34.470  1.00  0.00            
ATOM     91  C27 GCD     1      21.910  20.050  31.660  1.00  0.00            
ATOM     92  H44 GCD     1      22.850  19.660  32.070  1.00  0.00            
ATOM     93  O22 GCD     1      21.220  18.860  31.210  1.00  0.00            
ATOM     94  H45 GCD     1      21.000  18.930  30.270  1.00  0.00            
ATOM     95  C28 GCD     1      22.360  21.070  30.630  1.00  0.00            
ATOM     96  H46 GCD     1      23.140  20.710  29.960  1.00  0.00            
ATOM     97  O23 GCD     1      22.880  22.230  31.280  1.00  0.00            
ATOM     98  C29 GCD     1      22.090  22.920  32.240  1.00  0.00            
ATOM     99  H47 GCD     1      21.090  23.150  31.860  1.00  0.00            
ATOM    100  C30 GCD     1      22.840  24.220  32.640  1.00  0.00            
ATOM    101  H48 GCD     1      23.820  24.050  33.120  1.00  0.00            
ATOM    102  H49 GCD     1      22.210  24.820  33.310  1.00  0.00            
ATOM    103  O24 GCD     1      23.060  25.100  31.550  1.00  0.00            
ATOM    104  H50 GCD     1      23.540  24.650  30.850  1.00  0.00            
ATOM    105  O25 GCD     1      21.300  21.370  29.800  1.00  0.00            
ATOM    106  C31 GCD     1      21.460  21.150  28.410  1.00  0.00            
ATOM    107  H51 GCD     1      22.530  21.050  28.170  1.00  0.00            
ATOM    108  C32 GCD     1      20.830  19.850  28.030  1.00  0.00            
ATOM    109  H52 GCD     1      19.810  19.950  28.430  1.00  0.00            
ATOM    110  O26 GCD     1      21.520  18.670  28.470  1.00  0.00            
ATOM    111  H53 GCD     1      21.350  17.940  27.860  1.00  0.00            
ATOM    112  C33 GCD     1      20.570  19.790  26.510  1.00  0.00            
ATOM    113  H54 GCD     1      21.540  19.820  26.000  1.00  0.00            
ATOM    114  O27 GCD     1      19.880  18.550  26.220  1.00  0.00            
ATOM    115  H55 GCD     1      19.030  18.560  26.670  1.00  0.00            
ATOM    116  C34 GCD     1      19.920  21.070  25.900  1.00  0.00            
ATOM    117  H56 GCD     1      19.960  21.040  24.800  1.00  0.00            
ATOM    118  O28 GCD     1      20.720  22.160  26.290  1.00  0.00            
ATOM    119  C35 GCD     1      20.870  22.400  27.720  1.00  0.00            
ATOM    120  H57 GCD     1      19.870  22.500  28.160  1.00  0.00            
ATOM    121  C36 GCD     1      21.640  23.690  28.160  1.00  0.00            
ATOM    122  H58 GCD     1      22.710  23.510  27.980  1.00  0.00            
ATOM    123  H59 GCD     1      21.520  23.910  29.230  1.00  0.00            
ATOM    124  O29 GCD     1      21.250  24.860  27.430  1.00  0.00            
ATOM    125  H60 GCD     1      21.120  24.670  26.490  1.00  0.00            
ATOM    126  O30 GCD     1      18.610  21.270  26.380  1.00  0.00            
ATOM    127  C37 GCD     1      17.570  20.550  25.800  1.00  0.00            
ATOM    128  H61 GCD     1      17.890  19.820  25.050  1.00  0.00            
ATOM    129  C38 GCD     1      16.710  19.970  26.850  1.00  0.00            
ATOM    130  H62 GCD     1      16.470  20.720  27.620  1.00  0.00            
ATOM    131  O31 GCD     1      17.460  18.950  27.520  1.00  0.00            
ATOM    132  H63 GCD     1      16.800  18.290  27.770  1.00  0.00            
ATOM    133  C39 GCD     1      15.430  19.300  26.320  1.00  0.00            
ATOM    134  H64 GCD     1      15.660  18.480  25.630  1.00  0.00            
ATOM    135  O32 GCD     1      14.600  18.750  27.410  1.00  0.00            
ATOM    136  H65 GCD     1      14.730  17.810  27.590  1.00  0.00            
ATOM    137  C40 GCD     1      14.650  20.390  25.530  1.00  0.00            
ATOM    138  H66 GCD     1      13.750  19.970  25.060  1.00  0.00            
ATOM    139  O33 GCD     1      15.610  20.910  24.520  1.00  0.00            
ATOM    140  C41 GCD     1      16.730  21.570  25.040  1.00  0.00            
ATOM    141  H67 GCD     1      16.310  22.250  25.780  1.00  0.00            
ATOM    142  C42 GCD     1      17.490  22.260  23.890  1.00  0.00            
ATOM    143  H68 GCD     1      18.300  22.960  24.150  1.00  0.00            
ATOM    144  H69 GCD     1      16.760  22.850  23.330  1.00  0.00            
ATOM    145  O34 GCD     1      17.990  21.410  22.810  1.00  0.00            
ATOM    146  H70 GCD     1      17.420  20.630  22.770  1.00  0.00            
ATOM    147  O35 GCD     1      14.240  21.490  26.330  1.00  0.00            
ATOM    148  C43 GCD     1      12.860  21.840  26.390  1.00  0.00            
ATOM    149  H71 GCD     1      12.330  21.540  25.480  1.00  0.00            
ATOM    150  C44 GCD     1      12.240  21.310  27.720  1.00  0.00            
ATOM    151  H72 GCD     1      13.000  21.480  28.490  1.00  0.00            
ATOM    152  O36 GCD     1      12.010  19.940  27.610  1.00  0.00            
ATOM    153  H73 GCD     1      12.770  19.380  27.770  1.00  0.00            
ATOM    154  C45 GCD     1      10.960  22.080  28.090  1.00  0.00            
ATOM    155  H74 GCD     1      10.210  21.860  27.320  1.00  0.00            
ATOM    156  O37 GCD     1      10.560  21.660  29.340  1.00  0.00            
ATOM    157  H75 GCD     1      10.460  20.700  29.380  1.00  0.00            
ATOM    158  C46 GCD     1      11.190  23.630  28.100  1.00  0.00            
ATOM    159  H76 GCD     1      10.180  24.040  28.260  1.00  0.00            
ATOM    160  O38 GCD     1      12.150  24.010  29.110  1.00  0.00            
ATOM    161  O39 GCD     1      11.540  24.010  26.730  1.00  0.00            
ATOM    162  C47 GCD     1      12.820  23.430  26.380  1.00  0.00            
ATOM    163  H77 GCD     1      13.590  23.840  27.050  1.00  0.00            
ATOM    164  C48 GCD     1      13.250  23.950  24.950  1.00  0.00            
ATOM    165  H78 GCD     1      12.570  23.710  24.120  1.00  0.00            
ATOM    166  H79 GCD     1      14.220  23.530  24.670  1.00  0.00            
ATOM    167  O40 GCD     1      13.350  25.350  24.810  1.00  0.00            
ATOM    168  H80 GCD     1      12.420  25.590  24.770  1.00  0.00            
ATOM    169  C1  CV4     2      21.390  29.880  28.530  1.00  0.00            
ATOM    170  C2  CV4     2      21.040  28.330  28.200  1.00  0.00            
ATOM    171  N1  CV4     2      20.320  27.390  29.250  1.00  0.00            
ATOM    172  C3  CV4     2      21.040  27.270  30.600  1.00  0.00            
ATOM    173  C4  CV4     2      20.350  26.860  31.890  1.00  0.00            
ATOM    174  O1  CV4     2      19.670  25.630  31.500  1.00  0.00            
ATOM    175  C5  CV4     2      19.000  24.900  32.460  1.00  0.00            
ATOM    176  C6  CV4     2      18.600  23.540  32.020  1.00  0.00            
ATOM    177  C7  CV4     2      18.130  22.600  32.940  1.00  0.00            
ATOM    178  C8  CV4     2      17.630  21.320  32.520  1.00  0.00            
ATOM    179  C9  CV4     2      17.630  21.050  31.230  1.00  0.00            
ATOM    180  N2  CV4     2      17.100  19.830  30.790  1.00  0.00            
ATOM    181  C10 CV4     2      18.020  21.980  30.300  1.00  0.00            
ATOM    182  C11 CV4     2      18.530  23.260  30.670  1.00  0.00            
ATOM    183  O2  CV4     2      18.770  25.310  33.570  1.00  0.00            
ATOM    184  C12 CV4     2      18.880  27.940  29.360  1.00  0.00            
ATOM    185  C13 CV4     2      17.780  27.080  28.760  1.00  0.00            
ATOM    186  H1  CV4     2      22.180  30.040  29.270  1.00  0.00            
ATOM    187  H2  CV4     2      21.750  30.310  27.590  1.00  0.00            
ATOM    188  H3  CV4     2      20.510  30.460  28.820  1.00  0.00            
ATOM    189  H4  CV4     2      21.980  27.910  27.860  1.00  0.00            
ATOM    190  H5  CV4     2      20.360  28.310  27.340  1.00  0.00            
ATOM    191  H6  CV4     2      20.400  26.430  28.890  1.00  0.00            
ATOM    192  H7  CV4     2      21.560  28.220  30.690  1.00  0.00            
ATOM    193  H8  CV4     2      21.860  26.560  30.490  1.00  0.00            
ATOM    194  H9  CV4     2      19.530  27.500  32.250  1.00  0.00            
ATOM    195  H10 CV4     2      21.030  26.640  32.720  1.00  0.00            
ATOM    196  H11 CV4     2      17.990  22.960  33.960  1.00  0.00            
ATOM    197  H12 CV4     2      17.210  20.670  33.280  1.00  0.00            
ATOM    198  H13 CV4     2      16.610  19.260  31.470  1.00  0.00            
ATOM    199  H14 CV4     2      17.620  19.410  30.030  1.00  0.00            
ATOM    200  H15 CV4     2      17.970  21.730  29.250  1.00  0.00            
ATOM    201  H16 CV4     2      19.020  23.820  29.880  1.00  0.00            
ATOM    202  H17 CV4     2      18.880  28.900  28.850  1.00  0.00            
ATOM    203  H18 CV4     2      18.620  28.180  30.390  1.00  0.00            
ATOM    204  H19 CV4     2      16.830  27.600  28.940  1.00  0.00            
ATOM    205  H20 CV4     2      17.960  27.030  27.680  1.00  0.00            
ATOM    206  H21 CV4     2      17.660  26.090  29.220  1.00  0.00            
TER
ENDMDL
MODEL        1
ATOM      1  H1  GCD     1      13.200  24.710  29.740  1.00  0.00            
ATOM      2  O1  GCD     1      14.100  24.690  29.390  1.00  0.00            
ATOM      3  C1  GCD     1      14.130  23.620  28.390  1.00  0.00            
ATOM      4  H2  GCD     1      13.160  23.720  27.880  1.00  0.00            
ATOM      5  H3  GCD     1      14.950  23.830  27.680  1.00  0.00            
ATOM      6  C2  GCD     1      14.230  22.250  28.980  1.00  0.00            
ATOM      7  H4  GCD     1      15.190  22.160  29.510  1.00  0.00            
ATOM      8  C3  GCD     1      14.080  21.130  27.990  1.00  0.00            
ATOM      9  H5  GCD     1      13.070  21.190  27.540  1.00  0.00            
ATOM     10  C4  GCD     1      13.990  19.770  28.610  1.00  0.00            
ATOM     11  H6  GCD     1      15.030  19.640  28.940  1.00  0.00            
ATOM     12  O2  GCD     1      13.650  18.790  27.620  1.00  0.00            
ATOM     13  H7  GCD     1      14.410  18.770  27.030  1.00  0.00            
ATOM     14  C5  GCD     1      13.070  19.630  29.860  1.00  0.00            
ATOM     15  H8  GCD     1      12.050  19.590  29.430  1.00  0.00            
ATOM     16  O3  GCD     1      13.230  18.350  30.580  1.00  0.00            
ATOM     17  H9  GCD     1      14.050  18.430  31.090  1.00  0.00            
ATOM     18  C6  GCD     1      13.300  20.900  30.700  1.00  0.00            
ATOM     19  O4  GCD     1      13.170  22.020  29.860  1.00  0.00            
ATOM     20  H10 GCD     1      12.500  20.900  31.450  1.00  0.00            
ATOM     21  O5  GCD     1      14.610  20.850  31.280  1.00  0.00            
ATOM     22  C7  GCD     1      14.680  20.390  32.620  1.00  0.00            
ATOM     23  H11 GCD     1      13.720  20.090  33.070  1.00  0.00            
ATOM     24  C8  GCD     1      15.840  19.370  32.680  1.00  0.00            
ATOM     25  H12 GCD     1      16.620  19.930  32.140  1.00  0.00            
ATOM     26  O6  GCD     1      15.540  18.160  32.000  1.00  0.00            
ATOM     27  H13 GCD     1      16.360  17.700  32.200  1.00  0.00            
ATOM     28  C9  GCD     1      16.230  19.130  34.080  1.00  0.00            
ATOM     29  H14 GCD     1      15.300  18.760  34.520  1.00  0.00            
ATOM     30  O7  GCD     1      17.280  18.200  34.250  1.00  0.00            
ATOM     31  H15 GCD     1      18.070  18.700  34.470  1.00  0.00            
ATOM     32  C10 GCD     1      16.560  20.390  34.870  1.00  0.00            
ATOM     33  H16 GCD     1      16.650  20.330  35.950  1.00  0.00            
ATOM     34  O8  GCD     1      15.410  21.310  34.760  1.00  0.00            
ATOM     35  C11 GCD     1      14.980  21.660  33.410  1.00  0.00            
ATOM     36  H17 GCD     1      15.780  22.280  32.980  1.00  0.00            
ATOM     37  C12 GCD     1      13.790  22.570  33.430  1.00  0.00            
ATOM     38  H18 GCD     1      13.540  23.000  32.460  1.00  0.00            
ATOM     39  H19 GCD     1      14.060  23.370  34.130  1.00  0.00            
ATOM     40  O9  GCD     1      12.610  21.970  33.920  1.00  0.00            
ATOM     41  H20 GCD     1      12.750  22.110  34.860  1.00  0.00            
ATOM     42  O10 GCD     1      17.720  20.980  34.360  1.00  0.00            
ATOM     43  C13 GCD     1      18.670  21.280  35.420  1.00  0.00            
ATOM     44  H21 GCD     1      18.230  21.220  36.430  1.00  0.00            
ATOM     45  C14 GCD     1      19.910  20.370  35.300  1.00  0.00            
ATOM     46  H22 GCD     1      20.330  20.580  34.310  1.00  0.00            
ATOM     47  O11 GCD     1      19.560  18.980  35.520  1.00  0.00            
ATOM     48  H23 GCD     1      20.370  18.480  35.410  1.00  0.00            
ATOM     49  C15 GCD     1      20.960  20.860  36.330  1.00  0.00            
ATOM     50  H24 GCD     1      20.520  20.760  37.330  1.00  0.00            
ATOM     51  O12 GCD     1      22.210  20.060  36.210  1.00  0.00            
ATOM     52  H25 GCD     1      22.120  19.330  35.590  1.00  0.00            
ATOM     53  C16 GCD     1      21.270  22.340  36.110  1.00  0.00            
ATOM     54  H26 GCD     1      22.060  22.610  36.810  1.00  0.00            
ATOM     55  O13 GCD     1      20.050  23.010  36.230  1.00  0.00            
ATOM     56  C17 GCD     1      19.110  22.710  35.290  1.00  0.00            
ATOM     57  H27 GCD     1      19.520  22.840  34.280  1.00  0.00            
ATOM     58  C18 GCD     1      18.010  23.710  35.330  1.00  0.00            
ATOM     59  H28 GCD     1      17.230  23.460  34.600  1.00  0.00            
ATOM     60  H29 GCD     1      18.310  24.750  35.140  1.00  0.00            
ATOM     61  O14 GCD     1      17.270  23.860  36.500  1.00  0.00            
ATOM     62  H30 GCD     1      17.800  23.840  37.300  1.00  0.00            
ATOM     63  O15 GCD     1      21.910  22.590  34.810  1.00  0.00            
ATOM     64  C19 GCD     1      22.980  23.470  34.700  1.00  0.00            
ATOM     65  H31 GCD     1      23.270  23.830  35.690  1.00  0.00            
ATOM     66  C20 GCD     1      24.160  22.700  34.190  1.00  0.00            
ATOM     67  H32 GCD     1      23.860  22.200  33.260  1.00  0.00            
ATOM     68  O16 GCD     1      24.510  21.730  35.140  1.00  0.00            
ATOM     69  H33 GCD     1      23.700  21.310  35.450  1.00  0.00            
ATOM     70  C21 GCD     1      25.370  23.700  34.000  1.00  0.00            
ATOM     71  H34 GCD     1      25.490  24.260  34.930  1.00  0.00            
ATOM     72  O17 GCD     1      26.620  23.060  33.630  1.00  0.00            
ATOM     73  H35 GCD     1      26.350  22.620  32.810  1.00  0.00            
ATOM     74  C22 GCD     1      25.010  24.820  33.100  1.00  0.00            
ATOM     75  H36 GCD     1      25.710  25.640  33.240  1.00  0.00            
ATOM     76  O18 GCD     1      23.750  25.440  33.390  1.00  0.00            
ATOM     77  C23 GCD     1      22.600  24.580  33.690  1.00  0.00            
ATOM     78  H37 GCD     1      22.250  24.150  32.740  1.00  0.00            
ATOM     79  C24 GCD     1      21.440  25.430  34.180  1.00  0.00            
ATOM     80  H38 GCD     1      21.760  26.050  35.040  1.00  0.00            
ATOM     81  H39 GCD     1      20.680  24.790  34.660  1.00  0.00            
ATOM     82  O19 GCD     1      20.790  26.250  33.250  1.00  0.00            
ATOM     83  H40 GCD     1      20.320  26.940  33.730  1.00  0.00            
ATOM     84  O20 GCD     1      25.020  24.340  31.710  1.00  0.00            
ATOM     85  C25 GCD     1      26.100  24.610  30.860  1.00  0.00            
ATOM     86  H41 GCD     1      27.030  24.950  31.330  1.00  0.00            
ATOM     87  C26 GCD     1      26.420  23.340  30.070  1.00  0.00            
ATOM     88  H42 GCD     1      25.500  22.910  29.650  1.00  0.00            
ATOM     89  O21 GCD     1      27.030  22.230  30.870  1.00  0.00            
ATOM     90  H43 GCD     1      26.890  21.450  30.320  1.00  0.00            
ATOM     91  C27 GCD     1      27.280  23.560  28.930  1.00  0.00            
ATOM     92  H44 GCD     1      28.290  23.690  29.340  1.00  0.00            
ATOM     93  O22 GCD     1      27.350  22.350  28.110  1.00  0.00            
ATOM     94  H45 GCD     1      26.650  22.510  27.470  1.00  0.00            
ATOM     95  C28 GCD     1      26.820  24.830  28.150  1.00  0.00            
ATOM     96  H46 GCD     1      27.520  25.170  27.380  1.00  0.00            
ATOM     97  O23 GCD     1      26.650  25.960  29.010  1.00  0.00            
ATOM     98  C29 GCD     1      25.610  25.790  29.970  1.00  0.00            
ATOM     99  H47 GCD     1      24.730  25.450  29.410  1.00  0.00            
ATOM    100  C30 GCD     1      25.300  27.070  30.720  1.00  0.00            
ATOM    101  H48 GCD     1      26.220  27.540  31.100  1.00  0.00            
ATOM    102  H49 GCD     1      24.620  26.860  31.550  1.00  0.00            
ATOM    103  O24 GCD     1      24.550  27.950  29.880  1.00  0.00            
ATOM    104  H50 GCD     1      25.140  28.290  29.200  1.00  0.00            
ATOM    105  O25 GCD     1      25.590  24.460  27.500  1.00  0.00            
ATOM    106  C31 GCD     1      25.440  24.770  26.100  1.00  0.00            
ATOM    107  H51 GCD     1      26.390  25.190  25.740  1.00  0.00            
ATOM    108  C32 GCD     1      25.240  23.480  25.380  1.00  0.00            
ATOM    109  H52 GCD     1      24.430  22.960  25.900  1.00  0.00            
ATOM    110  O26 GCD     1      26.380  22.600  25.450  1.00  0.00            
ATOM    111  H53 GCD     1      27.090  23.010  24.930  1.00  0.00            
ATOM    112  C33 GCD     1      24.860  23.730  23.950  1.00  0.00            
ATOM    113  H54 GCD     1      25.770  24.080  23.450  1.00  0.00            
ATOM    114  O27 GCD     1      24.590  22.540  23.280  1.00  0.00            
ATOM    115  H55 GCD     1      25.420  22.070  23.180  1.00  0.00            
ATOM    116  C34 GCD     1      23.690  24.740  23.720  1.00  0.00            
ATOM    117  H56 GCD     1      23.510  25.060  22.690  1.00  0.00            
ATOM    118  O28 GCD     1      24.100  25.900  24.430  1.00  0.00            
ATOM    119  C35 GCD     1      24.250  25.740  25.860  1.00  0.00            
ATOM    120  H57 GCD     1      23.310  25.380  26.300  1.00  0.00            
ATOM    121  C36 GCD     1      24.370  27.020  26.510  1.00  0.00            
ATOM    122  H58 GCD     1      25.110  27.610  25.950  1.00  0.00            
ATOM    123  H59 GCD     1      24.690  27.020  27.560  1.00  0.00            
ATOM    124  O29 GCD     1      23.150  27.730  26.590  1.00  0.00            
ATOM    125  H60 GCD     1      23.350  28.670  26.680  1.00  0.00            
ATOM    126  O30 GCD     1      22.440  24.330  24.210  1.00  0.00            
ATOM    127  C37 GCD     1      21.340  24.220  23.330  1.00  0.00            
ATOM    128  H61 GCD     1      21.580  24.750  22.400  1.00  0.00            
ATOM    129  C38 GCD     1      21.040  22.750  22.920  1.00  0.00            
ATOM    130  H62 GCD     1      21.020  22.140  23.830  1.00  0.00            
ATOM    131  O31 GCD     1      22.130  22.260  21.980  1.00  0.00            
ATOM    132  H63 GCD     1      22.970  22.390  22.430  1.00  0.00            
ATOM    133  C39 GCD     1      19.690  22.630  22.240  1.00  0.00            
ATOM    134  H64 GCD     1      19.870  23.180  21.310  1.00  0.00            
ATOM    135  O32 GCD     1      19.390  21.280  21.950  1.00  0.00            
ATOM    136  H65 GCD     1      19.980  20.830  21.330  1.00  0.00            
ATOM    137  C40 GCD     1      18.500  23.340  23.000  1.00  0.00            
ATOM    138  H66 GCD     1      17.660  23.400  22.310  1.00  0.00            
ATOM    139  O33 GCD     1      18.930  24.680  23.350  1.00  0.00            
ATOM    140  C41 GCD     1      20.170  24.780  24.130  1.00  0.00            
ATOM    141  H67 GCD     1      20.100  24.120  25.000  1.00  0.00            
ATOM    142  C42 GCD     1      20.290  26.230  24.720  1.00  0.00            
ATOM    143  H68 GCD     1      21.030  26.180  25.530  1.00  0.00            
ATOM    144  H69 GCD     1      19.350  26.440  25.230  1.00  0.00            
ATOM    145  O34 GCD     1      20.640  27.280  23.690  1.00  0.00            
ATOM    146  H70 GCD     1      20.700  28.190  24.020  1.00  0.00            
ATOM    147  O35 GCD     1      18.090  22.620  24.050  1.00  0.00            
ATOM    148  C43 GCD     1      16.800  22.000  24.090  1.00  0.00            
ATOM    149  H71 GCD     1      16.420  21.830  23.080  1.00  0.00            
ATOM    150  C44 GCD     1      17.040  20.700  24.830  1.00  0.00            
ATOM    151  H72 GCD     1      17.330  20.860  25.880  1.00  0.00            
ATOM    152  O36 GCD     1      17.970  19.760  24.210  1.00  0.00            
ATOM    153  H73 GCD     1      18.710  20.350  24.020  1.00  0.00            
ATOM    154  C45 GCD     1      15.720  20.050  25.050  1.00  0.00            
ATOM    155  H74 GCD     1      15.380  19.760  24.050  1.00  0.00            
ATOM    156  O37 GCD     1      15.820  18.770  25.690  1.00  0.00            
ATOM    157  H75 GCD     1      16.550  18.320  25.240  1.00  0.00            
ATOM    158  C46 GCD     1      14.700  20.990  25.680  1.00  0.00            
ATOM    159  H76 GCD     1      13.690  20.550  25.700  1.00  0.00            
ATOM    160  O38 GCD     1      15.120  21.210  27.000  1.00  0.00            
ATOM    161  O39 GCD     1      14.600  22.200  24.960  1.00  0.00            
ATOM    162  C47 GCD     1      15.830  22.930  24.890  1.00  0.00            
ATOM    163  H77 GCD     1      16.260  23.030  25.890  1.00  0.00            
ATOM    164  C48 GCD     1      15.610  24.230  24.160  1.00  0.00            
ATOM    165  H78 GCD     1      16.480  24.910  24.160  1.00  0.00            
ATOM    166  H79 GCD     1      14.870  24.870  24.670  1.00  0.00            
ATOM    167  O40 GCD     1      15.240  24.090  22.830  1.00  0.00            
ATOM    168  H80 GCD     1      14.370  23.680  22.890  1.00  0.00            
ATOM    169  C1  CV4     2      17.750  27.170  27.860  1.00  0.00            
ATOM    170  C2  CV4     2      18.040  25.750  28.460  1.00  0.00            
ATOM    171  N1  CV4     2      18.370  25.660  29.850  1.00  0.00            
ATOM    172  C3  CV4     2      19.610  26.420  30.270  1.00  0.00            
ATOM    173  C4  CV4     2      20.990  25.960  29.690  1.00  0.00            
ATOM    174  O1  CV4     2      21.040  24.620  30.140  1.00  0.00            
ATOM    175  C5  CV4     2      21.920  23.800  29.500  1.00  0.00            
ATOM    176  C6  CV4     2      21.890  22.340  29.950  1.00  0.00            
ATOM    177  C7  CV4     2      22.760  21.410  29.310  1.00  0.00            
ATOM    178  C8  CV4     2      22.700  20.020  29.540  1.00  0.00            
ATOM    179  C9  CV4     2      21.690  19.610  30.430  1.00  0.00            
ATOM    180  N2  CV4     2      21.480  18.250  30.420  1.00  0.00            
ATOM    181  C10 CV4     2      20.940  20.480  31.180  1.00  0.00            
ATOM    182  C11 CV4     2      21.040  21.880  30.980  1.00  0.00            
ATOM    183  O2  CV4     2      22.620  24.170  28.600  1.00  0.00            
ATOM    184  C12 CV4     2      17.160  26.050  30.700  1.00  0.00            
ATOM    185  C13 CV4     2      17.150  25.580  32.130  1.00  0.00            
ATOM    186  H1  CV4     2      16.840  27.620  28.250  1.00  0.00            
ATOM    187  H2  CV4     2      18.580  27.860  28.070  1.00  0.00            
ATOM    188  H3  CV4     2      17.680  27.120  26.770  1.00  0.00            
ATOM    189  H4  CV4     2      18.900  25.360  27.910  1.00  0.00            
ATOM    190  H5  CV4     2      17.160  25.110  28.320  1.00  0.00            
ATOM    191  H6  CV4     2      18.490  24.660  30.060  1.00  0.00            
ATOM    192  H7  CV4     2      19.690  26.230  31.340  1.00  0.00            
ATOM    193  H8  CV4     2      19.530  27.490  30.080  1.00  0.00            
ATOM    194  H9  CV4     2      21.810  26.590  30.060  1.00  0.00            
ATOM    195  H10 CV4     2      20.890  25.990  28.600  1.00  0.00            
ATOM    196  H11 CV4     2      23.390  21.780  28.510  1.00  0.00            
ATOM    197  H12 CV4     2      23.250  19.270  28.980  1.00  0.00            
ATOM    198  H13 CV4     2      20.830  17.920  31.120  1.00  0.00            
ATOM    199  H14 CV4     2      22.290  17.650  30.360  1.00  0.00            
ATOM    200  H15 CV4     2      20.130  20.080  31.780  1.00  0.00            
ATOM    201  H16 CV4     2      20.450  22.590  31.540  1.00  0.00            
ATOM    202  H17 CV4     2      16.260  25.570  30.300  1.00  0.00            
ATOM    203  H18 CV4     2      16.860  27.100  30.620  1.00  0.00            
ATOM    204  H19 CV4     2      16.630  26.360  32.700  1.00  0.00            
ATOM    205  H20 CV4     2      16.720  24.570  32.190  1.00  0.00            
ATOM    206  H21 CV4     2      18.200  25.530  32.450  1.00  0.00            
TER
ENDMDL
MODEL        1
ATOM      1  H1  GCD     1      13.070  23.350  28.820  1.00  0.00            
ATOM      2  O1  GCD     1      13.840  23.230  28.250  1.00  0.00            
ATOM      3  C1  GCD     1      13.570  22.200  27.300  1.00  0.00            
ATOM      4  H2  GCD     1      12.660  22.400  26.710  1.00  0.00            
ATOM      5  H3  GCD     1      14.400  22.070  26.590  1.00  0.00            
ATOM      6  C2  GCD     1      13.530  20.820  27.920  1.00  0.00            
ATOM      7  H4  GCD     1      14.520  20.550  28.330  1.00  0.00            
ATOM      8  C3  GCD     1      13.200  19.750  26.860  1.00  0.00            
ATOM      9  H5  GCD     1      12.210  19.890  26.420  1.00  0.00            
ATOM     10  C4  GCD     1      13.100  18.350  27.460  1.00  0.00            
ATOM     11  H6  GCD     1      14.080  18.130  27.900  1.00  0.00            
ATOM     12  O2  GCD     1      12.830  17.480  26.430  1.00  0.00            
ATOM     13  H7  GCD     1      13.310  17.770  25.650  1.00  0.00            
ATOM     14  C5  GCD     1      12.140  18.330  28.610  1.00  0.00            
ATOM     15  H8  GCD     1      11.200  18.420  28.050  1.00  0.00            
ATOM     16  O3  GCD     1      12.080  17.030  29.230  1.00  0.00            
ATOM     17  H9  GCD     1      12.970  16.890  29.590  1.00  0.00            
ATOM     18  C6  GCD     1      12.420  19.440  29.640  1.00  0.00            
ATOM     19  O4  GCD     1      12.540  20.740  29.010  1.00  0.00            
ATOM     20  H10 GCD     1      11.580  19.470  30.330  1.00  0.00            
ATOM     21  O5  GCD     1      13.640  19.110  30.280  1.00  0.00            
ATOM     22  C7  GCD     1      13.550  18.540  31.550  1.00  0.00            
ATOM     23  H11 GCD     1      12.510  18.270  31.730  1.00  0.00            
ATOM     24  C8  GCD     1      14.590  17.450  31.750  1.00  0.00            
ATOM     25  H12 GCD     1      15.580  17.770  31.390  1.00  0.00            
ATOM     26  O6  GCD     1      14.200  16.320  30.940  1.00  0.00            
ATOM     27  H13 GCD     1      14.970  16.070  30.420  1.00  0.00            
ATOM     28  C9  GCD     1      14.760  16.970  33.180  1.00  0.00            
ATOM     29  H14 GCD     1      13.840  16.460  33.470  1.00  0.00            
ATOM     30  O7  GCD     1      15.810  15.990  33.390  1.00  0.00            
ATOM     31  H15 GCD     1      16.620  16.520  33.410  1.00  0.00            
ATOM     32  C10 GCD     1      15.100  18.130  34.050  1.00  0.00            
ATOM     33  H16 GCD     1      15.050  17.800  35.090  1.00  0.00            
ATOM     34  O8  GCD     1      14.030  19.070  33.910  1.00  0.00            
ATOM     35  C11 GCD     1      13.920  19.610  32.560  1.00  0.00            
ATOM     36  H17 GCD     1      14.880  20.080  32.330  1.00  0.00            
ATOM     37  C12 GCD     1      12.880  20.700  32.570  1.00  0.00            
ATOM     38  H18 GCD     1      12.810  21.100  31.550  1.00  0.00            
ATOM     39  H19 GCD     1      13.250  21.520  33.200  1.00  0.00            
ATOM     40  O9  GCD     1      11.590  20.280  32.980  1.00  0.00            
ATOM     41  H20 GCD     1      11.050  21.000  33.300  1.00  0.00            
ATOM     42  O10 GCD     1      16.450  18.640  33.790  1.00  0.00            
ATOM     43  C13 GCD     1      17.310  18.850  34.880  1.00  0.00            
ATOM     44  H21 GCD     1      16.980  18.440  35.840  1.00  0.00            
ATOM     45  C14 GCD     1      18.670  18.140  34.550  1.00  0.00            
ATOM     46  H22 GCD     1      18.960  18.560  33.580  1.00  0.00            
ATOM     47  O11 GCD     1      18.590  16.720  34.640  1.00  0.00            
ATOM     48  H23 GCD     1      19.370  16.330  34.230  1.00  0.00            
ATOM     49  C15 GCD     1      19.620  18.600  35.640  1.00  0.00            
ATOM     50  H24 GCD     1      19.240  18.160  36.580  1.00  0.00            
ATOM     51  O12 GCD     1      20.950  18.070  35.560  1.00  0.00            
ATOM     52  H25 GCD     1      21.110  17.210  35.950  1.00  0.00            
ATOM     53  C16 GCD     1      19.830  20.100  35.680  1.00  0.00            
ATOM     54  H26 GCD     1      20.440  20.390  36.540  1.00  0.00            
ATOM     55  O13 GCD     1      18.530  20.700  36.000  1.00  0.00            
ATOM     56  C17 GCD     1      17.510  20.380  35.060  1.00  0.00            
ATOM     57  H27 GCD     1      17.860  20.780  34.100  1.00  0.00            
ATOM     58  C18 GCD     1      16.220  21.090  35.500  1.00  0.00            
ATOM     59  H28 GCD     1      15.590  20.980  34.610  1.00  0.00            
ATOM     60  H29 GCD     1      16.400  22.170  35.590  1.00  0.00            
ATOM     61  O14 GCD     1      15.510  20.660  36.720  1.00  0.00            
ATOM     62  H30 GCD     1      14.710  21.180  36.780  1.00  0.00            
ATOM     63  O15 GCD     1      20.430  20.540  34.480  1.00  0.00            
ATOM     64  C19 GCD     1      21.420  21.580  34.660  1.00  0.00            
ATOM     65  H31 GCD     1      21.340  22.120  35.620  1.00  0.00            
ATOM     66  C20 GCD     1      22.830  21.010  34.610  1.00  0.00            
ATOM     67  H32 GCD     1      22.910  20.550  33.620  1.00  0.00            
ATOM     68  O16 GCD     1      22.940  20.040  35.610  1.00  0.00            
ATOM     69  H33 GCD     1      22.210  19.410  35.630  1.00  0.00            
ATOM     70  C21 GCD     1      23.890  22.080  34.690  1.00  0.00            
ATOM     71  H34 GCD     1      23.680  22.580  35.640  1.00  0.00            
ATOM     72  O17 GCD     1      25.170  21.390  34.650  1.00  0.00            
ATOM     73  H35 GCD     1      25.280  21.060  33.760  1.00  0.00            
ATOM     74  C22 GCD     1      23.770  23.080  33.580  1.00  0.00            
ATOM     75  H36 GCD     1      24.440  23.930  33.720  1.00  0.00            
ATOM     76  O18 GCD     1      22.410  23.500  33.510  1.00  0.00            
ATOM     77  C23 GCD     1      21.250  22.650  33.590  1.00  0.00            
ATOM     78  H37 GCD     1      21.250  22.090  32.650  1.00  0.00            
ATOM     79  C24 GCD     1      20.000  23.530  33.820  1.00  0.00            
ATOM     80  H38 GCD     1      19.890  23.930  34.840  1.00  0.00            
ATOM     81  H39 GCD     1      19.170  22.810  33.800  1.00  0.00            
ATOM     82  O19 GCD     1      19.680  24.420  32.830  1.00  0.00            
ATOM     83  H40 GCD     1      20.130  25.230  33.090  1.00  0.00            
ATOM     84  O20 GCD     1      24.050  22.350  32.390  1.00  0.00            
ATOM     85  C25 GCD     1      24.910  23.030  31.490  1.00  0.00            
ATOM     86  H41 GCD     1      25.630  23.690  31.970  1.00  0.00            
ATOM     87  C26 GCD     1      25.690  21.910  30.860  1.00  0.00            
ATOM     88  H42 GCD     1      24.990  21.130  30.530  1.00  0.00            
ATOM     89  O21 GCD     1      26.610  21.450  31.890  1.00  0.00            
ATOM     90  H43 GCD     1      27.000  20.610  31.610  1.00  0.00            
ATOM     91  C27 GCD     1      26.490  22.450  29.630  1.00  0.00            
ATOM     92  H44 GCD     1      27.270  23.160  29.930  1.00  0.00            
ATOM     93  O22 GCD     1      27.200  21.320  29.020  1.00  0.00            
ATOM     94  H45 GCD     1      27.440  20.640  29.670  1.00  0.00            
ATOM     95  C28 GCD     1      25.550  23.090  28.660  1.00  0.00            
ATOM     96  H46 GCD     1      26.120  23.470  27.820  1.00  0.00            
ATOM     97  O23 GCD     1      25.020  24.210  29.330  1.00  0.00            
ATOM     98  C29 GCD     1      24.110  23.840  30.450  1.00  0.00            
ATOM     99  H47 GCD     1      23.320  23.170  30.090  1.00  0.00            
ATOM    100  C30 GCD     1      23.510  25.130  31.020  1.00  0.00            
ATOM    101  H48 GCD     1      24.330  25.750  31.400  1.00  0.00            
ATOM    102  H49 GCD     1      22.820  25.130  31.870  1.00  0.00            
ATOM    103  O24 GCD     1      22.960  25.920  29.890  1.00  0.00            
ATOM    104  H50 GCD     1      23.520  25.680  29.140  1.00  0.00            
ATOM    105  O25 GCD     1      24.500  22.290  28.170  1.00  0.00            
ATOM    106  C31 GCD     1      24.590  22.130  26.720  1.00  0.00            
ATOM    107  H51 GCD     1      25.620  22.350  26.430  1.00  0.00            
ATOM    108  C32 GCD     1      24.270  20.720  26.380  1.00  0.00            
ATOM    109  H52 GCD     1      23.300  20.500  26.850  1.00  0.00            
ATOM    110  O26 GCD     1      25.230  19.940  27.040  1.00  0.00            
ATOM    111  H53 GCD     1      25.520  20.260  27.900  1.00  0.00            
ATOM    112  C33 GCD     1      24.330  20.470  24.870  1.00  0.00            
ATOM    113  H54 GCD     1      25.390  20.630  24.630  1.00  0.00            
ATOM    114  O27 GCD     1      23.920  19.130  24.550  1.00  0.00            
ATOM    115  H55 GCD     1      24.320  18.580  25.240  1.00  0.00            
ATOM    116  C34 GCD     1      23.410  21.510  24.220  1.00  0.00            
ATOM    117  H56 GCD     1      23.600  21.450  23.150  1.00  0.00            
ATOM    118  O28 GCD     1      23.660  22.880  24.670  1.00  0.00            
ATOM    119  C35 GCD     1      23.520  23.100  26.050  1.00  0.00            
ATOM    120  H57 GCD     1      22.490  22.770  26.230  1.00  0.00            
ATOM    121  C36 GCD     1      23.760  24.570  26.300  1.00  0.00            
ATOM    122  H58 GCD     1      24.820  24.710  26.040  1.00  0.00            
ATOM    123  H59 GCD     1      23.620  24.820  27.360  1.00  0.00            
ATOM    124  O29 GCD     1      22.910  25.320  25.480  1.00  0.00            
ATOM    125  H60 GCD     1      22.020  25.340  25.850  1.00  0.00            
ATOM    126  O30 GCD     1      22.040  21.190  24.520  1.00  0.00            
ATOM    127  C37 GCD     1      21.140  21.380  23.350  1.00  0.00            
ATOM    128  H61 GCD     1      21.750  21.960  22.650  1.00  0.00            
ATOM    129  C38 GCD     1      20.790  20.030  22.780  1.00  0.00            
ATOM    130  H62 GCD     1      20.390  19.390  23.580  1.00  0.00            
ATOM    131  O31 GCD     1      22.050  19.540  22.200  1.00  0.00            
ATOM    132  H63 GCD     1      22.650  19.460  22.950  1.00  0.00            
ATOM    133  C39 GCD     1      19.650  20.210  21.790  1.00  0.00            
ATOM    134  H64 GCD     1      20.010  20.670  20.860  1.00  0.00            
ATOM    135  O32 GCD     1      19.090  18.930  21.350  1.00  0.00            
ATOM    136  H65 GCD     1      18.430  18.680  22.000  1.00  0.00            
ATOM    137  C40 GCD     1      18.470  21.040  22.350  1.00  0.00            
ATOM    138  H66 GCD     1      17.690  21.300  21.630  1.00  0.00            
ATOM    139  O33 GCD     1      19.000  22.320  22.740  1.00  0.00            
ATOM    140  C41 GCD     1      19.940  22.210  23.830  1.00  0.00            
ATOM    141  H67 GCD     1      19.380  21.620  24.570  1.00  0.00            
ATOM    142  C42 GCD     1      20.180  23.610  24.380  1.00  0.00            
ATOM    143  H68 GCD     1      20.700  23.590  25.340  1.00  0.00            
ATOM    144  H69 GCD     1      19.130  23.890  24.530  1.00  0.00            
ATOM    145  O34 GCD     1      20.890  24.480  23.590  1.00  0.00            
ATOM    146  H70 GCD     1      21.800  24.220  23.400  1.00  0.00            
ATOM    147  O35 GCD     1      17.700  20.320  23.390  1.00  0.00            
ATOM    148  C43 GCD     1      16.310  20.460  23.270  1.00  0.00            
ATOM    149  H71 GCD     1      15.950  20.790  22.280  1.00  0.00            
ATOM    150  C44 GCD     1      15.730  19.060  23.430  1.00  0.00            
ATOM    151  H72 GCD     1      16.180  18.660  24.340  1.00  0.00            
ATOM    152  O36 GCD     1      16.110  18.190  22.330  1.00  0.00            
ATOM    153  H73 GCD     1      15.830  18.640  21.520  1.00  0.00            
ATOM    154  C45 GCD     1      14.220  19.000  23.530  1.00  0.00            
ATOM    155  H74 GCD     1      13.780  19.060  22.520  1.00  0.00            
ATOM    156  O37 GCD     1      13.870  17.680  24.010  1.00  0.00            
ATOM    157  H75 GCD     1      14.470  17.000  23.680  1.00  0.00            
ATOM    158  C46 GCD     1      13.750  20.130  24.500  1.00  0.00            
ATOM    159  H76 GCD     1      12.660  20.190  24.480  1.00  0.00            
ATOM    160  O38 GCD     1      14.220  19.780  25.860  1.00  0.00            
ATOM    161  O39 GCD     1      14.260  21.360  24.120  1.00  0.00            
ATOM    162  C47 GCD     1      15.710  21.400  24.260  1.00  0.00            
ATOM    163  H77 GCD     1      15.970  21.200  25.310  1.00  0.00            
ATOM    164  C48 GCD     1      16.140  22.830  24.030  1.00  0.00            
ATOM    165  H78 GCD     1      17.160  22.910  24.410  1.00  0.00            
ATOM    166  H79 GCD     1      15.460  23.440  24.650  1.00  0.00            
ATOM    167  O40 GCD     1      16.090  23.300  22.710  1.00  0.00            
ATOM    168  H80 GCD     1      15.140  23.290  22.550  1.00  0.00            
ATOM    169  C1  CV4     2      17.440  25.080  27.900  1.00  0.00            
ATOM    170  C2  CV4     2      17.990  23.620  27.690  1.00  0.00            
ATOM    171  N1  CV4     2      18.060  22.710  28.880  1.00  0.00            
ATOM    172  C3  CV4     2      19.060  23.320  29.780  1.00  0.00            
ATOM    173  C4  CV4     2      20.560  23.300  29.360  1.00  0.00            
ATOM    174  O1  CV4     2      20.970  21.960  29.620  1.00  0.00            
ATOM    175  C5  CV4     2      20.840  21.100  28.590  1.00  0.00            
ATOM    176  C6  CV4     2      21.440  19.710  28.800  1.00  0.00            
ATOM    177  C7  CV4     2      21.560  18.790  27.740  1.00  0.00            
ATOM    178  C8  CV4     2      22.150  17.560  27.990  1.00  0.00            
ATOM    179  C9  CV4     2      22.520  17.170  29.260  1.00  0.00            
ATOM    180  N2  CV4     2      22.900  15.980  29.500  1.00  0.00            
ATOM    181  C10 CV4     2      22.350  18.030  30.330  1.00  0.00            
ATOM    182  C11 CV4     2      21.850  19.360  30.020  1.00  0.00            
ATOM    183  O2  CV4     2      20.340  21.440  27.500  1.00  0.00            
ATOM    184  C12 CV4     2      16.780  22.570  29.630  1.00  0.00            
ATOM    185  C13 CV4     2      16.680  21.420  30.570  1.00  0.00            
ATOM    186  H1  CV4     2      18.110  25.620  28.590  1.00  0.00            
ATOM    187  H2  CV4     2      17.490  25.750  27.040  1.00  0.00            
ATOM    188  H3  CV4     2      16.390  25.090  28.220  1.00  0.00            
ATOM    189  H4  CV4     2      19.000  23.620  27.290  1.00  0.00            
ATOM    190  H5  CV4     2      17.410  23.070  26.950  1.00  0.00            
ATOM    191  H6  CV4     2      18.400  21.790  28.570  1.00  0.00            
ATOM    192  H7  CV4     2      19.000  22.780  30.730  1.00  0.00            
ATOM    193  H8  CV4     2      18.690  24.300  30.080  1.00  0.00            
ATOM    194  H9  CV4     2      21.080  23.920  30.100  1.00  0.00            
ATOM    195  H10 CV4     2      20.790  23.660  28.350  1.00  0.00            
ATOM    196  H11 CV4     2      21.140  18.900  26.750  1.00  0.00            
ATOM    197  H12 CV4     2      22.190  16.860  27.160  1.00  0.00            
ATOM    198  H13 CV4     2      22.720  15.700  30.460  1.00  0.00            
ATOM    199  H14 CV4     2      22.680  15.330  28.750  1.00  0.00            
ATOM    200  H15 CV4     2      22.580  17.570  31.290  1.00  0.00            
ATOM    201  H16 CV4     2      21.890  20.010  30.890  1.00  0.00            
ATOM    202  H17 CV4     2      16.010  22.380  28.880  1.00  0.00            
ATOM    203  H18 CV4     2      16.650  23.480  30.220  1.00  0.00            
ATOM    204  H19 CV4     2      17.430  21.490  31.370  1.00  0.00            
ATOM    205  H20 CV4     2      15.680  21.330  31.010  1.00  0.00            
ATOM    206  H21 CV4     2      16.970  20.470  30.100  1.00  0.00            
TER
ENDMDL
MODEL        1
ATOM      1  H1  GCD     1      10.920  22.340  31.670  1.00  0.00            
ATOM      2  O1  GCD     1      11.540  22.590  30.980  1.00  0.00            
ATOM      3  C1  GCD     1      11.250  21.660  29.930  1.00  0.00            
ATOM      4  H2  GCD     1      10.310  22.020  29.500  1.00  0.00            
ATOM      5  H3  GCD     1      11.980  21.820  29.130  1.00  0.00            
ATOM      6  C2  GCD     1      11.190  20.260  30.420  1.00  0.00            
ATOM      7  H4  GCD     1      12.170  19.960  30.810  1.00  0.00            
ATOM      8  C3  GCD     1      10.750  19.220  29.340  1.00  0.00            
ATOM      9  H5  GCD     1       9.710  19.360  29.040  1.00  0.00            
ATOM     10  C4  GCD     1      10.760  17.840  30.010  1.00  0.00            
ATOM     11  H6  GCD     1      11.790  17.610  30.290  1.00  0.00            
ATOM     12  O2  GCD     1      10.390  16.850  29.020  1.00  0.00            
ATOM     13  H7  GCD     1      11.090  16.840  28.350  1.00  0.00            
ATOM     14  C5  GCD     1       9.830  17.740  31.190  1.00  0.00            
ATOM     15  H8  GCD     1       8.770  17.830  30.920  1.00  0.00            
ATOM     16  O3  GCD     1      10.020  16.500  31.790  1.00  0.00            
ATOM     17  H9  GCD     1      10.900  16.510  32.180  1.00  0.00            
ATOM     18  C6  GCD     1      10.230  18.860  32.190  1.00  0.00            
ATOM     19  O4  GCD     1      10.210  20.090  31.490  1.00  0.00            
ATOM     20  H10 GCD     1       9.600  18.900  33.080  1.00  0.00            
ATOM     21  O5  GCD     1      11.530  18.630  32.630  1.00  0.00            
ATOM     22  C7  GCD     1      11.840  18.430  34.000  1.00  0.00            
ATOM     23  H11 GCD     1      10.950  18.230  34.620  1.00  0.00            
ATOM     24  C8  GCD     1      12.780  17.190  34.160  1.00  0.00            
ATOM     25  H12 GCD     1      13.730  17.300  33.630  1.00  0.00            
ATOM     26  O6  GCD     1      12.150  16.020  33.490  1.00  0.00            
ATOM     27  H13 GCD     1      12.780  15.320  33.300  1.00  0.00            
ATOM     28  C9  GCD     1      13.110  16.850  35.580  1.00  0.00            
ATOM     29  H14 GCD     1      12.130  16.680  36.050  1.00  0.00            
ATOM     30  O7  GCD     1      14.010  15.750  35.710  1.00  0.00            
ATOM     31  H15 GCD     1      14.770  15.870  35.130  1.00  0.00            
ATOM     32  C10 GCD     1      13.700  18.080  36.330  1.00  0.00            
ATOM     33  H16 GCD     1      13.730  18.170  37.410  1.00  0.00            
ATOM     34  O8  GCD     1      12.840  19.160  35.990  1.00  0.00            
ATOM     35  C11 GCD     1      12.610  19.560  34.700  1.00  0.00            
ATOM     36  H17 GCD     1      13.590  19.770  34.250  1.00  0.00            
ATOM     37  C12 GCD     1      11.800  20.910  34.650  1.00  0.00            
ATOM     38  H18 GCD     1      11.720  21.270  33.620  1.00  0.00            
ATOM     39  H19 GCD     1      12.400  21.710  35.100  1.00  0.00            
ATOM     40  O9  GCD     1      10.570  20.800  35.280  1.00  0.00            
ATOM     41  H20 GCD     1      10.800  20.300  36.070  1.00  0.00            
ATOM     42  O10 GCD     1      15.010  18.220  35.760  1.00  0.00            
ATOM     43  C13 GCD     1      16.130  18.070  36.610  1.00  0.00            
ATOM     44  H21 GCD     1      15.930  17.430  37.480  1.00  0.00            
ATOM     45  C14 GCD     1      17.340  17.410  35.790  1.00  0.00            
ATOM     46  H22 GCD     1      17.350  18.020  34.880  1.00  0.00            
ATOM     47  O11 GCD     1      17.010  16.120  35.490  1.00  0.00            
ATOM     48  H23 GCD     1      17.500  15.890  34.690  1.00  0.00            
ATOM     49  C15 GCD     1      18.700  17.560  36.500  1.00  0.00            
ATOM     50  H24 GCD     1      18.400  16.950  37.360  1.00  0.00            
ATOM     51  O12 GCD     1      19.800  16.940  35.760  1.00  0.00            
ATOM     52  H25 GCD     1      20.520  17.570  35.620  1.00  0.00            
ATOM     53  C16 GCD     1      18.970  18.990  36.990  1.00  0.00            
ATOM     54  H26 GCD     1      19.890  19.060  37.580  1.00  0.00            
ATOM     55  O13 GCD     1      17.910  19.490  37.720  1.00  0.00            
ATOM     56  C17 GCD     1      16.620  19.510  37.060  1.00  0.00            
ATOM     57  H27 GCD     1      16.680  20.190  36.210  1.00  0.00            
ATOM     58  C18 GCD     1      15.610  20.160  38.070  1.00  0.00            
ATOM     59  H28 GCD     1      14.690  20.220  37.470  1.00  0.00            
ATOM     60  H29 GCD     1      15.940  21.160  38.350  1.00  0.00            
ATOM     61  O14 GCD     1      15.350  19.500  39.310  1.00  0.00            
ATOM     62  H30 GCD     1      14.400  19.470  39.480  1.00  0.00            
ATOM     63  O15 GCD     1      19.070  19.810  35.810  1.00  0.00            
ATOM     64  C19 GCD     1      20.220  20.720  35.810  1.00  0.00            
ATOM     65  H31 GCD     1      20.330  20.940  36.880  1.00  0.00            
ATOM     66  C20 GCD     1      21.390  20.030  35.100  1.00  0.00            
ATOM     67  H32 GCD     1      21.110  19.780  34.070  1.00  0.00            
ATOM     68  O16 GCD     1      21.890  18.860  35.740  1.00  0.00            
ATOM     69  H33 GCD     1      22.350  19.100  36.550  1.00  0.00            
ATOM     70  C21 GCD     1      22.520  20.990  34.910  1.00  0.00            
ATOM     71  H34 GCD     1      22.810  21.260  35.940  1.00  0.00            
ATOM     72  O17 GCD     1      23.670  20.430  34.210  1.00  0.00            
ATOM     73  H35 GCD     1      23.390  20.130  33.340  1.00  0.00            
ATOM     74  C22 GCD     1      21.960  22.210  34.240  1.00  0.00            
ATOM     75  H36 GCD     1      22.800  22.910  34.150  1.00  0.00            
ATOM     76  O18 GCD     1      21.010  22.900  35.070  1.00  0.00            
ATOM     77  C23 GCD     1      19.850  22.050  35.170  1.00  0.00            
ATOM     78  H37 GCD     1      19.470  21.910  34.150  1.00  0.00            
ATOM     79  C24 GCD     1      18.800  22.760  35.980  1.00  0.00            
ATOM     80  H38 GCD     1      19.290  23.300  36.790  1.00  0.00            
ATOM     81  H39 GCD     1      18.000  22.130  36.400  1.00  0.00            
ATOM     82  O19 GCD     1      18.060  23.630  35.110  1.00  0.00            
ATOM     83  H40 GCD     1      18.510  24.450  34.900  1.00  0.00            
ATOM     84  O20 GCD     1      21.410  21.940  32.860  1.00  0.00            
ATOM     85  C25 GCD     1      22.340  22.250  31.780  1.00  0.00            
ATOM     86  H41 GCD     1      23.350  22.440  32.170  1.00  0.00            
ATOM     87  C26 GCD     1      22.400  21.060  30.900  1.00  0.00            
ATOM     88  H42 GCD     1      21.410  20.900  30.450  1.00  0.00            
ATOM     89  O21 GCD     1      22.840  19.920  31.670  1.00  0.00            
ATOM     90  H43 GCD     1      22.710  19.110  31.170  1.00  0.00            
ATOM     91  C27 GCD     1      23.280  21.360  29.670  1.00  0.00            
ATOM     92  H44 GCD     1      24.290  21.590  30.050  1.00  0.00            
ATOM     93  O22 GCD     1      23.320  20.140  28.930  1.00  0.00            
ATOM     94  H45 GCD     1      23.740  19.460  29.470  1.00  0.00            
ATOM     95  C28 GCD     1      22.700  22.590  28.940  1.00  0.00            
ATOM     96  H46 GCD     1      23.350  22.940  28.140  1.00  0.00            
ATOM     97  O23 GCD     1      22.610  23.620  29.850  1.00  0.00            
ATOM     98  C29 GCD     1      21.850  23.510  31.070  1.00  0.00            
ATOM     99  H47 GCD     1      20.810  23.220  30.840  1.00  0.00            
ATOM    100  C30 GCD     1      21.870  24.760  31.990  1.00  0.00            
ATOM    101  H48 GCD     1      22.910  25.100  31.970  1.00  0.00            
ATOM    102  H49 GCD     1      21.620  24.450  33.020  1.00  0.00            
ATOM    103  O24 GCD     1      20.940  25.780  31.630  1.00  0.00            
ATOM    104  H50 GCD     1      21.240  26.140  30.790  1.00  0.00            
ATOM    105  O25 GCD     1      21.380  22.280  28.480  1.00  0.00            
ATOM    106  C31 GCD     1      21.140  22.650  27.150  1.00  0.00            
ATOM    107  H51 GCD     1      22.000  23.130  26.650  1.00  0.00            
ATOM    108  C32 GCD     1      21.070  21.430  26.290  1.00  0.00            
ATOM    109  H52 GCD     1      20.240  20.880  26.750  1.00  0.00            
ATOM    110  O26 GCD     1      22.210  20.660  26.410  1.00  0.00            
ATOM    111  H53 GCD     1      22.320  20.470  27.350  1.00  0.00            
ATOM    112  C33 GCD     1      20.660  21.800  24.830  1.00  0.00            
ATOM    113  H54 GCD     1      21.500  22.400  24.450  1.00  0.00            
ATOM    114  O27 GCD     1      20.380  20.670  23.950  1.00  0.00            
ATOM    115  H55 GCD     1      19.440  20.460  23.960  1.00  0.00            
ATOM    116  C34 GCD     1      19.530  22.790  24.750  1.00  0.00            
ATOM    117  H56 GCD     1      19.620  23.160  23.720  1.00  0.00            
ATOM    118  O28 GCD     1      19.650  23.900  25.630  1.00  0.00            
ATOM    119  C35 GCD     1      19.930  23.580  27.010  1.00  0.00            
ATOM    120  H57 GCD     1      19.000  23.090  27.290  1.00  0.00            
ATOM    121  C36 GCD     1      20.110  24.880  27.750  1.00  0.00            
ATOM    122  H58 GCD     1      20.950  25.460  27.340  1.00  0.00            
ATOM    123  H59 GCD     1      20.500  24.750  28.770  1.00  0.00            
ATOM    124  O29 GCD     1      18.870  25.660  27.750  1.00  0.00            
ATOM    125  H60 GCD     1      18.950  26.300  27.040  1.00  0.00            
ATOM    126  O30 GCD     1      18.280  22.120  25.070  1.00  0.00            
ATOM    127  C37 GCD     1      17.380  22.130  24.020  1.00  0.00            
ATOM    128  H61 GCD     1      17.770  22.580  23.100  1.00  0.00            
ATOM    129  C38 GCD     1      17.000  20.660  23.610  1.00  0.00            
ATOM    130  H62 GCD     1      16.810  20.010  24.480  1.00  0.00            
ATOM    131  O31 GCD     1      17.970  20.010  22.730  1.00  0.00            
ATOM    132  H63 GCD     1      17.820  19.060  22.730  1.00  0.00            
ATOM    133  C39 GCD     1      15.680  20.690  22.800  1.00  0.00            
ATOM    134  H64 GCD     1      15.770  21.320  21.910  1.00  0.00            
ATOM    135  O32 GCD     1      15.260  19.380  22.420  1.00  0.00            
ATOM    136  H65 GCD     1      14.670  19.080  23.120  1.00  0.00            
ATOM    137  C40 GCD     1      14.630  21.370  23.510  1.00  0.00            
ATOM    138  H66 GCD     1      13.780  21.370  22.820  1.00  0.00            
ATOM    139  O33 GCD     1      15.050  22.730  23.540  1.00  0.00            
ATOM    140  C41 GCD     1      16.110  22.870  24.530  1.00  0.00            
ATOM    141  H67 GCD     1      15.840  22.430  25.500  1.00  0.00            
ATOM    142  C42 GCD     1      16.400  24.380  24.730  1.00  0.00            
ATOM    143  H68 GCD     1      17.100  24.550  25.560  1.00  0.00            
ATOM    144  H69 GCD     1      15.460  24.880  25.020  1.00  0.00            
ATOM    145  O34 GCD     1      17.050  25.000  23.610  1.00  0.00            
ATOM    146  H70 GCD     1      17.380  25.820  23.990  1.00  0.00            
ATOM    147  O35 GCD     1      14.310  20.750  24.720  1.00  0.00            
ATOM    148  C43 GCD     1      12.980  20.190  24.900  1.00  0.00            
ATOM    149  H71 GCD     1      12.500  20.050  23.920  1.00  0.00            
ATOM    150  C44 GCD     1      13.190  18.830  25.590  1.00  0.00            
ATOM    151  H72 GCD     1      13.790  19.090  26.470  1.00  0.00            
ATOM    152  O36 GCD     1      13.910  17.830  24.870  1.00  0.00            
ATOM    153  H73 GCD     1      14.810  17.900  25.190  1.00  0.00            
ATOM    154  C45 GCD     1      11.880  18.260  26.030  1.00  0.00            
ATOM    155  H74 GCD     1      11.350  18.140  25.070  1.00  0.00            
ATOM    156  O37 GCD     1      12.000  16.980  26.730  1.00  0.00            
ATOM    157  H75 GCD     1      12.490  16.360  26.180  1.00  0.00            
ATOM    158  C46 GCD     1      11.020  19.180  26.950  1.00  0.00            
ATOM    159  H76 GCD     1       9.970  18.880  27.030  1.00  0.00            
ATOM    160  O38 GCD     1      11.610  19.290  28.240  1.00  0.00            
ATOM    161  O39 GCD     1      10.910  20.410  26.250  1.00  0.00            
ATOM    162  C47 GCD     1      12.180  21.040  25.920  1.00  0.00            
ATOM    163  H77 GCD     1      12.810  21.170  26.810  1.00  0.00            
ATOM    164  C48 GCD     1      11.800  22.420  25.260  1.00  0.00            
ATOM    165  H78 GCD     1      12.700  23.040  25.160  1.00  0.00            
ATOM    166  H79 GCD     1      11.180  22.830  26.070  1.00  0.00            
ATOM    167  O40 GCD     1      11.110  22.350  23.910  1.00  0.00            
ATOM    168  H80 GCD     1      10.280  21.940  24.190  1.00  0.00            
ATOM    169  C1  CV4     2      13.730  24.670  32.110  1.00  0.00            
ATOM    170  C2  CV4     2      14.360  23.950  30.880  1.00  0.00            
ATOM    171  N1  CV4     2      15.380  22.790  31.100  1.00  0.00            
ATOM    172  C3  CV4     2      16.490  23.300  32.010  1.00  0.00            
ATOM    173  C4  CV4     2      17.850  23.640  31.360  1.00  0.00            
ATOM    174  O1  CV4     2      18.490  22.310  31.240  1.00  0.00            
ATOM    175  C5  CV4     2      18.140  21.430  30.230  1.00  0.00            
ATOM    176  C6  CV4     2      18.590  20.040  30.400  1.00  0.00            
ATOM    177  C7  CV4     2      18.680  19.180  29.230  1.00  0.00            
ATOM    178  C8  CV4     2      19.180  17.890  29.360  1.00  0.00            
ATOM    179  C9  CV4     2      19.670  17.480  30.620  1.00  0.00            
ATOM    180  N2  CV4     2      20.190  16.270  30.800  1.00  0.00            
ATOM    181  C10 CV4     2      19.540  18.260  31.760  1.00  0.00            
ATOM    182  C11 CV4     2      19.120  19.610  31.660  1.00  0.00            
ATOM    183  O2  CV4     2      17.450  21.780  29.220  1.00  0.00            
ATOM    184  C12 CV4     2      14.650  21.550  31.780  1.00  0.00            
ATOM    185  C13 CV4     2      15.500  20.340  32.210  1.00  0.00            
ATOM    186  H1  CV4     2      14.520  25.060  32.770  1.00  0.00            
ATOM    187  H2  CV4     2      13.200  25.610  31.890  1.00  0.00            
ATOM    188  H3  CV4     2      13.220  23.990  32.800  1.00  0.00            
ATOM    189  H4  CV4     2      14.740  24.660  30.140  1.00  0.00            
ATOM    190  H5  CV4     2      13.530  23.510  30.340  1.00  0.00            
ATOM    191  H6  CV4     2      15.780  22.450  30.220  1.00  0.00            
ATOM    192  H7  CV4     2      16.660  22.510  32.750  1.00  0.00            
ATOM    193  H8  CV4     2      16.080  24.120  32.590  1.00  0.00            
ATOM    194  H9  CV4     2      18.390  24.320  32.030  1.00  0.00            
ATOM    195  H10 CV4     2      17.790  24.120  30.370  1.00  0.00            
ATOM    196  H11 CV4     2      18.440  19.560  28.240  1.00  0.00            
ATOM    197  H12 CV4     2      19.350  17.220  28.530  1.00  0.00            
ATOM    198  H13 CV4     2      20.380  16.090  31.770  1.00  0.00            
ATOM    199  H14 CV4     2      19.720  15.580  30.220  1.00  0.00            
ATOM    200  H15 CV4     2      19.920  17.950  32.740  1.00  0.00            
ATOM    201  H16 CV4     2      19.020  20.240  32.530  1.00  0.00            
ATOM    202  H17 CV4     2      13.940  21.320  30.990  1.00  0.00            
ATOM    203  H18 CV4     2      14.060  21.830  32.650  1.00  0.00            
ATOM    204  H19 CV4     2      16.170  20.590  33.040  1.00  0.00            
ATOM    205  H20 CV4     2      15.020  19.410  32.530  1.00  0.00            
ATOM    206  H21 CV4     2      16.110  19.980  31.380  1.00  0.00            
TER
ENDMDL
MODEL        1
ATOM      1  H1  GCD     1      17.220  32.340  28.060  1.00  0.00            
ATOM      2  O1  GCD     1      16.360  31.980  27.830  1.00  0.00            
ATOM      3  C1  GCD     1      16.620  31.540  26.500  1.00  0.00            
ATOM      4  H2  GCD     1      16.820  32.400  25.840  1.00  0.00            
ATOM      5  H3  GCD     1      17.550  30.950  26.520  1.00  0.00            
ATOM      6  C2  GCD     1      15.540  30.650  26.020  1.00  0.00            
ATOM      7  H4  GCD     1      15.520  30.020  26.920  1.00  0.00            
ATOM      8  C3  GCD     1      15.920  29.850  24.680  1.00  0.00            
ATOM      9  H5  GCD     1      16.300  30.580  23.950  1.00  0.00            
ATOM     10  C4  GCD     1      14.710  29.190  24.070  1.00  0.00            
ATOM     11  H6  GCD     1      14.390  28.360  24.720  1.00  0.00            
ATOM     12  O2  GCD     1      15.180  28.650  22.850  1.00  0.00            
ATOM     13  H7  GCD     1      14.770  27.780  22.800  1.00  0.00            
ATOM     14  C5  GCD     1      13.520  30.180  23.940  1.00  0.00            
ATOM     15  H8  GCD     1      13.770  31.050  23.310  1.00  0.00            
ATOM     16  O3  GCD     1      12.340  29.560  23.380  1.00  0.00            
ATOM     17  H9  GCD     1      11.960  29.020  24.080  1.00  0.00            
ATOM     18  C6  GCD     1      13.190  30.710  25.400  1.00  0.00            
ATOM     19  O4  GCD     1      14.360  31.380  25.900  1.00  0.00            
ATOM     20  H10 GCD     1      12.510  31.560  25.280  1.00  0.00            
ATOM     21  O5  GCD     1      12.820  29.720  26.330  1.00  0.00            
ATOM     22  C7  GCD     1      11.470  29.620  26.730  1.00  0.00            
ATOM     23  H11 GCD     1      10.900  30.260  26.040  1.00  0.00            
ATOM     24  C8  GCD     1      11.100  28.160  26.730  1.00  0.00            
ATOM     25  H12 GCD     1      11.780  27.660  27.420  1.00  0.00            
ATOM     26  O6  GCD     1      11.190  27.550  25.430  1.00  0.00            
ATOM     27  H13 GCD     1      10.950  26.620  25.460  1.00  0.00            
ATOM     28  C9  GCD     1       9.670  28.040  27.290  1.00  0.00            
ATOM     29  H14 GCD     1       9.000  28.550  26.580  1.00  0.00            
ATOM     30  O7  GCD     1       9.310  26.670  27.390  1.00  0.00            
ATOM     31  H15 GCD     1       9.470  26.220  26.550  1.00  0.00            
ATOM     32  C10 GCD     1       9.480  28.680  28.640  1.00  0.00            
ATOM     33  H16 GCD     1       8.460  28.770  29.000  1.00  0.00            
ATOM     34  O8  GCD     1       9.970  30.060  28.530  1.00  0.00            
ATOM     35  C11 GCD     1      11.330  30.200  28.110  1.00  0.00            
ATOM     36  H17 GCD     1      11.910  29.670  28.870  1.00  0.00            
ATOM     37  C12 GCD     1      11.690  31.700  28.170  1.00  0.00            
ATOM     38  H18 GCD     1      12.780  31.760  28.040  1.00  0.00            
ATOM     39  H19 GCD     1      11.400  32.120  29.140  1.00  0.00            
ATOM     40  O9  GCD     1      11.020  32.440  27.160  1.00  0.00            
ATOM     41  H20 GCD     1      10.990  33.360  27.440  1.00  0.00            
ATOM     42  O10 GCD     1      10.270  27.940  29.600  1.00  0.00            
ATOM     43  C13 GCD     1       9.690  27.770  30.860  1.00  0.00            
ATOM     44  H21 GCD     1       8.990  28.550  31.190  1.00  0.00            
ATOM     45  C14 GCD     1       9.070  26.370  30.920  1.00  0.00            
ATOM     46  H22 GCD     1       9.780  25.640  30.510  1.00  0.00            
ATOM     47  O11 GCD     1       7.960  26.320  29.980  1.00  0.00            
ATOM     48  H23 GCD     1       8.230  26.700  29.140  1.00  0.00            
ATOM     49  C15 GCD     1       8.720  25.920  32.350  1.00  0.00            
ATOM     50  H24 GCD     1       7.840  26.470  32.700  1.00  0.00            
ATOM     51  O12 GCD     1       8.430  24.550  32.310  1.00  0.00            
ATOM     52  H25 GCD     1       9.260  24.060  32.190  1.00  0.00            
ATOM     53  C16 GCD     1       9.900  26.210  33.260  1.00  0.00            
ATOM     54  H26 GCD     1       9.560  25.990  34.270  1.00  0.00            
ATOM     55  O13 GCD     1      10.240  27.600  33.100  1.00  0.00            
ATOM     56  C17 GCD     1      10.810  27.970  31.870  1.00  0.00            
ATOM     57  H27 GCD     1      11.650  27.290  31.700  1.00  0.00            
ATOM     58  C18 GCD     1      11.240  29.460  32.050  1.00  0.00            
ATOM     59  H28 GCD     1      10.370  29.980  32.460  1.00  0.00            
ATOM     60  H29 GCD     1      11.360  29.880  31.040  1.00  0.00            
ATOM     61  O14 GCD     1      12.460  29.590  32.780  1.00  0.00            
ATOM     62  H30 GCD     1      12.280  29.390  33.710  1.00  0.00            
ATOM     63  O15 GCD     1      10.990  25.370  32.760  1.00  0.00            
ATOM     64  C19 GCD     1      11.260  24.330  33.540  1.00  0.00            
ATOM     65  H31 GCD     1      10.380  24.000  34.100  1.00  0.00            
ATOM     66  C20 GCD     1      11.660  23.210  32.620  1.00  0.00            
ATOM     67  H32 GCD     1      12.530  23.470  32.000  1.00  0.00            
ATOM     68  O16 GCD     1      10.540  22.830  31.860  1.00  0.00            
ATOM     69  H33 GCD     1      10.600  21.900  31.650  1.00  0.00            
ATOM     70  C21 GCD     1      12.260  22.040  33.370  1.00  0.00            
ATOM     71  H34 GCD     1      11.420  21.570  33.900  1.00  0.00            
ATOM     72  O17 GCD     1      12.790  20.930  32.570  1.00  0.00            
ATOM     73  H35 GCD     1      13.720  21.140  32.440  1.00  0.00            
ATOM     74  C22 GCD     1      13.240  22.440  34.410  1.00  0.00            
ATOM     75  H36 GCD     1      13.540  21.590  35.020  1.00  0.00            
ATOM     76  O18 GCD     1      12.620  23.430  35.200  1.00  0.00            
ATOM     77  C23 GCD     1      12.390  24.670  34.530  1.00  0.00            
ATOM     78  H37 GCD     1      13.240  24.910  33.890  1.00  0.00            
ATOM     79  C24 GCD     1      12.090  25.810  35.490  1.00  0.00            
ATOM     80  H38 GCD     1      11.070  25.770  35.900  1.00  0.00            
ATOM     81  H39 GCD     1      12.090  26.730  34.900  1.00  0.00            
ATOM     82  O19 GCD     1      13.080  25.930  36.440  1.00  0.00            
ATOM     83  H40 GCD     1      13.250  25.080  36.880  1.00  0.00            
ATOM     84  O20 GCD     1      14.380  22.900  33.690  1.00  0.00            
ATOM     85  C25 GCD     1      15.640  22.300  34.080  1.00  0.00            
ATOM     86  H41 GCD     1      15.510  21.420  34.730  1.00  0.00            
ATOM     87  C26 GCD     1      16.320  21.840  32.730  1.00  0.00            
ATOM     88  H42 GCD     1      16.520  22.720  32.110  1.00  0.00            
ATOM     89  O21 GCD     1      15.520  20.900  32.070  1.00  0.00            
ATOM     90  H43 GCD     1      16.060  20.210  31.670  1.00  0.00            
ATOM     91  C27 GCD     1      17.710  21.340  33.050  1.00  0.00            
ATOM     92  H44 GCD     1      17.490  20.500  33.720  1.00  0.00            
ATOM     93  O22 GCD     1      18.400  20.860  31.890  1.00  0.00            
ATOM     94  H45 GCD     1      18.450  21.450  31.120  1.00  0.00            
ATOM     95  C28 GCD     1      18.550  22.280  33.920  1.00  0.00            
ATOM     96  H46 GCD     1      19.480  21.740  34.130  1.00  0.00            
ATOM     97  O23 GCD     1      17.830  22.720  35.080  1.00  0.00            
ATOM     98  C29 GCD     1      16.600  23.360  34.700  1.00  0.00            
ATOM     99  H47 GCD     1      16.700  24.180  33.980  1.00  0.00            
ATOM    100  C30 GCD     1      15.990  24.020  35.940  1.00  0.00            
ATOM    101  H48 GCD     1      15.620  23.210  36.580  1.00  0.00            
ATOM    102  H49 GCD     1      15.130  24.620  35.620  1.00  0.00            
ATOM    103  O24 GCD     1      16.900  24.820  36.640  1.00  0.00            
ATOM    104  H50 GCD     1      17.690  24.270  36.650  1.00  0.00            
ATOM    105  O25 GCD     1      18.780  23.400  33.060  1.00  0.00            
ATOM    106  C31 GCD     1      20.010  24.040  33.160  1.00  0.00            
ATOM    107  H51 GCD     1      20.340  23.900  34.200  1.00  0.00            
ATOM    108  C32 GCD     1      20.960  23.340  32.210  1.00  0.00            
ATOM    109  H52 GCD     1      20.420  23.320  31.250  1.00  0.00            
ATOM    110  O26 GCD     1      21.230  22.070  32.700  1.00  0.00            
ATOM    111  H53 GCD     1      20.960  21.530  31.960  1.00  0.00            
ATOM    112  C33 GCD     1      22.340  24.140  32.140  1.00  0.00            
ATOM    113  H54 GCD     1      22.800  24.060  33.140  1.00  0.00            
ATOM    114  O27 GCD     1      23.240  23.680  31.150  1.00  0.00            
ATOM    115  H55 GCD     1      22.680  23.370  30.430  1.00  0.00            
ATOM    116  C34 GCD     1      22.080  25.600  31.800  1.00  0.00            
ATOM    117  H56 GCD     1      23.010  26.170  31.830  1.00  0.00            
ATOM    118  O28 GCD     1      21.160  26.070  32.740  1.00  0.00            
ATOM    119  C35 GCD     1      19.890  25.540  32.800  1.00  0.00            
ATOM    120  H57 GCD     1      19.340  25.740  31.870  1.00  0.00            
ATOM    121  C36 GCD     1      19.180  26.290  33.840  1.00  0.00            
ATOM    122  H58 GCD     1      19.620  26.060  34.820  1.00  0.00            
ATOM    123  H59 GCD     1      18.110  26.020  33.780  1.00  0.00            
ATOM    124  O29 GCD     1      19.360  27.730  33.620  1.00  0.00            
ATOM    125  H60 GCD     1      20.280  27.910  33.390  1.00  0.00            
ATOM    126  O30 GCD     1      21.470  25.690  30.530  1.00  0.00            
ATOM    127  C37 GCD     1      22.260  25.950  29.450  1.00  0.00            
ATOM    128  H61 GCD     1      23.290  25.790  29.770  1.00  0.00            
ATOM    129  C38 GCD     1      21.870  24.910  28.460  1.00  0.00            
ATOM    130  H62 GCD     1      20.780  24.990  28.350  1.00  0.00            
ATOM    131  O31 GCD     1      22.180  23.570  28.720  1.00  0.00            
ATOM    132  H63 GCD     1      21.820  23.060  27.990  1.00  0.00            
ATOM    133  C39 GCD     1      22.530  25.240  27.080  1.00  0.00            
ATOM    134  H64 GCD     1      23.620  25.160  27.110  1.00  0.00            
ATOM    135  O32 GCD     1      22.060  24.330  26.020  1.00  0.00            
ATOM    136  H65 GCD     1      21.100  24.370  26.080  1.00  0.00            
ATOM    137  C40 GCD     1      22.200  26.690  26.650  1.00  0.00            
ATOM    138  H66 GCD     1      22.630  26.900  25.670  1.00  0.00            
ATOM    139  O33 GCD     1      22.700  27.560  27.670  1.00  0.00            
ATOM    140  C41 GCD     1      22.000  27.420  28.900  1.00  0.00            
ATOM    141  H67 GCD     1      20.930  27.670  28.860  1.00  0.00            
ATOM    142  C42 GCD     1      22.740  28.350  29.890  1.00  0.00            
ATOM    143  H68 GCD     1      22.240  28.260  30.870  1.00  0.00            
ATOM    144  H69 GCD     1      22.680  29.380  29.520  1.00  0.00            
ATOM    145  O34 GCD     1      24.160  28.050  30.110  1.00  0.00            
ATOM    146  H70 GCD     1      24.380  28.260  31.020  1.00  0.00            
ATOM    147  O35 GCD     1      20.770  26.880  26.580  1.00  0.00            
ATOM    148  C43 GCD     1      20.280  27.590  25.530  1.00  0.00            
ATOM    149  H71 GCD     1      20.950  27.730  24.680  1.00  0.00            
ATOM    150  C44 GCD     1      19.020  26.860  24.920  1.00  0.00            
ATOM    151  H72 GCD     1      18.280  26.630  25.690  1.00  0.00            
ATOM    152  O36 GCD     1      19.440  25.570  24.530  1.00  0.00            
ATOM    153  H73 GCD     1      18.700  25.340  23.950  1.00  0.00            
ATOM    154  C45 GCD     1      18.510  27.630  23.720  1.00  0.00            
ATOM    155  H74 GCD     1      19.370  27.710  23.050  1.00  0.00            
ATOM    156  O37 GCD     1      17.400  26.990  23.110  1.00  0.00            
ATOM    157  H75 GCD     1      16.730  27.680  23.020  1.00  0.00            
ATOM    158  C46 GCD     1      18.130  29.020  24.190  1.00  0.00            
ATOM    159  H76 GCD     1      17.980  29.750  23.390  1.00  0.00            
ATOM    160  O38 GCD     1      16.950  29.030  25.060  1.00  0.00            
ATOM    161  O39 GCD     1      19.270  29.550  24.740  1.00  0.00            
ATOM    162  C47 GCD     1      19.820  28.980  25.930  1.00  0.00            
ATOM    163  H77 GCD     1      19.080  28.900  26.740  1.00  0.00            
ATOM    164  C48 GCD     1      20.880  29.940  26.500  1.00  0.00            
ATOM    165  H78 GCD     1      21.810  29.860  25.920  1.00  0.00            
ATOM    166  H79 GCD     1      21.170  29.590  27.500  1.00  0.00            
ATOM    167  O40 GCD     1      20.320  31.280  26.610  1.00  0.00            
ATOM    168  H80 GCD     1      19.980  31.620  25.780  1.00  0.00            
ATOM    169  C1  CV4     2      18.880  29.120  30.190  1.00  0.00            
ATOM    170  C2  CV4     2      17.960  30.030  31.020  1.00  0.00            
ATOM    171  N1  CV4     2      16.640  29.380  31.320  1.00  0.00            
ATOM    172  C3  CV4     2      16.790  28.210  32.260  1.00  0.00            
ATOM    173  C4  CV4     2      15.470  27.560  32.750  1.00  0.00            
ATOM    174  O1  CV4     2      14.820  26.970  31.630  1.00  0.00            
ATOM    175  C5  CV4     2      15.290  25.860  31.080  1.00  0.00            
ATOM    176  C6  CV4     2      14.410  25.150  30.120  1.00  0.00            
ATOM    177  C7  CV4     2      14.840  23.890  29.610  1.00  0.00            
ATOM    178  C8  CV4     2      13.960  23.160  28.790  1.00  0.00            
ATOM    179  C9  CV4     2      12.760  23.730  28.360  1.00  0.00            
ATOM    180  N2  CV4     2      12.020  23.150  27.420  1.00  0.00            
ATOM    181  C10 CV4     2      12.410  24.990  28.830  1.00  0.00            
ATOM    182  C11 CV4     2      13.220  25.770  29.670  1.00  0.00            
ATOM    183  O2  CV4     2      16.410  25.460  31.300  1.00  0.00            
ATOM    184  C12 CV4     2      15.870  30.560  31.980  1.00  0.00            
ATOM    185  C13 CV4     2      15.120  31.430  30.940  1.00  0.00            
ATOM    186  H1  CV4     2      19.460  28.440  30.820  1.00  0.00            
ATOM    187  H2  CV4     2      18.430  28.490  29.400  1.00  0.00            
ATOM    188  H3  CV4     2      19.650  29.740  29.720  1.00  0.00            
ATOM    189  H4  CV4     2      17.810  30.980  30.500  1.00  0.00            
ATOM    190  H5  CV4     2      18.490  30.200  31.960  1.00  0.00            
ATOM    191  H6  CV4     2      16.220  29.110  30.420  1.00  0.00            
ATOM    192  H7  CV4     2      17.340  28.570  33.130  1.00  0.00            
ATOM    193  H8  CV4     2      17.300  27.430  31.700  1.00  0.00            
ATOM    194  H9  CV4     2      14.810  28.330  33.160  1.00  0.00            
ATOM    195  H10 CV4     2      15.570  26.800  33.540  1.00  0.00            
ATOM    196  H11 CV4     2      15.810  23.490  29.870  1.00  0.00            
ATOM    197  H12 CV4     2      14.230  22.180  28.410  1.00  0.00            
ATOM    198  H13 CV4     2      12.190  22.170  27.200  1.00  0.00            
ATOM    199  H14 CV4     2      11.040  23.400  27.530  1.00  0.00            
ATOM    200  H15 CV4     2      11.420  25.300  28.530  1.00  0.00            
ATOM    201  H16 CV4     2      12.930  26.760  30.030  1.00  0.00            
ATOM    202  H17 CV4     2      16.530  31.060  32.700  1.00  0.00            
ATOM    203  H18 CV4     2      15.020  30.080  32.490  1.00  0.00            
ATOM    204  H19 CV4     2      15.720  32.120  30.330  1.00  0.00            
ATOM    205  H20 CV4     2      14.420  30.840  30.350  1.00  0.00            
ATOM    206  H21 CV4     2      14.510  32.180  31.460  1.00  0.00            
TER
ENDMDL
MODEL        1
ATOM      1  H1  GCD     1      12.690  20.350  31.040  1.00  0.00            
ATOM      2  O1  GCD     1      13.490  20.700  30.630  1.00  0.00            
ATOM      3  C1  GCD     1      13.450  20.120  29.340  1.00  0.00            
ATOM      4  H2  GCD     1      12.440  19.830  29.040  1.00  0.00            
ATOM      5  H3  GCD     1      13.810  20.730  28.500  1.00  0.00            
ATOM      6  C2  GCD     1      14.220  18.810  29.410  1.00  0.00            
ATOM      7  H4  GCD     1      15.240  19.000  29.760  1.00  0.00            
ATOM      8  C3  GCD     1      14.210  18.140  28.050  1.00  0.00            
ATOM      9  H5  GCD     1      13.160  18.110  27.770  1.00  0.00            
ATOM     10  C4  GCD     1      14.770  16.700  28.250  1.00  0.00            
ATOM     11  H6  GCD     1      15.840  16.760  28.510  1.00  0.00            
ATOM     12  O2  GCD     1      14.720  16.010  26.990  1.00  0.00            
ATOM     13  H7  GCD     1      14.950  15.110  27.250  1.00  0.00            
ATOM     14  C5  GCD     1      14.020  15.980  29.300  1.00  0.00            
ATOM     15  H8  GCD     1      12.960  15.960  29.000  1.00  0.00            
ATOM     16  O3  GCD     1      14.560  14.690  29.380  1.00  0.00            
ATOM     17  H9  GCD     1      15.330  14.720  29.960  1.00  0.00            
ATOM     18  C6  GCD     1      14.130  16.730  30.620  1.00  0.00            
ATOM     19  O4  GCD     1      13.610  18.020  30.370  1.00  0.00            
ATOM     20  H10 GCD     1      13.490  16.210  31.350  1.00  0.00            
ATOM     21  O5  GCD     1      15.410  16.810  31.080  1.00  0.00            
ATOM     22  C7  GCD     1      15.720  15.980  32.210  1.00  0.00            
ATOM     23  H11 GCD     1      14.880  15.480  32.710  1.00  0.00            
ATOM     24  C8  GCD     1      16.890  15.070  31.850  1.00  0.00            
ATOM     25  H12 GCD     1      17.700  15.540  31.270  1.00  0.00            
ATOM     26  O6  GCD     1      16.430  13.940  31.100  1.00  0.00            
ATOM     27  H13 GCD     1      17.210  13.420  30.920  1.00  0.00            
ATOM     28  C9  GCD     1      17.370  14.600  33.250  1.00  0.00            
ATOM     29  H14 GCD     1      16.550  14.130  33.810  1.00  0.00            
ATOM     30  O7  GCD     1      18.390  13.580  33.090  1.00  0.00            
ATOM     31  H15 GCD     1      19.260  13.970  33.000  1.00  0.00            
ATOM     32  C10 GCD     1      17.730  15.660  34.210  1.00  0.00            
ATOM     33  H16 GCD     1      18.080  15.230  35.160  1.00  0.00            
ATOM     34  O8  GCD     1      16.600  16.500  34.420  1.00  0.00            
ATOM     35  C11 GCD     1      16.180  17.070  33.240  1.00  0.00            
ATOM     36  H17 GCD     1      17.030  17.620  32.810  1.00  0.00            
ATOM     37  C12 GCD     1      15.070  18.200  33.480  1.00  0.00            
ATOM     38  H18 GCD     1      14.780  18.720  32.560  1.00  0.00            
ATOM     39  H19 GCD     1      15.380  18.910  34.260  1.00  0.00            
ATOM     40  O9  GCD     1      13.810  17.580  33.920  1.00  0.00            
ATOM     41  H20 GCD     1      14.070  16.980  34.630  1.00  0.00            
ATOM     42  O10 GCD     1      18.830  16.440  33.660  1.00  0.00            
ATOM     43  C13 GCD     1      20.110  16.090  34.100  1.00  0.00            
ATOM     44  H21 GCD     1      20.060  15.230  34.780  1.00  0.00            
ATOM     45  C14 GCD     1      21.170  15.920  32.910  1.00  0.00            
ATOM     46  H22 GCD     1      21.200  16.810  32.270  1.00  0.00            
ATOM     47  O11 GCD     1      20.950  14.710  32.020  1.00  0.00            
ATOM     48  H23 GCD     1      21.820  14.520  31.660  1.00  0.00            
ATOM     49  C15 GCD     1      22.560  15.840  33.560  1.00  0.00            
ATOM     50  H24 GCD     1      22.530  15.050  34.320  1.00  0.00            
ATOM     51  O12 GCD     1      23.510  15.630  32.590  1.00  0.00            
ATOM     52  H25 GCD     1      23.990  16.470  32.570  1.00  0.00            
ATOM     53  C16 GCD     1      22.840  17.110  34.380  1.00  0.00            
ATOM     54  H26 GCD     1      23.850  17.020  34.790  1.00  0.00            
ATOM     55  O13 GCD     1      21.810  17.280  35.300  1.00  0.00            
ATOM     56  C17 GCD     1      20.490  17.410  34.810  1.00  0.00            
ATOM     57  H27 GCD     1      20.470  18.310  34.190  1.00  0.00            
ATOM     58  C18 GCD     1      19.490  17.690  35.960  1.00  0.00            
ATOM     59  H28 GCD     1      18.580  18.140  35.530  1.00  0.00            
ATOM     60  H29 GCD     1      19.880  18.520  36.570  1.00  0.00            
ATOM     61  O14 GCD     1      19.180  16.550  36.760  1.00  0.00            
ATOM     62  H30 GCD     1      18.950  16.770  37.670  1.00  0.00            
ATOM     63  O15 GCD     1      22.880  18.220  33.470  1.00  0.00            
ATOM     64  C19 GCD     1      23.860  19.220  33.550  1.00  0.00            
ATOM     65  H31 GCD     1      24.350  19.080  34.520  1.00  0.00            
ATOM     66  C20 GCD     1      24.900  18.940  32.530  1.00  0.00            
ATOM     67  H32 GCD     1      24.490  18.900  31.510  1.00  0.00            
ATOM     68  O16 GCD     1      25.570  17.700  32.870  1.00  0.00            
ATOM     69  H33 GCD     1      26.300  17.620  32.250  1.00  0.00            
ATOM     70  C21 GCD     1      25.840  20.070  32.520  1.00  0.00            
ATOM     71  H34 GCD     1      26.400  19.960  33.460  1.00  0.00            
ATOM     72  O17 GCD     1      26.840  19.850  31.480  1.00  0.00            
ATOM     73  H35 GCD     1      26.490  19.970  30.590  1.00  0.00            
ATOM     74  C22 GCD     1      25.180  21.450  32.330  1.00  0.00            
ATOM     75  H36 GCD     1      25.870  22.270  32.540  1.00  0.00            
ATOM     76  O18 GCD     1      24.120  21.600  33.350  1.00  0.00            
ATOM     77  C23 GCD     1      23.190  20.530  33.270  1.00  0.00            
ATOM     78  H37 GCD     1      22.770  20.400  32.260  1.00  0.00            
ATOM     79  C24 GCD     1      22.110  20.840  34.290  1.00  0.00            
ATOM     80  H38 GCD     1      22.600  20.940  35.260  1.00  0.00            
ATOM     81  H39 GCD     1      21.390  20.010  34.260  1.00  0.00            
ATOM     82  O19 GCD     1      21.440  22.080  34.030  1.00  0.00            
ATOM     83  H40 GCD     1      21.910  22.860  34.340  1.00  0.00            
ATOM     84  O20 GCD     1      24.600  21.550  31.040  1.00  0.00            
ATOM     85  C25 GCD     1      25.180  22.390  30.110  1.00  0.00            
ATOM     86  H41 GCD     1      26.200  22.530  30.490  1.00  0.00            
ATOM     87  C26 GCD     1      25.370  21.680  28.730  1.00  0.00            
ATOM     88  H42 GCD     1      24.380  21.300  28.430  1.00  0.00            
ATOM     89  O21 GCD     1      26.340  20.620  28.890  1.00  0.00            
ATOM     90  H43 GCD     1      26.300  19.950  28.200  1.00  0.00            
ATOM     91  C27 GCD     1      25.860  22.710  27.650  1.00  0.00            
ATOM     92  H44 GCD     1      26.920  22.900  27.870  1.00  0.00            
ATOM     93  O22 GCD     1      25.800  22.200  26.330  1.00  0.00            
ATOM     94  H45 GCD     1      26.620  21.700  26.200  1.00  0.00            
ATOM     95  C28 GCD     1      25.030  24.070  27.750  1.00  0.00            
ATOM     96  H46 GCD     1      25.490  24.830  27.100  1.00  0.00            
ATOM     97  O23 GCD     1      25.070  24.480  29.100  1.00  0.00            
ATOM     98  C29 GCD     1      24.400  23.660  30.030  1.00  0.00            
ATOM     99  H47 GCD     1      23.430  23.380  29.610  1.00  0.00            
ATOM    100  C30 GCD     1      24.170  24.340  31.390  1.00  0.00            
ATOM    101  H48 GCD     1      25.100  24.380  31.970  1.00  0.00            
ATOM    102  H49 GCD     1      23.480  23.700  31.950  1.00  0.00            
ATOM    103  O24 GCD     1      23.540  25.610  31.270  1.00  0.00            
ATOM    104  H50 GCD     1      24.150  26.130  30.740  1.00  0.00            
ATOM    105  O25 GCD     1      23.770  23.780  27.320  1.00  0.00            
ATOM    106  C31 GCD     1      23.290  24.700  26.320  1.00  0.00            
ATOM    107  H51 GCD     1      24.030  25.480  26.090  1.00  0.00            
ATOM    108  C32 GCD     1      23.010  23.940  24.990  1.00  0.00            
ATOM    109  H52 GCD     1      22.380  23.060  25.170  1.00  0.00            
ATOM    110  O26 GCD     1      24.270  23.480  24.440  1.00  0.00            
ATOM    111  H53 GCD     1      24.790  23.070  25.140  1.00  0.00            
ATOM    112  C33 GCD     1      22.370  24.950  23.990  1.00  0.00            
ATOM    113  H54 GCD     1      23.210  25.640  23.840  1.00  0.00            
ATOM    114  O27 GCD     1      22.010  24.300  22.750  1.00  0.00            
ATOM    115  H55 GCD     1      22.750  23.730  22.510  1.00  0.00            
ATOM    116  C34 GCD     1      21.140  25.630  24.570  1.00  0.00            
ATOM    117  H56 GCD     1      20.870  26.490  23.950  1.00  0.00            
ATOM    118  O28 GCD     1      21.500  26.280  25.760  1.00  0.00            
ATOM    119  C35 GCD     1      22.070  25.400  26.830  1.00  0.00            
ATOM    120  H57 GCD     1      21.390  24.620  27.190  1.00  0.00            
ATOM    121  C36 GCD     1      22.350  26.380  27.960  1.00  0.00            
ATOM    122  H58 GCD     1      23.160  27.050  27.630  1.00  0.00            
ATOM    123  H59 GCD     1      22.760  25.740  28.750  1.00  0.00            
ATOM    124  O29 GCD     1      21.090  27.010  28.460  1.00  0.00            
ATOM    125  H60 GCD     1      20.680  27.470  27.720  1.00  0.00            
ATOM    126  O30 GCD     1      20.160  24.610  24.800  1.00  0.00            
ATOM    127  C37 GCD     1      18.850  24.760  24.180  1.00  0.00            
ATOM    128  H61 GCD     1      18.770  25.720  23.650  1.00  0.00            
ATOM    129  C38 GCD     1      18.560  23.640  23.210  1.00  0.00            
ATOM    130  H62 GCD     1      19.020  22.730  23.630  1.00  0.00            
ATOM    131  O31 GCD     1      19.380  24.030  22.090  1.00  0.00            
ATOM    132  H63 GCD     1      20.220  24.310  22.450  1.00  0.00            
ATOM    133  C39 GCD     1      17.110  23.380  22.860  1.00  0.00            
ATOM    134  H64 GCD     1      16.860  24.110  22.080  1.00  0.00            
ATOM    135  O32 GCD     1      16.910  22.060  22.220  1.00  0.00            
ATOM    136  H65 GCD     1      17.200  21.420  22.880  1.00  0.00            
ATOM    137  C40 GCD     1      16.260  23.490  24.050  1.00  0.00            
ATOM    138  H66 GCD     1      15.220  23.330  23.780  1.00  0.00            
ATOM    139  O33 GCD     1      16.490  24.620  24.770  1.00  0.00            
ATOM    140  C41 GCD     1      17.810  24.680  25.320  1.00  0.00            
ATOM    141  H67 GCD     1      17.900  23.880  26.060  1.00  0.00            
ATOM    142  C42 GCD     1      17.800  25.970  26.150  1.00  0.00            
ATOM    143  H68 GCD     1      18.740  26.060  26.700  1.00  0.00            
ATOM    144  H69 GCD     1      16.930  26.010  26.820  1.00  0.00            
ATOM    145  O34 GCD     1      17.690  27.210  25.350  1.00  0.00            
ATOM    146  H70 GCD     1      16.840  27.350  24.910  1.00  0.00            
ATOM    147  O35 GCD     1      16.540  22.310  24.870  1.00  0.00            
ATOM    148  C43 GCD     1      15.510  21.310  24.810  1.00  0.00            
ATOM    149  H71 GCD     1      14.860  21.380  23.930  1.00  0.00            
ATOM    150  C44 GCD     1      16.280  20.000  24.840  1.00  0.00            
ATOM    151  H72 GCD     1      16.890  19.790  25.730  1.00  0.00            
ATOM    152  O36 GCD     1      17.130  19.960  23.680  1.00  0.00            
ATOM    153  H73 GCD     1      17.530  19.090  23.650  1.00  0.00            
ATOM    154  C45 GCD     1      15.250  18.940  24.730  1.00  0.00            
ATOM    155  H74 GCD     1      14.670  19.060  23.800  1.00  0.00            
ATOM    156  O37 GCD     1      15.890  17.660  24.650  1.00  0.00            
ATOM    157  H75 GCD     1      15.510  17.220  25.430  1.00  0.00            
ATOM    158  C46 GCD     1      14.270  19.030  25.890  1.00  0.00            
ATOM    159  H76 GCD     1      13.450  18.320  25.700  1.00  0.00            
ATOM    160  O38 GCD     1      15.030  18.800  27.070  1.00  0.00            
ATOM    161  O39 GCD     1      13.650  20.360  26.000  1.00  0.00            
ATOM    162  C47 GCD     1      14.610  21.460  26.050  1.00  0.00            
ATOM    163  H77 GCD     1      15.190  21.350  26.970  1.00  0.00            
ATOM    164  C48 GCD     1      13.790  22.780  26.140  1.00  0.00            
ATOM    165  H78 GCD     1      14.520  23.610  26.080  1.00  0.00            
ATOM    166  H79 GCD     1      13.150  22.770  27.020  1.00  0.00            
ATOM    167  O40 GCD     1      12.960  22.900  24.980  1.00  0.00            
ATOM    168  H80 GCD     1      12.330  22.180  25.000  1.00  0.00            
ATOM    169  C1  CV4     2      16.200  21.970  32.540  1.00  0.00            
ATOM    170  C2  CV4     2      16.820  22.150  31.130  1.00  0.00            
ATOM    171  N1  CV4     2      18.220  21.500  30.860  1.00  0.00            
ATOM    172  C3  CV4     2      19.300  22.420  31.490  1.00  0.00            
ATOM    173  C4  CV4     2      19.900  23.450  30.510  1.00  0.00            
ATOM    174  O1  CV4     2      20.520  22.690  29.440  1.00  0.00            
ATOM    175  C5  CV4     2      19.800  22.460  28.360  1.00  0.00            
ATOM    176  C6  CV4     2      20.510  21.750  27.240  1.00  0.00            
ATOM    177  C7  CV4     2      19.800  21.330  26.130  1.00  0.00            
ATOM    178  C8  CV4     2      20.480  20.730  25.050  1.00  0.00            
ATOM    179  C9  CV4     2      21.820  20.440  25.140  1.00  0.00            
ATOM    180  N2  CV4     2      22.450  19.740  24.190  1.00  0.00            
ATOM    181  C10 CV4     2      22.510  20.770  26.260  1.00  0.00            
ATOM    182  C11 CV4     2      21.870  21.550  27.190  1.00  0.00            
ATOM    183  O2  CV4     2      18.660  22.840  28.240  1.00  0.00            
ATOM    184  C12 CV4     2      18.250  20.030  31.350  1.00  0.00            
ATOM    185  C13 CV4     2      19.410  19.040  30.860  1.00  0.00            
ATOM    186  H1  CV4     2      16.820  22.240  33.400  1.00  0.00            
ATOM    187  H2  CV4     2      15.350  22.670  32.620  1.00  0.00            
ATOM    188  H3  CV4     2      15.810  20.950  32.690  1.00  0.00            
ATOM    189  H4  CV4     2      17.090  23.200  31.050  1.00  0.00            
ATOM    190  H5  CV4     2      16.150  21.910  30.300  1.00  0.00            
ATOM    191  H6  CV4     2      18.230  21.420  29.830  1.00  0.00            
ATOM    192  H7  CV4     2      20.170  21.800  31.740  1.00  0.00            
ATOM    193  H8  CV4     2      19.050  22.890  32.440  1.00  0.00            
ATOM    194  H9  CV4     2      20.710  23.940  31.080  1.00  0.00            
ATOM    195  H10 CV4     2      19.190  24.260  30.280  1.00  0.00            
ATOM    196  H11 CV4     2      18.710  21.340  26.090  1.00  0.00            
ATOM    197  H12 CV4     2      19.970  20.240  24.220  1.00  0.00            
ATOM    198  H13 CV4     2      23.420  19.560  24.440  1.00  0.00            
ATOM    199  H14 CV4     2      22.240  19.770  23.200  1.00  0.00            
ATOM    200  H15 CV4     2      23.580  20.610  26.240  1.00  0.00            
ATOM    201  H16 CV4     2      22.350  21.910  28.100  1.00  0.00            
ATOM    202  H17 CV4     2      17.290  19.620  31.040  1.00  0.00            
ATOM    203  H18 CV4     2      18.120  20.030  32.440  1.00  0.00            
ATOM    204  H19 CV4     2      20.420  19.470  30.890  1.00  0.00            
ATOM    205  H20 CV4     2      19.440  18.160  31.520  1.00  0.00            
ATOM    206  H21 CV4     2      19.180  18.760  29.830  1.00  0.00            
TER
ENDMDL
MODEL        1
ATOM      1  H1  GCD     1      17.330  22.290  20.180  1.00  0.00            
ATOM      2  O1  GCD     1      18.270  22.380  19.960  1.00  0.00            
ATOM      3  C1  GCD     1      18.910  22.060  21.230  1.00  0.00            
ATOM      4  H2  GCD     1      18.540  21.070  21.560  1.00  0.00            
ATOM      5  H3  GCD     1      19.990  22.080  21.050  1.00  0.00            
ATOM      6  C2  GCD     1      18.530  23.100  22.240  1.00  0.00            
ATOM      7  H4  GCD     1      18.570  22.580  23.200  1.00  0.00            
ATOM      8  C3  GCD     1      17.140  23.570  22.240  1.00  0.00            
ATOM      9  H5  GCD     1      17.010  24.080  21.280  1.00  0.00            
ATOM     10  C4  GCD     1      16.990  24.560  23.370  1.00  0.00            
ATOM     11  H6  GCD     1      17.160  24.040  24.320  1.00  0.00            
ATOM     12  O2  GCD     1      15.780  25.150  23.250  1.00  0.00            
ATOM     13  H7  GCD     1      15.190  24.460  23.580  1.00  0.00            
ATOM     14  C5  GCD     1      18.030  25.630  23.290  1.00  0.00            
ATOM     15  H8  GCD     1      17.890  26.250  22.390  1.00  0.00            
ATOM     16  O3  GCD     1      18.050  26.480  24.470  1.00  0.00            
ATOM     17  H9  GCD     1      18.380  25.950  25.210  1.00  0.00            
ATOM     18  C6  GCD     1      19.350  25.010  23.140  1.00  0.00            
ATOM     19  O4  GCD     1      19.430  24.140  22.070  1.00  0.00            
ATOM     20  H10 GCD     1      20.060  25.820  22.930  1.00  0.00            
ATOM     21  O5  GCD     1      19.790  24.360  24.310  1.00  0.00            
ATOM     22  C7  GCD     1      21.060  24.740  24.870  1.00  0.00            
ATOM     23  H11 GCD     1      21.340  25.750  24.560  1.00  0.00            
ATOM     24  C8  GCD     1      20.890  24.680  26.400  1.00  0.00            
ATOM     25  H12 GCD     1      20.460  23.700  26.630  1.00  0.00            
ATOM     26  O6  GCD     1      20.050  25.660  26.950  1.00  0.00            
ATOM     27  H13 GCD     1      19.520  25.240  27.640  1.00  0.00            
ATOM     28  C9  GCD     1      22.250  24.680  27.110  1.00  0.00            
ATOM     29  H14 GCD     1      22.720  25.640  26.860  1.00  0.00            
ATOM     30  O7  GCD     1      22.140  24.410  28.520  1.00  0.00            
ATOM     31  H15 GCD     1      21.600  25.140  28.840  1.00  0.00            
ATOM     32  C10 GCD     1      23.170  23.640  26.450  1.00  0.00            
ATOM     33  H16 GCD     1      24.100  23.590  27.030  1.00  0.00            
ATOM     34  O8  GCD     1      23.390  23.990  25.090  1.00  0.00            
ATOM     35  C11 GCD     1      22.200  23.790  24.360  1.00  0.00            
ATOM     36  H17 GCD     1      21.820  22.760  24.330  1.00  0.00            
ATOM     37  C12 GCD     1      22.580  23.880  22.880  1.00  0.00            
ATOM     38  H18 GCD     1      21.780  23.540  22.200  1.00  0.00            
ATOM     39  H19 GCD     1      23.310  23.150  22.520  1.00  0.00            
ATOM     40  O9  GCD     1      22.980  25.180  22.430  1.00  0.00            
ATOM     41  H20 GCD     1      22.370  25.510  21.760  1.00  0.00            
ATOM     42  O10 GCD     1      22.670  22.340  26.690  1.00  0.00            
ATOM     43  C13 GCD     1      23.730  21.360  26.950  1.00  0.00            
ATOM     44  H21 GCD     1      24.690  21.730  26.560  1.00  0.00            
ATOM     45  C14 GCD     1      23.590  21.010  28.460  1.00  0.00            
ATOM     46  H22 GCD     1      22.600  20.560  28.650  1.00  0.00            
ATOM     47  O11 GCD     1      23.850  22.190  29.250  1.00  0.00            
ATOM     48  H23 GCD     1      23.230  22.860  28.940  1.00  0.00            
ATOM     49  C15 GCD     1      24.630  19.960  28.790  1.00  0.00            
ATOM     50  H24 GCD     1      25.630  20.360  28.580  1.00  0.00            
ATOM     51  O12 GCD     1      24.670  19.560  30.150  1.00  0.00            
ATOM     52  H25 GCD     1      24.060  18.810  30.200  1.00  0.00            
ATOM     53  C16 GCD     1      24.640  18.750  27.860  1.00  0.00            
ATOM     54  H26 GCD     1      25.500  18.090  27.980  1.00  0.00            
ATOM     55  O13 GCD     1      24.580  19.160  26.500  1.00  0.00            
ATOM     56  C17 GCD     1      23.520  20.030  26.140  1.00  0.00            
ATOM     57  H27 GCD     1      22.620  19.540  26.520  1.00  0.00            
ATOM     58  C18 GCD     1      23.540  20.220  24.630  1.00  0.00            
ATOM     59  H28 GCD     1      24.480  20.570  24.180  1.00  0.00            
ATOM     60  H29 GCD     1      22.830  21.010  24.330  1.00  0.00            
ATOM     61  O14 GCD     1      23.160  19.060  23.890  1.00  0.00            
ATOM     62  H30 GCD     1      23.310  19.360  22.990  1.00  0.00            
ATOM     63  O15 GCD     1      23.450  17.840  28.100  1.00  0.00            
ATOM     64  C19 GCD     1      23.650  16.680  28.890  1.00  0.00            
ATOM     65  H31 GCD     1      24.590  16.780  29.450  1.00  0.00            
ATOM     66  C20 GCD     1      22.500  16.650  29.910  1.00  0.00            
ATOM     67  H32 GCD     1      21.550  16.800  29.390  1.00  0.00            
ATOM     68  O16 GCD     1      22.620  17.810  30.780  1.00  0.00            
ATOM     69  H33 GCD     1      21.850  17.830  31.360  1.00  0.00            
ATOM     70  C21 GCD     1      22.630  15.310  30.660  1.00  0.00            
ATOM     71  H34 GCD     1      23.640  15.380  31.090  1.00  0.00            
ATOM     72  O17 GCD     1      21.680  15.350  31.720  1.00  0.00            
ATOM     73  H35 GCD     1      22.020  15.870  32.450  1.00  0.00            
ATOM     74  C22 GCD     1      22.520  14.150  29.730  1.00  0.00            
ATOM     75  H36 GCD     1      22.590  13.170  30.200  1.00  0.00            
ATOM     76  O18 GCD     1      23.620  14.250  28.750  1.00  0.00            
ATOM     77  C23 GCD     1      23.650  15.470  27.950  1.00  0.00            
ATOM     78  H37 GCD     1      22.760  15.560  27.310  1.00  0.00            
ATOM     79  C24 GCD     1      24.860  15.390  27.060  1.00  0.00            
ATOM     80  H38 GCD     1      24.720  16.150  26.280  1.00  0.00            
ATOM     81  H39 GCD     1      24.860  14.440  26.510  1.00  0.00            
ATOM     82  O19 GCD     1      26.070  15.680  27.720  1.00  0.00            
ATOM     83  H40 GCD     1      26.020  15.150  28.530  1.00  0.00            
ATOM     84  O20 GCD     1      21.360  14.240  29.000  1.00  0.00            
ATOM     85  C25 GCD     1      20.740  12.950  28.720  1.00  0.00            
ATOM     86  H41 GCD     1      21.400  12.150  29.070  1.00  0.00            
ATOM     87  C26 GCD     1      19.360  12.990  29.560  1.00  0.00            
ATOM     88  H42 GCD     1      18.840  13.940  29.360  1.00  0.00            
ATOM     89  O21 GCD     1      19.690  12.990  30.980  1.00  0.00            
ATOM     90  H43 GCD     1      20.170  13.810  31.160  1.00  0.00            
ATOM     91  C27 GCD     1      18.560  11.700  29.170  1.00  0.00            
ATOM     92  H44 GCD     1      19.080  10.760  29.400  1.00  0.00            
ATOM     93  O22 GCD     1      17.360  11.690  29.920  1.00  0.00            
ATOM     94  H45 GCD     1      17.650  11.780  30.830  1.00  0.00            
ATOM     95  C28 GCD     1      18.380  11.670  27.640  1.00  0.00            
ATOM     96  H46 GCD     1      17.940  10.720  27.330  1.00  0.00            
ATOM     97  O23 GCD     1      19.750  11.760  27.030  1.00  0.00            
ATOM     98  C29 GCD     1      20.420  12.960  27.230  1.00  0.00            
ATOM     99  H47 GCD     1      19.660  13.700  26.930  1.00  0.00            
ATOM    100  C30 GCD     1      21.650  13.110  26.280  1.00  0.00            
ATOM    101  H48 GCD     1      21.870  14.180  26.120  1.00  0.00            
ATOM    102  H49 GCD     1      21.540  12.740  25.250  1.00  0.00            
ATOM    103  O24 GCD     1      22.860  12.450  26.650  1.00  0.00            
ATOM    104  H50 GCD     1      23.300  12.830  27.420  1.00  0.00            
ATOM    105  O25 GCD     1      17.620  12.780  27.170  1.00  0.00            
ATOM    106  C31 GCD     1      16.350  12.440  26.730  1.00  0.00            
ATOM    107  H51 GCD     1      16.000  11.460  27.070  1.00  0.00            
ATOM    108  C32 GCD     1      15.360  13.510  27.350  1.00  0.00            
ATOM    109  H52 GCD     1      15.750  14.520  27.170  1.00  0.00            
ATOM    110  O26 GCD     1      15.250  13.280  28.720  1.00  0.00            
ATOM    111  H53 GCD     1      16.170  12.990  28.810  1.00  0.00            
ATOM    112  C33 GCD     1      13.970  13.450  26.760  1.00  0.00            
ATOM    113  H54 GCD     1      13.590  12.480  27.110  1.00  0.00            
ATOM    114  O27 GCD     1      13.150  14.600  27.100  1.00  0.00            
ATOM    115  H55 GCD     1      12.950  14.630  28.050  1.00  0.00            
ATOM    116  C34 GCD     1      14.020  13.280  25.300  1.00  0.00            
ATOM    117  H56 GCD     1      13.030  12.960  24.980  1.00  0.00            
ATOM    118  O28 GCD     1      14.930  12.220  24.910  1.00  0.00            
ATOM    119  C35 GCD     1      16.330  12.440  25.230  1.00  0.00            
ATOM    120  H57 GCD     1      16.630  13.470  24.980  1.00  0.00            
ATOM    121  C36 GCD     1      17.190  11.380  24.640  1.00  0.00            
ATOM    122  H58 GCD     1      16.670  10.440  24.880  1.00  0.00            
ATOM    123  H59 GCD     1      18.220  11.510  24.990  1.00  0.00            
ATOM    124  O29 GCD     1      17.300  11.600  23.240  1.00  0.00            
ATOM    125  H60 GCD     1      16.510  11.130  22.940  1.00  0.00            
ATOM    126  O30 GCD     1      14.440  14.520  24.680  1.00  0.00            
ATOM    127  C37 GCD     1      13.730  15.110  23.610  1.00  0.00            
ATOM    128  H61 GCD     1      13.060  14.350  23.180  1.00  0.00            
ATOM    129  C38 GCD     1      12.770  16.270  23.990  1.00  0.00            
ATOM    130  H62 GCD     1      13.310  17.120  24.430  1.00  0.00            
ATOM    131  O31 GCD     1      11.740  15.800  24.930  1.00  0.00            
ATOM    132  H63 GCD     1      12.120  15.580  25.790  1.00  0.00            
ATOM    133  C39 GCD     1      12.200  16.900  22.740  1.00  0.00            
ATOM    134  H64 GCD     1      11.550  16.150  22.290  1.00  0.00            
ATOM    135  O32 GCD     1      11.350  18.000  23.100  1.00  0.00            
ATOM    136  H65 GCD     1      11.950  18.750  23.190  1.00  0.00            
ATOM    137  C40 GCD     1      13.280  17.190  21.690  1.00  0.00            
ATOM    138  H66 GCD     1      12.810  17.500  20.760  1.00  0.00            
ATOM    139  O33 GCD     1      14.050  16.050  21.440  1.00  0.00            
ATOM    140  C41 GCD     1      14.800  15.550  22.600  1.00  0.00            
ATOM    141  H67 GCD     1      15.420  16.320  23.090  1.00  0.00            
ATOM    142  C42 GCD     1      15.600  14.340  22.030  1.00  0.00            
ATOM    143  H68 GCD     1      14.890  13.630  21.580  1.00  0.00            
ATOM    144  H69 GCD     1      16.180  13.900  22.850  1.00  0.00            
ATOM    145  O34 GCD     1      16.480  14.830  21.010  1.00  0.00            
ATOM    146  H70 GCD     1      16.770  14.170  20.370  1.00  0.00            
ATOM    147  O35 GCD     1      14.110  18.220  22.180  1.00  0.00            
ATOM    148  C43 GCD     1      14.190  19.500  21.560  1.00  0.00            
ATOM    149  H71 GCD     1      13.430  19.710  20.800  1.00  0.00            
ATOM    150  C44 GCD     1      13.930  20.580  22.630  1.00  0.00            
ATOM    151  H72 GCD     1      14.770  20.510  23.330  1.00  0.00            
ATOM    152  O36 GCD     1      12.690  20.230  23.190  1.00  0.00            
ATOM    153  H73 GCD     1      12.260  20.980  23.630  1.00  0.00            
ATOM    154  C45 GCD     1      13.890  22.020  22.050  1.00  0.00            
ATOM    155  H74 GCD     1      13.150  22.000  21.230  1.00  0.00            
ATOM    156  O37 GCD     1      13.600  23.060  22.950  1.00  0.00            
ATOM    157  H75 GCD     1      12.670  23.040  23.220  1.00  0.00            
ATOM    158  C46 GCD     1      15.210  22.250  21.400  1.00  0.00            
ATOM    159  H76 GCD     1      15.050  23.130  20.770  1.00  0.00            
ATOM    160  O38 GCD     1      16.280  22.450  22.280  1.00  0.00            
ATOM    161  O39 GCD     1      15.620  21.180  20.510  1.00  0.00            
ATOM    162  C47 GCD     1      15.650  19.820  21.030  1.00  0.00            
ATOM    163  H77 GCD     1      16.370  19.850  21.860  1.00  0.00            
ATOM    164  C48 GCD     1      16.010  18.950  19.840  1.00  0.00            
ATOM    165  H78 GCD     1      15.240  18.840  19.060  1.00  0.00            
ATOM    166  H79 GCD     1      16.160  17.940  20.230  1.00  0.00            
ATOM    167  O40 GCD     1      17.280  19.410  19.330  1.00  0.00            
ATOM    168  H80 GCD     1      17.130  20.290  18.960  1.00  0.00            
ATOM    169  C1  CV4     2      18.940  15.050  24.010  1.00  0.00            
ATOM    170  C2  CV4     2      20.320  15.330  23.300  1.00  0.00            
ATOM    171  N1  CV4     2      20.390  15.810  21.840  1.00  0.00            
ATOM    172  C3  CV4     2      19.370  16.990  21.620  1.00  0.00            
ATOM    173  C4  CV4     2      19.730  18.360  22.190  1.00  0.00            
ATOM    174  O1  CV4     2      20.020  18.220  23.570  1.00  0.00            
ATOM    175  C5  CV4     2      20.060  19.350  24.300  1.00  0.00            
ATOM    176  C6  CV4     2      19.880  19.290  25.810  1.00  0.00            
ATOM    177  C7  CV4     2      19.970  20.440  26.660  1.00  0.00            
ATOM    178  C8  CV4     2      19.890  20.360  28.030  1.00  0.00            
ATOM    179  C9  CV4     2      19.790  19.150  28.610  1.00  0.00            
ATOM    180  N2  CV4     2      19.850  19.100  29.930  1.00  0.00            
ATOM    181  C10 CV4     2      19.650  18.010  27.830  1.00  0.00            
ATOM    182  C11 CV4     2      19.740  18.050  26.410  1.00  0.00            
ATOM    183  O2  CV4     2      20.200  20.470  23.740  1.00  0.00            
ATOM    184  C12 CV4     2      21.830  16.190  21.430  1.00  0.00            
ATOM    185  C13 CV4     2      21.920  16.160  19.880  1.00  0.00            
ATOM    186  H1  CV4     2      18.960  14.970  25.100  1.00  0.00            
ATOM    187  H2  CV4     2      18.280  15.900  23.780  1.00  0.00            
ATOM    188  H3  CV4     2      18.400  14.220  23.550  1.00  0.00            
ATOM    189  H4  CV4     2      20.790  14.340  23.260  1.00  0.00            
ATOM    190  H5  CV4     2      20.930  16.020  23.890  1.00  0.00            
ATOM    191  H6  CV4     2      19.990  15.040  21.290  1.00  0.00            
ATOM    192  H7  CV4     2      18.450  16.570  22.030  1.00  0.00            
ATOM    193  H8  CV4     2      19.200  16.960  20.540  1.00  0.00            
ATOM    194  H9  CV4     2      18.890  19.050  22.050  1.00  0.00            
ATOM    195  H10 CV4     2      20.660  18.780  21.790  1.00  0.00            
ATOM    196  H11 CV4     2      20.000  21.440  26.240  1.00  0.00            
ATOM    197  H12 CV4     2      19.940  21.260  28.640  1.00  0.00            
ATOM    198  H13 CV4     2      20.380  19.870  30.310  1.00  0.00            
ATOM    199  H14 CV4     2      20.070  18.240  30.420  1.00  0.00            
ATOM    200  H15 CV4     2      19.480  17.050  28.310  1.00  0.00            
ATOM    201  H16 CV4     2      19.750  17.120  25.840  1.00  0.00            
ATOM    202  H17 CV4     2      22.480  15.450  21.890  1.00  0.00            
ATOM    203  H18 CV4     2      22.220  17.080  21.930  1.00  0.00            
ATOM    204  H19 CV4     2      22.940  16.220  19.470  1.00  0.00            
ATOM    205  H20 CV4     2      21.740  15.140  19.520  1.00  0.00            
ATOM    206  H21 CV4     2      21.210  16.810  19.350  1.00  0.00            
TER
ENDMDL
MODEL        1
ATOM      1  H1  GCD     1      19.810  18.310  36.610  1.00  0.00            
ATOM      2  O1  GCD     1      20.720  18.100  36.350  1.00  0.00            
ATOM      3  C1  GCD     1      21.090  18.900  35.190  1.00  0.00            
ATOM      4  H2  GCD     1      22.180  18.990  35.190  1.00  0.00            
ATOM      5  H3  GCD     1      20.720  18.460  34.250  1.00  0.00            
ATOM      6  C2  GCD     1      20.620  20.360  35.340  1.00  0.00            
ATOM      7  H4  GCD     1      20.950  20.910  34.440  1.00  0.00            
ATOM      8  C3  GCD     1      21.020  21.120  36.670  1.00  0.00            
ATOM      9  H5  GCD     1      20.860  20.380  37.460  1.00  0.00            
ATOM     10  C4  GCD     1      20.140  22.270  37.020  1.00  0.00            
ATOM     11  H6  GCD     1      20.250  23.030  36.240  1.00  0.00            
ATOM     12  O2  GCD     1      20.500  22.920  38.240  1.00  0.00            
ATOM     13  H7  GCD     1      19.710  23.420  38.490  1.00  0.00            
ATOM     14  C5  GCD     1      18.680  21.790  37.000  1.00  0.00            
ATOM     15  H8  GCD     1      18.700  20.920  37.670  1.00  0.00            
ATOM     16  O3  GCD     1      17.710  22.820  37.290  1.00  0.00            
ATOM     17  H9  GCD     1      17.910  23.210  38.150  1.00  0.00            
ATOM     18  C6  GCD     1      18.410  21.290  35.580  1.00  0.00            
ATOM     19  O4  GCD     1      19.230  20.160  35.310  1.00  0.00            
ATOM     20  H10 GCD     1      17.340  21.090  35.520  1.00  0.00            
ATOM     21  O5  GCD     1      18.570  22.330  34.600  1.00  0.00            
ATOM     22  C7  GCD     1      17.590  22.650  33.670  1.00  0.00            
ATOM     23  H11 GCD     1      16.810  21.880  33.530  1.00  0.00            
ATOM     24  C8  GCD     1      16.930  23.910  34.100  1.00  0.00            
ATOM     25  H12 GCD     1      17.670  24.720  34.180  1.00  0.00            
ATOM     26  O6  GCD     1      16.240  23.730  35.270  1.00  0.00            
ATOM     27  H13 GCD     1      16.810  23.150  35.790  1.00  0.00            
ATOM     28  C9  GCD     1      16.030  24.330  32.980  1.00  0.00            
ATOM     29  H14 GCD     1      15.470  23.430  32.690  1.00  0.00            
ATOM     30  O7  GCD     1      15.190  25.410  33.330  1.00  0.00            
ATOM     31  H15 GCD     1      15.660  26.180  33.670  1.00  0.00            
ATOM     32  C10 GCD     1      16.840  24.630  31.710  1.00  0.00            
ATOM     33  H16 GCD     1      16.090  24.880  30.950  1.00  0.00            
ATOM     34  O8  GCD     1      17.490  23.430  31.360  1.00  0.00            
ATOM     35  C11 GCD     1      18.340  22.850  32.340  1.00  0.00            
ATOM     36  H17 GCD     1      19.220  23.480  32.480  1.00  0.00            
ATOM     37  C12 GCD     1      18.890  21.530  31.810  1.00  0.00            
ATOM     38  H18 GCD     1      19.350  20.990  32.650  1.00  0.00            
ATOM     39  H19 GCD     1      19.530  21.750  30.950  1.00  0.00            
ATOM     40  O9  GCD     1      17.770  20.700  31.390  1.00  0.00            
ATOM     41  H20 GCD     1      17.030  21.200  31.050  1.00  0.00            
ATOM     42  O10 GCD     1      17.820  25.650  31.790  1.00  0.00            
ATOM     43  C13 GCD     1      17.550  26.830  31.080  1.00  0.00            
ATOM     44  H21 GCD     1      16.600  26.900  30.540  1.00  0.00            
ATOM     45  C14 GCD     1      17.750  27.940  32.050  1.00  0.00            
ATOM     46  H22 GCD     1      18.800  27.860  32.380  1.00  0.00            
ATOM     47  O11 GCD     1      16.800  27.780  33.110  1.00  0.00            
ATOM     48  H23 GCD     1      16.930  28.480  33.760  1.00  0.00            
ATOM     49  C15 GCD     1      17.540  29.320  31.400  1.00  0.00            
ATOM     50  H24 GCD     1      16.510  29.390  31.040  1.00  0.00            
ATOM     51  O12 GCD     1      17.710  30.420  32.310  1.00  0.00            
ATOM     52  H25 GCD     1      18.630  30.700  32.330  1.00  0.00            
ATOM     53  C16 GCD     1      18.470  29.480  30.270  1.00  0.00            
ATOM     54  H26 GCD     1      18.190  30.360  29.680  1.00  0.00            
ATOM     55  O13 GCD     1      18.340  28.270  29.460  1.00  0.00            
ATOM     56  C17 GCD     1      18.660  26.970  30.130  1.00  0.00            
ATOM     57  H27 GCD     1      19.620  27.030  30.670  1.00  0.00            
ATOM     58  C18 GCD     1      18.750  25.810  29.110  1.00  0.00            
ATOM     59  H28 GCD     1      17.820  25.620  28.560  1.00  0.00            
ATOM     60  H29 GCD     1      18.910  24.920  29.730  1.00  0.00            
ATOM     61  O14 GCD     1      19.880  25.830  28.270  1.00  0.00            
ATOM     62  H30 GCD     1      19.840  24.910  27.990  1.00  0.00            
ATOM     63  O15 GCD     1      19.810  29.570  30.730  1.00  0.00            
ATOM     64  C19 GCD     1      20.570  30.560  30.090  1.00  0.00            
ATOM     65  H31 GCD     1      19.960  31.200  29.430  1.00  0.00            
ATOM     66  C20 GCD     1      21.230  31.280  31.270  1.00  0.00            
ATOM     67  H32 GCD     1      21.810  30.570  31.890  1.00  0.00            
ATOM     68  O16 GCD     1      20.310  31.920  32.100  1.00  0.00            
ATOM     69  H33 GCD     1      19.770  32.510  31.550  1.00  0.00            
ATOM     70  C21 GCD     1      22.200  32.300  30.670  1.00  0.00            
ATOM     71  H34 GCD     1      21.680  33.030  30.030  1.00  0.00            
ATOM     72  O17 GCD     1      22.900  33.020  31.660  1.00  0.00            
ATOM     73  H35 GCD     1      23.480  32.400  32.120  1.00  0.00            
ATOM     74  C22 GCD     1      23.150  31.740  29.760  1.00  0.00            
ATOM     75  H36 GCD     1      23.690  32.530  29.230  1.00  0.00            
ATOM     76  O18 GCD     1      22.450  31.040  28.740  1.00  0.00            
ATOM     77  C23 GCD     1      21.620  29.920  29.240  1.00  0.00            
ATOM     78  H37 GCD     1      22.210  29.320  29.940  1.00  0.00            
ATOM     79  C24 GCD     1      21.110  29.130  28.040  1.00  0.00            
ATOM     80  H38 GCD     1      20.410  29.800  27.530  1.00  0.00            
ATOM     81  H39 GCD     1      20.430  28.300  28.300  1.00  0.00            
ATOM     82  O19 GCD     1      22.200  28.600  27.280  1.00  0.00            
ATOM     83  H40 GCD     1      22.680  29.360  26.930  1.00  0.00            
ATOM     84  O20 GCD     1      24.040  30.820  30.430  1.00  0.00            
ATOM     85  C25 GCD     1      25.390  30.840  29.870  1.00  0.00            
ATOM     86  H41 GCD     1      25.340  31.250  28.850  1.00  0.00            
ATOM     87  C26 GCD     1      26.300  31.650  30.720  1.00  0.00            
ATOM     88  H42 GCD     1      26.170  31.300  31.760  1.00  0.00            
ATOM     89  O21 GCD     1      25.890  33.050  30.550  1.00  0.00            
ATOM     90  H43 GCD     1      26.240  33.530  31.310  1.00  0.00            
ATOM     91  C27 GCD     1      27.740  31.530  30.360  1.00  0.00            
ATOM     92  H44 GCD     1      27.880  31.940  29.360  1.00  0.00            
ATOM     93  O22 GCD     1      28.610  32.220  31.250  1.00  0.00            
ATOM     94  H45 GCD     1      28.640  31.810  32.120  1.00  0.00            
ATOM     95  C28 GCD     1      28.090  30.030  30.370  1.00  0.00            
ATOM     96  H46 GCD     1      29.150  29.950  30.100  1.00  0.00            
ATOM     97  O23 GCD     1      27.290  29.340  29.440  1.00  0.00            
ATOM     98  C29 GCD     1      25.920  29.340  29.790  1.00  0.00            
ATOM     99  H47 GCD     1      25.740  28.930  30.790  1.00  0.00            
ATOM    100  C30 GCD     1      25.090  28.590  28.750  1.00  0.00            
ATOM    101  H48 GCD     1      25.090  29.180  27.830  1.00  0.00            
ATOM    102  H49 GCD     1      24.060  28.650  29.130  1.00  0.00            
ATOM    103  O24 GCD     1      25.360  27.180  28.640  1.00  0.00            
ATOM    104  H50 GCD     1      26.300  27.070  28.810  1.00  0.00            
ATOM    105  O25 GCD     1      27.910  29.510  31.710  1.00  0.00            
ATOM    106  C31 GCD     1      29.030  29.150  32.520  1.00  0.00            
ATOM    107  H51 GCD     1      29.970  29.620  32.190  1.00  0.00            
ATOM    108  C32 GCD     1      28.660  29.720  33.880  1.00  0.00            
ATOM    109  H52 GCD     1      27.680  29.330  34.180  1.00  0.00            
ATOM    110  O26 GCD     1      28.620  31.180  33.840  1.00  0.00            
ATOM    111  H53 GCD     1      28.340  31.490  34.710  1.00  0.00            
ATOM    112  C33 GCD     1      29.630  29.170  34.990  1.00  0.00            
ATOM    113  H54 GCD     1      30.590  29.490  34.590  1.00  0.00            
ATOM    114  O27 GCD     1      29.280  29.690  36.310  1.00  0.00            
ATOM    115  H55 GCD     1      28.550  29.100  36.530  1.00  0.00            
ATOM    116  C34 GCD     1      29.830  27.670  34.950  1.00  0.00            
ATOM    117  H56 GCD     1      30.740  27.310  35.420  1.00  0.00            
ATOM    118  O28 GCD     1      30.100  27.330  33.560  1.00  0.00            
ATOM    119  C35 GCD     1      29.130  27.600  32.520  1.00  0.00            
ATOM    120  H57 GCD     1      28.150  27.140  32.700  1.00  0.00            
ATOM    121  C36 GCD     1      29.650  27.020  31.240  1.00  0.00            
ATOM    122  H58 GCD     1      30.660  27.450  31.130  1.00  0.00            
ATOM    123  H59 GCD     1      29.070  27.430  30.410  1.00  0.00            
ATOM    124  O29 GCD     1      29.660  25.600  31.180  1.00  0.00            
ATOM    125  H60 GCD     1      30.420  25.290  31.690  1.00  0.00            
ATOM    126  O30 GCD     1      28.610  27.000  35.320  1.00  0.00            
ATOM    127  C37 GCD     1      28.620  26.200  36.520  1.00  0.00            
ATOM    128  H61 GCD     1      29.580  26.350  37.030  1.00  0.00            
ATOM    129  C38 GCD     1      27.490  26.600  37.460  1.00  0.00            
ATOM    130  H62 GCD     1      26.600  26.480  36.820  1.00  0.00            
ATOM    131  O31 GCD     1      27.580  28.000  37.790  1.00  0.00            
ATOM    132  H63 GCD     1      26.660  28.230  37.970  1.00  0.00            
ATOM    133  C39 GCD     1      27.450  25.650  38.630  1.00  0.00            
ATOM    134  H64 GCD     1      28.400  25.750  39.170  1.00  0.00            
ATOM    135  O32 GCD     1      26.460  25.930  39.570  1.00  0.00            
ATOM    136  H65 GCD     1      26.910  26.460  40.240  1.00  0.00            
ATOM    137  C40 GCD     1      27.330  24.220  38.040  1.00  0.00            
ATOM    138  H66 GCD     1      27.600  23.510  38.830  1.00  0.00            
ATOM    139  O33 GCD     1      28.340  23.940  37.140  1.00  0.00            
ATOM    140  C41 GCD     1      28.580  24.800  36.070  1.00  0.00            
ATOM    141  H67 GCD     1      27.760  24.590  35.380  1.00  0.00            
ATOM    142  C42 GCD     1      29.780  24.260  35.440  1.00  0.00            
ATOM    143  H68 GCD     1      30.080  24.890  34.590  1.00  0.00            
ATOM    144  H69 GCD     1      29.600  23.250  35.040  1.00  0.00            
ATOM    145  O34 GCD     1      30.900  24.340  36.320  1.00  0.00            
ATOM    146  H70 GCD     1      30.670  23.980  37.180  1.00  0.00            
ATOM    147  O35 GCD     1      26.080  23.930  37.500  1.00  0.00            
ATOM    148  C43 GCD     1      25.550  22.650  37.770  1.00  0.00            
ATOM    149  H71 GCD     1      26.290  21.980  38.230  1.00  0.00            
ATOM    150  C44 GCD     1      24.240  22.800  38.570  1.00  0.00            
ATOM    151  H72 GCD     1      23.560  23.490  38.060  1.00  0.00            
ATOM    152  O36 GCD     1      24.380  23.270  39.960  1.00  0.00            
ATOM    153  H73 GCD     1      25.150  22.820  40.320  1.00  0.00            
ATOM    154  C45 GCD     1      23.550  21.420  38.720  1.00  0.00            
ATOM    155  H74 GCD     1      24.190  20.690  39.220  1.00  0.00            
ATOM    156  O37 GCD     1      22.340  21.440  39.440  1.00  0.00            
ATOM    157  H75 GCD     1      21.840  22.170  39.060  1.00  0.00            
ATOM    158  C46 GCD     1      23.300  20.830  37.340  1.00  0.00            
ATOM    159  H76 GCD     1      22.930  19.810  37.380  1.00  0.00            
ATOM    160  O38 GCD     1      22.340  21.600  36.630  1.00  0.00            
ATOM    161  O39 GCD     1      24.450  20.810  36.520  1.00  0.00            
ATOM    162  C47 GCD     1      25.120  22.050  36.390  1.00  0.00            
ATOM    163  H77 GCD     1      24.490  22.760  35.840  1.00  0.00            
ATOM    164  C48 GCD     1      26.360  21.790  35.580  1.00  0.00            
ATOM    165  H78 GCD     1      26.850  21.050  36.230  1.00  0.00            
ATOM    166  H79 GCD     1      26.850  22.770  35.650  1.00  0.00            
ATOM    167  O40 GCD     1      26.210  21.380  34.220  1.00  0.00            
ATOM    168  H80 GCD     1      27.120  21.110  34.040  1.00  0.00            
ATOM    169  C1  CV4     2      26.900  23.930  31.980  1.00  0.00            
ATOM    170  C2  CV4     2      26.360  25.360  32.030  1.00  0.00            
ATOM    171  N1  CV4     2      24.820  25.590  32.250  1.00  0.00            
ATOM    172  C3  CV4     2      24.040  25.180  31.020  1.00  0.00            
ATOM    173  C4  CV4     2      22.930  26.130  30.440  1.00  0.00            
ATOM    174  O1  CV4     2      21.930  26.210  31.390  1.00  0.00            
ATOM    175  C5  CV4     2      22.050  27.190  32.330  1.00  0.00            
ATOM    176  C6  CV4     2      21.110  27.170  33.470  1.00  0.00            
ATOM    177  C7  CV4     2      20.810  28.350  34.210  1.00  0.00            
ATOM    178  C8  CV4     2      19.890  28.340  35.200  1.00  0.00            
ATOM    179  C9  CV4     2      19.480  27.110  35.760  1.00  0.00            
ATOM    180  N2  CV4     2      18.750  27.080  36.940  1.00  0.00            
ATOM    181  C10 CV4     2      19.800  25.920  35.040  1.00  0.00            
ATOM    182  C11 CV4     2      20.500  25.940  33.820  1.00  0.00            
ATOM    183  O2  CV4     2      22.930  28.060  32.300  1.00  0.00            
ATOM    184  C12 CV4     2      24.260  24.890  33.470  1.00  0.00            
ATOM    185  C13 CV4     2      24.650  25.680  34.710  1.00  0.00            
ATOM    186  H1  CV4     2      26.770  23.520  32.990  1.00  0.00            
ATOM    187  H2  CV4     2      26.150  23.380  31.410  1.00  0.00            
ATOM    188  H3  CV4     2      27.890  23.770  31.530  1.00  0.00            
ATOM    189  H4  CV4     2      26.630  25.830  31.080  1.00  0.00            
ATOM    190  H5  CV4     2      26.960  25.760  32.850  1.00  0.00            
ATOM    191  H6  CV4     2      24.880  26.610  32.380  1.00  0.00            
ATOM    192  H7  CV4     2      23.600  24.180  31.110  1.00  0.00            
ATOM    193  H8  CV4     2      24.770  24.940  30.240  1.00  0.00            
ATOM    194  H9  CV4     2      22.600  25.660  29.500  1.00  0.00            
ATOM    195  H10 CV4     2      23.320  27.080  30.070  1.00  0.00            
ATOM    196  H11 CV4     2      21.280  29.260  33.850  1.00  0.00            
ATOM    197  H12 CV4     2      19.640  29.260  35.720  1.00  0.00            
ATOM    198  H13 CV4     2      18.830  26.220  37.470  1.00  0.00            
ATOM    199  H14 CV4     2      18.710  27.960  37.430  1.00  0.00            
ATOM    200  H15 CV4     2      19.480  24.980  35.500  1.00  0.00            
ATOM    201  H16 CV4     2      20.590  24.990  33.290  1.00  0.00            
ATOM    202  H17 CV4     2      24.760  23.920  33.500  1.00  0.00            
ATOM    203  H18 CV4     2      23.180  24.760  33.370  1.00  0.00            
ATOM    204  H19 CV4     2      24.700  25.140  35.670  1.00  0.00            
ATOM    205  H20 CV4     2      25.700  25.980  34.570  1.00  0.00            
ATOM    206  H21 CV4     2      23.990  26.550  34.800  1.00  0.00            
TER
ENDMDL
MODEL        1
ATOM      1  H1  GCD     1      14.880  23.160  21.400  1.00  0.00            
ATOM      2  O1  GCD     1      14.560  22.280  21.600  1.00  0.00            
ATOM      3  C1  GCD     1      15.750  21.550  21.940  1.00  0.00            
ATOM      4  H2  GCD     1      15.660  20.460  21.850  1.00  0.00            
ATOM      5  H3  GCD     1      16.440  21.770  21.120  1.00  0.00            
ATOM      6  C2  GCD     1      16.390  22.000  23.240  1.00  0.00            
ATOM      7  H4  GCD     1      17.320  21.420  23.240  1.00  0.00            
ATOM      8  C3  GCD     1      15.600  21.720  24.530  1.00  0.00            
ATOM      9  H5  GCD     1      14.680  22.310  24.420  1.00  0.00            
ATOM     10  C4  GCD     1      16.400  22.150  25.760  1.00  0.00            
ATOM     11  H6  GCD     1      17.280  21.500  25.840  1.00  0.00            
ATOM     12  O2  GCD     1      15.620  22.140  26.960  1.00  0.00            
ATOM     13  H7  GCD     1      15.980  22.690  27.670  1.00  0.00            
ATOM     14  C5  GCD     1      16.830  23.640  25.500  1.00  0.00            
ATOM     15  H8  GCD     1      16.000  24.350  25.560  1.00  0.00            
ATOM     16  O3  GCD     1      17.750  24.020  26.540  1.00  0.00            
ATOM     17  H9  GCD     1      18.620  23.970  26.140  1.00  0.00            
ATOM     18  C6  GCD     1      17.580  23.840  24.200  1.00  0.00            
ATOM     19  O4  GCD     1      16.790  23.370  23.120  1.00  0.00            
ATOM     20  H10 GCD     1      17.790  24.910  24.100  1.00  0.00            
ATOM     21  O5  GCD     1      18.820  23.140  24.290  1.00  0.00            
ATOM     22  C7  GCD     1      19.980  23.900  23.840  1.00  0.00            
ATOM     23  H11 GCD     1      19.770  24.860  23.340  1.00  0.00            
ATOM     24  C8  GCD     1      20.850  24.200  25.040  1.00  0.00            
ATOM     25  H12 GCD     1      21.040  23.340  25.700  1.00  0.00            
ATOM     26  O6  GCD     1      20.170  25.220  25.800  1.00  0.00            
ATOM     27  H13 GCD     1      19.660  25.750  25.180  1.00  0.00            
ATOM     28  C9  GCD     1      22.170  24.780  24.570  1.00  0.00            
ATOM     29  H14 GCD     1      21.830  25.630  23.960  1.00  0.00            
ATOM     30  O7  GCD     1      22.980  25.130  25.660  1.00  0.00            
ATOM     31  H15 GCD     1      22.400  25.160  26.430  1.00  0.00            
ATOM     32  C10 GCD     1      22.910  23.860  23.540  1.00  0.00            
ATOM     33  H16 GCD     1      23.780  24.390  23.150  1.00  0.00            
ATOM     34  O8  GCD     1      22.020  23.680  22.470  1.00  0.00            
ATOM     35  C11 GCD     1      20.800  23.030  22.810  1.00  0.00            
ATOM     36  H17 GCD     1      20.990  22.040  23.250  1.00  0.00            
ATOM     37  C12 GCD     1      19.950  22.710  21.550  1.00  0.00            
ATOM     38  H18 GCD     1      19.030  22.140  21.780  1.00  0.00            
ATOM     39  H19 GCD     1      20.600  22.090  20.920  1.00  0.00            
ATOM     40  O9  GCD     1      19.510  23.850  20.810  1.00  0.00            
ATOM     41  H20 GCD     1      20.170  24.550  20.920  1.00  0.00            
ATOM     42  O10 GCD     1      23.190  22.620  24.170  1.00  0.00            
ATOM     43  C13 GCD     1      24.500  22.190  23.990  1.00  0.00            
ATOM     44  H21 GCD     1      25.030  23.010  23.490  1.00  0.00            
ATOM     45  C14 GCD     1      25.140  21.970  25.340  1.00  0.00            
ATOM     46  H22 GCD     1      24.600  21.170  25.870  1.00  0.00            
ATOM     47  O11 GCD     1      25.190  23.240  26.040  1.00  0.00            
ATOM     48  H23 GCD     1      24.260  23.480  26.150  1.00  0.00            
ATOM     49  C15 GCD     1      26.530  21.350  25.100  1.00  0.00            
ATOM     50  H24 GCD     1      27.060  22.090  24.500  1.00  0.00            
ATOM     51  O12 GCD     1      27.230  21.220  26.330  1.00  0.00            
ATOM     52  H25 GCD     1      28.170  21.130  26.150  1.00  0.00            
ATOM     53  C16 GCD     1      26.540  20.080  24.270  1.00  0.00            
ATOM     54  H26 GCD     1      27.560  19.810  23.970  1.00  0.00            
ATOM     55  O13 GCD     1      25.830  20.400  23.080  1.00  0.00            
ATOM     56  C17 GCD     1      24.460  20.880  23.170  1.00  0.00            
ATOM     57  H27 GCD     1      23.810  20.120  23.630  1.00  0.00            
ATOM     58  C18 GCD     1      24.020  21.150  21.780  1.00  0.00            
ATOM     59  H28 GCD     1      24.730  21.900  21.400  1.00  0.00            
ATOM     60  H29 GCD     1      23.070  21.710  21.690  1.00  0.00            
ATOM     61  O14 GCD     1      24.020  20.010  20.900  1.00  0.00            
ATOM     62  H30 GCD     1      23.450  20.310  20.180  1.00  0.00            
ATOM     63  O15 GCD     1      25.880  19.050  24.960  1.00  0.00            
ATOM     64  C19 GCD     1      26.710  17.970  25.380  1.00  0.00            
ATOM     65  H31 GCD     1      27.780  18.230  25.410  1.00  0.00            
ATOM     66  C20 GCD     1      26.360  17.770  26.840  1.00  0.00            
ATOM     67  H32 GCD     1      25.260  17.680  26.890  1.00  0.00            
ATOM     68  O16 GCD     1      26.690  18.830  27.720  1.00  0.00            
ATOM     69  H33 GCD     1      26.590  19.680  27.270  1.00  0.00            
ATOM     70  C21 GCD     1      27.020  16.520  27.310  1.00  0.00            
ATOM     71  H34 GCD     1      28.070  16.850  27.340  1.00  0.00            
ATOM     72  O17 GCD     1      26.620  16.120  28.630  1.00  0.00            
ATOM     73  H35 GCD     1      26.980  16.860  29.140  1.00  0.00            
ATOM     74  C22 GCD     1      26.770  15.420  26.380  1.00  0.00            
ATOM     75  H36 GCD     1      27.380  14.580  26.720  1.00  0.00            
ATOM     76  O18 GCD     1      27.090  15.640  25.030  1.00  0.00            
ATOM     77  C23 GCD     1      26.500  16.810  24.420  1.00  0.00            
ATOM     78  H37 GCD     1      25.430  16.620  24.500  1.00  0.00            
ATOM     79  C24 GCD     1      26.880  16.970  22.940  1.00  0.00            
ATOM     80  H38 GCD     1      26.260  17.750  22.470  1.00  0.00            
ATOM     81  H39 GCD     1      26.720  15.990  22.470  1.00  0.00            
ATOM     82  O19 GCD     1      28.250  17.350  22.760  1.00  0.00            
ATOM     83  H40 GCD     1      28.870  16.610  22.650  1.00  0.00            
ATOM     84  O20 GCD     1      25.410  15.150  26.380  1.00  0.00            
ATOM     85  C25 GCD     1      25.060  13.770  26.400  1.00  0.00            
ATOM     86  H41 GCD     1      25.940  13.130  26.340  1.00  0.00            
ATOM     87  C26 GCD     1      24.510  13.460  27.750  1.00  0.00            
ATOM     88  H42 GCD     1      23.660  14.100  27.990  1.00  0.00            
ATOM     89  O21 GCD     1      25.490  13.680  28.780  1.00  0.00            
ATOM     90  H43 GCD     1      25.610  14.610  29.000  1.00  0.00            
ATOM     91  C27 GCD     1      24.100  12.070  27.910  1.00  0.00            
ATOM     92  H44 GCD     1      25.000  11.460  27.760  1.00  0.00            
ATOM     93  O22 GCD     1      23.530  11.770  29.240  1.00  0.00            
ATOM     94  H45 GCD     1      23.540  10.810  29.360  1.00  0.00            
ATOM     95  C28 GCD     1      23.000  11.800  26.870  1.00  0.00            
ATOM     96  H46 GCD     1      22.720  10.740  26.870  1.00  0.00            
ATOM     97  O23 GCD     1      23.560  12.110  25.580  1.00  0.00            
ATOM     98  C29 GCD     1      24.060  13.470  25.360  1.00  0.00            
ATOM     99  H47 GCD     1      23.230  14.190  25.430  1.00  0.00            
ATOM    100  C30 GCD     1      24.520  13.540  23.900  1.00  0.00            
ATOM    101  H48 GCD     1      25.090  14.480  23.890  1.00  0.00            
ATOM    102  H49 GCD     1      23.670  13.590  23.210  1.00  0.00            
ATOM    103  O24 GCD     1      25.560  12.620  23.640  1.00  0.00            
ATOM    104  H50 GCD     1      25.380  11.920  24.270  1.00  0.00            
ATOM    105  O25 GCD     1      21.800  12.510  27.030  1.00  0.00            
ATOM    106  C31 GCD     1      20.600  11.750  27.150  1.00  0.00            
ATOM    107  H51 GCD     1      20.740  10.670  27.280  1.00  0.00            
ATOM    108  C32 GCD     1      19.860  12.180  28.450  1.00  0.00            
ATOM    109  H52 GCD     1      19.670  13.260  28.410  1.00  0.00            
ATOM    110  O26 GCD     1      20.720  11.960  29.560  1.00  0.00            
ATOM    111  H53 GCD     1      21.610  12.330  29.440  1.00  0.00            
ATOM    112  C33 GCD     1      18.520  11.450  28.540  1.00  0.00            
ATOM    113  H54 GCD     1      18.770  10.390  28.650  1.00  0.00            
ATOM    114  O27 GCD     1      17.770  11.930  29.720  1.00  0.00            
ATOM    115  H55 GCD     1      17.460  11.180  30.250  1.00  0.00            
ATOM    116  C34 GCD     1      17.710  11.620  27.240  1.00  0.00            
ATOM    117  H56 GCD     1      16.810  11.010  27.220  1.00  0.00            
ATOM    118  O28 GCD     1      18.540  11.210  26.110  1.00  0.00            
ATOM    119  C35 GCD     1      19.660  12.060  25.910  1.00  0.00            
ATOM    120  H57 GCD     1      19.270  13.090  25.970  1.00  0.00            
ATOM    121  C36 GCD     1      20.360  11.820  24.660  1.00  0.00            
ATOM    122  H58 GCD     1      20.770  10.810  24.640  1.00  0.00            
ATOM    123  H59 GCD     1      21.180  12.550  24.620  1.00  0.00            
ATOM    124  O29 GCD     1      19.530  11.960  23.500  1.00  0.00            
ATOM    125  H60 GCD     1      19.500  12.910  23.340  1.00  0.00            
ATOM    126  O30 GCD     1      17.330  13.020  27.080  1.00  0.00            
ATOM    127  C37 GCD     1      15.900  13.310  26.900  1.00  0.00            
ATOM    128  H61 GCD     1      15.280  12.460  27.210  1.00  0.00            
ATOM    129  C38 GCD     1      15.510  14.370  27.910  1.00  0.00            
ATOM    130  H62 GCD     1      16.100  15.290  27.820  1.00  0.00            
ATOM    131  O31 GCD     1      15.750  13.770  29.150  1.00  0.00            
ATOM    132  H63 GCD     1      16.650  13.430  29.170  1.00  0.00            
ATOM    133  C39 GCD     1      13.990  14.670  27.700  1.00  0.00            
ATOM    134  H64 GCD     1      13.380  13.750  27.730  1.00  0.00            
ATOM    135  O32 GCD     1      13.550  15.620  28.690  1.00  0.00            
ATOM    136  H65 GCD     1      13.610  15.240  29.580  1.00  0.00            
ATOM    137  C40 GCD     1      13.760  15.100  26.270  1.00  0.00            
ATOM    138  H66 GCD     1      12.690  15.190  26.070  1.00  0.00            
ATOM    139  O33 GCD     1      14.230  14.120  25.380  1.00  0.00            
ATOM    140  C41 GCD     1      15.600  13.790  25.470  1.00  0.00            
ATOM    141  H67 GCD     1      16.230  14.640  25.180  1.00  0.00            
ATOM    142  C42 GCD     1      16.000  12.690  24.500  1.00  0.00            
ATOM    143  H68 GCD     1      15.680  11.690  24.820  1.00  0.00            
ATOM    144  H69 GCD     1      17.090  12.670  24.620  1.00  0.00            
ATOM    145  O34 GCD     1      15.580  13.030  23.200  1.00  0.00            
ATOM    146  H70 GCD     1      14.640  13.220  23.290  1.00  0.00            
ATOM    147  O35 GCD     1      14.380  16.330  26.140  1.00  0.00            
ATOM    148  C43 GCD     1      13.830  17.310  25.200  1.00  0.00            
ATOM    149  H71 GCD     1      12.850  17.010  24.820  1.00  0.00            
ATOM    150  C44 GCD     1      13.600  18.510  26.070  1.00  0.00            
ATOM    151  H72 GCD     1      14.510  18.870  26.570  1.00  0.00            
ATOM    152  O36 GCD     1      12.640  18.170  27.050  1.00  0.00            
ATOM    153  H73 GCD     1      12.970  17.390  27.500  1.00  0.00            
ATOM    154  C45 GCD     1      13.060  19.630  25.170  1.00  0.00            
ATOM    155  H74 GCD     1      12.090  19.460  24.680  1.00  0.00            
ATOM    156  O37 GCD     1      12.790  20.850  25.950  1.00  0.00            
ATOM    157  H75 GCD     1      13.520  21.160  26.500  1.00  0.00            
ATOM    158  C46 GCD     1      13.980  19.880  24.050  1.00  0.00            
ATOM    159  H76 GCD     1      13.530  20.640  23.400  1.00  0.00            
ATOM    160  O38 GCD     1      15.270  20.350  24.610  1.00  0.00            
ATOM    161  O39 GCD     1      14.230  18.690  23.340  1.00  0.00            
ATOM    162  C47 GCD     1      14.820  17.640  24.130  1.00  0.00            
ATOM    163  H77 GCD     1      15.800  17.930  24.560  1.00  0.00            
ATOM    164  C48 GCD     1      15.110  16.530  23.180  1.00  0.00            
ATOM    165  H78 GCD     1      14.180  16.440  22.600  1.00  0.00            
ATOM    166  H79 GCD     1      15.360  15.500  23.450  1.00  0.00            
ATOM    167  O40 GCD     1      16.230  16.940  22.320  1.00  0.00            
ATOM    168  H80 GCD     1      15.980  17.740  21.850  1.00  0.00            
ATOM    169  C1  CV4     2      22.720  15.690  21.400  1.00  0.00            
ATOM    170  C2  CV4     2      22.850  16.800  20.380  1.00  0.00            
ATOM    171  N1  CV4     2      21.800  16.660  19.230  1.00  0.00            
ATOM    172  C3  CV4     2      20.330  16.560  19.670  1.00  0.00            
ATOM    173  C4  CV4     2      19.720  17.820  20.380  1.00  0.00            
ATOM    174  O1  CV4     2      20.330  17.990  21.740  1.00  0.00            
ATOM    175  C5  CV4     2      19.820  19.060  22.480  1.00  0.00            
ATOM    176  C6  CV4     2      20.400  19.240  23.820  1.00  0.00            
ATOM    177  C7  CV4     2      19.630  19.960  24.810  1.00  0.00            
ATOM    178  C8  CV4     2      20.130  20.090  26.150  1.00  0.00            
ATOM    179  C9  CV4     2      21.450  19.710  26.360  1.00  0.00            
ATOM    180  N2  CV4     2      22.070  19.800  27.530  1.00  0.00            
ATOM    181  C10 CV4     2      22.200  19.040  25.450  1.00  0.00            
ATOM    182  C11 CV4     2      21.680  18.800  24.160  1.00  0.00            
ATOM    183  O2  CV4     2      18.970  19.840  21.980  1.00  0.00            
ATOM    184  C12 CV4     2      21.950  17.890  18.260  1.00  0.00            
ATOM    185  C13 CV4     2      23.360  18.210  17.900  1.00  0.00            
ATOM    186  H1  CV4     2      21.740  15.570  21.870  1.00  0.00            
ATOM    187  H2  CV4     2      22.950  14.690  21.010  1.00  0.00            
ATOM    188  H3  CV4     2      23.350  16.000  22.250  1.00  0.00            
ATOM    189  H4  CV4     2      23.820  16.810  19.880  1.00  0.00            
ATOM    190  H5  CV4     2      22.620  17.760  20.850  1.00  0.00            
ATOM    191  H6  CV4     2      22.060  15.770  18.770  1.00  0.00            
ATOM    192  H7  CV4     2      20.300  15.760  20.410  1.00  0.00            
ATOM    193  H8  CV4     2      19.850  16.190  18.760  1.00  0.00            
ATOM    194  H9  CV4     2      18.620  17.790  20.380  1.00  0.00            
ATOM    195  H10 CV4     2      19.980  18.770  19.900  1.00  0.00            
ATOM    196  H11 CV4     2      18.700  20.430  24.520  1.00  0.00            
ATOM    197  H12 CV4     2      19.500  20.570  26.890  1.00  0.00            
ATOM    198  H13 CV4     2      22.160  18.900  27.990  1.00  0.00            
ATOM    199  H14 CV4     2      21.600  20.460  28.140  1.00  0.00            
ATOM    200  H15 CV4     2      23.220  18.820  25.750  1.00  0.00            
ATOM    201  H16 CV4     2      22.310  18.330  23.420  1.00  0.00            
ATOM    202  H17 CV4     2      21.390  18.690  18.750  1.00  0.00            
ATOM    203  H18 CV4     2      21.510  17.600  17.310  1.00  0.00            
ATOM    204  H19 CV4     2      23.960  18.440  18.790  1.00  0.00            
ATOM    205  H20 CV4     2      23.750  17.280  17.460  1.00  0.00            
ATOM    206  H21 CV4     2      23.420  19.010  17.150  1.00  0.00            
TER
ENDMDL
MODEL        1
ATOM      1  H1  GCD     1       8.630  28.450  40.580  1.00  0.00            
ATOM      2  O1  GCD     1       8.590  27.630  41.080  1.00  0.00            
ATOM      3  C1  GCD     1       9.950  27.230  41.230  1.00  0.00            
ATOM      4  H2  GCD     1      10.490  27.440  40.300  1.00  0.00            
ATOM      5  H3  GCD     1      10.440  27.830  42.010  1.00  0.00            
ATOM      6  C2  GCD     1      10.090  25.740  41.640  1.00  0.00            
ATOM      7  H4  GCD     1      11.140  25.420  41.630  1.00  0.00            
ATOM      8  C3  GCD     1       9.310  24.880  40.620  1.00  0.00            
ATOM      9  H5  GCD     1       8.300  25.290  40.670  1.00  0.00            
ATOM     10  C4  GCD     1       9.180  23.460  41.080  1.00  0.00            
ATOM     11  H6  GCD     1      10.150  22.980  40.920  1.00  0.00            
ATOM     12  O2  GCD     1       8.190  22.730  40.400  1.00  0.00            
ATOM     13  H7  GCD     1       8.240  22.970  39.470  1.00  0.00            
ATOM     14  C5  GCD     1       8.790  23.310  42.600  1.00  0.00            
ATOM     15  H8  GCD     1       7.740  23.620  42.670  1.00  0.00            
ATOM     16  O3  GCD     1       8.910  21.970  43.120  1.00  0.00            
ATOM     17  H9  GCD     1       9.840  21.750  43.020  1.00  0.00            
ATOM     18  C6  GCD     1       9.730  24.190  43.370  1.00  0.00            
ATOM     19  O4  GCD     1       9.560  25.540  42.950  1.00  0.00            
ATOM     20  H10 GCD     1       9.460  24.170  44.430  1.00  0.00            
ATOM     21  O5  GCD     1      11.070  23.710  43.370  1.00  0.00            
ATOM     22  C7  GCD     1      12.030  24.370  44.210  1.00  0.00            
ATOM     23  H11 GCD     1      11.970  25.450  44.010  1.00  0.00            
ATOM     24  C8  GCD     1      11.730  24.290  45.690  1.00  0.00            
ATOM     25  H12 GCD     1      11.410  23.260  45.900  1.00  0.00            
ATOM     26  O6  GCD     1      10.620  25.120  46.190  1.00  0.00            
ATOM     27  H13 GCD     1      10.900  26.040  46.140  1.00  0.00            
ATOM     28  C9  GCD     1      12.910  24.760  46.610  1.00  0.00            
ATOM     29  H14 GCD     1      12.930  25.850  46.480  1.00  0.00            
ATOM     30  O7  GCD     1      12.810  24.390  48.000  1.00  0.00            
ATOM     31  H15 GCD     1      13.010  23.440  47.980  1.00  0.00            
ATOM     32  C10 GCD     1      14.190  24.160  46.060  1.00  0.00            
ATOM     33  H16 GCD     1      15.040  24.530  46.650  1.00  0.00            
ATOM     34  O8  GCD     1      14.420  24.570  44.730  1.00  0.00            
ATOM     35  C11 GCD     1      13.440  23.950  43.830  1.00  0.00            
ATOM     36  H17 GCD     1      13.500  22.860  43.900  1.00  0.00            
ATOM     37  C12 GCD     1      13.750  24.390  42.380  1.00  0.00            
ATOM     38  H18 GCD     1      13.080  23.860  41.700  1.00  0.00            
ATOM     39  H19 GCD     1      14.750  24.080  42.040  1.00  0.00            
ATOM     40  O9  GCD     1      13.660  25.740  42.230  1.00  0.00            
ATOM     41  H20 GCD     1      14.360  26.120  42.780  1.00  0.00            
ATOM     42  O10 GCD     1      14.150  22.780  46.080  1.00  0.00            
ATOM     43  C13 GCD     1      15.080  22.060  46.920  1.00  0.00            
ATOM     44  H21 GCD     1      15.380  22.740  47.730  1.00  0.00            
ATOM     45  C14 GCD     1      14.160  21.030  47.580  1.00  0.00            
ATOM     46  H22 GCD     1      13.560  20.520  46.810  1.00  0.00            
ATOM     47  O11 GCD     1      13.260  21.750  48.510  1.00  0.00            
ATOM     48  H23 GCD     1      12.920  21.130  49.180  1.00  0.00            
ATOM     49  C15 GCD     1      14.880  20.010  48.380  1.00  0.00            
ATOM     50  H24 GCD     1      15.420  20.540  49.180  1.00  0.00            
ATOM     51  O12 GCD     1      14.070  18.980  48.920  1.00  0.00            
ATOM     52  H25 GCD     1      13.360  18.800  48.290  1.00  0.00            
ATOM     53  C16 GCD     1      15.880  19.390  47.430  1.00  0.00            
ATOM     54  H26 GCD     1      16.450  18.590  47.900  1.00  0.00            
ATOM     55  O13 GCD     1      16.780  20.380  46.990  1.00  0.00            
ATOM     56  C17 GCD     1      16.190  21.380  46.190  1.00  0.00            
ATOM     57  H27 GCD     1      15.720  20.930  45.300  1.00  0.00            
ATOM     58  C18 GCD     1      17.340  22.250  45.690  1.00  0.00            
ATOM     59  H28 GCD     1      17.800  22.650  46.600  1.00  0.00            
ATOM     60  H29 GCD     1      16.920  23.070  45.090  1.00  0.00            
ATOM     61  O14 GCD     1      18.290  21.560  44.920  1.00  0.00            
ATOM     62  H30 GCD     1      18.600  20.810  45.450  1.00  0.00            
ATOM     63  O15 GCD     1      15.220  18.840  46.230  1.00  0.00            
ATOM     64  C19 GCD     1      14.720  17.470  46.330  1.00  0.00            
ATOM     65  H31 GCD     1      14.680  17.190  47.390  1.00  0.00            
ATOM     66  C20 GCD     1      13.200  17.480  45.920  1.00  0.00            
ATOM     67  H32 GCD     1      13.100  18.070  45.000  1.00  0.00            
ATOM     68  O16 GCD     1      12.390  18.110  46.910  1.00  0.00            
ATOM     69  H33 GCD     1      11.630  18.190  46.320  1.00  0.00            
ATOM     70  C21 GCD     1      12.690  16.080  45.680  1.00  0.00            
ATOM     71  H34 GCD     1      12.810  15.560  46.640  1.00  0.00            
ATOM     72  O17 GCD     1      11.330  16.060  45.220  1.00  0.00            
ATOM     73  H35 GCD     1      11.270  16.320  44.290  1.00  0.00            
ATOM     74  C22 GCD     1      13.530  15.410  44.690  1.00  0.00            
ATOM     75  H36 GCD     1      13.210  14.390  44.450  1.00  0.00            
ATOM     76  O18 GCD     1      14.830  15.250  45.300  1.00  0.00            
ATOM     77  C23 GCD     1      15.550  16.510  45.420  1.00  0.00            
ATOM     78  H37 GCD     1      15.670  16.930  44.420  1.00  0.00            
ATOM     79  C24 GCD     1      16.940  16.300  46.010  1.00  0.00            
ATOM     80  H38 GCD     1      16.810  15.870  47.010  1.00  0.00            
ATOM     81  H39 GCD     1      17.330  17.330  46.090  1.00  0.00            
ATOM     82  O19 GCD     1      17.720  15.490  45.120  1.00  0.00            
ATOM     83  H40 GCD     1      18.350  14.980  45.640  1.00  0.00            
ATOM     84  O20 GCD     1      13.680  16.150  43.410  1.00  0.00            
ATOM     85  C25 GCD     1      13.260  15.360  42.350  1.00  0.00            
ATOM     86  H41 GCD     1      13.030  14.320  42.600  1.00  0.00            
ATOM     87  C26 GCD     1      12.070  16.070  41.690  1.00  0.00            
ATOM     88  H42 GCD     1      12.430  17.020  41.290  1.00  0.00            
ATOM     89  O21 GCD     1      10.900  16.290  42.500  1.00  0.00            
ATOM     90  H43 GCD     1      10.240  16.490  41.830  1.00  0.00            
ATOM     91  C27 GCD     1      11.640  15.360  40.410  1.00  0.00            
ATOM     92  H44 GCD     1      11.320  14.360  40.710  1.00  0.00            
ATOM     93  O22 GCD     1      10.500  15.920  39.740  1.00  0.00            
ATOM     94  H45 GCD     1      10.760  15.970  38.820  1.00  0.00            
ATOM     95  C28 GCD     1      12.800  15.240  39.480  1.00  0.00            
ATOM     96  H46 GCD     1      12.630  14.570  38.630  1.00  0.00            
ATOM     97  O23 GCD     1      13.920  14.760  40.150  1.00  0.00            
ATOM     98  C29 GCD     1      14.380  15.450  41.320  1.00  0.00            
ATOM     99  H47 GCD     1      14.640  16.480  41.050  1.00  0.00            
ATOM    100  C30 GCD     1      15.640  14.770  41.880  1.00  0.00            
ATOM    101  H48 GCD     1      15.520  13.690  41.770  1.00  0.00            
ATOM    102  H49 GCD     1      15.580  14.950  42.960  1.00  0.00            
ATOM    103  O24 GCD     1      16.810  15.360  41.290  1.00  0.00            
ATOM    104  H50 GCD     1      17.250  16.070  41.780  1.00  0.00            
ATOM    105  O25 GCD     1      13.170  16.470  38.880  1.00  0.00            
ATOM    106  C31 GCD     1      13.300  16.610  37.500  1.00  0.00            
ATOM    107  H51 GCD     1      13.440  15.670  36.950  1.00  0.00            
ATOM    108  C32 GCD     1      12.000  17.090  36.940  1.00  0.00            
ATOM    109  H52 GCD     1      11.600  17.940  37.510  1.00  0.00            
ATOM    110  O26 GCD     1      10.990  16.080  37.120  1.00  0.00            
ATOM    111  H53 GCD     1      10.120  16.300  36.770  1.00  0.00            
ATOM    112  C33 GCD     1      12.140  17.420  35.420  1.00  0.00            
ATOM    113  H54 GCD     1      12.360  16.520  34.840  1.00  0.00            
ATOM    114  O27 GCD     1      10.970  18.040  34.880  1.00  0.00            
ATOM    115  H55 GCD     1      10.690  18.790  35.420  1.00  0.00            
ATOM    116  C34 GCD     1      13.300  18.350  35.190  1.00  0.00            
ATOM    117  H56 GCD     1      13.430  18.590  34.130  1.00  0.00            
ATOM    118  O28 GCD     1      14.480  17.770  35.770  1.00  0.00            
ATOM    119  C35 GCD     1      14.380  17.600  37.180  1.00  0.00            
ATOM    120  H57 GCD     1      14.100  18.550  37.660  1.00  0.00            
ATOM    121  C36 GCD     1      15.700  17.120  37.810  1.00  0.00            
ATOM    122  H58 GCD     1      16.120  16.310  37.190  1.00  0.00            
ATOM    123  H59 GCD     1      15.560  16.700  38.810  1.00  0.00            
ATOM    124  O29 GCD     1      16.660  18.170  38.030  1.00  0.00            
ATOM    125  H60 GCD     1      17.000  18.430  37.160  1.00  0.00            
ATOM    126  O30 GCD     1      12.980  19.650  35.760  1.00  0.00            
ATOM    127  C37 GCD     1      13.410  20.880  35.020  1.00  0.00            
ATOM    128  H61 GCD     1      14.130  20.540  34.270  1.00  0.00            
ATOM    129  C38 GCD     1      12.120  21.410  34.330  1.00  0.00            
ATOM    130  H62 GCD     1      11.360  21.510  35.120  1.00  0.00            
ATOM    131  O31 GCD     1      11.640  20.540  33.290  1.00  0.00            
ATOM    132  H63 GCD     1      10.890  21.020  32.910  1.00  0.00            
ATOM    133  C39 GCD     1      12.340  22.790  33.790  1.00  0.00            
ATOM    134  H64 GCD     1      13.170  22.740  33.070  1.00  0.00            
ATOM    135  O32 GCD     1      11.100  23.370  33.280  1.00  0.00            
ATOM    136  H65 GCD     1      10.370  23.290  33.910  1.00  0.00            
ATOM    137  C40 GCD     1      12.870  23.650  34.970  1.00  0.00            
ATOM    138  H66 GCD     1      13.130  24.680  34.700  1.00  0.00            
ATOM    139  O33 GCD     1      14.160  23.140  35.380  1.00  0.00            
ATOM    140  C41 GCD     1      14.090  21.870  35.990  1.00  0.00            
ATOM    141  H67 GCD     1      13.550  21.960  36.940  1.00  0.00            
ATOM    142  C42 GCD     1      15.480  21.380  36.430  1.00  0.00            
ATOM    143  H68 GCD     1      15.450  20.420  36.950  1.00  0.00            
ATOM    144  H69 GCD     1      15.860  22.100  37.160  1.00  0.00            
ATOM    145  O34 GCD     1      16.430  21.320  35.320  1.00  0.00            
ATOM    146  H70 GCD     1      16.400  22.230  35.010  1.00  0.00            
ATOM    147  O35 GCD     1      12.020  23.650  36.130  1.00  0.00            
ATOM    148  C43 GCD     1      11.200  24.780  36.260  1.00  0.00            
ATOM    149  H71 GCD     1      11.100  25.390  35.350  1.00  0.00            
ATOM    150  C44 GCD     1       9.820  24.150  36.590  1.00  0.00            
ATOM    151  H72 GCD     1      10.000  23.350  37.320  1.00  0.00            
ATOM    152  O36 GCD     1       9.210  23.670  35.330  1.00  0.00            
ATOM    153  H73 GCD     1       8.370  23.320  35.640  1.00  0.00            
ATOM    154  C45 GCD     1       8.890  25.140  37.180  1.00  0.00            
ATOM    155  H74 GCD     1       8.610  25.800  36.350  1.00  0.00            
ATOM    156  O37 GCD     1       7.710  24.460  37.680  1.00  0.00            
ATOM    157  H75 GCD     1       7.090  24.320  36.950  1.00  0.00            
ATOM    158  C46 GCD     1       9.590  25.930  38.330  1.00  0.00            
ATOM    159  H76 GCD     1       8.990  26.750  38.720  1.00  0.00            
ATOM    160  O38 GCD     1       9.900  24.950  39.350  1.00  0.00            
ATOM    161  O39 GCD     1      10.770  26.540  37.820  1.00  0.00            
ATOM    162  C47 GCD     1      11.770  25.620  37.380  1.00  0.00            
ATOM    163  H77 GCD     1      12.040  24.900  38.150  1.00  0.00            
ATOM    164  C48 GCD     1      13.070  26.320  36.950  1.00  0.00            
ATOM    165  H78 GCD     1      13.810  25.570  36.640  1.00  0.00            
ATOM    166  H79 GCD     1      13.530  26.810  37.820  1.00  0.00            
ATOM    167  O40 GCD     1      12.950  27.150  35.830  1.00  0.00            
ATOM    168  H80 GCD     1      12.430  27.910  36.120  1.00  0.00            
ATOM    169  C1  CV4     2      18.020  21.590  39.650  1.00  0.00            
ATOM    170  C2  CV4     2      18.680  21.000  40.830  1.00  0.00            
ATOM    171  N1  CV4     2      18.320  19.580  41.260  1.00  0.00            
ATOM    172  C3  CV4     2      16.810  19.410  41.500  1.00  0.00            
ATOM    173  C4  CV4     2      16.170  20.080  42.720  1.00  0.00            
ATOM    174  O1  CV4     2      14.700  19.910  42.580  1.00  0.00            
ATOM    175  C5  CV4     2      14.040  20.700  41.640  1.00  0.00            
ATOM    176  C6  CV4     2      12.620  20.370  41.320  1.00  0.00            
ATOM    177  C7  CV4     2      11.900  19.670  42.280  1.00  0.00            
ATOM    178  C8  CV4     2      10.590  19.300  41.980  1.00  0.00            
ATOM    179  C9  CV4     2       9.970  19.630  40.770  1.00  0.00            
ATOM    180  N2  CV4     2       8.690  19.180  40.460  1.00  0.00            
ATOM    181  C10 CV4     2      10.710  20.360  39.840  1.00  0.00            
ATOM    182  C11 CV4     2      12.020  20.720  40.060  1.00  0.00            
ATOM    183  O2  CV4     2      14.590  21.660  41.050  1.00  0.00            
ATOM    184  C12 CV4     2      18.850  18.610  40.220  1.00  0.00            
ATOM    185  C13 CV4     2      20.390  18.510  40.280  1.00  0.00            
ATOM    186  H1  CV4     2      18.460  22.550  39.380  1.00  0.00            
ATOM    187  H2  CV4     2      18.090  20.910  38.790  1.00  0.00            
ATOM    188  H3  CV4     2      16.950  21.700  39.860  1.00  0.00            
ATOM    189  H4  CV4     2      18.560  21.720  41.650  1.00  0.00            
ATOM    190  H5  CV4     2      19.750  20.970  40.590  1.00  0.00            
ATOM    191  H6  CV4     2      18.810  19.420  42.160  1.00  0.00            
ATOM    192  H7  CV4     2      16.710  18.330  41.560  1.00  0.00            
ATOM    193  H8  CV4     2      16.320  19.680  40.560  1.00  0.00            
ATOM    194  H9  CV4     2      16.450  21.140  42.630  1.00  0.00            
ATOM    195  H10 CV4     2      16.630  19.640  43.610  1.00  0.00            
ATOM    196  H11 CV4     2      12.310  19.590  43.290  1.00  0.00            
ATOM    197  H12 CV4     2       9.940  18.820  42.700  1.00  0.00            
ATOM    198  H13 CV4     2       8.020  19.620  41.080  1.00  0.00            
ATOM    199  H14 CV4     2       8.490  19.510  39.520  1.00  0.00            
ATOM    200  H15 CV4     2      10.370  20.600  38.840  1.00  0.00            
ATOM    201  H16 CV4     2      12.610  21.260  39.320  1.00  0.00            
ATOM    202  H17 CV4     2      18.650  18.900  39.180  1.00  0.00            
ATOM    203  H18 CV4     2      18.380  17.660  40.490  1.00  0.00            
ATOM    204  H19 CV4     2      20.720  18.060  39.340  1.00  0.00            
ATOM    205  H20 CV4     2      20.890  19.490  40.340  1.00  0.00            
ATOM    206  H21 CV4     2      20.800  17.950  41.130  1.00  0.00            
TER
ENDMDL
MODEL        1
ATOM      1  H1  GCD     1      10.830  22.140  26.190  1.00  0.00            
ATOM      2  O1  GCD     1      11.590  22.190  26.790  1.00  0.00            
ATOM      3  C1  GCD     1      12.290  20.990  26.710  1.00  0.00            
ATOM      4  H2  GCD     1      12.430  20.780  25.640  1.00  0.00            
ATOM      5  H3  GCD     1      13.290  21.080  27.150  1.00  0.00            
ATOM      6  C2  GCD     1      11.670  19.670  27.140  1.00  0.00            
ATOM      7  H4  GCD     1      11.370  19.750  28.200  1.00  0.00            
ATOM      8  C3  GCD     1      12.500  18.440  27.070  1.00  0.00            
ATOM      9  H5  GCD     1      12.900  18.340  26.050  1.00  0.00            
ATOM     10  C4  GCD     1      11.620  17.210  27.320  1.00  0.00            
ATOM     11  H6  GCD     1      11.280  17.210  28.360  1.00  0.00            
ATOM     12  O2  GCD     1      12.440  16.070  27.110  1.00  0.00            
ATOM     13  H7  GCD     1      13.250  16.310  27.580  1.00  0.00            
ATOM     14  C5  GCD     1      10.300  17.150  26.520  1.00  0.00            
ATOM     15  H8  GCD     1      10.610  17.070  25.470  1.00  0.00            
ATOM     16  O3  GCD     1       9.500  16.000  26.780  1.00  0.00            
ATOM     17  H9  GCD     1       9.080  16.100  27.640  1.00  0.00            
ATOM     18  C6  GCD     1       9.620  18.530  26.750  1.00  0.00            
ATOM     19  O4  GCD     1      10.480  19.550  26.420  1.00  0.00            
ATOM     20  H10 GCD     1       8.790  18.630  26.040  1.00  0.00            
ATOM     21  O5  GCD     1       9.040  18.700  28.020  1.00  0.00            
ATOM     22  C7  GCD     1       7.670  18.300  28.160  1.00  0.00            
ATOM     23  H11 GCD     1       7.250  17.860  27.250  1.00  0.00            
ATOM     24  C8  GCD     1       7.480  17.400  29.360  1.00  0.00            
ATOM     25  H12 GCD     1       8.160  17.820  30.110  1.00  0.00            
ATOM     26  O6  GCD     1       8.050  16.160  28.940  1.00  0.00            
ATOM     27  H13 GCD     1       8.130  15.600  29.720  1.00  0.00            
ATOM     28  C9  GCD     1       6.020  17.270  29.660  1.00  0.00            
ATOM     29  H14 GCD     1       5.470  16.850  28.810  1.00  0.00            
ATOM     30  O7  GCD     1       5.780  16.480  30.790  1.00  0.00            
ATOM     31  H15 GCD     1       5.270  16.980  31.440  1.00  0.00            
ATOM     32  C10 GCD     1       5.330  18.650  29.890  1.00  0.00            
ATOM     33  H16 GCD     1       4.240  18.660  29.890  1.00  0.00            
ATOM     34  O8  GCD     1       5.530  19.470  28.840  1.00  0.00            
ATOM     35  C11 GCD     1       6.950  19.670  28.510  1.00  0.00            
ATOM     36  H17 GCD     1       7.350  20.070  29.450  1.00  0.00            
ATOM     37  C12 GCD     1       6.990  20.730  27.470  1.00  0.00            
ATOM     38  H18 GCD     1       6.260  20.460  26.690  1.00  0.00            
ATOM     39  H19 GCD     1       7.960  20.790  26.970  1.00  0.00            
ATOM     40  O9  GCD     1       6.640  22.030  27.910  1.00  0.00            
ATOM     41  H20 GCD     1       6.600  22.530  27.090  1.00  0.00            
ATOM     42  O10 GCD     1       5.730  19.170  31.170  1.00  0.00            
ATOM     43  C13 GCD     1       4.690  19.920  31.870  1.00  0.00            
ATOM     44  H21 GCD     1       3.760  19.880  31.280  1.00  0.00            
ATOM     45  C14 GCD     1       4.290  19.080  33.170  1.00  0.00            
ATOM     46  H22 GCD     1       5.220  18.920  33.740  1.00  0.00            
ATOM     47  O11 GCD     1       3.670  17.830  32.880  1.00  0.00            
ATOM     48  H23 GCD     1       3.130  17.580  33.630  1.00  0.00            
ATOM     49  C15 GCD     1       3.370  20.040  33.940  1.00  0.00            
ATOM     50  H24 GCD     1       2.460  20.080  33.320  1.00  0.00            
ATOM     51  O12 GCD     1       3.000  19.520  35.160  1.00  0.00            
ATOM     52  H25 GCD     1       3.760  19.470  35.760  1.00  0.00            
ATOM     53  C16 GCD     1       3.940  21.450  34.180  1.00  0.00            
ATOM     54  H26 GCD     1       3.250  22.170  34.630  1.00  0.00            
ATOM     55  O13 GCD     1       4.120  21.970  32.910  1.00  0.00            
ATOM     56  C17 GCD     1       5.150  21.360  32.140  1.00  0.00            
ATOM     57  H27 GCD     1       6.100  21.320  32.690  1.00  0.00            
ATOM     58  C18 GCD     1       5.470  22.290  30.910  1.00  0.00            
ATOM     59  H28 GCD     1       4.510  22.470  30.400  1.00  0.00            
ATOM     60  H29 GCD     1       6.230  21.810  30.290  1.00  0.00            
ATOM     61  O14 GCD     1       5.940  23.580  31.270  1.00  0.00            
ATOM     62  H30 GCD     1       6.050  24.130  30.490  1.00  0.00            
ATOM     63  O15 GCD     1       5.100  21.430  34.960  1.00  0.00            
ATOM     64  C19 GCD     1       5.090  21.910  36.240  1.00  0.00            
ATOM     65  H31 GCD     1       4.090  21.890  36.700  1.00  0.00            
ATOM     66  C20 GCD     1       5.950  20.920  37.000  1.00  0.00            
ATOM     67  H32 GCD     1       6.900  20.750  36.480  1.00  0.00            
ATOM     68  O16 GCD     1       5.230  19.690  37.150  1.00  0.00            
ATOM     69  H33 GCD     1       5.730  19.220  37.830  1.00  0.00            
ATOM     70  C21 GCD     1       6.140  21.540  38.380  1.00  0.00            
ATOM     71  H34 GCD     1       5.140  21.720  38.780  1.00  0.00            
ATOM     72  O17 GCD     1       6.890  20.710  39.260  1.00  0.00            
ATOM     73  H35 GCD     1       6.310  20.060  39.690  1.00  0.00            
ATOM     74  C22 GCD     1       6.740  22.930  38.310  1.00  0.00            
ATOM     75  H36 GCD     1       6.720  23.290  39.340  1.00  0.00            
ATOM     76  O18 GCD     1       5.980  23.830  37.560  1.00  0.00            
ATOM     77  C23 GCD     1       5.790  23.320  36.230  1.00  0.00            
ATOM     78  H37 GCD     1       6.760  23.190  35.730  1.00  0.00            
ATOM     79  C24 GCD     1       5.020  24.500  35.480  1.00  0.00            
ATOM     80  H38 GCD     1       4.890  24.320  34.400  1.00  0.00            
ATOM     81  H39 GCD     1       5.560  25.440  35.640  1.00  0.00            
ATOM     82  O19 GCD     1       3.670  24.570  36.030  1.00  0.00            
ATOM     83  H40 GCD     1       3.720  24.880  36.940  1.00  0.00            
ATOM     84  O20 GCD     1       8.070  22.880  37.920  1.00  0.00            
ATOM     85  C25 GCD     1       9.070  23.500  38.680  1.00  0.00            
ATOM     86  H41 GCD     1       8.550  24.190  39.350  1.00  0.00            
ATOM     87  C26 GCD     1       9.930  22.490  39.480  1.00  0.00            
ATOM     88  H42 GCD     1      10.440  21.770  38.840  1.00  0.00            
ATOM     89  O21 GCD     1       9.120  21.840  40.460  1.00  0.00            
ATOM     90  H43 GCD     1       8.390  21.420  39.980  1.00  0.00            
ATOM     91  C27 GCD     1      11.060  23.200  40.190  1.00  0.00            
ATOM     92  H44 GCD     1      10.640  23.950  40.880  1.00  0.00            
ATOM     93  O22 GCD     1      11.910  22.360  41.010  1.00  0.00            
ATOM     94  H45 GCD     1      12.660  22.030  40.490  1.00  0.00            
ATOM     95  C28 GCD     1      11.890  24.060  39.200  1.00  0.00            
ATOM     96  H46 GCD     1      12.540  24.750  39.730  1.00  0.00            
ATOM     97  O23 GCD     1      11.010  24.930  38.540  1.00  0.00            
ATOM     98  C29 GCD     1      10.020  24.360  37.790  1.00  0.00            
ATOM     99  H47 GCD     1      10.480  23.670  37.060  1.00  0.00            
ATOM    100  C30 GCD     1       9.360  25.350  36.910  1.00  0.00            
ATOM    101  H48 GCD     1       8.470  25.040  36.350  1.00  0.00            
ATOM    102  H49 GCD     1      10.080  25.700  36.160  1.00  0.00            
ATOM    103  O24 GCD     1       8.890  26.460  37.590  1.00  0.00            
ATOM    104  H50 GCD     1       9.660  26.820  38.060  1.00  0.00            
ATOM    105  O25 GCD     1      12.580  23.220  38.230  1.00  0.00            
ATOM    106  C31 GCD     1      13.980  23.330  38.180  1.00  0.00            
ATOM    107  H51 GCD     1      14.340  24.050  38.920  1.00  0.00            
ATOM    108  C32 GCD     1      14.510  21.940  38.370  1.00  0.00            
ATOM    109  H52 GCD     1      14.020  21.250  37.670  1.00  0.00            
ATOM    110  O26 GCD     1      14.150  21.420  39.630  1.00  0.00            
ATOM    111  H53 GCD     1      14.500  20.520  39.710  1.00  0.00            
ATOM    112  C33 GCD     1      16.010  21.860  38.140  1.00  0.00            
ATOM    113  H54 GCD     1      16.570  22.400  38.910  1.00  0.00            
ATOM    114  O27 GCD     1      16.450  20.460  38.170  1.00  0.00            
ATOM    115  H55 GCD     1      15.850  19.910  37.660  1.00  0.00            
ATOM    116  C34 GCD     1      16.270  22.320  36.690  1.00  0.00            
ATOM    117  H56 GCD     1      17.340  22.350  36.430  1.00  0.00            
ATOM    118  O28 GCD     1      15.820  23.620  36.650  1.00  0.00            
ATOM    119  C35 GCD     1      14.460  23.840  36.850  1.00  0.00            
ATOM    120  H57 GCD     1      13.880  23.340  36.060  1.00  0.00            
ATOM    121  C36 GCD     1      14.170  25.330  36.560  1.00  0.00            
ATOM    122  H58 GCD     1      13.100  25.590  36.640  1.00  0.00            
ATOM    123  H59 GCD     1      14.400  25.510  35.500  1.00  0.00            
ATOM    124  O29 GCD     1      14.910  26.230  37.400  1.00  0.00            
ATOM    125  H60 GCD     1      14.470  27.090  37.420  1.00  0.00            
ATOM    126  O30 GCD     1      15.630  21.440  35.760  1.00  0.00            
ATOM    127  C37 GCD     1      16.550  20.870  34.750  1.00  0.00            
ATOM    128  H61 GCD     1      17.570  20.780  35.150  1.00  0.00            
ATOM    129  C38 GCD     1      15.920  19.520  34.450  1.00  0.00            
ATOM    130  H62 GCD     1      14.960  19.640  33.930  1.00  0.00            
ATOM    131  O31 GCD     1      15.940  18.730  35.640  1.00  0.00            
ATOM    132  H63 GCD     1      16.770  18.240  35.710  1.00  0.00            
ATOM    133  C39 GCD     1      16.890  18.760  33.450  1.00  0.00            
ATOM    134  H64 GCD     1      17.840  18.600  33.980  1.00  0.00            
ATOM    135  O32 GCD     1      16.380  17.550  32.970  1.00  0.00            
ATOM    136  H65 GCD     1      16.450  16.820  33.600  1.00  0.00            
ATOM    137  C40 GCD     1      17.160  19.720  32.250  1.00  0.00            
ATOM    138  H66 GCD     1      18.040  19.460  31.650  1.00  0.00            
ATOM    139  O33 GCD     1      17.480  21.070  32.580  1.00  0.00            
ATOM    140  C41 GCD     1      16.630  21.660  33.510  1.00  0.00            
ATOM    141  H67 GCD     1      15.610  21.600  33.120  1.00  0.00            
ATOM    142  C42 GCD     1      17.140  23.090  33.680  1.00  0.00            
ATOM    143  H68 GCD     1      16.520  23.690  34.370  1.00  0.00            
ATOM    144  H69 GCD     1      17.220  23.580  32.710  1.00  0.00            
ATOM    145  O34 GCD     1      18.530  23.100  34.240  1.00  0.00            
ATOM    146  H70 GCD     1      19.070  22.510  33.700  1.00  0.00            
ATOM    147  O35 GCD     1      15.940  19.710  31.510  1.00  0.00            
ATOM    148  C43 GCD     1      16.130  19.360  30.080  1.00  0.00            
ATOM    149  H71 GCD     1      17.190  19.430  29.830  1.00  0.00            
ATOM    150  C44 GCD     1      15.750  17.920  29.770  1.00  0.00            
ATOM    151  H72 GCD     1      14.780  17.730  30.230  1.00  0.00            
ATOM    152  O36 GCD     1      16.820  17.030  30.300  1.00  0.00            
ATOM    153  H73 GCD     1      16.860  17.110  31.260  1.00  0.00            
ATOM    154  C45 GCD     1      15.820  17.730  28.290  1.00  0.00            
ATOM    155  H74 GCD     1      16.820  17.990  27.910  1.00  0.00            
ATOM    156  O37 GCD     1      15.460  16.360  27.980  1.00  0.00            
ATOM    157  H75 GCD     1      16.080  15.740  28.370  1.00  0.00            
ATOM    158  C46 GCD     1      14.850  18.630  27.600  1.00  0.00            
ATOM    159  H76 GCD     1      14.880  18.310  26.560  1.00  0.00            
ATOM    160  O38 GCD     1      13.570  18.410  28.050  1.00  0.00            
ATOM    161  O39 GCD     1      15.280  19.970  27.800  1.00  0.00            
ATOM    162  C47 GCD     1      15.310  20.340  29.230  1.00  0.00            
ATOM    163  H77 GCD     1      14.290  20.480  29.600  1.00  0.00            
ATOM    164  C48 GCD     1      15.960  21.630  29.240  1.00  0.00            
ATOM    165  H78 GCD     1      17.020  21.550  28.980  1.00  0.00            
ATOM    166  H79 GCD     1      16.050  21.890  30.300  1.00  0.00            
ATOM    167  O40 GCD     1      15.290  22.700  28.520  1.00  0.00            
ATOM    168  H80 GCD     1      15.260  22.440  27.590  1.00  0.00            
ATOM    169  C1  CV4     2      14.000  24.150  31.060  1.00  0.00            
ATOM    170  C2  CV4     2      12.760  24.160  30.170  1.00  0.00            
ATOM    171  N1  CV4     2      11.580  23.370  30.750  1.00  0.00            
ATOM    172  C3  CV4     2      10.660  24.360  31.490  1.00  0.00            
ATOM    173  C4  CV4     2      11.170  24.740  32.960  1.00  0.00            
ATOM    174  O1  CV4     2      11.520  23.500  33.630  1.00  0.00            
ATOM    175  C5  CV4     2      10.460  22.820  34.110  1.00  0.00            
ATOM    176  C6  CV4     2      10.850  21.830  35.110  1.00  0.00            
ATOM    177  C7  CV4     2      12.100  21.310  35.120  1.00  0.00            
ATOM    178  C8  CV4     2      12.450  20.250  35.990  1.00  0.00            
ATOM    179  C9  CV4     2      11.430  19.760  36.840  1.00  0.00            
ATOM    180  N2  CV4     2      11.710  18.770  37.780  1.00  0.00            
ATOM    181  C10 CV4     2      10.170  20.310  36.800  1.00  0.00            
ATOM    182  C11 CV4     2       9.870  21.360  35.990  1.00  0.00            
ATOM    183  O2  CV4     2       9.310  23.020  33.790  1.00  0.00            
ATOM    184  C12 CV4     2      10.780  22.720  29.600  1.00  0.00            
ATOM    185  C13 CV4     2       9.410  22.050  29.970  1.00  0.00            
ATOM    186  H1  CV4     2      13.900  24.720  31.990  1.00  0.00            
ATOM    187  H2  CV4     2      14.260  23.110  31.320  1.00  0.00            
ATOM    188  H3  CV4     2      14.770  24.530  30.390  1.00  0.00            
ATOM    189  H4  CV4     2      13.100  23.680  29.260  1.00  0.00            
ATOM    190  H5  CV4     2      12.450  25.160  29.880  1.00  0.00            
ATOM    191  H6  CV4     2      11.950  22.630  31.370  1.00  0.00            
ATOM    192  H7  CV4     2       9.700  23.860  31.550  1.00  0.00            
ATOM    193  H8  CV4     2      10.590  25.280  30.900  1.00  0.00            
ATOM    194  H9  CV4     2      10.270  25.150  33.430  1.00  0.00            
ATOM    195  H10 CV4     2      11.980  25.480  33.020  1.00  0.00            
ATOM    196  H11 CV4     2      12.900  21.760  34.530  1.00  0.00            
ATOM    197  H12 CV4     2      13.490  19.950  36.010  1.00  0.00            
ATOM    198  H13 CV4     2      12.680  18.470  37.810  1.00  0.00            
ATOM    199  H14 CV4     2      11.200  18.750  38.650  1.00  0.00            
ATOM    200  H15 CV4     2       9.370  19.910  37.430  1.00  0.00            
ATOM    201  H16 CV4     2       8.890  21.820  35.910  1.00  0.00            
ATOM    202  H17 CV4     2      11.370  21.970  29.070  1.00  0.00            
ATOM    203  H18 CV4     2      10.540  23.540  28.910  1.00  0.00            
ATOM    204  H19 CV4     2       9.500  21.150  30.580  1.00  0.00            
ATOM    205  H20 CV4     2       8.710  22.660  30.560  1.00  0.00            
ATOM    206  H21 CV4     2       8.910  21.740  29.050  1.00  0.00            
TER
ENDMDL
MODEL        1
ATOM      1  H1  GCD     1      15.460  26.190  25.580  1.00  0.00            
ATOM      2  O1  GCD     1      15.710  25.850  24.720  1.00  0.00            
ATOM      3  C1  GCD     1      14.460  25.280  24.410  1.00  0.00            
ATOM      4  H2  GCD     1      13.650  25.970  24.140  1.00  0.00            
ATOM      5  H3  GCD     1      14.540  24.620  23.530  1.00  0.00            
ATOM      6  C2  GCD     1      13.950  24.380  25.530  1.00  0.00            
ATOM      7  H4  GCD     1      14.640  23.550  25.770  1.00  0.00            
ATOM      8  C3  GCD     1      12.590  23.840  25.130  1.00  0.00            
ATOM      9  H5  GCD     1      12.080  24.690  24.660  1.00  0.00            
ATOM     10  C4  GCD     1      11.830  23.220  26.270  1.00  0.00            
ATOM     11  H6  GCD     1      12.310  22.310  26.660  1.00  0.00            
ATOM     12  O2  GCD     1      10.520  22.830  25.840  1.00  0.00            
ATOM     13  H7  GCD     1      10.740  22.220  25.120  1.00  0.00            
ATOM     14  C5  GCD     1      11.800  24.200  27.390  1.00  0.00            
ATOM     15  H8  GCD     1      11.250  25.060  26.980  1.00  0.00            
ATOM     16  O3  GCD     1      11.060  23.690  28.520  1.00  0.00            
ATOM     17  H9  GCD     1      11.580  22.960  28.860  1.00  0.00            
ATOM     18  C6  GCD     1      13.170  24.550  27.740  1.00  0.00            
ATOM     19  O4  GCD     1      13.760  25.220  26.640  1.00  0.00            
ATOM     20  H10 GCD     1      13.050  25.340  28.490  1.00  0.00            
ATOM     21  O5  GCD     1      14.020  23.530  28.260  1.00  0.00            
ATOM     22  C7  GCD     1      14.110  23.300  29.640  1.00  0.00            
ATOM     23  H11 GCD     1      13.410  23.890  30.240  1.00  0.00            
ATOM     24  C8  GCD     1      13.720  21.760  29.860  1.00  0.00            
ATOM     25  H12 GCD     1      14.390  21.170  29.230  1.00  0.00            
ATOM     26  O6  GCD     1      12.360  21.600  29.430  1.00  0.00            
ATOM     27  H13 GCD     1      11.960  20.730  29.490  1.00  0.00            
ATOM     28  C9  GCD     1      13.950  21.360  31.320  1.00  0.00            
ATOM     29  H14 GCD     1      13.210  21.880  31.940  1.00  0.00            
ATOM     30  O7  GCD     1      13.640  19.960  31.530  1.00  0.00            
ATOM     31  H15 GCD     1      12.770  19.770  31.160  1.00  0.00            
ATOM     32  C10 GCD     1      15.320  21.840  31.770  1.00  0.00            
ATOM     33  H16 GCD     1      15.260  21.780  32.860  1.00  0.00            
ATOM     34  O8  GCD     1      15.560  23.180  31.360  1.00  0.00            
ATOM     35  C11 GCD     1      15.550  23.530  30.020  1.00  0.00            
ATOM     36  H17 GCD     1      16.110  22.790  29.430  1.00  0.00            
ATOM     37  C12 GCD     1      15.990  24.980  29.930  1.00  0.00            
ATOM     38  H18 GCD     1      15.550  25.530  30.770  1.00  0.00            
ATOM     39  H19 GCD     1      15.620  25.490  29.030  1.00  0.00            
ATOM     40  O9  GCD     1      17.420  25.030  29.870  1.00  0.00            
ATOM     41  H20 GCD     1      17.690  24.440  29.160  1.00  0.00            
ATOM     42  O10 GCD     1      16.320  20.910  31.370  1.00  0.00            
ATOM     43  C13 GCD     1      17.260  20.550  32.430  1.00  0.00            
ATOM     44  H21 GCD     1      16.970  21.140  33.310  1.00  0.00            
ATOM     45  C14 GCD     1      16.960  19.100  32.850  1.00  0.00            
ATOM     46  H22 GCD     1      17.040  18.480  31.950  1.00  0.00            
ATOM     47  O11 GCD     1      15.650  18.940  33.320  1.00  0.00            
ATOM     48  H23 GCD     1      15.120  19.350  32.630  1.00  0.00            
ATOM     49  C15 GCD     1      17.960  18.590  33.910  1.00  0.00            
ATOM     50  H24 GCD     1      17.860  19.290  34.750  1.00  0.00            
ATOM     51  O12 GCD     1      17.890  17.220  34.330  1.00  0.00            
ATOM     52  H25 GCD     1      17.290  17.290  35.080  1.00  0.00            
ATOM     53  C16 GCD     1      19.400  18.870  33.420  1.00  0.00            
ATOM     54  H26 GCD     1      20.020  18.620  34.290  1.00  0.00            
ATOM     55  O13 GCD     1      19.550  20.300  33.100  1.00  0.00            
ATOM     56  C17 GCD     1      18.710  20.800  32.080  1.00  0.00            
ATOM     57  H27 GCD     1      18.990  20.240  31.180  1.00  0.00            
ATOM     58  C18 GCD     1      18.880  22.330  31.980  1.00  0.00            
ATOM     59  H28 GCD     1      18.830  22.650  33.030  1.00  0.00            
ATOM     60  H29 GCD     1      18.050  22.810  31.440  1.00  0.00            
ATOM     61  O14 GCD     1      20.180  22.760  31.440  1.00  0.00            
ATOM     62  H30 GCD     1      19.990  22.620  30.500  1.00  0.00            
ATOM     63  O15 GCD     1      19.650  18.100  32.270  1.00  0.00            
ATOM     64  C19 GCD     1      20.890  17.410  32.270  1.00  0.00            
ATOM     65  H31 GCD     1      21.440  17.460  33.220  1.00  0.00            
ATOM     66  C20 GCD     1      20.420  15.950  32.200  1.00  0.00            
ATOM     67  H32 GCD     1      19.640  15.870  31.430  1.00  0.00            
ATOM     68  O16 GCD     1      19.870  15.530  33.420  1.00  0.00            
ATOM     69  H33 GCD     1      19.140  16.150  33.560  1.00  0.00            
ATOM     70  C21 GCD     1      21.610  15.010  31.770  1.00  0.00            
ATOM     71  H34 GCD     1      22.240  14.910  32.670  1.00  0.00            
ATOM     72  O17 GCD     1      21.170  13.710  31.350  1.00  0.00            
ATOM     73  H35 GCD     1      20.820  13.740  30.450  1.00  0.00            
ATOM     74  C22 GCD     1      22.400  15.650  30.640  1.00  0.00            
ATOM     75  H36 GCD     1      23.220  14.990  30.320  1.00  0.00            
ATOM     76  O18 GCD     1      22.810  16.890  31.030  1.00  0.00            
ATOM     77  C23 GCD     1      21.820  17.900  31.240  1.00  0.00            
ATOM     78  H37 GCD     1      21.230  17.930  30.320  1.00  0.00            
ATOM     79  C24 GCD     1      22.380  19.290  31.390  1.00  0.00            
ATOM     80  H38 GCD     1      21.600  20.050  31.250  1.00  0.00            
ATOM     81  H39 GCD     1      23.080  19.470  30.560  1.00  0.00            
ATOM     82  O19 GCD     1      23.110  19.590  32.630  1.00  0.00            
ATOM     83  H40 GCD     1      22.610  20.100  33.290  1.00  0.00            
ATOM     84  O20 GCD     1      21.530  15.770  29.520  1.00  0.00            
ATOM     85  C25 GCD     1      21.780  15.020  28.330  1.00  0.00            
ATOM     86  H41 GCD     1      22.590  14.320  28.580  1.00  0.00            
ATOM     87  C26 GCD     1      20.580  14.230  27.910  1.00  0.00            
ATOM     88  H42 GCD     1      19.810  15.010  27.910  1.00  0.00            
ATOM     89  O21 GCD     1      20.260  13.110  28.790  1.00  0.00            
ATOM     90  H43 GCD     1      19.410  12.720  28.540  1.00  0.00            
ATOM     91  C27 GCD     1      20.740  13.590  26.540  1.00  0.00            
ATOM     92  H44 GCD     1      21.480  12.790  26.680  1.00  0.00            
ATOM     93  O22 GCD     1      19.520  13.020  26.150  1.00  0.00            
ATOM     94  H45 GCD     1      19.570  12.880  25.200  1.00  0.00            
ATOM     95  C28 GCD     1      21.170  14.570  25.450  1.00  0.00            
ATOM     96  H46 GCD     1      21.470  13.960  24.590  1.00  0.00            
ATOM     97  O23 GCD     1      22.320  15.340  25.950  1.00  0.00            
ATOM     98  C29 GCD     1      22.250  16.030  27.260  1.00  0.00            
ATOM     99  H47 GCD     1      21.480  16.810  27.270  1.00  0.00            
ATOM    100  C30 GCD     1      23.730  16.490  27.550  1.00  0.00            
ATOM    101  H48 GCD     1      23.690  16.880  28.580  1.00  0.00            
ATOM    102  H49 GCD     1      24.050  17.110  26.710  1.00  0.00            
ATOM    103  O24 GCD     1      24.660  15.400  27.550  1.00  0.00            
ATOM    104  H50 GCD     1      25.120  15.500  26.710  1.00  0.00            
ATOM    105  O25 GCD     1      20.120  15.410  24.920  1.00  0.00            
ATOM    106  C31 GCD     1      20.350  15.940  23.660  1.00  0.00            
ATOM    107  H51 GCD     1      21.340  15.610  23.320  1.00  0.00            
ATOM    108  C32 GCD     1      19.380  15.240  22.670  1.00  0.00            
ATOM    109  H52 GCD     1      18.360  15.340  23.050  1.00  0.00            
ATOM    110  O26 GCD     1      19.660  13.820  22.740  1.00  0.00            
ATOM    111  H53 GCD     1      18.960  13.520  22.150  1.00  0.00            
ATOM    112  C33 GCD     1      19.470  15.810  21.240  1.00  0.00            
ATOM    113  H54 GCD     1      20.490  15.640  20.870  1.00  0.00            
ATOM    114  O27 GCD     1      18.520  15.200  20.290  1.00  0.00            
ATOM    115  H55 GCD     1      17.620  15.350  20.590  1.00  0.00            
ATOM    116  C34 GCD     1      19.310  17.310  21.280  1.00  0.00            
ATOM    117  H56 GCD     1      19.630  17.660  20.290  1.00  0.00            
ATOM    118  O28 GCD     1      20.270  17.830  22.230  1.00  0.00            
ATOM    119  C35 GCD     1      20.110  17.450  23.560  1.00  0.00            
ATOM    120  H57 GCD     1      19.100  17.730  23.880  1.00  0.00            
ATOM    121  C36 GCD     1      21.130  18.110  24.470  1.00  0.00            
ATOM    122  H58 GCD     1      22.120  18.160  23.990  1.00  0.00            
ATOM    123  H59 GCD     1      21.200  17.500  25.370  1.00  0.00            
ATOM    124  O29 GCD     1      20.810  19.440  24.850  1.00  0.00            
ATOM    125  H60 GCD     1      21.680  19.860  24.880  1.00  0.00            
ATOM    126  O30 GCD     1      17.940  17.700  21.620  1.00  0.00            
ATOM    127  C37 GCD     1      17.260  18.220  20.470  1.00  0.00            
ATOM    128  H61 GCD     1      17.570  17.700  19.560  1.00  0.00            
ATOM    129  C38 GCD     1      15.790  17.770  20.640  1.00  0.00            
ATOM    130  H62 GCD     1      15.520  18.050  21.670  1.00  0.00            
ATOM    131  O31 GCD     1      15.840  16.330  20.410  1.00  0.00            
ATOM    132  H63 GCD     1      15.140  15.890  20.900  1.00  0.00            
ATOM    133  C39 GCD     1      14.880  18.490  19.690  1.00  0.00            
ATOM    134  H64 GCD     1      15.140  18.090  18.700  1.00  0.00            
ATOM    135  O32 GCD     1      13.510  18.100  19.830  1.00  0.00            
ATOM    136  H65 GCD     1      13.130  18.690  20.490  1.00  0.00            
ATOM    137  C40 GCD     1      15.040  20.020  19.700  1.00  0.00            
ATOM    138  H66 GCD     1      14.410  20.510  18.940  1.00  0.00            
ATOM    139  O33 GCD     1      16.440  20.360  19.510  1.00  0.00            
ATOM    140  C41 GCD     1      17.380  19.740  20.430  1.00  0.00            
ATOM    141  H67 GCD     1      17.140  20.070  21.450  1.00  0.00            
ATOM    142  C42 GCD     1      18.720  20.180  20.040  1.00  0.00            
ATOM    143  H68 GCD     1      18.940  19.690  19.080  1.00  0.00            
ATOM    144  H69 GCD     1      19.350  19.780  20.840  1.00  0.00            
ATOM    145  O34 GCD     1      18.800  21.580  19.950  1.00  0.00            
ATOM    146  H70 GCD     1      17.940  21.800  19.560  1.00  0.00            
ATOM    147  O35 GCD     1      14.540  20.430  20.980  1.00  0.00            
ATOM    148  C43 GCD     1      13.300  21.160  21.140  1.00  0.00            
ATOM    149  H71 GCD     1      12.680  21.000  20.250  1.00  0.00            
ATOM    150  C44 GCD     1      12.630  20.620  22.380  1.00  0.00            
ATOM    151  H72 GCD     1      13.420  20.420  23.120  1.00  0.00            
ATOM    152  O36 GCD     1      12.190  19.250  22.120  1.00  0.00            
ATOM    153  H73 GCD     1      11.240  19.280  22.260  1.00  0.00            
ATOM    154  C45 GCD     1      11.450  21.470  22.850  1.00  0.00            
ATOM    155  H74 GCD     1      10.840  21.490  21.940  1.00  0.00            
ATOM    156  O37 GCD     1      10.780  20.930  23.960  1.00  0.00            
ATOM    157  H75 GCD     1      10.370  20.060  23.860  1.00  0.00            
ATOM    158  C46 GCD     1      11.790  22.900  22.990  1.00  0.00            
ATOM    159  H76 GCD     1      11.000  23.610  23.250  1.00  0.00            
ATOM    160  O38 GCD     1      12.760  22.930  24.050  1.00  0.00            
ATOM    161  O39 GCD     1      12.430  23.370  21.790  1.00  0.00            
ATOM    162  C47 GCD     1      13.600  22.660  21.340  1.00  0.00            
ATOM    163  H77 GCD     1      14.390  22.740  22.100  1.00  0.00            
ATOM    164  C48 GCD     1      14.070  23.320  20.020  1.00  0.00            
ATOM    165  H78 GCD     1      13.260  23.240  19.290  1.00  0.00            
ATOM    166  H79 GCD     1      14.900  22.750  19.590  1.00  0.00            
ATOM    167  O40 GCD     1      14.620  24.680  20.140  1.00  0.00            
ATOM    168  H80 GCD     1      13.870  25.220  20.430  1.00  0.00            
ATOM    169  C1  CV4     2      22.020  21.200  21.910  1.00  0.00            
ATOM    170  C2  CV4     2      21.340  22.550  21.850  1.00  0.00            
ATOM    171  N1  CV4     2      20.570  22.940  23.220  1.00  0.00            
ATOM    172  C3  CV4     2      19.460  21.980  23.550  1.00  0.00            
ATOM    173  C4  CV4     2      18.040  22.460  23.190  1.00  0.00            
ATOM    174  O1  CV4     2      17.130  21.410  23.550  1.00  0.00            
ATOM    175  C5  CV4     2      16.640  21.400  24.810  1.00  0.00            
ATOM    176  C6  CV4     2      15.780  20.200  25.120  1.00  0.00            
ATOM    177  C7  CV4     2      15.850  18.990  24.480  1.00  0.00            
ATOM    178  C8  CV4     2      15.060  17.910  24.830  1.00  0.00            
ATOM    179  C9  CV4     2      14.110  18.080  25.860  1.00  0.00            
ATOM    180  N2  CV4     2      13.350  16.980  26.360  1.00  0.00            
ATOM    181  C10 CV4     2      13.930  19.300  26.440  1.00  0.00            
ATOM    182  C11 CV4     2      14.740  20.380  26.060  1.00  0.00            
ATOM    183  O2  CV4     2      16.920  22.240  25.600  1.00  0.00            
ATOM    184  C12 CV4     2      21.670  23.000  24.240  1.00  0.00            
ATOM    185  C13 CV4     2      21.240  23.600  25.630  1.00  0.00            
ATOM    186  H1  CV4     2      23.000  21.230  22.390  1.00  0.00            
ATOM    187  H2  CV4     2      21.450  20.430  22.450  1.00  0.00            
ATOM    188  H3  CV4     2      22.210  20.730  20.940  1.00  0.00            
ATOM    189  H4  CV4     2      20.540  22.540  21.110  1.00  0.00            
ATOM    190  H5  CV4     2      22.000  23.370  21.570  1.00  0.00            
ATOM    191  H6  CV4     2      20.130  23.870  23.160  1.00  0.00            
ATOM    192  H7  CV4     2      19.560  21.740  24.610  1.00  0.00            
ATOM    193  H8  CV4     2      19.620  21.060  22.990  1.00  0.00            
ATOM    194  H9  CV4     2      17.890  22.630  22.120  1.00  0.00            
ATOM    195  H10 CV4     2      17.790  23.390  23.720  1.00  0.00            
ATOM    196  H11 CV4     2      16.530  18.910  23.640  1.00  0.00            
ATOM    197  H12 CV4     2      15.180  16.950  24.330  1.00  0.00            
ATOM    198  H13 CV4     2      13.660  16.090  25.990  1.00  0.00            
ATOM    199  H14 CV4     2      12.940  16.980  27.290  1.00  0.00            
ATOM    200  H15 CV4     2      13.190  19.430  27.220  1.00  0.00            
ATOM    201  H16 CV4     2      14.640  21.370  26.500  1.00  0.00            
ATOM    202  H17 CV4     2      22.410  23.690  23.830  1.00  0.00            
ATOM    203  H18 CV4     2      21.970  21.950  24.290  1.00  0.00            
ATOM    204  H19 CV4     2      20.500  22.950  26.110  1.00  0.00            
ATOM    205  H20 CV4     2      22.130  23.490  26.240  1.00  0.00            
ATOM    206  H21 CV4     2      20.840  24.620  25.590  1.00  0.00            
TER
ENDMDL
MODEL        1
ATOM      1  H1  GCD     1      10.570  21.660  24.080  1.00  0.00            
ATOM      2  O1  GCD     1       9.620  21.750  24.220  1.00  0.00            
ATOM      3  C1  GCD     1       9.260  21.460  25.600  1.00  0.00            
ATOM      4  H2  GCD     1       8.870  20.460  25.810  1.00  0.00            
ATOM      5  H3  GCD     1      10.160  21.540  26.210  1.00  0.00            
ATOM      6  C2  GCD     1       8.250  22.410  26.120  1.00  0.00            
ATOM      7  H4  GCD     1       8.640  23.380  25.810  1.00  0.00            
ATOM      8  C3  GCD     1       7.990  22.240  27.580  1.00  0.00            
ATOM      9  H5  GCD     1       7.670  21.200  27.720  1.00  0.00            
ATOM     10  C4  GCD     1       6.840  23.140  28.030  1.00  0.00            
ATOM     11  H6  GCD     1       7.000  24.210  27.840  1.00  0.00            
ATOM     12  O2  GCD     1       6.560  22.890  29.390  1.00  0.00            
ATOM     13  H7  GCD     1       7.360  22.580  29.830  1.00  0.00            
ATOM     14  C5  GCD     1       5.650  22.810  27.200  1.00  0.00            
ATOM     15  H8  GCD     1       5.530  21.730  27.360  1.00  0.00            
ATOM     16  O3  GCD     1       4.400  23.480  27.550  1.00  0.00            
ATOM     17  H9  GCD     1       4.330  23.340  28.500  1.00  0.00            
ATOM     18  C6  GCD     1       5.990  22.920  25.710  1.00  0.00            
ATOM     19  O4  GCD     1       7.080  22.110  25.320  1.00  0.00            
ATOM     20  H10 GCD     1       5.090  22.690  25.130  1.00  0.00            
ATOM     21  O5  GCD     1       6.220  24.250  25.510  1.00  0.00            
ATOM     22  C7  GCD     1       5.440  24.960  24.520  1.00  0.00            
ATOM     23  H11 GCD     1       4.710  24.250  24.100  1.00  0.00            
ATOM     24  C8  GCD     1       4.710  26.110  25.270  1.00  0.00            
ATOM     25  H12 GCD     1       5.460  26.720  25.780  1.00  0.00            
ATOM     26  O6  GCD     1       3.750  25.640  26.210  1.00  0.00            
ATOM     27  H13 GCD     1       4.260  25.120  26.840  1.00  0.00            
ATOM     28  C9  GCD     1       3.900  27.030  24.310  1.00  0.00            
ATOM     29  H14 GCD     1       3.120  26.410  23.840  1.00  0.00            
ATOM     30  O7  GCD     1       3.390  28.200  25.050  1.00  0.00            
ATOM     31  H15 GCD     1       3.190  27.930  25.960  1.00  0.00            
ATOM     32  C10 GCD     1       4.840  27.400  23.170  1.00  0.00            
ATOM     33  H16 GCD     1       4.220  27.930  22.440  1.00  0.00            
ATOM     34  O8  GCD     1       5.470  26.240  22.580  1.00  0.00            
ATOM     35  C11 GCD     1       6.340  25.550  23.430  1.00  0.00            
ATOM     36  H17 GCD     1       7.090  26.210  23.880  1.00  0.00            
ATOM     37  C12 GCD     1       7.110  24.450  22.670  1.00  0.00            
ATOM     38  H18 GCD     1       6.300  23.860  22.220  1.00  0.00            
ATOM     39  H19 GCD     1       7.750  23.800  23.270  1.00  0.00            
ATOM     40  O9  GCD     1       7.980  24.970  21.610  1.00  0.00            
ATOM     41  H20 GCD     1       7.430  25.320  20.910  1.00  0.00            
ATOM     42  O10 GCD     1       5.820  28.230  23.690  1.00  0.00            
ATOM     43  C13 GCD     1       6.120  29.390  22.920  1.00  0.00            
ATOM     44  H21 GCD     1       5.900  29.120  21.870  1.00  0.00            
ATOM     45  C14 GCD     1       5.330  30.620  23.440  1.00  0.00            
ATOM     46  H22 GCD     1       5.630  30.900  24.460  1.00  0.00            
ATOM     47  O11 GCD     1       3.860  30.490  23.480  1.00  0.00            
ATOM     48  H23 GCD     1       3.670  29.740  24.050  1.00  0.00            
ATOM     49  C15 GCD     1       5.720  31.820  22.620  1.00  0.00            
ATOM     50  H24 GCD     1       5.390  31.650  21.590  1.00  0.00            
ATOM     51  O12 GCD     1       5.090  33.100  23.050  1.00  0.00            
ATOM     52  H25 GCD     1       5.330  33.300  23.960  1.00  0.00            
ATOM     53  C16 GCD     1       7.210  32.080  22.610  1.00  0.00            
ATOM     54  H26 GCD     1       7.520  32.900  21.960  1.00  0.00            
ATOM     55  O13 GCD     1       7.810  30.850  22.180  1.00  0.00            
ATOM     56  C17 GCD     1       7.610  29.680  23.020  1.00  0.00            
ATOM     57  H27 GCD     1       7.870  29.830  24.070  1.00  0.00            
ATOM     58  C18 GCD     1       8.480  28.560  22.450  1.00  0.00            
ATOM     59  H28 GCD     1       8.440  28.520  21.360  1.00  0.00            
ATOM     60  H29 GCD     1       8.340  27.600  22.960  1.00  0.00            
ATOM     61  O14 GCD     1       9.870  28.900  22.720  1.00  0.00            
ATOM     62  H30 GCD     1       9.960  29.790  22.360  1.00  0.00            
ATOM     63  O15 GCD     1       7.700  32.270  23.900  1.00  0.00            
ATOM     64  C19 GCD     1       7.960  33.600  24.210  1.00  0.00            
ATOM     65  H31 GCD     1       7.570  34.360  23.530  1.00  0.00            
ATOM     66  C20 GCD     1       7.380  33.900  25.590  1.00  0.00            
ATOM     67  H32 GCD     1       7.670  33.120  26.310  1.00  0.00            
ATOM     68  O16 GCD     1       5.900  33.920  25.600  1.00  0.00            
ATOM     69  H33 GCD     1       5.540  34.090  26.480  1.00  0.00            
ATOM     70  C21 GCD     1       7.840  35.310  26.100  1.00  0.00            
ATOM     71  H34 GCD     1       7.590  36.080  25.360  1.00  0.00            
ATOM     72  O17 GCD     1       7.240  35.710  27.350  1.00  0.00            
ATOM     73  H35 GCD     1       7.890  35.440  28.000  1.00  0.00            
ATOM     74  C22 GCD     1       9.400  35.350  26.120  1.00  0.00            
ATOM     75  H36 GCD     1       9.710  36.360  26.400  1.00  0.00            
ATOM     76  O18 GCD     1       9.870  35.120  24.760  1.00  0.00            
ATOM     77  C23 GCD     1       9.510  33.860  24.240  1.00  0.00            
ATOM     78  H37 GCD     1      10.030  33.070  24.800  1.00  0.00            
ATOM     79  C24 GCD     1      10.020  33.780  22.760  1.00  0.00            
ATOM     80  H38 GCD     1       9.720  32.830  22.300  1.00  0.00            
ATOM     81  H39 GCD     1      11.100  33.720  22.960  1.00  0.00            
ATOM     82  O19 GCD     1       9.700  34.760  21.800  1.00  0.00            
ATOM     83  H40 GCD     1      10.500  35.290  21.870  1.00  0.00            
ATOM     84  O20 GCD     1       9.760  34.340  27.150  1.00  0.00            
ATOM     85  C25 GCD     1      10.690  34.860  28.140  1.00  0.00            
ATOM     86  H41 GCD     1      10.690  35.960  28.120  1.00  0.00            
ATOM     87  C26 GCD     1      10.160  34.510  29.480  1.00  0.00            
ATOM     88  H42 GCD     1       9.960  33.440  29.350  1.00  0.00            
ATOM     89  O21 GCD     1       8.890  35.120  29.670  1.00  0.00            
ATOM     90  H43 GCD     1       8.530  34.720  30.470  1.00  0.00            
ATOM     91  C27 GCD     1      11.110  34.750  30.610  1.00  0.00            
ATOM     92  H44 GCD     1      11.350  35.820  30.690  1.00  0.00            
ATOM     93  O22 GCD     1      10.660  34.270  31.820  1.00  0.00            
ATOM     94  H45 GCD     1      10.190  33.440  31.730  1.00  0.00            
ATOM     95  C28 GCD     1      12.490  34.100  30.210  1.00  0.00            
ATOM     96  H46 GCD     1      13.220  34.460  30.940  1.00  0.00            
ATOM     97  O23 GCD     1      12.990  34.530  28.910  1.00  0.00            
ATOM     98  C29 GCD     1      12.100  34.200  27.910  1.00  0.00            
ATOM     99  H47 GCD     1      11.950  33.110  27.870  1.00  0.00            
ATOM    100  C30 GCD     1      12.740  34.600  26.560  1.00  0.00            
ATOM    101  H48 GCD     1      12.190  34.140  25.730  1.00  0.00            
ATOM    102  H49 GCD     1      13.740  34.150  26.590  1.00  0.00            
ATOM    103  O24 GCD     1      12.700  36.030  26.320  1.00  0.00            
ATOM    104  H50 GCD     1      13.090  36.060  25.440  1.00  0.00            
ATOM    105  O25 GCD     1      12.340  32.640  30.180  1.00  0.00            
ATOM    106  C31 GCD     1      13.420  31.840  30.820  1.00  0.00            
ATOM    107  H51 GCD     1      14.360  32.370  31.030  1.00  0.00            
ATOM    108  C32 GCD     1      12.870  31.190  32.080  1.00  0.00            
ATOM    109  H52 GCD     1      12.000  30.560  31.840  1.00  0.00            
ATOM    110  O26 GCD     1      12.540  32.260  32.990  1.00  0.00            
ATOM    111  H53 GCD     1      12.050  32.940  32.510  1.00  0.00            
ATOM    112  C33 GCD     1      13.990  30.450  32.630  1.00  0.00            
ATOM    113  H54 GCD     1      14.770  31.190  32.850  1.00  0.00            
ATOM    114  O27 GCD     1      13.670  29.650  33.740  1.00  0.00            
ATOM    115  H55 GCD     1      13.670  28.790  33.300  1.00  0.00            
ATOM    116  C34 GCD     1      14.650  29.510  31.570  1.00  0.00            
ATOM    117  H56 GCD     1      15.610  29.160  31.960  1.00  0.00            
ATOM    118  O28 GCD     1      14.830  30.100  30.320  1.00  0.00            
ATOM    119  C35 GCD     1      13.790  30.870  29.730  1.00  0.00            
ATOM    120  H57 GCD     1      12.970  30.210  29.430  1.00  0.00            
ATOM    121  C36 GCD     1      14.480  31.520  28.520  1.00  0.00            
ATOM    122  H58 GCD     1      15.490  31.850  28.810  1.00  0.00            
ATOM    123  H59 GCD     1      14.040  32.430  28.100  1.00  0.00            
ATOM    124  O29 GCD     1      14.800  30.700  27.490  1.00  0.00            
ATOM    125  H60 GCD     1      15.450  31.100  26.900  1.00  0.00            
ATOM    126  O30 GCD     1      13.740  28.410  31.520  1.00  0.00            
ATOM    127  C37 GCD     1      14.300  27.120  31.540  1.00  0.00            
ATOM    128  H61 GCD     1      15.310  27.140  31.980  1.00  0.00            
ATOM    129  C38 GCD     1      13.380  26.290  32.470  1.00  0.00            
ATOM    130  H62 GCD     1      12.430  26.370  31.920  1.00  0.00            
ATOM    131  O31 GCD     1      13.400  26.760  33.800  1.00  0.00            
ATOM    132  H63 GCD     1      12.560  26.480  34.190  1.00  0.00            
ATOM    133  C39 GCD     1      13.810  24.820  32.460  1.00  0.00            
ATOM    134  H64 GCD     1      14.870  24.810  32.770  1.00  0.00            
ATOM    135  O32 GCD     1      12.970  23.970  33.300  1.00  0.00            
ATOM    136  H65 GCD     1      12.110  23.900  32.860  1.00  0.00            
ATOM    137  C40 GCD     1      13.830  24.340  31.080  1.00  0.00            
ATOM    138  H66 GCD     1      14.230  23.330  31.000  1.00  0.00            
ATOM    139  O33 GCD     1      14.720  25.070  30.250  1.00  0.00            
ATOM    140  C41 GCD     1      14.420  26.450  30.150  1.00  0.00            
ATOM    141  H67 GCD     1      13.390  26.450  29.770  1.00  0.00            
ATOM    142  C42 GCD     1      15.310  27.210  29.160  1.00  0.00            
ATOM    143  H68 GCD     1      15.050  28.270  29.130  1.00  0.00            
ATOM    144  H69 GCD     1      15.010  26.830  28.180  1.00  0.00            
ATOM    145  O34 GCD     1      16.660  26.920  29.430  1.00  0.00            
ATOM    146  H70 GCD     1      16.940  27.380  30.230  1.00  0.00            
ATOM    147  O35 GCD     1      12.640  24.380  30.480  1.00  0.00            
ATOM    148  C43 GCD     1      11.990  23.150  30.260  1.00  0.00            
ATOM    149  H71 GCD     1      12.540  22.340  30.750  1.00  0.00            
ATOM    150  C44 GCD     1      10.600  23.130  30.810  1.00  0.00            
ATOM    151  H72 GCD     1      10.010  23.940  30.380  1.00  0.00            
ATOM    152  O36 GCD     1      10.580  23.340  32.190  1.00  0.00            
ATOM    153  H73 GCD     1       9.660  23.510  32.420  1.00  0.00            
ATOM    154  C45 GCD     1       9.940  21.800  30.490  1.00  0.00            
ATOM    155  H74 GCD     1      10.640  21.040  30.880  1.00  0.00            
ATOM    156  O37 GCD     1       8.660  21.600  31.100  1.00  0.00            
ATOM    157  H75 GCD     1       8.380  20.710  30.860  1.00  0.00            
ATOM    158  C46 GCD     1       9.930  21.620  28.980  1.00  0.00            
ATOM    159  H76 GCD     1       9.550  20.640  28.660  1.00  0.00            
ATOM    160  O38 GCD     1       9.100  22.660  28.420  1.00  0.00            
ATOM    161  O39 GCD     1      11.260  21.700  28.550  1.00  0.00            
ATOM    162  C47 GCD     1      12.010  22.890  28.710  1.00  0.00            
ATOM    163  H77 GCD     1      11.480  23.710  28.200  1.00  0.00            
ATOM    164  C48 GCD     1      13.420  22.780  28.100  1.00  0.00            
ATOM    165  H78 GCD     1      14.130  22.210  28.710  1.00  0.00            
ATOM    166  H79 GCD     1      13.970  23.730  28.110  1.00  0.00            
ATOM    167  O40 GCD     1      13.460  22.250  26.760  1.00  0.00            
ATOM    168  H80 GCD     1      13.030  21.380  26.780  1.00  0.00            
ATOM    169  C1  CV4     2      14.000  28.180  25.740  1.00  0.00            
ATOM    170  C2  CV4     2      12.900  28.540  24.700  1.00  0.00            
ATOM    171  N1  CV4     2      11.420  28.300  25.120  1.00  0.00            
ATOM    172  C3  CV4     2      11.190  26.840  25.470  1.00  0.00            
ATOM    173  C4  CV4     2       9.820  26.280  25.070  1.00  0.00            
ATOM    174  O1  CV4     2       8.830  27.000  25.770  1.00  0.00            
ATOM    175  C5  CV4     2       8.570  26.770  27.060  1.00  0.00            
ATOM    176  C6  CV4     2       7.490  27.640  27.640  1.00  0.00            
ATOM    177  C7  CV4     2       7.270  27.570  29.050  1.00  0.00            
ATOM    178  C8  CV4     2       6.170  28.280  29.630  1.00  0.00            
ATOM    179  C9  CV4     2       5.390  29.160  28.790  1.00  0.00            
ATOM    180  N2  CV4     2       4.220  29.720  29.230  1.00  0.00            
ATOM    181  C10 CV4     2       5.670  29.290  27.440  1.00  0.00            
ATOM    182  C11 CV4     2       6.740  28.540  26.870  1.00  0.00            
ATOM    183  O2  CV4     2       9.260  25.970  27.670  1.00  0.00            
ATOM    184  C12 CV4     2      10.890  29.310  26.240  1.00  0.00            
ATOM    185  C13 CV4     2      10.840  30.760  25.630  1.00  0.00            
ATOM    186  H1  CV4     2      13.750  28.740  26.650  1.00  0.00            
ATOM    187  H2  CV4     2      14.120  27.140  26.060  1.00  0.00            
ATOM    188  H3  CV4     2      14.950  28.630  25.410  1.00  0.00            
ATOM    189  H4  CV4     2      12.970  27.810  23.890  1.00  0.00            
ATOM    190  H5  CV4     2      12.990  29.610  24.520  1.00  0.00            
ATOM    191  H6  CV4     2      10.810  28.470  24.310  1.00  0.00            
ATOM    192  H7  CV4     2      11.350  26.690  26.540  1.00  0.00            
ATOM    193  H8  CV4     2      11.940  26.250  24.940  1.00  0.00            
ATOM    194  H9  CV4     2       9.730  25.200  25.250  1.00  0.00            
ATOM    195  H10 CV4     2       9.700  26.310  23.980  1.00  0.00            
ATOM    196  H11 CV4     2       7.770  26.830  29.670  1.00  0.00            
ATOM    197  H12 CV4     2       5.990  28.170  30.700  1.00  0.00            
ATOM    198  H13 CV4     2       4.000  30.530  28.670  1.00  0.00            
ATOM    199  H14 CV4     2       4.320  29.940  30.220  1.00  0.00            
ATOM    200  H15 CV4     2       5.050  29.860  26.760  1.00  0.00            
ATOM    201  H16 CV4     2       6.880  28.550  25.790  1.00  0.00            
ATOM    202  H17 CV4     2      11.560  29.400  27.100  1.00  0.00            
ATOM    203  H18 CV4     2       9.910  28.990  26.620  1.00  0.00            
ATOM    204  H19 CV4     2      10.240  31.470  26.230  1.00  0.00            
ATOM    205  H20 CV4     2      11.800  31.280  25.490  1.00  0.00            
ATOM    206  H21 CV4     2      10.260  30.690  24.710  1.00  0.00            
TER
ENDMDL
MODEL        1
ATOM      1  H1  GCD     1      12.000  22.110  33.790  1.00  0.00            
ATOM      2  O1  GCD     1      12.170  21.350  34.370  1.00  0.00            
ATOM      3  C1  GCD     1      13.140  20.530  33.720  1.00  0.00            
ATOM      4  H2  GCD     1      12.720  19.890  32.940  1.00  0.00            
ATOM      5  H3  GCD     1      13.740  21.300  33.230  1.00  0.00            
ATOM      6  C2  GCD     1      13.910  19.650  34.720  1.00  0.00            
ATOM      7  H4  GCD     1      13.980  20.220  35.650  1.00  0.00            
ATOM      8  C3  GCD     1      15.240  19.040  34.280  1.00  0.00            
ATOM      9  H5  GCD     1      15.110  18.640  33.270  1.00  0.00            
ATOM     10  C4  GCD     1      15.790  18.050  35.330  1.00  0.00            
ATOM     11  H6  GCD     1      16.110  18.580  36.240  1.00  0.00            
ATOM     12  O2  GCD     1      16.940  17.320  34.850  1.00  0.00            
ATOM     13  H7  GCD     1      17.530  18.030  34.560  1.00  0.00            
ATOM     14  C5  GCD     1      14.740  17.030  35.710  1.00  0.00            
ATOM     15  H8  GCD     1      14.460  16.440  34.830  1.00  0.00            
ATOM     16  O3  GCD     1      15.260  16.140  36.700  1.00  0.00            
ATOM     17  H9  GCD     1      15.870  16.550  37.330  1.00  0.00            
ATOM     18  C6  GCD     1      13.490  17.770  36.170  1.00  0.00            
ATOM     19  O4  GCD     1      13.020  18.560  35.030  1.00  0.00            
ATOM     20  H10 GCD     1      12.770  16.970  36.380  1.00  0.00            
ATOM     21  O5  GCD     1      13.550  18.680  37.280  1.00  0.00            
ATOM     22  C7  GCD     1      13.360  18.150  38.540  1.00  0.00            
ATOM     23  H11 GCD     1      13.330  17.050  38.540  1.00  0.00            
ATOM     24  C8  GCD     1      14.650  18.610  39.290  1.00  0.00            
ATOM     25  H12 GCD     1      14.720  19.690  39.120  1.00  0.00            
ATOM     26  O6  GCD     1      15.800  17.910  38.780  1.00  0.00            
ATOM     27  H13 GCD     1      16.530  18.240  39.320  1.00  0.00            
ATOM     28  C9  GCD     1      14.520  18.340  40.810  1.00  0.00            
ATOM     29  H14 GCD     1      14.560  17.260  41.030  1.00  0.00            
ATOM     30  O7  GCD     1      15.590  18.950  41.490  1.00  0.00            
ATOM     31  H15 GCD     1      15.220  19.740  41.900  1.00  0.00            
ATOM     32  C10 GCD     1      13.180  18.990  41.300  1.00  0.00            
ATOM     33  H16 GCD     1      13.090  18.650  42.340  1.00  0.00            
ATOM     34  O8  GCD     1      12.090  18.470  40.550  1.00  0.00            
ATOM     35  C11 GCD     1      12.050  18.660  39.110  1.00  0.00            
ATOM     36  H17 GCD     1      11.960  19.740  38.940  1.00  0.00            
ATOM     37  C12 GCD     1      10.840  17.850  38.600  1.00  0.00            
ATOM     38  H18 GCD     1      10.890  16.790  38.880  1.00  0.00            
ATOM     39  H19 GCD     1      10.820  17.850  37.500  1.00  0.00            
ATOM     40  O9  GCD     1       9.630  18.390  39.060  1.00  0.00            
ATOM     41  H20 GCD     1       8.960  17.690  39.090  1.00  0.00            
ATOM     42  O10 GCD     1      13.210  20.390  41.200  1.00  0.00            
ATOM     43  C13 GCD     1      12.730  20.970  42.430  1.00  0.00            
ATOM     44  H21 GCD     1      12.470  20.220  43.190  1.00  0.00            
ATOM     45  C14 GCD     1      13.870  21.780  42.960  1.00  0.00            
ATOM     46  H22 GCD     1      14.280  22.400  42.150  1.00  0.00            
ATOM     47  O11 GCD     1      14.830  20.890  43.430  1.00  0.00            
ATOM     48  H23 GCD     1      15.600  21.390  43.720  1.00  0.00            
ATOM     49  C15 GCD     1      13.510  22.850  44.030  1.00  0.00            
ATOM     50  H24 GCD     1      13.090  22.380  44.930  1.00  0.00            
ATOM     51  O12 GCD     1      14.590  23.710  44.330  1.00  0.00            
ATOM     52  H25 GCD     1      15.390  23.190  44.480  1.00  0.00            
ATOM     53  C16 GCD     1      12.320  23.660  43.550  1.00  0.00            
ATOM     54  H26 GCD     1      11.860  24.150  44.410  1.00  0.00            
ATOM     55  O13 GCD     1      11.250  22.780  43.110  1.00  0.00            
ATOM     56  C17 GCD     1      11.580  21.900  42.010  1.00  0.00            
ATOM     57  H27 GCD     1      11.850  22.560  41.180  1.00  0.00            
ATOM     58  C18 GCD     1      10.270  21.160  41.670  1.00  0.00            
ATOM     59  H28 GCD     1       9.820  20.750  42.580  1.00  0.00            
ATOM     60  H29 GCD     1      10.510  20.340  40.970  1.00  0.00            
ATOM     61  O14 GCD     1       9.230  21.990  41.150  1.00  0.00            
ATOM     62  H30 GCD     1       9.180  22.700  41.810  1.00  0.00            
ATOM     63  O15 GCD     1      12.610  24.610  42.550  1.00  0.00            
ATOM     64  C19 GCD     1      12.170  25.960  42.700  1.00  0.00            
ATOM     65  H31 GCD     1      11.360  25.930  43.440  1.00  0.00            
ATOM     66  C20 GCD     1      13.310  26.820  43.050  1.00  0.00            
ATOM     67  H32 GCD     1      14.050  26.690  42.250  1.00  0.00            
ATOM     68  O16 GCD     1      13.950  26.390  44.270  1.00  0.00            
ATOM     69  H33 GCD     1      14.040  25.430  44.320  1.00  0.00            
ATOM     70  C21 GCD     1      12.870  28.270  43.160  1.00  0.00            
ATOM     71  H34 GCD     1      12.100  28.240  43.940  1.00  0.00            
ATOM     72  O17 GCD     1      13.930  29.140  43.580  1.00  0.00            
ATOM     73  H35 GCD     1      14.360  28.760  44.350  1.00  0.00            
ATOM     74  C22 GCD     1      12.170  28.700  41.830  1.00  0.00            
ATOM     75  H36 GCD     1      11.750  29.690  42.020  1.00  0.00            
ATOM     76  O18 GCD     1      11.090  27.710  41.550  1.00  0.00            
ATOM     77  C23 GCD     1      11.570  26.370  41.390  1.00  0.00            
ATOM     78  H37 GCD     1      12.420  26.420  40.700  1.00  0.00            
ATOM     79  C24 GCD     1      10.530  25.470  40.810  1.00  0.00            
ATOM     80  H38 GCD     1       9.500  25.760  41.090  1.00  0.00            
ATOM     81  H39 GCD     1      10.640  24.440  41.160  1.00  0.00            
ATOM     82  O19 GCD     1      10.660  25.430  39.450  1.00  0.00            
ATOM     83  H40 GCD     1      10.010  24.840  39.040  1.00  0.00            
ATOM     84  O20 GCD     1      13.020  28.660  40.670  1.00  0.00            
ATOM     85  C25 GCD     1      13.170  29.830  39.890  1.00  0.00            
ATOM     86  H41 GCD     1      12.380  30.540  40.160  1.00  0.00            
ATOM     87  C26 GCD     1      14.480  30.520  40.220  1.00  0.00            
ATOM     88  H42 GCD     1      15.330  29.830  40.120  1.00  0.00            
ATOM     89  O21 GCD     1      14.520  30.950  41.560  1.00  0.00            
ATOM     90  H43 GCD     1      14.470  30.240  42.210  1.00  0.00            
ATOM     91  C27 GCD     1      14.560  31.730  39.270  1.00  0.00            
ATOM     92  H44 GCD     1      13.730  32.410  39.510  1.00  0.00            
ATOM     93  O22 GCD     1      15.770  32.400  39.460  1.00  0.00            
ATOM     94  H45 GCD     1      16.440  31.710  39.370  1.00  0.00            
ATOM     95  C28 GCD     1      14.420  31.260  37.850  1.00  0.00            
ATOM     96  H46 GCD     1      14.420  32.090  37.140  1.00  0.00            
ATOM     97  O23 GCD     1      13.140  30.630  37.620  1.00  0.00            
ATOM     98  C29 GCD     1      12.990  29.430  38.450  1.00  0.00            
ATOM     99  H47 GCD     1      13.800  28.720  38.240  1.00  0.00            
ATOM    100  C30 GCD     1      11.540  28.940  38.190  1.00  0.00            
ATOM    101  H48 GCD     1      10.810  29.620  38.640  1.00  0.00            
ATOM    102  H49 GCD     1      11.380  27.920  38.580  1.00  0.00            
ATOM    103  O24 GCD     1      11.250  28.790  36.900  1.00  0.00            
ATOM    104  H50 GCD     1      11.080  29.670  36.550  1.00  0.00            
ATOM    105  O25 GCD     1      15.410  30.280  37.460  1.00  0.00            
ATOM    106  C31 GCD     1      16.410  30.680  36.510  1.00  0.00            
ATOM    107  H51 GCD     1      16.600  31.760  36.500  1.00  0.00            
ATOM    108  C32 GCD     1      17.810  30.200  36.940  1.00  0.00            
ATOM    109  H52 GCD     1      17.680  29.130  37.190  1.00  0.00            
ATOM    110  O26 GCD     1      18.200  31.000  38.040  1.00  0.00            
ATOM    111  H53 GCD     1      18.980  30.550  38.380  1.00  0.00            
ATOM    112  C33 GCD     1      18.830  30.270  35.790  1.00  0.00            
ATOM    113  H54 GCD     1      19.140  31.260  35.450  1.00  0.00            
ATOM    114  O27 GCD     1      20.060  29.690  36.170  1.00  0.00            
ATOM    115  H55 GCD     1      20.720  30.390  36.090  1.00  0.00            
ATOM    116  C34 GCD     1      18.310  29.650  34.510  1.00  0.00            
ATOM    117  H56 GCD     1      19.010  29.880  33.700  1.00  0.00            
ATOM    118  O28 GCD     1      17.080  30.320  34.150  1.00  0.00            
ATOM    119  C35 GCD     1      16.040  30.100  35.080  1.00  0.00            
ATOM    120  H57 GCD     1      15.770  29.050  35.220  1.00  0.00            
ATOM    121  C36 GCD     1      14.880  30.780  34.470  1.00  0.00            
ATOM    122  H58 GCD     1      15.220  31.790  34.240  1.00  0.00            
ATOM    123  H59 GCD     1      14.060  30.800  35.200  1.00  0.00            
ATOM    124  O29 GCD     1      14.510  30.090  33.300  1.00  0.00            
ATOM    125  H60 GCD     1      13.710  30.490  32.940  1.00  0.00            
ATOM    126  O30 GCD     1      18.120  28.270  34.610  1.00  0.00            
ATOM    127  C37 GCD     1      18.780  27.430  33.630  1.00  0.00            
ATOM    128  H61 GCD     1      19.400  27.980  32.910  1.00  0.00            
ATOM    129  C38 GCD     1      19.600  26.490  34.430  1.00  0.00            
ATOM    130  H62 GCD     1      18.890  26.010  35.120  1.00  0.00            
ATOM    131  O31 GCD     1      20.530  27.080  35.260  1.00  0.00            
ATOM    132  H63 GCD     1      20.020  27.680  35.820  1.00  0.00            
ATOM    133  C39 GCD     1      20.330  25.520  33.480  1.00  0.00            
ATOM    134  H64 GCD     1      21.110  26.080  32.950  1.00  0.00            
ATOM    135  O32 GCD     1      20.960  24.400  34.100  1.00  0.00            
ATOM    136  H65 GCD     1      20.340  23.660  34.180  1.00  0.00            
ATOM    137  C40 GCD     1      19.340  24.830  32.540  1.00  0.00            
ATOM    138  H66 GCD     1      19.810  24.220  31.770  1.00  0.00            
ATOM    139  O33 GCD     1      18.430  25.730  31.910  1.00  0.00            
ATOM    140  C41 GCD     1      17.730  26.630  32.880  1.00  0.00            
ATOM    141  H67 GCD     1      16.980  26.090  33.480  1.00  0.00            
ATOM    142  C42 GCD     1      16.830  27.640  32.130  1.00  0.00            
ATOM    143  H68 GCD     1      17.410  28.480  31.740  1.00  0.00            
ATOM    144  H69 GCD     1      16.090  28.080  32.810  1.00  0.00            
ATOM    145  O34 GCD     1      16.110  26.940  31.090  1.00  0.00            
ATOM    146  H70 GCD     1      16.710  26.690  30.370  1.00  0.00            
ATOM    147  O35 GCD     1      18.510  23.900  33.380  1.00  0.00            
ATOM    148  C43 GCD     1      18.360  22.570  32.890  1.00  0.00            
ATOM    149  H71 GCD     1      18.960  22.400  31.990  1.00  0.00            
ATOM    150  C44 GCD     1      18.760  21.550  34.000  1.00  0.00            
ATOM    151  H72 GCD     1      18.130  21.840  34.850  1.00  0.00            
ATOM    152  O36 GCD     1      20.140  21.640  34.280  1.00  0.00            
ATOM    153  H73 GCD     1      20.440  20.950  34.890  1.00  0.00            
ATOM    154  C45 GCD     1      18.450  20.160  33.580  1.00  0.00            
ATOM    155  H74 GCD     1      19.150  19.870  32.780  1.00  0.00            
ATOM    156  O37 GCD     1      18.810  19.210  34.610  1.00  0.00            
ATOM    157  H75 GCD     1      19.730  19.310  34.900  1.00  0.00            
ATOM    158  C46 GCD     1      17.060  20.010  33.090  1.00  0.00            
ATOM    159  H76 GCD     1      16.930  18.990  32.720  1.00  0.00            
ATOM    160  O38 GCD     1      16.210  20.090  34.200  1.00  0.00            
ATOM    161  O39 GCD     1      16.680  20.980  32.100  1.00  0.00            
ATOM    162  C47 GCD     1      16.880  22.360  32.370  1.00  0.00            
ATOM    163  H77 GCD     1      16.170  22.700  33.130  1.00  0.00            
ATOM    164  C48 GCD     1      16.510  23.190  31.100  1.00  0.00            
ATOM    165  H78 GCD     1      16.950  22.780  30.180  1.00  0.00            
ATOM    166  H79 GCD     1      16.760  24.250  31.270  1.00  0.00            
ATOM    167  O40 GCD     1      15.140  23.140  30.820  1.00  0.00            
ATOM    168  H80 GCD     1      14.880  22.270  30.500  1.00  0.00            
ATOM    169  C1  CV4     2      12.850  22.320  37.950  1.00  0.00            
ATOM    170  C2  CV4     2      12.520  23.630  37.070  1.00  0.00            
ATOM    171  N1  CV4     2      13.720  24.490  36.570  1.00  0.00            
ATOM    172  C3  CV4     2      14.530  23.780  35.430  1.00  0.00            
ATOM    173  C4  CV4     2      15.670  23.040  36.170  1.00  0.00            
ATOM    174  O1  CV4     2      16.540  24.020  36.720  1.00  0.00            
ATOM    175  C5  CV4     2      17.780  23.660  37.160  1.00  0.00            
ATOM    176  C6  CV4     2      18.530  24.820  37.770  1.00  0.00            
ATOM    177  C7  CV4     2      19.950  24.650  37.990  1.00  0.00            
ATOM    178  C8  CV4     2      20.700  25.600  38.720  1.00  0.00            
ATOM    179  C9  CV4     2      20.070  26.740  39.160  1.00  0.00            
ATOM    180  N2  CV4     2      20.820  27.650  39.910  1.00  0.00            
ATOM    181  C10 CV4     2      18.680  26.900  38.940  1.00  0.00            
ATOM    182  C11 CV4     2      17.950  26.010  38.150  1.00  0.00            
ATOM    183  O2  CV4     2      18.280  22.550  37.060  1.00  0.00            
ATOM    184  C12 CV4     2      13.250  25.740  35.950  1.00  0.00            
ATOM    185  C13 CV4     2      14.290  26.930  35.680  1.00  0.00            
ATOM    186  H1  CV4     2      13.380  22.580  38.880  1.00  0.00            
ATOM    187  H2  CV4     2      11.890  21.850  38.170  1.00  0.00            
ATOM    188  H3  CV4     2      13.580  21.630  37.520  1.00  0.00            
ATOM    189  H4  CV4     2      11.860  24.240  37.680  1.00  0.00            
ATOM    190  H5  CV4     2      11.960  23.370  36.170  1.00  0.00            
ATOM    191  H6  CV4     2      14.310  24.750  37.380  1.00  0.00            
ATOM    192  H7  CV4     2      14.950  24.590  34.820  1.00  0.00            
ATOM    193  H8  CV4     2      13.900  23.150  34.810  1.00  0.00            
ATOM    194  H9  CV4     2      16.250  22.400  35.490  1.00  0.00            
ATOM    195  H10 CV4     2      15.250  22.390  36.940  1.00  0.00            
ATOM    196  H11 CV4     2      20.360  23.710  37.630  1.00  0.00            
ATOM    197  H12 CV4     2      21.730  25.420  39.000  1.00  0.00            
ATOM    198  H13 CV4     2      20.310  28.520  39.990  1.00  0.00            
ATOM    199  H14 CV4     2      21.820  27.540  39.960  1.00  0.00            
ATOM    200  H15 CV4     2      18.140  27.690  39.450  1.00  0.00            
ATOM    201  H16 CV4     2      16.880  26.120  37.980  1.00  0.00            
ATOM    202  H17 CV4     2      12.340  26.130  36.410  1.00  0.00            
ATOM    203  H18 CV4     2      12.870  25.440  34.970  1.00  0.00            
ATOM    204  H19 CV4     2      14.560  27.380  36.640  1.00  0.00            
ATOM    205  H20 CV4     2      15.180  26.450  35.270  1.00  0.00            
ATOM    206  H21 CV4     2      13.870  27.640  34.950  1.00  0.00            
TER
ENDMDL
MODEL        1
ATOM      1  H1  GCD     1      15.090  15.780  28.350  1.00  0.00            
ATOM      2  O1  GCD     1      14.600  16.540  28.010  1.00  0.00            
ATOM      3  C1  GCD     1      14.850  16.630  26.630  1.00  0.00            
ATOM      4  H2  GCD     1      14.440  15.660  26.300  1.00  0.00            
ATOM      5  H3  GCD     1      14.180  17.380  26.200  1.00  0.00            
ATOM      6  C2  GCD     1      16.370  16.830  26.380  1.00  0.00            
ATOM      7  H4  GCD     1      16.560  17.830  26.790  1.00  0.00            
ATOM      8  C3  GCD     1      16.790  16.850  24.900  1.00  0.00            
ATOM      9  H5  GCD     1      16.360  16.020  24.330  1.00  0.00            
ATOM     10  C4  GCD     1      18.300  16.870  24.760  1.00  0.00            
ATOM     11  H6  GCD     1      18.670  17.830  25.150  1.00  0.00            
ATOM     12  O2  GCD     1      18.560  16.550  23.380  1.00  0.00            
ATOM     13  H7  GCD     1      19.530  16.520  23.350  1.00  0.00            
ATOM     14  C5  GCD     1      18.990  15.810  25.630  1.00  0.00            
ATOM     15  H8  GCD     1      18.830  14.780  25.280  1.00  0.00            
ATOM     16  O3  GCD     1      20.460  15.930  25.520  1.00  0.00            
ATOM     17  H9  GCD     1      20.720  15.460  24.720  1.00  0.00            
ATOM     18  C6  GCD     1      18.430  15.870  27.050  1.00  0.00            
ATOM     19  O4  GCD     1      17.020  15.850  27.100  1.00  0.00            
ATOM     20  H10 GCD     1      18.830  14.920  27.420  1.00  0.00            
ATOM     21  O5  GCD     1      18.940  17.030  27.730  1.00  0.00            
ATOM     22  C7  GCD     1      19.350  16.850  29.080  1.00  0.00            
ATOM     23  H11 GCD     1      19.030  15.880  29.480  1.00  0.00            
ATOM     24  C8  GCD     1      20.890  16.800  29.210  1.00  0.00            
ATOM     25  H12 GCD     1      21.240  17.790  28.910  1.00  0.00            
ATOM     26  O6  GCD     1      21.460  15.660  28.470  1.00  0.00            
ATOM     27  H13 GCD     1      21.130  15.890  27.590  1.00  0.00            
ATOM     28  C9  GCD     1      21.240  16.570  30.740  1.00  0.00            
ATOM     29  H14 GCD     1      20.720  15.640  31.000  1.00  0.00            
ATOM     30  O7  GCD     1      22.620  16.550  30.950  1.00  0.00            
ATOM     31  H15 GCD     1      22.900  17.480  30.980  1.00  0.00            
ATOM     32  C10 GCD     1      20.610  17.670  31.530  1.00  0.00            
ATOM     33  H16 GCD     1      20.730  17.460  32.590  1.00  0.00            
ATOM     34  O8  GCD     1      19.150  17.690  31.310  1.00  0.00            
ATOM     35  C11 GCD     1      18.800  17.970  29.990  1.00  0.00            
ATOM     36  H17 GCD     1      19.200  18.960  29.740  1.00  0.00            
ATOM     37  C12 GCD     1      17.310  18.140  30.000  1.00  0.00            
ATOM     38  H18 GCD     1      16.930  18.180  28.970  1.00  0.00            
ATOM     39  H19 GCD     1      17.050  19.100  30.450  1.00  0.00            
ATOM     40  O9  GCD     1      16.630  17.080  30.630  1.00  0.00            
ATOM     41  H20 GCD     1      16.470  16.390  29.970  1.00  0.00            
ATOM     42  O10 GCD     1      21.170  18.950  31.200  1.00  0.00            
ATOM     43  C13 GCD     1      21.890  19.600  32.290  1.00  0.00            
ATOM     44  H21 GCD     1      22.120  18.830  33.040  1.00  0.00            
ATOM     45  C14 GCD     1      23.270  20.180  31.780  1.00  0.00            
ATOM     46  H22 GCD     1      23.120  20.960  31.030  1.00  0.00            
ATOM     47  O11 GCD     1      23.970  19.120  31.050  1.00  0.00            
ATOM     48  H23 GCD     1      24.270  18.390  31.600  1.00  0.00            
ATOM     49  C15 GCD     1      24.150  20.790  32.870  1.00  0.00            
ATOM     50  H24 GCD     1      24.480  20.050  33.610  1.00  0.00            
ATOM     51  O12 GCD     1      25.250  21.430  32.310  1.00  0.00            
ATOM     52  H25 GCD     1      25.830  21.710  33.030  1.00  0.00            
ATOM     53  C16 GCD     1      23.300  21.820  33.620  1.00  0.00            
ATOM     54  H26 GCD     1      23.750  21.980  34.610  1.00  0.00            
ATOM     55  O13 GCD     1      22.010  21.130  33.960  1.00  0.00            
ATOM     56  C17 GCD     1      21.190  20.840  32.880  1.00  0.00            
ATOM     57  H27 GCD     1      21.140  21.690  32.180  1.00  0.00            
ATOM     58  C18 GCD     1      19.770  20.580  33.380  1.00  0.00            
ATOM     59  H28 GCD     1      19.160  20.010  32.660  1.00  0.00            
ATOM     60  H29 GCD     1      19.350  21.580  33.510  1.00  0.00            
ATOM     61  O14 GCD     1      19.800  19.790  34.570  1.00  0.00            
ATOM     62  H30 GCD     1      20.670  20.080  34.880  1.00  0.00            
ATOM     63  O15 GCD     1      23.000  23.050  32.920  1.00  0.00            
ATOM     64  C19 GCD     1      23.180  24.320  33.420  1.00  0.00            
ATOM     65  H31 GCD     1      23.790  24.140  34.320  1.00  0.00            
ATOM     66  C20 GCD     1      23.670  25.230  32.230  1.00  0.00            
ATOM     67  H32 GCD     1      23.130  24.980  31.300  1.00  0.00            
ATOM     68  O16 GCD     1      25.020  24.950  31.920  1.00  0.00            
ATOM     69  H33 GCD     1      25.440  25.140  32.770  1.00  0.00            
ATOM     70  C21 GCD     1      23.490  26.720  32.450  1.00  0.00            
ATOM     71  H34 GCD     1      24.240  26.990  33.200  1.00  0.00            
ATOM     72  O17 GCD     1      23.680  27.570  31.250  1.00  0.00            
ATOM     73  H35 GCD     1      24.630  27.450  31.100  1.00  0.00            
ATOM     74  C22 GCD     1      22.100  27.070  32.960  1.00  0.00            
ATOM     75  H36 GCD     1      22.120  28.110  33.280  1.00  0.00            
ATOM     76  O18 GCD     1      21.930  26.330  34.150  1.00  0.00            
ATOM     77  C23 GCD     1      21.870  24.880  34.050  1.00  0.00            
ATOM     78  H37 GCD     1      21.020  24.750  33.370  1.00  0.00            
ATOM     79  C24 GCD     1      21.470  24.300  35.410  1.00  0.00            
ATOM     80  H38 GCD     1      22.010  24.780  36.240  1.00  0.00            
ATOM     81  H39 GCD     1      21.800  23.250  35.470  1.00  0.00            
ATOM     82  O19 GCD     1      20.120  24.420  35.760  1.00  0.00            
ATOM     83  H40 GCD     1      19.960  25.360  35.630  1.00  0.00            
ATOM     84  O20 GCD     1      21.010  26.680  32.120  1.00  0.00            
ATOM     85  C25 GCD     1      20.040  27.740  31.850  1.00  0.00            
ATOM     86  H41 GCD     1      20.360  28.640  32.370  1.00  0.00            
ATOM     87  C26 GCD     1      20.040  28.180  30.370  1.00  0.00            
ATOM     88  H42 GCD     1      19.660  27.300  29.850  1.00  0.00            
ATOM     89  O21 GCD     1      21.270  28.720  29.980  1.00  0.00            
ATOM     90  H43 GCD     1      21.950  28.270  30.490  1.00  0.00            
ATOM     91  C27 GCD     1      18.950  29.220  30.060  1.00  0.00            
ATOM     92  H44 GCD     1      19.280  30.000  30.760  1.00  0.00            
ATOM     93  O22 GCD     1      18.840  29.700  28.740  1.00  0.00            
ATOM     94  H45 GCD     1      19.590  30.260  28.520  1.00  0.00            
ATOM     95  C28 GCD     1      17.550  28.670  30.530  1.00  0.00            
ATOM     96  H46 GCD     1      16.830  29.490  30.580  1.00  0.00            
ATOM     97  O23 GCD     1      17.680  28.230  31.860  1.00  0.00            
ATOM     98  C29 GCD     1      18.690  27.320  32.280  1.00  0.00            
ATOM     99  H47 GCD     1      18.500  26.370  31.770  1.00  0.00            
ATOM    100  C30 GCD     1      18.590  27.230  33.820  1.00  0.00            
ATOM    101  H48 GCD     1      18.740  28.240  34.230  1.00  0.00            
ATOM    102  H49 GCD     1      19.360  26.570  34.240  1.00  0.00            
ATOM    103  O24 GCD     1      17.310  26.800  34.340  1.00  0.00            
ATOM    104  H50 GCD     1      16.700  27.540  34.230  1.00  0.00            
ATOM    105  O25 GCD     1      17.150  27.670  29.710  1.00  0.00            
ATOM    106  C31 GCD     1      15.850  27.770  29.240  1.00  0.00            
ATOM    107  H51 GCD     1      15.360  28.620  29.740  1.00  0.00            
ATOM    108  C32 GCD     1      15.770  28.000  27.750  1.00  0.00            
ATOM    109  H52 GCD     1      16.260  27.150  27.270  1.00  0.00            
ATOM    110  O26 GCD     1      16.420  29.230  27.340  1.00  0.00            
ATOM    111  H53 GCD     1      17.240  29.370  27.840  1.00  0.00            
ATOM    112  C33 GCD     1      14.320  28.000  27.320  1.00  0.00            
ATOM    113  H54 GCD     1      13.730  28.810  27.770  1.00  0.00            
ATOM    114  O27 GCD     1      14.270  28.210  25.890  1.00  0.00            
ATOM    115  H55 GCD     1      14.250  27.370  25.420  1.00  0.00            
ATOM    116  C34 GCD     1      13.570  26.710  27.700  1.00  0.00            
ATOM    117  H56 GCD     1      12.500  26.780  27.520  1.00  0.00            
ATOM    118  O28 GCD     1      13.690  26.450  29.110  1.00  0.00            
ATOM    119  C35 GCD     1      15.040  26.450  29.580  1.00  0.00            
ATOM    120  H57 GCD     1      15.600  25.650  29.080  1.00  0.00            
ATOM    121  C36 GCD     1      14.950  26.150  31.110  1.00  0.00            
ATOM    122  H58 GCD     1      14.370  26.940  31.600  1.00  0.00            
ATOM    123  H59 GCD     1      15.950  26.270  31.550  1.00  0.00            
ATOM    124  O29 GCD     1      14.480  24.820  31.360  1.00  0.00            
ATOM    125  H60 GCD     1      13.580  24.740  31.030  1.00  0.00            
ATOM    126  O30 GCD     1      14.160  25.640  26.950  1.00  0.00            
ATOM    127  C37 GCD     1      13.410  25.090  25.880  1.00  0.00            
ATOM    128  H61 GCD     1      12.540  25.710  25.610  1.00  0.00            
ATOM    129  C38 GCD     1      14.250  24.920  24.600  1.00  0.00            
ATOM    130  H62 GCD     1      15.160  24.350  24.810  1.00  0.00            
ATOM    131  O31 GCD     1      14.530  26.190  23.950  1.00  0.00            
ATOM    132  H63 GCD     1      15.200  25.930  23.310  1.00  0.00            
ATOM    133  C39 GCD     1      13.400  23.990  23.610  1.00  0.00            
ATOM    134  H64 GCD     1      12.450  24.530  23.450  1.00  0.00            
ATOM    135  O32 GCD     1      14.040  23.800  22.320  1.00  0.00            
ATOM    136  H65 GCD     1      14.840  23.260  22.340  1.00  0.00            
ATOM    137  C40 GCD     1      12.970  22.700  24.220  1.00  0.00            
ATOM    138  H66 GCD     1      12.300  22.120  23.590  1.00  0.00            
ATOM    139  O33 GCD     1      12.240  22.960  25.430  1.00  0.00            
ATOM    140  C41 GCD     1      13.000  23.700  26.380  1.00  0.00            
ATOM    141  H67 GCD     1      13.960  23.240  26.630  1.00  0.00            
ATOM    142  C42 GCD     1      12.100  23.770  27.580  1.00  0.00            
ATOM    143  H68 GCD     1      12.690  24.210  28.400  1.00  0.00            
ATOM    144  H69 GCD     1      11.880  22.720  27.810  1.00  0.00            
ATOM    145  O34 GCD     1      10.900  24.490  27.380  1.00  0.00            
ATOM    146  H70 GCD     1      10.370  23.990  26.750  1.00  0.00            
ATOM    147  O35 GCD     1      14.150  21.860  24.480  1.00  0.00            
ATOM    148  C43 GCD     1      14.150  20.690  23.790  1.00  0.00            
ATOM    149  H71 GCD     1      13.460  20.680  22.940  1.00  0.00            
ATOM    150  C44 GCD     1      15.510  20.630  23.180  1.00  0.00            
ATOM    151  H72 GCD     1      16.240  20.730  23.980  1.00  0.00            
ATOM    152  O36 GCD     1      15.720  21.640  22.230  1.00  0.00            
ATOM    153  H73 GCD     1      16.400  21.360  21.600  1.00  0.00            
ATOM    154  C45 GCD     1      15.720  19.260  22.500  1.00  0.00            
ATOM    155  H74 GCD     1      14.960  19.160  21.710  1.00  0.00            
ATOM    156  O37 GCD     1      17.090  19.190  21.970  1.00  0.00            
ATOM    157  H75 GCD     1      17.600  18.790  22.680  1.00  0.00            
ATOM    158  C46 GCD     1      15.310  18.060  23.400  1.00  0.00            
ATOM    159  H76 GCD     1      15.340  17.170  22.760  1.00  0.00            
ATOM    160  O38 GCD     1      16.270  18.060  24.400  1.00  0.00            
ATOM    161  O39 GCD     1      14.020  18.180  23.920  1.00  0.00            
ATOM    162  C47 GCD     1      13.790  19.490  24.650  1.00  0.00            
ATOM    163  H77 GCD     1      14.470  19.700  25.490  1.00  0.00            
ATOM    164  C48 GCD     1      12.400  19.430  25.180  1.00  0.00            
ATOM    165  H78 GCD     1      12.140  20.370  25.700  1.00  0.00            
ATOM    166  H79 GCD     1      12.230  18.630  25.920  1.00  0.00            
ATOM    167  O40 GCD     1      11.440  19.420  24.110  1.00  0.00            
ATOM    168  H80 GCD     1      10.700  18.930  24.500  1.00  0.00            
ATOM    169  C1  CV4     2      16.250  19.430  33.200  1.00  0.00            
ATOM    170  C2  CV4     2      16.220  20.840  32.540  1.00  0.00            
ATOM    171  N1  CV4     2      14.960  21.730  32.670  1.00  0.00            
ATOM    172  C3  CV4     2      13.830  21.230  31.780  1.00  0.00            
ATOM    173  C4  CV4     2      14.120  20.750  30.340  1.00  0.00            
ATOM    174  O1  CV4     2      15.020  21.620  29.660  1.00  0.00            
ATOM    175  C5  CV4     2      15.580  21.260  28.490  1.00  0.00            
ATOM    176  C6  CV4     2      16.370  22.300  27.780  1.00  0.00            
ATOM    177  C7  CV4     2      16.680  22.140  26.430  1.00  0.00            
ATOM    178  C8  CV4     2      17.330  23.140  25.690  1.00  0.00            
ATOM    179  C9  CV4     2      17.750  24.300  26.350  1.00  0.00            
ATOM    180  N2  CV4     2      18.350  25.360  25.750  1.00  0.00            
ATOM    181  C10 CV4     2      17.520  24.440  27.690  1.00  0.00            
ATOM    182  C11 CV4     2      16.770  23.470  28.400  1.00  0.00            
ATOM    183  O2  CV4     2      15.530  20.120  28.020  1.00  0.00            
ATOM    184  C12 CV4     2      14.520  21.940  34.140  1.00  0.00            
ATOM    185  C13 CV4     2      13.330  22.920  34.410  1.00  0.00            
ATOM    186  H1  CV4     2      17.070  18.810  32.820  1.00  0.00            
ATOM    187  H2  CV4     2      16.460  19.570  34.270  1.00  0.00            
ATOM    188  H3  CV4     2      15.310  18.860  33.150  1.00  0.00            
ATOM    189  H4  CV4     2      16.550  20.780  31.500  1.00  0.00            
ATOM    190  H5  CV4     2      17.020  21.420  33.010  1.00  0.00            
ATOM    191  H6  CV4     2      15.200  22.620  32.200  1.00  0.00            
ATOM    192  H7  CV4     2      13.170  22.090  31.670  1.00  0.00            
ATOM    193  H8  CV4     2      13.330  20.460  32.380  1.00  0.00            
ATOM    194  H9  CV4     2      13.190  20.660  29.760  1.00  0.00            
ATOM    195  H10 CV4     2      14.550  19.740  30.360  1.00  0.00            
ATOM    196  H11 CV4     2      16.390  21.190  25.990  1.00  0.00            
ATOM    197  H12 CV4     2      17.530  22.950  24.630  1.00  0.00            
ATOM    198  H13 CV4     2      18.760  26.060  26.360  1.00  0.00            
ATOM    199  H14 CV4     2      18.490  25.360  24.750  1.00  0.00            
ATOM    200  H15 CV4     2      17.820  25.350  28.200  1.00  0.00            
ATOM    201  H16 CV4     2      16.550  23.640  29.450  1.00  0.00            
ATOM    202  H17 CV4     2      15.410  22.460  34.510  1.00  0.00            
ATOM    203  H18 CV4     2      14.360  20.960  34.600  1.00  0.00            
ATOM    204  H19 CV4     2      12.380  22.570  33.980  1.00  0.00            
ATOM    205  H20 CV4     2      13.230  23.010  35.490  1.00  0.00            
ATOM    206  H21 CV4     2      13.520  23.880  33.920  1.00  0.00            
TER
ENDMDL
MODEL        1
ATOM      1  H1  GCD     1      22.430  13.940  31.110  1.00  0.00            
ATOM      2  O1  GCD     1      22.320  14.760  30.610  1.00  0.00            
ATOM      3  C1  GCD     1      21.200  15.400  31.170  1.00  0.00            
ATOM      4  H2  GCD     1      20.920  14.860  32.090  1.00  0.00            
ATOM      5  H3  GCD     1      21.520  16.410  31.450  1.00  0.00            
ATOM      6  C2  GCD     1      20.000  15.660  30.250  1.00  0.00            
ATOM      7  H4  GCD     1      19.200  16.170  30.790  1.00  0.00            
ATOM      8  C3  GCD     1      19.350  14.430  29.630  1.00  0.00            
ATOM      9  H5  GCD     1      20.230  13.970  29.160  1.00  0.00            
ATOM     10  C4  GCD     1      18.340  14.820  28.550  1.00  0.00            
ATOM     11  H6  GCD     1      17.420  15.210  29.010  1.00  0.00            
ATOM     12  O2  GCD     1      18.000  13.600  27.790  1.00  0.00            
ATOM     13  H7  GCD     1      17.940  12.920  28.480  1.00  0.00            
ATOM     14  C5  GCD     1      18.870  15.850  27.530  1.00  0.00            
ATOM     15  H8  GCD     1      19.710  15.440  26.960  1.00  0.00            
ATOM     16  O3  GCD     1      17.940  16.400  26.570  1.00  0.00            
ATOM     17  H9  GCD     1      17.340  16.930  27.110  1.00  0.00            
ATOM     18  C6  GCD     1      19.460  16.990  28.320  1.00  0.00            
ATOM     19  O4  GCD     1      20.550  16.480  29.160  1.00  0.00            
ATOM     20  H10 GCD     1      19.790  17.720  27.580  1.00  0.00            
ATOM     21  O5  GCD     1      18.410  17.590  29.130  1.00  0.00            
ATOM     22  C7  GCD     1      18.090  18.950  28.890  1.00  0.00            
ATOM     23  H11 GCD     1      18.490  19.310  27.930  1.00  0.00            
ATOM     24  C8  GCD     1      16.550  18.910  28.880  1.00  0.00            
ATOM     25  H12 GCD     1      16.100  18.520  29.800  1.00  0.00            
ATOM     26  O6  GCD     1      16.080  18.050  27.800  1.00  0.00            
ATOM     27  H13 GCD     1      15.120  18.130  27.760  1.00  0.00            
ATOM     28  C9  GCD     1      15.980  20.330  28.780  1.00  0.00            
ATOM     29  H14 GCD     1      16.280  20.620  27.770  1.00  0.00            
ATOM     30  O7  GCD     1      14.530  20.380  28.800  1.00  0.00            
ATOM     31  H15 GCD     1      14.240  19.690  28.190  1.00  0.00            
ATOM     32  C10 GCD     1      16.560  21.220  29.840  1.00  0.00            
ATOM     33  H16 GCD     1      16.260  22.260  29.650  1.00  0.00            
ATOM     34  O8  GCD     1      17.990  21.160  29.720  1.00  0.00            
ATOM     35  C11 GCD     1      18.560  19.840  30.010  1.00  0.00            
ATOM     36  H17 GCD     1      18.190  19.300  30.890  1.00  0.00            
ATOM     37  C12 GCD     1      20.080  19.880  30.210  1.00  0.00            
ATOM     38  H18 GCD     1      20.550  20.590  29.510  1.00  0.00            
ATOM     39  H19 GCD     1      20.500  18.870  30.270  1.00  0.00            
ATOM     40  O9  GCD     1      20.470  20.590  31.410  1.00  0.00            
ATOM     41  H20 GCD     1      20.210  21.510  31.280  1.00  0.00            
ATOM     42  O10 GCD     1      16.230  20.850  31.180  1.00  0.00            
ATOM     43  C13 GCD     1      15.810  21.970  31.970  1.00  0.00            
ATOM     44  H21 GCD     1      16.100  22.910  31.480  1.00  0.00            
ATOM     45  C14 GCD     1      14.230  21.990  32.030  1.00  0.00            
ATOM     46  H22 GCD     1      13.880  21.020  32.410  1.00  0.00            
ATOM     47  O11 GCD     1      13.650  22.260  30.710  1.00  0.00            
ATOM     48  H23 GCD     1      13.960  21.510  30.180  1.00  0.00            
ATOM     49  C15 GCD     1      13.760  23.020  33.100  1.00  0.00            
ATOM     50  H24 GCD     1      14.070  23.970  32.640  1.00  0.00            
ATOM     51  O12 GCD     1      12.390  23.090  33.330  1.00  0.00            
ATOM     52  H25 GCD     1      12.030  22.510  34.010  1.00  0.00            
ATOM     53  C16 GCD     1      14.570  22.940  34.450  1.00  0.00            
ATOM     54  H26 GCD     1      14.430  23.830  35.070  1.00  0.00            
ATOM     55  O13 GCD     1      15.980  22.940  34.090  1.00  0.00            
ATOM     56  C17 GCD     1      16.350  21.790  33.370  1.00  0.00            
ATOM     57  H27 GCD     1      15.940  20.850  33.760  1.00  0.00            
ATOM     58  C18 GCD     1      17.830  21.730  33.500  1.00  0.00            
ATOM     59  H28 GCD     1      18.260  22.710  33.270  1.00  0.00            
ATOM     60  H29 GCD     1      18.200  21.000  32.760  1.00  0.00            
ATOM     61  O14 GCD     1      18.270  21.320  34.890  1.00  0.00            
ATOM     62  H30 GCD     1      19.050  21.850  35.090  1.00  0.00            
ATOM     63  O15 GCD     1      14.220  21.730  35.070  1.00  0.00            
ATOM     64  C19 GCD     1      13.600  21.840  36.370  1.00  0.00            
ATOM     65  H31 GCD     1      13.600  22.870  36.740  1.00  0.00            
ATOM     66  C20 GCD     1      12.160  21.290  36.280  1.00  0.00            
ATOM     67  H32 GCD     1      12.150  20.250  35.940  1.00  0.00            
ATOM     68  O16 GCD     1      11.300  22.070  35.500  1.00  0.00            
ATOM     69  H33 GCD     1      10.370  21.820  35.570  1.00  0.00            
ATOM     70  C21 GCD     1      11.550  21.270  37.700  1.00  0.00            
ATOM     71  H34 GCD     1      11.500  22.310  38.050  1.00  0.00            
ATOM     72  O17 GCD     1      10.210  20.770  37.700  1.00  0.00            
ATOM     73  H35 GCD     1      10.260  19.850  37.400  1.00  0.00            
ATOM     74  C22 GCD     1      12.370  20.580  38.720  1.00  0.00            
ATOM     75  H36 GCD     1      11.900  20.720  39.690  1.00  0.00            
ATOM     76  O18 GCD     1      13.620  21.160  38.800  1.00  0.00            
ATOM     77  C23 GCD     1      14.380  21.090  37.480  1.00  0.00            
ATOM     78  H37 GCD     1      14.580  20.070  37.120  1.00  0.00            
ATOM     79  C24 GCD     1      15.700  21.740  37.700  1.00  0.00            
ATOM     80  H38 GCD     1      16.170  21.940  36.730  1.00  0.00            
ATOM     81  H39 GCD     1      16.340  21.060  38.280  1.00  0.00            
ATOM     82  O19 GCD     1      15.630  22.950  38.410  1.00  0.00            
ATOM     83  H40 GCD     1      14.890  22.740  38.990  1.00  0.00            
ATOM     84  O20 GCD     1      12.520  19.230  38.330  1.00  0.00            
ATOM     85  C25 GCD     1      11.510  18.320  38.810  1.00  0.00            
ATOM     86  H41 GCD     1      10.560  18.810  39.050  1.00  0.00            
ATOM     87  C26 GCD     1      11.110  17.430  37.620  1.00  0.00            
ATOM     88  H42 GCD     1      12.030  16.960  37.260  1.00  0.00            
ATOM     89  O21 GCD     1      10.500  18.200  36.600  1.00  0.00            
ATOM     90  H43 GCD     1      10.710  17.740  35.770  1.00  0.00            
ATOM     91  C27 GCD     1      10.060  16.430  38.080  1.00  0.00            
ATOM     92  H44 GCD     1       9.310  17.070  38.570  1.00  0.00            
ATOM     93  O22 GCD     1       9.500  15.540  37.090  1.00  0.00            
ATOM     94  H45 GCD     1       9.120  16.050  36.370  1.00  0.00            
ATOM     95  C28 GCD     1      10.780  15.530  39.130  1.00  0.00            
ATOM     96  H46 GCD     1      10.060  14.830  39.580  1.00  0.00            
ATOM     97  O23 GCD     1      11.060  16.430  40.210  1.00  0.00            
ATOM     98  C29 GCD     1      12.040  17.410  39.950  1.00  0.00            
ATOM     99  H47 GCD     1      12.990  16.940  39.650  1.00  0.00            
ATOM    100  C30 GCD     1      12.240  18.230  41.210  1.00  0.00            
ATOM    101  H48 GCD     1      13.120  18.850  40.960  1.00  0.00            
ATOM    102  H49 GCD     1      12.680  17.640  42.020  1.00  0.00            
ATOM    103  O24 GCD     1      11.040  18.900  41.600  1.00  0.00            
ATOM    104  H50 GCD     1      10.380  18.190  41.660  1.00  0.00            
ATOM    105  O25 GCD     1      11.930  14.920  38.550  1.00  0.00            
ATOM    106  C31 GCD     1      12.080  13.530  38.790  1.00  0.00            
ATOM    107  H51 GCD     1      11.400  13.210  39.590  1.00  0.00            
ATOM    108  C32 GCD     1      11.620  12.730  37.600  1.00  0.00            
ATOM    109  H52 GCD     1      12.110  13.040  36.660  1.00  0.00            
ATOM    110  O26 GCD     1      10.260  12.890  37.670  1.00  0.00            
ATOM    111  H53 GCD     1      10.180  13.830  37.460  1.00  0.00            
ATOM    112  C33 GCD     1      11.960  11.280  37.750  1.00  0.00            
ATOM    113  H54 GCD     1      11.400  10.880  38.600  1.00  0.00            
ATOM    114  O27 GCD     1      11.550  10.470  36.650  1.00  0.00            
ATOM    115  H55 GCD     1      12.350  10.310  36.120  1.00  0.00            
ATOM    116  C34 GCD     1      13.430  11.020  38.070  1.00  0.00            
ATOM    117  H56 GCD     1      13.450   9.960  38.330  1.00  0.00            
ATOM    118  O28 GCD     1      13.850  11.740  39.240  1.00  0.00            
ATOM    119  C35 GCD     1      13.590  13.180  39.060  1.00  0.00            
ATOM    120  H57 GCD     1      14.210  13.600  38.260  1.00  0.00            
ATOM    121  C36 GCD     1      14.020  13.870  40.360  1.00  0.00            
ATOM    122  H58 GCD     1      13.780  14.940  40.400  1.00  0.00            
ATOM    123  H59 GCD     1      15.110  13.820  40.470  1.00  0.00            
ATOM    124  O29 GCD     1      13.420  13.310  41.500  1.00  0.00            
ATOM    125  H60 GCD     1      12.810  12.650  41.160  1.00  0.00            
ATOM    126  O30 GCD     1      14.320  11.380  37.010  1.00  0.00            
ATOM    127  C37 GCD     1      15.400  10.380  36.750  1.00  0.00            
ATOM    128  H61 GCD     1      15.380   9.610  37.530  1.00  0.00            
ATOM    129  C38 GCD     1      15.220   9.770  35.380  1.00  0.00            
ATOM    130  H62 GCD     1      15.170  10.570  34.630  1.00  0.00            
ATOM    131  O31 GCD     1      14.040   8.940  35.340  1.00  0.00            
ATOM    132  H63 GCD     1      14.290   8.280  36.000  1.00  0.00            
ATOM    133  C39 GCD     1      16.500   8.870  35.090  1.00  0.00            
ATOM    134  H64 GCD     1      16.580   8.080  35.850  1.00  0.00            
ATOM    135  O32 GCD     1      16.400   8.170  33.810  1.00  0.00            
ATOM    136  H65 GCD     1      16.080   8.780  33.130  1.00  0.00            
ATOM    137  C40 GCD     1      17.750   9.770  35.130  1.00  0.00            
ATOM    138  H66 GCD     1      18.640   9.160  35.000  1.00  0.00            
ATOM    139  O33 GCD     1      17.790  10.290  36.470  1.00  0.00            
ATOM    140  C41 GCD     1      16.720  11.180  36.810  1.00  0.00            
ATOM    141  H67 GCD     1      16.650  12.030  36.120  1.00  0.00            
ATOM    142  C42 GCD     1      17.060  11.870  38.090  1.00  0.00            
ATOM    143  H68 GCD     1      17.370  11.040  38.730  1.00  0.00            
ATOM    144  H69 GCD     1      16.280  12.490  38.550  1.00  0.00            
ATOM    145  O34 GCD     1      18.190  12.730  37.840  1.00  0.00            
ATOM    146  H70 GCD     1      18.880  12.220  37.390  1.00  0.00            
ATOM    147  O35 GCD     1      17.610  10.830  34.200  1.00  0.00            
ATOM    148  C43 GCD     1      18.480  10.870  33.070  1.00  0.00            
ATOM    149  H71 GCD     1      19.120   9.990  32.920  1.00  0.00            
ATOM    150  C44 GCD     1      17.590  11.110  31.870  1.00  0.00            
ATOM    151  H72 GCD     1      17.130  12.100  31.980  1.00  0.00            
ATOM    152  O36 GCD     1      16.700  10.050  31.680  1.00  0.00            
ATOM    153  H73 GCD     1      15.870  10.530  31.810  1.00  0.00            
ATOM    154  C45 GCD     1      18.440  11.200  30.560  1.00  0.00            
ATOM    155  H74 GCD     1      18.980  10.240  30.520  1.00  0.00            
ATOM    156  O37 GCD     1      17.620  11.300  29.390  1.00  0.00            
ATOM    157  H75 GCD     1      16.870  10.700  29.440  1.00  0.00            
ATOM    158  C46 GCD     1      19.460  12.320  30.680  1.00  0.00            
ATOM    159  H76 GCD     1      20.160  12.230  29.840  1.00  0.00            
ATOM    160  O38 GCD     1      18.830  13.570  30.560  1.00  0.00            
ATOM    161  O39 GCD     1      20.260  12.150  31.920  1.00  0.00            
ATOM    162  C47 GCD     1      19.530  12.020  33.160  1.00  0.00            
ATOM    163  H77 GCD     1      18.940  12.930  33.340  1.00  0.00            
ATOM    164  C48 GCD     1      20.570  11.850  34.230  1.00  0.00            
ATOM    165  H78 GCD     1      21.220  11.030  33.900  1.00  0.00            
ATOM    166  H79 GCD     1      20.030  11.650  35.170  1.00  0.00            
ATOM    167  O40 GCD     1      21.270  13.070  34.420  1.00  0.00            
ATOM    168  H80 GCD     1      21.760  13.200  33.600  1.00  0.00            
ATOM    169  C1  CV4     2      19.880  19.750  37.570  1.00  0.00            
ATOM    170  C2  CV4     2      21.010  19.750  36.450  1.00  0.00            
ATOM    171  N1  CV4     2      21.020  18.600  35.440  1.00  0.00            
ATOM    172  C3  CV4     2      19.710  18.680  34.580  1.00  0.00            
ATOM    173  C4  CV4     2      19.130  17.380  34.110  1.00  0.00            
ATOM    174  O1  CV4     2      17.860  17.680  33.480  1.00  0.00            
ATOM    175  C5  CV4     2      16.770  18.010  34.170  1.00  0.00            
ATOM    176  C6  CV4     2      15.510  18.100  33.360  1.00  0.00            
ATOM    177  C7  CV4     2      15.420  17.540  32.050  1.00  0.00            
ATOM    178  C8  CV4     2      14.250  17.730  31.360  1.00  0.00            
ATOM    179  C9  CV4     2      13.110  18.260  31.890  1.00  0.00            
ATOM    180  N2  CV4     2      11.960  18.340  31.140  1.00  0.00            
ATOM    181  C10 CV4     2      13.200  18.850  33.130  1.00  0.00            
ATOM    182  C11 CV4     2      14.400  18.760  33.900  1.00  0.00            
ATOM    183  O2  CV4     2      16.800  18.220  35.390  1.00  0.00            
ATOM    184  C12 CV4     2      22.290  18.610  34.650  1.00  0.00            
ATOM    185  C13 CV4     2      23.630  18.440  35.400  1.00  0.00            
ATOM    186  H1  CV4     2      19.810  18.790  38.100  1.00  0.00            
ATOM    187  H2  CV4     2      19.980  20.390  38.450  1.00  0.00            
ATOM    188  H3  CV4     2      18.980  20.120  37.070  1.00  0.00            
ATOM    189  H4  CV4     2      21.970  19.800  36.950  1.00  0.00            
ATOM    190  H5  CV4     2      21.050  20.670  35.870  1.00  0.00            
ATOM    191  H6  CV4     2      21.040  17.690  35.920  1.00  0.00            
ATOM    192  H7  CV4     2      19.970  19.170  33.640  1.00  0.00            
ATOM    193  H8  CV4     2      18.980  19.330  35.050  1.00  0.00            
ATOM    194  H9  CV4     2      18.850  16.760  34.970  1.00  0.00            
ATOM    195  H10 CV4     2      19.790  16.800  33.450  1.00  0.00            
ATOM    196  H11 CV4     2      16.220  16.970  31.580  1.00  0.00            
ATOM    197  H12 CV4     2      14.150  17.280  30.370  1.00  0.00            
ATOM    198  H13 CV4     2      11.400  19.160  31.280  1.00  0.00            
ATOM    199  H14 CV4     2      12.160  18.230  30.150  1.00  0.00            
ATOM    200  H15 CV4     2      12.290  19.290  33.510  1.00  0.00            
ATOM    201  H16 CV4     2      14.520  19.160  34.900  1.00  0.00            
ATOM    202  H17 CV4     2      22.190  19.490  34.000  1.00  0.00            
ATOM    203  H18 CV4     2      22.260  17.740  33.990  1.00  0.00            
ATOM    204  H19 CV4     2      23.480  17.560  36.040  1.00  0.00            
ATOM    205  H20 CV4     2      24.470  18.270  34.720  1.00  0.00            
ATOM    206  H21 CV4     2      23.840  19.250  36.110  1.00  0.00            
TER
ENDMDL
MODEL        1
ATOM      1  H1  GCD     1      19.410  25.180  27.820  1.00  0.00            
ATOM      2  O1  GCD     1      19.040  24.470  27.270  1.00  0.00            
ATOM      3  C1  GCD     1      18.430  23.570  28.160  1.00  0.00            
ATOM      4  H2  GCD     1      17.550  24.000  28.650  1.00  0.00            
ATOM      5  H3  GCD     1      18.270  22.690  27.520  1.00  0.00            
ATOM      6  C2  GCD     1      19.370  23.260  29.330  1.00  0.00            
ATOM      7  H4  GCD     1      20.330  22.890  28.970  1.00  0.00            
ATOM      8  C3  GCD     1      18.770  22.140  30.140  1.00  0.00            
ATOM      9  H5  GCD     1      17.760  22.460  30.420  1.00  0.00            
ATOM     10  C4  GCD     1      19.650  21.940  31.370  1.00  0.00            
ATOM     11  H6  GCD     1      20.690  21.740  31.070  1.00  0.00            
ATOM     12  O2  GCD     1      19.040  21.000  32.210  1.00  0.00            
ATOM     13  H7  GCD     1      18.180  21.350  32.480  1.00  0.00            
ATOM     14  C5  GCD     1      19.710  23.210  32.170  1.00  0.00            
ATOM     15  H8  GCD     1      18.690  23.490  32.480  1.00  0.00            
ATOM     16  O3  GCD     1      20.310  23.080  33.430  1.00  0.00            
ATOM     17  H9  GCD     1      20.010  22.260  33.840  1.00  0.00            
ATOM     18  C6  GCD     1      20.330  24.250  31.310  1.00  0.00            
ATOM     19  O4  GCD     1      19.560  24.380  30.160  1.00  0.00            
ATOM     20  H10 GCD     1      20.320  25.180  31.870  1.00  0.00            
ATOM     21  O5  GCD     1      21.680  23.930  30.900  1.00  0.00            
ATOM     22  C7  GCD     1      22.780  24.240  31.700  1.00  0.00            
ATOM     23  H11 GCD     1      22.580  24.570  32.730  1.00  0.00            
ATOM     24  C8  GCD     1      23.580  22.940  31.620  1.00  0.00            
ATOM     25  H12 GCD     1      23.750  22.680  30.570  1.00  0.00            
ATOM     26  O6  GCD     1      22.890  21.850  32.190  1.00  0.00            
ATOM     27  H13 GCD     1      23.000  21.870  33.140  1.00  0.00            
ATOM     28  C9  GCD     1      24.920  23.170  32.350  1.00  0.00            
ATOM     29  H14 GCD     1      24.590  23.340  33.380  1.00  0.00            
ATOM     30  O7  GCD     1      25.800  21.980  32.380  1.00  0.00            
ATOM     31  H15 GCD     1      26.730  22.160  32.530  1.00  0.00            
ATOM     32  C10 GCD     1      25.630  24.410  31.800  1.00  0.00            
ATOM     33  H16 GCD     1      26.530  24.620  32.380  1.00  0.00            
ATOM     34  O8  GCD     1      24.770  25.490  31.870  1.00  0.00            
ATOM     35  C11 GCD     1      23.600  25.300  31.060  1.00  0.00            
ATOM     36  H17 GCD     1      23.810  24.890  30.060  1.00  0.00            
ATOM     37  C12 GCD     1      22.910  26.600  30.890  1.00  0.00            
ATOM     38  H18 GCD     1      22.670  27.100  31.840  1.00  0.00            
ATOM     39  H19 GCD     1      21.920  26.330  30.500  1.00  0.00            
ATOM     40  O9  GCD     1      23.640  27.460  30.070  1.00  0.00            
ATOM     41  H20 GCD     1      23.020  27.980  29.540  1.00  0.00            
ATOM     42  O10 GCD     1      26.100  24.170  30.440  1.00  0.00            
ATOM     43  C13 GCD     1      27.350  24.660  30.010  1.00  0.00            
ATOM     44  H21 GCD     1      27.710  25.500  30.620  1.00  0.00            
ATOM     45  C14 GCD     1      28.410  23.520  30.070  1.00  0.00            
ATOM     46  H22 GCD     1      27.940  22.740  29.460  1.00  0.00            
ATOM     47  O11 GCD     1      28.530  22.960  31.400  1.00  0.00            
ATOM     48  H23 GCD     1      29.270  22.350  31.360  1.00  0.00            
ATOM     49  C15 GCD     1      29.720  23.910  29.490  1.00  0.00            
ATOM     50  H24 GCD     1      30.140  24.740  30.060  1.00  0.00            
ATOM     51  O12 GCD     1      30.700  22.860  29.540  1.00  0.00            
ATOM     52  H25 GCD     1      30.370  22.040  29.140  1.00  0.00            
ATOM     53  C16 GCD     1      29.510  24.590  28.100  1.00  0.00            
ATOM     54  H26 GCD     1      30.460  25.100  27.870  1.00  0.00            
ATOM     55  O13 GCD     1      28.510  25.610  28.160  1.00  0.00            
ATOM     56  C17 GCD     1      27.190  25.230  28.600  1.00  0.00            
ATOM     57  H27 GCD     1      26.880  24.490  27.850  1.00  0.00            
ATOM     58  C18 GCD     1      26.100  26.410  28.570  1.00  0.00            
ATOM     59  H28 GCD     1      25.070  26.050  28.660  1.00  0.00            
ATOM     60  H29 GCD     1      26.170  27.010  27.650  1.00  0.00            
ATOM     61  O14 GCD     1      26.440  27.300  29.610  1.00  0.00            
ATOM     62  H30 GCD     1      25.920  27.010  30.370  1.00  0.00            
ATOM     63  O15 GCD     1      28.990  23.800  27.130  1.00  0.00            
ATOM     64  C19 GCD     1      29.880  22.970  26.300  1.00  0.00            
ATOM     65  H31 GCD     1      30.910  22.950  26.680  1.00  0.00            
ATOM     66  C20 GCD     1      29.350  21.610  26.390  1.00  0.00            
ATOM     67  H32 GCD     1      28.320  21.620  26.000  1.00  0.00            
ATOM     68  O16 GCD     1      29.360  21.090  27.730  1.00  0.00            
ATOM     69  H33 GCD     1      29.220  20.140  27.730  1.00  0.00            
ATOM     70  C21 GCD     1      30.150  20.670  25.490  1.00  0.00            
ATOM     71  H34 GCD     1      31.200  20.650  25.790  1.00  0.00            
ATOM     72  O17 GCD     1      29.590  19.340  25.600  1.00  0.00            
ATOM     73  H35 GCD     1      29.530  18.940  24.730  1.00  0.00            
ATOM     74  C22 GCD     1      30.050  21.080  24.080  1.00  0.00            
ATOM     75  H36 GCD     1      30.760  20.470  23.520  1.00  0.00            
ATOM     76  O18 GCD     1      30.490  22.490  23.990  1.00  0.00            
ATOM     77  C23 GCD     1      29.830  23.410  24.870  1.00  0.00            
ATOM     78  H37 GCD     1      28.790  23.600  24.570  1.00  0.00            
ATOM     79  C24 GCD     1      30.450  24.840  24.730  1.00  0.00            
ATOM     80  H38 GCD     1      29.810  25.630  25.140  1.00  0.00            
ATOM     81  H39 GCD     1      30.520  25.110  23.670  1.00  0.00            
ATOM     82  O19 GCD     1      31.750  24.970  25.300  1.00  0.00            
ATOM     83  H40 GCD     1      32.340  24.540  24.670  1.00  0.00            
ATOM     84  O20 GCD     1      28.790  20.980  23.590  1.00  0.00            
ATOM     85  C25 GCD     1      28.550  20.380  22.310  1.00  0.00            
ATOM     86  H41 GCD     1      29.390  20.570  21.640  1.00  0.00            
ATOM     87  C26 GCD     1      28.380  18.830  22.510  1.00  0.00            
ATOM     88  H42 GCD     1      27.640  18.590  23.290  1.00  0.00            
ATOM     89  O21 GCD     1      29.640  18.280  22.880  1.00  0.00            
ATOM     90  H43 GCD     1      29.540  17.450  22.400  1.00  0.00            
ATOM     91  C27 GCD     1      27.900  18.200  21.170  1.00  0.00            
ATOM     92  H44 GCD     1      28.630  18.510  20.400  1.00  0.00            
ATOM     93  O22 GCD     1      27.760  16.780  21.240  1.00  0.00            
ATOM     94  H45 GCD     1      27.210  16.660  22.020  1.00  0.00            
ATOM     95  C28 GCD     1      26.570  18.890  20.850  1.00  0.00            
ATOM     96  H46 GCD     1      26.110  18.540  19.930  1.00  0.00            
ATOM     97  O23 GCD     1      26.820  20.310  20.600  1.00  0.00            
ATOM     98  C29 GCD     1      27.310  20.960  21.810  1.00  0.00            
ATOM     99  H47 GCD     1      26.520  21.010  22.570  1.00  0.00            
ATOM    100  C30 GCD     1      27.610  22.410  21.440  1.00  0.00            
ATOM    101  H48 GCD     1      28.090  22.440  20.450  1.00  0.00            
ATOM    102  H49 GCD     1      28.260  22.800  22.230  1.00  0.00            
ATOM    103  O24 GCD     1      26.390  23.270  21.470  1.00  0.00            
ATOM    104  H50 GCD     1      26.170  23.610  22.350  1.00  0.00            
ATOM    105  O25 GCD     1      25.600  18.690  21.860  1.00  0.00            
ATOM    106  C31 GCD     1      24.740  17.620  21.670  1.00  0.00            
ATOM    107  H51 GCD     1      25.170  16.910  20.960  1.00  0.00            
ATOM    108  C32 GCD     1      24.550  16.880  22.960  1.00  0.00            
ATOM    109  H52 GCD     1      24.160  17.620  23.670  1.00  0.00            
ATOM    110  O26 GCD     1      25.790  16.340  23.380  1.00  0.00            
ATOM    111  H53 GCD     1      25.800  16.260  24.340  1.00  0.00            
ATOM    112  C33 GCD     1      23.570  15.710  22.750  1.00  0.00            
ATOM    113  H54 GCD     1      24.060  15.160  21.940  1.00  0.00            
ATOM    114  O27 GCD     1      23.530  14.890  23.970  1.00  0.00            
ATOM    115  H55 GCD     1      24.430  14.540  23.970  1.00  0.00            
ATOM    116  C34 GCD     1      22.230  16.190  22.290  1.00  0.00            
ATOM    117  H56 GCD     1      21.610  15.300  22.140  1.00  0.00            
ATOM    118  O28 GCD     1      22.400  16.990  21.090  1.00  0.00            
ATOM    119  C35 GCD     1      23.330  18.100  21.260  1.00  0.00            
ATOM    120  H57 GCD     1      23.000  18.850  22.000  1.00  0.00            
ATOM    121  C36 GCD     1      23.460  18.800  19.900  1.00  0.00            
ATOM    122  H58 GCD     1      23.720  18.120  19.090  1.00  0.00            
ATOM    123  H59 GCD     1      24.250  19.560  19.940  1.00  0.00            
ATOM    124  O29 GCD     1      22.170  19.450  19.620  1.00  0.00            
ATOM    125  H60 GCD     1      21.520  18.760  19.450  1.00  0.00            
ATOM    126  O30 GCD     1      21.470  16.960  23.270  1.00  0.00            
ATOM    127  C37 GCD     1      20.110  16.670  23.440  1.00  0.00            
ATOM    128  H61 GCD     1      19.620  16.100  22.640  1.00  0.00            
ATOM    129  C38 GCD     1      20.060  15.920  24.730  1.00  0.00            
ATOM    130  H62 GCD     1      20.620  16.480  25.500  1.00  0.00            
ATOM    131  O31 GCD     1      20.760  14.730  24.530  1.00  0.00            
ATOM    132  H63 GCD     1      21.710  14.860  24.420  1.00  0.00            
ATOM    133  C39 GCD     1      18.650  15.660  25.140  1.00  0.00            
ATOM    134  H64 GCD     1      18.090  15.110  24.370  1.00  0.00            
ATOM    135  O32 GCD     1      18.650  14.890  26.300  1.00  0.00            
ATOM    136  H65 GCD     1      17.770  14.530  26.380  1.00  0.00            
ATOM    137  C40 GCD     1      17.910  16.980  25.260  1.00  0.00            
ATOM    138  H66 GCD     1      16.850  16.810  25.470  1.00  0.00            
ATOM    139  O33 GCD     1      18.060  17.580  23.990  1.00  0.00            
ATOM    140  C41 GCD     1      19.370  18.020  23.630  1.00  0.00            
ATOM    141  H67 GCD     1      19.830  18.540  24.480  1.00  0.00            
ATOM    142  C42 GCD     1      19.250  18.830  22.360  1.00  0.00            
ATOM    143  H68 GCD     1      20.240  19.260  22.190  1.00  0.00            
ATOM    144  H69 GCD     1      18.660  19.750  22.490  1.00  0.00            
ATOM    145  O34 GCD     1      18.680  18.140  21.280  1.00  0.00            
ATOM    146  H70 GCD     1      18.290  17.310  21.580  1.00  0.00            
ATOM    147  O35 GCD     1      18.600  17.740  26.260  1.00  0.00            
ATOM    148  C43 GCD     1      17.730  18.400  27.170  1.00  0.00            
ATOM    149  H71 GCD     1      16.730  17.960  27.120  1.00  0.00            
ATOM    150  C44 GCD     1      18.370  18.040  28.580  1.00  0.00            
ATOM    151  H72 GCD     1      19.430  18.310  28.600  1.00  0.00            
ATOM    152  O36 GCD     1      18.230  16.630  28.770  1.00  0.00            
ATOM    153  H73 GCD     1      18.500  16.350  27.890  1.00  0.00            
ATOM    154  C45 GCD     1      17.620  18.850  29.670  1.00  0.00            
ATOM    155  H74 GCD     1      16.630  18.390  29.630  1.00  0.00            
ATOM    156  O37 GCD     1      18.070  18.670  30.950  1.00  0.00            
ATOM    157  H75 GCD     1      18.500  19.470  31.270  1.00  0.00            
ATOM    158  C46 GCD     1      17.470  20.280  29.350  1.00  0.00            
ATOM    159  H76 GCD     1      16.750  20.700  30.060  1.00  0.00            
ATOM    160  O38 GCD     1      18.710  20.930  29.330  1.00  0.00            
ATOM    161  O39 GCD     1      16.890  20.430  28.070  1.00  0.00            
ATOM    162  C47 GCD     1      17.640  19.910  26.970  1.00  0.00            
ATOM    163  H77 GCD     1      18.680  20.270  26.880  1.00  0.00            
ATOM    164  C48 GCD     1      16.950  20.160  25.660  1.00  0.00            
ATOM    165  H78 GCD     1      15.970  19.680  25.720  1.00  0.00            
ATOM    166  H79 GCD     1      17.400  19.680  24.780  1.00  0.00            
ATOM    167  O40 GCD     1      16.760  21.610  25.390  1.00  0.00            
ATOM    168  H80 GCD     1      16.280  21.860  26.190  1.00  0.00            
ATOM    169  C1  CV4     2      22.670  26.570  22.150  1.00  0.00            
ATOM    170  C2  CV4     2      23.260  26.030  23.470  1.00  0.00            
ATOM    171  N1  CV4     2      22.390  25.980  24.700  1.00  0.00            
ATOM    172  C3  CV4     2      21.020  25.370  24.510  1.00  0.00            
ATOM    173  C4  CV4     2      21.120  23.970  23.990  1.00  0.00            
ATOM    174  O1  CV4     2      21.400  23.050  25.040  1.00  0.00            
ATOM    175  C5  CV4     2      21.470  21.760  24.590  1.00  0.00            
ATOM    176  C6  CV4     2      21.750  20.830  25.760  1.00  0.00            
ATOM    177  C7  CV4     2      22.400  19.610  25.460  1.00  0.00            
ATOM    178  C8  CV4     2      22.690  18.700  26.500  1.00  0.00            
ATOM    179  C9  CV4     2      22.210  18.970  27.800  1.00  0.00            
ATOM    180  N2  CV4     2      22.620  18.140  28.930  1.00  0.00            
ATOM    181  C10 CV4     2      21.520  20.100  28.100  1.00  0.00            
ATOM    182  C11 CV4     2      21.410  21.080  27.080  1.00  0.00            
ATOM    183  O2  CV4     2      21.340  21.380  23.420  1.00  0.00            
ATOM    184  C12 CV4     2      23.230  25.280  25.770  1.00  0.00            
ATOM    185  C13 CV4     2      22.640  25.070  27.160  1.00  0.00            
ATOM    186  H1  CV4     2      22.380  27.610  22.350  1.00  0.00            
ATOM    187  H2  CV4     2      23.520  26.700  21.470  1.00  0.00            
ATOM    188  H3  CV4     2      21.910  25.910  21.700  1.00  0.00            
ATOM    189  H4  CV4     2      24.170  26.600  23.670  1.00  0.00            
ATOM    190  H5  CV4     2      23.540  24.980  23.400  1.00  0.00            
ATOM    191  H6  CV4     2      22.240  26.930  25.080  1.00  0.00            
ATOM    192  H7  CV4     2      20.540  25.960  23.730  1.00  0.00            
ATOM    193  H8  CV4     2      20.350  25.410  25.370  1.00  0.00            
ATOM    194  H9  CV4     2      21.890  23.890  23.210  1.00  0.00            
ATOM    195  H10 CV4     2      20.130  23.770  23.550  1.00  0.00            
ATOM    196  H11 CV4     2      22.790  19.530  24.450  1.00  0.00            
ATOM    197  H12 CV4     2      23.260  17.780  26.370  1.00  0.00            
ATOM    198  H13 CV4     2      23.380  17.490  28.780  1.00  0.00            
ATOM    199  H14 CV4     2      22.580  18.510  29.880  1.00  0.00            
ATOM    200  H15 CV4     2      21.260  20.270  29.140  1.00  0.00            
ATOM    201  H16 CV4     2      20.960  22.060  27.220  1.00  0.00            
ATOM    202  H17 CV4     2      23.990  26.050  25.910  1.00  0.00            
ATOM    203  H18 CV4     2      23.640  24.330  25.410  1.00  0.00            
ATOM    204  H19 CV4     2      22.480  26.010  27.700  1.00  0.00            
ATOM    205  H20 CV4     2      21.790  24.380  27.140  1.00  0.00            
ATOM    206  H21 CV4     2      23.460  24.630  27.740  1.00  0.00            
TER
ENDMDL
MODEL        1
ATOM      1  H1  GCD     1      14.040  15.840  11.150  1.00  0.00            
ATOM      2  O1  GCD     1      14.320  15.840  12.070  1.00  0.00            
ATOM      3  C1  GCD     1      15.700  16.290  11.950  1.00  0.00            
ATOM      4  H2  GCD     1      16.200  15.630  11.220  1.00  0.00            
ATOM      5  H3  GCD     1      15.720  17.320  11.570  1.00  0.00            
ATOM      6  C2  GCD     1      16.580  16.340  13.240  1.00  0.00            
ATOM      7  H4  GCD     1      17.620  16.590  12.990  1.00  0.00            
ATOM      8  C3  GCD     1      16.620  15.010  13.870  1.00  0.00            
ATOM      9  H5  GCD     1      15.590  14.690  14.020  1.00  0.00            
ATOM     10  C4  GCD     1      17.420  15.140  15.210  1.00  0.00            
ATOM     11  H6  GCD     1      18.390  15.620  15.020  1.00  0.00            
ATOM     12  O2  GCD     1      17.470  13.930  15.920  1.00  0.00            
ATOM     13  H7  GCD     1      17.660  13.240  15.280  1.00  0.00            
ATOM     14  C5  GCD     1      16.720  16.170  16.170  1.00  0.00            
ATOM     15  H8  GCD     1      15.690  15.790  16.220  1.00  0.00            
ATOM     16  O3  GCD     1      17.350  16.260  17.450  1.00  0.00            
ATOM     17  H9  GCD     1      17.430  15.400  17.890  1.00  0.00            
ATOM     18  C6  GCD     1      16.700  17.470  15.430  1.00  0.00            
ATOM     19  O4  GCD     1      15.970  17.240  14.230  1.00  0.00            
ATOM     20  H10 GCD     1      16.170  18.210  16.040  1.00  0.00            
ATOM     21  O5  GCD     1      18.010  17.980  15.180  1.00  0.00            
ATOM     22  C7  GCD     1      18.180  19.370  15.470  1.00  0.00            
ATOM     23  H11 GCD     1      17.310  19.860  15.930  1.00  0.00            
ATOM     24  C8  GCD     1      19.200  19.480  16.530  1.00  0.00            
ATOM     25  H12 GCD     1      20.170  19.060  16.230  1.00  0.00            
ATOM     26  O6  GCD     1      18.840  18.810  17.720  1.00  0.00            
ATOM     27  H13 GCD     1      18.490  17.940  17.500  1.00  0.00            
ATOM     28  C9  GCD     1      19.400  21.020  16.720  1.00  0.00            
ATOM     29  H14 GCD     1      18.420  21.470  16.900  1.00  0.00            
ATOM     30  O7  GCD     1      20.310  21.380  17.750  1.00  0.00            
ATOM     31  H15 GCD     1      21.170  21.040  17.480  1.00  0.00            
ATOM     32  C10 GCD     1      19.860  21.670  15.430  1.00  0.00            
ATOM     33  H16 GCD     1      19.870  22.760  15.410  1.00  0.00            
ATOM     34  O8  GCD     1      18.830  21.490  14.440  1.00  0.00            
ATOM     35  C11 GCD     1      18.590  20.120  14.160  1.00  0.00            
ATOM     36  H17 GCD     1      19.560  19.690  13.860  1.00  0.00            
ATOM     37  C12 GCD     1      17.650  19.910  12.950  1.00  0.00            
ATOM     38  H18 GCD     1      17.500  18.870  12.610  1.00  0.00            
ATOM     39  H19 GCD     1      18.000  20.520  12.110  1.00  0.00            
ATOM     40  O9  GCD     1      16.380  20.310  13.390  1.00  0.00            
ATOM     41  H20 GCD     1      15.840  20.170  12.610  1.00  0.00            
ATOM     42  O10 GCD     1      21.130  21.070  15.020  1.00  0.00            
ATOM     43  C13 GCD     1      22.320  21.810  15.170  1.00  0.00            
ATOM     44  H21 GCD     1      22.130  22.720  15.750  1.00  0.00            
ATOM     45  C14 GCD     1      23.370  20.980  15.920  1.00  0.00            
ATOM     46  H22 GCD     1      23.450  19.980  15.460  1.00  0.00            
ATOM     47  O11 GCD     1      22.890  20.850  17.250  1.00  0.00            
ATOM     48  H23 GCD     1      23.530  20.400  17.820  1.00  0.00            
ATOM     49  C15 GCD     1      24.720  21.770  15.960  1.00  0.00            
ATOM     50  H24 GCD     1      24.560  22.680  16.550  1.00  0.00            
ATOM     51  O12 GCD     1      25.800  21.000  16.540  1.00  0.00            
ATOM     52  H25 GCD     1      26.520  20.990  15.900  1.00  0.00            
ATOM     53  C16 GCD     1      25.130  22.190  14.510  1.00  0.00            
ATOM     54  H26 GCD     1      26.010  22.840  14.570  1.00  0.00            
ATOM     55  O13 GCD     1      24.050  22.880  13.850  1.00  0.00            
ATOM     56  C17 GCD     1      22.780  22.170  13.720  1.00  0.00            
ATOM     57  H27 GCD     1      22.840  21.240  13.130  1.00  0.00            
ATOM     58  C18 GCD     1      21.830  23.060  12.920  1.00  0.00            
ATOM     59  H28 GCD     1      21.000  22.440  12.550  1.00  0.00            
ATOM     60  H29 GCD     1      22.350  23.450  12.040  1.00  0.00            
ATOM     61  O14 GCD     1      21.300  24.220  13.570  1.00  0.00            
ATOM     62  H30 GCD     1      22.100  24.700  13.800  1.00  0.00            
ATOM     63  O15 GCD     1      25.490  21.040  13.810  1.00  0.00            
ATOM     64  C19 GCD     1      26.750  21.030  13.080  1.00  0.00            
ATOM     65  H31 GCD     1      27.120  22.050  12.910  1.00  0.00            
ATOM     66  C20 GCD     1      27.920  20.430  13.880  1.00  0.00            
ATOM     67  H32 GCD     1      27.730  19.440  14.330  1.00  0.00            
ATOM     68  O16 GCD     1      28.210  21.370  14.930  1.00  0.00            
ATOM     69  H33 GCD     1      28.580  22.230  14.690  1.00  0.00            
ATOM     70  C21 GCD     1      29.110  20.330  12.920  1.00  0.00            
ATOM     71  H34 GCD     1      29.320  21.330  12.530  1.00  0.00            
ATOM     72  O17 GCD     1      30.320  19.890  13.580  1.00  0.00            
ATOM     73  H35 GCD     1      30.890  20.660  13.640  1.00  0.00            
ATOM     74  C22 GCD     1      28.800  19.360  11.810  1.00  0.00            
ATOM     75  H36 GCD     1      29.660  19.190  11.160  1.00  0.00            
ATOM     76  O18 GCD     1      27.820  19.980  11.050  1.00  0.00            
ATOM     77  C23 GCD     1      26.570  20.130  11.810  1.00  0.00            
ATOM     78  H37 GCD     1      26.160  19.140  12.050  1.00  0.00            
ATOM     79  C24 GCD     1      25.610  20.720  10.890  1.00  0.00            
ATOM     80  H38 GCD     1      26.020  21.700  10.620  1.00  0.00            
ATOM     81  H39 GCD     1      24.610  20.840  11.330  1.00  0.00            
ATOM     82  O19 GCD     1      25.530  20.000   9.600  1.00  0.00            
ATOM     83  H40 GCD     1      26.150  20.440   8.990  1.00  0.00            
ATOM     84  O20 GCD     1      28.360  18.180  12.250  1.00  0.00            
ATOM     85  C25 GCD     1      29.140  16.980  11.950  1.00  0.00            
ATOM     86  H41 GCD     1      30.210  17.230  11.870  1.00  0.00            
ATOM     87  C26 GCD     1      28.950  16.000  13.070  1.00  0.00            
ATOM     88  H42 GCD     1      27.870  15.860  13.220  1.00  0.00            
ATOM     89  O21 GCD     1      29.530  16.570  14.170  1.00  0.00            
ATOM     90  H43 GCD     1      28.980  17.360  14.190  1.00  0.00            
ATOM     91  C27 GCD     1      29.630  14.730  12.750  1.00  0.00            
ATOM     92  H44 GCD     1      30.720  14.820  12.850  1.00  0.00            
ATOM     93  O22 GCD     1      29.270  13.860  13.790  1.00  0.00            
ATOM     94  H45 GCD     1      28.390  14.100  14.090  1.00  0.00            
ATOM     95  C28 GCD     1      29.280  14.170  11.370  1.00  0.00            
ATOM     96  H46 GCD     1      29.850  13.290  11.060  1.00  0.00            
ATOM     97  O23 GCD     1      29.400  15.160  10.370  1.00  0.00            
ATOM     98  C29 GCD     1      28.630  16.340  10.660  1.00  0.00            
ATOM     99  H47 GCD     1      27.570  16.110  10.820  1.00  0.00            
ATOM    100  C30 GCD     1      28.640  17.220   9.320  1.00  0.00            
ATOM    101  H48 GCD     1      27.860  18.000   9.330  1.00  0.00            
ATOM    102  H49 GCD     1      28.260  16.550   8.530  1.00  0.00            
ATOM    103  O24 GCD     1      29.970  17.670   9.010  1.00  0.00            
ATOM    104  H50 GCD     1      29.920  18.460   8.450  1.00  0.00            
ATOM    105  O25 GCD     1      27.900  13.780  11.360  1.00  0.00            
ATOM    106  C31 GCD     1      27.710  12.480  10.770  1.00  0.00            
ATOM    107  H51 GCD     1      28.550  12.240  10.110  1.00  0.00            
ATOM    108  C32 GCD     1      27.520  11.470  11.950  1.00  0.00            
ATOM    109  H52 GCD     1      26.790  11.880  12.660  1.00  0.00            
ATOM    110  O26 GCD     1      28.710  11.190  12.670  1.00  0.00            
ATOM    111  H53 GCD     1      29.090  11.990  13.060  1.00  0.00            
ATOM    112  C33 GCD     1      26.870  10.240  11.440  1.00  0.00            
ATOM    113  H54 GCD     1      27.570   9.820  10.700  1.00  0.00            
ATOM    114  O27 GCD     1      26.680   9.230  12.370  1.00  0.00            
ATOM    115  H55 GCD     1      27.580   8.960  12.610  1.00  0.00            
ATOM    116  C34 GCD     1      25.640  10.420  10.570  1.00  0.00            
ATOM    117  H56 GCD     1      25.340   9.500  10.060  1.00  0.00            
ATOM    118  O28 GCD     1      25.990  11.210   9.490  1.00  0.00            
ATOM    119  C35 GCD     1      26.460  12.560   9.860  1.00  0.00            
ATOM    120  H57 GCD     1      25.680  13.080  10.440  1.00  0.00            
ATOM    121  C36 GCD     1      26.790  13.420   8.640  1.00  0.00            
ATOM    122  H58 GCD     1      27.820  13.120   8.410  1.00  0.00            
ATOM    123  H59 GCD     1      26.790  14.460   8.980  1.00  0.00            
ATOM    124  O29 GCD     1      25.970  13.460   7.500  1.00  0.00            
ATOM    125  H60 GCD     1      26.160  14.240   6.970  1.00  0.00            
ATOM    126  O30 GCD     1      24.500  10.950  11.310  1.00  0.00            
ATOM    127  C37 GCD     1      23.460  10.050  11.620  1.00  0.00            
ATOM    128  H61 GCD     1      23.720   8.990  11.670  1.00  0.00            
ATOM    129  C38 GCD     1      23.010  10.310  13.060  1.00  0.00            
ATOM    130  H62 GCD     1      22.680  11.350  13.190  1.00  0.00            
ATOM    131  O31 GCD     1      24.110  10.030  13.930  1.00  0.00            
ATOM    132  H63 GCD     1      24.900  10.450  13.590  1.00  0.00            
ATOM    133  C39 GCD     1      21.800   9.440  13.390  1.00  0.00            
ATOM    134  H64 GCD     1      22.140   8.400  13.370  1.00  0.00            
ATOM    135  O32 GCD     1      21.230   9.670  14.740  1.00  0.00            
ATOM    136  H65 GCD     1      20.880  10.560  14.760  1.00  0.00            
ATOM    137  C40 GCD     1      20.660   9.690  12.370  1.00  0.00            
ATOM    138  H66 GCD     1      19.910   8.910  12.530  1.00  0.00            
ATOM    139  O33 GCD     1      21.170   9.470  10.980  1.00  0.00            
ATOM    140  C41 GCD     1      22.320  10.190  10.610  1.00  0.00            
ATOM    141  H67 GCD     1      22.050  11.250  10.570  1.00  0.00            
ATOM    142  C42 GCD     1      22.790   9.670   9.210  1.00  0.00            
ATOM    143  H68 GCD     1      23.610  10.300   8.850  1.00  0.00            
ATOM    144  H69 GCD     1      21.970   9.930   8.520  1.00  0.00            
ATOM    145  O34 GCD     1      23.130   8.250   9.180  1.00  0.00            
ATOM    146  H70 GCD     1      23.400   8.020   8.280  1.00  0.00            
ATOM    147  O35 GCD     1      20.210  11.060  12.340  1.00  0.00            
ATOM    148  C43 GCD     1      18.740  11.170  12.100  1.00  0.00            
ATOM    149  H71 GCD     1      18.370  10.220  11.710  1.00  0.00            
ATOM    150  C44 GCD     1      18.080  11.370  13.480  1.00  0.00            
ATOM    151  H72 GCD     1      18.700  12.130  13.980  1.00  0.00            
ATOM    152  O36 GCD     1      18.150  10.080  14.050  1.00  0.00            
ATOM    153  H73 GCD     1      17.540   9.520  13.560  1.00  0.00            
ATOM    154  C45 GCD     1      16.630  11.790  13.330  1.00  0.00            
ATOM    155  H74 GCD     1      16.050  10.960  12.910  1.00  0.00            
ATOM    156  O37 GCD     1      16.020  11.980  14.560  1.00  0.00            
ATOM    157  H75 GCD     1      16.160  11.210  15.120  1.00  0.00            
ATOM    158  C46 GCD     1      16.570  13.030  12.480  1.00  0.00            
ATOM    159  H76 GCD     1      15.520  13.330  12.370  1.00  0.00            
ATOM    160  O38 GCD     1      17.310  14.150  12.970  1.00  0.00            
ATOM    161  O39 GCD     1      17.090  12.730  11.170  1.00  0.00            
ATOM    162  C47 GCD     1      18.500  12.350  11.220  1.00  0.00            
ATOM    163  H77 GCD     1      18.980  13.230  11.670  1.00  0.00            
ATOM    164  C48 GCD     1      18.940  12.150   9.770  1.00  0.00            
ATOM    165  H78 GCD     1      20.020  11.970   9.720  1.00  0.00            
ATOM    166  H79 GCD     1      18.670  13.090   9.270  1.00  0.00            
ATOM    167  O40 GCD     1      18.260  11.080   9.130  1.00  0.00            
ATOM    168  H80 GCD     1      18.690  10.220   9.160  1.00  0.00            
ATOM    169  C1  CV4     2      21.000  19.640   6.500  1.00  0.00            
ATOM    170  C2  CV4     2      21.650  18.380   7.050  1.00  0.00            
ATOM    171  N1  CV4     2      22.710  18.460   8.080  1.00  0.00            
ATOM    172  C3  CV4     2      22.260  19.310   9.260  1.00  0.00            
ATOM    173  C4  CV4     2      21.210  18.730  10.080  1.00  0.00            
ATOM    174  O1  CV4     2      21.780  18.200  11.230  1.00  0.00            
ATOM    175  C5  CV4     2      21.090  17.870  12.300  1.00  0.00            
ATOM    176  C6  CV4     2      21.940  17.500  13.520  1.00  0.00            
ATOM    177  C7  CV4     2      21.290  16.840  14.600  1.00  0.00            
ATOM    178  C8  CV4     2      22.020  16.550  15.760  1.00  0.00            
ATOM    179  C9  CV4     2      23.400  16.750  15.860  1.00  0.00            
ATOM    180  N2  CV4     2      24.140  16.420  16.950  1.00  0.00            
ATOM    181  C10 CV4     2      24.070  17.280  14.740  1.00  0.00            
ATOM    182  C11 CV4     2      23.360  17.750  13.570  1.00  0.00            
ATOM    183  O2  CV4     2      19.890  17.780  12.280  1.00  0.00            
ATOM    184  C12 CV4     2      23.040  17.070   8.440  1.00  0.00            
ATOM    185  C13 CV4     2      24.350  16.970   9.340  1.00  0.00            
ATOM    186  H1  CV4     2      20.110  19.990   7.030  1.00  0.00            
ATOM    187  H2  CV4     2      21.760  20.420   6.440  1.00  0.00            
ATOM    188  H3  CV4     2      20.650  19.450   5.480  1.00  0.00            
ATOM    189  H4  CV4     2      22.130  17.890   6.210  1.00  0.00            
ATOM    190  H5  CV4     2      20.890  17.620   7.220  1.00  0.00            
ATOM    191  H6  CV4     2      23.540  18.870   7.620  1.00  0.00            
ATOM    192  H7  CV4     2      21.840  20.280   8.990  1.00  0.00            
ATOM    193  H8  CV4     2      23.120  19.630   9.850  1.00  0.00            
ATOM    194  H9  CV4     2      20.740  17.930   9.490  1.00  0.00            
ATOM    195  H10 CV4     2      20.430  19.440  10.380  1.00  0.00            
ATOM    196  H11 CV4     2      20.220  16.640  14.650  1.00  0.00            
ATOM    197  H12 CV4     2      21.530  16.080  16.610  1.00  0.00            
ATOM    198  H13 CV4     2      25.130  16.620  16.980  1.00  0.00            
ATOM    199  H14 CV4     2      23.780  15.570  17.370  1.00  0.00            
ATOM    200  H15 CV4     2      25.150  17.380  14.780  1.00  0.00            
ATOM    201  H16 CV4     2      23.870  18.260  12.770  1.00  0.00            
ATOM    202  H17 CV4     2      23.220  16.400   7.600  1.00  0.00            
ATOM    203  H18 CV4     2      22.190  16.650   8.990  1.00  0.00            
ATOM    204  H19 CV4     2      24.150  17.470  10.290  1.00  0.00            
ATOM    205  H20 CV4     2      24.660  15.920   9.490  1.00  0.00            
ATOM    206  H21 CV4     2      25.170  17.580   8.930  1.00  0.00            
TER
ENDMDL
MODEL        1
ATOM      1  H1  GCD     1       8.140  28.570  37.020  1.00  0.00            
ATOM      2  O1  GCD     1       7.230  28.740  37.290  1.00  0.00            
ATOM      3  C1  GCD     1       6.750  27.440  37.620  1.00  0.00            
ATOM      4  H2  GCD     1       5.690  27.630  37.830  1.00  0.00            
ATOM      5  H3  GCD     1       6.840  26.870  36.690  1.00  0.00            
ATOM      6  C2  GCD     1       7.420  26.820  38.860  1.00  0.00            
ATOM      7  H4  GCD     1       8.490  26.950  38.650  1.00  0.00            
ATOM      8  C3  GCD     1       7.050  25.330  38.960  1.00  0.00            
ATOM      9  H5  GCD     1       5.950  25.280  38.890  1.00  0.00            
ATOM     10  C4  GCD     1       7.460  24.760  40.280  1.00  0.00            
ATOM     11  H6  GCD     1       8.560  24.760  40.190  1.00  0.00            
ATOM     12  O2  GCD     1       6.880  23.440  40.410  1.00  0.00            
ATOM     13  H7  GCD     1       7.470  22.920  40.970  1.00  0.00            
ATOM     14  C5  GCD     1       7.170  25.610  41.510  1.00  0.00            
ATOM     15  H8  GCD     1       6.070  25.620  41.510  1.00  0.00            
ATOM     16  O3  GCD     1       7.740  25.100  42.710  1.00  0.00            
ATOM     17  H9  GCD     1       8.700  25.120  42.650  1.00  0.00            
ATOM     18  C6  GCD     1       7.620  27.090  41.240  1.00  0.00            
ATOM     19  O4  GCD     1       7.030  27.570  40.050  1.00  0.00            
ATOM     20  H10 GCD     1       7.340  27.730  42.080  1.00  0.00            
ATOM     21  O5  GCD     1       9.080  27.060  41.030  1.00  0.00            
ATOM     22  C7  GCD     1       9.770  27.490  42.220  1.00  0.00            
ATOM     23  H11 GCD     1       9.140  27.400  43.120  1.00  0.00            
ATOM     24  C8  GCD     1      10.880  26.450  42.350  1.00  0.00            
ATOM     25  H12 GCD     1      11.540  26.430  41.470  1.00  0.00            
ATOM     26  O6  GCD     1      10.410  25.120  42.590  1.00  0.00            
ATOM     27  H13 GCD     1      11.070  24.420  42.530  1.00  0.00            
ATOM     28  C9  GCD     1      11.770  26.840  43.490  1.00  0.00            
ATOM     29  H14 GCD     1      11.100  26.830  44.360  1.00  0.00            
ATOM     30  O7  GCD     1      12.850  25.940  43.760  1.00  0.00            
ATOM     31  H15 GCD     1      13.640  26.390  43.440  1.00  0.00            
ATOM     32  C10 GCD     1      12.290  28.260  43.210  1.00  0.00            
ATOM     33  H16 GCD     1      12.850  28.620  44.080  1.00  0.00            
ATOM     34  O8  GCD     1      11.170  29.160  43.170  1.00  0.00            
ATOM     35  C11 GCD     1      10.290  28.910  41.980  1.00  0.00            
ATOM     36  H17 GCD     1      10.860  28.960  41.040  1.00  0.00            
ATOM     37  C12 GCD     1       9.130  30.000  41.780  1.00  0.00            
ATOM     38  H18 GCD     1       8.540  29.660  40.920  1.00  0.00            
ATOM     39  H19 GCD     1       9.540  30.980  41.490  1.00  0.00            
ATOM     40  O9  GCD     1       8.240  30.040  42.870  1.00  0.00            
ATOM     41  H20 GCD     1       7.690  30.800  42.650  1.00  0.00            
ATOM     42  O10 GCD     1      13.020  28.290  41.950  1.00  0.00            
ATOM     43  C13 GCD     1      14.280  28.990  42.040  1.00  0.00            
ATOM     44  H21 GCD     1      14.200  29.750  42.820  1.00  0.00            
ATOM     45  C14 GCD     1      15.430  28.110  42.440  1.00  0.00            
ATOM     46  H22 GCD     1      15.350  27.210  41.810  1.00  0.00            
ATOM     47  O11 GCD     1      15.220  27.570  43.840  1.00  0.00            
ATOM     48  H23 GCD     1      15.870  26.880  43.990  1.00  0.00            
ATOM     49  C15 GCD     1      16.830  28.750  42.370  1.00  0.00            
ATOM     50  H24 GCD     1      16.840  29.610  43.050  1.00  0.00            
ATOM     51  O12 GCD     1      17.910  27.910  42.700  1.00  0.00            
ATOM     52  H25 GCD     1      17.900  27.760  43.660  1.00  0.00            
ATOM     53  C16 GCD     1      17.040  29.400  40.980  1.00  0.00            
ATOM     54  H26 GCD     1      17.910  30.060  40.910  1.00  0.00            
ATOM     55  O13 GCD     1      15.890  30.230  40.590  1.00  0.00            
ATOM     56  C17 GCD     1      14.590  29.540  40.640  1.00  0.00            
ATOM     57  H27 GCD     1      14.770  28.750  39.900  1.00  0.00            
ATOM     58  C18 GCD     1      13.580  30.500  40.130  1.00  0.00            
ATOM     59  H28 GCD     1      13.560  31.240  40.940  1.00  0.00            
ATOM     60  H29 GCD     1      12.590  30.030  40.210  1.00  0.00            
ATOM     61  O14 GCD     1      13.880  31.010  38.830  1.00  0.00            
ATOM     62  H30 GCD     1      13.150  31.580  38.530  1.00  0.00            
ATOM     63  O15 GCD     1      17.160  28.310  40.040  1.00  0.00            
ATOM     64  C19 GCD     1      18.360  28.300  39.240  1.00  0.00            
ATOM     65  H31 GCD     1      19.100  28.990  39.650  1.00  0.00            
ATOM     66  C20 GCD     1      18.990  26.920  39.280  1.00  0.00            
ATOM     67  H32 GCD     1      18.190  26.230  38.990  1.00  0.00            
ATOM     68  O16 GCD     1      19.480  26.660  40.570  1.00  0.00            
ATOM     69  H33 GCD     1      18.750  26.900  41.150  1.00  0.00            
ATOM     70  C21 GCD     1      20.200  26.860  38.290  1.00  0.00            
ATOM     71  H34 GCD     1      20.870  27.650  38.650  1.00  0.00            
ATOM     72  O17 GCD     1      20.810  25.550  38.320  1.00  0.00            
ATOM     73  H35 GCD     1      21.390  25.530  39.080  1.00  0.00            
ATOM     74  C22 GCD     1      19.620  27.200  36.870  1.00  0.00            
ATOM     75  H36 GCD     1      20.510  27.330  36.260  1.00  0.00            
ATOM     76  O18 GCD     1      18.920  28.470  36.810  1.00  0.00            
ATOM     77  C23 GCD     1      17.870  28.590  37.780  1.00  0.00            
ATOM     78  H37 GCD     1      17.140  27.860  37.410  1.00  0.00            
ATOM     79  C24 GCD     1      17.290  29.950  37.690  1.00  0.00            
ATOM     80  H38 GCD     1      18.030  30.640  38.100  1.00  0.00            
ATOM     81  H39 GCD     1      16.380  29.920  38.310  1.00  0.00            
ATOM     82  O19 GCD     1      17.120  30.330  36.280  1.00  0.00            
ATOM     83  H40 GCD     1      17.780  29.760  35.850  1.00  0.00            
ATOM     84  O20 GCD     1      18.740  26.130  36.490  1.00  0.00            
ATOM     85  C25 GCD     1      19.130  25.560  35.200  1.00  0.00            
ATOM     86  H41 GCD     1      20.000  26.060  34.760  1.00  0.00            
ATOM     87  C26 GCD     1      19.410  24.070  35.430  1.00  0.00            
ATOM     88  H42 GCD     1      18.460  23.670  35.820  1.00  0.00            
ATOM     89  O21 GCD     1      20.480  23.830  36.270  1.00  0.00            
ATOM     90  H43 GCD     1      20.390  24.490  36.970  1.00  0.00            
ATOM     91  C27 GCD     1      19.800  23.520  34.130  1.00  0.00            
ATOM     92  H44 GCD     1      20.630  24.140  33.770  1.00  0.00            
ATOM     93  O22 GCD     1      20.130  22.130  34.270  1.00  0.00            
ATOM     94  H45 GCD     1      19.330  21.710  34.590  1.00  0.00            
ATOM     95  C28 GCD     1      18.590  23.640  33.210  1.00  0.00            
ATOM     96  H46 GCD     1      18.840  23.130  32.280  1.00  0.00            
ATOM     97  O23 GCD     1      18.320  25.000  33.060  1.00  0.00            
ATOM     98  C29 GCD     1      18.000  25.720  34.270  1.00  0.00            
ATOM     99  H47 GCD     1      17.150  25.270  34.780  1.00  0.00            
ATOM    100  C30 GCD     1      17.590  27.160  33.920  1.00  0.00            
ATOM    101  H48 GCD     1      18.410  27.570  33.320  1.00  0.00            
ATOM    102  H49 GCD     1      17.410  27.730  34.840  1.00  0.00            
ATOM    103  O24 GCD     1      16.320  27.220  33.230  1.00  0.00            
ATOM    104  H50 GCD     1      16.310  26.580  32.510  1.00  0.00            
ATOM    105  O25 GCD     1      17.440  22.970  33.710  1.00  0.00            
ATOM    106  C31 GCD     1      17.130  21.680  33.250  1.00  0.00            
ATOM    107  H51 GCD     1      17.910  21.100  32.760  1.00  0.00            
ATOM    108  C32 GCD     1      16.660  20.970  34.530  1.00  0.00            
ATOM    109  H52 GCD     1      15.850  21.550  35.000  1.00  0.00            
ATOM    110  O26 GCD     1      17.720  21.020  35.460  1.00  0.00            
ATOM    111  H53 GCD     1      17.470  20.390  36.150  1.00  0.00            
ATOM    112  C33 GCD     1      16.040  19.630  34.270  1.00  0.00            
ATOM    113  H54 GCD     1      16.710  18.980  33.700  1.00  0.00            
ATOM    114  O27 GCD     1      15.750  19.000  35.570  1.00  0.00            
ATOM    115  H55 GCD     1      16.570  18.790  36.030  1.00  0.00            
ATOM    116  C34 GCD     1      14.860  19.800  33.340  1.00  0.00            
ATOM    117  H56 GCD     1      14.500  18.790  33.130  1.00  0.00            
ATOM    118  O28 GCD     1      15.260  20.480  32.160  1.00  0.00            
ATOM    119  C35 GCD     1      15.920  21.800  32.360  1.00  0.00            
ATOM    120  H57 GCD     1      15.260  22.600  32.720  1.00  0.00            
ATOM    121  C36 GCD     1      16.320  22.300  31.000  1.00  0.00            
ATOM    122  H58 GCD     1      17.110  21.670  30.580  1.00  0.00            
ATOM    123  H59 GCD     1      16.910  23.220  31.180  1.00  0.00            
ATOM    124  O29 GCD     1      15.270  22.670  30.110  1.00  0.00            
ATOM    125  H60 GCD     1      14.650  21.940  30.220  1.00  0.00            
ATOM    126  O30 GCD     1      13.870  20.560  33.990  1.00  0.00            
ATOM    127  C37 GCD     1      12.540  20.030  34.000  1.00  0.00            
ATOM    128  H61 GCD     1      12.560  19.170  33.330  1.00  0.00            
ATOM    129  C38 GCD     1      12.140  19.610  35.410  1.00  0.00            
ATOM    130  H62 GCD     1      12.280  20.420  36.140  1.00  0.00            
ATOM    131  O31 GCD     1      13.000  18.540  35.790  1.00  0.00            
ATOM    132  H63 GCD     1      13.920  18.770  35.640  1.00  0.00            
ATOM    133  C39 GCD     1      10.650  19.170  35.520  1.00  0.00            
ATOM    134  H64 GCD     1      10.430  18.210  35.050  1.00  0.00            
ATOM    135  O32 GCD     1      10.190  19.000  36.900  1.00  0.00            
ATOM    136  H65 GCD     1       9.340  19.430  37.000  1.00  0.00            
ATOM    137  C40 GCD     1       9.740  20.280  34.850  1.00  0.00            
ATOM    138  H66 GCD     1       8.690  20.030  34.660  1.00  0.00            
ATOM    139  O33 GCD     1      10.260  20.500  33.510  1.00  0.00            
ATOM    140  C41 GCD     1      11.560  21.100  33.420  1.00  0.00            
ATOM    141  H67 GCD     1      11.660  22.040  33.970  1.00  0.00            
ATOM    142  C42 GCD     1      11.810  21.480  31.920  1.00  0.00            
ATOM    143  H68 GCD     1      12.880  21.680  31.800  1.00  0.00            
ATOM    144  H69 GCD     1      11.280  22.410  31.690  1.00  0.00            
ATOM    145  O34 GCD     1      11.530  20.440  30.970  1.00  0.00            
ATOM    146  H70 GCD     1      10.650  20.050  31.060  1.00  0.00            
ATOM    147  O35 GCD     1       9.770  21.560  35.530  1.00  0.00            
ATOM    148  C43 GCD     1       8.540  22.350  35.480  1.00  0.00            
ATOM    149  H71 GCD     1       7.980  22.090  34.570  1.00  0.00            
ATOM    150  C44 GCD     1       7.700  22.030  36.700  1.00  0.00            
ATOM    151  H72 GCD     1       8.110  22.340  37.670  1.00  0.00            
ATOM    152  O36 GCD     1       7.400  20.620  36.690  1.00  0.00            
ATOM    153  H73 GCD     1       7.160  20.240  37.550  1.00  0.00            
ATOM    154  C45 GCD     1       6.420  22.890  36.700  1.00  0.00            
ATOM    155  H74 GCD     1       5.920  22.650  35.760  1.00  0.00            
ATOM    156  O37 GCD     1       5.490  22.670  37.810  1.00  0.00            
ATOM    157  H75 GCD     1       5.950  22.900  38.630  1.00  0.00            
ATOM    158  C46 GCD     1       6.900  24.310  36.680  1.00  0.00            
ATOM    159  H76 GCD     1       5.970  24.870  36.630  1.00  0.00            
ATOM    160  O38 GCD     1       7.640  24.610  37.890  1.00  0.00            
ATOM    161  O39 GCD     1       7.720  24.550  35.500  1.00  0.00            
ATOM    162  C47 GCD     1       8.920  23.810  35.550  1.00  0.00            
ATOM    163  H77 GCD     1       9.500  24.070  36.450  1.00  0.00            
ATOM    164  C48 GCD     1       9.690  24.270  34.250  1.00  0.00            
ATOM    165  H78 GCD     1       9.010  24.290  33.380  1.00  0.00            
ATOM    166  H79 GCD     1      10.500  23.570  34.010  1.00  0.00            
ATOM    167  O40 GCD     1      10.350  25.540  34.510  1.00  0.00            
ATOM    168  H80 GCD     1      10.890  25.810  33.760  1.00  0.00            
ATOM    169  C1  CV4     2      11.680  25.370  38.750  1.00  0.00            
ATOM    170  C2  CV4     2      12.180  26.710  38.320  1.00  0.00            
ATOM    171  N1  CV4     2      13.230  26.720  37.230  1.00  0.00            
ATOM    172  C3  CV4     2      12.870  25.830  36.070  1.00  0.00            
ATOM    173  C4  CV4     2      13.940  25.210  35.190  1.00  0.00            
ATOM    174  O1  CV4     2      14.770  24.430  36.100  1.00  0.00            
ATOM    175  C5  CV4     2      14.270  23.280  36.630  1.00  0.00            
ATOM    176  C6  CV4     2      15.300  22.680  37.570  1.00  0.00            
ATOM    177  C7  CV4     2      15.270  21.260  37.750  1.00  0.00            
ATOM    178  C8  CV4     2      16.340  20.710  38.410  1.00  0.00            
ATOM    179  C9  CV4     2      17.340  21.470  38.870  1.00  0.00            
ATOM    180  N2  CV4     2      18.400  20.830  39.490  1.00  0.00            
ATOM    181  C10 CV4     2      17.440  22.840  38.580  1.00  0.00            
ATOM    182  C11 CV4     2      16.400  23.460  37.890  1.00  0.00            
ATOM    183  O2  CV4     2      13.210  22.790  36.270  1.00  0.00            
ATOM    184  C12 CV4     2      13.530  28.120  36.740  1.00  0.00            
ATOM    185  C13 CV4     2      14.260  28.390  35.390  1.00  0.00            
ATOM    186  H1  CV4     2      12.470  24.660  39.050  1.00  0.00            
ATOM    187  H2  CV4     2      11.020  25.640  39.590  1.00  0.00            
ATOM    188  H3  CV4     2      11.120  24.900  37.930  1.00  0.00            
ATOM    189  H4  CV4     2      12.490  27.300  39.190  1.00  0.00            
ATOM    190  H5  CV4     2      11.300  27.220  37.920  1.00  0.00            
ATOM    191  H6  CV4     2      14.090  26.390  37.690  1.00  0.00            
ATOM    192  H7  CV4     2      12.220  26.460  35.460  1.00  0.00            
ATOM    193  H8  CV4     2      12.280  24.950  36.330  1.00  0.00            
ATOM    194  H9  CV4     2      14.560  25.990  34.730  1.00  0.00            
ATOM    195  H10 CV4     2      13.580  24.530  34.400  1.00  0.00            
ATOM    196  H11 CV4     2      14.390  20.680  37.480  1.00  0.00            
ATOM    197  H12 CV4     2      16.340  19.660  38.700  1.00  0.00            
ATOM    198  H13 CV4     2      18.120  19.900  39.750  1.00  0.00            
ATOM    199  H14 CV4     2      19.180  20.910  38.840  1.00  0.00            
ATOM    200  H15 CV4     2      18.290  23.460  38.870  1.00  0.00            
ATOM    201  H16 CV4     2      16.470  24.520  37.670  1.00  0.00            
ATOM    202  H17 CV4     2      13.940  28.680  37.580  1.00  0.00            
ATOM    203  H18 CV4     2      12.550  28.550  36.530  1.00  0.00            
ATOM    204  H19 CV4     2      13.610  28.060  34.560  1.00  0.00            
ATOM    205  H20 CV4     2      14.460  29.460  35.230  1.00  0.00            
ATOM    206  H21 CV4     2      15.190  27.820  35.490  1.00  0.00            
TER
ENDMDL
MODEL        1
ATOM      1  H1  GCD     1      26.070  27.970  33.790  1.00  0.00            
ATOM      2  O1  GCD     1      25.430  27.330  33.440  1.00  0.00            
ATOM      3  C1  GCD     1      24.940  26.680  34.600  1.00  0.00            
ATOM      4  H2  GCD     1      25.040  27.300  35.500  1.00  0.00            
ATOM      5  H3  GCD     1      23.880  26.450  34.430  1.00  0.00            
ATOM      6  C2  GCD     1      25.710  25.360  34.850  1.00  0.00            
ATOM      7  H4  GCD     1      25.690  24.870  33.880  1.00  0.00            
ATOM      8  C3  GCD     1      25.200  24.400  35.910  1.00  0.00            
ATOM      9  H5  GCD     1      25.120  24.970  36.840  1.00  0.00            
ATOM     10  C4  GCD     1      26.140  23.240  36.120  1.00  0.00            
ATOM     11  H6  GCD     1      26.200  22.730  35.150  1.00  0.00            
ATOM     12  O2  GCD     1      25.640  22.350  37.150  1.00  0.00            
ATOM     13  H7  GCD     1      26.270  21.680  37.470  1.00  0.00            
ATOM     14  C5  GCD     1      27.520  23.740  36.500  1.00  0.00            
ATOM     15  H8  GCD     1      27.550  24.240  37.470  1.00  0.00            
ATOM     16  O3  GCD     1      28.370  22.620  36.590  1.00  0.00            
ATOM     17  H9  GCD     1      29.080  22.760  37.220  1.00  0.00            
ATOM     18  C6  GCD     1      27.920  24.650  35.350  1.00  0.00            
ATOM     19  O4  GCD     1      27.030  25.770  35.150  1.00  0.00            
ATOM     20  H10 GCD     1      28.880  25.090  35.610  1.00  0.00            
ATOM     21  O5  GCD     1      28.090  23.940  34.110  1.00  0.00            
ATOM     22  C7  GCD     1      29.440  23.790  33.670  1.00  0.00            
ATOM     23  H11 GCD     1      30.190  24.220  34.340  1.00  0.00            
ATOM     24  C8  GCD     1      29.630  22.280  33.370  1.00  0.00            
ATOM     25  H12 GCD     1      28.840  21.980  32.680  1.00  0.00            
ATOM     26  O6  GCD     1      29.570  21.410  34.580  1.00  0.00            
ATOM     27  H13 GCD     1      29.220  22.030  35.230  1.00  0.00            
ATOM     28  C9  GCD     1      30.970  22.130  32.740  1.00  0.00            
ATOM     29  H14 GCD     1      31.640  22.220  33.600  1.00  0.00            
ATOM     30  O7  GCD     1      31.130  20.690  32.400  1.00  0.00            
ATOM     31  H15 GCD     1      30.840  20.100  33.100  1.00  0.00            
ATOM     32  C10 GCD     1      31.240  23.150  31.590  1.00  0.00            
ATOM     33  H16 GCD     1      32.260  23.030  31.220  1.00  0.00            
ATOM     34  O8  GCD     1      31.010  24.470  32.010  1.00  0.00            
ATOM     35  C11 GCD     1      29.680  24.740  32.520  1.00  0.00            
ATOM     36  H17 GCD     1      28.990  24.580  31.680  1.00  0.00            
ATOM     37  C12 GCD     1      29.420  26.200  32.890  1.00  0.00            
ATOM     38  H18 GCD     1      30.260  26.480  33.550  1.00  0.00            
ATOM     39  H19 GCD     1      28.400  26.320  33.270  1.00  0.00            
ATOM     40  O9  GCD     1      29.530  27.110  31.800  1.00  0.00            
ATOM     41  H20 GCD     1      30.300  27.670  31.960  1.00  0.00            
ATOM     42  O10 GCD     1      30.270  22.890  30.480  1.00  0.00            
ATOM     43  C13 GCD     1      30.830  22.820  29.180  1.00  0.00            
ATOM     44  H21 GCD     1      31.900  23.080  29.240  1.00  0.00            
ATOM     45  C14 GCD     1      30.730  21.350  28.850  1.00  0.00            
ATOM     46  H22 GCD     1      29.680  21.110  29.100  1.00  0.00            
ATOM     47  O11 GCD     1      31.600  20.650  29.650  1.00  0.00            
ATOM     48  H23 GCD     1      31.540  20.880  30.580  1.00  0.00            
ATOM     49  C15 GCD     1      31.020  21.090  27.370  1.00  0.00            
ATOM     50  H24 GCD     1      32.060  21.410  27.240  1.00  0.00            
ATOM     51  O12 GCD     1      30.930  19.750  27.000  1.00  0.00            
ATOM     52  H25 GCD     1      30.050  19.470  27.290  1.00  0.00            
ATOM     53  C16 GCD     1      30.070  21.920  26.520  1.00  0.00            
ATOM     54  H26 GCD     1      30.330  21.750  25.470  1.00  0.00            
ATOM     55  O13 GCD     1      30.230  23.300  26.860  1.00  0.00            
ATOM     56  C17 GCD     1      29.900  23.690  28.210  1.00  0.00            
ATOM     57  H27 GCD     1      28.870  23.480  28.500  1.00  0.00            
ATOM     58  C18 GCD     1      30.160  25.220  28.370  1.00  0.00            
ATOM     59  H28 GCD     1      29.900  25.560  29.380  1.00  0.00            
ATOM     60  H29 GCD     1      29.580  25.720  27.590  1.00  0.00            
ATOM     61  O14 GCD     1      31.530  25.600  28.180  1.00  0.00            
ATOM     62  H30 GCD     1      31.470  25.850  27.240  1.00  0.00            
ATOM     63  O15 GCD     1      28.680  21.700  26.660  1.00  0.00            
ATOM     64  C19 GCD     1      28.150  20.570  25.940  1.00  0.00            
ATOM     65  H31 GCD     1      28.990  20.020  25.500  1.00  0.00            
ATOM     66  C20 GCD     1      27.480  19.650  26.950  1.00  0.00            
ATOM     67  H32 GCD     1      26.710  20.230  27.480  1.00  0.00            
ATOM     68  O16 GCD     1      28.390  19.090  27.880  1.00  0.00            
ATOM     69  H33 GCD     1      27.900  19.020  28.700  1.00  0.00            
ATOM     70  C21 GCD     1      26.680  18.530  26.220  1.00  0.00            
ATOM     71  H34 GCD     1      27.340  17.880  25.630  1.00  0.00            
ATOM     72  O17 GCD     1      25.850  17.890  27.200  1.00  0.00            
ATOM     73  H35 GCD     1      25.200  18.550  27.480  1.00  0.00            
ATOM     74  C22 GCD     1      25.840  19.130  25.060  1.00  0.00            
ATOM     75  H36 GCD     1      25.440  18.310  24.460  1.00  0.00            
ATOM     76  O18 GCD     1      26.630  19.950  24.180  1.00  0.00            
ATOM     77  C23 GCD     1      27.160  21.110  24.850  1.00  0.00            
ATOM     78  H37 GCD     1      26.340  21.640  25.360  1.00  0.00            
ATOM     79  C24 GCD     1      27.960  21.910  23.780  1.00  0.00            
ATOM     80  H38 GCD     1      28.250  22.880  24.190  1.00  0.00            
ATOM     81  H39 GCD     1      27.250  22.080  22.960  1.00  0.00            
ATOM     82  O19 GCD     1      29.000  21.090  23.210  1.00  0.00            
ATOM     83  H40 GCD     1      28.920  20.150  23.450  1.00  0.00            
ATOM     84  O20 GCD     1      24.660  19.790  25.590  1.00  0.00            
ATOM     85  C25 GCD     1      23.420  19.640  24.970  1.00  0.00            
ATOM     86  H41 GCD     1      23.630  19.200  23.990  1.00  0.00            
ATOM     87  C26 GCD     1      22.570  18.770  25.740  1.00  0.00            
ATOM     88  H42 GCD     1      22.490  19.320  26.680  1.00  0.00            
ATOM     89  O21 GCD     1      23.110  17.430  26.000  1.00  0.00            
ATOM     90  H43 GCD     1      22.700  17.120  26.810  1.00  0.00            
ATOM     91  C27 GCD     1      21.170  18.660  25.160  1.00  0.00            
ATOM     92  H44 GCD     1      21.270  18.100  24.220  1.00  0.00            
ATOM     93  O22 GCD     1      20.350  17.840  26.100  1.00  0.00            
ATOM     94  H45 GCD     1      20.130  16.950  25.770  1.00  0.00            
ATOM     95  C28 GCD     1      20.590  20.020  24.880  1.00  0.00            
ATOM     96  H46 GCD     1      19.660  19.900  24.320  1.00  0.00            
ATOM     97  O23 GCD     1      21.490  20.780  24.060  1.00  0.00            
ATOM     98  C29 GCD     1      22.810  21.010  24.720  1.00  0.00            
ATOM     99  H47 GCD     1      22.740  21.450  25.720  1.00  0.00            
ATOM    100  C30 GCD     1      23.660  21.780  23.740  1.00  0.00            
ATOM    101  H48 GCD     1      23.920  21.130  22.900  1.00  0.00            
ATOM    102  H49 GCD     1      24.430  22.240  24.370  1.00  0.00            
ATOM    103  O24 GCD     1      22.980  22.840  23.110  1.00  0.00            
ATOM    104  H50 GCD     1      23.080  23.640  23.640  1.00  0.00            
ATOM    105  O25 GCD     1      20.310  20.610  26.120  1.00  0.00            
ATOM    106  C31 GCD     1      18.980  21.180  26.200  1.00  0.00            
ATOM    107  H51 GCD     1      18.450  21.100  25.240  1.00  0.00            
ATOM    108  C32 GCD     1      18.180  20.330  27.250  1.00  0.00            
ATOM    109  H52 GCD     1      18.820  20.330  28.150  1.00  0.00            
ATOM    110  O26 GCD     1      17.990  19.040  26.770  1.00  0.00            
ATOM    111  H53 GCD     1      18.860  18.740  26.470  1.00  0.00            
ATOM    112  C33 GCD     1      16.900  21.070  27.700  1.00  0.00            
ATOM    113  H54 GCD     1      16.270  21.090  26.810  1.00  0.00            
ATOM    114  O27 GCD     1      16.200  20.310  28.650  1.00  0.00            
ATOM    115  H55 GCD     1      16.730  20.180  29.450  1.00  0.00            
ATOM    116  C34 GCD     1      17.250  22.460  28.100  1.00  0.00            
ATOM    117  H56 GCD     1      16.440  23.070  28.510  1.00  0.00            
ATOM    118  O28 GCD     1      17.820  23.120  26.940  1.00  0.00            
ATOM    119  C35 GCD     1      19.100  22.660  26.590  1.00  0.00            
ATOM    120  H57 GCD     1      19.780  22.760  27.460  1.00  0.00            
ATOM    121  C36 GCD     1      19.570  23.550  25.450  1.00  0.00            
ATOM    122  H58 GCD     1      18.830  23.390  24.650  1.00  0.00            
ATOM    123  H59 GCD     1      20.580  23.220  25.150  1.00  0.00            
ATOM    124  O29 GCD     1      19.750  24.980  25.780  1.00  0.00            
ATOM    125  H60 GCD     1      18.980  25.360  26.210  1.00  0.00            
ATOM    126  O30 GCD     1      18.230  22.420  29.180  1.00  0.00            
ATOM    127  C37 GCD     1      17.800  22.740  30.560  1.00  0.00            
ATOM    128  H61 GCD     1      16.720  22.870  30.680  1.00  0.00            
ATOM    129  C38 GCD     1      18.120  21.490  31.410  1.00  0.00            
ATOM    130  H62 GCD     1      19.210  21.430  31.320  1.00  0.00            
ATOM    131  O31 GCD     1      17.470  20.280  30.940  1.00  0.00            
ATOM    132  H63 GCD     1      17.810  19.570  31.500  1.00  0.00            
ATOM    133  C39 GCD     1      17.850  21.710  32.840  1.00  0.00            
ATOM    134  H64 GCD     1      16.770  21.760  32.980  1.00  0.00            
ATOM    135  O32 GCD     1      18.470  20.670  33.620  1.00  0.00            
ATOM    136  H65 GCD     1      18.110  19.780  33.550  1.00  0.00            
ATOM    137  C40 GCD     1      18.400  23.080  33.350  1.00  0.00            
ATOM    138  H66 GCD     1      17.990  23.400  34.310  1.00  0.00            
ATOM    139  O33 GCD     1      18.090  24.210  32.470  1.00  0.00            
ATOM    140  C41 GCD     1      18.510  23.980  31.060  1.00  0.00            
ATOM    141  H67 GCD     1      19.590  23.780  31.080  1.00  0.00            
ATOM    142  C42 GCD     1      18.140  25.300  30.300  1.00  0.00            
ATOM    143  H68 GCD     1      18.440  25.210  29.250  1.00  0.00            
ATOM    144  H69 GCD     1      18.790  26.080  30.720  1.00  0.00            
ATOM    145  O34 GCD     1      16.780  25.700  30.440  1.00  0.00            
ATOM    146  H70 GCD     1      16.690  26.190  31.270  1.00  0.00            
ATOM    147  O35 GCD     1      19.810  22.920  33.520  1.00  0.00            
ATOM    148  C43 GCD     1      20.390  23.500  34.700  1.00  0.00            
ATOM    149  H71 GCD     1      19.600  23.820  35.390  1.00  0.00            
ATOM    150  C44 GCD     1      21.200  22.320  35.340  1.00  0.00            
ATOM    151  H72 GCD     1      21.830  21.980  34.510  1.00  0.00            
ATOM    152  O36 GCD     1      20.350  21.270  35.670  1.00  0.00            
ATOM    153  H73 GCD     1      19.850  21.150  34.850  1.00  0.00            
ATOM    154  C45 GCD     1      22.040  22.910  36.510  1.00  0.00            
ATOM    155  H74 GCD     1      21.340  23.320  37.240  1.00  0.00            
ATOM    156  O37 GCD     1      22.900  21.940  37.180  1.00  0.00            
ATOM    157  H75 GCD     1      23.820  22.130  37.000  1.00  0.00            
ATOM    158  C46 GCD     1      22.870  24.130  36.180  1.00  0.00            
ATOM    159  H76 GCD     1      23.040  24.760  37.060  1.00  0.00            
ATOM    160  O38 GCD     1      24.010  23.870  35.390  1.00  0.00            
ATOM    161  O39 GCD     1      21.980  25.000  35.470  1.00  0.00            
ATOM    162  C47 GCD     1      21.270  24.680  34.270  1.00  0.00            
ATOM    163  H77 GCD     1      22.050  24.430  33.530  1.00  0.00            
ATOM    164  C48 GCD     1      20.580  25.850  33.650  1.00  0.00            
ATOM    165  H78 GCD     1      19.750  26.120  34.330  1.00  0.00            
ATOM    166  H79 GCD     1      20.180  25.600  32.660  1.00  0.00            
ATOM    167  O40 GCD     1      21.440  26.940  33.520  1.00  0.00            
ATOM    168  H80 GCD     1      21.670  27.390  34.350  1.00  0.00            
ATOM    169  C1  CV4     2      22.210  28.990  30.910  1.00  0.00            
ATOM    170  C2  CV4     2      23.380  28.530  29.990  1.00  0.00            
ATOM    171  N1  CV4     2      24.260  27.540  30.710  1.00  0.00            
ATOM    172  C3  CV4     2      23.550  26.260  31.130  1.00  0.00            
ATOM    173  C4  CV4     2      22.710  25.580  30.010  1.00  0.00            
ATOM    174  O1  CV4     2      22.220  24.290  30.410  1.00  0.00            
ATOM    175  C5  CV4     2      22.050  23.310  29.470  1.00  0.00            
ATOM    176  C6  CV4     2      21.680  21.920  30.060  1.00  0.00            
ATOM    177  C7  CV4     2      21.300  20.850  29.180  1.00  0.00            
ATOM    178  C8  CV4     2      20.980  19.580  29.690  1.00  0.00            
ATOM    179  C9  CV4     2      21.030  19.420  31.110  1.00  0.00            
ATOM    180  N2  CV4     2      20.610  18.190  31.560  1.00  0.00            
ATOM    181  C10 CV4     2      21.510  20.390  31.970  1.00  0.00            
ATOM    182  C11 CV4     2      21.930  21.640  31.400  1.00  0.00            
ATOM    183  O2  CV4     2      22.110  23.520  28.260  1.00  0.00            
ATOM    184  C12 CV4     2      25.490  27.370  29.890  1.00  0.00            
ATOM    185  C13 CV4     2      26.450  26.270  30.150  1.00  0.00            
ATOM    186  H1  CV4     2      21.630  29.880  30.620  1.00  0.00            
ATOM    187  H2  CV4     2      21.430  28.240  31.110  1.00  0.00            
ATOM    188  H3  CV4     2      22.560  29.120  31.940  1.00  0.00            
ATOM    189  H4  CV4     2      23.950  29.420  29.720  1.00  0.00            
ATOM    190  H5  CV4     2      22.890  28.040  29.150  1.00  0.00            
ATOM    191  H6  CV4     2      24.590  27.870  31.630  1.00  0.00            
ATOM    192  H7  CV4     2      22.930  26.520  31.990  1.00  0.00            
ATOM    193  H8  CV4     2      24.220  25.450  31.430  1.00  0.00            
ATOM    194  H9  CV4     2      23.380  25.350  29.180  1.00  0.00            
ATOM    195  H10 CV4     2      21.860  26.150  29.630  1.00  0.00            
ATOM    196  H11 CV4     2      21.180  21.100  28.130  1.00  0.00            
ATOM    197  H12 CV4     2      20.650  18.810  29.010  1.00  0.00            
ATOM    198  H13 CV4     2      20.000  17.670  30.940  1.00  0.00            
ATOM    199  H14 CV4     2      20.780  17.780  32.470  1.00  0.00            
ATOM    200  H15 CV4     2      21.640  20.170  33.020  1.00  0.00            
ATOM    201  H16 CV4     2      22.380  22.390  32.040  1.00  0.00            
ATOM    202  H17 CV4     2      25.960  28.340  30.040  1.00  0.00            
ATOM    203  H18 CV4     2      25.230  27.340  28.830  1.00  0.00            
ATOM    204  H19 CV4     2      27.360  26.320  29.530  1.00  0.00            
ATOM    205  H20 CV4     2      26.800  26.180  31.180  1.00  0.00            
ATOM    206  H21 CV4     2      26.040  25.310  29.820  1.00  0.00            
TER
ENDMDL
MODEL        1
ATOM      1  H1  GCD     1      24.910  25.870  35.460  1.00  0.00            
ATOM      2  O1  GCD     1      25.190  25.070  34.990  1.00  0.00            
ATOM      3  C1  GCD     1      24.850  23.870  35.700  1.00  0.00            
ATOM      4  H2  GCD     1      24.740  24.100  36.760  1.00  0.00            
ATOM      5  H3  GCD     1      23.850  23.570  35.350  1.00  0.00            
ATOM      6  C2  GCD     1      25.900  22.790  35.490  1.00  0.00            
ATOM      7  H4  GCD     1      26.070  22.580  34.420  1.00  0.00            
ATOM      8  C3  GCD     1      25.450  21.520  36.120  1.00  0.00            
ATOM      9  H5  GCD     1      25.050  21.770  37.110  1.00  0.00            
ATOM     10  C4  GCD     1      26.550  20.380  36.210  1.00  0.00            
ATOM     11  H6  GCD     1      26.640  19.940  35.200  1.00  0.00            
ATOM     12  O2  GCD     1      26.230  19.350  37.170  1.00  0.00            
ATOM     13  H7  GCD     1      26.680  18.530  36.930  1.00  0.00            
ATOM     14  C5  GCD     1      27.830  21.090  36.640  1.00  0.00            
ATOM     15  H8  GCD     1      27.560  21.550  37.590  1.00  0.00            
ATOM     16  O3  GCD     1      28.990  20.160  36.730  1.00  0.00            
ATOM     17  H9  GCD     1      29.080  19.790  35.840  1.00  0.00            
ATOM     18  C6  GCD     1      28.220  22.260  35.790  1.00  0.00            
ATOM     19  O4  GCD     1      27.200  23.180  36.000  1.00  0.00            
ATOM     20  H10 GCD     1      29.150  22.700  36.160  1.00  0.00            
ATOM     21  O5  GCD     1      28.350  21.900  34.390  1.00  0.00            
ATOM     22  C7  GCD     1      29.630  21.480  34.030  1.00  0.00            
ATOM     23  H11 GCD     1      30.220  21.350  34.950  1.00  0.00            
ATOM     24  C8  GCD     1      29.500  20.130  33.320  1.00  0.00            
ATOM     25  H12 GCD     1      28.740  20.210  32.530  1.00  0.00            
ATOM     26  O6  GCD     1      28.990  19.140  34.260  1.00  0.00            
ATOM     27  H13 GCD     1      29.210  18.210  34.140  1.00  0.00            
ATOM     28  C9  GCD     1      30.800  19.700  32.650  1.00  0.00            
ATOM     29  H14 GCD     1      31.560  19.530  33.430  1.00  0.00            
ATOM     30  O7  GCD     1      30.500  18.500  31.950  1.00  0.00            
ATOM     31  H15 GCD     1      30.190  17.820  32.560  1.00  0.00            
ATOM     32  C10 GCD     1      31.260  20.760  31.720  1.00  0.00            
ATOM     33  H16 GCD     1      32.200  20.400  31.280  1.00  0.00            
ATOM     34  O8  GCD     1      31.450  21.940  32.420  1.00  0.00            
ATOM     35  C11 GCD     1      30.320  22.480  33.150  1.00  0.00            
ATOM     36  H17 GCD     1      29.590  22.740  32.380  1.00  0.00            
ATOM     37  C12 GCD     1      30.780  23.710  34.020  1.00  0.00            
ATOM     38  H18 GCD     1      31.500  23.360  34.760  1.00  0.00            
ATOM     39  H19 GCD     1      29.940  24.130  34.590  1.00  0.00            
ATOM     40  O9  GCD     1      31.390  24.730  33.260  1.00  0.00            
ATOM     41  H20 GCD     1      32.260  24.450  32.960  1.00  0.00            
ATOM     42  O10 GCD     1      30.330  20.910  30.610  1.00  0.00            
ATOM     43  C13 GCD     1      30.860  20.980  29.310  1.00  0.00            
ATOM     44  H21 GCD     1      31.950  21.050  29.360  1.00  0.00            
ATOM     45  C14 GCD     1      30.510  19.660  28.630  1.00  0.00            
ATOM     46  H22 GCD     1      29.430  19.550  28.770  1.00  0.00            
ATOM     47  O11 GCD     1      31.220  18.550  29.280  1.00  0.00            
ATOM     48  H23 GCD     1      31.070  18.560  30.240  1.00  0.00            
ATOM     49  C15 GCD     1      30.920  19.700  27.160  1.00  0.00            
ATOM     50  H24 GCD     1      32.000  19.860  27.200  1.00  0.00            
ATOM     51  O12 GCD     1      30.510  18.480  26.450  1.00  0.00            
ATOM     52  H25 GCD     1      29.550  18.510  26.410  1.00  0.00            
ATOM     53  C16 GCD     1      30.310  20.890  26.450  1.00  0.00            
ATOM     54  H26 GCD     1      30.730  20.980  25.450  1.00  0.00            
ATOM     55  O13 GCD     1      30.660  22.050  27.090  1.00  0.00            
ATOM     56  C17 GCD     1      30.370  22.180  28.520  1.00  0.00            
ATOM     57  H27 GCD     1      29.290  22.110  28.670  1.00  0.00            
ATOM     58  C18 GCD     1      30.880  23.560  29.040  1.00  0.00            
ATOM     59  H28 GCD     1      30.500  23.710  30.060  1.00  0.00            
ATOM     60  H29 GCD     1      30.570  24.400  28.410  1.00  0.00            
ATOM     61  O14 GCD     1      32.330  23.590  28.940  1.00  0.00            
ATOM     62  H30 GCD     1      32.680  24.470  29.130  1.00  0.00            
ATOM     63  O15 GCD     1      28.880  20.830  26.380  1.00  0.00            
ATOM     64  C19 GCD     1      28.320  20.330  25.140  1.00  0.00            
ATOM     65  H31 GCD     1      29.030  19.900  24.420  1.00  0.00            
ATOM     66  C20 GCD     1      27.210  19.230  25.440  1.00  0.00            
ATOM     67  H32 GCD     1      26.500  19.760  26.090  1.00  0.00            
ATOM     68  O16 GCD     1      27.730  18.150  26.210  1.00  0.00            
ATOM     69  H33 GCD     1      26.980  17.540  26.310  1.00  0.00            
ATOM     70  C21 GCD     1      26.570  18.850  24.080  1.00  0.00            
ATOM     71  H34 GCD     1      27.330  18.480  23.380  1.00  0.00            
ATOM     72  O17 GCD     1      25.600  17.850  24.280  1.00  0.00            
ATOM     73  H35 GCD     1      25.790  17.260  25.020  1.00  0.00            
ATOM     74  C22 GCD     1      25.920  20.020  23.420  1.00  0.00            
ATOM     75  H36 GCD     1      25.350  19.770  22.520  1.00  0.00            
ATOM     76  O18 GCD     1      27.040  20.840  23.120  1.00  0.00            
ATOM     77  C23 GCD     1      27.640  21.420  24.390  1.00  0.00            
ATOM     78  H37 GCD     1      26.850  21.810  25.050  1.00  0.00            
ATOM     79  C24 GCD     1      28.630  22.620  24.150  1.00  0.00            
ATOM     80  H38 GCD     1      29.060  22.980  25.090  1.00  0.00            
ATOM     81  H39 GCD     1      28.080  23.430  23.660  1.00  0.00            
ATOM     82  O19 GCD     1      29.700  22.180  23.350  1.00  0.00            
ATOM     83  H40 GCD     1      30.400  22.850  23.390  1.00  0.00            
ATOM     84  O20 GCD     1      24.900  20.580  24.320  1.00  0.00            
ATOM     85  C25 GCD     1      23.720  20.910  23.680  1.00  0.00            
ATOM     86  H41 GCD     1      23.860  20.820  22.600  1.00  0.00            
ATOM     87  C26 GCD     1      22.600  20.060  24.260  1.00  0.00            
ATOM     88  H42 GCD     1      22.590  20.180  25.360  1.00  0.00            
ATOM     89  O21 GCD     1      22.850  18.660  24.020  1.00  0.00            
ATOM     90  H43 GCD     1      23.770  18.470  24.240  1.00  0.00            
ATOM     91  C27 GCD     1      21.260  20.440  23.740  1.00  0.00            
ATOM     92  H44 GCD     1      21.290  20.330  22.640  1.00  0.00            
ATOM     93  O22 GCD     1      20.190  19.610  24.310  1.00  0.00            
ATOM     94  H45 GCD     1      20.480  18.690  24.240  1.00  0.00            
ATOM     95  C28 GCD     1      21.010  21.910  23.970  1.00  0.00            
ATOM     96  H46 GCD     1      20.090  22.240  23.460  1.00  0.00            
ATOM     97  O23 GCD     1      22.150  22.630  23.380  1.00  0.00            
ATOM     98  C29 GCD     1      23.410  22.390  23.970  1.00  0.00            
ATOM     99  H47 GCD     1      23.360  22.590  25.050  1.00  0.00            
ATOM    100  C30 GCD     1      24.320  23.360  23.210  1.00  0.00            
ATOM    101  H48 GCD     1      24.200  23.220  22.130  1.00  0.00            
ATOM    102  H49 GCD     1      25.380  23.300  23.510  1.00  0.00            
ATOM    103  O24 GCD     1      23.750  24.660  23.420  1.00  0.00            
ATOM    104  H50 GCD     1      22.880  24.560  23.020  1.00  0.00            
ATOM    105  O25 GCD     1      20.880  22.250  25.340  1.00  0.00            
ATOM    106  C31 GCD     1      19.800  22.950  25.940  1.00  0.00            
ATOM    107  H51 GCD     1      19.310  23.680  25.280  1.00  0.00            
ATOM    108  C32 GCD     1      18.890  21.950  26.480  1.00  0.00            
ATOM    109  H52 GCD     1      19.340  21.130  27.050  1.00  0.00            
ATOM    110  O26 GCD     1      18.260  21.300  25.360  1.00  0.00            
ATOM    111  H53 GCD     1      18.880  20.630  25.050  1.00  0.00            
ATOM    112  C33 GCD     1      17.840  22.540  27.380  1.00  0.00            
ATOM    113  H54 GCD     1      17.210  23.220  26.790  1.00  0.00            
ATOM    114  O27 GCD     1      16.920  21.660  27.940  1.00  0.00            
ATOM    115  H55 GCD     1      17.420  21.090  28.540  1.00  0.00            
ATOM    116  C34 GCD     1      18.480  23.410  28.440  1.00  0.00            
ATOM    117  H56 GCD     1      17.710  23.950  28.990  1.00  0.00            
ATOM    118  O28 GCD     1      19.360  24.340  27.850  1.00  0.00            
ATOM    119  C35 GCD     1      20.440  23.800  27.080  1.00  0.00            
ATOM    120  H57 GCD     1      21.150  23.180  27.640  1.00  0.00            
ATOM    121  C36 GCD     1      21.110  24.970  26.360  1.00  0.00            
ATOM    122  H58 GCD     1      20.400  25.700  25.960  1.00  0.00            
ATOM    123  H59 GCD     1      21.720  24.530  25.560  1.00  0.00            
ATOM    124  O29 GCD     1      21.940  25.760  27.150  1.00  0.00            
ATOM    125  H60 GCD     1      22.440  26.390  26.610  1.00  0.00            
ATOM    126  O30 GCD     1      19.180  22.720  29.400  1.00  0.00            
ATOM    127  C37 GCD     1      18.560  22.190  30.610  1.00  0.00            
ATOM    128  H61 GCD     1      17.470  22.300  30.580  1.00  0.00            
ATOM    129  C38 GCD     1      18.760  20.650  30.730  1.00  0.00            
ATOM    130  H62 GCD     1      19.810  20.410  30.540  1.00  0.00            
ATOM    131  O31 GCD     1      17.980  19.940  29.760  1.00  0.00            
ATOM    132  H63 GCD     1      18.380  19.110  29.460  1.00  0.00            
ATOM    133  C39 GCD     1      18.460  20.100  32.160  1.00  0.00            
ATOM    134  H64 GCD     1      17.380  20.270  32.290  1.00  0.00            
ATOM    135  O32 GCD     1      18.940  18.750  32.260  1.00  0.00            
ATOM    136  H65 GCD     1      18.360  18.200  31.720  1.00  0.00            
ATOM    137  C40 GCD     1      19.020  21.030  33.260  1.00  0.00            
ATOM    138  H66 GCD     1      18.490  20.680  34.150  1.00  0.00            
ATOM    139  O33 GCD     1      18.600  22.370  32.910  1.00  0.00            
ATOM    140  C41 GCD     1      19.120  22.930  31.730  1.00  0.00            
ATOM    141  H67 GCD     1      20.220  22.910  31.650  1.00  0.00            
ATOM    142  C42 GCD     1      18.790  24.430  31.770  1.00  0.00            
ATOM    143  H68 GCD     1      19.000  24.860  30.780  1.00  0.00            
ATOM    144  H69 GCD     1      19.510  24.920  32.440  1.00  0.00            
ATOM    145  O34 GCD     1      17.400  24.750  32.000  1.00  0.00            
ATOM    146  H70 GCD     1      16.880  23.980  31.750  1.00  0.00            
ATOM    147  O35 GCD     1      20.430  20.890  33.330  1.00  0.00            
ATOM    148  C43 GCD     1      20.940  20.690  34.640  1.00  0.00            
ATOM    149  H71 GCD     1      20.110  20.530  35.340  1.00  0.00            
ATOM    150  C44 GCD     1      21.880  19.420  34.530  1.00  0.00            
ATOM    151  H72 GCD     1      22.640  19.520  33.740  1.00  0.00            
ATOM    152  O36 GCD     1      21.080  18.270  34.330  1.00  0.00            
ATOM    153  H73 GCD     1      20.330  18.560  33.800  1.00  0.00            
ATOM    154  C45 GCD     1      22.730  19.110  35.810  1.00  0.00            
ATOM    155  H74 GCD     1      22.030  18.760  36.580  1.00  0.00            
ATOM    156  O37 GCD     1      23.660  18.070  35.610  1.00  0.00            
ATOM    157  H75 GCD     1      24.360  18.040  36.270  1.00  0.00            
ATOM    158  C46 GCD     1      23.370  20.410  36.240  1.00  0.00            
ATOM    159  H76 GCD     1      23.830  20.210  37.210  1.00  0.00            
ATOM    160  O38 GCD     1      24.420  20.900  35.420  1.00  0.00            
ATOM    161  O39 GCD     1      22.380  21.500  36.350  1.00  0.00            
ATOM    162  C47 GCD     1      21.770  21.910  35.110  1.00  0.00            
ATOM    163  H77 GCD     1      22.430  22.270  34.310  1.00  0.00            
ATOM    164  C48 GCD     1      20.830  23.060  35.370  1.00  0.00            
ATOM    165  H78 GCD     1      20.010  22.600  35.930  1.00  0.00            
ATOM    166  H79 GCD     1      20.440  23.480  34.430  1.00  0.00            
ATOM    167  O40 GCD     1      21.440  24.010  36.250  1.00  0.00            
ATOM    168  H80 GCD     1      21.960  23.510  36.890  1.00  0.00            
ATOM    169  C1  CV4     2      23.570  27.640  32.050  1.00  0.00            
ATOM    170  C2  CV4     2      24.950  27.170  31.470  1.00  0.00            
ATOM    171  N1  CV4     2      25.570  26.020  32.170  1.00  0.00            
ATOM    172  C3  CV4     2      24.680  24.770  32.030  1.00  0.00            
ATOM    173  C4  CV4     2      24.350  24.250  30.570  1.00  0.00            
ATOM    174  O1  CV4     2      23.760  22.910  30.560  1.00  0.00            
ATOM    175  C5  CV4     2      23.270  22.380  29.360  1.00  0.00            
ATOM    176  C6  CV4     2      22.620  21.030  29.400  1.00  0.00            
ATOM    177  C7  CV4     2      22.050  20.620  28.160  1.00  0.00            
ATOM    178  C8  CV4     2      21.430  19.340  28.070  1.00  0.00            
ATOM    179  C9  CV4     2      21.290  18.570  29.270  1.00  0.00            
ATOM    180  N2  CV4     2      20.640  17.390  29.300  1.00  0.00            
ATOM    181  C10 CV4     2      21.890  18.990  30.430  1.00  0.00            
ATOM    182  C11 CV4     2      22.510  20.210  30.570  1.00  0.00            
ATOM    183  O2  CV4     2      23.320  23.030  28.370  1.00  0.00            
ATOM    184  C12 CV4     2      26.890  25.890  31.500  1.00  0.00            
ATOM    185  C13 CV4     2      27.760  24.820  32.160  1.00  0.00            
ATOM    186  H1  CV4     2      22.840  26.840  31.860  1.00  0.00            
ATOM    187  H2  CV4     2      23.520  27.940  33.100  1.00  0.00            
ATOM    188  H3  CV4     2      23.130  28.500  31.540  1.00  0.00            
ATOM    189  H4  CV4     2      25.580  28.030  31.700  1.00  0.00            
ATOM    190  H5  CV4     2      24.970  26.950  30.400  1.00  0.00            
ATOM    191  H6  CV4     2      25.570  26.230  33.180  1.00  0.00            
ATOM    192  H7  CV4     2      23.770  25.100  32.520  1.00  0.00            
ATOM    193  H8  CV4     2      25.130  24.050  32.710  1.00  0.00            
ATOM    194  H9  CV4     2      25.300  24.210  30.010  1.00  0.00            
ATOM    195  H10 CV4     2      23.830  25.010  29.980  1.00  0.00            
ATOM    196  H11 CV4     2      22.070  21.200  27.250  1.00  0.00            
ATOM    197  H12 CV4     2      20.920  19.000  27.170  1.00  0.00            
ATOM    198  H13 CV4     2      20.350  17.030  28.400  1.00  0.00            
ATOM    199  H14 CV4     2      21.000  16.660  29.900  1.00  0.00            
ATOM    200  H15 CV4     2      21.770  18.370  31.310  1.00  0.00            
ATOM    201  H16 CV4     2      22.830  20.550  31.550  1.00  0.00            
ATOM    202  H17 CV4     2      27.440  26.830  31.460  1.00  0.00            
ATOM    203  H18 CV4     2      26.700  25.550  30.480  1.00  0.00            
ATOM    204  H19 CV4     2      27.200  23.920  32.420  1.00  0.00            
ATOM    205  H20 CV4     2      28.650  24.530  31.580  1.00  0.00            
ATOM    206  H21 CV4     2      28.130  25.370  33.040  1.00  0.00            
TER
ENDMDL
MODEL        1
ATOM      1  H1  GCD     1      16.090  20.450  21.200  1.00  0.00            
ATOM      2  O1  GCD     1      16.070  19.690  21.790  1.00  0.00            
ATOM      3  C1  GCD     1      17.410  19.230  22.140  1.00  0.00            
ATOM      4  H2  GCD     1      17.290  18.170  22.390  1.00  0.00            
ATOM      5  H3  GCD     1      18.220  19.160  21.400  1.00  0.00            
ATOM      6  C2  GCD     1      17.980  20.080  23.320  1.00  0.00            
ATOM      7  H4  GCD     1      18.850  19.560  23.730  1.00  0.00            
ATOM      8  C3  GCD     1      16.910  20.340  24.410  1.00  0.00            
ATOM      9  H5  GCD     1      16.030  20.820  23.970  1.00  0.00            
ATOM     10  C4  GCD     1      17.350  21.330  25.520  1.00  0.00            
ATOM     11  H6  GCD     1      18.100  20.830  26.140  1.00  0.00            
ATOM     12  O2  GCD     1      16.240  21.770  26.280  1.00  0.00            
ATOM     13  H7  GCD     1      16.440  22.700  26.420  1.00  0.00            
ATOM     14  C5  GCD     1      18.040  22.490  24.860  1.00  0.00            
ATOM     15  H8  GCD     1      17.190  22.840  24.260  1.00  0.00            
ATOM     16  O3  GCD     1      18.560  23.330  25.800  1.00  0.00            
ATOM     17  H9  GCD     1      19.340  22.840  26.080  1.00  0.00            
ATOM     18  C6  GCD     1      19.040  22.170  23.780  1.00  0.00            
ATOM     19  O4  GCD     1      18.410  21.350  22.900  1.00  0.00            
ATOM     20  H10 GCD     1      19.450  23.070  23.300  1.00  0.00            
ATOM     21  O5  GCD     1      20.220  21.450  24.250  1.00  0.00            
ATOM     22  C7  GCD     1      21.360  22.050  24.800  1.00  0.00            
ATOM     23  H11 GCD     1      21.260  23.140  24.860  1.00  0.00            
ATOM     24  C8  GCD     1      21.470  21.430  26.180  1.00  0.00            
ATOM     25  H12 GCD     1      21.500  20.340  26.030  1.00  0.00            
ATOM     26  O6  GCD     1      20.350  21.920  26.970  1.00  0.00            
ATOM     27  H13 GCD     1      20.330  21.630  27.890  1.00  0.00            
ATOM     28  C9  GCD     1      22.820  21.690  26.880  1.00  0.00            
ATOM     29  H14 GCD     1      22.770  22.690  27.320  1.00  0.00            
ATOM     30  O7  GCD     1      22.910  20.920  28.000  1.00  0.00            
ATOM     31  H15 GCD     1      22.140  20.840  28.580  1.00  0.00            
ATOM     32  C10 GCD     1      23.980  21.460  25.940  1.00  0.00            
ATOM     33  H16 GCD     1      24.780  21.960  26.490  1.00  0.00            
ATOM     34  O8  GCD     1      23.760  22.010  24.630  1.00  0.00            
ATOM     35  C11 GCD     1      22.500  21.600  23.970  1.00  0.00            
ATOM     36  H17 GCD     1      22.540  20.520  23.750  1.00  0.00            
ATOM     37  C12 GCD     1      22.360  22.310  22.600  1.00  0.00            
ATOM     38  H18 GCD     1      21.540  21.790  22.080  1.00  0.00            
ATOM     39  H19 GCD     1      23.250  21.950  22.070  1.00  0.00            
ATOM     40  O9  GCD     1      22.430  23.760  22.670  1.00  0.00            
ATOM     41  H20 GCD     1      23.230  23.960  23.170  1.00  0.00            
ATOM     42  O10 GCD     1      24.170  20.010  25.870  1.00  0.00            
ATOM     43  C13 GCD     1      25.540  19.740  25.930  1.00  0.00            
ATOM     44  H21 GCD     1      26.100  20.680  25.950  1.00  0.00            
ATOM     45  C14 GCD     1      25.720  18.990  27.250  1.00  0.00            
ATOM     46  H22 GCD     1      25.090  18.100  27.360  1.00  0.00            
ATOM     47  O11 GCD     1      25.460  19.850  28.330  1.00  0.00            
ATOM     48  H23 GCD     1      24.510  19.960  28.320  1.00  0.00            
ATOM     49  C15 GCD     1      27.180  18.440  27.290  1.00  0.00            
ATOM     50  H24 GCD     1      27.840  19.310  27.320  1.00  0.00            
ATOM     51  O12 GCD     1      27.330  17.660  28.450  1.00  0.00            
ATOM     52  H25 GCD     1      26.980  18.230  29.140  1.00  0.00            
ATOM     53  C16 GCD     1      27.520  17.640  26.010  1.00  0.00            
ATOM     54  H26 GCD     1      28.570  17.350  26.080  1.00  0.00            
ATOM     55  O13 GCD     1      27.380  18.510  24.930  1.00  0.00            
ATOM     56  C17 GCD     1      26.020  18.910  24.730  1.00  0.00            
ATOM     57  H27 GCD     1      25.420  18.000  24.660  1.00  0.00            
ATOM     58  C18 GCD     1      25.890  19.610  23.400  1.00  0.00            
ATOM     59  H28 GCD     1      26.620  20.430  23.410  1.00  0.00            
ATOM     60  H29 GCD     1      24.860  20.000  23.380  1.00  0.00            
ATOM     61  O14 GCD     1      26.120  18.640  22.350  1.00  0.00            
ATOM     62  H30 GCD     1      26.930  18.160  22.550  1.00  0.00            
ATOM     63  O15 GCD     1      26.690  16.500  25.800  1.00  0.00            
ATOM     64  C19 GCD     1      27.450  15.320  25.470  1.00  0.00            
ATOM     65  H31 GCD     1      28.540  15.380  25.370  1.00  0.00            
ATOM     66  C20 GCD     1      27.370  14.440  26.680  1.00  0.00            
ATOM     67  H32 GCD     1      26.300  14.460  26.910  1.00  0.00            
ATOM     68  O16 GCD     1      28.070  15.040  27.730  1.00  0.00            
ATOM     69  H33 GCD     1      27.600  15.850  27.990  1.00  0.00            
ATOM     70  C21 GCD     1      27.900  13.060  26.360  1.00  0.00            
ATOM     71  H34 GCD     1      28.960  13.200  26.110  1.00  0.00            
ATOM     72  O17 GCD     1      27.750  12.220  27.540  1.00  0.00            
ATOM     73  H35 GCD     1      26.840  12.240  27.860  1.00  0.00            
ATOM     74  C22 GCD     1      27.280  12.440  25.090  1.00  0.00            
ATOM     75  H36 GCD     1      27.690  11.470  24.800  1.00  0.00            
ATOM     76  O18 GCD     1      27.550  13.340  24.040  1.00  0.00            
ATOM     77  C23 GCD     1      26.970  14.660  24.150  1.00  0.00            
ATOM     78  H37 GCD     1      25.880  14.540  24.100  1.00  0.00            
ATOM     79  C24 GCD     1      27.490  15.460  22.960  1.00  0.00            
ATOM     80  H38 GCD     1      27.240  16.520  23.070  1.00  0.00            
ATOM     81  H39 GCD     1      27.080  14.910  22.100  1.00  0.00            
ATOM     82  O19 GCD     1      28.910  15.490  22.710  1.00  0.00            
ATOM     83  H40 GCD     1      29.410  15.930  23.400  1.00  0.00            
ATOM     84  O20 GCD     1      25.880  12.390  25.260  1.00  0.00            
ATOM     85  C25 GCD     1      25.300  11.160  25.710  1.00  0.00            
ATOM     86  H41 GCD     1      26.080  10.440  25.980  1.00  0.00            
ATOM     87  C26 GCD     1      24.370  11.390  26.880  1.00  0.00            
ATOM     88  H42 GCD     1      23.800  12.280  26.610  1.00  0.00            
ATOM     89  O21 GCD     1      25.040  11.780  28.050  1.00  0.00            
ATOM     90  H43 GCD     1      24.400  12.260  28.600  1.00  0.00            
ATOM     91  C27 GCD     1      23.470  10.200  27.200  1.00  0.00            
ATOM     92  H44 GCD     1      24.050   9.310  27.460  1.00  0.00            
ATOM     93  O22 GCD     1      22.460  10.400  28.190  1.00  0.00            
ATOM     94  H45 GCD     1      22.840  10.420  29.070  1.00  0.00            
ATOM     95  C28 GCD     1      22.730   9.740  25.910  1.00  0.00            
ATOM     96  H46 GCD     1      22.260   8.790  26.160  1.00  0.00            
ATOM     97  O23 GCD     1      23.610   9.540  24.920  1.00  0.00            
ATOM     98  C29 GCD     1      24.430  10.670  24.540  1.00  0.00            
ATOM     99  H47 GCD     1      23.660  11.400  24.260  1.00  0.00            
ATOM    100  C30 GCD     1      25.220  10.420  23.270  1.00  0.00            
ATOM    101  H48 GCD     1      25.990   9.650  23.360  1.00  0.00            
ATOM    102  H49 GCD     1      25.620  11.370  22.890  1.00  0.00            
ATOM    103  O24 GCD     1      24.350  10.010  22.170  1.00  0.00            
ATOM    104  H50 GCD     1      23.870   9.220  22.420  1.00  0.00            
ATOM    105  O25 GCD     1      21.630  10.590  25.470  1.00  0.00            
ATOM    106  C31 GCD     1      20.450   9.890  25.140  1.00  0.00            
ATOM    107  H51 GCD     1      20.670   8.870  24.800  1.00  0.00            
ATOM    108  C32 GCD     1      19.590   9.770  26.420  1.00  0.00            
ATOM    109  H52 GCD     1      19.360  10.770  26.800  1.00  0.00            
ATOM    110  O26 GCD     1      20.270   9.080  27.470  1.00  0.00            
ATOM    111  H53 GCD     1      21.030   9.640  27.650  1.00  0.00
[truncated: 2,045,017 more chars]
