# Supplementary material for: Achieving Chemical Accuracy in Cyclodextrin Host–Guest Binding via Integrative Atomistic Modelling
Source: Adv Sci (Weinh). 2025 Dec 14;13(10):e19782. doi: 10.1002/advs.202519782 (PMC12915143; doi:10.1002/advs.202519782)
Supplement: Supplementary file 1 — Supporting Information [file ADVS-13-e19782-s003.zip › all_poses/GCD.CX6.pdb]

MODEL        1
ATOM      1  H1  GCD     1      17.020  26.540  24.190  1.00  0.00            
ATOM      2  O1  GCD     1      17.930  26.860  24.120  1.00  0.00            
ATOM      3  C1  GCD     1      18.520  26.280  22.970  1.00  0.00            
ATOM      4  H2  GCD     1      17.930  26.500  22.070  1.00  0.00            
ATOM      5  H3  GCD     1      19.540  26.630  22.800  1.00  0.00            
ATOM      6  C2  GCD     1      18.570  24.790  23.150  1.00  0.00            
ATOM      7  H4  GCD     1      19.100  24.630  24.100  1.00  0.00            
ATOM      8  C3  GCD     1      19.200  24.100  21.940  1.00  0.00            
ATOM      9  H5  GCD     1      18.650  24.310  21.020  1.00  0.00            
ATOM     10  C4  GCD     1      19.200  22.610  22.020  1.00  0.00            
ATOM     11  H6  GCD     1      19.840  22.290  22.850  1.00  0.00            
ATOM     12  O2  GCD     1      19.600  22.140  20.740  1.00  0.00            
ATOM     13  H7  GCD     1      20.560  22.160  20.620  1.00  0.00            
ATOM     14  C5  GCD     1      17.790  22.080  22.340  1.00  0.00            
ATOM     15  H8  GCD     1      17.180  22.410  21.500  1.00  0.00            
ATOM     16  O3  GCD     1      17.890  20.690  22.500  1.00  0.00            
ATOM     17  H9  GCD     1      18.760  20.410  22.780  1.00  0.00            
ATOM     18  C6  GCD     1      17.220  22.800  23.560  1.00  0.00            
ATOM     19  O4  GCD     1      17.230  24.240  23.180  1.00  0.00            
ATOM     20  H10 GCD     1      16.200  22.470  23.760  1.00  0.00            
ATOM     21  O5  GCD     1      18.090  22.520  24.680  1.00  0.00            
ATOM     22  C7  GCD     1      17.890  21.290  25.370  1.00  0.00            
ATOM     23  H11 GCD     1      17.220  20.650  24.780  1.00  0.00            
ATOM     24  C8  GCD     1      19.250  20.470  25.430  1.00  0.00            
ATOM     25  H12 GCD     1      19.910  21.200  25.920  1.00  0.00            
ATOM     26  O6  GCD     1      19.740  20.020  24.150  1.00  0.00            
ATOM     27  H13 GCD     1      20.610  19.610  24.250  1.00  0.00            
ATOM     28  C9  GCD     1      19.050  19.190  26.260  1.00  0.00            
ATOM     29  H14 GCD     1      18.320  18.570  25.720  1.00  0.00            
ATOM     30  O7  GCD     1      20.310  18.420  26.500  1.00  0.00            
ATOM     31  H15 GCD     1      21.010  18.800  25.960  1.00  0.00            
ATOM     32  C10 GCD     1      18.570  19.700  27.650  1.00  0.00            
ATOM     33  H16 GCD     1      18.360  18.870  28.330  1.00  0.00            
ATOM     34  O8  GCD     1      17.350  20.500  27.600  1.00  0.00            
ATOM     35  C11 GCD     1      17.390  21.640  26.750  1.00  0.00            
ATOM     36  H17 GCD     1      18.090  22.370  27.180  1.00  0.00            
ATOM     37  C12 GCD     1      15.960  22.270  26.670  1.00  0.00            
ATOM     38  H18 GCD     1      16.040  23.170  26.050  1.00  0.00            
ATOM     39  H19 GCD     1      15.710  22.600  27.690  1.00  0.00            
ATOM     40  O9  GCD     1      14.890  21.440  26.190  1.00  0.00            
ATOM     41  H20 GCD     1      14.270  22.040  25.760  1.00  0.00            
ATOM     42  O10 GCD     1      19.600  20.550  28.210  1.00  0.00            
ATOM     43  C13 GCD     1      19.810  20.350  29.670  1.00  0.00            
ATOM     44  H21 GCD     1      19.150  19.570  30.070  1.00  0.00            
ATOM     45  C14 GCD     1      21.210  19.850  29.880  1.00  0.00            
ATOM     46  H22 GCD     1      21.850  20.580  29.370  1.00  0.00            
ATOM     47  O11 GCD     1      21.250  18.540  29.230  1.00  0.00            
ATOM     48  H23 GCD     1      20.730  18.620  28.420  1.00  0.00            
ATOM     49  C15 GCD     1      21.600  19.680  31.330  1.00  0.00            
ATOM     50  H24 GCD     1      20.860  19.060  31.840  1.00  0.00            
ATOM     51  O12 GCD     1      22.910  19.230  31.480  1.00  0.00            
ATOM     52  H25 GCD     1      22.820  18.320  31.160  1.00  0.00            
ATOM     53  C16 GCD     1      21.380  21.080  31.990  1.00  0.00            
ATOM     54  H26 GCD     1      21.580  20.970  33.060  1.00  0.00            
ATOM     55  O13 GCD     1      20.020  21.490  31.790  1.00  0.00            
ATOM     56  C17 GCD     1      19.530  21.680  30.430  1.00  0.00            
ATOM     57  H27 GCD     1      20.090  22.510  29.980  1.00  0.00            
ATOM     58  C18 GCD     1      18.060  21.880  30.500  1.00  0.00            
ATOM     59  H28 GCD     1      17.690  21.050  31.120  1.00  0.00            
ATOM     60  H29 GCD     1      17.580  21.990  29.520  1.00  0.00            
ATOM     61  O14 GCD     1      17.670  23.050  31.240  1.00  0.00            
ATOM     62  H30 GCD     1      17.880  22.860  32.160  1.00  0.00            
ATOM     63  O15 GCD     1      22.330  22.040  31.450  1.00  0.00            
ATOM     64  C19 GCD     1      23.100  22.700  32.410  1.00  0.00            
ATOM     65  H31 GCD     1      22.900  22.350  33.430  1.00  0.00            
ATOM     66  C20 GCD     1      24.610  22.530  32.070  1.00  0.00            
ATOM     67  H32 GCD     1      24.770  22.870  31.040  1.00  0.00            
ATOM     68  O16 GCD     1      24.810  21.180  32.320  1.00  0.00            
ATOM     69  H33 GCD     1      23.970  20.720  32.160  1.00  0.00            
ATOM     70  C21 GCD     1      25.470  23.490  32.920  1.00  0.00            
ATOM     71  H34 GCD     1      25.370  23.150  33.960  1.00  0.00            
ATOM     72  O17 GCD     1      26.850  23.310  32.500  1.00  0.00            
ATOM     73  H35 GCD     1      26.900  22.680  31.770  1.00  0.00            
ATOM     74  C22 GCD     1      24.940  24.860  32.860  1.00  0.00            
ATOM     75  H36 GCD     1      25.360  25.410  33.710  1.00  0.00            
ATOM     76  O18 GCD     1      23.540  24.850  33.120  1.00  0.00            
ATOM     77  C23 GCD     1      22.700  24.170  32.230  1.00  0.00            
ATOM     78  H37 GCD     1      22.820  24.480  31.180  1.00  0.00            
ATOM     79  C24 GCD     1      21.250  24.390  32.670  1.00  0.00            
ATOM     80  H38 GCD     1      21.060  23.940  33.650  1.00  0.00            
ATOM     81  H39 GCD     1      20.640  23.830  31.950  1.00  0.00            
ATOM     82  O19 GCD     1      20.820  25.760  32.760  1.00  0.00            
ATOM     83  H40 GCD     1      19.860  25.820  32.760  1.00  0.00            
ATOM     84  O20 GCD     1      25.290  25.510  31.640  1.00  0.00            
ATOM     85  C25 GCD     1      25.750  26.850  31.820  1.00  0.00            
ATOM     86  H41 GCD     1      25.510  27.230  32.820  1.00  0.00            
ATOM     87  C26 GCD     1      27.230  26.850  31.530  1.00  0.00            
ATOM     88  H42 GCD     1      27.380  26.470  30.510  1.00  0.00            
ATOM     89  O21 GCD     1      27.940  26.020  32.450  1.00  0.00            
ATOM     90  H43 GCD     1      27.470  25.180  32.470  1.00  0.00            
ATOM     91  C27 GCD     1      27.670  28.360  31.490  1.00  0.00            
ATOM     92  H44 GCD     1      27.620  28.720  32.530  1.00  0.00            
ATOM     93  O22 GCD     1      29.000  28.540  31.020  1.00  0.00            
ATOM     94  H45 GCD     1      28.910  28.490  30.070  1.00  0.00            
ATOM     95  C28 GCD     1      26.760  29.280  30.720  1.00  0.00            
ATOM     96  H46 GCD     1      26.960  30.350  30.880  1.00  0.00            
ATOM     97  O23 GCD     1      25.400  28.990  31.100  1.00  0.00            
ATOM     98  C29 GCD     1      24.960  27.680  30.860  1.00  0.00            
ATOM     99  H47 GCD     1      25.200  27.270  29.880  1.00  0.00            
ATOM    100  C30 GCD     1      23.490  27.600  31.140  1.00  0.00            
ATOM    101  H48 GCD     1      23.380  27.770  32.220  1.00  0.00            
ATOM    102  H49 GCD     1      23.070  26.600  30.980  1.00  0.00            
ATOM    103  O24 GCD     1      22.720  28.580  30.420  1.00  0.00            
ATOM    104  H50 GCD     1      22.990  28.660  29.490  1.00  0.00            
ATOM    105  O25 GCD     1      26.880  28.920  29.320  1.00  0.00            
ATOM    106  C31 GCD     1      27.200  30.050  28.400  1.00  0.00            
ATOM    107  H51 GCD     1      27.640  30.880  28.970  1.00  0.00            
ATOM    108  C32 GCD     1      28.280  29.660  27.380  1.00  0.00            
ATOM    109  H52 GCD     1      28.040  28.660  26.990  1.00  0.00            
ATOM    110  O26 GCD     1      29.570  29.690  27.960  1.00  0.00            
ATOM    111  H53 GCD     1      30.200  29.320  27.330  1.00  0.00            
ATOM    112  C33 GCD     1      28.320  30.640  26.150  1.00  0.00            
ATOM    113  H54 GCD     1      28.570  31.680  26.420  1.00  0.00            
ATOM    114  O27 GCD     1      29.150  30.040  25.120  1.00  0.00            
ATOM    115  H55 GCD     1      28.640  29.320  24.750  1.00  0.00            
ATOM    116  C34 GCD     1      26.940  30.730  25.610  1.00  0.00            
ATOM    117  H56 GCD     1      26.930  31.460  24.790  1.00  0.00            
ATOM    118  O28 GCD     1      26.030  31.220  26.560  1.00  0.00            
ATOM    119  C35 GCD     1      25.860  30.540  27.820  1.00  0.00            
ATOM    120  H57 GCD     1      25.150  29.730  27.610  1.00  0.00            
ATOM    121  C36 GCD     1      25.170  31.490  28.770  1.00  0.00            
ATOM    122  H58 GCD     1      25.850  32.260  29.160  1.00  0.00            
ATOM    123  H59 GCD     1      24.880  30.920  29.660  1.00  0.00            
ATOM    124  O29 GCD     1      24.010  32.040  28.170  1.00  0.00            
ATOM    125  H60 GCD     1      24.230  32.540  27.380  1.00  0.00            
ATOM    126  O30 GCD     1      26.450  29.390  25.160  1.00  0.00            
ATOM    127  C37 GCD     1      26.460  29.250  23.660  1.00  0.00            
ATOM    128  H61 GCD     1      27.070  30.040  23.210  1.00  0.00            
ATOM    129  C38 GCD     1      26.990  27.900  23.280  1.00  0.00            
ATOM    130  H62 GCD     1      26.500  27.150  23.910  1.00  0.00            
ATOM    131  O31 GCD     1      28.420  27.770  23.610  1.00  0.00            
ATOM    132  H63 GCD     1      28.750  26.870  23.580  1.00  0.00            
ATOM    133  C39 GCD     1      26.750  27.470  21.770  1.00  0.00            
ATOM    134  H64 GCD     1      27.360  28.200  21.220  1.00  0.00            
ATOM    135  O32 GCD     1      27.080  26.080  21.560  1.00  0.00            
ATOM    136  H65 GCD     1      26.640  25.560  22.240  1.00  0.00            
ATOM    137  C40 GCD     1      25.260  27.820  21.390  1.00  0.00            
ATOM    138  H66 GCD     1      25.210  27.890  20.300  1.00  0.00            
ATOM    139  O33 GCD     1      24.930  29.150  21.840  1.00  0.00            
ATOM    140  C41 GCD     1      25.050  29.480  23.170  1.00  0.00            
ATOM    141  H67 GCD     1      24.370  28.830  23.740  1.00  0.00            
ATOM    142  C42 GCD     1      24.660  30.940  23.320  1.00  0.00            
ATOM    143  H68 GCD     1      24.530  31.280  24.360  1.00  0.00            
ATOM    144  H69 GCD     1      23.700  30.930  22.790  1.00  0.00            
ATOM    145  O34 GCD     1      25.410  31.860  22.540  1.00  0.00            
ATOM    146  H70 GCD     1      24.780  32.260  21.940  1.00  0.00            
ATOM    147  O35 GCD     1      24.320  26.920  21.870  1.00  0.00            
ATOM    148  C43 GCD     1      23.560  26.270  20.890  1.00  0.00            
ATOM    149  H71 GCD     1      23.830  26.420  19.840  1.00  0.00            
ATOM    150  C44 GCD     1      23.480  24.750  21.140  1.00  0.00            
ATOM    151  H72 GCD     1      23.310  24.550  22.210  1.00  0.00            
ATOM    152  O36 GCD     1      24.800  24.190  20.800  1.00  0.00            
ATOM    153  H73 GCD     1      25.230  24.130  21.660  1.00  0.00            
ATOM    154  C45 GCD     1      22.440  24.120  20.220  1.00  0.00            
ATOM    155  H74 GCD     1      22.620  24.030  19.140  1.00  0.00            
ATOM    156  O37 GCD     1      22.390  22.730  20.420  1.00  0.00            
ATOM    157  H75 GCD     1      23.340  22.560  20.500  1.00  0.00            
ATOM    158  C46 GCD     1      21.080  24.800  20.490  1.00  0.00            
ATOM    159  H76 GCD     1      20.390  24.370  19.750  1.00  0.00            
ATOM    160  O38 GCD     1      20.610  24.570  21.830  1.00  0.00            
ATOM    161  O39 GCD     1      21.190  26.200  20.160  1.00  0.00            
ATOM    162  C47 GCD     1      22.130  26.860  21.050  1.00  0.00            
ATOM    163  H77 GCD     1      21.720  26.830  22.070  1.00  0.00            
ATOM    164  C48 GCD     1      22.140  28.340  20.690  1.00  0.00            
ATOM    165  H78 GCD     1      22.470  28.460  19.650  1.00  0.00            
ATOM    166  H79 GCD     1      22.820  28.900  21.340  1.00  0.00            
ATOM    167  O40 GCD     1      20.840  28.960  20.860  1.00  0.00            
ATOM    168  H80 GCD     1      20.890  29.540  21.630  1.00  0.00            
ATOM    169  C1  CX6     2      31.910  27.040  28.380  1.00  0.00            
ATOM    170  C2  CX6     2      31.780  27.170  26.840  1.00  0.00            
ATOM    171  O1  CX6     2      30.430  27.230  26.410  1.00  0.00            
ATOM    172  C3  CX6     2      29.940  26.080  25.860  1.00  0.00            
ATOM    173  N1  CX6     2      30.340  25.790  24.600  1.00  0.00            
ATOM    174  C4  CX6     2      29.670  24.600  24.400  1.00  0.00            
ATOM    175  C5  CX6     2      29.810  23.850  23.250  1.00  0.00            
ATOM    176  C6  CX6     2      29.130  22.670  23.140  1.00  0.00            
ATOM    177  C7  CX6     2      28.390  22.140  24.260  1.00  0.00            
ATOM    178  C8  CX6     2      28.250  22.890  25.500  1.00  0.00            
ATOM    179  C9  CX6     2      27.570  22.250  26.670  1.00  0.00            
ATOM    180  O2  CX6     2      28.040  22.260  27.770  1.00  0.00            
ATOM    181  O3  CX6     2      26.670  21.280  26.260  1.00  0.00            
ATOM    182  C10 CX6     2      26.230  20.250  27.080  1.00  0.00            
ATOM    183  C11 CX6     2      25.280  20.870  28.100  1.00  0.00            
ATOM    184  O4  CX6     2      25.440  19.470  26.220  1.00  0.00            
ATOM    185  C12 CX6     2      25.960  18.690  25.270  1.00  0.00            
ATOM    186  O5  CX6     2      27.140  18.360  25.360  1.00  0.00            
ATOM    187  O6  CX6     2      25.110  18.680  24.220  1.00  0.00            
ATOM    188  C13 CX6     2      25.580  18.280  22.910  1.00  0.00            
ATOM    189  C14 CX6     2      24.410  18.030  21.960  1.00  0.00            
ATOM    190  C15 CX6     2      23.840  19.430  21.550  1.00  0.00            
ATOM    191  C16 CX6     2      24.920  20.380  21.000  1.00  0.00            
ATOM    192  C17 CX6     2      26.010  20.580  22.010  1.00  0.00            
ATOM    193  C18 CX6     2      26.650  19.290  22.410  1.00  0.00            
ATOM    194  C19 CX6     2      28.970  24.160  25.530  1.00  0.00            
ATOM    195  N2  CX6     2      29.030  25.210  26.480  1.00  0.00            
ATOM    196  C20 CX6     2      28.380  25.360  27.850  1.00  0.00            
ATOM    197  C21 CX6     2      26.820  25.500  27.800  1.00  0.00            
ATOM    198  C22 CX6     2      26.080  24.870  28.780  1.00  0.00            
ATOM    199  C23 CX6     2      24.710  24.930  28.710  1.00  0.00            
ATOM    200  C24 CX6     2      24.010  25.660  27.760  1.00  0.00            
ATOM    201  C25 CX6     2      22.500  25.460  27.560  1.00  0.00            
ATOM    202  C26 CX6     2      21.950  24.150  27.680  1.00  0.00            
ATOM    203  C27 CX6     2      20.580  23.850  27.380  1.00  0.00            
ATOM    204  C28 CX6     2      19.890  24.800  26.660  1.00  0.00            
ATOM    205  C29 CX6     2      20.360  26.090  26.420  1.00  0.00            
ATOM    206  C30 CX6     2      21.680  26.450  26.850  1.00  0.00            
ATOM    207  C31 CX6     2      22.110  27.830  26.600  1.00  0.00            
ATOM    208  N3  CX6     2      21.940  28.350  25.360  1.00  0.00            
ATOM    209  N4  CX6     2      22.240  29.620  25.470  1.00  0.00            
ATOM    210  N5  CX6     2      22.640  29.750  26.750  1.00  0.00            
ATOM    211  N6  CX6     2      22.600  28.620  27.460  1.00  0.00            
ATOM    212  C32 CX6     2      24.800  26.420  26.840  1.00  0.00            
ATOM    213  C33 CX6     2      26.190  26.240  26.810  1.00  0.00            
ATOM    214  H1  CX6     2      31.070  26.440  28.760  1.00  0.00            
ATOM    215  H2  CX6     2      32.900  26.670  28.650  1.00  0.00            
ATOM    216  H3  CX6     2      31.890  28.050  28.800  1.00  0.00            
ATOM    217  H4  CX6     2      32.230  26.290  26.370  1.00  0.00            
ATOM    218  H5  CX6     2      32.380  28.020  26.490  1.00  0.00            
ATOM    219  H6  CX6     2      30.380  24.230  22.400  1.00  0.00            
ATOM    220  H7  CX6     2      29.230  22.120  22.220  1.00  0.00            
ATOM    221  H8  CX6     2      27.940  21.160  24.180  1.00  0.00            
ATOM    222  H9  CX6     2      27.060  19.660  27.470  1.00  0.00            
ATOM    223  H10 CX6     2      24.920  20.020  28.690  1.00  0.00            
ATOM    224  H11 CX6     2      25.590  21.620  28.850  1.00  0.00            
ATOM    225  H12 CX6     2      24.370  21.290  27.650  1.00  0.00            
ATOM    226  H13 CX6     2      26.000  17.290  23.120  1.00  0.00            
ATOM    227  H14 CX6     2      23.760  17.320  22.480  1.00  0.00            
ATOM    228  H15 CX6     2      24.770  17.450  21.100  1.00  0.00            
ATOM    229  H16 CX6     2      23.320  19.910  22.390  1.00  0.00            
ATOM    230  H17 CX6     2      23.050  19.280  20.800  1.00  0.00            
ATOM    231  H18 CX6     2      24.590  21.360  20.650  1.00  0.00            
ATOM    232  H19 CX6     2      25.240  19.900  20.070  1.00  0.00            
ATOM    233  H20 CX6     2      25.480  21.050  22.850  1.00  0.00            
ATOM    234  H21 CX6     2      26.720  21.290  21.590  1.00  0.00            
ATOM    235  H22 CX6     2      27.120  18.900  21.500  1.00  0.00            
ATOM    236  H23 CX6     2      27.440  19.440  23.160  1.00  0.00            
ATOM    237  H24 CX6     2      28.880  26.210  28.350  1.00  0.00            
ATOM    238  H25 CX6     2      28.630  24.630  28.630  1.00  0.00            
ATOM    239  H26 CX6     2      26.630  24.180  29.420  1.00  0.00            
ATOM    240  H27 CX6     2      24.150  24.270  29.370  1.00  0.00            
ATOM    241  H28 CX6     2      22.640  23.350  27.950  1.00  0.00            
ATOM    242  H29 CX6     2      20.170  22.880  27.630  1.00  0.00            
ATOM    243  H30 CX6     2      18.850  24.540  26.430  1.00  0.00            
ATOM    244  H31 CX6     2      19.770  26.870  25.950  1.00  0.00            
ATOM    245  H32 CX6     2      22.890  30.680  27.050  1.00  0.00            
ATOM    246  H33 CX6     2      24.380  26.940  25.980  1.00  0.00            
ATOM    247  H34 CX6     2      26.800  26.620  26.000  1.00  0.00            
TER
ENDMDL
MODEL        1
ATOM      1  H1  GCD     1      18.820  26.470  25.270  1.00  0.00            
ATOM      2  O1  GCD     1      18.250  26.110  24.580  1.00  0.00            
ATOM      3  C1  GCD     1      19.060  25.940  23.480  1.00  0.00            
ATOM      4  H2  GCD     1      18.420  25.830  22.590  1.00  0.00            
ATOM      5  H3  GCD     1      19.660  26.850  23.460  1.00  0.00            
ATOM      6  C2  GCD     1      19.950  24.730  23.610  1.00  0.00            
ATOM      7  H4  GCD     1      20.590  24.780  24.510  1.00  0.00            
ATOM      8  C3  GCD     1      20.820  24.790  22.310  1.00  0.00            
ATOM      9  H5  GCD     1      20.070  24.880  21.520  1.00  0.00            
ATOM     10  C4  GCD     1      21.600  23.470  22.120  1.00  0.00            
ATOM     11  H6  GCD     1      22.330  23.490  22.950  1.00  0.00            
ATOM     12  O2  GCD     1      22.260  23.410  20.860  1.00  0.00            
ATOM     13  H7  GCD     1      23.100  23.880  20.930  1.00  0.00            
ATOM     14  C5  GCD     1      20.670  22.270  22.210  1.00  0.00            
ATOM     15  H8  GCD     1      19.970  22.240  21.360  1.00  0.00            
ATOM     16  O3  GCD     1      21.360  21.000  22.160  1.00  0.00            
ATOM     17  H9  GCD     1      22.240  21.010  21.770  1.00  0.00            
ATOM     18  C6  GCD     1      19.860  22.340  23.480  1.00  0.00            
ATOM     19  O4  GCD     1      19.170  23.560  23.500  1.00  0.00            
ATOM     20  H10 GCD     1      19.040  21.630  23.560  1.00  0.00            
ATOM     21  O5  GCD     1      20.650  22.220  24.680  1.00  0.00            
ATOM     22  C7  GCD     1      20.490  21.020  25.390  1.00  0.00            
ATOM     23  H11 GCD     1      19.940  20.240  24.850  1.00  0.00            
ATOM     24  C8  GCD     1      21.950  20.570  25.820  1.00  0.00            
ATOM     25  H12 GCD     1      22.480  21.420  26.270  1.00  0.00            
ATOM     26  O6  GCD     1      22.820  20.190  24.710  1.00  0.00            
ATOM     27  H13 GCD     1      22.260  19.730  24.070  1.00  0.00            
ATOM     28  C9  GCD     1      21.830  19.490  26.860  1.00  0.00            
ATOM     29  H14 GCD     1      21.340  18.570  26.510  1.00  0.00            
ATOM     30  O7  GCD     1      23.140  19.170  27.410  1.00  0.00            
ATOM     31  H15 GCD     1      23.340  18.330  27.000  1.00  0.00            
ATOM     32  C10 GCD     1      20.900  19.960  28.020  1.00  0.00            
ATOM     33  H16 GCD     1      20.730  19.160  28.740  1.00  0.00            
ATOM     34  O8  GCD     1      19.650  20.340  27.490  1.00  0.00            
ATOM     35  C11 GCD     1      19.680  21.430  26.600  1.00  0.00            
ATOM     36  H17 GCD     1      20.280  22.230  27.040  1.00  0.00            
ATOM     37  C12 GCD     1      18.270  21.890  26.360  1.00  0.00            
ATOM     38  H18 GCD     1      18.350  22.920  25.990  1.00  0.00            
ATOM     39  H19 GCD     1      17.750  22.100  27.310  1.00  0.00            
ATOM     40  O9  GCD     1      17.430  21.080  25.560  1.00  0.00            
ATOM     41  H20 GCD     1      17.450  20.220  25.990  1.00  0.00            
ATOM     42  O10 GCD     1      21.460  21.090  28.690  1.00  0.00            
ATOM     43  C13 GCD     1      21.630  20.940  30.090  1.00  0.00            
ATOM     44  H21 GCD     1      21.250  19.960  30.420  1.00  0.00            
ATOM     45  C14 GCD     1      23.130  20.940  30.390  1.00  0.00            
ATOM     46  H22 GCD     1      23.720  21.690  29.840  1.00  0.00            
ATOM     47  O11 GCD     1      23.590  19.690  30.050  1.00  0.00            
ATOM     48  H23 GCD     1      23.610  19.660  29.090  1.00  0.00            
ATOM     49  C15 GCD     1      23.510  21.210  31.860  1.00  0.00            
ATOM     50  H24 GCD     1      23.240  20.400  32.550  1.00  0.00            
ATOM     51  O12 GCD     1      24.960  21.460  32.080  1.00  0.00            
ATOM     52  H25 GCD     1      25.240  22.320  31.750  1.00  0.00            
ATOM     53  C16 GCD     1      22.690  22.410  32.390  1.00  0.00            
ATOM     54  H26 GCD     1      22.740  22.550  33.470  1.00  0.00            
ATOM     55  O13 GCD     1      21.300  22.220  32.200  1.00  0.00            
ATOM     56  C17 GCD     1      20.940  22.090  30.800  1.00  0.00            
ATOM     57  H27 GCD     1      21.110  23.020  30.240  1.00  0.00            
ATOM     58  C18 GCD     1      19.450  21.900  30.670  1.00  0.00            
ATOM     59  H28 GCD     1      19.060  21.840  29.650  1.00  0.00            
ATOM     60  H29 GCD     1      18.960  22.750  31.180  1.00  0.00            
ATOM     61  O14 GCD     1      18.950  20.780  31.430  1.00  0.00            
ATOM     62  H30 GCD     1      19.270  20.770  32.340  1.00  0.00            
ATOM     63  O15 GCD     1      23.050  23.620  31.780  1.00  0.00            
ATOM     64  C19 GCD     1      24.010  24.480  32.360  1.00  0.00            
ATOM     65  H31 GCD     1      24.470  23.900  33.170  1.00  0.00            
ATOM     66  C20 GCD     1      25.020  24.960  31.380  1.00  0.00            
ATOM     67  H32 GCD     1      24.510  25.440  30.540  1.00  0.00            
ATOM     68  O16 GCD     1      25.850  23.840  30.900  1.00  0.00            
ATOM     69  H33 GCD     1      26.090  24.100  30.010  1.00  0.00            
ATOM     70  C21 GCD     1      25.970  25.990  32.030  1.00  0.00            
ATOM     71  H34 GCD     1      26.550  25.420  32.770  1.00  0.00            
ATOM     72  O17 GCD     1      26.930  26.660  31.180  1.00  0.00            
ATOM     73  H35 GCD     1      27.290  26.010  30.560  1.00  0.00            
ATOM     74  C22 GCD     1      25.160  27.040  32.880  1.00  0.00            
ATOM     75  H36 GCD     1      25.880  27.650  33.420  1.00  0.00            
ATOM     76  O18 GCD     1      24.180  26.410  33.640  1.00  0.00            
ATOM     77  C23 GCD     1      23.250  25.640  32.930  1.00  0.00            
ATOM     78  H37 GCD     1      22.800  26.150  32.060  1.00  0.00            
ATOM     79  C24 GCD     1      22.160  25.190  33.890  1.00  0.00            
ATOM     80  H38 GCD     1      21.820  26.090  34.410  1.00  0.00            
ATOM     81  H39 GCD     1      22.620  24.530  34.630  1.00  0.00            
ATOM     82  O19 GCD     1      21.070  24.530  33.360  1.00  0.00            
ATOM     83  H40 GCD     1      21.410  23.800  32.830  1.00  0.00            
ATOM     84  O20 GCD     1      24.540  27.880  31.880  1.00  0.00            
ATOM     85  C25 GCD     1      24.580  29.310  32.030  1.00  0.00            
ATOM     86  H41 GCD     1      24.870  29.520  33.070  1.00  0.00            
ATOM     87  C26 GCD     1      25.530  30.000  31.060  1.00  0.00            
ATOM     88  H42 GCD     1      25.120  29.810  30.070  1.00  0.00            
ATOM     89  O21 GCD     1      26.860  29.430  31.240  1.00  0.00            
ATOM     90  H43 GCD     1      26.760  28.540  30.880  1.00  0.00            
ATOM     91  C27 GCD     1      25.650  31.480  31.330  1.00  0.00            
ATOM     92  H44 GCD     1      25.910  31.520  32.390  1.00  0.00            
ATOM     93  O22 GCD     1      26.600  32.260  30.520  1.00  0.00            
ATOM     94  H45 GCD     1      27.520  32.030  30.670  1.00  0.00            
ATOM     95  C28 GCD     1      24.230  32.070  31.210  1.00  0.00            
ATOM     96  H46 GCD     1      24.190  33.100  31.560  1.00  0.00            
ATOM     97  O23 GCD     1      23.380  31.380  32.120  1.00  0.00            
ATOM     98  C29 GCD     1      23.170  29.990  31.770  1.00  0.00            
ATOM     99  H47 GCD     1      22.850  29.970  30.720  1.00  0.00            
ATOM    100  C30 GCD     1      22.110  29.430  32.780  1.00  0.00            
ATOM    101  H48 GCD     1      22.540  29.520  33.790  1.00  0.00            
ATOM    102  H49 GCD     1      21.840  28.400  32.520  1.00  0.00            
ATOM    103  O24 GCD     1      20.890  30.130  32.680  1.00  0.00            
ATOM    104  H50 GCD     1      20.430  29.770  31.910  1.00  0.00            
ATOM    105  O25 GCD     1      23.750  32.050  29.830  1.00  0.00            
ATOM    106  C31 GCD     1      23.000  33.140  29.430  1.00  0.00            
ATOM    107  H51 GCD     1      22.840  33.820  30.280  1.00  0.00            
ATOM    108  C32 GCD     1      23.860  33.760  28.400  1.00  0.00            
ATOM    109  H52 GCD     1      24.270  33.010  27.710  1.00  0.00            
ATOM    110  O26 GCD     1      24.870  34.380  29.150  1.00  0.00            
ATOM    111  H53 GCD     1      25.380  33.640  29.520  1.00  0.00            
ATOM    112  C33 GCD     1      23.180  34.840  27.660  1.00  0.00            
ATOM    113  H54 GCD     1      22.950  35.690  28.330  1.00  0.00            
ATOM    114  O27 GCD     1      23.940  35.450  26.650  1.00  0.00            
ATOM    115  H55 GCD     1      24.420  34.750  26.200  1.00  0.00            
ATOM    116  C34 GCD     1      21.910  34.190  27.020  1.00  0.00            
ATOM    117  H56 GCD     1      21.440  35.020  26.490  1.00  0.00            
ATOM    118  O28 GCD     1      21.110  33.700  28.000  1.00  0.00            
ATOM    119  C35 GCD     1      21.670  32.690  28.870  1.00  0.00            
ATOM    120  H57 GCD     1      21.900  31.820  28.250  1.00  0.00            
ATOM    121  C36 GCD     1      20.710  32.290  29.960  1.00  0.00            
ATOM    122  H58 GCD     1      21.150  31.590  30.680  1.00  0.00            
ATOM    123  H59 GCD     1      19.790  31.910  29.500  1.00  0.00            
ATOM    124  O29 GCD     1      20.300  33.420  30.720  1.00  0.00            
ATOM    125  H60 GCD     1      20.720  33.310  31.590  1.00  0.00            
ATOM    126  O30 GCD     1      22.280  33.160  26.130  1.00  0.00            
ATOM    127  C37 GCD     1      22.360  33.430  24.720  1.00  0.00            
ATOM    128  H61 GCD     1      22.410  34.510  24.520  1.00  0.00            
ATOM    129  C38 GCD     1      23.590  32.770  24.100  1.00  0.00            
ATOM    130  H62 GCD     1      23.690  31.760  24.510  1.00  0.00            
ATOM    131  O31 GCD     1      24.710  33.610  24.500  1.00  0.00            
ATOM    132  H63 GCD     1      25.490  33.220  24.090  1.00  0.00            
ATOM    133  C39 GCD     1      23.560  32.710  22.560  1.00  0.00            
ATOM    134  H64 GCD     1      23.410  33.750  22.260  1.00  0.00            
ATOM    135  O32 GCD     1      24.700  32.130  21.980  1.00  0.00            
ATOM    136  H65 GCD     1      24.650  31.160  21.990  1.00  0.00            
ATOM    137  C40 GCD     1      22.250  32.060  22.160  1.00  0.00            
ATOM    138  H66 GCD     1      22.210  31.890  21.080  1.00  0.00            
ATOM    139  O33 GCD     1      21.160  32.920  22.640  1.00  0.00            
ATOM    140  C41 GCD     1      21.110  32.960  24.050  1.00  0.00            
ATOM    141  H67 GCD     1      20.980  31.960  24.480  1.00  0.00            
ATOM    142  C42 GCD     1      19.840  33.770  24.450  1.00  0.00            
ATOM    143  H68 GCD     1      19.660  33.450  25.490  1.00  0.00            
ATOM    144  H69 GCD     1      18.920  33.390  23.980  1.00  0.00            
ATOM    145  O34 GCD     1      20.050  35.160  24.290  1.00  0.00            
ATOM    146  H70 GCD     1      19.200  35.610  24.400  1.00  0.00            
ATOM    147  O35 GCD     1      22.140  30.690  22.750  1.00  0.00            
ATOM    148  C43 GCD     1      22.040  29.630  21.820  1.00  0.00            
ATOM    149  H71 GCD     1      21.920  29.990  20.790  1.00  0.00            
ATOM    150  C44 GCD     1      23.200  28.620  21.870  1.00  0.00            
ATOM    151  H72 GCD     1      23.310  28.090  22.820  1.00  0.00            
ATOM    152  O36 GCD     1      24.430  29.370  21.610  1.00  0.00            
ATOM    153  H73 GCD     1      25.170  28.860  21.970  1.00  0.00            
ATOM    154  C45 GCD     1      22.990  27.550  20.860  1.00  0.00            
ATOM    155  H74 GCD     1      22.930  28.010  19.870  1.00  0.00            
ATOM    156  O37 GCD     1      24.100  26.610  20.780  1.00  0.00            
ATOM    157  H75 GCD     1      24.030  25.920  21.450  1.00  0.00            
ATOM    158  C46 GCD     1      21.590  26.830  21.130  1.00  0.00            
ATOM    159  H76 GCD     1      21.260  26.210  20.290  1.00  0.00            
ATOM    160  O38 GCD     1      21.740  25.920  22.250  1.00  0.00            
ATOM    161  O39 GCD     1      20.540  27.760  21.400  1.00  0.00            
ATOM    162  C47 GCD     1      20.750  28.900  22.210  1.00  0.00            
ATOM    163  H77 GCD     1      20.940  28.570  23.240  1.00  0.00            
ATOM    164  C48 GCD     1      19.520  29.830  22.050  1.00  0.00            
ATOM    165  H78 GCD     1      19.460  30.090  20.980  1.00  0.00            
ATOM    166  H79 GCD     1      19.760  30.780  22.530  1.00  0.00            
ATOM    167  O40 GCD     1      18.350  29.260  22.500  1.00  0.00            
ATOM    168  H80 GCD     1      18.250  29.270  23.460  1.00  0.00            
ATOM    169  C1  CX6     2      27.510  34.330  27.060  1.00  0.00            
ATOM    170  C2  CX6     2      27.730  33.300  25.920  1.00  0.00            
ATOM    171  O1  CX6     2      26.850  32.140  26.170  1.00  0.00            
ATOM    172  C3  CX6     2      26.800  31.030  25.360  1.00  0.00            
ATOM    173  N1  CX6     2      27.210  31.130  24.140  1.00  0.00            
ATOM    174  C4  CX6     2      26.950  29.870  23.700  1.00  0.00            
ATOM    175  C5  CX6     2      27.450  29.300  22.530  1.00  0.00            
ATOM    176  C6  CX6     2      27.070  27.990  22.170  1.00  0.00            
ATOM    177  C7  CX6     2      26.480  27.190  23.100  1.00  0.00            
ATOM    178  C8  CX6     2      26.070  27.720  24.360  1.00  0.00            
ATOM    179  C9  CX6     2      25.690  26.710  25.420  1.00  0.00            
ATOM    180  O2  CX6     2      26.210  26.650  26.530  1.00  0.00            
ATOM    181  O3  CX6     2      24.670  25.810  25.050  1.00  0.00            
ATOM    182  C10 CX6     2      24.250  25.000  26.110  1.00  0.00            
ATOM    183  C11 CX6     2      22.780  24.600  25.840  1.00  0.00            
ATOM    184  O4  CX6     2      24.960  23.760  25.830  1.00  0.00            
ATOM    185  C12 CX6     2      25.100  23.020  26.930  1.00  0.00            
ATOM    186  O5  CX6     2      24.700  23.400  28.030  1.00  0.00            
ATOM    187  O6  CX6     2      25.800  21.900  26.650  1.00  0.00            
ATOM    188  C13 CX6     2      26.160  21.150  27.860  1.00  0.00            
ATOM    189  C14 CX6     2      26.480  19.780  27.240  1.00  0.00            
ATOM    190  C15 CX6     2      27.770  19.600  26.400  1.00  0.00            
ATOM    191  C16 CX6     2      29.020  20.220  27.100  1.00  0.00            
ATOM    192  C17 CX6     2      28.730  21.650  27.660  1.00  0.00            
ATOM    193  C18 CX6     2      27.420  21.790  28.520  1.00  0.00            
ATOM    194  C19 CX6     2      26.260  29.100  24.580  1.00  0.00            
ATOM    195  N2  CX6     2      26.070  29.880  25.710  1.00  0.00            
ATOM    196  C20 CX6     2      25.440  29.580  27.050  1.00  0.00            
ATOM    197  C21 CX6     2      24.070  28.920  27.140  1.00  0.00            
ATOM    198  C22 CX6     2      23.700  28.230  28.300  1.00  0.00            
ATOM    199  C23 CX6     2      22.460  27.600  28.430  1.00  0.00            
ATOM    200  C24 CX6     2      21.470  27.770  27.430  1.00  0.00            
ATOM    201  C25 CX6     2      20.160  27.030  27.490  1.00  0.00            
ATOM    202  C26 CX6     2      20.130  25.740  27.940  1.00  0.00            
ATOM    203  C27 CX6     2      18.960  24.970  28.040  1.00  0.00            
ATOM    204  C28 CX6     2      17.730  25.600  27.760  1.00  0.00            
ATOM    205  C29 CX6     2      17.690  26.950  27.420  1.00  0.00            
ATOM    206  C30 CX6     2      18.900  27.670  27.280  1.00  0.00            
ATOM    207  C31 CX6     2      18.690  29.050  26.860  1.00  0.00            
ATOM    208  N3  CX6     2      18.390  29.440  25.510  1.00  0.00            
ATOM    209  N4  CX6     2      18.220  30.720  25.550  1.00  0.00            
ATOM    210  N5  CX6     2      18.460  31.130  26.850  1.00  0.00            
ATOM    211  N6  CX6     2      18.800  30.090  27.670  1.00  0.00            
ATOM    212  C32 CX6     2      21.860  28.420  26.230  1.00  0.00            
ATOM    213  C33 CX6     2      23.100  29.110  26.080  1.00  0.00            
ATOM    214  H1  CX6     2      28.270  35.130  27.090  1.00  0.00            
ATOM    215  H2  CX6     2      26.510  34.770  27.020  1.00  0.00            
ATOM    216  H3  CX6     2      27.610  33.920  28.070  1.00  0.00            
ATOM    217  H4  CX6     2      28.800  33.040  25.880  1.00  0.00            
ATOM    218  H5  CX6     2      27.440  33.870  25.040  1.00  0.00            
ATOM    219  H6  CX6     2      27.940  29.880  21.760  1.00  0.00            
ATOM    220  H7  CX6     2      27.200  27.610  21.160  1.00  0.00            
ATOM    221  H8  CX6     2      26.360  26.130  22.930  1.00  0.00            
ATOM    222  H9  CX6     2      24.380  25.340  27.150  1.00  0.00            
ATOM    223  H10 CX6     2      22.260  25.550  25.670  1.00  0.00            
ATOM    224  H11 CX6     2      22.850  23.990  24.930  1.00  0.00            
ATOM    225  H12 CX6     2      22.340  24.030  26.670  1.00  0.00            
ATOM    226  H13 CX6     2      25.340  20.920  28.550  1.00  0.00            
ATOM    227  H14 CX6     2      25.630  19.560  26.570  1.00  0.00            
ATOM    228  H15 CX6     2      26.280  19.010  28.000  1.00  0.00            
ATOM    229  H16 CX6     2      27.720  19.930  25.360  1.00  0.00            
ATOM    230  H17 CX6     2      27.770  18.500  26.400  1.00  0.00            
ATOM    231  H18 CX6     2      29.880  20.220  26.420  1.00  0.00            
ATOM    232  H19 CX6     2      29.310  19.630  27.970  1.00  0.00            
ATOM    233  H20 CX6     2      28.680  22.400  26.860  1.00  0.00            
ATOM    234  H21 CX6     2      29.550  22.010  28.280  1.00  0.00            
ATOM    235  H22 CX6     2      27.570  21.280  29.480  1.00  0.00            
ATOM    236  H23 CX6     2      27.390  22.830  28.870  1.00  0.00            
ATOM    237  H24 CX6     2      25.370  30.480  27.670  1.00  0.00            
ATOM    238  H25 CX6     2      26.120  28.880  27.570  1.00  0.00            
ATOM    239  H26 CX6     2      24.410  28.150  29.120  1.00  0.00            
ATOM    240  H27 CX6     2      22.240  27.050  29.340  1.00  0.00            
ATOM    241  H28 CX6     2      21.040  25.300  28.340  1.00  0.00            
ATOM    242  H29 CX6     2      18.950  23.900  28.240  1.00  0.00            
ATOM    243  H30 CX6     2      16.780  25.080  27.780  1.00  0.00            
ATOM    244  H31 CX6     2      16.730  27.430  27.270  1.00  0.00            
ATOM    245  H32 CX6     2      18.490  32.110  27.100  1.00  0.00            
ATOM    246  H33 CX6     2      21.220  28.430  25.360  1.00  0.00            
ATOM    247  H34 CX6     2      23.270  29.660  25.160  1.00  0.00            
TER
ENDMDL
MODEL        1
ATOM      1  H1  GCD     1      15.950  24.570  28.020  1.00  0.00            
ATOM      2  O1  GCD     1      15.200  24.970  27.580  1.00  0.00            
ATOM      3  C1  GCD     1      15.190  24.430  26.270  1.00  0.00            
ATOM      4  H2  GCD     1      14.220  24.730  25.840  1.00  0.00            
ATOM      5  H3  GCD     1      16.010  24.900  25.710  1.00  0.00            
ATOM      6  C2  GCD     1      15.420  23.020  26.290  1.00  0.00            
ATOM      7  H4  GCD     1      16.260  22.880  26.990  1.00  0.00            
ATOM      8  C3  GCD     1      15.680  22.440  24.940  1.00  0.00            
ATOM      9  H5  GCD     1      14.860  22.760  24.280  1.00  0.00            
ATOM     10  C4  GCD     1      15.680  20.890  24.980  1.00  0.00            
ATOM     11  H6  GCD     1      16.490  20.540  25.630  1.00  0.00            
ATOM     12  O2  GCD     1      15.940  20.370  23.660  1.00  0.00            
ATOM     13  H7  GCD     1      15.160  20.500  23.120  1.00  0.00            
ATOM     14  C5  GCD     1      14.330  20.350  25.500  1.00  0.00            
ATOM     15  H8  GCD     1      13.470  20.890  25.080  1.00  0.00            
ATOM     16  O3  GCD     1      14.110  18.880  25.520  1.00  0.00            
ATOM     17  H9  GCD     1      14.790  18.510  26.100  1.00  0.00            
ATOM     18  C6  GCD     1      14.100  20.940  26.870  1.00  0.00            
ATOM     19  O4  GCD     1      14.220  22.370  26.880  1.00  0.00            
ATOM     20  H10 GCD     1      13.150  20.710  27.360  1.00  0.00            
ATOM     21  O5  GCD     1      15.020  20.490  27.830  1.00  0.00            
ATOM     22  C7  GCD     1      14.600  19.410  28.730  1.00  0.00            
ATOM     23  H11 GCD     1      13.710  18.820  28.480  1.00  0.00            
ATOM     24  C8  GCD     1      15.780  18.420  28.670  1.00  0.00            
ATOM     25  H12 GCD     1      16.640  19.020  28.980  1.00  0.00            
ATOM     26  O6  GCD     1      15.970  17.810  27.360  1.00  0.00            
ATOM     27  H13 GCD     1      16.740  17.230  27.320  1.00  0.00            
ATOM     28  C9  GCD     1      15.590  17.350  29.810  1.00  0.00            
ATOM     29  H14 GCD     1      14.700  16.730  29.660  1.00  0.00            
ATOM     30  O7  GCD     1      16.720  16.500  29.850  1.00  0.00            
ATOM     31  H15 GCD     1      16.690  16.020  29.010  1.00  0.00            
ATOM     32  C10 GCD     1      15.410  18.110  31.150  1.00  0.00            
ATOM     33  H16 GCD     1      15.120  17.400  31.930  1.00  0.00            
ATOM     34  O8  GCD     1      14.250  18.930  31.000  1.00  0.00            
ATOM     35  C11 GCD     1      14.380  20.000  30.100  1.00  0.00            
ATOM     36  H17 GCD     1      15.230  20.610  30.450  1.00  0.00            
ATOM     37  C12 GCD     1      13.090  20.950  30.180  1.00  0.00            
ATOM     38  H18 GCD     1      13.210  21.800  29.500  1.00  0.00            
ATOM     39  H19 GCD     1      12.980  21.380  31.190  1.00  0.00            
ATOM     40  O9  GCD     1      11.900  20.220  29.880  1.00  0.00            
ATOM     41  H20 GCD     1      11.170  20.810  30.070  1.00  0.00            
ATOM     42  O10 GCD     1      16.490  18.900  31.510  1.00  0.00            
ATOM     43  C13 GCD     1      16.890  18.740  32.850  1.00  0.00            
ATOM     44  H21 GCD     1      16.240  18.140  33.480  1.00  0.00            
ATOM     45  C14 GCD     1      18.170  17.980  32.880  1.00  0.00            
ATOM     46  H22 GCD     1      18.880  18.490  32.210  1.00  0.00            
ATOM     47  O11 GCD     1      17.980  16.710  32.390  1.00  0.00            
ATOM     48  H23 GCD     1      17.700  16.750  31.470  1.00  0.00            
ATOM     49  C15 GCD     1      18.700  17.900  34.330  1.00  0.00            
ATOM     50  H24 GCD     1      18.000  17.270  34.880  1.00  0.00            
ATOM     51  O12 GCD     1      19.930  17.140  34.380  1.00  0.00            
ATOM     52  H25 GCD     1      19.810  16.380  33.800  1.00  0.00            
ATOM     53  C16 GCD     1      18.870  19.400  34.880  1.00  0.00            
ATOM     54  H26 GCD     1      19.040  19.380  35.960  1.00  0.00            
ATOM     55  O13 GCD     1      17.620  20.100  34.740  1.00  0.00            
ATOM     56  C17 GCD     1      17.120  20.140  33.370  1.00  0.00            
ATOM     57  H27 GCD     1      17.880  20.560  32.700  1.00  0.00            
ATOM     58  C18 GCD     1      15.930  21.020  33.490  1.00  0.00            
ATOM     59  H28 GCD     1      15.220  20.540  34.180  1.00  0.00            
ATOM     60  H29 GCD     1      15.440  21.090  32.500  1.00  0.00            
ATOM     61  O14 GCD     1      16.260  22.320  33.870  1.00  0.00            
ATOM     62  H30 GCD     1      16.520  22.190  34.790  1.00  0.00            
ATOM     63  O15 GCD     1      19.830  20.140  34.200  1.00  0.00            
ATOM     64  C19 GCD     1      20.870  20.790  34.970  1.00  0.00            
ATOM     65  H31 GCD     1      20.740  20.610  36.040  1.00  0.00            
ATOM     66  C20 GCD     1      22.240  20.220  34.630  1.00  0.00            
ATOM     67  H32 GCD     1      22.450  20.590  33.610  1.00  0.00            
ATOM     68  O16 GCD     1      22.120  18.810  34.730  1.00  0.00            
ATOM     69  H33 GCD     1      21.270  18.500  34.390  1.00  0.00            
ATOM     70  C21 GCD     1      23.450  20.810  35.380  1.00  0.00            
ATOM     71  H34 GCD     1      23.280  20.700  36.460  1.00  0.00            
ATOM     72  O17 GCD     1      24.700  20.330  34.890  1.00  0.00            
ATOM     73  H35 GCD     1      24.500  19.870  34.070  1.00  0.00            
ATOM     74  C22 GCD     1      23.320  22.340  35.310  1.00  0.00            
ATOM     75  H36 GCD     1      24.000  22.730  36.070  1.00  0.00            
ATOM     76  O18 GCD     1      22.020  22.830  35.620  1.00  0.00            
ATOM     77  C23 GCD     1      20.950  22.330  34.770  1.00  0.00            
ATOM     78  H37 GCD     1      21.190  22.340  33.700  1.00  0.00            
ATOM     79  C24 GCD     1      19.700  23.040  35.190  1.00  0.00            
ATOM     80  H38 GCD     1      19.620  23.000  36.280  1.00  0.00            
ATOM     81  H39 GCD     1      18.860  22.530  34.690  1.00  0.00            
ATOM     82  O19 GCD     1      19.520  24.400  34.690  1.00  0.00            
ATOM     83  H40 GCD     1      19.530  24.400  33.720  1.00  0.00            
ATOM     84  O20 GCD     1      23.700  22.830  34.020  1.00  0.00            
ATOM     85  C25 GCD     1      24.550  23.930  33.940  1.00  0.00            
ATOM     86  H41 GCD     1      24.890  24.260  34.930  1.00  0.00            
ATOM     87  C26 GCD     1      25.850  23.460  33.180  1.00  0.00            
ATOM     88  H42 GCD     1      25.510  22.980  32.260  1.00  0.00            
ATOM     89  O21 GCD     1      26.600  22.620  33.960  1.00  0.00            
ATOM     90  H43 GCD     1      26.250  21.720  33.920  1.00  0.00            
ATOM     91  C27 GCD     1      26.780  24.620  32.800  1.00  0.00            
ATOM     92  H44 GCD     1      27.100  25.120  33.720  1.00  0.00            
ATOM     93  O22 GCD     1      27.870  24.230  31.940  1.00  0.00            
ATOM     94  H45 GCD     1      27.520  24.200  31.040  1.00  0.00            
ATOM     95  C28 GCD     1      25.970  25.650  32.020  1.00  0.00            
ATOM     96  H46 GCD     1      26.540  26.560  31.840  1.00  0.00            
ATOM     97  O23 GCD     1      24.930  26.020  32.880  1.00  0.00            
ATOM     98  C29 GCD     1      23.890  25.080  33.190  1.00  0.00            
ATOM     99  H47 GCD     1      23.390  24.770  32.270  1.00  0.00            
ATOM    100  C30 GCD     1      22.940  25.890  34.040  1.00  0.00            
ATOM    101  H48 GCD     1      23.380  26.130  35.020  1.00  0.00            
ATOM    102  H49 GCD     1      22.030  25.360  34.340  1.00  0.00            
ATOM    103  O24 GCD     1      22.550  27.180  33.540  1.00  0.00            
ATOM    104  H50 GCD     1      23.370  27.690  33.570  1.00  0.00            
ATOM    105  O25 GCD     1      25.370  25.200  30.790  1.00  0.00            
ATOM    106  C31 GCD     1      25.820  25.780  29.630  1.00  0.00            
ATOM    107  H51 GCD     1      26.610  26.510  29.810  1.00  0.00            
ATOM    108  C32 GCD     1      26.420  24.810  28.640  1.00  0.00            
ATOM    109  H52 GCD     1      25.620  24.100  28.410  1.00  0.00            
ATOM    110  O26 GCD     1      27.550  24.150  29.230  1.00  0.00            
ATOM    111  H53 GCD     1      27.700  23.320  28.750  1.00  0.00            
ATOM    112  C33 GCD     1      26.860  25.460  27.290  1.00  0.00            
ATOM    113  H54 GCD     1      27.550  26.260  27.600  1.00  0.00            
ATOM    114  O27 GCD     1      27.250  24.560  26.290  1.00  0.00            
ATOM    115  H55 GCD     1      26.500  24.090  25.920  1.00  0.00            
ATOM    116  C34 GCD     1      25.600  26.230  26.790  1.00  0.00            
ATOM    117  H56 GCD     1      25.880  26.920  25.990  1.00  0.00            
ATOM    118  O28 GCD     1      25.080  27.140  27.760  1.00  0.00            
ATOM    119  C35 GCD     1      24.660  26.520  29.010  1.00  0.00            
ATOM    120  H57 GCD     1      23.750  25.940  28.810  1.00  0.00            
ATOM    121  C36 GCD     1      24.160  27.640  29.870  1.00  0.00            
ATOM    122  H58 GCD     1      25.000  28.270  30.160  1.00  0.00            
ATOM    123  H59 GCD     1      23.560  27.280  30.720  1.00  0.00            
ATOM    124  O29 GCD     1      23.210  28.510  29.190  1.00  0.00            
ATOM    125  H60 GCD     1      23.690  29.040  28.530  1.00  0.00            
ATOM    126  O30 GCD     1      24.510  25.330  26.380  1.00  0.00            
ATOM    127  C37 GCD     1      24.190  25.260  24.960  1.00  0.00            
ATOM    128  H61 GCD     1      25.040  25.640  24.360  1.00  0.00            
ATOM    129  C38 GCD     1      23.980  23.780  24.540  1.00  0.00            
ATOM    130  H62 GCD     1      23.220  23.390  25.220  1.00  0.00            
ATOM    131  O31 GCD     1      25.270  23.100  24.630  1.00  0.00            
ATOM    132  H63 GCD     1      25.170  22.140  24.640  1.00  0.00            
ATOM    133  C39 GCD     1      23.440  23.780  23.100  1.00  0.00            
ATOM    134  H64 GCD     1      24.220  24.120  22.400  1.00  0.00            
ATOM    135  O32 GCD     1      23.140  22.460  22.610  1.00  0.00            
ATOM    136  H65 GCD     1      23.590  21.880  23.240  1.00  0.00            
ATOM    137  C40 GCD     1      22.270  24.710  22.910  1.00  0.00            
ATOM    138  H66 GCD     1      22.020  24.710  21.850  1.00  0.00            
ATOM    139  O33 GCD     1      22.640  26.030  23.280  1.00  0.00            
ATOM    140  C41 GCD     1      22.990  26.240  24.630  1.00  0.00            
ATOM    141  H67 GCD     1      22.130  26.020  25.270  1.00  0.00            
ATOM    142  C42 GCD     1      23.270  27.690  24.760  1.00  0.00            
ATOM    143  H68 GCD     1      23.410  27.810  25.850  1.00  0.00            
ATOM    144  H69 GCD     1      22.330  28.250  24.720  1.00  0.00            
ATOM    145  O34 GCD     1      24.360  28.130  23.960  1.00  0.00            
ATOM    146  H70 GCD     1      24.330  27.700  23.100  1.00  0.00            
ATOM    147  O35 GCD     1      21.120  24.340  23.720  1.00  0.00            
ATOM    148  C43 GCD     1      19.850  24.240  23.010  1.00  0.00            
ATOM    149  H71 GCD     1      19.870  24.780  22.060  1.00  0.00            
ATOM    150  C44 GCD     1      19.470  22.800  22.840  1.00  0.00            
ATOM    151  H72 GCD     1      19.480  22.390  23.860  1.00  0.00            
ATOM    152  O36 GCD     1      20.380  22.200  21.950  1.00  0.00            
ATOM    153  H73 GCD     1      21.270  22.360  22.280  1.00  0.00            
ATOM    154  C45 GCD     1      18.030  22.770  22.260  1.00  0.00            
ATOM    155  H74 GCD     1      18.070  23.350  21.320  1.00  0.00            
ATOM    156  O37 GCD     1      17.580  21.470  21.880  1.00  0.00            
ATOM    157  H75 GCD     1      17.050  21.150  22.610  1.00  0.00            
ATOM    158  C46 GCD     1      17.100  23.470  23.220  1.00  0.00            
ATOM    159  H76 GCD     1      16.090  23.450  22.810  1.00  0.00            
ATOM    160  O38 GCD     1      17.020  22.810  24.530  1.00  0.00            
ATOM    161  O39 GCD     1      17.510  24.810  23.400  1.00  0.00            
ATOM    162  C47 GCD     1      18.820  24.980  23.900  1.00  0.00            
ATOM    163  H77 GCD     1      18.670  24.600  24.920  1.00  0.00            
ATOM    164  C48 GCD     1      19.170  26.450  23.810  1.00  0.00            
ATOM    165  H78 GCD     1      18.920  26.820  22.810  1.00  0.00            
ATOM    166  H79 GCD     1      20.240  26.620  23.990  1.00  0.00            
ATOM    167  O40 GCD     1      18.510  27.180  24.810  1.00  0.00            
ATOM    168  H80 GCD     1      19.190  27.170  25.500  1.00  0.00            
ATOM    169  C1  CX6     2      30.220  22.930  27.730  1.00  0.00            
ATOM    170  C2  CX6     2      29.500  21.890  26.900  1.00  0.00            
ATOM    171  O1  CX6     2      28.170  21.800  27.580  1.00  0.00            
ATOM    172  C3  CX6     2      27.270  20.880  27.080  1.00  0.00            
ATOM    173  N1  CX6     2      27.470  20.250  25.900  1.00  0.00            
ATOM    174  C4  CX6     2      26.350  19.500  25.830  1.00  0.00            
ATOM    175  C5  CX6     2      26.060  18.590  24.790  1.00  0.00            
ATOM    176  C6  CX6     2      25.040  17.670  25.030  1.00  0.00            
ATOM    177  C7  CX6     2      24.410  17.570  26.220  1.00  0.00            
ATOM    178  C8  CX6     2      24.580  18.550  27.230  1.00  0.00            
ATOM    179  C9  CX6     2      23.850  18.340  28.500  1.00  0.00            
ATOM    180  O2  CX6     2      24.470  17.960  29.500  1.00  0.00            
ATOM    181  O3  CX6     2      22.610  17.920  28.250  1.00  0.00            
ATOM    182  C10 CX6     2      21.880  17.210  29.250  1.00  0.00            
ATOM    183  C11 CX6     2      21.230  18.200  30.190  1.00  0.00            
ATOM    184  O4  CX6     2      20.850  16.530  28.480  1.00  0.00            
ATOM    185  C12 CX6     2      21.190  15.380  27.860  1.00  0.00            
ATOM    186  O5  CX6     2      22.190  14.630  28.030  1.00  0.00            
ATOM    187  O6  CX6     2      20.280  15.070  26.940  1.00  0.00            
ATOM    188  C13 CX6     2      20.570  14.050  25.980  1.00  0.00            
ATOM    189  C14 CX6     2      19.300  13.730  25.170  1.00  0.00            
ATOM    190  C15 CX6     2      18.860  14.810  24.140  1.00  0.00            
ATOM    191  C16 CX6     2      19.960  15.240  23.310  1.00  0.00            
ATOM    192  C17 CX6     2      21.320  15.490  24.070  1.00  0.00            
ATOM    193  C18 CX6     2      21.680  14.270  24.950  1.00  0.00            
ATOM    194  C19 CX6     2      25.590  19.510  26.990  1.00  0.00            
ATOM    195  N2  CX6     2      26.240  20.380  27.840  1.00  0.00            
ATOM    196  C20 CX6     2      25.840  20.840  29.180  1.00  0.00            
ATOM    197  C21 CX6     2      24.500  21.500  29.230  1.00  0.00            
ATOM    198  C22 CX6     2      23.860  21.680  30.490  1.00  0.00            
ATOM    199  C23 CX6     2      22.490  22.000  30.520  1.00  0.00            
ATOM    200  C24 CX6     2      21.730  22.470  29.410  1.00  0.00            
ATOM    201  C25 CX6     2      20.220  22.690  29.500  1.00  0.00            
ATOM    202  C26 CX6     2      19.450  21.680  30.140  1.00  0.00            
ATOM    203  C27 CX6     2      18.080  21.730  30.270  1.00  0.00            
ATOM    204  C28 CX6     2      17.420  22.810  29.690  1.00  0.00            
ATOM    205  C29 CX6     2      18.100  23.820  28.970  1.00  0.00            
ATOM    206  C30 CX6     2      19.470  23.720  28.890  1.00  0.00            
ATOM    207  C31 CX6     2      20.130  24.940  28.330  1.00  0.00            
ATOM    208  N3  CX6     2      19.750  25.560  27.170  1.00  0.00            
ATOM    209  N4  CX6     2      20.440  26.620  27.110  1.00  0.00            
ATOM    210  N5  CX6     2      21.290  26.640  28.180  1.00  0.00            
ATOM    211  N6  CX6     2      21.080  25.560  28.990  1.00  0.00            
ATOM    212  C32 CX6     2      22.600  22.690  28.280  1.00  0.00            
ATOM    213  C33 CX6     2      23.930  22.170  28.130  1.00  0.00            
ATOM    214  H1  CX6     2      29.670  23.880  27.790  1.00  0.00            
ATOM    215  H2  CX6     2      30.470  22.550  28.730  1.00  0.00            
ATOM    216  H3  CX6     2      31.130  23.240  27.190  1.00  0.00            
ATOM    217  H4  CX6     2      30.010  20.920  26.930  1.00  0.00            
ATOM    218  H5  CX6     2      29.450  22.240  25.860  1.00  0.00            
ATOM    219  H6  CX6     2      26.740  18.560  23.950  1.00  0.00            
ATOM    220  H7  CX6     2      24.920  16.940  24.230  1.00  0.00            
ATOM    221  H8  CX6     2      23.730  16.730  26.300  1.00  0.00            
ATOM    222  H9  CX6     2      22.510  16.540  29.850  1.00  0.00            
ATOM    223  H10 CX6     2      20.480  18.770  29.620  1.00  0.00            
ATOM    224  H11 CX6     2      20.740  17.850  31.100  1.00  0.00            
ATOM    225  H12 CX6     2      21.910  18.990  30.530  1.00  0.00            
ATOM    226  H13 CX6     2      21.020  13.170  26.450  1.00  0.00            
ATOM    227  H14 CX6     2      18.490  13.420  25.830  1.00  0.00            
ATOM    228  H15 CX6     2      19.480  12.830  24.580  1.00  0.00            
ATOM    229  H16 CX6     2      18.460  15.590  24.800  1.00  0.00            
ATOM    230  H17 CX6     2      18.040  14.480  23.500  1.00  0.00            
ATOM    231  H18 CX6     2      19.680  16.170  22.820  1.00  0.00            
ATOM    232  H19 CX6     2      20.140  14.530  22.490  1.00  0.00            
ATOM    233  H20 CX6     2      21.240  16.320  24.770  1.00  0.00            
ATOM    234  H21 CX6     2      22.120  15.730  23.350  1.00  0.00            
ATOM    235  H22 CX6     2      21.810  13.430  24.250  1.00  0.00            
ATOM    236  H23 CX6     2      22.590  14.400  25.540  1.00  0.00            
ATOM    237  H24 CX6     2      26.530  21.570  29.620  1.00  0.00            
ATOM    238  H25 CX6     2      25.870  19.970  29.840  1.00  0.00            
ATOM    239  H26 CX6     2      24.370  21.310  31.370  1.00  0.00            
ATOM    240  H27 CX6     2      22.010  21.960  31.490  1.00  0.00            
ATOM    241  H28 CX6     2      19.910  20.780  30.550  1.00  0.00            
ATOM    242  H29 CX6     2      17.570  20.910  30.770  1.00  0.00            
ATOM    243  H30 CX6     2      16.350  22.840  29.840  1.00  0.00            
ATOM    244  H31 CX6     2      17.610  24.670  28.520  1.00  0.00            
ATOM    245  H32 CX6     2      21.960  27.370  28.370  1.00  0.00            
ATOM    246  H33 CX6     2      22.130  23.040  27.370  1.00  0.00            
ATOM    247  H34 CX6     2      24.470  22.240  27.190  1.00  0.00            
TER
ENDMDL
MODEL        1
ATOM      1  H1  GCD     1      22.040  27.350  14.800  1.00  0.00            
ATOM      2  O1  GCD     1      22.540  28.170  14.790  1.00  0.00            
ATOM      3  C1  GCD     1      22.180  29.040  15.950  1.00  0.00            
ATOM      4  H2  GCD     1      23.000  29.750  16.130  1.00  0.00            
ATOM      5  H3  GCD     1      21.320  29.680  15.710  1.00  0.00            
ATOM      6  C2  GCD     1      21.800  28.340  17.190  1.00  0.00            
ATOM      7  H4  GCD     1      21.640  29.050  18.000  1.00  0.00            
ATOM      8  C3  GCD     1      23.070  27.590  17.600  1.00  0.00            
ATOM      9  H5  GCD     1      23.340  26.950  16.760  1.00  0.00            
ATOM     10  C4  GCD     1      22.720  26.640  18.790  1.00  0.00            
ATOM     11  H6  GCD     1      22.580  27.270  19.680  1.00  0.00            
ATOM     12  O2  GCD     1      23.780  25.760  19.080  1.00  0.00            
ATOM     13  H7  GCD     1      23.360  25.130  19.680  1.00  0.00            
ATOM     14  C5  GCD     1      21.440  25.830  18.490  1.00  0.00            
ATOM     15  H8  GCD     1      21.610  25.200  17.610  1.00  0.00            
ATOM     16  O3  GCD     1      21.080  24.970  19.570  1.00  0.00            
ATOM     17  H9  GCD     1      20.410  25.310  20.170  1.00  0.00            
ATOM     18  C6  GCD     1      20.240  26.670  18.030  1.00  0.00            
ATOM     19  O4  GCD     1      20.610  27.510  16.950  1.00  0.00            
ATOM     20  H10 GCD     1      19.460  26.030  17.610  1.00  0.00            
ATOM     21  O5  GCD     1      19.770  27.480  19.130  1.00  0.00            
ATOM     22  C7  GCD     1      18.430  28.000  19.160  1.00  0.00            
ATOM     23  H11 GCD     1      18.110  28.210  18.130  1.00  0.00            
ATOM     24  C8  GCD     1      17.670  26.820  19.830  1.00  0.00            
ATOM     25  H12 GCD     1      18.230  26.680  20.760  1.00  0.00            
ATOM     26  O6  GCD     1      17.570  25.690  19.060  1.00  0.00            
ATOM     27  H13 GCD     1      17.380  24.920  19.610  1.00  0.00            
ATOM     28  C9  GCD     1      16.360  27.340  20.390  1.00  0.00            
ATOM     29  H14 GCD     1      15.740  27.630  19.540  1.00  0.00            
ATOM     30  O7  GCD     1      15.690  26.350  21.170  1.00  0.00            
ATOM     31  H15 GCD     1      16.160  26.180  21.990  1.00  0.00            
ATOM     32  C10 GCD     1      16.610  28.540  21.300  1.00  0.00            
ATOM     33  H16 GCD     1      15.660  28.980  21.610  1.00  0.00            
ATOM     34  O8  GCD     1      17.230  29.580  20.620  1.00  0.00            
ATOM     35  C11 GCD     1      18.470  29.230  19.940  1.00  0.00            
ATOM     36  H17 GCD     1      19.300  29.170  20.650  1.00  0.00            
ATOM     37  C12 GCD     1      18.840  30.380  18.930  1.00  0.00            
ATOM     38  H18 GCD     1      17.980  30.550  18.260  1.00  0.00            
ATOM     39  H19 GCD     1      19.690  30.110  18.300  1.00  0.00            
ATOM     40  O9  GCD     1      19.170  31.610  19.540  1.00  0.00            
ATOM     41  H20 GCD     1      19.950  31.570  20.090  1.00  0.00            
ATOM     42  O10 GCD     1      17.320  28.070  22.450  1.00  0.00            
ATOM     43  C13 GCD     1      16.710  28.140  23.740  1.00  0.00            
ATOM     44  H21 GCD     1      15.610  28.100  23.640  1.00  0.00            
ATOM     45  C14 GCD     1      17.230  26.860  24.440  1.00  0.00            
ATOM     46  H22 GCD     1      18.310  26.790  24.280  1.00  0.00            
ATOM     47  O11 GCD     1      16.680  25.690  23.800  1.00  0.00            
ATOM     48  H23 GCD     1      17.020  24.920  24.260  1.00  0.00            
ATOM     49  C15 GCD     1      16.850  26.820  25.930  1.00  0.00            
ATOM     50  H24 GCD     1      15.750  26.820  25.990  1.00  0.00            
ATOM     51  O12 GCD     1      17.400  25.690  26.600  1.00  0.00            
ATOM     52  H25 GCD     1      18.350  25.850  26.650  1.00  0.00            
ATOM     53  C16 GCD     1      17.310  28.210  26.480  1.00  0.00            
ATOM     54  H26 GCD     1      16.960  28.270  27.520  1.00  0.00            
ATOM     55  O13 GCD     1      16.720  29.330  25.790  1.00  0.00            
ATOM     56  C17 GCD     1      17.060  29.450  24.400  1.00  0.00            
ATOM     57  H27 GCD     1      18.160  29.540  24.370  1.00  0.00            
ATOM     58  C18 GCD     1      16.610  30.760  23.780  1.00  0.00            
ATOM     59  H28 GCD     1      15.510  30.860  23.760  1.00  0.00            
ATOM     60  H29 GCD     1      17.000  30.790  22.760  1.00  0.00            
ATOM     61  O14 GCD     1      17.150  31.890  24.430  1.00  0.00            
ATOM     62  H30 GCD     1      18.110  31.870  24.480  1.00  0.00            
ATOM     63  O15 GCD     1      18.770  28.360  26.380  1.00  0.00            
ATOM     64  C19 GCD     1      19.400  27.910  27.530  1.00  0.00            
ATOM     65  H31 GCD     1      18.670  27.350  28.130  1.00  0.00            
ATOM     66  C20 GCD     1      20.610  27.010  27.150  1.00  0.00            
ATOM     67  H32 GCD     1      21.250  27.510  26.410  1.00  0.00            
ATOM     68  O16 GCD     1      20.190  25.690  26.600  1.00  0.00            
ATOM     69  H33 GCD     1      20.830  25.010  26.820  1.00  0.00            
ATOM     70  C21 GCD     1      21.380  26.690  28.390  1.00  0.00            
ATOM     71  H34 GCD     1      20.620  26.150  28.970  1.00  0.00            
ATOM     72  O17 GCD     1      22.470  25.790  28.280  1.00  0.00            
ATOM     73  H35 GCD     1      23.320  26.240  28.270  1.00  0.00            
ATOM     74  C22 GCD     1      21.730  27.930  29.190  1.00  0.00            
ATOM     75  H36 GCD     1      22.260  27.610  30.090  1.00  0.00            
ATOM     76  O18 GCD     1      20.530  28.710  29.490  1.00  0.00            
ATOM     77  C23 GCD     1      19.970  29.150  28.280  1.00  0.00            
ATOM     78  H37 GCD     1      20.720  29.520  27.570  1.00  0.00            
ATOM     79  C24 GCD     1      18.920  30.250  28.570  1.00  0.00            
ATOM     80  H38 GCD     1      18.110  29.690  29.050  1.00  0.00            
ATOM     81  H39 GCD     1      18.530  30.700  27.650  1.00  0.00            
ATOM     82  O19 GCD     1      19.350  31.360  29.360  1.00  0.00            
ATOM     83  H40 GCD     1      19.280  31.060  30.270  1.00  0.00            
ATOM     84  O20 GCD     1      22.650  28.630  28.380  1.00  0.00            
ATOM     85  C25 GCD     1      23.710  29.290  29.090  1.00  0.00            
ATOM     86  H41 GCD     1      23.570  29.260  30.180  1.00  0.00            
ATOM     87  C26 GCD     1      24.990  28.500  28.860  1.00  0.00            
ATOM     88  H42 GCD     1      25.200  28.350  27.790  1.00  0.00            
ATOM     89  O21 GCD     1      24.850  27.160  29.480  1.00  0.00            
ATOM     90  H43 GCD     1      25.280  26.640  28.790  1.00  0.00            
ATOM     91  C27 GCD     1      26.160  29.330  29.540  1.00  0.00            
ATOM     92  H44 GCD     1      25.980  29.310  30.630  1.00  0.00            
ATOM     93  O22 GCD     1      27.400  28.740  29.160  1.00  0.00            
ATOM     94  H45 GCD     1      27.680  29.360  28.480  1.00  0.00            
ATOM     95  C28 GCD     1      26.080  30.760  29.080  1.00  0.00            
ATOM     96  H46 GCD     1      26.800  31.410  29.580  1.00  0.00            
ATOM     97  O23 GCD     1      24.820  31.270  29.430  1.00  0.00            
ATOM     98  C29 GCD     1      23.690  30.720  28.620  1.00  0.00            
ATOM     99  H47 GCD     1      23.840  30.840  27.540  1.00  0.00            
ATOM    100  C30 GCD     1      22.480  31.450  29.110  1.00  0.00            
ATOM    101  H48 GCD     1      22.290  31.270  30.180  1.00  0.00            
ATOM    102  H49 GCD     1      21.620  31.060  28.550  1.00  0.00            
ATOM    103  O24 GCD     1      22.600  32.830  28.890  1.00  0.00            
ATOM    104  H50 GCD     1      22.380  33.130  28.000  1.00  0.00            
ATOM    105  O25 GCD     1      26.310  30.870  27.650  1.00  0.00            
ATOM    106  C31 GCD     1      27.270  31.840  27.210  1.00  0.00            
ATOM    107  H51 GCD     1      27.440  32.700  27.870  1.00  0.00            
ATOM    108  C32 GCD     1      28.560  31.240  26.920  1.00  0.00            
ATOM    109  H52 GCD     1      28.410  30.410  26.220  1.00  0.00            
ATOM    110  O26 GCD     1      29.120  30.720  28.160  1.00  0.00            
ATOM    111  H53 GCD     1      29.910  30.300  27.800  1.00  0.00            
ATOM    112  C33 GCD     1      29.550  32.160  26.140  1.00  0.00            
ATOM    113  H54 GCD     1      29.970  32.860  26.880  1.00  0.00            
ATOM    114  O27 GCD     1      30.700  31.460  25.570  1.00  0.00            
ATOM    115  H55 GCD     1      30.340  31.260  24.700  1.00  0.00            
ATOM    116  C34 GCD     1      28.840  32.930  25.010  1.00  0.00            
ATOM    117  H56 GCD     1      29.510  33.720  24.670  1.00  0.00            
ATOM    118  O28 GCD     1      27.650  33.480  25.460  1.00  0.00            
ATOM    119  C35 GCD     1      26.650  32.550  25.980  1.00  0.00            
ATOM    120  H57 GCD     1      26.440  31.800  25.210  1.00  0.00            
ATOM    121  C36 GCD     1      25.280  33.220  26.210  1.00  0.00            
ATOM    122  H58 GCD     1      25.390  33.900  27.070  1.00  0.00            
ATOM    123  H59 GCD     1      24.490  32.480  26.380  1.00  0.00            
ATOM    124  O29 GCD     1      24.890  34.010  25.120  1.00  0.00            
ATOM    125  H60 GCD     1      24.270  33.550  24.540  1.00  0.00            
ATOM    126  O30 GCD     1      28.520  32.070  23.970  1.00  0.00            
ATOM    127  C37 GCD     1      29.020  32.280  22.700  1.00  0.00            
ATOM    128  H61 GCD     1      29.800  33.040  22.720  1.00  0.00            
ATOM    129  C38 GCD     1      29.640  30.990  22.140  1.00  0.00            
ATOM    130  H62 GCD     1      28.840  30.230  22.190  1.00  0.00            
ATOM    131  O31 GCD     1      30.840  30.540  22.790  1.00  0.00            
ATOM    132  H63 GCD     1      30.920  29.580  22.660  1.00  0.00            
ATOM    133  C39 GCD     1      29.930  31.110  20.630  1.00  0.00            
ATOM    134  H64 GCD     1      30.730  31.850  20.500  1.00  0.00            
ATOM    135  O32 GCD     1      30.400  30.000  19.970  1.00  0.00            
ATOM    136  H65 GCD     1      29.710  29.330  19.850  1.00  0.00            
ATOM    137  C40 GCD     1      28.750  31.680  19.840  1.00  0.00            
ATOM    138  H66 GCD     1      28.980  31.940  18.810  1.00  0.00            
ATOM    139  O33 GCD     1      28.310  32.890  20.460  1.00  0.00            
ATOM    140  C41 GCD     1      27.870  32.760  21.830  1.00  0.00            
ATOM    141  H67 GCD     1      27.210  31.890  21.960  1.00  0.00            
ATOM    142  C42 GCD     1      27.220  34.110  22.250  1.00  0.00            
ATOM    143  H68 GCD     1      26.880  33.940  23.280  1.00  0.00            
ATOM    144  H69 GCD     1      26.420  34.430  21.580  1.00  0.00            
ATOM    145  O34 GCD     1      28.190  35.130  22.390  1.00  0.00            
ATOM    146  H70 GCD     1      28.460  35.170  21.460  1.00  0.00            
ATOM    147  O35 GCD     1      27.670  30.700  19.800  1.00  0.00            
ATOM    148  C43 GCD     1      27.240  30.200  18.600  1.00  0.00            
ATOM    149  H71 GCD     1      27.940  30.310  17.760  1.00  0.00            
ATOM    150  C44 GCD     1      27.090  28.670  18.760  1.00  0.00            
ATOM    151  H72 GCD     1      26.590  28.370  19.690  1.00  0.00            
ATOM    152  O36 GCD     1      28.460  28.170  18.820  1.00  0.00            
ATOM    153  H73 GCD     1      28.520  27.250  19.120  1.00  0.00            
ATOM    154  C45 GCD     1      26.420  28.010  17.590  1.00  0.00            
ATOM    155  H74 GCD     1      27.080  28.120  16.720  1.00  0.00            
ATOM    156  O37 GCD     1      26.250  26.620  17.600  1.00  0.00            
ATOM    157  H75 GCD     1      25.660  26.400  18.330  1.00  0.00            
ATOM    158  C46 GCD     1      25.170  28.760  17.160  1.00  0.00            
ATOM    159  H76 GCD     1      24.820  28.460  16.170  1.00  0.00            
ATOM    160  O38 GCD     1      24.060  28.500  18.050  1.00  0.00            
ATOM    161  O39 GCD     1      25.350  30.200  17.090  1.00  0.00            
ATOM    162  C47 GCD     1      25.890  30.860  18.240  1.00  0.00            
ATOM    163  H77 GCD     1      25.170  30.610  19.030  1.00  0.00            
ATOM    164  C48 GCD     1      25.980  32.400  18.010  1.00  0.00            
ATOM    165  H78 GCD     1      26.790  32.670  17.310  1.00  0.00            
ATOM    166  H79 GCD     1      26.160  32.920  18.960  1.00  0.00            
ATOM    167  O40 GCD     1      24.670  32.880  17.520  1.00  0.00            
ATOM    168  H80 GCD     1      23.940  32.490  18.010  1.00  0.00            
ATOM    169  C1  CX6     2      28.790  28.210  24.770  1.00  0.00            
ATOM    170  C2  CX6     2      27.900  27.590  23.650  1.00  0.00            
ATOM    171  O1  CX6     2      27.340  26.330  24.070  1.00  0.00            
ATOM    172  C3  CX6     2      26.550  25.780  23.120  1.00  0.00            
ATOM    173  N1  CX6     2      27.120  25.110  22.100  1.00  0.00            
ATOM    174  C4  CX6     2      26.070  24.370  21.640  1.00  0.00            
ATOM    175  C5  CX6     2      26.100  23.590  20.540  1.00  0.00            
ATOM    176  C6  CX6     2      25.000  22.820  20.180  1.00  0.00            
ATOM    177  C7  CX6     2      23.840  22.950  20.920  1.00  0.00            
ATOM    178  C8  CX6     2      23.770  23.830  22.060  1.00  0.00            
ATOM    179  C9  CX6     2      22.480  23.940  22.750  1.00  0.00            
ATOM    180  O2  CX6     2      22.100  23.210  23.620  1.00  0.00            
ATOM    181  O3  CX6     2      21.960  25.110  22.390  1.00  0.00            
ATOM    182  C10 CX6     2      20.710  25.600  22.880  1.00  0.00            
ATOM    183  C11 CX6     2      20.780  27.090  22.670  1.00  0.00            
ATOM    184  O4  CX6     2      19.700  25.210  21.970  1.00  0.00            
ATOM    185  C12 CX6     2      19.010  24.150  22.300  1.00  0.00            
ATOM    186  O5  CX6     2      19.100  23.450  23.260  1.00  0.00            
ATOM    187  O6  CX6     2      18.140  23.840  21.310  1.00  0.00            
ATOM    188  C13 CX6     2      17.540  22.520  21.230  1.00  0.00            
ATOM    189  C14 CX6     2      16.430  22.540  20.050  1.00  0.00            
ATOM    190  C15 CX6     2      17.080  22.570  18.670  1.00  0.00            
ATOM    191  C16 CX6     2      17.990  21.360  18.430  1.00  0.00            
ATOM    192  C17 CX6     2      19.130  21.510  19.480  1.00  0.00            
ATOM    193  C18 CX6     2      18.680  21.490  20.940  1.00  0.00            
ATOM    194  C19 CX6     2      24.950  24.440  22.430  1.00  0.00            
ATOM    195  N2  CX6     2      25.260  25.430  23.410  1.00  0.00            
ATOM    196  C20 CX6     2      24.300  26.170  24.320  1.00  0.00            
ATOM    197  C21 CX6     2      24.070  27.590  23.970  1.00  0.00            
ATOM    198  C22 CX6     2      23.980  28.550  24.990  1.00  0.00            
ATOM    199  C23 CX6     2      23.840  29.890  24.690  1.00  0.00            
ATOM    200  C24 CX6     2      23.830  30.400  23.360  1.00  0.00            
ATOM    201  C25 CX6     2      23.680  31.850  23.040  1.00  0.00            
ATOM    202  C26 CX6     2      24.210  32.410  21.820  1.00  0.00            
ATOM    203  C27 CX6     2      23.910  33.700  21.430  1.00  0.00            
ATOM    204  C28 CX6     2      23.130  34.500  22.240  1.00  0.00            
ATOM    205  C29 CX6     2      22.520  34.010  23.390  1.00  0.00            
ATOM    206  C30 CX6     2      22.810  32.680  23.780  1.00  0.00            
ATOM    207  C31 CX6     2      21.870  32.240  24.850  1.00  0.00            
ATOM    208  N3  CX6     2      20.640  31.770  24.500  1.00  0.00            
ATOM    209  N4  CX6     2      19.860  31.750  25.560  1.00  0.00            
ATOM    210  N5  CX6     2      20.620  32.370  26.480  1.00  0.00            
ATOM    211  N6  CX6     2      21.920  32.610  26.100  1.00  0.00            
ATOM    212  C32 CX6     2      23.920  29.440  22.320  1.00  0.00            
ATOM    213  C33 CX6     2      24.110  28.090  22.650  1.00  0.00            
ATOM    214  H1  CX6     2      29.550  27.460  25.010  1.00  0.00            
ATOM    215  H2  CX6     2      29.260  29.130  24.400  1.00  0.00            
ATOM    216  H3  CX6     2      28.200  28.410  25.670  1.00  0.00            
ATOM    217  H4  CX6     2      28.550  27.380  22.800  1.00  0.00            
ATOM    218  H5  CX6     2      27.130  28.330  23.390  1.00  0.00            
ATOM    219  H6  CX6     2      26.970  23.530  19.900  1.00  0.00            
ATOM    220  H7  CX6     2      24.890  22.110  19.360  1.00  0.00            
ATOM    221  H8  CX6     2      22.980  22.310  20.730  1.00  0.00            
ATOM    222  H9  CX6     2      20.450  25.180  23.860  1.00  0.00            
ATOM    223  H10 CX6     2      21.660  27.500  23.190  1.00  0.00            
ATOM    224  H11 CX6     2      20.840  27.440  21.630  1.00  0.00            
ATOM    225  H12 CX6     2      19.980  27.620  23.200  1.00  0.00            
ATOM    226  H13 CX6     2      17.130  22.350  22.230  1.00  0.00            
ATOM    227  H14 CX6     2      15.860  23.460  20.220  1.00  0.00            
ATOM    228  H15 CX6     2      15.770  21.670  20.200  1.00  0.00            
ATOM    229  H16 CX6     2      17.630  23.490  18.440  1.00  0.00            
ATOM    230  H17 CX6     2      16.260  22.480  17.950  1.00  0.00            
ATOM    231  H18 CX6     2      18.280  21.180  17.390  1.00  0.00            
ATOM    232  H19 CX6     2      17.420  20.450  18.650  1.00  0.00            
ATOM    233  H20 CX6     2      19.760  22.400  19.350  1.00  0.00            
ATOM    234  H21 CX6     2      19.900  20.720  19.470  1.00  0.00            
ATOM    235  H22 CX6     2      18.340  20.470  21.180  1.00  0.00            
ATOM    236  H23 CX6     2      19.560  21.720  21.550  1.00  0.00            
ATOM    237  H24 CX6     2      24.770  26.080  25.310  1.00  0.00            
ATOM    238  H25 CX6     2      23.320  25.710  24.500  1.00  0.00            
ATOM    239  H26 CX6     2      24.030  28.180  26.010  1.00  0.00            
ATOM    240  H27 CX6     2      23.930  30.580  25.520  1.00  0.00            
ATOM    241  H28 CX6     2      24.840  31.790  21.180  1.00  0.00            
ATOM    242  H29 CX6     2      24.270  34.160  20.510  1.00  0.00            
ATOM    243  H30 CX6     2      22.990  35.540  21.980  1.00  0.00            
ATOM    244  H31 CX6     2      21.820  34.710  23.840  1.00  0.00            
ATOM    245  H32 CX6     2      20.350  32.440  27.460  1.00  0.00            
ATOM    246  H33 CX6     2      23.740  29.670  21.280  1.00  0.00            
ATOM    247  H34 CX6     2      24.250  27.430  21.790  1.00  0.00            
TER
ENDMDL
MODEL        1
ATOM      1  H1  GCD     1      20.790  26.240  25.980  1.00  0.00            
ATOM      2  O1  GCD     1      20.870  26.490  25.050  1.00  0.00            
ATOM      3  C1  GCD     1      22.180  26.870  24.650  1.00  0.00            
ATOM      4  H2  GCD     1      22.070  27.500  23.750  1.00  0.00            
ATOM      5  H3  GCD     1      22.500  27.510  25.480  1.00  0.00            
ATOM      6  C2  GCD     1      23.190  25.720  24.630  1.00  0.00            
ATOM      7  H4  GCD     1      23.230  25.510  25.710  1.00  0.00            
ATOM      8  C3  GCD     1      24.520  26.210  23.960  1.00  0.00            
ATOM      9  H5  GCD     1      24.310  26.710  23.000  1.00  0.00            
ATOM     10  C4  GCD     1      25.530  25.120  23.820  1.00  0.00            
ATOM     11  H6  GCD     1      25.830  24.840  24.840  1.00  0.00            
ATOM     12  O2  GCD     1      26.750  25.640  23.280  1.00  0.00            
ATOM     13  H7  GCD     1      27.260  25.810  24.070  1.00  0.00            
ATOM     14  C5  GCD     1      25.020  23.840  23.170  1.00  0.00            
ATOM     15  H8  GCD     1      24.840  24.050  22.100  1.00  0.00            
ATOM     16  O3  GCD     1      25.950  22.780  23.310  1.00  0.00            
ATOM     17  H9  GCD     1      25.790  22.380  24.170  1.00  0.00            
ATOM     18  C6  GCD     1      23.670  23.430  23.830  1.00  0.00            
ATOM     19  O4  GCD     1      22.770  24.590  23.900  1.00  0.00            
ATOM     20  H10 GCD     1      23.260  22.700  23.140  1.00  0.00            
ATOM     21  O5  GCD     1      24.000  22.990  25.140  1.00  0.00            
ATOM     22  C7  GCD     1      23.650  21.680  25.520  1.00  0.00            
ATOM     23  H11 GCD     1      23.610  21.040  24.630  1.00  0.00            
ATOM     24  C8  GCD     1      24.700  21.310  26.450  1.00  0.00            
ATOM     25  H12 GCD     1      24.800  22.070  27.240  1.00  0.00            
ATOM     26  O6  GCD     1      25.870  21.230  25.670  1.00  0.00            
ATOM     27  H13 GCD     1      26.610  21.510  26.220  1.00  0.00            
ATOM     28  C9  GCD     1      24.450  19.910  27.080  1.00  0.00            
ATOM     29  H14 GCD     1      24.350  19.220  26.240  1.00  0.00            
ATOM     30  O7  GCD     1      25.480  19.510  28.010  1.00  0.00            
ATOM     31  H15 GCD     1      26.220  19.270  27.440  1.00  0.00            
ATOM     32  C10 GCD     1      23.110  19.840  27.750  1.00  0.00            
ATOM     33  H16 GCD     1      22.780  18.840  28.050  1.00  0.00            
ATOM     34  O8  GCD     1      22.210  20.210  26.750  1.00  0.00            
ATOM     35  C11 GCD     1      22.310  21.600  26.250  1.00  0.00            
ATOM     36  H17 GCD     1      22.370  22.370  27.020  1.00  0.00            
ATOM     37  C12 GCD     1      21.050  21.810  25.410  1.00  0.00            
ATOM     38  H18 GCD     1      21.010  22.840  25.020  1.00  0.00            
ATOM     39  H19 GCD     1      20.190  21.740  26.080  1.00  0.00            
ATOM     40  O9  GCD     1      21.160  20.950  24.270  1.00  0.00            
ATOM     41  H20 GCD     1      20.770  20.100  24.480  1.00  0.00            
ATOM     42  O10 GCD     1      23.180  20.650  28.860  1.00  0.00            
ATOM     43  C13 GCD     1      22.750  20.200  30.090  1.00  0.00            
ATOM     44  H21 GCD     1      22.370  19.180  30.100  1.00  0.00            
ATOM     45  C14 GCD     1      23.890  20.380  31.100  1.00  0.00            
ATOM     46  H22 GCD     1      24.160  21.450  31.060  1.00  0.00            
ATOM     47  O11 GCD     1      24.930  19.540  30.700  1.00  0.00            
ATOM     48  H23 GCD     1      25.100  19.830  29.790  1.00  0.00            
ATOM     49  C15 GCD     1      23.450  20.100  32.580  1.00  0.00            
ATOM     50  H24 GCD     1      23.010  19.100  32.600  1.00  0.00            
ATOM     51  O12 GCD     1      24.570  20.230  33.470  1.00  0.00            
ATOM     52  H25 GCD     1      24.890  21.140  33.550  1.00  0.00            
ATOM     53  C16 GCD     1      22.260  20.970  32.940  1.00  0.00            
ATOM     54  H26 GCD     1      21.820  20.600  33.860  1.00  0.00            
ATOM     55  O13 GCD     1      21.280  20.700  31.910  1.00  0.00            
ATOM     56  C17 GCD     1      21.550  21.020  30.540  1.00  0.00            
ATOM     57  H27 GCD     1      21.830  22.080  30.580  1.00  0.00            
ATOM     58  C18 GCD     1      20.350  20.860  29.630  1.00  0.00            
ATOM     59  H28 GCD     1      20.630  21.260  28.650  1.00  0.00            
ATOM     60  H29 GCD     1      19.500  21.370  30.110  1.00  0.00            
ATOM     61  O14 GCD     1      19.990  19.450  29.570  1.00  0.00            
ATOM     62  H30 GCD     1      19.670  19.250  30.460  1.00  0.00            
ATOM     63  O15 GCD     1      22.500  22.350  32.940  1.00  0.00            
ATOM     64  C19 GCD     1      22.960  22.920  34.190  1.00  0.00            
ATOM     65  H31 GCD     1      23.170  22.170  34.960  1.00  0.00            
ATOM     66  C20 GCD     1      24.190  23.670  34.010  1.00  0.00            
ATOM     67  H32 GCD     1      24.000  24.340  33.160  1.00  0.00            
ATOM     68  O16 GCD     1      25.310  22.850  33.610  1.00  0.00            
ATOM     69  H33 GCD     1      25.620  23.320  32.830  1.00  0.00            
ATOM     70  C21 GCD     1      24.420  24.530  35.220  1.00  0.00            
ATOM     71  H34 GCD     1      24.520  23.850  36.080  1.00  0.00            
ATOM     72  O17 GCD     1      25.580  25.440  35.030  1.00  0.00            
ATOM     73  H35 GCD     1      26.260  24.880  34.640  1.00  0.00            
ATOM     74  C22 GCD     1      23.230  25.410  35.650  1.00  0.00            
ATOM     75  H36 GCD     1      23.400  25.820  36.640  1.00  0.00            
ATOM     76  O18 GCD     1      22.080  24.610  35.810  1.00  0.00            
ATOM     77  C23 GCD     1      21.760  23.790  34.700  1.00  0.00            
ATOM     78  H37 GCD     1      21.460  24.540  33.950  1.00  0.00            
ATOM     79  C24 GCD     1      20.400  23.040  34.840  1.00  0.00            
ATOM     80  H38 GCD     1      20.030  23.360  35.830  1.00  0.00            
ATOM     81  H39 GCD     1      20.480  21.950  34.790  1.00  0.00            
ATOM     82  O19 GCD     1      19.390  23.420  33.920  1.00  0.00            
ATOM     83  H40 GCD     1      19.780  23.440  33.040  1.00  0.00            
ATOM     84  O20 GCD     1      23.030  26.380  34.620  1.00  0.00            
ATOM     85  C25 GCD     1      22.360  27.540  35.140  1.00  0.00            
ATOM     86  H41 GCD     1      21.860  27.280  36.080  1.00  0.00            
ATOM     87  C26 GCD     1      23.500  28.510  35.420  1.00  0.00            
ATOM     88  H42 GCD     1      24.240  28.580  34.620  1.00  0.00            
ATOM     89  O21 GCD     1      24.190  28.010  36.550  1.00  0.00            
ATOM     90  H43 GCD     1      24.910  27.460  36.240  1.00  0.00            
ATOM     91  C27 GCD     1      22.900  29.900  35.730  1.00  0.00            
ATOM     92  H44 GCD     1      22.360  29.840  36.680  1.00  0.00            
ATOM     93  O22 GCD     1      23.820  30.900  35.910  1.00  0.00            
ATOM     94  H45 GCD     1      24.630  30.460  36.170  1.00  0.00            
ATOM     95  C28 GCD     1      21.850  30.400  34.730  1.00  0.00            
ATOM     96  H46 GCD     1      21.300  31.270  35.100  1.00  0.00            
ATOM     97  O23 GCD     1      20.900  29.360  34.700  1.00  0.00            
ATOM     98  C29 GCD     1      21.440  28.170  34.110  1.00  0.00            
ATOM     99  H47 GCD     1      21.980  28.460  33.200  1.00  0.00            
ATOM    100  C30 GCD     1      20.360  27.200  33.760  1.00  0.00            
ATOM    101  H48 GCD     1      19.810  26.980  34.680  1.00  0.00            
ATOM    102  H49 GCD     1      20.890  26.320  33.380  1.00  0.00            
ATOM    103  O24 GCD     1      19.580  27.670  32.740  1.00  0.00            
ATOM    104  H50 GCD     1      18.850  28.170  33.120  1.00  0.00            
ATOM    105  O25 GCD     1      22.370  30.670  33.420  1.00  0.00            
ATOM    106  C31 GCD     1      21.840  31.870  32.820  1.00  0.00            
ATOM    107  H51 GCD     1      20.850  32.110  33.260  1.00  0.00            
ATOM    108  C32 GCD     1      22.710  33.020  33.200  1.00  0.00            
ATOM    109  H52 GCD     1      23.720  32.770  32.840  1.00  0.00            
ATOM    110  O26 GCD     1      22.700  33.230  34.630  1.00  0.00            
ATOM    111  H53 GCD     1      23.030  32.390  34.960  1.00  0.00            
ATOM    112  C33 GCD     1      22.270  34.290  32.420  1.00  0.00            
ATOM    113  H54 GCD     1      21.340  34.660  32.870  1.00  0.00            
ATOM    114  O27 GCD     1      23.300  35.340  32.660  1.00  0.00            
ATOM    115  H55 GCD     1      24.040  35.050  32.120  1.00  0.00            
ATOM    116  C34 GCD     1      21.900  33.940  30.990  1.00  0.00            
ATOM    117  H56 GCD     1      21.390  34.760  30.480  1.00  0.00            
ATOM    118  O28 GCD     1      21.070  32.860  30.870  1.00  0.00            
ATOM    119  C35 GCD     1      21.660  31.670  31.330  1.00  0.00            
ATOM    120  H57 GCD     1      22.630  31.400  30.890  1.00  0.00            
ATOM    121  C36 GCD     1      20.780  30.470  30.900  1.00  0.00            
ATOM    122  H58 GCD     1      21.320  29.550  31.140  1.00  0.00            
ATOM    123  H59 GCD     1      20.690  30.460  29.810  1.00  0.00            
ATOM    124  O29 GCD     1      19.510  30.530  31.560  1.00  0.00            
ATOM    125  H60 GCD     1      19.710  30.370  32.490  1.00  0.00            
ATOM    126  O30 GCD     1      23.080  33.670  30.210  1.00  0.00            
ATOM    127  C37 GCD     1      23.260  34.010  28.810  1.00  0.00            
ATOM    128  H61 GCD     1      23.170  35.090  28.660  1.00  0.00            
ATOM    129  C38 GCD     1      24.730  33.640  28.480  1.00  0.00            
ATOM    130  H62 GCD     1      24.900  32.570  28.650  1.00  0.00            
ATOM    131  O31 GCD     1      25.600  34.360  29.330  1.00  0.00            
ATOM    132  H63 GCD     1      26.450  33.900  29.350  1.00  0.00            
ATOM    133  C39 GCD     1      25.130  33.900  27.050  1.00  0.00            
ATOM    134  H64 GCD     1      25.010  34.960  26.790  1.00  0.00            
ATOM    135  O32 GCD     1      26.480  33.500  26.760  1.00  0.00            
ATOM    136  H65 GCD     1      26.530  32.580  27.060  1.00  0.00            
ATOM    137  C40 GCD     1      24.190  33.010  26.180  1.00  0.00            
ATOM    138  H66 GCD     1      24.310  33.260  25.120  1.00  0.00            
ATOM    139  O33 GCD     1      22.810  33.260  26.550  1.00  0.00            
ATOM    140  C41 GCD     1      22.420  33.110  27.890  1.00  0.00            
ATOM    141  H67 GCD     1      22.550  32.050  28.170  1.00  0.00            
ATOM    142  C42 GCD     1      21.030  33.570  27.900  1.00  0.00            
ATOM    143  H68 GCD     1      20.490  32.940  28.610  1.00  0.00            
ATOM    144  H69 GCD     1      20.460  33.470  26.960  1.00  0.00            
ATOM    145  O34 GCD     1      20.850  34.950  28.180  1.00  0.00            
ATOM    146  H70 GCD     1      20.530  35.280  27.330  1.00  0.00            
ATOM    147  O35 GCD     1      24.450  31.610  26.480  1.00  0.00            
ATOM    148  C43 GCD     1      25.040  30.830  25.350  1.00  0.00            
ATOM    149  H71 GCD     1      25.560  31.550  24.710  1.00  0.00            
ATOM    150  C44 GCD     1      26.060  29.920  25.960  1.00  0.00            
ATOM    151  H72 GCD     1      25.680  29.170  26.660  1.00  0.00            
ATOM    152  O36 GCD     1      27.070  30.780  26.540  1.00  0.00            
ATOM    153  H73 GCD     1      27.660  30.200  27.020  1.00  0.00            
ATOM    154  C45 GCD     1      26.590  29.150  24.760  1.00  0.00            
ATOM    155  H74 GCD     1      26.910  29.970  24.100  1.00  0.00            
ATOM    156  O37 GCD     1      27.780  28.290  25.070  1.00  0.00            
ATOM    157  H75 GCD     1      27.410  27.440  25.350  1.00  0.00            
ATOM    158  C46 GCD     1      25.540  28.330  24.010  1.00  0.00            
ATOM    159  H76 GCD     1      26.020  27.900  23.120  1.00  0.00            
ATOM    160  O38 GCD     1      25.070  27.290  24.820  1.00  0.00            
ATOM    161  O39 GCD     1      24.540  29.220  23.590  1.00  0.00            
ATOM    162  C47 GCD     1      23.940  29.970  24.670  1.00  0.00            
ATOM    163  H77 GCD     1      23.480  29.320  25.430  1.00  0.00            
ATOM    164  C48 GCD     1      22.850  30.840  24.060  1.00  0.00            
ATOM    165  H78 GCD     1      23.310  31.710  23.580  1.00  0.00            
ATOM    166  H79 GCD     1      22.350  31.310  24.920  1.00  0.00            
ATOM    167  O40 GCD     1      21.930  30.120  23.320  1.00  0.00            
ATOM    168  H80 GCD     1      22.410  29.550  22.710  1.00  0.00            
ATOM    169  C1  CX6     2      26.220  34.060  34.060  1.00  0.00            
ATOM    170  C2  CX6     2      26.750  33.830  32.690  1.00  0.00            
ATOM    171  O1  CX6     2      26.050  32.740  32.030  1.00  0.00            
ATOM    172  C3  CX6     2      26.720  32.080  31.080  1.00  0.00            
ATOM    173  N1  CX6     2      27.760  32.580  30.390  1.00  0.00            
ATOM    174  C4  CX6     2      28.180  31.450  29.770  1.00  0.00            
ATOM    175  C5  CX6     2      29.340  31.310  28.980  1.00  0.00            
ATOM    176  C6  CX6     2      29.750  30.080  28.410  1.00  0.00            
ATOM    177  C7  CX6     2      28.950  28.910  28.700  1.00  0.00            
ATOM    178  C8  CX6     2      27.790  29.040  29.550  1.00  0.00            
ATOM    179  C9  CX6     2      27.000  27.840  29.890  1.00  0.00            
ATOM    180  O2  CX6     2      26.890  27.370  31.030  1.00  0.00            
ATOM    181  O3  CX6     2      26.420  27.260  28.790  1.00  0.00            
ATOM    182  C10 CX6     2      25.850  25.940  29.030  1.00  0.00            
ATOM    183  C11 CX6     2      25.060  25.620  27.760  1.00  0.00            
ATOM    184  O4  CX6     2      26.920  25.000  28.980  1.00  0.00            
ATOM    185  C12 CX6     2      26.790  23.910  29.800  1.00  0.00            
ATOM    186  O5  CX6     2      25.880  23.670  30.550  1.00  0.00            
ATOM    187  O6  CX6     2      27.580  22.890  29.360  1.00  0.00            
ATOM    188  C13 CX6     2      27.510  21.530  29.850  1.00  0.00            
ATOM    189  C14 CX6     2      28.460  20.610  29.080  1.00  0.00            
ATOM    190  C15 CX6     2      29.930  20.940  29.390  1.00  0.00            
ATOM    191  C16 CX6     2      30.340  21.090  30.850  1.00  0.00            
ATOM    192  C17 CX6     2      29.310  21.970  31.640  1.00  0.00            
ATOM    193  C18 CX6     2      27.880  21.500  31.340  1.00  0.00            
ATOM    194  C19 CX6     2      27.440  30.320  30.050  1.00  0.00            
ATOM    195  N2  CX6     2      26.450  30.690  30.940  1.00  0.00            
ATOM    196  C20 CX6     2      25.500  29.960  31.800  1.00  0.00            
ATOM    197  C21 CX6     2      24.560  29.120  30.970  1.00  0.00            
ATOM    198  C22 CX6     2      24.050  27.910  31.600  1.00  0.00            
ATOM    199  C23 CX6     2      23.020  27.200  30.950  1.00  0.00            
ATOM    200  C24 CX6     2      22.610  27.540  29.630  1.00  0.00            
ATOM    201  C25 CX6     2      21.670  26.590  28.920  1.00  0.00            
ATOM    202  C26 CX6     2      21.930  25.200  28.910  1.00  0.00            
ATOM    203  C27 CX6     2      20.970  24.300  28.480  1.00  0.00            
ATOM    204  C28 CX6     2      19.760  24.790  27.900  1.00  0.00            
ATOM    205  C29 CX6     2      19.510  26.140  27.780  1.00  0.00            
ATOM    206  C30 CX6     2      20.440  27.100  28.320  1.00  0.00            
ATOM    207  C31 CX6     2      20.040  28.490  28.130  1.00  0.00            
ATOM    208  N3  CX6     2      20.750  29.430  27.460  1.00  0.00            
ATOM    209  N4  CX6     2      20.010  30.520  27.300  1.00  0.00            
ATOM    210  N5  CX6     2      18.800  30.210  27.920  1.00  0.00            
ATOM    211  N6  CX6     2      18.820  28.950  28.460  1.00  0.00            
ATOM    212  C32 CX6     2      23.290  28.640  29.010  1.00  0.00            
ATOM    213  C33 CX6     2      24.140  29.480  29.660  1.00  0.00            
ATOM    214  H1  CX6     2      27.060  34.330  34.710  1.00  0.00            
ATOM    215  H2  CX6     2      25.370  34.750  34.120  1.00  0.00            
ATOM    216  H3  CX6     2      25.910  33.130  34.550  1.00  0.00            
ATOM    217  H4  CX6     2      27.830  33.650  32.780  1.00  0.00            
ATOM    218  H5  CX6     2      26.770  34.760  32.110  1.00  0.00            
ATOM    219  H6  CX6     2      29.940  32.180  28.740  1.00  0.00            
ATOM    220  H7  CX6     2      30.580  29.980  27.720  1.00  0.00            
ATOM    221  H8  CX6     2      29.310  27.960  28.300  1.00  0.00            
ATOM    222  H9  CX6     2      25.240  26.000  29.940  1.00  0.00            
ATOM    223  H10 CX6     2      24.440  26.430  27.390  1.00  0.00            
ATOM    224  H11 CX6     2      25.750  25.360  26.950  1.00  0.00            
ATOM    225  H12 CX6     2      24.500  24.700  27.960  1.00  0.00            
ATOM    226  H13 CX6     2      26.500  21.150  29.670  1.00  0.00            
ATOM    227  H14 CX6     2      28.160  20.530  28.030  1.00  0.00            
ATOM    228  H15 CX6     2      28.210  19.620  29.480  1.00  0.00            
ATOM    229  H16 CX6     2      30.180  21.840  28.800  1.00  0.00            
ATOM    230  H17 CX6     2      30.540  20.100  29.050  1.00  0.00            
ATOM    231  H18 CX6     2      31.350  21.520  30.820  1.00  0.00            
ATOM    232  H19 CX6     2      30.390  20.080  31.280  1.00  0.00            
ATOM    233  H20 CX6     2      29.260  23.050  31.450  1.00  0.00            
ATOM    234  H21 CX6     2      29.590  21.780  32.680  1.00  0.00            
ATOM    235  H22 CX6     2      27.840  20.450  31.690  1.00  0.00            
ATOM    236  H23 CX6     2      27.150  22.050  31.950  1.00  0.00            
ATOM    237  H24 CX6     2      24.880  30.660  32.380  1.00  0.00            
ATOM    238  H25 CX6     2      26.020  29.360  32.560  1.00  0.00            
ATOM    239  H26 CX6     2      24.320  27.640  32.610  1.00  0.00            
ATOM    240  H27 CX6     2      22.710  26.300  31.480  1.00  0.00            
ATOM    241  H28 CX6     2      22.840  24.820  29.360  1.00  0.00            
ATOM    242  H29 CX6     2      21.170  23.240  28.560  1.00  0.00            
ATOM    243  H30 CX6     2      19.090  24.070  27.430  1.00  0.00            
ATOM    244  H31 CX6     2      18.570  26.500  27.360  1.00  0.00            
ATOM    245  H32 CX6     2      18.010  30.850  27.930  1.00  0.00            
ATOM    246  H33 CX6     2      23.150  28.820  27.950  1.00  0.00            
ATOM    247  H34 CX6     2      24.530  30.370  29.170  1.00  0.00            
TER
ENDMDL
MODEL        1
ATOM      1  H1  GCD     1      11.970  36.740  26.920  1.00  0.00            
ATOM      2  O1  GCD     1      11.170  36.200  27.010  1.00  0.00            
ATOM      3  C1  GCD     1      11.190  35.420  25.790  1.00  0.00            
ATOM      4  H2  GCD     1      10.640  36.050  25.080  1.00  0.00            
ATOM      5  H3  GCD     1      12.210  35.370  25.400  1.00  0.00            
ATOM      6  C2  GCD     1      10.620  34.040  25.900  1.00  0.00            
ATOM      7  H4  GCD     1      11.110  33.510  26.730  1.00  0.00            
ATOM      8  C3  GCD     1      10.690  33.290  24.520  1.00  0.00            
ATOM      9  H5  GCD     1      10.180  33.910  23.780  1.00  0.00            
ATOM     10  C4  GCD     1       9.990  31.930  24.520  1.00  0.00            
ATOM     11  H6  GCD     1      10.540  31.180  25.100  1.00  0.00            
ATOM     12  O2  GCD     1       9.790  31.570  23.200  1.00  0.00            
ATOM     13  H7  GCD     1      10.650  31.420  22.780  1.00  0.00            
ATOM     14  C5  GCD     1       8.550  32.090  25.120  1.00  0.00            
ATOM     15  H8  GCD     1       7.960  32.680  24.400  1.00  0.00            
ATOM     16  O3  GCD     1       7.840  30.860  25.370  1.00  0.00            
ATOM     17  H9  GCD     1       6.910  31.110  25.350  1.00  0.00            
ATOM     18  C6  GCD     1       8.560  32.880  26.450  1.00  0.00            
ATOM     19  O4  GCD     1       9.260  34.150  26.260  1.00  0.00            
ATOM     20  H10 GCD     1       7.560  33.000  26.870  1.00  0.00            
ATOM     21  O5  GCD     1       9.230  31.970  27.380  1.00  0.00            
ATOM     22  C7  GCD     1       8.390  31.320  28.360  1.00  0.00            
ATOM     23  H11 GCD     1       7.350  31.210  28.020  1.00  0.00            
ATOM     24  C8  GCD     1       8.960  29.950  28.560  1.00  0.00            
ATOM     25  H12 GCD     1       9.990  30.120  28.900  1.00  0.00            
ATOM     26  O6  GCD     1       8.800  29.180  27.360  1.00  0.00            
ATOM     27  H13 GCD     1       8.940  29.780  26.620  1.00  0.00            
ATOM     28  C9  GCD     1       8.190  29.280  29.620  1.00  0.00            
ATOM     29  H14 GCD     1       7.170  29.040  29.300  1.00  0.00            
ATOM     30  O7  GCD     1       8.760  27.990  29.830  1.00  0.00            
ATOM     31  H15 GCD     1       8.760  27.480  29.020  1.00  0.00            
ATOM     32  C10 GCD     1       8.190  30.090  30.880  1.00  0.00            
ATOM     33  H16 GCD     1       7.500  29.540  31.520  1.00  0.00            
ATOM     34  O8  GCD     1       7.680  31.360  30.660  1.00  0.00            
ATOM     35  C11 GCD     1       8.340  32.190  29.680  1.00  0.00            
ATOM     36  H17 GCD     1       9.330  32.470  30.080  1.00  0.00            
ATOM     37  C12 GCD     1       7.670  33.490  29.450  1.00  0.00            
ATOM     38  H18 GCD     1       8.280  34.130  28.800  1.00  0.00            
ATOM     39  H19 GCD     1       7.750  34.000  30.420  1.00  0.00            
ATOM     40  O9  GCD     1       6.290  33.340  29.100  1.00  0.00            
ATOM     41  H20 GCD     1       5.920  34.170  29.430  1.00  0.00            
ATOM     42  O10 GCD     1       9.450  30.180  31.350  1.00  0.00            
ATOM     43  C13 GCD     1       9.530  29.960  32.780  1.00  0.00            
ATOM     44  H21 GCD     1       8.530  29.870  33.210  1.00  0.00            
ATOM     45  C14 GCD     1      10.190  28.640  33.020  1.00  0.00            
ATOM     46  H22 GCD     1      11.110  28.700  32.410  1.00  0.00            
ATOM     47  O11 GCD     1       9.340  27.540  32.560  1.00  0.00            
ATOM     48  H23 GCD     1       9.350  27.700  31.610  1.00  0.00            
ATOM     49  C15 GCD     1      10.440  28.430  34.530  1.00  0.00            
ATOM     50  H24 GCD     1       9.530  28.390  35.160  1.00  0.00            
ATOM     51  O12 GCD     1      11.140  27.250  34.860  1.00  0.00            
ATOM     52  H25 GCD     1      12.060  27.300  34.590  1.00  0.00            
ATOM     53  C16 GCD     1      11.270  29.540  34.970  1.00  0.00            
ATOM     54  H26 GCD     1      11.400  29.560  36.060  1.00  0.00            
ATOM     55  O13 GCD     1      10.610  30.780  34.730  1.00  0.00            
ATOM     56  C17 GCD     1      10.340  31.150  33.310  1.00  0.00            
ATOM     57  H27 GCD     1      11.280  31.370  32.800  1.00  0.00            
ATOM     58  C18 GCD     1       9.510  32.450  33.280  1.00  0.00            
ATOM     59  H28 GCD     1       8.640  32.260  33.910  1.00  0.00            
ATOM     60  H29 GCD     1       9.040  32.590  32.300  1.00  0.00            
ATOM     61  O14 GCD     1      10.230  33.650  33.660  1.00  0.00            
ATOM     62  H30 GCD     1      10.240  33.570  34.630  1.00  0.00            
ATOM     63  O15 GCD     1      12.500  29.620  34.200  1.00  0.00            
ATOM     64  C19 GCD     1      13.770  29.440  34.910  1.00  0.00            
ATOM     65  H31 GCD     1      13.580  29.200  35.960  1.00  0.00            
ATOM     66  C20 GCD     1      14.490  28.240  34.310  1.00  0.00            
ATOM     67  H32 GCD     1      14.770  28.480  33.280  1.00  0.00            
ATOM     68  O16 GCD     1      13.710  27.080  34.470  1.00  0.00            
ATOM     69  H33 GCD     1      13.880  26.440  33.770  1.00  0.00            
ATOM     70  C21 GCD     1      15.810  28.070  35.120  1.00  0.00            
ATOM     71  H34 GCD     1      15.510  27.960  36.170  1.00  0.00            
ATOM     72  O17 GCD     1      16.560  26.930  34.810  1.00  0.00            
ATOM     73  H35 GCD     1      17.330  27.180  34.290  1.00  0.00            
ATOM     74  C22 GCD     1      16.640  29.360  35.090  1.00  0.00            
ATOM     75  H36 GCD     1      17.470  29.200  35.780  1.00  0.00            
ATOM     76  O18 GCD     1      15.860  30.420  35.490  1.00  0.00            
ATOM     77  C23 GCD     1      14.680  30.650  34.750  1.00  0.00            
ATOM     78  H37 GCD     1      14.960  30.810  33.700  1.00  0.00            
ATOM     79  C24 GCD     1      14.160  31.960  35.260  1.00  0.00            
ATOM     80  H38 GCD     1      14.210  31.920  36.350  1.00  0.00            
ATOM     81  H39 GCD     1      13.140  32.200  34.910  1.00  0.00            
ATOM     82  O19 GCD     1      15.020  33.010  34.800  1.00  0.00            
ATOM     83  H40 GCD     1      15.250  32.860  33.870  1.00  0.00            
ATOM     84  O20 GCD     1      17.180  29.600  33.770  1.00  0.00            
ATOM     85  C25 GCD     1      18.560  29.800  33.740  1.00  0.00            
ATOM     86  H41 GCD     1      18.990  29.620  34.730  1.00  0.00            
ATOM     87  C26 GCD     1      19.090  28.650  32.860  1.00  0.00            
ATOM     88  H42 GCD     1      18.560  28.590  31.900  1.00  0.00            
ATOM     89  O21 GCD     1      18.830  27.380  33.510  1.00  0.00            
ATOM     90  H43 GCD     1      19.130  26.610  33.010  1.00  0.00            
ATOM     91  C27 GCD     1      20.570  28.840  32.530  1.00  0.00            
ATOM     92  H44 GCD     1      21.140  28.760  33.470  1.00  0.00            
ATOM     93  O22 GCD     1      20.900  27.790  31.590  1.00  0.00            
ATOM     94  H45 GCD     1      20.810  28.200  30.720  1.00  0.00            
ATOM     95  C28 GCD     1      20.780  30.280  31.940  1.00  0.00            
ATOM     96  H46 GCD     1      21.830  30.430  31.680  1.00  0.00            
ATOM     97  O23 GCD     1      20.290  31.270  32.920  1.00  0.00            
ATOM     98  C29 GCD     1      18.880  31.210  33.240  1.00  0.00            
ATOM     99  H47 GCD     1      18.290  31.410  32.340  1.00  0.00            
ATOM    100  C30 GCD     1      18.540  32.320  34.220  1.00  0.00            
ATOM    101  H48 GCD     1      17.470  32.250  34.440  1.00  0.00            
ATOM    102  H49 GCD     1      18.820  33.230  33.680  1.00  0.00            
ATOM    103  O24 GCD     1      19.240  32.170  35.430  1.00  0.00            
ATOM    104  H50 GCD     1      18.580  32.360  36.100  1.00  0.00            
ATOM    105  O25 GCD     1      20.030  30.480  30.740  1.00  0.00            
ATOM    106  C31 GCD     1      20.850  30.940  29.630  1.00  0.00            
ATOM    107  H51 GCD     1      21.910  31.110  29.900  1.00  0.00            
ATOM    108  C32 GCD     1      20.710  29.910  28.600  1.00  0.00            
ATOM    109  H52 GCD     1      19.630  29.810  28.400  1.00  0.00            
ATOM    110  O26 GCD     1      21.150  28.640  29.050  1.00  0.00            
ATOM    111  H53 GCD     1      21.140  28.080  28.270  1.00  0.00            
ATOM    112  C33 GCD     1      21.520  30.310  27.340  1.00  0.00            
ATOM    113  H54 GCD     1      22.540  30.440  27.710  1.00  0.00            
ATOM    114  O27 GCD     1      21.480  29.330  26.310  1.00  0.00            
ATOM    115  H55 GCD     1      20.650  29.620  25.900  1.00  0.00            
ATOM    116  C34 GCD     1      21.100  31.680  26.840  1.00  0.00            
ATOM    117  H56 GCD     1      21.660  32.090  25.990  1.00  0.00            
ATOM    118  O28 GCD     1      21.210  32.560  27.960  1.00  0.00            
ATOM    119  C35 GCD     1      20.300  32.280  29.010  1.00  0.00            
ATOM    120  H57 GCD     1      19.270  32.140  28.680  1.00  0.00            
ATOM    121  C36 GCD     1      20.400  33.440  30.030  1.00  0.00            
ATOM    122  H58 GCD     1      21.410  33.590  30.430  1.00  0.00            
ATOM    123  H59 GCD     1      19.890  33.150  30.950  1.00  0.00            
ATOM    124  O29 GCD     1      19.970  34.690  29.450  1.00  0.00            
ATOM    125  H60 GCD     1      20.230  35.380  30.070  1.00  0.00            
ATOM    126  O30 GCD     1      19.750  31.570  26.340  1.00  0.00            
ATOM    127  C37 GCD     1      19.590  31.550  24.850  1.00  0.00            
ATOM    128  H61 GCD     1      20.560  31.490  24.360  1.00  0.00            
ATOM    129  C38 GCD     1      18.710  30.340  24.570  1.00  0.00            
ATOM    130  H62 GCD     1      17.760  30.470  25.120  1.00  0.00            
ATOM    131  O31 GCD     1      19.370  29.120  24.810  1.00  0.00            
ATOM    132  H63 GCD     1      18.810  28.370  24.610  1.00  0.00            
ATOM    133  C39 GCD     1      18.260  30.370  23.140  1.00  0.00            
ATOM    134  H64 GCD     1      19.170  30.350  22.530  1.00  0.00            
ATOM    135  O32 GCD     1      17.580  29.160  22.860  1.00  0.00            
ATOM    136  H65 GCD     1      16.730  29.120  23.320  1.00  0.00            
ATOM    137  C40 GCD     1      17.560  31.760  22.860  1.00  0.00            
ATOM    138  H66 GCD     1      17.310  31.780  21.790  1.00  0.00            
ATOM    139  O33 GCD     1      18.470  32.810  23.240  1.00  0.00            
ATOM    140  C41 GCD     1      18.860  32.830  24.550  1.00  0.00            
ATOM    141  H67 GCD     1      18.040  32.830  25.280  1.00  0.00            
ATOM    142  C42 GCD     1      19.680  34.060  24.820  1.00  0.00            
ATOM    143  H68 GCD     1      19.940  34.110  25.880  1.00  0.00            
ATOM    144  H69 GCD     1      18.990  34.910  24.710  1.00  0.00            
ATOM    145  O34 GCD     1      20.920  34.210  24.120  1.00  0.00            
ATOM    146  H70 GCD     1      20.750  33.850  23.250  1.00  0.00            
ATOM    147  O35 GCD     1      16.280  31.930  23.570  1.00  0.00            
ATOM    148  C43 GCD     1      15.270  32.670  22.930  1.00  0.00            
ATOM    149  H71 GCD     1      15.640  32.930  21.920  1.00  0.00            
ATOM    150  C44 GCD     1      14.110  31.700  22.740  1.00  0.00            
ATOM    151  H72 GCD     1      13.940  31.290  23.740  1.00  0.00            
ATOM    152  O36 GCD     1      14.550  30.580  21.940  1.00  0.00            
ATOM    153  H73 GCD     1      15.160  30.170  22.570  1.00  0.00            
ATOM    154  C45 GCD     1      12.960  32.430  22.120  1.00  0.00            
ATOM    155  H74 GCD     1      13.440  32.860  21.230  1.00  0.00            
ATOM    156  O37 GCD     1      11.980  31.490  21.570  1.00  0.00            
ATOM    157  H75 GCD     1      12.490  30.760  21.190  1.00  0.00            
ATOM    158  C46 GCD     1      12.500  33.600  22.930  1.00  0.00            
ATOM    159  H76 GCD     1      11.720  34.150  22.400  1.00  0.00            
ATOM    160  O38 GCD     1      12.020  33.060  24.150  1.00  0.00            
ATOM    161  O39 GCD     1      13.600  34.470  23.110  1.00  0.00            
ATOM    162  C47 GCD     1      14.780  33.910  23.710  1.00  0.00            
ATOM    163  H77 GCD     1      14.470  33.730  24.750  1.00  0.00            
ATOM    164  C48 GCD     1      15.900  35.030  23.580  1.00  0.00            
ATOM    165  H78 GCD     1      16.040  35.480  22.590  1.00  0.00            
ATOM    166  H79 GCD     1      16.820  34.490  23.810  1.00  0.00            
ATOM    167  O40 GCD     1      15.710  36.050  24.540  1.00  0.00            
ATOM    168  H80 GCD     1      15.650  35.600  25.380  1.00  0.00            
ATOM    169  C1  CX6     2      22.700  26.440  27.450  1.00  0.00            
ATOM    170  C2  CX6     2      21.490  26.060  26.640  1.00  0.00            
ATOM    171  O1  CX6     2      20.400  26.770  27.340  1.00  0.00            
ATOM    172  C3  CX6     2      19.120  26.550  26.910  1.00  0.00            
ATOM    173  N1  CX6     2      18.930  26.370  25.600  1.00  0.00            
ATOM    174  C4  CX6     2      17.610  26.180  25.550  1.00  0.00            
ATOM    175  C5  CX6     2      16.870  25.830  24.470  1.00  0.00            
ATOM    176  C6  CX6     2      15.510  25.720  24.600  1.00  0.00            
ATOM    177  C7  CX6     2      14.860  25.900  25.850  1.00  0.00            
ATOM    178  C8  CX6     2      15.640  26.250  27.010  1.00  0.00            
ATOM    179  C9  CX6     2      15.100  26.310  28.380  1.00  0.00            
ATOM    180  O2  CX6     2      15.370  25.680  29.370  1.00  0.00            
ATOM    181  O3  CX6     2      13.980  27.040  28.340  1.00  0.00            
ATOM    182  C10 CX6     2      13.190  27.110  29.530  1.00  0.00            
ATOM    183  C11 CX6     2      12.100  28.150  29.270  1.00  0.00            
ATOM    184  O4  CX6     2      12.520  25.860  29.640  1.00  0.00            
ATOM    185  C12 CX6     2      12.500  25.340  30.860  1.00  0.00            
ATOM    186  O5  CX6     2      12.710  26.010  31.860  1.00  0.00            
ATOM    187  O6  CX6     2      12.070  24.060  30.730  1.00  0.00            
ATOM    188  C13 CX6     2      11.820  23.320  31.970  1.00  0.00            
ATOM    189  C14 CX6     2      10.560  23.890  32.670  1.00  0.00            
ATOM    190  C15 CX6     2       9.200  23.740  31.960  1.00  0.00            
ATOM    191  C16 CX6     2       8.900  22.370  31.440  1.00  0.00            
ATOM    192  C17 CX6     2      10.110  21.830  30.720  1.00  0.00            
ATOM    193  C18 CX6     2      11.420  21.920  31.510  1.00  0.00            
ATOM    194  C19 CX6     2      16.960  26.470  26.710  1.00  0.00            
ATOM    195  N2  CX6     2      17.960  26.740  27.650  1.00  0.00            
ATOM    196  C20 CX6     2      17.900  27.350  28.970  1.00  0.00            
ATOM    197  C21 CX6     2      17.100  28.670  29.020  1.00  0.00            
ATOM    198  C22 CX6     2      16.360  28.870  30.190  1.00  0.00            
ATOM    199  C23 CX6     2      15.570  30.020  30.310  1.00  0.00            
ATOM    200  C24 CX6     2      15.410  30.910  29.240  1.00  0.00            
ATOM    201  C25 CX6     2      14.270  31.890  29.330  1.00  0.00            
ATOM    202  C26 CX6     2      13.120  31.550  30.030  1.00  0.00            
ATOM    203  C27 CX6     2      12.010  32.400  30.220  1.00  0.00            
ATOM    204  C28 CX6     2      12.160  33.740  29.640  1.00  0.00            
ATOM    205  C29 CX6     2      13.300  34.100  28.940  1.00  0.00            
ATOM    206  C30 CX6     2      14.350  33.190  28.770  1.00  0.00            
ATOM    207  C31 CX6     2      15.560  33.780  28.220  1.00  0.00            
ATOM    208  N3  CX6     2      15.610  34.480  27.040  1.00  0.00            
ATOM    209  N4  CX6     2      16.870  34.740  26.850  1.00  0.00            
ATOM    210  N5  CX6     2      17.510  34.200  27.910  1.00  0.00            
ATOM    211  N6  CX6     2      16.740  33.680  28.860  1.00  0.00            
ATOM    212  C32 CX6     2      16.230  30.750  28.130  1.00  0.00            
ATOM    213  C33 CX6     2      17.010  29.620  27.990  1.00  0.00            
ATOM    214  H1  CX6     2      22.440  26.280  28.500  1.00  0.00            
ATOM    215  H2  CX6     2      23.590  25.850  27.190  1.00  0.00            
ATOM    216  H3  CX6     2      23.110  27.460  27.430  1.00  0.00            
ATOM    217  H4  CX6     2      21.300  24.980  26.670  1.00  0.00            
ATOM    218  H5  CX6     2      21.660  26.420  25.620  1.00  0.00            
ATOM    219  H6  CX6     2      17.360  25.710  23.500  1.00  0.00            
ATOM    220  H7  CX6     2      14.930  25.190  23.860  1.00  0.00            
ATOM    221  H8  CX6     2      13.840  25.540  25.970  1.00  0.00            
ATOM    222  H9  CX6     2      13.840  27.340  30.390  1.00  0.00            
ATOM    223  H10 CX6     2      12.650  29.060  28.980  1.00  0.00            
ATOM    224  H11 CX6     2      11.510  27.990  28.360  1.00  0.00            
ATOM    225  H12 CX6     2      11.400  28.360  30.080  1.00  0.00            
ATOM    226  H13 CX6     2      12.610  23.300  32.730  1.00  0.00            
ATOM    227  H14 CX6     2      10.590  24.970  32.840  1.00  0.00            
ATOM    228  H15 CX6     2      10.400  23.500  33.690  1.00  0.00            
ATOM    229  H16 CX6     2       9.120  24.470  31.150  1.00  0.00            
ATOM    230  H17 CX6     2       8.400  24.080  32.630  1.00  0.00            
ATOM    231  H18 CX6     2       7.990  22.410  30.820  1.00  0.00            
ATOM    232  H19 CX6     2       8.640  21.770  32.320  1.00  0.00            
ATOM    233  H20 CX6     2      10.200  22.390  29.780  1.00  0.00            
ATOM    234  H21 CX6     2       9.860  20.800  30.430  1.00  0.00            
ATOM    235  H22 CX6     2      11.330  21.330  32.440  1.00  0.00            
ATOM    236  H23 CX6     2      12.140  21.420  30.840  1.00  0.00            
ATOM    237  H24 CX6     2      18.850  27.620  29.440  1.00  0.00            
ATOM    238  H25 CX6     2      17.530  26.640  29.730  1.00  0.00            
ATOM    239  H26 CX6     2      16.350  28.030  30.890  1.00  0.00            
ATOM    240  H27 CX6     2      14.960  30.090  31.210  1.00  0.00            
ATOM    241  H28 CX6     2      13.030  30.620  30.600  1.00  0.00            
ATOM    242  H29 CX6     2      11.120  32.080  30.750  1.00  0.00            
ATOM    243  H30 CX6     2      11.390  34.480  29.840  1.00  0.00            
ATOM    244  H31 CX6     2      13.460  35.130  28.650  1.00  0.00            
ATOM    245  H32 CX6     2      18.520  34.250  27.920  1.00  0.00            
ATOM    246  H33 CX6     2      16.250  31.400  27.260  1.00  0.00            
ATOM    247  H34 CX6     2      17.610  29.560  27.090  1.00  0.00            
TER
ENDMDL
MODEL        1
ATOM      1  H1  GCD     1      30.110   9.250  21.770  1.00  0.00            
ATOM      2  O1  GCD     1      29.360   9.050  21.210  1.00  0.00            
ATOM      3  C1  GCD     1      28.260   9.540  21.980  1.00  0.00            
ATOM      4  H2  GCD     1      27.400   9.320  21.320  1.00  0.00            
ATOM      5  H3  GCD     1      28.170   8.950  22.900  1.00  0.00            
ATOM      6  C2  GCD     1      28.380  11.090  22.290  1.00  0.00            
ATOM      7  H4  GCD     1      27.470  11.510  22.750  1.00  0.00            
ATOM      8  C3  GCD     1      28.760  11.920  21.170  1.00  0.00            
ATOM      9  H5  GCD     1      29.640  11.530  20.650  1.00  0.00            
ATOM     10  C4  GCD     1      29.110  13.310  21.710  1.00  0.00            
ATOM     11  H6  GCD     1      28.260  13.730  22.260  1.00  0.00            
ATOM     12  O2  GCD     1      29.240  14.210  20.570  1.00  0.00            
ATOM     13  H7  GCD     1      28.340  14.310  20.240  1.00  0.00            
ATOM     14  C5  GCD     1      30.320  13.220  22.610  1.00  0.00            
ATOM     15  H8  GCD     1      31.060  12.630  22.060  1.00  0.00            
ATOM     16  O3  GCD     1      30.900  14.410  23.150  1.00  0.00            
ATOM     17  H9  GCD     1      30.220  14.910  23.610  1.00  0.00            
ATOM     18  C6  GCD     1      29.860  12.310  23.770  1.00  0.00            
ATOM     19  O4  GCD     1      29.510  11.090  23.200  1.00  0.00            
ATOM     20  H10 GCD     1      30.670  12.180  24.490  1.00  0.00            
ATOM     21  O5  GCD     1      28.740  12.870  24.450  1.00  0.00            
ATOM     22  C7  GCD     1      28.560  12.580  25.800  1.00  0.00            
ATOM     23  H11 GCD     1      29.250  11.760  26.060  1.00  0.00            
ATOM     24  C8  GCD     1      28.980  13.910  26.560  1.00  0.00            
ATOM     25  H12 GCD     1      28.400  14.790  26.230  1.00  0.00            
ATOM     26  O6  GCD     1      30.290  14.250  26.440  1.00  0.00            
ATOM     27  H13 GCD     1      30.440  15.180  26.650  1.00  0.00            
ATOM     28  C9  GCD     1      28.730  13.600  28.000  1.00  0.00            
ATOM     29  H14 GCD     1      29.280  12.740  28.420  1.00  0.00            
ATOM     30  O7  GCD     1      28.970  14.710  28.870  1.00  0.00            
ATOM     31  H15 GCD     1      28.150  15.100  29.180  1.00  0.00            
ATOM     32  C10 GCD     1      27.300  13.170  28.270  1.00  0.00            
ATOM     33  H16 GCD     1      27.130  12.850  29.300  1.00  0.00            
ATOM     34  O8  GCD     1      27.060  12.000  27.530  1.00  0.00            
ATOM     35  C11 GCD     1      27.100  12.100  26.090  1.00  0.00            
ATOM     36  H17 GCD     1      26.450  12.900  25.710  1.00  0.00            
ATOM     37  C12 GCD     1      26.720  10.730  25.600  1.00  0.00            
ATOM     38  H18 GCD     1      26.560  10.800  24.510  1.00  0.00            
ATOM     39  H19 GCD     1      25.750  10.370  25.980  1.00  0.00            
ATOM     40  O9  GCD     1      27.640   9.700  25.970  1.00  0.00            
ATOM     41  H20 GCD     1      27.930  10.060  26.810  1.00  0.00            
ATOM     42  O10 GCD     1      26.430  14.200  27.680  1.00  0.00            
ATOM     43  C13 GCD     1      25.310  14.530  28.530  1.00  0.00            
ATOM     44  H21 GCD     1      25.160  13.830  29.370  1.00  0.00            
ATOM     45  C14 GCD     1      25.570  15.840  29.120  1.00  0.00            
ATOM     46  H22 GCD     1      25.690  16.560  28.300  1.00  0.00            
ATOM     47  O11 GCD     1      26.710  15.670  29.960  1.00  0.00            
ATOM     48  H23 GCD     1      26.550  15.130  30.740  1.00  0.00            
ATOM     49  C15 GCD     1      24.440  16.360  30.040  1.00  0.00            
ATOM     50  H24 GCD     1      24.340  15.650  30.880  1.00  0.00            
ATOM     51  O12 GCD     1      24.630  17.680  30.630  1.00  0.00            
ATOM     52  H25 GCD     1      23.750  18.050  30.730  1.00  0.00            
ATOM     53  C16 GCD     1      23.110  16.260  29.210  1.00  0.00            
ATOM     54  H26 GCD     1      22.280  16.490  29.880  1.00  0.00            
ATOM     55  O13 GCD     1      22.910  14.980  28.690  1.00  0.00            
ATOM     56  C17 GCD     1      23.960  14.560  27.770  1.00  0.00            
ATOM     57  H27 GCD     1      23.920  15.250  26.910  1.00  0.00            
ATOM     58  C18 GCD     1      23.610  13.090  27.360  1.00  0.00            
ATOM     59  H28 GCD     1      24.380  12.640  26.720  1.00  0.00            
ATOM     60  H29 GCD     1      22.650  13.130  26.820  1.00  0.00            
ATOM     61  O14 GCD     1      23.480  12.300  28.530  1.00  0.00            
ATOM     62  H30 GCD     1      23.890  11.430  28.420  1.00  0.00            
ATOM     63  O15 GCD     1      23.140  17.240  28.120  1.00  0.00            
ATOM     64  C19 GCD     1      22.320  18.380  28.230  1.00  0.00            
ATOM     65  H31 GCD     1      22.190  18.680  29.270  1.00  0.00            
ATOM     66  C20 GCD     1      23.060  19.490  27.430  1.00  0.00            
ATOM     67  H32 GCD     1      23.420  19.060  26.480  1.00  0.00            
ATOM     68  O16 GCD     1      24.140  20.000  28.160  1.00  0.00            
ATOM     69  H33 GCD     1      24.840  19.380  27.940  1.00  0.00            
ATOM     70  C21 GCD     1      22.120  20.690  27.060  1.00  0.00            
ATOM     71  H34 GCD     1      21.900  21.200  28.010  1.00  0.00            
ATOM     72  O17 GCD     1      22.780  21.450  26.080  1.00  0.00            
ATOM     73  H35 GCD     1      23.690  21.130  26.050  1.00  0.00            
ATOM     74  C22 GCD     1      20.790  20.210  26.440  1.00  0.00            
ATOM     75  H36 GCD     1      20.020  20.990  26.470  1.00  0.00            
ATOM     76  O18 GCD     1      20.230  19.160  27.200  1.00  0.00            
ATOM     77  C23 GCD     1      21.010  18.050  27.500  1.00  0.00            
ATOM     78  H37 GCD     1      21.260  17.610  26.530  1.00  0.00            
ATOM     79  C24 GCD     1      20.110  17.090  28.270  1.00  0.00            
ATOM     80  H38 GCD     1      20.430  16.050  28.120  1.00  0.00            
ATOM     81  H39 GCD     1      19.100  17.170  27.850  1.00  0.00            
ATOM     82  O19 GCD     1      20.040  17.420  29.620  1.00  0.00            
ATOM     83  H40 GCD     1      19.260  17.960  29.810  1.00  0.00            
ATOM     84  O20 GCD     1      21.050  19.710  25.110  1.00  0.00            
ATOM     85  C25 GCD     1      20.120  20.230  24.120  1.00  0.00            
ATOM     86  H41 GCD     1      19.460  21.000  24.520  1.00  0.00            
ATOM     87  C26 GCD     1      20.940  20.840  23.030  1.00  0.00            
ATOM     88  H42 GCD     1      21.490  20.000  22.590  1.00  0.00            
ATOM     89  O21 GCD     1      21.780  21.830  23.540  1.00  0.00            
ATOM     90  H43 GCD     1      22.080  21.400  24.350  1.00  0.00            
ATOM     91  C27 GCD     1      20.060  21.400  21.890  1.00  0.00            
ATOM     92  H44 GCD     1      19.400  22.140  22.360  1.00  0.00            
ATOM     93  O22 GCD     1      20.940  22.080  20.870  1.00  0.00            
ATOM     94  H45 GCD     1      21.610  22.620  21.300  1.00  0.00            
ATOM     95  C28 GCD     1      19.200  20.250  21.350  1.00  0.00            
ATOM     96  H46 GCD     1      18.320  20.510  20.750  1.00  0.00            
ATOM     97  O23 GCD     1      18.560  19.610  22.430  1.00  0.00            
ATOM     98  C29 GCD     1      19.280  19.120  23.580  1.00  0.00            
ATOM     99  H47 GCD     1      19.950  18.330  23.220  1.00  0.00            
ATOM    100  C30 GCD     1      18.280  18.550  24.670  1.00  0.00            
ATOM    101  H48 GCD     1      18.790  18.240  25.590  1.00  0.00            
ATOM    102  H49 GCD     1      17.820  17.620  24.320  1.00  0.00            
ATOM    103  O24 GCD     1      17.260  19.600  24.950  1.00  0.00            
ATOM    104  H50 GCD     1      16.870  19.290  25.770  1.00  0.00            
ATOM    105  O25 GCD     1      20.130  19.330  20.710  1.00  0.00            
ATOM    106  C31 GCD     1      19.630  18.690  19.560  1.00  0.00            
ATOM    107  H51 GCD     1      18.550  18.870  19.430  1.00  0.00            
ATOM    108  C32 GCD     1      20.410  19.150  18.330  1.00  0.00            
ATOM    109  H52 GCD     1      21.470  18.950  18.530  1.00  0.00            
ATOM    110  O26 GCD     1      20.190  20.550  18.260  1.00  0.00            
ATOM    111  H53 GCD     1      20.300  20.960  19.130  1.00  0.00            
ATOM    112  C33 GCD     1      19.960  18.350  17.050  1.00  0.00            
ATOM    113  H54 GCD     1      18.870  18.480  16.960  1.00  0.00            
ATOM    114  O27 GCD     1      20.670  18.710  15.790  1.00  0.00            
ATOM    115  H55 GCD     1      20.310  19.560  15.490  1.00  0.00            
ATOM    116  C34 GCD     1      20.120  16.860  17.330  1.00  0.00            
ATOM    117  H56 GCD     1      19.710  16.300  16.480  1.00  0.00            
ATOM    118  O28 GCD     1      19.350  16.560  18.500  1.00  0.00            
ATOM    119  C35 GCD     1      19.870  17.150  19.680  1.00  0.00            
ATOM    120  H57 GCD     1      20.930  16.880  19.700  1.00  0.00            
ATOM    121  C36 GCD     1      19.240  16.490  20.920  1.00  0.00            
ATOM    122  H58 GCD     1      19.970  16.660  21.720  1.00  0.00            
ATOM    123  H59 GCD     1      19.230  15.400  20.740  1.00  0.00            
ATOM    124  O29 GCD     1      17.970  16.990  21.400  1.00  0.00            
ATOM    125  H60 GCD     1      18.200  17.850  21.780  1.00  0.00            
ATOM    126  O30 GCD     1      21.450  16.550  17.490  1.00  0.00            
ATOM    127  C37 GCD     1      22.020  15.660  16.520  1.00  0.00            
ATOM    128  H61 GCD     1      21.370  15.480  15.650  1.00  0.00            
ATOM    129  C38 GCD     1      23.390  16.240  16.110  1.00  0.00            
ATOM    130  H62 GCD     1      23.990  16.480  17.000  1.00  0.00            
ATOM    131  O31 GCD     1      23.160  17.430  15.340  1.00  0.00            
ATOM    132  H63 GCD     1      22.410  17.850  15.760  1.00  0.00            
ATOM    133  C39 GCD     1      24.140  15.180  15.250  1.00  0.00            
ATOM    134  H64 GCD     1      23.690  15.230  14.250  1.00  0.00            
ATOM    135  O32 GCD     1      25.520  15.630  15.000  1.00  0.00            
ATOM    136  H65 GCD     1      25.990  15.900  15.800  1.00  0.00            
ATOM    137  C40 GCD     1      24.150  13.760  15.920  1.00  0.00            
ATOM    138  H66 GCD     1      24.550  13.040  15.210  1.00  0.00            
ATOM    139  O33 GCD     1      22.790  13.460  16.260  1.00  0.00            
ATOM    140  C41 GCD     1      22.230  14.310  17.220  1.00  0.00            
ATOM    141  H67 GCD     1      22.800  14.420  18.160  1.00  0.00            
ATOM    142  C42 GCD     1      20.980  13.630  17.660  1.00  0.00            
ATOM    143  H68 GCD     1      20.560  14.220  18.490  1.00  0.00            
ATOM    144  H69 GCD     1      21.170  12.600  17.990  1.00  0.00            
ATOM    145  O34 GCD     1      20.010  13.520  16.650  1.00  0.00            
ATOM    146  H70 GCD     1      20.370  13.280  15.790  1.00  0.00            
ATOM    147  O35 GCD     1      24.900  13.770  17.110  1.00  0.00            
ATOM    148  C43 GCD     1      25.750  12.610  17.390  1.00  0.00            
ATOM    149  H71 GCD     1      25.490  11.860  16.640  1.00  0.00            
ATOM    150  C44 GCD     1      27.220  12.870  17.400  1.00  0.00            
ATOM    151  H72 GCD     1      27.410  13.630  18.170  1.00  0.00            
ATOM    152  O36 GCD     1      27.550  13.490  16.190  1.00  0.00            
ATOM    153  H73 GCD     1      26.930  14.230  16.100  1.00  0.00            
ATOM    154  C45 GCD     1      28.100  11.710  17.880  1.00  0.00            
ATOM    155  H74 GCD     1      28.000  10.910  17.130  1.00  0.00            
ATOM    156  O37 GCD     1      29.400  12.170  18.010  1.00  0.00            
ATOM    157  H75 GCD     1      29.900  11.350  18.090  1.00  0.00            
ATOM    158  C46 GCD     1      27.610  11.180  19.200  1.00  0.00            
ATOM    159  H76 GCD     1      28.070  10.230  19.470  1.00  0.00            
ATOM    160  O38 GCD     1      27.700  12.060  20.280  1.00  0.00            
ATOM    161  O39 GCD     1      26.220  10.910  19.020  1.00  0.00            
ATOM    162  C47 GCD     1      25.340  11.980  18.760  1.00  0.00            
ATOM    163  H77 GCD     1      25.480  12.720  19.560  1.00  0.00            
ATOM    164  C48 GCD     1      23.920  11.510  18.910  1.00  0.00            
ATOM    165  H78 GCD     1      23.310  12.380  19.190  1.00  0.00            
ATOM    166  H79 GCD     1      23.900  10.880  19.810  1.00  0.00            
ATOM    167  O40 GCD     1      23.310  10.850  17.850  1.00  0.00            
ATOM    168  H80 GCD     1      23.880  10.090  17.680  1.00  0.00            
ATOM    169  C1  CX6     2      22.340  22.490  17.040  1.00  0.00            
ATOM    170  C2  CX6     2      23.110  21.160  16.980  1.00  0.00            
ATOM    171  O1  CX6     2      23.620  20.930  18.280  1.00  0.00            
ATOM    172  C3  CX6     2      24.800  20.260  18.550  1.00  0.00            
ATOM    173  N1  CX6     2      25.670  19.870  17.600  1.00  0.00            
ATOM    174  C4  CX6     2      26.550  19.200  18.450  1.00  0.00            
ATOM    175  C5  CX6     2      27.790  18.670  18.040  1.00  0.00            
ATOM    176  C6  CX6     2      28.540  17.980  18.970  1.00  0.00            
ATOM    177  C7  CX6     2      28.100  17.930  20.340  1.00  0.00            
ATOM    178  C8  CX6     2      26.920  18.590  20.810  1.00  0.00            
ATOM    179  C9  CX6     2      26.640  18.620  22.300  1.00  0.00            
ATOM    180  O2  CX6     2      26.380  19.610  22.960  1.00  0.00            
ATOM    181  O3  CX6     2      27.140  17.570  23.010  1.00  0.00            
ATOM    182  C10 CX6     2      26.650  17.380  24.350  1.00  0.00            
ATOM    183  C11 CX6     2      26.740  15.870  24.640  1.00  0.00            
ATOM    184  O4  CX6     2      27.700  17.940  25.170  1.00  0.00            
ATOM    185  C12 CX6     2      27.380  18.140  26.470  1.00  0.00            
ATOM    186  O5  CX6     2      26.260  18.250  26.840  1.00  0.00            
ATOM    187  O6  CX6     2      28.460  18.450  27.210  1.00  0.00            
ATOM    188  C13 CX6     2      28.250  18.750  28.580  1.00  0.00            
ATOM    189  C14 CX6     2      29.610  18.540  29.350  1.00  0.00            
ATOM    190  C15 CX6     2      30.760  19.480  28.990  1.00  0.00            
ATOM    191  C16 CX6     2      30.280  20.920  29.120  1.00  0.00            
ATOM    192  C17 CX6     2      29.070  21.210  28.300  1.00  0.00            
ATOM    193  C18 CX6     2      27.890  20.280  28.610  1.00  0.00            
ATOM    194  C19 CX6     2      26.130  19.100  19.800  1.00  0.00            
ATOM    195  N2  CX6     2      24.950  19.760  19.880  1.00  0.00            
ATOM    196  C20 CX6     2      23.820  19.510  20.830  1.00  0.00            
ATOM    197  C21 CX6     2      23.580  18.080  21.360  1.00  0.00            
ATOM    198  C22 CX6     2      23.340  17.900  22.730  1.00  0.00            
ATOM    199  C23 CX6     2      23.090  16.550  23.190  1.00  0.00            
ATOM    200  C24 CX6     2      23.250  15.450  22.320  1.00  0.00            
ATOM    201  C25 CX6     2      23.260  14.060  22.770  1.00  0.00            
ATOM    202  C26 CX6     2      24.350  13.220  22.350  1.00  0.00            
ATOM    203  C27 CX6     2      24.550  12.010  22.910  1.00  0.00            
ATOM    204  C28 CX6     2      23.720  11.510  23.900  1.00  0.00            
ATOM    205  C29 CX6     2      22.570  12.190  24.260  1.00  0.00            
ATOM    206  C30 CX6     2      22.340  13.480  23.730  1.00  0.00            
ATOM    207  C31 CX6     2      21.090  14.080  24.140  1.00  0.00            
ATOM    208  N3  CX6     2      20.200  14.660  23.290  1.00  0.00            
ATOM    209  N4  CX6     2      19.110  14.840  24.010  1.00  0.00            
ATOM    210  N5  CX6     2      19.450  14.640  25.310  1.00  0.00            
ATOM    211  N6  CX6     2      20.680  14.110  25.430  1.00  0.00            
ATOM    212  C32 CX6     2      23.490  15.650  20.920  1.00  0.00            
ATOM    213  C33 CX6     2      23.600  17.000  20.490  1.00  0.00            
ATOM    214  H1  CX6     2      21.620  22.500  16.220  1.00  0.00            
ATOM    215  H2  CX6     2      21.900  22.570  18.040  1.00  0.00            
ATOM    216  H3  CX6     2      22.990  23.360  16.880  1.00  0.00            
ATOM    217  H4  CX6     2      23.860  21.160  16.190  1.00  0.00            
ATOM    218  H5  CX6     2      22.390  20.390  16.680  1.00  0.00            
ATOM    219  H6  CX6     2      28.080  18.800  17.000  1.00  0.00            
ATOM    220  H7  CX6     2      29.480  17.510  18.680  1.00  0.00            
ATOM    221  H8  CX6     2      28.750  17.530  21.110  1.00  0.00            
ATOM    222  H9  CX6     2      25.690  17.890  24.540  1.00  0.00            
ATOM    223  H10 CX6     2      27.730  15.520  24.320  1.00  0.00            
ATOM    224  H11 CX6     2      26.650  15.600  25.700  1.00  0.00            
ATOM    225  H12 CX6     2      25.940  15.310  24.130  1.00  0.00            
ATOM    226  H13 CX6     2      27.470  18.090  28.980  1.00  0.00            
ATOM    227  H14 CX6     2      29.950  17.500  29.270  1.00  0.00            
ATOM    228  H15 CX6     2      29.350  18.670  30.410  1.00  0.00            
ATOM    229  H16 CX6     2      31.050  19.320  27.940  1.00  0.00            
ATOM    230  H17 CX6     2      31.600  19.410  29.700  1.00  0.00            
ATOM    231  H18 CX6     2      31.090  21.530  28.710  1.00  0.00            
ATOM    232  H19 CX6     2      30.050  21.250  30.140  1.00  0.00            
ATOM    233  H20 CX6     2      29.290  21.100  27.230  1.00  0.00            
ATOM    234  H21 CX6     2      28.800  22.270  28.380  1.00  0.00            
ATOM    235  H22 CX6     2      27.380  20.500  29.550  1.00  0.00            
ATOM    236  H23 CX6     2      27.110  20.420  27.860  1.00  0.00            
ATOM    237  H24 CX6     2      22.880  19.870  20.390  1.00  0.00            
ATOM    238  H25 CX6     2      24.030  20.170  21.680  1.00  0.00            
ATOM    239  H26 CX6     2      23.370  18.710  23.450  1.00  0.00            
ATOM    240  H27 CX6     2      22.880  16.440  24.250  1.00  0.00            
ATOM    241  H28 CX6     2      25.110  13.650  21.710  1.00  0.00            
ATOM    242  H29 CX6     2      25.370  11.420  22.490  1.00  0.00            
ATOM    243  H30 CX6     2      24.090  10.550  24.260  1.00  0.00            
ATOM    244  H31 CX6     2      21.810  11.710  24.880  1.00  0.00            
ATOM    245  H32 CX6     2      18.810  14.880  26.050  1.00  0.00            
ATOM    246  H33 CX6     2      23.540  14.840  20.200  1.00  0.00            
ATOM    247  H34 CX6     2      23.770  17.170  19.430  1.00  0.00            
TER
ENDMDL
MODEL        1
ATOM      1  H1  GCD     1      26.110  30.950  13.490  1.00  0.00            
ATOM      2  O1  GCD     1      26.710  30.950  14.250  1.00  0.00            
ATOM      3  C1  GCD     1      25.990  30.640  15.380  1.00  0.00            
ATOM      4  H2  GCD     1      26.310  31.220  16.260  1.00  0.00            
ATOM      5  H3  GCD     1      24.920  30.800  15.240  1.00  0.00            
ATOM      6  C2  GCD     1      25.950  29.210  15.760  1.00  0.00            
ATOM      7  H4  GCD     1      25.230  28.970  16.550  1.00  0.00            
ATOM      8  C3  GCD     1      27.270  28.520  16.070  1.00  0.00            
ATOM      9  H5  GCD     1      27.840  28.700  15.150  1.00  0.00            
ATOM     10  C4  GCD     1      27.110  27.020  16.280  1.00  0.00            
ATOM     11  H6  GCD     1      26.770  26.800  17.290  1.00  0.00            
ATOM     12  O2  GCD     1      28.480  26.440  16.230  1.00  0.00            
ATOM     13  H7  GCD     1      28.690  26.630  15.310  1.00  0.00            
ATOM     14  C5  GCD     1      26.260  26.410  15.150  1.00  0.00            
ATOM     15  H8  GCD     1      26.810  26.410  14.200  1.00  0.00            
ATOM     16  O3  GCD     1      26.010  25.020  15.410  1.00  0.00            
ATOM     17  H9  GCD     1      25.560  24.960  16.270  1.00  0.00            
ATOM     18  C6  GCD     1      25.010  27.190  14.890  1.00  0.00            
ATOM     19  O4  GCD     1      25.290  28.560  14.700  1.00  0.00            
ATOM     20  H10 GCD     1      24.570  26.750  13.990  1.00  0.00            
ATOM     21  O5  GCD     1      24.180  27.110  16.010  1.00  0.00            
ATOM     22  C7  GCD     1      22.940  26.460  15.830  1.00  0.00            
ATOM     23  H11 GCD     1      23.000  25.730  15.010  1.00  0.00            
ATOM     24  C8  GCD     1      22.630  25.640  17.160  1.00  0.00            
ATOM     25  H12 GCD     1      22.580  26.310  18.040  1.00  0.00            
ATOM     26  O6  GCD     1      23.680  24.690  17.340  1.00  0.00            
ATOM     27  H13 GCD     1      23.430  24.330  18.200  1.00  0.00            
ATOM     28  C9  GCD     1      21.250  24.910  16.990  1.00  0.00            
ATOM     29  H14 GCD     1      21.440  24.160  16.210  1.00  0.00            
ATOM     30  O7  GCD     1      20.850  24.160  18.090  1.00  0.00            
ATOM     31  H15 GCD     1      20.530  24.860  18.670  1.00  0.00            
ATOM     32  C10 GCD     1      20.210  26.010  16.600  1.00  0.00            
ATOM     33  H16 GCD     1      19.300  25.440  16.370  1.00  0.00            
ATOM     34  O8  GCD     1      20.580  26.670  15.390  1.00  0.00            
ATOM     35  C11 GCD     1      21.770  27.410  15.550  1.00  0.00            
ATOM     36  H17 GCD     1      21.760  28.090  16.410  1.00  0.00            
ATOM     37  C12 GCD     1      21.920  28.180  14.280  1.00  0.00            
ATOM     38  H18 GCD     1      22.780  28.870  14.300  1.00  0.00            
ATOM     39  H19 GCD     1      21.030  28.780  14.080  1.00  0.00            
ATOM     40  O9  GCD     1      22.130  27.390  13.150  1.00  0.00            
ATOM     41  H20 GCD     1      21.940  27.860  12.330  1.00  0.00            
ATOM     42  O10 GCD     1      19.910  26.880  17.690  1.00  0.00            
ATOM     43  C13 GCD     1      18.570  27.310  17.950  1.00  0.00            
ATOM     44  H21 GCD     1      18.080  27.230  16.970  1.00  0.00            
ATOM     45  C14 GCD     1      17.840  26.320  18.890  1.00  0.00            
ATOM     46  H22 GCD     1      18.360  26.220  19.850  1.00  0.00            
ATOM     47  O11 GCD     1      17.650  25.070  18.200  1.00  0.00            
ATOM     48  H23 GCD     1      17.210  24.550  18.890  1.00  0.00            
ATOM     49  C15 GCD     1      16.450  26.870  19.280  1.00  0.00            
ATOM     50  H24 GCD     1      15.840  26.700  18.370  1.00  0.00            
ATOM     51  O12 GCD     1      15.680  26.110  20.230  1.00  0.00            
ATOM     52  H25 GCD     1      15.930  26.350  21.140  1.00  0.00            
ATOM     53  C16 GCD     1      16.570  28.360  19.610  1.00  0.00            
ATOM     54  H26 GCD     1      15.590  28.850  19.630  1.00  0.00            
ATOM     55  O13 GCD     1      17.290  29.100  18.660  1.00  0.00            
ATOM     56  C17 GCD     1      18.660  28.740  18.440  1.00  0.00            
ATOM     57  H27 GCD     1      19.280  28.680  19.350  1.00  0.00            
ATOM     58  C18 GCD     1      19.240  29.830  17.530  1.00  0.00            
ATOM     59  H28 GCD     1      20.270  29.520  17.280  1.00  0.00            
ATOM     60  H29 GCD     1      19.310  30.720  18.170  1.00  0.00            
ATOM     61  O14 GCD     1      18.640  29.980  16.240  1.00  0.00            
ATOM     62  H30 GCD     1      19.220  30.650  15.860  1.00  0.00            
ATOM     63  O15 GCD     1      17.200  28.510  20.820  1.00  0.00            
ATOM     64  C19 GCD     1      16.440  29.110  21.880  1.00  0.00            
ATOM     65  H31 GCD     1      15.430  29.310  21.490  1.00  0.00            
ATOM     66  C20 GCD     1      16.290  28.220  23.120  1.00  0.00            
ATOM     67  H32 GCD     1      17.290  27.800  23.290  1.00  0.00            
ATOM     68  O16 GCD     1      15.390  27.160  22.870  1.00  0.00            
ATOM     69  H33 GCD     1      15.360  26.670  23.700  1.00  0.00            
ATOM     70  C21 GCD     1      15.970  28.960  24.360  1.00  0.00            
ATOM     71  H34 GCD     1      14.960  29.390  24.330  1.00  0.00            
ATOM     72  O17 GCD     1      15.940  27.910  25.370  1.00  0.00            
ATOM     73  H35 GCD     1      16.860  27.790  25.630  1.00  0.00            
ATOM     74  C22 GCD     1      16.980  30.030  24.650  1.00  0.00            
ATOM     75  H36 GCD     1      16.730  30.610  25.550  1.00  0.00            
ATOM     76  O18 GCD     1      16.880  30.920  23.570  1.00  0.00            
ATOM     77  C23 GCD     1      17.090  30.390  22.180  1.00  0.00            
ATOM     78  H37 GCD     1      18.180  30.210  22.200  1.00  0.00            
ATOM     79  C24 GCD     1      16.670  31.400  21.220  1.00  0.00            
ATOM     80  H38 GCD     1      16.920  31.220  20.170  1.00  0.00            
ATOM     81  H39 GCD     1      17.070  32.370  21.540  1.00  0.00            
ATOM     82  O19 GCD     1      15.220  31.630  21.240  1.00  0.00            
ATOM     83  H40 GCD     1      15.040  32.230  20.510  1.00  0.00            
ATOM     84  O20 GCD     1      18.310  29.410  24.710  1.00  0.00            
ATOM     85  C25 GCD     1      18.790  29.200  26.070  1.00  0.00            
ATOM     86  H41 GCD     1      17.950  29.040  26.760  1.00  0.00            
ATOM     87  C26 GCD     1      19.420  27.740  25.960  1.00  0.00            
ATOM     88  H42 GCD     1      20.080  27.780  25.080  1.00  0.00            
ATOM     89  O21 GCD     1      18.340  26.750  25.840  1.00  0.00            
ATOM     90  H43 GCD     1      18.690  25.860  25.870  1.00  0.00            
ATOM     91  C27 GCD     1      20.280  27.470  27.220  1.00  0.00            
ATOM     92  H44 GCD     1      19.610  27.540  28.080  1.00  0.00            
ATOM     93  O22 GCD     1      20.970  26.220  27.160  1.00  0.00            
ATOM     94  H45 GCD     1      21.620  26.330  26.470  1.00  0.00            
ATOM     95  C28 GCD     1      21.330  28.570  27.420  1.00  0.00            
ATOM     96  H46 GCD     1      21.850  28.490  28.380  1.00  0.00            
ATOM     97  O23 GCD     1      20.580  29.740  27.460  1.00  0.00            
ATOM     98  C29 GCD     1      19.900  30.200  26.290  1.00  0.00            
ATOM     99  H47 GCD     1      20.670  30.240  25.510  1.00  0.00            
ATOM    100  C30 GCD     1      19.280  31.600  26.500  1.00  0.00            
ATOM    101  H48 GCD     1      18.580  31.670  25.660  1.00  0.00            
ATOM    102  H49 GCD     1      20.040  32.390  26.530  1.00  0.00            
ATOM    103  O24 GCD     1      18.500  31.640  27.650  1.00  0.00            
ATOM    104  H50 GCD     1      18.050  32.490  27.580  1.00  0.00            
ATOM    105  O25 GCD     1      22.260  28.580  26.260  1.00  0.00            
ATOM    106  C31 GCD     1      23.620  28.750  26.530  1.00  0.00            
ATOM    107  H51 GCD     1      23.840  28.550  27.590  1.00  0.00            
ATOM    108  C32 GCD     1      24.340  27.650  25.740  1.00  0.00            
ATOM    109  H52 GCD     1      24.090  27.850  24.690  1.00  0.00            
ATOM    110  O26 GCD     1      23.930  26.310  26.150  1.00  0.00            
ATOM    111  H53 GCD     1      24.080  26.260  27.100  1.00  0.00            
ATOM    112  C33 GCD     1      25.880  27.770  25.960  1.00  0.00            
ATOM    113  H54 GCD     1      25.990  27.580  27.030  1.00  0.00            
ATOM    114  O27 GCD     1      26.620  26.840  25.160  1.00  0.00            
ATOM    115  H55 GCD     1      26.580  27.210  24.270  1.00  0.00            
ATOM    116  C34 GCD     1      26.450  29.140  25.680  1.00  0.00            
ATOM    117  H56 GCD     1      27.440  29.240  26.140  1.00  0.00            
ATOM    118  O28 GCD     1      25.570  30.140  26.300  1.00  0.00            
ATOM    119  C35 GCD     1      24.120  30.120  26.090  1.00  0.00            
ATOM    120  H57 GCD     1      23.940  30.140  25.010  1.00  0.00            
ATOM    121  C36 GCD     1      23.420  31.350  26.750  1.00  0.00            
ATOM    122  H58 GCD     1      22.440  31.380  26.250  1.00  0.00            
ATOM    123  H59 GCD     1      23.910  32.260  26.370  1.00  0.00            
ATOM    124  O29 GCD     1      23.440  31.360  28.240  1.00  0.00            
ATOM    125  H60 GCD     1      24.330  31.480  28.580  1.00  0.00            
ATOM    126  O30 GCD     1      26.510  29.450  24.320  1.00  0.00            
ATOM    127  C37 GCD     1      27.290  30.570  23.950  1.00  0.00            
ATOM    128  H61 GCD     1      27.360  31.310  24.760  1.00  0.00            
ATOM    129  C38 GCD     1      28.720  30.140  23.680  1.00  0.00            
ATOM    130  H62 GCD     1      28.770  29.230  23.060  1.00  0.00            
ATOM    131  O31 GCD     1      29.280  29.660  24.910  1.00  0.00            
ATOM    132  H63 GCD     1      30.040  29.120  24.640  1.00  0.00            
ATOM    133  C39 GCD     1      29.510  31.240  23.070  1.00  0.00            
ATOM    134  H64 GCD     1      29.570  32.060  23.790  1.00  0.00            
ATOM    135  O32 GCD     1      30.760  30.760  22.730  1.00  0.00            
ATOM    136  H65 GCD     1      31.310  31.490  22.410  1.00  0.00            
ATOM    137  C40 GCD     1      28.730  31.800  21.870  1.00  0.00            
ATOM    138  H66 GCD     1      29.320  32.650  21.520  1.00  0.00            
ATOM    139  O33 GCD     1      27.480  32.290  22.290  1.00  0.00            
ATOM    140  C41 GCD     1      26.590  31.280  22.770  1.00  0.00            
ATOM    141  H67 GCD     1      26.560  30.500  21.990  1.00  0.00            
ATOM    142  C42 GCD     1      25.250  31.910  23.080  1.00  0.00            
ATOM    143  H68 GCD     1      24.500  31.120  23.170  1.00  0.00            
ATOM    144  H69 GCD     1      25.110  32.540  22.190  1.00  0.00            
ATOM    145  O34 GCD     1      25.300  32.770  24.170  1.00  0.00            
ATOM    146  H70 GCD     1      24.400  33.120  24.240  1.00  0.00            
ATOM    147  O35 GCD     1      28.530  30.800  20.900  1.00  0.00            
ATOM    148  C43 GCD     1      29.000  31.200  19.590  1.00  0.00            
ATOM    149  H71 GCD     1      29.680  32.050  19.530  1.00  0.00            
ATOM    150  C44 GCD     1      29.740  29.950  19.250  1.00  0.00            
ATOM    151  H72 GCD     1      29.240  28.990  19.440  1.00  0.00            
ATOM    152  O36 GCD     1      30.900  29.910  20.120  1.00  0.00            
ATOM    153  H73 GCD     1      30.630  30.090  21.030  1.00  0.00            
ATOM    154  C45 GCD     1      30.220  29.950  17.870  1.00  0.00            
ATOM    155  H74 GCD     1      30.780  30.880  17.710  1.00  0.00            
ATOM    156  O37 GCD     1      30.950  28.840  17.450  1.00  0.00            
ATOM    157  H75 GCD     1      30.400  28.050  17.560  1.00  0.00            
ATOM    158  C46 GCD     1      28.940  30.120  17.020  1.00  0.00            
ATOM    159  H76 GCD     1      29.210  30.110  15.960  1.00  0.00            
ATOM    160  O38 GCD     1      27.930  29.120  17.240  1.00  0.00            
ATOM    161  O39 GCD     1      28.320  31.380  17.400  1.00  0.00            
ATOM    162  C47 GCD     1      27.780  31.410  18.730  1.00  0.00            
ATOM    163  H77 GCD     1      27.060  30.620  18.970  1.00  0.00            
ATOM    164  C48 GCD     1      27.210  32.820  18.900  1.00  0.00            
ATOM    165  H78 GCD     1      28.040  33.480  18.650  1.00  0.00            
ATOM    166  H79 GCD     1      27.120  32.900  19.990  1.00  0.00            
ATOM    167  O40 GCD     1      26.070  33.200  18.040  1.00  0.00            
ATOM    168  H80 GCD     1      26.420  33.110  17.150  1.00  0.00            
ATOM    169  C1  CX6     2      30.090  26.490  21.220  1.00  0.00            
ATOM    170  C2  CX6     2      29.130  25.640  20.280  1.00  0.00            
ATOM    171  O1  CX6     2      27.790  26.010  20.680  1.00  0.00            
ATOM    172  C3  CX6     2      26.800  25.170  20.480  1.00  0.00            
ATOM    173  N1  CX6     2      26.890  24.130  19.720  1.00  0.00            
ATOM    174  C4  CX6     2      25.640  23.750  19.610  1.00  0.00            
ATOM    175  C5  CX6     2      25.250  22.540  19.030  1.00  0.00            
ATOM    176  C6  CX6     2      23.960  22.050  19.170  1.00  0.00            
ATOM    177  C7  CX6     2      23.020  22.770  19.890  1.00  0.00            
ATOM    178  C8  CX6     2      23.390  23.930  20.570  1.00  0.00            
ATOM    179  C9  CX6     2      22.400  24.650  21.530  1.00  0.00            
ATOM    180  O2  CX6     2      22.540  24.650  22.740  1.00  0.00            
ATOM    181  O3  CX6     2      21.160  24.530  20.950  1.00  0.00            
ATOM    182  C10 CX6     2      20.020  24.490  21.870  1.00  0.00            
ATOM    183  C11 CX6     2      19.750  25.900  22.510  1.00  0.00            
ATOM    184  O4  CX6     2      19.020  24.080  20.940  1.00  0.00            
ATOM    185  C12 CX6     2      17.800  23.730  21.340  1.00  0.00            
ATOM    186  O5  CX6     2      17.560  23.350  22.460  1.00  0.00            
ATOM    187  O6  CX6     2      17.120  23.240  20.290  1.00  0.00            
ATOM    188  C13 CX6     2      15.970  22.340  20.510  1.00  0.00            
ATOM    189  C14 CX6     2      15.430  22.130  19.100  1.00  0.00            
ATOM    190  C15 CX6     2      16.420  21.540  18.110  1.00  0.00            
ATOM    191  C16 CX6     2      17.090  20.260  18.710  1.00  0.00            
ATOM    192  C17 CX6     2      17.480  20.310  20.130  1.00  0.00            
ATOM    193  C18 CX6     2      16.500  21.010  21.050  1.00  0.00            
ATOM    194  C19 CX6     2      24.730  24.420  20.410  1.00  0.00            
ATOM    195  N2  CX6     2      25.530  25.430  20.920  1.00  0.00            
ATOM    196  C20 CX6     2      25.150  26.600  21.670  1.00  0.00            
ATOM    197  C21 CX6     2      24.380  27.710  20.910  1.00  0.00            
ATOM    198  C22 CX6     2      23.050  27.970  21.260  1.00  0.00            
ATOM    199  C23 CX6     2      22.330  28.910  20.540  1.00  0.00            
ATOM    200  C24 CX6     2      22.990  29.680  19.560  1.00  0.00            
ATOM    201  C25 CX6     2      22.340  30.810  18.870  1.00  0.00            
ATOM    202  C26 CX6     2      22.580  30.850  17.470  1.00  0.00            
ATOM    203  C27 CX6     2      22.060  31.910  16.710  1.00  0.00            
ATOM    204  C28 CX6     2      21.220  32.920  17.290  1.00  0.00            
ATOM    205  C29 CX6     2      20.980  32.870  18.680  1.00  0.00            
ATOM    206  C30 CX6     2      21.490  31.820  19.440  1.00  0.00            
ATOM    207  C31 CX6     2      21.250  31.860  20.860  1.00  0.00            
ATOM    208  N3  CX6     2      22.260  31.840  21.800  1.00  0.00            
ATOM    209  N4  CX6     2      21.700  32.140  22.910  1.00  0.00            
ATOM    210  N5  CX6     2      20.420  32.320  22.680  1.00  0.00            
ATOM    211  N6  CX6     2      20.070  32.130  21.400  1.00  0.00            
ATOM    212  C32 CX6     2      24.350  29.450  19.290  1.00  0.00            
ATOM    213  C33 CX6     2      25.060  28.440  19.970  1.00  0.00            
ATOM    214  H1  CX6     2      29.960  26.150  22.260  1.00  0.00            
ATOM    215  H2  CX6     2      31.150  26.340  20.990  1.00  0.00            
ATOM    216  H3  CX6     2      29.970  27.580  21.110  1.00  0.00            
ATOM    217  H4  CX6     2      29.250  24.570  20.440  1.00  0.00            
ATOM    218  H5  CX6     2      29.270  25.990  19.250  1.00  0.00            
ATOM    219  H6  CX6     2      25.970  21.860  18.570  1.00  0.00            
ATOM    220  H7  CX6     2      23.640  21.150  18.650  1.00  0.00            
ATOM    221  H8  CX6     2      22.010  22.370  19.950  1.00  0.00            
ATOM    222  H9  CX6     2      20.070  23.760  22.690  1.00  0.00            
ATOM    223  H10 CX6     2      18.950  25.910  23.260  1.00  0.00            
ATOM    224  H11 CX6     2      20.630  26.240  23.080  1.00  0.00            
ATOM    225  H12 CX6     2      19.480  26.580  21.700  1.00  0.00            
ATOM    226  H13 CX6     2      15.190  22.720  21.180  1.00  0.00            
ATOM    227  H14 CX6     2      15.260  23.150  18.710  1.00  0.00            
ATOM    228  H15 CX6     2      14.470  21.620  19.070  1.00  0.00            
ATOM    229  H16 CX6     2      17.130  22.300  17.760  1.00  0.00            
ATOM    230  H17 CX6     2      15.930  21.290  17.160  1.00  0.00            
ATOM    231  H18 CX6     2      18.010  20.130  18.110  1.00  0.00            
ATOM    232  H19 CX6     2      16.540  19.350  18.460  1.00  0.00            
ATOM    233  H20 CX6     2      18.430  20.850  20.210  1.00  0.00            
ATOM    234  H21 CX6     2      17.600  19.270  20.440  1.00  0.00            
ATOM    235  H22 CX6     2      15.630  20.350  21.180  1.00  0.00            
ATOM    236  H23 CX6     2      17.000  21.080  22.030  1.00  0.00            
ATOM    237  H24 CX6     2      26.050  26.990  22.160  1.00  0.00            
ATOM    238  H25 CX6     2      24.510  26.200  22.460  1.00  0.00            
ATOM    239  H26 CX6     2      22.570  27.410  22.060  1.00  0.00            
ATOM    240  H27 CX6     2      21.320  29.130  20.870  1.00  0.00            
ATOM    241  H28 CX6     2      23.260  30.100  17.080  1.00  0.00            
ATOM    242  H29 CX6     2      22.220  31.830  15.630  1.00  0.00            
ATOM    243  H30 CX6     2      20.710  33.640  16.660  1.00  0.00            
ATOM    244  H31 CX6     2      20.420  33.690  19.110  1.00  0.00            
ATOM    245  H32 CX6     2      19.820  32.770  23.360  1.00  0.00            
ATOM    246  H33 CX6     2      24.890  30.120  18.630  1.00  0.00            
ATOM    247  H34 CX6     2      26.050  28.080  19.710  1.00  0.00            
TER
ENDMDL
MODEL        1
ATOM      1  H1  GCD     1      26.520  25.200  11.100  1.00  0.00            
ATOM      2  O1  GCD     1      27.080  25.950  11.350  1.00  0.00            
ATOM      3  C1  GCD     1      26.400  26.440  12.520  1.00  0.00            
ATOM      4  H2  GCD     1      26.990  27.220  13.010  1.00  0.00            
ATOM      5  H3  GCD     1      25.390  26.810  12.300  1.00  0.00            
ATOM      6  C2  GCD     1      26.160  25.410  13.530  1.00  0.00            
ATOM      7  H4  GCD     1      25.630  25.850  14.380  1.00  0.00            
ATOM      8  C3  GCD     1      27.480  24.920  14.000  1.00  0.00            
ATOM      9  H5  GCD     1      28.140  24.770  13.130  1.00  0.00            
ATOM     10  C4  GCD     1      27.330  23.600  14.670  1.00  0.00            
ATOM     11  H6  GCD     1      26.870  23.660  15.660  1.00  0.00            
ATOM     12  O2  GCD     1      28.580  22.970  14.880  1.00  0.00            
ATOM     13  H7  GCD     1      28.450  22.080  15.200  1.00  0.00            
ATOM     14  C5  GCD     1      26.550  22.550  13.890  1.00  0.00            
ATOM     15  H8  GCD     1      27.060  22.290  12.960  1.00  0.00            
ATOM     16  O3  GCD     1      26.350  21.370  14.610  1.00  0.00            
ATOM     17  H9  GCD     1      25.750  21.650  15.310  1.00  0.00            
ATOM     18  C6  GCD     1      25.200  23.180  13.560  1.00  0.00            
ATOM     19  O4  GCD     1      25.460  24.340  12.850  1.00  0.00            
ATOM     20  H10 GCD     1      24.660  22.620  12.790  1.00  0.00            
ATOM     21  O5  GCD     1      24.460  23.420  14.760  1.00  0.00            
ATOM     22  C7  GCD     1      23.160  22.970  14.760  1.00  0.00            
ATOM     23  H11 GCD     1      22.860  22.410  13.870  1.00  0.00            
ATOM     24  C8  GCD     1      22.870  22.240  16.020  1.00  0.00            
ATOM     25  H12 GCD     1      23.210  22.820  16.880  1.00  0.00            
ATOM     26  O6  GCD     1      23.520  20.980  15.830  1.00  0.00            
ATOM     27  H13 GCD     1      23.550  20.570  16.710  1.00  0.00            
ATOM     28  C9  GCD     1      21.410  21.940  16.250  1.00  0.00            
ATOM     29  H14 GCD     1      21.190  21.150  15.520  1.00  0.00            
ATOM     30  O7  GCD     1      21.130  21.510  17.620  1.00  0.00            
ATOM     31  H15 GCD     1      21.200  22.250  18.220  1.00  0.00            
ATOM     32  C10 GCD     1      20.500  23.110  15.770  1.00  0.00            
ATOM     33  H16 GCD     1      19.510  22.710  15.520  1.00  0.00            
ATOM     34  O8  GCD     1      20.910  23.720  14.570  1.00  0.00            
ATOM     35  C11 GCD     1      22.230  24.130  14.540  1.00  0.00            
ATOM     36  H17 GCD     1      22.370  24.820  15.390  1.00  0.00            
ATOM     37  C12 GCD     1      22.420  25.020  13.290  1.00  0.00            
ATOM     38  H18 GCD     1      23.390  25.540  13.370  1.00  0.00            
ATOM     39  H19 GCD     1      21.720  25.870  13.220  1.00  0.00            
ATOM     40  O9  GCD     1      22.450  24.380  12.050  1.00  0.00            
ATOM     41  H20 GCD     1      22.920  24.950  11.430  1.00  0.00            
ATOM     42  O10 GCD     1      20.330  24.110  16.730  1.00  0.00            
ATOM     43  C13 GCD     1      19.010  24.650  16.740  1.00  0.00            
ATOM     44  H21 GCD     1      18.500  24.470  15.780  1.00  0.00            
ATOM     45  C14 GCD     1      18.070  23.980  17.770  1.00  0.00            
ATOM     46  H22 GCD     1      18.450  24.140  18.780  1.00  0.00            
ATOM     47  O11 GCD     1      17.930  22.560  17.650  1.00  0.00            
ATOM     48  H23 GCD     1      17.560  22.250  18.490  1.00  0.00            
ATOM     49  C15 GCD     1      16.730  24.770  17.810  1.00  0.00            
ATOM     50  H24 GCD     1      16.260  24.760  16.820  1.00  0.00            
ATOM     51  O12 GCD     1      15.790  24.340  18.830  1.00  0.00            
ATOM     52  H25 GCD     1      16.220  24.440  19.680  1.00  0.00            
ATOM     53  C16 GCD     1      16.970  26.230  18.060  1.00  0.00            
ATOM     54  H26 GCD     1      15.980  26.690  18.110  1.00  0.00            
ATOM     55  O13 GCD     1      17.840  26.810  17.140  1.00  0.00            
ATOM     56  C17 GCD     1      19.160  26.180  17.010  1.00  0.00            
ATOM     57  H27 GCD     1      19.780  26.330  17.910  1.00  0.00            
ATOM     58  C18 GCD     1      19.800  26.930  15.850  1.00  0.00            
ATOM     59  H28 GCD     1      20.790  26.530  15.580  1.00  0.00            
ATOM     60  H29 GCD     1      19.920  27.940  16.260  1.00  0.00            
ATOM     61  O14 GCD     1      19.050  26.870  14.610  1.00  0.00            
ATOM     62  H30 GCD     1      19.530  27.480  14.040  1.00  0.00            
ATOM     63  O15 GCD     1      17.620  26.290  19.330  1.00  0.00            
ATOM     64  C19 GCD     1      17.160  27.260  20.280  1.00  0.00            
ATOM     65  H31 GCD     1      16.110  27.540  20.130  1.00  0.00            
ATOM     66  C20 GCD     1      17.100  26.560  21.620  1.00  0.00            
ATOM     67  H32 GCD     1      18.040  26.040  21.850  1.00  0.00            
ATOM     68  O16 GCD     1      15.980  25.670  21.600  1.00  0.00            
ATOM     69  H33 GCD     1      15.210  26.150  21.270  1.00  0.00            
ATOM     70  C21 GCD     1      16.970  27.600  22.750  1.00  0.00            
ATOM     71  H34 GCD     1      16.000  28.110  22.710  1.00  0.00            
ATOM     72  O17 GCD     1      16.970  26.870  23.990  1.00  0.00            
ATOM     73  H35 GCD     1      17.820  26.470  24.210  1.00  0.00            
ATOM     74  C22 GCD     1      18.060  28.730  22.700  1.00  0.00            
ATOM     75  H36 GCD     1      17.980  29.500  23.470  1.00  0.00            
ATOM     76  O18 GCD     1      17.980  29.370  21.430  1.00  0.00            
ATOM     77  C23 GCD     1      18.160  28.460  20.290  1.00  0.00            
ATOM     78  H37 GCD     1      19.150  27.990  20.340  1.00  0.00            
ATOM     79  C24 GCD     1      18.040  29.320  19.030  1.00  0.00            
ATOM     80  H38 GCD     1      18.590  28.830  18.220  1.00  0.00            
ATOM     81  H39 GCD     1      18.580  30.270  19.020  1.00  0.00            
ATOM     82  O19 GCD     1      16.650  29.570  18.630  1.00  0.00            
ATOM     83  H40 GCD     1      16.630  30.310  18.010  1.00  0.00            
ATOM     84  O20 GCD     1      19.300  28.150  22.860  1.00  0.00            
ATOM     85  C25 GCD     1      19.800  28.050  24.180  1.00  0.00            
ATOM     86  H41 GCD     1      19.070  28.270  24.970  1.00  0.00            
ATOM     87  C26 GCD     1      20.410  26.580  24.370  1.00  0.00            
ATOM     88  H42 GCD     1      20.900  26.310  23.430  1.00  0.00            
ATOM     89  O21 GCD     1      19.290  25.740  24.580  1.00  0.00            
ATOM     90  H43 GCD     1      19.710  24.910  24.830  1.00  0.00            
ATOM     91  C27 GCD     1      21.380  26.510  25.540  1.00  0.00            
ATOM     92  H44 GCD     1      20.870  26.650  26.500  1.00  0.00            
ATOM     93  O22 GCD     1      21.990  25.220  25.530  1.00  0.00            
ATOM     94  H45 GCD     1      22.670  25.170  24.860  1.00  0.00            
ATOM     95  C28 GCD     1      22.450  27.600  25.370  1.00  0.00            
ATOM     96  H46 GCD     1      23.130  27.550  26.220  1.00  0.00            
ATOM     97  O23 GCD     1      21.780  28.820  25.400  1.00  0.00            
ATOM     98  C29 GCD     1      20.980  29.050  24.270  1.00  0.00            
ATOM     99  H47 GCD     1      21.670  28.920  23.430  1.00  0.00            
ATOM    100  C30 GCD     1      20.660  30.490  24.070  1.00  0.00            
ATOM    101  H48 GCD     1      20.260  30.590  23.050  1.00  0.00            
ATOM    102  H49 GCD     1      21.610  31.030  24.080  1.00  0.00            
ATOM    103  O24 GCD     1      19.780  30.930  25.070  1.00  0.00            
ATOM    104  H50 GCD     1      19.430  31.750  24.710  1.00  0.00            
ATOM    105  O25 GCD     1      23.150  27.260  24.170  1.00  0.00            
ATOM    106  C31 GCD     1      24.520  26.810  24.360  1.00  0.00            
ATOM    107  H51 GCD     1      24.640  26.440  25.390  1.00  0.00            
ATOM    108  C32 GCD     1      24.830  25.820  23.310  1.00  0.00            
ATOM    109  H52 GCD     1      24.790  26.270  22.310  1.00  0.00            
ATOM    110  O26 GCD     1      23.940  24.710  23.460  1.00  0.00            
ATOM    111  H53 GCD     1      24.280  23.870  23.120  1.00  0.00            
ATOM    112  C33 GCD     1      26.220  25.300  23.590  1.00  0.00            
ATOM    113  H54 GCD     1      26.370  25.040  24.650  1.00  0.00            
ATOM    114  O27 GCD     1      26.600  24.330  22.620  1.00  0.00            
ATOM    115  H55 GCD     1      27.430  23.920  22.890  1.00  0.00            
ATOM    116  C34 GCD     1      27.220  26.460  23.560  1.00  0.00            
ATOM    117  H56 GCD     1      28.190  26.010  23.810  1.00  0.00            
ATOM    118  O28 GCD     1      26.860  27.510  24.370  1.00  0.00            
ATOM    119  C35 GCD     1      25.510  27.960  24.240  1.00  0.00            
ATOM    120  H57 GCD     1      25.280  28.440  23.280  1.00  0.00            
ATOM    121  C36 GCD     1      25.250  28.990  25.350  1.00  0.00            
ATOM    122  H58 GCD     1      24.410  29.630  25.070  1.00  0.00            
ATOM    123  H59 GCD     1      26.050  29.740  25.330  1.00  0.00            
ATOM    124  O29 GCD     1      25.180  28.590  26.770  1.00  0.00            
ATOM    125  H60 GCD     1      24.810  29.360  27.230  1.00  0.00            
ATOM    126  O30 GCD     1      27.250  26.860  22.190  1.00  0.00            
ATOM    127  C37 GCD     1      28.220  27.730  21.840  1.00  0.00            
ATOM    128  H61 GCD     1      28.130  28.540  22.580  1.00  0.00            
ATOM    129  C38 GCD     1      29.580  27.000  21.660  1.00  0.00            
ATOM    130  H62 GCD     1      29.380  26.170  20.970  1.00  0.00            
ATOM    131  O31 GCD     1      30.160  26.580  22.940  1.00  0.00            
ATOM    132  H63 GCD     1      30.880  25.960  22.780  1.00  0.00            
ATOM    133  C39 GCD     1      30.520  27.940  20.880  1.00  0.00            
ATOM    134  H64 GCD     1      30.680  28.790  21.550  1.00  0.00            
ATOM    135  O32 GCD     1      31.770  27.340  20.570  1.00  0.00            
ATOM    136  H65 GCD     1      32.050  27.720  19.730  1.00  0.00            
ATOM    137  C40 GCD     1      29.850  28.430  19.610  1.00  0.00            
ATOM    138  H66 GCD     1      30.680  28.980  19.160  1.00  0.00            
ATOM    139  O33 GCD     1      28.650  29.120  19.870  1.00  0.00            
ATOM    140  C41 GCD     1      27.700  28.300  20.540  1.00  0.00            
ATOM    141  H67 GCD     1      27.490  27.430  19.900  1.00  0.00            
ATOM    142  C42 GCD     1      26.340  29.000  20.630  1.00  0.00            
ATOM    143  H68 GCD     1      25.590  28.420  21.190  1.00  0.00            
ATOM    144  H69 GCD     1      25.920  29.070  19.620  1.00  0.00            
ATOM    145  O34 GCD     1      26.460  30.330  21.210  1.00  0.00            
ATOM    146  H70 GCD     1      25.630  30.810  21.070  1.00  0.00            
ATOM    147  O35 GCD     1      29.640  27.370  18.660  1.00  0.00            
ATOM    148  C43 GCD     1      30.050  27.490  17.270  1.00  0.00            
ATOM    149  H71 GCD     1      30.910  28.150  17.110  1.00  0.00            
ATOM    150  C44 GCD     1      30.450  26.090  16.760  1.00  0.00            
ATOM    151  H72 GCD     1      29.690  25.350  17.040  1.00  0.00            
ATOM    152  O36 GCD     1      31.680  25.750  17.370  1.00  0.00            
ATOM    153  H73 GCD     1      31.930  24.840  17.190  1.00  0.00            
ATOM    154  C45 GCD     1      30.570  26.050  15.270  1.00  0.00            
ATOM    155  H74 GCD     1      31.350  26.740  14.920  1.00  0.00            
ATOM    156  O37 GCD     1      30.870  24.710  14.760  1.00  0.00            
ATOM    157  H75 GCD     1      30.120  24.140  14.980  1.00  0.00            
ATOM    158  C46 GCD     1      29.250  26.490  14.620  1.00  0.00            
ATOM    159  H76 GCD     1      29.490  26.510  13.560  1.00  0.00            
ATOM    160  O38 GCD     1      28.150  25.720  14.970  1.00  0.00            
ATOM    161  O39 GCD     1      29.130  27.800  15.010  1.00  0.00            
ATOM    162  C47 GCD     1      28.940  28.150  16.390  1.00  0.00            
ATOM    163  H77 GCD     1      28.000  27.750  16.780  1.00  0.00            
ATOM    164  C48 GCD     1      28.880  29.640  16.510  1.00  0.00            
ATOM    165  H78 GCD     1      29.800  30.040  16.070  1.00  0.00            
ATOM    166  H79 GCD     1      28.830  29.880  17.580  1.00  0.00            
ATOM    167  O40 GCD     1      27.890  30.260  15.820  1.00  0.00            
ATOM    168  H80 GCD     1      28.060  30.000  14.900  1.00  0.00            
ATOM    169  C1  CX6     2      29.530  23.410  19.860  1.00  0.00            
ATOM    170  C2  CX6     2      29.150  23.050  18.410  1.00  0.00            
ATOM    171  O1  CX6     2      27.810  23.370  18.070  1.00  0.00            
ATOM    172  C3  CX6     2      26.840  22.530  18.340  1.00  0.00            
ATOM    173  N1  CX6     2      26.830  21.370  17.770  1.00  0.00            
ATOM    174  C4  CX6     2      25.650  20.860  18.200  1.00  0.00            
ATOM    175  C5  CX6     2      25.170  19.550  17.880  1.00  0.00            
ATOM    176  C6  CX6     2      23.950  19.180  18.510  1.00  0.00            
ATOM    177  C7  CX6     2      23.200  20.060  19.300  1.00  0.00            
ATOM    178  C8  CX6     2      23.730  21.360  19.580  1.00  0.00            
ATOM    179  C9  CX6     2      23.070  22.230  20.680  1.00  0.00            
ATOM    180  O2  CX6     2      23.410  22.420  21.820  1.00  0.00            
ATOM    181  O3  CX6     2      21.820  22.520  20.170  1.00  0.00            
ATOM    182  C10 CX6     2      20.900  23.030  21.060  1.00  0.00            
ATOM    183  C11 CX6     2      20.920  24.570  20.990  1.00  0.00            
ATOM    184  O4  CX6     2      19.630  22.520  20.550  1.00  0.00            
ATOM    185  C12 CX6     2      18.570  22.620  21.340  1.00  0.00            
ATOM    186  O5  CX6     2      18.410  23.210  22.400  1.00  0.00            
ATOM    187  O6  CX6     2      17.590  22.000  20.670  1.00  0.00            
ATOM    188  C13 CX6     2      16.340  21.690  21.290  1.00  0.00            
ATOM    189  C14 CX6     2      15.390  21.270  20.150  1.00  0.00            
ATOM    190  C15 CX6     2      15.560  19.770  19.690  1.00  0.00            
ATOM    191  C16 CX6     2      15.750  18.680  20.820  1.00  0.00            
ATOM    192  C17 CX6     2      16.750  19.200  21.900  1.00  0.00            
ATOM    193  C18 CX6     2      16.430  20.620  22.410  1.00  0.00            
ATOM    194  C19 CX6     2      24.920  21.750  18.980  1.00  0.00            
ATOM    195  N2  CX6     2      25.680  22.860  19.070  1.00  0.00            
ATOM    196  C20 CX6     2      25.400  24.200  19.630  1.00  0.00            
ATOM    197  C21 CX6     2      24.900  25.200  18.650  1.00  0.00            
ATOM    198  C22 CX6     2      23.510  25.310  18.430  1.00  0.00            
ATOM    199  C23 CX6     2      23.030  26.370  17.730  1.00  0.00            
ATOM    200  C24 CX6     2      23.930  27.240  17.120  1.00  0.00            
ATOM    201  C25 CX6     2      23.430  28.430  16.350  1.00  0.00            
ATOM    202  C26 CX6     2      23.940  28.600  15.050  1.00  0.00            
ATOM    203  C27 CX6     2      23.650  29.720  14.340  1.00  0.00            
ATOM    204  C28 CX6     2      22.860  30.720  14.900  1.00  0.00            
ATOM    205  C29 CX6     2      22.550  30.670  16.260  1.00  0.00            
ATOM    206  C30 CX6     2      22.850  29.520  17.010  1.00  0.00            
ATOM    207  C31 CX6     2      22.540  29.480  18.400  1.00  0.00            
ATOM    208  N3  CX6     2      23.240  30.050  19.470  1.00  0.00            
ATOM    209  N4  CX6     2      22.560  29.770  20.550  1.00  0.00            
ATOM    210  N5  CX6     2      21.470  29.170  20.180  1.00  0.00            
ATOM    211  N6  CX6     2      21.350  28.960  18.830  1.00  0.00            
ATOM    212  C32 CX6     2      25.370  27.050  17.200  1.00  0.00            
ATOM    213  C33 CX6     2      25.790  26.030  18.040  1.00  0.00            
ATOM    214  H1  CX6     2      28.760  23.110  20.580  1.00  0.00            
ATOM    215  H2  CX6     2      30.450  22.950  20.230  1.00  0.00            
ATOM    216  H3  CX6     2      29.730  24.490  19.890  1.00  0.00            
ATOM    217  H4  CX6     2      29.330  21.980  18.230  1.00  0.00            
ATOM    218  H5  CX6     2      29.900  23.510  17.760  1.00  0.00            
ATOM    219  H6  CX6     2      25.670  18.900  17.170  1.00  0.00            
ATOM    220  H7  CX6     2      23.610  18.160  18.360  1.00  0.00            
ATOM    221  H8  CX6     2      22.280  19.690  19.740  1.00  0.00            
ATOM    222  H9  CX6     2      21.130  22.690  22.080  1.00  0.00            
ATOM    223  H10 CX6     2      19.970  24.870  21.440  1.00  0.00            
ATOM    224  H11 CX6     2      21.850  25.010  21.360  1.00  0.00            
ATOM    225  H12 CX6     2      20.840  24.780  19.920  1.00  0.00            
ATOM    226  H13 CX6     2      15.820  22.570  21.680  1.00  0.00            
ATOM    227  H14 CX6     2      15.550  21.910  19.270  1.00  0.00            
ATOM    228  H15 CX6     2      14.330  21.400  20.380  1.00  0.00            
ATOM    229  H16 CX6     2      16.340  19.740  18.920  1.00  0.00            
ATOM    230  H17 CX6     2      14.690  19.480  19.090  1.00  0.00            
ATOM    231  H18 CX6     2      16.170  17.750  20.450  1.00  0.00            
ATOM    232  H19 CX6     2      14.760  18.540  21.260  1.00  0.00            
ATOM    233  H20 CX6     2      17.730  19.350  21.410  1.00  0.00            
ATOM    234  H21 CX6     2      16.920  18.560  22.770  1.00  0.00            
ATOM    235  H22 CX6     2      15.490  20.690  22.980  1.00  0.00            
ATOM    236  H23 CX6     2      17.130  20.990  23.170  1.00  0.00            
ATOM    237  H24 CX6     2      26.350  24.580  20.000  1.00  0.00            
ATOM    238  H25 CX6     2      24.710  24.140  20.480  1.00  0.00            
ATOM    239  H26 CX6     2      22.820  24.670  18.970  1.00  0.00            
ATOM    240  H27 CX6     2      21.960  26.530  17.670  1.00  0.00            
ATOM    241  H28 CX6     2      24.590  27.830  14.650  1.00  0.00            
ATOM    242  H29 CX6     2      24.140  29.900  13.380  1.00  0.00            
ATOM    243  H30 CX6     2      22.780  31.620  14.300  1.00  0.00            
ATOM    244  H31 CX6     2      22.040  31.520  16.720  1.00  0.00            
ATOM    245  H32 CX6     2      20.800  28.810  20.860  1.00  0.00            
ATOM    246  H33 CX6     2      25.970  27.740  16.620  1.00  0.00            
ATOM    247  H34 CX6     2      26.840  25.850  18.250  1.00  0.00            
TER
ENDMDL
MODEL        1
ATOM      1  H1  GCD     1      15.630  24.060  15.290  1.00  0.00            
ATOM      2  O1  GCD     1      15.650  23.140  15.020  1.00  0.00            
ATOM      3  C1  GCD     1      16.250  22.350  16.000  1.00  0.00            
ATOM      4  H2  GCD     1      16.980  22.930  16.580  1.00  0.00            
ATOM      5  H3  GCD     1      15.470  22.030  16.700  1.00  0.00            
ATOM      6  C2  GCD     1      16.810  21.030  15.540  1.00  0.00            
ATOM      7  H4  GCD     1      17.430  20.590  16.340  1.00  0.00            
ATOM      8  C3  GCD     1      17.730  21.130  14.310  1.00  0.00            
ATOM      9  H5  GCD     1      17.200  21.620  13.490  1.00  0.00            
ATOM     10  C4  GCD     1      18.280  19.750  13.960  1.00  0.00            
ATOM     11  H6  GCD     1      18.740  19.310  14.860  1.00  0.00            
ATOM     12  O2  GCD     1      19.310  19.820  12.970  1.00  0.00            
ATOM     13  H7  GCD     1      19.470  19.030  12.440  1.00  0.00            
ATOM     14  C5  GCD     1      17.060  18.880  13.660  1.00  0.00            
ATOM     15  H8  GCD     1      16.450  19.280  12.840  1.00  0.00            
ATOM     16  O3  GCD     1      17.420  17.550  13.340  1.00  0.00            
ATOM     17  H9  GCD     1      18.000  17.280  14.060  1.00  0.00            
ATOM     18  C6  GCD     1      16.130  18.800  14.920  1.00  0.00            
ATOM     19  O4  GCD     1      15.770  20.150  15.300  1.00  0.00            
ATOM     20  H10 GCD     1      15.230  18.220  14.700  1.00  0.00            
ATOM     21  O5  GCD     1      16.860  18.190  15.990  1.00  0.00            
ATOM     22  C7  GCD     1      16.770  16.760  16.200  1.00  0.00            
ATOM     23  H11 GCD     1      16.220  16.400  15.320  1.00  0.00            
ATOM     24  C8  GCD     1      18.170  16.190  16.290  1.00  0.00            
ATOM     25  H12 GCD     1      18.670  16.740  17.110  1.00  0.00            
ATOM     26  O6  GCD     1      18.960  16.370  15.130  1.00  0.00            
ATOM     27  H13 GCD     1      19.900  16.370  15.330  1.00  0.00            
ATOM     28  C9  GCD     1      18.170  14.660  16.670  1.00  0.00            
ATOM     29  H14 GCD     1      17.550  14.000  16.050  1.00  0.00            
ATOM     30  O7  GCD     1      19.490  14.170  16.750  1.00  0.00            
ATOM     31  H15 GCD     1      19.780  14.400  17.640  1.00  0.00            
ATOM     32  C10 GCD     1      17.380  14.550  17.940  1.00  0.00            
ATOM     33  H16 GCD     1      17.220  13.540  18.320  1.00  0.00            
ATOM     34  O8  GCD     1      16.060  14.960  17.670  1.00  0.00            
ATOM     35  C11 GCD     1      16.000  16.370  17.470  1.00  0.00            
ATOM     36  H17 GCD     1      16.390  16.890  18.350  1.00  0.00            
ATOM     37  C12 GCD     1      14.530  16.690  17.330  1.00  0.00            
ATOM     38  H18 GCD     1      14.390  17.780  17.240  1.00  0.00            
ATOM     39  H19 GCD     1      14.060  16.280  18.240  1.00  0.00            
ATOM     40  O9  GCD     1      13.870  16.200  16.110  1.00  0.00            
ATOM     41  H20 GCD     1      12.920  16.250  16.200  1.00  0.00            
ATOM     42  O10 GCD     1      18.020  15.250  18.930  1.00  0.00            
ATOM     43  C13 GCD     1      18.510  14.520  19.990  1.00  0.00            
ATOM     44  H21 GCD     1      18.610  13.470  19.690  1.00  0.00            
ATOM     45  C14 GCD     1      19.960  14.920  20.300  1.00  0.00            
ATOM     46  H22 GCD     1      19.920  15.970  20.610  1.00  0.00            
ATOM     47  O11 GCD     1      20.770  14.720  19.160  1.00  0.00            
ATOM     48  H23 GCD     1      21.630  15.140  19.280  1.00  0.00            
ATOM     49  C15 GCD     1      20.320  14.190  21.560  1.00  0.00            
ATOM     50  H24 GCD     1      20.170  13.100  21.560  1.00  0.00            
ATOM     51  O12 GCD     1      21.670  14.500  21.930  1.00  0.00            
ATOM     52  H25 GCD     1      21.620  15.040  22.720  1.00  0.00            
ATOM     53  C16 GCD     1      19.370  14.500  22.710  1.00  0.00            
ATOM     54  H26 GCD     1      19.750  14.050  23.630  1.00  0.00            
ATOM     55  O13 GCD     1      18.140  13.940  22.360  1.00  0.00            
ATOM     56  C17 GCD     1      17.550  14.590  21.180  1.00  0.00            
ATOM     57  H27 GCD     1      17.480  15.660  21.430  1.00  0.00            
ATOM     58  C18 GCD     1      16.200  14.020  20.940  1.00  0.00            
ATOM     59  H28 GCD     1      15.610  14.520  20.160  1.00  0.00            
ATOM     60  H29 GCD     1      15.610  14.220  21.850  1.00  0.00            
ATOM     61  O14 GCD     1      16.120  12.600  20.660  1.00  0.00            
ATOM     62  H30 GCD     1      16.670  12.040  21.230  1.00  0.00            
ATOM     63  O15 GCD     1      19.300  15.850  23.030  1.00  0.00            
ATOM     64  C19 GCD     1      19.300  16.220  24.360  1.00  0.00            
ATOM     65  H31 GCD     1      18.880  15.460  25.030  1.00  0.00            
ATOM     66  C20 GCD     1      20.730  16.430  24.840  1.00  0.00            
ATOM     67  H32 GCD     1      21.220  17.210  24.240  1.00  0.00            
ATOM     68  O16 GCD     1      21.420  15.260  24.730  1.00  0.00            
ATOM     69  H33 GCD     1      22.090  15.250  25.430  1.00  0.00            
ATOM     70  C21 GCD     1      20.690  16.950  26.280  1.00  0.00            
ATOM     71  H34 GCD     1      20.290  16.150  26.920  1.00  0.00            
ATOM     72  O17 GCD     1      22.000  17.300  26.850  1.00  0.00            
ATOM     73  H35 GCD     1      22.420  17.950  26.280  1.00  0.00            
ATOM     74  C22 GCD     1      19.700  18.150  26.460  1.00  0.00            
ATOM     75  H36 GCD     1      19.490  18.330  27.520  1.00  0.00            
ATOM     76  O18 GCD     1      18.450  17.780  25.980  1.00  0.00            
ATOM     77  C23 GCD     1      18.460  17.530  24.560  1.00  0.00            
ATOM     78  H37 GCD     1      18.820  18.380  23.960  1.00  0.00            
ATOM     79  C24 GCD     1      17.010  17.310  24.170  1.00  0.00            
ATOM     80  H38 GCD     1      16.580  16.520  24.800  1.00  0.00            
ATOM     81  H39 GCD     1      16.920  17.020  23.110  1.00  0.00            
ATOM     82  O19 GCD     1      16.180  18.410  24.440  1.00  0.00            
ATOM     83  H40 GCD     1      16.590  19.190  24.050  1.00  0.00            
ATOM     84  O20 GCD     1      20.150  19.400  25.850  1.00  0.00            
ATOM     85  C25 GCD     1      20.840  20.350  26.550  1.00  0.00            
ATOM     86  H41 GCD     1      20.930  19.940  27.570  1.00  0.00            
ATOM     87  C26 GCD     1      22.240  20.650  26.010  1.00  0.00            
ATOM     88  H42 GCD     1      22.160  20.760  24.920  1.00  0.00            
ATOM     89  O21 GCD     1      23.200  19.580  26.230  1.00  0.00            
ATOM     90  H43 GCD     1      24.100  19.900  26.100  1.00  0.00            
ATOM     91  C27 GCD     1      22.830  21.870  26.730  1.00  0.00            
ATOM     92  H44 GCD     1      22.870  21.640  27.800  1.00  0.00            
ATOM     93  O22 GCD     1      24.120  22.150  26.270  1.00  0.00            
ATOM     94  H45 GCD     1      24.070  22.770  25.540  1.00  0.00            
ATOM     95  C28 GCD     1      21.870  23.060  26.520  1.00  0.00            
ATOM     96  H46 GCD     1      22.210  23.900  27.140  1.00  0.00            
ATOM     97  O23 GCD     1      20.640  22.780  27.130  1.00  0.00            
ATOM     98  C29 GCD     1      19.970  21.660  26.580  1.00  0.00            
ATOM     99  H47 GCD     1      19.600  21.860  25.570  1.00  0.00            
ATOM    100  C30 GCD     1      18.690  21.520  27.370  1.00  0.00            
ATOM    101  H48 GCD     1      18.980  21.300  28.400  1.00  0.00            
ATOM    102  H49 GCD     1      18.190  20.650  26.910  1.00  0.00            
ATOM    103  O24 GCD     1      17.780  22.690  27.260  1.00  0.00            
ATOM    104  H50 GCD     1      18.270  23.350  27.780  1.00  0.00            
ATOM    105  O25 GCD     1      21.810  23.370  25.140  1.00  0.00            
ATOM    106  C31 GCD     1      21.930  24.750  24.700  1.00  0.00            
ATOM    107  H51 GCD     1      22.050  25.470  25.520  1.00  0.00            
ATOM    108  C32 GCD     1      23.270  24.820  23.970  1.00  0.00            
ATOM    109  H52 GCD     1      23.340  24.090  23.160  1.00  0.00            
ATOM    110  O26 GCD     1      24.340  24.620  24.920  1.00  0.00            
ATOM    111  H53 GCD     1      25.190  24.680  24.470  1.00  0.00            
ATOM    112  C33 GCD     1      23.440  26.210  23.340  1.00  0.00            
ATOM    113  H54 GCD     1      23.530  26.960  24.130  1.00  0.00            
ATOM    114  O27 GCD     1      24.610  26.170  22.420  1.00  0.00            
ATOM    115  H55 GCD     1      25.420  25.850  22.840  1.00  0.00            
ATOM    116  C34 GCD     1      22.150  26.600  22.580  1.00  0.00            
ATOM    117  H56 GCD     1      22.140  27.640  22.240  1.00  0.00            
ATOM    118  O28 GCD     1      21.060  26.490  23.480  1.00  0.00            
ATOM    119  C35 GCD     1      20.770  25.180  23.830  1.00  0.00            
ATOM    120  H57 GCD     1      20.630  24.490  22.990  1.00  0.00            
ATOM    121  C36 GCD     1      19.500  25.260  24.690  1.00  0.00            
ATOM    122  H58 GCD     1      19.290  24.200  24.880  1.00  0.00            
ATOM    123  H59 GCD     1      18.690  25.660  24.060  1.00  0.00            
ATOM    124  O29 GCD     1      19.640  26.050  25.880  1.00  0.00            
ATOM    125  H60 GCD     1      20.070  26.840  25.530  1.00  0.00            
ATOM    126  O30 GCD     1      22.060  25.600  21.550  1.00  0.00            
ATOM    127  C37 GCD     1      21.940  26.330  20.220  1.00  0.00            
ATOM    128  H61 GCD     1      22.000  27.410  20.400  1.00  0.00            
ATOM    129  C38 GCD     1      23.020  25.720  19.300  1.00  0.00            
ATOM    130  H62 GCD     1      23.030  24.630  19.430  1.00  0.00            
ATOM    131  O31 GCD     1      24.350  26.190  19.720  1.00  0.00            
ATOM    132  H63 GCD     1      24.280  26.040  20.670  1.00  0.00            
ATOM    133  C39 GCD     1      22.810  26.280  17.850  1.00  0.00            
ATOM    134  H64 GCD     1      23.070  27.340  17.980  1.00  0.00            
ATOM    135  O32 GCD     1      23.660  25.610  16.900  1.00  0.00            
ATOM    136  H65 GCD     1      23.210  24.790  16.650  1.00  0.00            
ATOM    137  C40 GCD     1      21.310  26.160  17.430  1.00  0.00            
ATOM    138  H66 GCD     1      21.130  26.890  16.630  1.00  0.00            
ATOM    139  O33 GCD     1      20.360  26.570  18.440  1.00  0.00            
ATOM    140  C41 GCD     1      20.550  25.930  19.740  1.00  0.00            
ATOM    141  H67 GCD     1      20.400  24.860  19.550  1.00  0.00            
ATOM    142  C42 GCD     1      19.360  26.380  20.680  1.00  0.00            
ATOM    143  H68 GCD     1      19.370  25.770  21.590  1.00  0.00            
ATOM    144  H69 GCD     1      18.450  26.110  20.120  1.00  0.00            
ATOM    145  O34 GCD     1      19.460  27.750  20.960  1.00  0.00            
ATOM    146  H70 GCD     1      19.420  28.280  20.150  1.00  0.00            
ATOM    147  O35 GCD     1      21.080  24.810  17.000  1.00  0.00            
ATOM    148  C43 GCD     1      20.620  24.670  15.680  1.00  0.00            
ATOM    149  H71 GCD     1      20.970  25.520  15.080  1.00  0.00            
ATOM    150  C44 GCD     1      21.300  23.370  15.240  1.00  0.00            
ATOM    151  H72 GCD     1      21.080  22.490  15.860  1.00  0.00            
ATOM    152  O36 GCD     1      22.700  23.490  15.140  1.00  0.00            
ATOM    153  H73 GCD     1      23.120  22.660  14.870  1.00  0.00            
ATOM    154  C45 GCD     1      20.730  23.050  13.840  1.00  0.00            
ATOM    155  H74 GCD     1      21.120  23.800  13.140  1.00  0.00            
ATOM    156  O37 GCD     1      21.350  21.880  13.240  1.00  0.00            
ATOM    157  H75 GCD     1      20.860  21.090  13.510  1.00  0.00            
ATOM    158  C46 GCD     1      19.250  23.030  13.840  1.00  0.00            
ATOM    159  H76 GCD     1      18.870  22.850  12.830  1.00  0.00            
ATOM    160  O38 GCD     1      18.830  21.940  14.790  1.00  0.00            
ATOM    161  O39 GCD     1      18.780  24.260  14.290  1.00  0.00            
ATOM    162  C47 GCD     1      19.110  24.650  15.600  1.00  0.00            
ATOM    163  H77 GCD     1      18.660  23.960  16.320  1.00  0.00            
ATOM    164  C48 GCD     1      18.520  25.980  16.050  1.00  0.00            
ATOM    165  H78 GCD     1      19.010  26.870  15.620  1.00  0.00            
ATOM    166  H79 GCD     1      18.500  26.170  17.130  1.00  0.00            
ATOM    167  O40 GCD     1      17.080  26.030  15.740  1.00  0.00            
ATOM    168  H80 GCD     1      16.600  25.570  16.440  1.00  0.00            
ATOM    169  C1  CX6     2      26.430  18.910  25.600  1.00  0.00            
ATOM    170  C2  CX6     2      25.810  19.030  24.200  1.00  0.00            
ATOM    171  O1  CX6     2      25.310  20.380  24.130  1.00  0.00            
ATOM    172  C3  CX6     2      24.940  20.990  23.050  1.00  0.00            
ATOM    173  N1  CX6     2      25.740  21.960  22.550  1.00  0.00            
ATOM    174  C4  CX6     2      25.180  22.090  21.330  1.00  0.00            
ATOM    175  C5  CX6     2      25.660  22.980  20.330  1.00  0.00            
ATOM    176  C6  CX6     2      25.080  22.900  19.050  1.00  0.00            
ATOM    177  C7  CX6     2      24.180  21.890  18.700  1.00  0.00            
ATOM    178  C8  CX6     2      23.740  20.990  19.660  1.00  0.00            
ATOM    179  C9  CX6     2      23.030  19.760  19.290  1.00  0.00            
ATOM    180  O2  CX6     2      23.580  18.680  19.490  1.00  0.00            
ATOM    181  O3  CX6     2      22.050  19.930  18.440  1.00  0.00            
ATOM    182  C10 CX6     2      21.510  18.910  17.600  1.00  0.00            
ATOM    183  C11 CX6     2      20.260  19.580  17.050  1.00  0.00            
ATOM    184  O4  CX6     2      22.590  18.780  16.650  1.00  0.00            
ATOM    185  C12 CX6     2      22.490  17.610  15.940  1.00  0.00            
ATOM    186  O5  CX6     2      21.450  16.960  16.020  1.00  0.00            
ATOM    187  O6  CX6     2      23.290  17.700  14.820  1.00  0.00            
ATOM    188  C13 CX6     2      23.230  16.800  13.750  1.00  0.00            
ATOM    189  C14 CX6     2      23.700  17.570  12.490  1.00  0.00            
ATOM    190  C15 CX6     2      25.310  17.700  12.430  1.00  0.00            
ATOM    191  C16 CX6     2      26.050  16.340  12.640  1.00  0.00            
ATOM    192  C17 CX6     2      25.620  15.730  14.000  1.00  0.00            
ATOM    193  C18 CX6     2      24.110  15.540  14.130  1.00  0.00            
ATOM    194  C19 CX6     2      24.250  21.130  20.960  1.00  0.00            
ATOM    195  N2  CX6     2      24.040  20.360  22.150  1.00  0.00            
ATOM    196  C20 CX6     2      23.070  19.290  22.510  1.00  0.00            
ATOM    197  C21 CX6     2      21.600  19.540  22.080  1.00  0.00            
ATOM    198  C22 CX6     2      20.810  18.550  21.410  1.00  0.00            
ATOM    199  C23 CX6     2      19.500  18.800  21.050  1.00  0.00            
ATOM    200  C24 CX6     2      18.930  20.110  21.250  1.00  0.00            
ATOM    201  C25 CX6     2      17.590  20.410  20.730  1.00  0.00            
ATOM    202  C26 CX6     2      17.140  19.800  19.490  1.00  0.00            
ATOM    203  C27 CX6     2      15.900  20.060  18.920  1.00  0.00            
ATOM    204  C28 CX6     2      14.960  20.770  19.580  1.00  0.00            
ATOM    205  C29 CX6     2      15.330  21.320  20.850  1.00  0.00            
ATOM    206  C30 CX6     2      16.610  21.210  21.360  1.00  0.00            
ATOM    207  C31 CX6     2      16.870  21.840  22.620  1.00  0.00            
ATOM    208  N3  CX6     2      17.000  23.200  22.750  1.00  0.00            
ATOM    209  N4  CX6     2      17.190  23.510  24.050  1.00  0.00            
ATOM    210  N5  CX6     2      17.120  22.330  24.700  1.00  0.00            
ATOM    211  N6  CX6     2      16.800  21.330  23.850  1.00  0.00            
ATOM    212  C32 CX6     2      19.780  21.080  21.780  1.00  0.00            
ATOM    213  C33 CX6     2      21.060  20.820  22.170  1.00  0.00            
ATOM    214  H1  CX6     2      26.740  17.860  25.710  1.00  0.00            
ATOM    215  H2  CX6     2      27.330  19.540  25.700  1.00  0.00            
ATOM    216  H3  CX6     2      25.750  19.260  26.380  1.00  0.00            
ATOM    217  H4  CX6     2      25.010  18.330  23.950  1.00  0.00            
ATOM    218  H5  CX6     2      26.600  19.030  23.440  1.00  0.00            
ATOM    219  H6  CX6     2      26.490  23.630  20.570  1.00  0.00            
ATOM    220  H7  CX6     2      25.230  23.680  18.320  1.00  0.00            
ATOM    221  H8  CX6     2      23.720  21.910  17.710  1.00  0.00            
ATOM    222  H9  CX6     2      21.310  17.980  18.150  1.00  0.00            
ATOM    223  H10 CX6     2      20.410  20.450  16.410  1.00  0.00            
ATOM    224  H11 CX6     2      19.620  18.870  16.510  1.00  0.00            
ATOM    225  H12 CX6     2      19.680  19.950  17.910  1.00  0.00            
ATOM    226  H13 CX6     2      22.170  16.510  13.690  1.00  0.00            
ATOM    227  H14 CX6     2      23.210  18.550  12.460  1.00  0.00            
ATOM    228  H15 CX6     2      23.440  17.140  11.510  1.00  0.00            
ATOM    229  H16 CX6     2      25.710  18.480  13.090  1.00  0.00            
ATOM    230  H17 CX6     2      25.590  18.050  11.420  1.00  0.00            
ATOM    231  H18 CX6     2      27.120  16.540  12.630  1.00  0.00            
ATOM    232  H19 CX6     2      25.740  15.660  11.830  1.00  0.00            
ATOM    233  H20 CX6     2      25.980  16.370  14.810  1.00  0.00            
ATOM    234  H21 CX6     2      26.090  14.750  14.110  1.00  0.00            
ATOM    235  H22 CX6     2      23.760  14.680  13.560  1.00  0.00            
ATOM    236  H23 CX6     2      23.880  15.310  15.180  1.00  0.00            
ATOM    237  H24 CX6     2      23.090  19.160  23.600  1.00  0.00            
ATOM    238  H25 CX6     2      23.380  18.370  22.000  1.00  0.00            
ATOM    239  H26 CX6     2      21.230  17.580  21.170  1.00  0.00            
ATOM    240  H27 CX6     2      19.000  18.060  20.440  1.00  0.00            
ATOM    241  H28 CX6     2      17.840  19.140  19.000  1.00  0.00            
ATOM    242  H29 CX6     2      15.670  19.700  17.930  1.00  0.00            
ATOM    243  H30 CX6     2      13.930  20.840  19.220  1.00  0.00            
ATOM    244  H31 CX6     2      14.590  21.800  21.490  1.00  0.00            
ATOM    245  H32 CX6     2      17.190  22.280  25.700  1.00  0.00            
ATOM    246  H33 CX6     2      19.490  22.120  21.910  1.00  0.00            
ATOM    247  H34 CX6     2      21.590  21.610  22.700  1.00  0.00            
TER
ENDMDL
MODEL        1
ATOM      1  H1  GCD     1      27.220  32.900  17.260  1.00  0.00            
ATOM      2  O1  GCD     1      27.060  33.320  18.110  1.00  0.00            
ATOM      3  C1  GCD     1      26.910  32.310  19.080  1.00  0.00            
ATOM      4  H2  GCD     1      26.690  32.770  20.050  1.00  0.00            
ATOM      5  H3  GCD     1      26.020  31.720  18.800  1.00  0.00            
ATOM      6  C2  GCD     1      28.190  31.480  19.250  1.00  0.00            
ATOM      7  H4  GCD     1      28.090  30.640  19.940  1.00  0.00            
ATOM      8  C3  GCD     1      29.440  32.260  19.670  1.00  0.00            
ATOM      9  H5  GCD     1      29.620  33.110  19.000  1.00  0.00            
ATOM     10  C4  GCD     1      30.560  31.250  19.800  1.00  0.00            
ATOM     11  H6  GCD     1      30.330  30.560  20.630  1.00  0.00            
ATOM     12  O2  GCD     1      31.820  31.880  20.070  1.00  0.00            
ATOM     13  H7  GCD     1      31.560  32.250  20.930  1.00  0.00            
ATOM     14  C5  GCD     1      30.720  30.430  18.450  1.00  0.00            
ATOM     15  H8  GCD     1      31.110  31.030  17.620  1.00  0.00            
ATOM     16  O3  GCD     1      31.720  29.450  18.650  1.00  0.00            
ATOM     17  H9  GCD     1      31.230  28.920  19.290  1.00  0.00            
ATOM     18  C6  GCD     1      29.410  29.880  17.960  1.00  0.00            
ATOM     19  O4  GCD     1      28.430  30.870  18.010  1.00  0.00            
ATOM     20  H10 GCD     1      29.460  29.570  16.910  1.00  0.00            
ATOM     21  O5  GCD     1      29.080  28.720  18.830  1.00  0.00            
ATOM     22  C7  GCD     1      29.170  27.430  18.190  1.00  0.00            
ATOM     23  H11 GCD     1      29.780  27.520  17.280  1.00  0.00            
ATOM     24  C8  GCD     1      29.680  26.460  19.270  1.00  0.00            
ATOM     25  H12 GCD     1      29.080  26.760  20.140  1.00  0.00            
ATOM     26  O6  GCD     1      31.060  26.750  19.560  1.00  0.00            
ATOM     27  H13 GCD     1      31.510  25.930  19.810  1.00  0.00            
ATOM     28  C9  GCD     1      29.420  24.990  18.940  1.00  0.00            
ATOM     29  H14 GCD     1      29.910  24.720  17.990  1.00  0.00            
ATOM     30  O7  GCD     1      29.870  24.070  19.970  1.00  0.00            
ATOM     31  H15 GCD     1      30.820  24.050  20.120  1.00  0.00            
ATOM     32  C10 GCD     1      27.960  24.820  18.690  1.00  0.00            
ATOM     33  H16 GCD     1      27.790  23.790  18.350  1.00  0.00            
ATOM     34  O8  GCD     1      27.570  25.640  17.600  1.00  0.00            
ATOM     35  C11 GCD     1      27.670  27.100  17.850  1.00  0.00            
ATOM     36  H17 GCD     1      27.070  27.420  18.710  1.00  0.00            
ATOM     37  C12 GCD     1      27.230  27.800  16.540  1.00  0.00            
ATOM     38  H18 GCD     1      27.360  28.870  16.750  1.00  0.00            
ATOM     39  H19 GCD     1      26.160  27.600  16.370  1.00  0.00            
ATOM     40  O9  GCD     1      28.030  27.350  15.390  1.00  0.00            
ATOM     41  H20 GCD     1      28.170  26.400  15.370  1.00  0.00            
ATOM     42  O10 GCD     1      27.160  25.120  19.860  1.00  0.00            
ATOM     43  C13 GCD     1      26.200  24.120  20.140  1.00  0.00            
ATOM     44  H21 GCD     1      26.030  23.410  19.320  1.00  0.00            
ATOM     45  C14 GCD     1      26.760  23.250  21.350  1.00  0.00            
ATOM     46  H22 GCD     1      27.050  23.910  22.180  1.00  0.00            
ATOM     47  O11 GCD     1      27.890  22.440  20.890  1.00  0.00            
ATOM     48  H23 GCD     1      28.510  23.130  20.630  1.00  0.00            
ATOM     49  C15 GCD     1      25.660  22.400  21.790  1.00  0.00            
ATOM     50  H24 GCD     1      25.540  21.650  21.010  1.00  0.00            
ATOM     51  O12 GCD     1      25.950  21.720  23.050  1.00  0.00            
ATOM     52  H25 GCD     1      25.790  22.380  23.740  1.00  0.00            
ATOM     53  C16 GCD     1      24.320  23.170  21.970  1.00  0.00            
ATOM     54  H26 GCD     1      23.450  22.540  22.170  1.00  0.00            
ATOM     55  O13 GCD     1      23.920  23.790  20.730  1.00  0.00            
ATOM     56  C17 GCD     1      24.880  24.800  20.350  1.00  0.00            
ATOM     57  H27 GCD     1      25.030  25.590  21.100  1.00  0.00            
ATOM     58  C18 GCD     1      24.360  25.450  19.070  1.00  0.00            
ATOM     59  H28 GCD     1      23.970  24.710  18.360  1.00  0.00            
ATOM     60  H29 GCD     1      25.110  26.080  18.580  1.00  0.00            
ATOM     61  O14 GCD     1      23.170  26.110  19.250  1.00  0.00            
ATOM     62  H30 GCD     1      22.970  26.700  18.520  1.00  0.00            
ATOM     63  O15 GCD     1      24.570  24.110  23.040  1.00  0.00            
ATOM     64  C19 GCD     1      23.640  24.060  24.100  1.00  0.00            
ATOM     65  H31 GCD     1      23.110  23.100  24.050  1.00  0.00            
ATOM     66  C20 GCD     1      24.440  24.160  25.410  1.00  0.00            
ATOM     67  H32 GCD     1      24.930  25.150  25.490  1.00  0.00            
ATOM     68  O16 GCD     1      25.320  23.080  25.520  1.00  0.00            
ATOM     69  H33 GCD     1      25.990  23.290  26.190  1.00  0.00            
ATOM     70  C21 GCD     1      23.520  24.060  26.620  1.00  0.00            
ATOM     71  H34 GCD     1      22.890  23.170  26.500  1.00  0.00            
ATOM     72  O17 GCD     1      24.160  23.980  27.880  1.00  0.00            
ATOM     73  H35 GCD     1      24.500  23.080  27.890  1.00  0.00            
ATOM     74  C22 GCD     1      22.400  25.210  26.550  1.00  0.00            
ATOM     75  H36 GCD     1      21.580  24.870  27.190  1.00  0.00            
ATOM     76  O18 GCD     1      21.970  25.370  25.210  1.00  0.00            
ATOM     77  C23 GCD     1      22.740  25.290  24.030  1.00  0.00            
ATOM     78  H37 GCD     1      23.410  26.150  23.950  1.00  0.00            
ATOM     79  C24 GCD     1      21.840  25.240  22.870  1.00  0.00            
ATOM     80  H38 GCD     1      21.240  24.340  22.990  1.00  0.00            
ATOM     81  H39 GCD     1      22.470  25.200  21.970  1.00  0.00            
ATOM     82  O19 GCD     1      21.140  26.470  22.770  1.00  0.00            
ATOM     83  H40 GCD     1      21.800  27.170  22.730  1.00  0.00            
ATOM     84  O20 GCD     1      22.850  26.450  26.980  1.00  0.00            
ATOM     85  C25 GCD     1      21.900  27.340  27.480  1.00  0.00            
ATOM     86  H41 GCD     1      20.900  26.880  27.430  1.00  0.00            
ATOM     87  C26 GCD     1      22.250  27.570  28.880  1.00  0.00            
ATOM     88  H42 GCD     1      23.220  28.090  28.910  1.00  0.00            
ATOM     89  O21 GCD     1      22.350  26.280  29.520  1.00  0.00            
ATOM     90  H43 GCD     1      22.630  25.650  28.840  1.00  0.00            
ATOM     91  C27 GCD     1      21.290  28.570  29.540  1.00  0.00            
ATOM     92  H44 GCD     1      20.380  27.960  29.680  1.00  0.00            
ATOM     93  O22 GCD     1      21.760  29.080  30.820  1.00  0.00            
ATOM     94  H45 GCD     1      22.440  29.760  30.680  1.00  0.00            
ATOM     95  C28 GCD     1      20.970  29.750  28.690  1.00  0.00            
ATOM     96  H46 GCD     1      20.070  30.250  29.050  1.00  0.00            
ATOM     97  O23 GCD     1      20.690  29.330  27.350  1.00  0.00            
ATOM     98  C29 GCD     1      21.830  28.680  26.700  1.00  0.00            
ATOM     99  H47 GCD     1      22.760  29.260  26.750  1.00  0.00            
ATOM    100  C30 GCD     1      21.520  28.400  25.210  1.00  0.00            
ATOM    101  H48 GCD     1      20.810  27.580  25.110  1.00  0.00            
ATOM    102  H49 GCD     1      22.490  28.180  24.750  1.00  0.00            
ATOM    103  O24 GCD     1      20.920  29.580  24.540  1.00  0.00            
ATOM    104  H50 GCD     1      21.610  30.260  24.580  1.00  0.00            
ATOM    105  O25 GCD     1      22.150  30.530  28.690  1.00  0.00            
ATOM    106  C31 GCD     1      22.000  31.910  28.930  1.00  0.00            
ATOM    107  H51 GCD     1      21.030  32.110  29.400  1.00  0.00            
ATOM    108  C32 GCD     1      23.120  32.290  29.910  1.00  0.00            
ATOM    109  H52 GCD     1      24.000  31.890  29.390  1.00  0.00            
ATOM    110  O26 GCD     1      23.060  31.520  31.150  1.00  0.00            
ATOM    111  H53 GCD     1      23.900  31.590  31.620  1.00  0.00            
ATOM    112  C33 GCD     1      23.390  33.800  30.090  1.00  0.00            
ATOM    113  H54 GCD     1      22.590  34.220  30.720  1.00  0.00            
ATOM    114  O27 GCD     1      24.660  34.150  30.700  1.00  0.00            
ATOM    115  H55 GCD     1      25.330  34.140  30.000  1.00  0.00            
ATOM    116  C34 GCD     1      23.390  34.490  28.720  1.00  0.00            
ATOM    117  H56 GCD     1      23.300  35.560  28.950  1.00  0.00            
ATOM    118  O28 GCD     1      22.220  34.150  28.080  1.00  0.00            
ATOM    119  C35 GCD     1      22.000  32.760  27.650  1.00  0.00            
ATOM    120  H57 GCD     1      22.810  32.470  26.960  1.00  0.00            
ATOM    121  C36 GCD     1      20.690  32.620  26.910  1.00  0.00            
ATOM    122  H58 GCD     1      19.830  32.550  27.590  1.00  0.00            
ATOM    123  H59 GCD     1      20.790  31.670  26.370  1.00  0.00            
ATOM    124  O29 GCD     1      20.400  33.600  25.900  1.00  0.00            
ATOM    125  H60 GCD     1      19.860  34.250  26.360  1.00  0.00            
ATOM    126  O30 GCD     1      24.550  34.040  27.950  1.00  0.00            
ATOM    127  C37 GCD     1      25.530  34.970  27.620  1.00  0.00            
ATOM    128  H61 GCD     1      25.350  35.810  28.310  1.00  0.00            
ATOM    129  C38 GCD     1      26.840  34.320  27.900  1.00  0.00            
ATOM    130  H62 GCD     1      26.890  33.350  27.380  1.00  0.00            
ATOM    131  O31 GCD     1      26.850  34.050  29.250  1.00  0.00            
ATOM    132  H63 GCD     1      27.670  33.580  29.460  1.00  0.00            
ATOM    133  C39 GCD     1      27.940  35.270  27.480  1.00  0.00            
ATOM    134  H64 GCD     1      27.750  36.160  28.090  1.00  0.00            
ATOM    135  O32 GCD     1      29.210  34.720  27.840  1.00  0.00            
ATOM    136  H65 GCD     1      29.490  33.990  27.280  1.00  0.00            
ATOM    137  C40 GCD     1      27.780  35.710  26.000  1.00  0.00            
ATOM    138  H66 GCD     1      28.570  36.410  25.720  1.00  0.00            
ATOM    139  O33 GCD     1      26.470  36.250  25.790  1.00  0.00            
ATOM    140  C41 GCD     1      25.360  35.450  26.170  1.00  0.00            
ATOM    141  H67 GCD     1      25.310  34.530  25.570  1.00  0.00            
ATOM    142  C42 GCD     1      24.190  36.360  25.950  1.00  0.00            
ATOM    143  H68 GCD     1      23.310  35.720  26.060  1.00  0.00            
ATOM    144  H69 GCD     1      24.330  36.700  24.920  1.00  0.00            
ATOM    145  O34 GCD     1      24.110  37.530  26.800  1.00  0.00            
ATOM    146  H70 GCD     1      24.910  38.050  26.670  1.00  0.00            
ATOM    147  O35 GCD     1      27.900  34.550  25.180  1.00  0.00            
ATOM    148  C43 GCD     1      28.540  34.820  23.880  1.00  0.00            
ATOM    149  H71 GCD     1      28.950  35.840  23.830  1.00  0.00            
ATOM    150  C44 GCD     1      29.740  33.860  23.810  1.00  0.00            
ATOM    151  H72 GCD     1      29.330  32.840  23.770  1.00  0.00            
ATOM    152  O36 GCD     1      30.570  34.000  24.890  1.00  0.00            
ATOM    153  H73 GCD     1      30.130  33.470  25.560  1.00  0.00            
ATOM    154  C45 GCD     1      30.500  34.260  22.540  1.00  0.00            
ATOM    155  H74 GCD     1      30.750  35.330  22.610  1.00  0.00            
ATOM    156  O37 GCD     1      31.740  33.630  22.380  1.00  0.00            
ATOM    157  H75 GCD     1      32.320  33.800  23.120  1.00  0.00            
ATOM    158  C46 GCD     1      29.580  34.160  21.280  1.00  0.00            
ATOM    159  H76 GCD     1      30.140  34.610  20.460  1.00  0.00            
ATOM    160  O38 GCD     1      29.230  32.730  21.020  1.00  0.00            
ATOM    161  O39 GCD     1      28.340  34.930  21.420  1.00  0.00            
ATOM    162  C47 GCD     1      27.570  34.670  22.610  1.00  0.00            
ATOM    163  H77 GCD     1      27.180  33.650  22.540  1.00  0.00            
ATOM    164  C48 GCD     1      26.370  35.600  22.540  1.00  0.00            
ATOM    165  H78 GCD     1      26.700  36.650  22.550  1.00  0.00            
ATOM    166  H79 GCD     1      25.720  35.390  23.390  1.00  0.00            
ATOM    167  O40 GCD     1      25.590  35.450  21.310  1.00  0.00            
ATOM    168  H80 GCD     1      26.090  35.840  20.580  1.00  0.00            
ATOM    169  C1  CX6     2      24.550  32.160  34.090  1.00  0.00            
ATOM    170  C2  CX6     2      25.890  31.880  33.340  1.00  0.00            
ATOM    171  O1  CX6     2      25.650  31.250  32.060  1.00  0.00            
ATOM    172  C3  CX6     2      26.790  31.020  31.320  1.00  0.00            
ATOM    173  N1  CX6     2      27.820  31.900  31.360  1.00  0.00            
ATOM    174  C4  CX6     2      28.720  31.280  30.500  1.00  0.00            
ATOM    175  C5  CX6     2      29.990  31.760  30.290  1.00  0.00            
ATOM    176  C6  CX6     2      30.790  30.980  29.500  1.00  0.00            
ATOM    177  C7  CX6     2      30.320  29.770  28.910  1.00  0.00            
ATOM    178  C8  CX6     2      29.010  29.310  29.180  1.00  0.00            
ATOM    179  C9  CX6     2      28.570  28.030  28.540  1.00  0.00            
ATOM    180  O2  CX6     2      28.070  27.180  29.300  1.00  0.00            
ATOM    181  O3  CX6     2      28.720  27.900  27.230  1.00  0.00            
ATOM    182  C10 CX6     2      28.270  26.650  26.680  1.00  0.00            
ATOM    183  C11 CX6     2      28.350  26.910  25.180  1.00  0.00            
ATOM    184  O4  CX6     2      29.240  25.680  26.940  1.00  0.00            
ATOM    185  C12 CX6     2      28.880  24.370  26.940  1.00  0.00            
ATOM    186  O5  CX6     2      27.740  24.020  26.800  1.00  0.00            
ATOM    187  O6  CX6     2      30.060  23.700  26.610  1.00  0.00            
ATOM    188  C13 CX6     2      29.870  22.290  26.310  1.00  0.00            
ATOM    189  C14 CX6     2      31.270  21.660  26.040  1.00  0.00            
ATOM    190  C15 CX6     2      32.230  21.500  27.210  1.00  0.00            
ATOM    191  C16 CX6     2      31.540  20.640  28.280  1.00  0.00            
ATOM    192  C17 CX6     2      30.170  21.300  28.770  1.00  0.00            
ATOM    193  C18 CX6     2      29.230  21.500  27.540  1.00  0.00            
ATOM    194  C19 CX6     2      28.190  30.160  29.930  1.00  0.00            
ATOM    195  N2  CX6     2      26.930  30.010  30.380  1.00  0.00            
ATOM    196  C20 CX6     2      25.750  29.320  29.780  1.00  0.00            
ATOM    197  C21 CX6     2      25.640  29.260  28.230  1.00  0.00            
ATOM    198  C22 CX6     2      25.430  28.070  27.560  1.00  0.00            
ATOM    199  C23 CX6     2      25.250  28.160  26.170  1.00  0.00            
ATOM    200  C24 CX6     2      25.320  29.360  25.440  1.00  0.00            
ATOM    201  C25 CX6     2      25.330  29.270  23.880  1.00  0.00            
ATOM    202  C26 CX6     2      25.970  28.200  23.300  1.00  0.00            
ATOM    203  C27 CX6     2      26.260  28.180  21.920  1.00  0.00            
ATOM    204  C28 CX6     2      25.810  29.250  21.130  1.00  0.00            
ATOM    205  C29 CX6     2      25.080  30.270  21.690  1.00  0.00            
ATOM    206  C30 CX6     2      24.900  30.340  23.050  1.00  0.00            
ATOM    207  C31 CX6     2      24.090  31.470  23.510  1.00  0.00            
ATOM    208  N3  CX6     2      24.510  32.840  23.690  1.00  0.00            
ATOM    209  N4  CX6     2      23.590  33.480  24.200  1.00  0.00            
ATOM    210  N5  CX6     2      22.570  32.630  24.270  1.00  0.00            
ATOM    211  N6  CX6     2      22.810  31.360  23.850  1.00  0.00            
ATOM    212  C32 CX6     2      25.580  30.510  26.130  1.00  0.00            
ATOM    213  C33 CX6     2      25.680  30.490  27.570  1.00  0.00            
ATOM    214  H1  CX6     2      23.740  32.490  33.430  1.00  0.00            
ATOM    215  H2  CX6     2      24.190  31.160  34.380  1.00  0.00            
ATOM    216  H3  CX6     2      24.750  32.800  34.960  1.00  0.00            
ATOM    217  H4  CX6     2      26.580  31.300  33.970  1.00  0.00            
ATOM    218  H5  CX6     2      26.320  32.850  33.050  1.00  0.00            
ATOM    219  H6  CX6     2      30.270  32.660  30.840  1.00  0.00            
ATOM    220  H7  CX6     2      31.860  31.180  29.480  1.00  0.00            
ATOM    221  H8  CX6     2      30.960  29.210  28.240  1.00  0.00            
ATOM    222  H9  CX6     2      27.250  26.450  27.040  1.00  0.00            
ATOM    223  H10 CX6     2      27.880  26.110  24.590  1.00  0.00            
ATOM    224  H11 CX6     2      27.840  27.850  24.940  1.00  0.00            
ATOM    225  H12 CX6     2      29.380  27.130  24.870  1.00  0.00            
ATOM    226  H13 CX6     2      29.330  22.270  25.350  1.00  0.00            
ATOM    227  H14 CX6     2      31.660  22.260  25.210  1.00  0.00            
ATOM    228  H15 CX6     2      31.110  20.670  25.600  1.00  0.00            
ATOM    229  H16 CX6     2      32.600  22.420  27.680  1.00  0.00            
ATOM    230  H17 CX6     2      33.090  20.990  26.760  1.00  0.00            
ATOM    231  H18 CX6     2      32.210  20.410  29.120  1.00  0.00            
ATOM    232  H19 CX6     2      31.240  19.660  27.890  1.00  0.00            
ATOM    233  H20 CX6     2      30.410  22.240  29.270  1.00  0.00            
ATOM    234  H21 CX6     2      29.750  20.580  29.490  1.00  0.00            
ATOM    235  H22 CX6     2      28.860  20.540  27.150  1.00  0.00            
ATOM    236  H23 CX6     2      28.350  21.950  28.020  1.00  0.00            
ATOM    237  H24 CX6     2      24.830  29.820  30.100  1.00  0.00            
ATOM    238  H25 CX6     2      25.630  28.290  30.160  1.00  0.00            
ATOM    239  H26 CX6     2      25.190  27.150  28.090  1.00  0.00            
ATOM    240  H27 CX6     2      25.000  27.270  25.600  1.00  0.00            
ATOM    241  H28 CX6     2      26.250  27.290  23.820  1.00  0.00            
ATOM    242  H29 CX6     2      26.720  27.300  21.470  1.00  0.00            
ATOM    243  H30 CX6     2      25.910  29.080  20.060  1.00  0.00            
ATOM    244  H31 CX6     2      24.600  30.940  20.970  1.00  0.00            
ATOM    245  H32 CX6     2      21.650  33.000  24.460  1.00  0.00            
ATOM    246  H33 CX6     2      25.670  31.480  25.630  1.00  0.00            
ATOM    247  H34 CX6     2      25.980  31.340  28.170  1.00  0.00            
TER
ENDMDL
MODEL        1
ATOM      1  H1  GCD     1      27.900  33.050  15.850  1.00  0.00            
ATOM      2  O1  GCD     1      27.990  33.590  16.640  1.00  0.00            
ATOM      3  C1  GCD     1      27.690  32.580  17.550  1.00  0.00            
ATOM      4  H2  GCD     1      27.360  32.980  18.520  1.00  0.00            
ATOM      5  H3  GCD     1      26.740  32.140  17.230  1.00  0.00            
ATOM      6  C2  GCD     1      28.740  31.560  17.750  1.00  0.00            
ATOM      7  H4  GCD     1      28.410  30.740  18.410  1.00  0.00            
ATOM      8  C3  GCD     1      29.980  32.070  18.490  1.00  0.00            
ATOM      9  H5  GCD     1      30.500  32.870  17.960  1.00  0.00            
ATOM     10  C4  GCD     1      31.070  30.930  18.610  1.00  0.00            
ATOM     11  H6  GCD     1      30.620  30.140  19.220  1.00  0.00            
ATOM     12  O2  GCD     1      32.270  31.420  19.280  1.00  0.00            
ATOM     13  H7  GCD     1      32.070  31.800  20.140  1.00  0.00            
ATOM     14  C5  GCD     1      31.350  30.370  17.210  1.00  0.00            
ATOM     15  H8  GCD     1      31.820  31.140  16.590  1.00  0.00            
ATOM     16  O3  GCD     1      32.250  29.230  17.350  1.00  0.00            
ATOM     17  H9  GCD     1      31.710  28.530  17.740  1.00  0.00            
ATOM     18  C6  GCD     1      30.000  29.980  16.520  1.00  0.00            
ATOM     19  O4  GCD     1      29.070  31.050  16.470  1.00  0.00            
ATOM     20  H10 GCD     1      30.240  29.660  15.510  1.00  0.00            
ATOM     21  O5  GCD     1      29.410  28.940  17.250  1.00  0.00            
ATOM     22  C7  GCD     1      29.480  27.590  16.720  1.00  0.00            
ATOM     23  H11 GCD     1      30.300  27.510  15.990  1.00  0.00            
ATOM     24  C8  GCD     1      29.730  26.740  17.950  1.00  0.00            
ATOM     25  H12 GCD     1      28.940  26.940  18.690  1.00  0.00            
ATOM     26  O6  GCD     1      30.980  27.130  18.550  1.00  0.00            
ATOM     27  H13 GCD     1      31.080  26.750  19.420  1.00  0.00            
ATOM     28  C9  GCD     1      29.640  25.260  17.530  1.00  0.00            
ATOM     29  H14 GCD     1      30.330  25.100  16.690  1.00  0.00            
ATOM     30  O7  GCD     1      29.970  24.310  18.590  1.00  0.00            
ATOM     31  H15 GCD     1      30.930  24.380  18.630  1.00  0.00            
ATOM     32  C10 GCD     1      28.260  24.990  17.020  1.00  0.00            
ATOM     33  H16 GCD     1      28.240  23.940  16.700  1.00  0.00            
ATOM     34  O8  GCD     1      28.130  25.770  15.880  1.00  0.00            
ATOM     35  C11 GCD     1      28.170  27.190  16.100  1.00  0.00            
ATOM     36  H17 GCD     1      27.310  27.340  16.760  1.00  0.00            
ATOM     37  C12 GCD     1      27.880  27.900  14.800  1.00  0.00            
ATOM     38  H18 GCD     1      28.020  28.950  15.100  1.00  0.00            
ATOM     39  H19 GCD     1      26.810  27.730  14.590  1.00  0.00            
ATOM     40  O9  GCD     1      28.880  27.610  13.810  1.00  0.00            
ATOM     41  H20 GCD     1      29.070  26.670  13.920  1.00  0.00            
ATOM     42  O10 GCD     1      27.240  25.240  18.000  1.00  0.00            
ATOM     43  C13 GCD     1      26.200  24.270  18.210  1.00  0.00            
ATOM     44  H21 GCD     1      26.260  23.500  17.430  1.00  0.00            
ATOM     45  C14 GCD     1      26.420  23.700  19.590  1.00  0.00            
ATOM     46  H22 GCD     1      26.300  24.500  20.330  1.00  0.00            
ATOM     47  O11 GCD     1      27.700  23.030  19.780  1.00  0.00            
ATOM     48  H23 GCD     1      28.410  23.610  19.480  1.00  0.00            
ATOM     49  C15 GCD     1      25.330  22.610  19.950  1.00  0.00            
ATOM     50  H24 GCD     1      25.490  21.840  19.190  1.00  0.00            
ATOM     51  O12 GCD     1      25.540  22.030  21.240  1.00  0.00            
ATOM     52  H25 GCD     1      26.480  21.880  21.430  1.00  0.00            
ATOM     53  C16 GCD     1      24.020  23.330  19.670  1.00  0.00            
ATOM     54  H26 GCD     1      23.260  22.550  19.750  1.00  0.00            
ATOM     55  O13 GCD     1      23.930  23.950  18.420  1.00  0.00            
ATOM     56  C17 GCD     1      24.870  24.960  18.190  1.00  0.00            
ATOM     57  H27 GCD     1      24.690  25.630  19.040  1.00  0.00            
ATOM     58  C18 GCD     1      24.610  25.720  16.890  1.00  0.00            
ATOM     59  H28 GCD     1      24.800  25.000  16.090  1.00  0.00            
ATOM     60  H29 GCD     1      25.370  26.510  16.770  1.00  0.00            
ATOM     61  O14 GCD     1      23.350  26.390  16.870  1.00  0.00            
ATOM     62  H30 GCD     1      23.190  26.930  17.660  1.00  0.00            
ATOM     63  O15 GCD     1      23.830  24.300  20.680  1.00  0.00            
ATOM     64  C19 GCD     1      22.580  24.250  21.400  1.00  0.00            
ATOM     65  H31 GCD     1      22.050  23.370  21.030  1.00  0.00            
ATOM     66  C20 GCD     1      22.880  24.160  22.950  1.00  0.00            
ATOM     67  H32 GCD     1      23.390  25.080  23.240  1.00  0.00            
ATOM     68  O16 GCD     1      23.610  22.990  23.300  1.00  0.00            
ATOM     69  H33 GCD     1      24.250  22.730  22.630  1.00  0.00            
ATOM     70  C21 GCD     1      21.570  24.210  23.800  1.00  0.00            
ATOM     71  H34 GCD     1      21.140  23.270  23.450  1.00  0.00            
ATOM     72  O17 GCD     1      21.770  24.370  25.260  1.00  0.00            
ATOM     73  H35 GCD     1      22.580  23.970  25.610  1.00  0.00            
ATOM     74  C22 GCD     1      20.710  25.420  23.260  1.00  0.00            
ATOM     75  H36 GCD     1      19.740  25.230  23.740  1.00  0.00            
ATOM     76  O18 GCD     1      20.500  25.370  21.890  1.00  0.00            
ATOM     77  C23 GCD     1      21.730  25.480  21.120  1.00  0.00            
ATOM     78  H37 GCD     1      22.310  26.370  21.380  1.00  0.00            
ATOM     79  C24 GCD     1      21.220  25.460  19.650  1.00  0.00            
ATOM     80  H38 GCD     1      20.380  24.760  19.570  1.00  0.00            
ATOM     81  H39 GCD     1      21.910  24.940  18.970  1.00  0.00            
ATOM     82  O19 GCD     1      20.960  26.780  19.110  1.00  0.00            
ATOM     83  H40 GCD     1      21.800  27.240  18.970  1.00  0.00            
ATOM     84  O20 GCD     1      21.090  26.730  23.550  1.00  0.00            
ATOM     85  C25 GCD     1      20.050  27.620  23.840  1.00  0.00            
ATOM     86  H41 GCD     1      19.130  27.190  23.420  1.00  0.00            
ATOM     87  C26 GCD     1      20.020  27.860  25.350  1.00  0.00            
ATOM     88  H42 GCD     1      20.980  28.270  25.710  1.00  0.00            
ATOM     89  O21 GCD     1      19.740  26.620  26.030  1.00  0.00            
ATOM     90  H43 GCD     1      20.490  26.040  25.830  1.00  0.00            
ATOM     91  C27 GCD     1      18.940  28.900  25.750  1.00  0.00            
ATOM     92  H44 GCD     1      17.970  28.450  25.510  1.00  0.00            
ATOM     93  O22 GCD     1      19.030  29.260  27.160  1.00  0.00            
ATOM     94  H45 GCD     1      19.530  30.070  27.310  1.00  0.00            
ATOM     95  C28 GCD     1      19.150  30.150  24.840  1.00  0.00            
ATOM     96  H46 GCD     1      18.340  30.850  25.050  1.00  0.00            
ATOM     97  O23 GCD     1      19.220  29.850  23.460  1.00  0.00            
ATOM     98  C29 GCD     1      20.310  28.960  23.100  1.00  0.00            
ATOM     99  H47 GCD     1      21.280  29.280  23.500  1.00  0.00            
ATOM    100  C30 GCD     1      20.290  28.650  21.590  1.00  0.00            
ATOM    101  H48 GCD     1      19.410  28.080  21.260  1.00  0.00            
ATOM    102  H49 GCD     1      21.220  28.080  21.440  1.00  0.00            
ATOM    103  O24 GCD     1      20.540  29.820  20.770  1.00  0.00            
ATOM    104  H50 GCD     1      21.400  30.170  21.010  1.00  0.00            
ATOM    105  O25 GCD     1      20.410  30.700  25.270  1.00  0.00            
ATOM    106  C31 GCD     1      20.430  32.040  25.670  1.00  0.00            
ATOM    107  H51 GCD     1      19.430  32.440  25.900  1.00  0.00            
ATOM    108  C32 GCD     1      21.480  32.110  26.850  1.00  0.00            
ATOM    109  H52 GCD     1      22.420  31.650  26.530  1.00  0.00            
ATOM    110  O26 GCD     1      20.970  31.400  28.030  1.00  0.00            
ATOM    111  H53 GCD     1      21.690  31.310  28.680  1.00  0.00            
ATOM    112  C33 GCD     1      21.780  33.570  27.270  1.00  0.00            
ATOM    113  H54 GCD     1      20.830  33.940  27.680  1.00  0.00            
ATOM    114  O27 GCD     1      22.840  33.510  28.240  1.00  0.00            
ATOM    115  H55 GCD     1      23.700  33.310  27.850  1.00  0.00            
ATOM    116  C34 GCD     1      22.110  34.380  26.040  1.00  0.00            
ATOM    117  H56 GCD     1      22.330  35.430  26.260  1.00  0.00            
ATOM    118  O28 GCD     1      21.040  34.320  25.090  1.00  0.00            
ATOM    119  C35 GCD     1      20.790  32.980  24.560  1.00  0.00            
ATOM    120  H57 GCD     1      21.650  32.680  23.940  1.00  0.00            
ATOM    121  C36 GCD     1      19.650  33.140  23.540  1.00  0.00            
ATOM    122  H58 GCD     1      18.630  33.170  23.940  1.00  0.00            
ATOM    123  H59 GCD     1      19.670  32.230  22.920  1.00  0.00            
ATOM    124  O29 GCD     1      19.940  34.230  22.630  1.00  0.00            
ATOM    125  H60 GCD     1      20.450  34.850  23.160  1.00  0.00            
ATOM    126  O30 GCD     1      23.250  33.800  25.430  1.00  0.00            
ATOM    127  C37 GCD     1      24.560  34.520  25.640  1.00  0.00            
ATOM    128  H61 GCD     1      24.480  35.270  26.440  1.00  0.00            
ATOM    129  C38 GCD     1      25.700  33.530  26.030  1.00  0.00            
ATOM    130  H62 GCD     1      25.670  32.760  25.250  1.00  0.00            
ATOM    131  O31 GCD     1      25.230  32.980  27.290  1.00  0.00            
ATOM    132  H63 GCD     1      25.780  32.240  27.590  1.00  0.00            
ATOM    133  C39 GCD     1      27.170  34.140  26.000  1.00  0.00            
ATOM    134  H64 GCD     1      27.170  34.910  26.780  1.00  0.00            
ATOM    135  O32 GCD     1      28.140  33.100  26.240  1.00  0.00            
ATOM    136  H65 GCD     1      27.870  32.350  25.700  1.00  0.00            
ATOM    137  C40 GCD     1      27.440  34.840  24.660  1.00  0.00            
ATOM    138  H66 GCD     1      28.340  35.450  24.710  1.00  0.00            
ATOM    139  O33 GCD     1      26.340  35.700  24.470  1.00  0.00            
ATOM    140  C41 GCD     1      25.000  35.170  24.330  1.00  0.00            
ATOM    141  H67 GCD     1      25.050  34.410  23.540  1.00  0.00            
ATOM    142  C42 GCD     1      24.070  36.250  23.830  1.00  0.00            
ATOM    143  H68 GCD     1      23.110  35.880  23.450  1.00  0.00            
ATOM    144  H69 GCD     1      24.600  36.700  22.980  1.00  0.00            
ATOM    145  O34 GCD     1      23.870  37.240  24.860  1.00  0.00            
ATOM    146  H70 GCD     1      24.770  37.570  24.960  1.00  0.00            
ATOM    147  O35 GCD     1      27.500  33.880  23.550  1.00  0.00            
ATOM    148  C43 GCD     1      28.570  34.250  22.670  1.00  0.00            
ATOM    149  H71 GCD     1      29.070  35.200  22.890  1.00  0.00            
ATOM    150  C44 GCD     1      29.650  33.190  22.750  1.00  0.00            
ATOM    151  H72 GCD     1      29.240  32.180  22.620  1.00  0.00            
ATOM    152  O36 GCD     1      30.220  33.110  24.090  1.00  0.00            
ATOM    153  H73 GCD     1      29.730  32.560  24.710  1.00  0.00            
ATOM    154  C45 GCD     1      30.730  33.490  21.760  1.00  0.00            
ATOM    155  H74 GCD     1      31.030  34.510  22.040  1.00  0.00            
ATOM    156  O37 GCD     1      31.830  32.560  21.850  1.00  0.00            
ATOM    157  H75 GCD     1      31.920  32.380  22.790  1.00  0.00            
ATOM    158  C46 GCD     1      30.230  33.530  20.340  1.00  0.00            
ATOM    159  H76 GCD     1      31.100  33.820  19.750  1.00  0.00            
ATOM    160  O38 GCD     1      29.700  32.310  19.860  1.00  0.00            
ATOM    161  O39 GCD     1      29.230  34.550  20.250  1.00  0.00            
ATOM    162  C47 GCD     1      28.090  34.360  21.180  1.00  0.00            
ATOM    163  H77 GCD     1      27.620  33.390  20.980  1.00  0.00            
ATOM    164  C48 GCD     1      27.030  35.480  20.930  1.00  0.00            
ATOM    165  H78 GCD     1      27.600  36.410  20.810  1.00  0.00            
ATOM    166  H79 GCD     1      26.320  35.520  21.770  1.00  0.00            
ATOM    167  O40 GCD     1      26.380  35.060  19.740  1.00  0.00            
ATOM    168  H80 GCD     1      25.620  34.540  20.020  1.00  0.00            
ATOM    169  C1  CX6     2      22.250  31.560  30.950  1.00  0.00            
ATOM    170  C2  CX6     2      23.670  31.330  30.400  1.00  0.00            
ATOM    171  O1  CX6     2      23.600  30.670  29.090  1.00  0.00            
ATOM    172  C3  CX6     2      24.770  30.140  28.600  1.00  0.00            
ATOM    173  N1  CX6     2      25.920  30.720  28.800  1.00  0.00            
ATOM    174  C4  CX6     2      26.740  29.950  27.980  1.00  0.00            
ATOM    175  C5  CX6     2      28.080  30.190  27.810  1.00  0.00            
ATOM    176  C6  CX6     2      28.800  29.430  26.840  1.00  0.00            
ATOM    177  C7  CX6     2      28.160  28.270  26.270  1.00  0.00            
ATOM    178  C8  CX6     2      26.790  27.990  26.600  1.00  0.00            
ATOM    179  C9  CX6     2      26.150  26.770  26.060  1.00  0.00            
ATOM    180  O2  CX6     2      25.430  26.040  26.780  1.00  0.00            
ATOM    181  O3  CX6     2      26.730  26.410  24.890  1.00  0.00            
ATOM    182  C10 CX6     2      26.640  25.020  24.550  1.00  0.00            
ATOM    183  C11 CX6     2      26.380  25.030  23.090  1.00  0.00            
ATOM    184  O4  CX6     2      27.860  24.440  24.740  1.00  0.00            
ATOM    185  C12 CX6     2      27.940  23.090  24.770  1.00  0.00            
ATOM    186  O5  CX6     2      27.020  22.320  24.620  1.00  0.00            
ATOM    187  O6  CX6     2      29.260  22.720  24.740  1.00  0.00            
ATOM    188  C13 CX6     2      29.630  21.370  24.890  1.00  0.00            
ATOM    189  C14 CX6     2      31.230  21.380  24.660  1.00  0.00            
ATOM    190  C15 CX6     2      31.820  22.060  25.940  1.00  0.00            
ATOM    191  C16 CX6     2      31.430  21.450  27.300  1.00  0.00            
ATOM    192  C17 CX6     2      29.890  21.420  27.400  1.00  0.00            
ATOM    193  C18 CX6     2      29.230  20.750  26.190  1.00  0.00            
ATOM    194  C19 CX6     2      26.130  28.920  27.410  1.00  0.00            
ATOM    195  N2  CX6     2      24.800  29.050  27.680  1.00  0.00            
ATOM    196  C20 CX6     2      23.650  28.600  26.860  1.00  0.00            
ATOM    197  C21 CX6     2      23.840  28.960  25.400  1.00  0.00            
ATOM    198  C22 CX6     2      23.940  27.850  24.500  1.00  0.00            
ATOM    199  C23 CX6     2      24.170  28.040  23.150  1.00  0.00            
ATOM    200  C24 CX6     2      24.600  29.350  22.710  1.00  0.00            
ATOM    201  C25 CX6     2      24.990  29.550  21.280  1.00  0.00            
ATOM    202  C26 CX6     2      25.740  28.520  20.660  1.00  0.00            
ATOM    203  C27 CX6     2      26.220  28.600  19.340  1.00  0.00            
ATOM    204  C28 CX6     2      25.850  29.720  18.580  1.00  0.00            
ATOM    205  C29 CX6     2      25.120  30.760  19.110  1.00  0.00            
ATOM    206  C30 CX6     2      24.670  30.710  20.440  1.00  0.00            
ATOM    207  C31 CX6     2      23.990  31.840  20.940  1.00  0.00            
ATOM    208  N3  CX6     2      24.490  33.080  20.950  1.00  0.00            
ATOM    209  N4  CX6     2      23.590  33.930  21.330  1.00  0.00            
ATOM    210  N5  CX6     2      22.550  33.130  21.500  1.00  0.00            
ATOM    211  N6  CX6     2      22.740  31.850  21.220  1.00  0.00            
ATOM    212  C32 CX6     2      24.670  30.380  23.660  1.00  0.00            
ATOM    213  C33 CX6     2      24.190  30.230  24.950  1.00  0.00            
ATOM    214  H1  CX6     2      22.280  31.940  31.980  1.00  0.00            
ATOM    215  H2  CX6     2      21.710  32.340  30.400  1.00  0.00            
ATOM    216  H3  CX6     2      21.620  30.690  31.160  1.00  0.00            
ATOM    217  H4  CX6     2      24.250  30.630  31.020  1.00  0.00            
ATOM    218  H5  CX6     2      24.170  32.290  30.250  1.00  0.00            
ATOM    219  H6  CX6     2      28.490  31.050  28.340  1.00  0.00            
ATOM    220  H7  CX6     2      29.840  29.600  26.570  1.00  0.00            
ATOM    221  H8  CX6     2      28.760  27.590  25.670  1.00  0.00            
ATOM    222  H9  CX6     2      25.830  24.540  25.110  1.00  0.00            
ATOM    223  H10 CX6     2      25.380  25.480  23.070  1.00  0.00            
ATOM    224  H11 CX6     2      27.160  25.570  22.550  1.00  0.00            
ATOM    225  H12 CX6     2      26.300  24.040  22.630  1.00  0.00            
ATOM    226  H13 CX6     2      29.160  20.720  24.140  1.00  0.00            
ATOM    227  H14 CX6     2      31.590  21.850  23.740  1.00  0.00            
ATOM    228  H15 CX6     2      31.580  20.340  24.640  1.00  0.00            
ATOM    229  H16 CX6     2      31.750  23.160  26.010  1.00  0.00            
ATOM    230  H17 CX6     2      32.890  21.840  26.040  1.00  0.00            
ATOM    231  H18 CX6     2      31.800  21.870  28.250  1.00  0.00            
ATOM    232  H19 CX6     2      31.860  20.440  27.310  1.00  0.00            
ATOM    233  H20 CX6     2      29.520  22.450  27.460  1.00  0.00            
ATOM    234  H21 CX6     2      29.620  20.870  28.310  1.00  0.00            
ATOM    235  H22 CX6     2      29.520  19.690  26.200  1.00  0.00            
ATOM    236  H23 CX6     2      28.130  20.760  26.250  1.00  0.00            
ATOM    237  H24 CX6     2      22.700  29.010  27.230  1.00  0.00            
ATOM    238  H25 CX6     2      23.580  27.520  27.030  1.00  0.00            
ATOM    239  H26 CX6     2      23.640  26.840  24.780  1.00  0.00            
ATOM    240  H27 CX6     2      24.080  27.180  22.500  1.00  0.00            
ATOM    241  H28 CX6     2      26.070  27.700  21.290  1.00  0.00            
ATOM    242  H29 CX6     2      26.910  27.850  18.950  1.00  0.00            
ATOM    243  H30 CX6     2      26.210  29.850  17.560  1.00  0.00            
ATOM    244  H31 CX6     2      24.870  31.620  18.490  1.00  0.00            
ATOM    245  H32 CX6     2      21.620  33.460  21.720  1.00  0.00            
ATOM    246  H33 CX6     2      25.180  31.320  23.450  1.00  0.00            
ATOM    247  H34 CX6     2      24.240  31.080  25.630  1.00  0.00            
TER
ENDMDL
MODEL        1
ATOM      1  H1  GCD     1      37.420  23.600  20.230  1.00  0.00            
ATOM      2  O1  GCD     1      37.510  24.240  20.950  1.00  0.00            
ATOM      3  C1  GCD     1      36.290  25.000  20.830  1.00  0.00            
ATOM      4  H2  GCD     1      36.260  25.810  21.570  1.00  0.00            
ATOM      5  H3  GCD     1      36.280  25.370  19.790  1.00  0.00            
ATOM      6  C2  GCD     1      35.010  24.190  21.050  1.00  0.00            
ATOM      7  H4  GCD     1      34.110  24.830  20.980  1.00  0.00            
ATOM      8  C3  GCD     1      35.030  23.510  22.390  1.00  0.00            
ATOM      9  H5  GCD     1      36.030  23.060  22.500  1.00  0.00            
ATOM     10  C4  GCD     1      34.030  22.380  22.600  1.00  0.00            
ATOM     11  H6  GCD     1      32.970  22.670  22.710  1.00  0.00            
ATOM     12  O2  GCD     1      34.380  21.590  23.710  1.00  0.00            
ATOM     13  H7  GCD     1      33.590  21.050  23.740  1.00  0.00            
ATOM     14  C5  GCD     1      34.110  21.440  21.380  1.00  0.00            
ATOM     15  H8  GCD     1      35.070  20.910  21.430  1.00  0.00            
ATOM     16  O3  GCD     1      33.040  20.450  21.440  1.00  0.00            
ATOM     17  H9  GCD     1      32.270  20.850  21.030  1.00  0.00            
ATOM     18  C6  GCD     1      33.870  22.240  20.020  1.00  0.00            
ATOM     19  O4  GCD     1      34.970  23.200  20.010  1.00  0.00            
ATOM     20  H10 GCD     1      34.060  21.570  19.170  1.00  0.00            
ATOM     21  O5  GCD     1      32.680  22.870  19.970  1.00  0.00            
ATOM     22  C7  GCD     1      31.700  22.380  18.990  1.00  0.00            
ATOM     23  H11 GCD     1      32.060  21.410  18.620  1.00  0.00            
ATOM     24  C8  GCD     1      30.410  22.200  19.800  1.00  0.00            
ATOM     25  H12 GCD     1      30.200  23.100  20.400  1.00  0.00            
ATOM     26  O6  GCD     1      30.560  21.100  20.660  1.00  0.00            
ATOM     27  H13 GCD     1      29.740  21.060  21.160  1.00  0.00            
ATOM     28  C9  GCD     1      29.230  22.060  18.830  1.00  0.00            
ATOM     29  H14 GCD     1      29.440  21.120  18.300  1.00  0.00            
ATOM     30  O7  GCD     1      27.960  21.800  19.480  1.00  0.00            
ATOM     31  H15 GCD     1      27.850  22.510  20.130  1.00  0.00            
ATOM     32  C10 GCD     1      29.150  23.260  17.920  1.00  0.00            
ATOM     33  H16 GCD     1      28.290  23.150  17.250  1.00  0.00            
ATOM     34  O8  GCD     1      30.400  23.280  17.140  1.00  0.00            
ATOM     35  C11 GCD     1      31.660  23.420  17.840  1.00  0.00            
ATOM     36  H17 GCD     1      31.710  24.420  18.290  1.00  0.00            
ATOM     37  C12 GCD     1      32.790  23.230  16.860  1.00  0.00            
ATOM     38  H18 GCD     1      33.740  23.440  17.360  1.00  0.00            
ATOM     39  H19 GCD     1      32.620  23.900  16.000  1.00  0.00            
ATOM     40  O9  GCD     1      32.950  21.870  16.330  1.00  0.00            
ATOM     41  H20 GCD     1      33.690  21.850  15.700  1.00  0.00            
ATOM     42  O10 GCD     1      29.060  24.480  18.740  1.00  0.00            
ATOM     43  C13 GCD     1      27.790  25.080  18.850  1.00  0.00            
ATOM     44  H21 GCD     1      27.060  24.300  18.600  1.00  0.00            
ATOM     45  C14 GCD     1      27.630  25.410  20.330  1.00  0.00            
ATOM     46  H22 GCD     1      28.360  26.210  20.500  1.00  0.00            
ATOM     47  O11 GCD     1      27.700  24.180  21.140  1.00  0.00            
ATOM     48  H23 GCD     1      27.440  24.400  22.040  1.00  0.00            
ATOM     49  C15 GCD     1      26.210  26.060  20.550  1.00  0.00            
ATOM     50  H24 GCD     1      25.430  25.330  20.310  1.00  0.00            
ATOM     51  O12 GCD     1      25.940  26.490  21.930  1.00  0.00            
ATOM     52  H25 GCD     1      26.410  25.980  22.590  1.00  0.00            
ATOM     53  C16 GCD     1      25.980  27.190  19.560  1.00  0.00            
ATOM     54  H26 GCD     1      24.930  27.480  19.620  1.00  0.00            
ATOM     55  O13 GCD     1      26.320  26.790  18.220  1.00  0.00            
ATOM     56  C17 GCD     1      27.660  26.330  18.010  1.00  0.00            
ATOM     57  H27 GCD     1      28.300  27.160  18.320  1.00  0.00            
ATOM     58  C18 GCD     1      27.730  26.120  16.460  1.00  0.00            
ATOM     59  H28 GCD     1      28.780  26.210  16.150  1.00  0.00            
ATOM     60  H29 GCD     1      27.250  27.040  16.080  1.00  0.00            
ATOM     61  O14 GCD     1      27.130  24.950  15.880  1.00  0.00            
ATOM     62  H30 GCD     1      26.200  25.080  16.090  1.00  0.00            
ATOM     63  O15 GCD     1      26.870  28.260  19.850  1.00  0.00            
ATOM     64  C19 GCD     1      26.350  29.610  19.700  1.00  0.00            
ATOM     65  H31 GCD     1      25.430  29.540  19.100  1.00  0.00            
ATOM     66  C20 GCD     1      26.020  30.160  21.080  1.00  0.00            
ATOM     67  H32 GCD     1      27.030  30.160  21.510  1.00  0.00            
ATOM     68  O16 GCD     1      25.140  29.190  21.690  1.00  0.00            
ATOM     69  H33 GCD     1      25.520  28.320  21.530  1.00  0.00            
ATOM     70  C21 GCD     1      25.490  31.620  20.990  1.00  0.00            
ATOM     71  H34 GCD     1      24.610  31.670  20.340  1.00  0.00            
ATOM     72  O17 GCD     1      25.200  32.170  22.290  1.00  0.00            
ATOM     73  H35 GCD     1      24.870  31.410  22.790  1.00  0.00            
ATOM     74  C22 GCD     1      26.550  32.450  20.380  1.00  0.00            
ATOM     75  H36 GCD     1      26.090  33.440  20.410  1.00  0.00            
ATOM     76  O18 GCD     1      26.780  31.970  19.020  1.00  0.00            
ATOM     77  C23 GCD     1      27.290  30.600  18.950  1.00  0.00            
ATOM     78  H37 GCD     1      28.250  30.670  19.500  1.00  0.00            
ATOM     79  C24 GCD     1      27.560  30.190  17.470  1.00  0.00            
ATOM     80  H38 GCD     1      28.170  29.280  17.460  1.00  0.00            
ATOM     81  H39 GCD     1      28.090  31.080  17.100  1.00  0.00            
ATOM     82  O19 GCD     1      26.370  29.920  16.680  1.00  0.00            
ATOM     83  H40 GCD     1      26.650  29.530  15.840  1.00  0.00            
ATOM     84  O20 GCD     1      27.700  32.410  21.240  1.00  0.00            
ATOM     85  C25 GCD     1      28.460  33.600  21.210  1.00  0.00            
ATOM     86  H41 GCD     1      28.120  34.350  20.480  1.00  0.00            
ATOM     87  C26 GCD     1      28.310  34.230  22.560  1.00  0.00            
ATOM     88  H42 GCD     1      28.580  33.490  23.310  1.00  0.00            
ATOM     89  O21 GCD     1      26.950  34.500  22.860  1.00  0.00            
ATOM     90  H43 GCD     1      26.390  33.730  22.720  1.00  0.00            
ATOM     91  C27 GCD     1      29.200  35.490  22.740  1.00  0.00            
ATOM     92  H44 GCD     1      28.690  36.250  22.120  1.00  0.00            
ATOM     93  O22 GCD     1      29.180  36.020  24.110  1.00  0.00            
ATOM     94  H45 GCD     1      28.240  36.220  24.240  1.00  0.00            
ATOM     95  C28 GCD     1      30.530  35.260  22.200  1.00  0.00            
ATOM     96  H46 GCD     1      31.070  36.210  22.190  1.00  0.00            
ATOM     97  O23 GCD     1      30.460  34.760  20.860  1.00  0.00            
ATOM     98  C29 GCD     1      29.910  33.450  20.800  1.00  0.00            
ATOM     99  H47 GCD     1      30.460  32.850  21.540  1.00  0.00            
ATOM    100  C30 GCD     1      30.080  32.750  19.460  1.00  0.00            
ATOM    101  H48 GCD     1      29.520  33.010  18.560  1.00  0.00            
ATOM    102  H49 GCD     1      29.810  31.680  19.460  1.00  0.00            
ATOM    103  O24 GCD     1      31.460  32.810  19.170  1.00  0.00            
ATOM    104  H50 GCD     1      31.940  32.190  19.730  1.00  0.00            
ATOM    105  O25 GCD     1      31.220  34.340  23.010  1.00  0.00            
ATOM    106  C31 GCD     1      32.490  34.850  23.530  1.00  0.00            
ATOM    107  H51 GCD     1      32.670  35.920  23.350  1.00  0.00            
ATOM    108  C32 GCD     1      32.470  34.640  25.010  1.00  0.00            
ATOM    109  H52 GCD     1      32.020  33.650  25.110  1.00  0.00            
ATOM    110  O26 GCD     1      31.570  35.550  25.630  1.00  0.00            
ATOM    111  H53 GCD     1      30.730  35.620  25.150  1.00  0.00            
ATOM    112  C33 GCD     1      33.900  34.750  25.630  1.00  0.00            
ATOM    113  H54 GCD     1      34.320  35.710  25.330  1.00  0.00            
ATOM    114  O27 GCD     1      33.930  34.570  27.060  1.00  0.00            
ATOM    115  H55 GCD     1      33.700  33.650  27.200  1.00  0.00            
ATOM    116  C34 GCD     1      34.840  33.880  24.840  1.00  0.00            
ATOM    117  H56 GCD     1      35.870  33.960  25.220  1.00  0.00            
ATOM    118  O28 GCD     1      34.880  34.220  23.500  1.00  0.00            
ATOM    119  C35 GCD     1      33.650  34.020  22.770  1.00  0.00            
ATOM    120  H57 GCD     1      33.460  32.950  22.840  1.00  0.00            
ATOM    121  C36 GCD     1      33.920  34.480  21.410  1.00  0.00            
ATOM    122  H58 GCD     1      33.150  34.100  20.720  1.00  0.00            
ATOM    123  H59 GCD     1      34.880  34.020  21.150  1.00  0.00            
ATOM    124  O29 GCD     1      34.110  35.890  21.270  1.00  0.00            
ATOM    125  H60 GCD     1      34.860  36.190  21.790  1.00  0.00            
ATOM    126  O30 GCD     1      34.550  32.520  25.070  1.00  0.00            
ATOM    127  C37 GCD     1      35.340  31.720  25.990  1.00  0.00            
ATOM    128  H61 GCD     1      35.870  32.350  26.720  1.00  0.00            
ATOM    129  C38 GCD     1      34.450  30.730  26.850  1.00  0.00            
ATOM    130  H62 GCD     1      33.840  30.200  26.110  1.00  0.00            
ATOM    131  O31 GCD     1      33.590  31.600  27.710  1.00  0.00            
ATOM    132  H63 GCD     1      32.770  31.110  27.810  1.00  0.00            
ATOM    133  C39 GCD     1      35.310  29.800  27.670  1.00  0.00            
ATOM    134  H64 GCD     1      35.830  30.420  28.410  1.00  0.00            
ATOM    135  O32 GCD     1      34.500  28.820  28.300  1.00  0.00            
ATOM    136  H65 GCD     1      34.110  28.300  27.580  1.00  0.00            
ATOM    137  C40 GCD     1      36.300  29.090  26.720  1.00  0.00            
ATOM    138  H66 GCD     1      37.020  28.480  27.280  1.00  0.00            
ATOM    139  O33 GCD     1      37.070  30.030  26.060  1.00  0.00            
ATOM    140  C41 GCD     1      36.340  30.900  25.240  1.00  0.00            
ATOM    141  H67 GCD     1      35.790  30.380  24.450  1.00  0.00            
ATOM    142  C42 GCD     1      37.490  31.690  24.560  1.00  0.00            
ATOM    143  H68 GCD     1      37.060  32.130  23.650  1.00  0.00            
ATOM    144  H69 GCD     1      38.310  31.020  24.280  1.00  0.00            
ATOM    145  O34 GCD     1      38.080  32.710  25.450  1.00  0.00            
ATOM    146  H70 GCD     1      38.720  32.140  25.910  1.00  0.00            
ATOM    147  O35 GCD     1      35.530  28.310  25.780  1.00  0.00            
ATOM    148  C43 GCD     1      35.700  26.930  25.780  1.00  0.00            
ATOM    149  H71 GCD     1      36.290  26.580  26.630  1.00  0.00            
ATOM    150  C44 GCD     1      34.370  26.220  25.810  1.00  0.00            
ATOM    151  H72 GCD     1      33.770  26.480  24.920  1.00  0.00            
ATOM    152  O36 GCD     1      33.650  26.760  26.900  1.00  0.00            
ATOM    153  H73 GCD     1      32.700  26.630  26.790  1.00  0.00            
ATOM    154  C45 GCD     1      34.560  24.710  25.830  1.00  0.00            
ATOM    155  H74 GCD     1      35.170  24.390  26.690  1.00  0.00            
ATOM    156  O37 GCD     1      33.330  24.010  25.760  1.00  0.00            
ATOM    157  H75 GCD     1      32.810  24.410  25.060  1.00  0.00            
ATOM    158  C46 GCD     1      35.430  24.320  24.650  1.00  0.00            
ATOM    159  H76 GCD     1      35.690  23.260  24.770  1.00  0.00            
ATOM    160  O38 GCD     1      34.780  24.460  23.420  1.00  0.00            
ATOM    161  O39 GCD     1      36.660  25.120  24.740  1.00  0.00            
ATOM    162  C47 GCD     1      36.490  26.500  24.560  1.00  0.00            
ATOM    163  H77 GCD     1      35.840  26.680  23.700  1.00  0.00            
ATOM    164  C48 GCD     1      37.790  27.230  24.330  1.00  0.00            
ATOM    165  H78 GCD     1      38.500  26.920  25.110  1.00  0.00            
ATOM    166  H79 GCD     1      37.600  28.300  24.470  1.00  0.00            
ATOM    167  O40 GCD     1      38.430  26.830  23.100  1.00  0.00            
ATOM    168  H80 GCD     1      37.830  27.020  22.370  1.00  0.00            
ATOM    169  C1  CX6     2      28.200  32.120  26.420  1.00  0.00            
ATOM    170  C2  CX6     2      29.630  32.650  26.390  1.00  0.00            
ATOM    171  O1  CX6     2      30.590  31.780  25.800  1.00  0.00            
ATOM    172  C3  CX6     2      30.700  30.520  26.260  1.00  0.00            
ATOM    173  N1  CX6     2      30.980  30.280  27.520  1.00  0.00            
ATOM    174  C4  CX6     2      30.960  28.950  27.550  1.00  0.00            
ATOM    175  C5  CX6     2      31.020  28.300  28.800  1.00  0.00            
ATOM    176  C6  CX6     2      30.940  26.880  28.760  1.00  0.00            
ATOM    177  C7  CX6     2      30.730  26.260  27.520  1.00  0.00            
ATOM    178  C8  CX6     2      30.580  27.010  26.290  1.00  0.00            
ATOM    179  C9  CX6     2      30.240  26.380  25.000  1.00  0.00            
ATOM    180  O2  CX6     2      29.140  26.570  24.490  1.00  0.00            
ATOM    181  O3  CX6     2      30.920  25.240  24.860  1.00  0.00            
ATOM    182  C10 CX6     2      30.600  24.510  23.610  1.00  0.00            
ATOM    183  C11 CX6     2      31.430  25.110  22.450  1.00  0.00            
ATOM    184  O4  CX6     2      31.140  23.220  23.820  1.00  0.00            
ATOM    185  C12 CX6     2      30.470  22.250  24.570  1.00  0.00            
ATOM    186  O5  CX6     2      29.320  22.420  24.910  1.00  0.00            
ATOM    187  O6  CX6     2      31.300  21.230  24.740  1.00  0.00            
ATOM    188  C13 CX6     2      31.000  20.220  25.690  1.00  0.00            
ATOM    189  C14 CX6     2      29.890  19.180  25.220  1.00  0.00            
ATOM    190  C15 CX6     2      30.250  18.390  23.940  1.00  0.00            
ATOM    191  C16 CX6     2      31.650  17.710  24.130  1.00  0.00            
ATOM    192  C17 CX6     2      32.760  18.710  24.590  1.00  0.00            
ATOM    193  C18 CX6     2      32.350  19.530  25.910  1.00  0.00            
ATOM    194  C19 CX6     2      30.700  28.390  26.370  1.00  0.00            
ATOM    195  N2  CX6     2      30.540  29.450  25.440  1.00  0.00            
ATOM    196  C20 CX6     2      29.960  29.440  24.090  1.00  0.00            
ATOM    197  C21 CX6     2      30.910  29.070  23.040  1.00  0.00            
ATOM    198  C22 CX6     2      30.380  28.970  21.740  1.00  0.00            
ATOM    199  C23 CX6     2      31.230  28.580  20.690  1.00  0.00            
ATOM    200  C24 CX6     2      32.560  28.200  20.860  1.00  0.00            
ATOM    201  C25 CX6     2      33.350  27.770  19.640  1.00  0.00            
ATOM    202  C26 CX6     2      32.810  27.040  18.580  1.00  0.00            
ATOM    203  C27 CX6     2      33.550  26.680  17.430  1.00  0.00            
ATOM    204  C28 CX6     2      34.880  27.050  17.340  1.00  0.00            
ATOM    205  C29 CX6     2      35.500  27.790  18.340  1.00  0.00            
ATOM    206  C30 CX6     2      34.740  28.070  19.530  1.00  0.00            
ATOM    207  C31 CX6     2      35.540  28.950  20.470  1.00  0.00            
ATOM    208  N3  CX6     2      36.320  28.460  21.470  1.00  0.00            
ATOM    209  N4  CX6     2      36.850  29.460  22.090  1.00  0.00            
ATOM    210  N5  CX6     2      36.390  30.580  21.370  1.00  0.00            
ATOM    211  N6  CX6     2      35.580  30.240  20.390  1.00  0.00            
ATOM    212  C32 CX6     2      33.060  28.290  22.170  1.00  0.00            
ATOM    213  C33 CX6     2      32.260  28.770  23.210  1.00  0.00            
ATOM    214  H1  CX6     2      27.650  32.310  25.490  1.00  0.00            
ATOM    215  H2  CX6     2      28.080  31.040  26.540  1.00  0.00            
ATOM    216  H3  CX6     2      27.520  32.650  27.100  1.00  0.00            
ATOM    217  H4  CX6     2      30.020  32.760  27.410  1.00  0.00            
ATOM    218  H5  CX6     2      29.640  33.620  25.880  1.00  0.00            
ATOM    219  H6  CX6     2      31.240  28.880  29.690  1.00  0.00            
ATOM    220  H7  CX6     2      30.960  26.410  29.740  1.00  0.00            
ATOM    221  H8  CX6     2      30.780  25.180  27.500  1.00  0.00            
ATOM    222  H9  CX6     2      29.530  24.490  23.400  1.00  0.00            
ATOM    223  H10 CX6     2      31.550  24.300  21.720  1.00  0.00            
ATOM    224  H11 CX6     2      30.940  25.930  21.910  1.00  0.00            
ATOM    225  H12 CX6     2      32.420  25.400  22.820  1.00  0.00            
ATOM    226  H13 CX6     2      30.680  20.840  26.530  1.00  0.00            
ATOM    227  H14 CX6     2      28.970  19.750  25.050  1.00  0.00            
ATOM    228  H15 CX6     2      29.710  18.510  26.070  1.00  0.00            
ATOM    229  H16 CX6     2      30.300  19.070  23.080  1.00  0.00            
ATOM    230  H17 CX6     2      29.490  17.620  23.790  1.00  0.00            
ATOM    231  H18 CX6     2      31.850  17.170  23.200  1.00  0.00            
ATOM    232  H19 CX6     2      31.490  17.040  24.980  1.00  0.00            
ATOM    233  H20 CX6     2      32.940  19.360  23.720  1.00  0.00            
ATOM    234  H21 CX6     2      33.680  18.180  24.830  1.00  0.00            
ATOM    235  H22 CX6     2      32.340  18.920  26.820  1.00  0.00            
ATOM    236  H23 CX6     2      33.040  20.380  26.010  1.00  0.00            
ATOM    237  H24 CX6     2      29.610  30.440  23.820  1.00  0.00            
ATOM    238  H25 CX6     2      29.060  28.810  24.030  1.00  0.00            
ATOM    239  H26 CX6     2      29.380  29.210  21.390  1.00  0.00            
ATOM    240  H27 CX6     2      30.800  28.620  19.690  1.00  0.00            
ATOM    241  H28 CX6     2      31.770  26.740  18.700  1.00  0.00            
ATOM    242  H29 CX6     2      33.060  26.120  16.650  1.00  0.00            
ATOM    243  H30 CX6     2      35.440  26.790  16.450  1.00  0.00            
ATOM    244  H31 CX6     2      36.550  28.060  18.300  1.00  0.00            
ATOM    245  H32 CX6     2      36.760  31.510  21.470  1.00  0.00            
ATOM    246  H33 CX6     2      34.040  27.900  22.410  1.00  0.00            
ATOM    247  H34 CX6     2      32.700  28.700  24.200  1.00  0.00            
TER
ENDMDL
MODEL        1
ATOM      1  H1  GCD     1      39.160  26.500  21.300  1.00  0.00            
ATOM      2  O1  GCD     1      38.870  27.350  21.660  1.00  0.00            
ATOM      3  C1  GCD     1      37.510  27.380  21.270  1.00  0.00            
ATOM      4  H2  GCD     1      36.980  28.240  21.710  1.00  0.00            
ATOM      5  H3  GCD     1      37.420  27.510  20.190  1.00  0.00            
ATOM      6  C2  GCD     1      36.810  26.150  21.590  1.00  0.00            
ATOM      7  H4  GCD     1      35.720  26.270  21.550  1.00  0.00            
ATOM      8  C3  GCD     1      37.070  25.670  23.010  1.00  0.00            
ATOM      9  H5  GCD     1      38.130  25.410  23.110  1.00  0.00            
ATOM     10  C4  GCD     1      36.490  24.270  23.220  1.00  0.00            
ATOM     11  H6  GCD     1      35.410  24.460  23.240  1.00  0.00            
ATOM     12  O2  GCD     1      37.010  23.820  24.490  1.00  0.00            
ATOM     13  H7  GCD     1      36.270  23.370  24.930  1.00  0.00            
ATOM     14  C5  GCD     1      36.850  23.310  22.140  1.00  0.00            
ATOM     15  H8  GCD     1      37.930  23.180  22.040  1.00  0.00            
ATOM     16  O3  GCD     1      36.190  22.110  22.330  1.00  0.00            
ATOM     17  H9  GCD     1      35.250  22.260  22.480  1.00  0.00            
ATOM     18  C6  GCD     1      36.410  23.840  20.880  1.00  0.00            
ATOM     19  O4  GCD     1      37.140  25.030  20.660  1.00  0.00            
ATOM     20  H10 GCD     1      36.750  23.150  20.100  1.00  0.00            
ATOM     21  O5  GCD     1      35.000  24.090  20.860  1.00  0.00            
ATOM     22  C7  GCD     1      34.260  23.340  19.870  1.00  0.00            
ATOM     23  H11 GCD     1      34.800  22.430  19.580  1.00  0.00            
ATOM     24  C8  GCD     1      33.050  22.790  20.560  1.00  0.00            
ATOM     25  H12 GCD     1      32.630  23.600  21.160  1.00  0.00            
ATOM     26  O6  GCD     1      33.480  21.740  21.510  1.00  0.00            
ATOM     27  H13 GCD     1      32.860  21.010  21.410  1.00  0.00            
ATOM     28  C9  GCD     1      32.200  22.170  19.460  1.00  0.00            
ATOM     29  H14 GCD     1      32.760  21.360  18.970  1.00  0.00            
ATOM     30  O7  GCD     1      31.030  21.580  20.040  1.00  0.00            
ATOM     31  H15 GCD     1      30.510  22.340  20.330  1.00  0.00            
ATOM     32  C10 GCD     1      31.860  23.120  18.410  1.00  0.00            
ATOM     33  H16 GCD     1      31.100  22.670  17.770  1.00  0.00            
ATOM     34  O8  GCD     1      33.000  23.530  17.750  1.00  0.00            
ATOM     35  C11 GCD     1      34.020  24.180  18.680  1.00  0.00            
ATOM     36  H17 GCD     1      33.540  25.110  19.000  1.00  0.00            
ATOM     37  C12 GCD     1      35.280  24.470  17.860  1.00  0.00            
ATOM     38  H18 GCD     1      36.020  25.030  18.430  1.00  0.00            
ATOM     39  H19 GCD     1      34.940  25.040  16.980  1.00  0.00            
ATOM     40  O9  GCD     1      35.810  23.300  17.220  1.00  0.00            
ATOM     41  H20 GCD     1      35.070  22.760  16.930  1.00  0.00            
ATOM     42  O10 GCD     1      31.300  24.250  19.020  1.00  0.00            
ATOM     43  C13 GCD     1      30.000  24.720  18.760  1.00  0.00            
ATOM     44  H21 GCD     1      29.550  24.030  18.030  1.00  0.00            
ATOM     45  C14 GCD     1      29.120  24.720  19.940  1.00  0.00            
ATOM     46  H22 GCD     1      29.560  25.350  20.730  1.00  0.00            
ATOM     47  O11 GCD     1      29.080  23.340  20.340  1.00  0.00            
ATOM     48  H23 GCD     1      28.350  23.110  20.940  1.00  0.00            
ATOM     49  C15 GCD     1      27.720  25.200  19.520  1.00  0.00            
ATOM     50  H24 GCD     1      27.260  24.440  18.880  1.00  0.00            
ATOM     51  O12 GCD     1      26.870  25.170  20.610  1.00  0.00            
ATOM     52  H25 GCD     1      27.180  25.900  21.160  1.00  0.00            
ATOM     53  C16 GCD     1      27.790  26.570  18.790  1.00  0.00            
ATOM     54  H26 GCD     1      26.870  26.930  18.310  1.00  0.00            
ATOM     55  O13 GCD     1      28.630  26.350  17.710  1.00  0.00            
ATOM     56  C17 GCD     1      29.950  26.040  18.110  1.00  0.00            
ATOM     57  H27 GCD     1      30.300  26.760  18.860  1.00  0.00            
ATOM     58  C18 GCD     1      30.830  26.160  16.860  1.00  0.00            
ATOM     59  H28 GCD     1      31.910  26.250  16.980  1.00  0.00            
ATOM     60  H29 GCD     1      30.460  27.080  16.380  1.00  0.00            
ATOM     61  O14 GCD     1      30.570  25.140  15.800  1.00  0.00            
ATOM     62  H30 GCD     1      29.700  25.260  15.420  1.00  0.00            
ATOM     63  O15 GCD     1      28.230  27.580  19.650  1.00  0.00            
ATOM     64  C19 GCD     1      27.240  28.600  19.950  1.00  0.00            
ATOM     65  H31 GCD     1      26.230  28.250  19.690  1.00  0.00            
ATOM     66  C20 GCD     1      27.230  28.610  21.440  1.00  0.00            
ATOM     67  H32 GCD     1      28.230  28.760  21.870  1.00  0.00            
ATOM     68  O16 GCD     1      26.760  27.370  22.100  1.00  0.00            
ATOM     69  H33 GCD     1      27.580  27.140  22.530  1.00  0.00            
ATOM     70  C21 GCD     1      26.400  29.820  21.950  1.00  0.00            
ATOM     71  H34 GCD     1      25.350  29.780  21.640  1.00  0.00            
ATOM     72  O17 GCD     1      26.480  30.060  23.360  1.00  0.00            
ATOM     73  H35 GCD     1      26.410  29.250  23.880  1.00  0.00            
ATOM     74  C22 GCD     1      26.830  31.150  21.200  1.00  0.00            
ATOM     75  H36 GCD     1      26.150  31.930  21.560  1.00  0.00            
ATOM     76  O18 GCD     1      26.810  30.970  19.810  1.00  0.00            
ATOM     77  C23 GCD     1      27.630  29.910  19.360  1.00  0.00            
ATOM     78  H37 GCD     1      28.680  30.160  19.570  1.00  0.00            
ATOM     79  C24 GCD     1      27.700  29.840  17.840  1.00  0.00            
ATOM     80  H38 GCD     1      28.490  29.110  17.630  1.00  0.00            
ATOM     81  H39 GCD     1      27.980  30.840  17.470  1.00  0.00            
ATOM     82  O19 GCD     1      26.450  29.450  17.290  1.00  0.00            
ATOM     83  H40 GCD     1      26.580  29.410  16.340  1.00  0.00            
ATOM     84  O20 GCD     1      28.110  31.620  21.660  1.00  0.00            
ATOM     85  C25 GCD     1      28.290  33.000  21.710  1.00  0.00            
ATOM     86  H41 GCD     1      27.440  33.470  21.200  1.00  0.00            
ATOM     87  C26 GCD     1      28.340  33.410  23.160  1.00  0.00            
ATOM     88  H42 GCD     1      29.200  32.950  23.660  1.00  0.00            
ATOM     89  O21 GCD     1      27.080  33.140  23.860  1.00  0.00            
ATOM     90  H43 GCD     1      26.690  32.270  23.730  1.00  0.00            
ATOM     91  C27 GCD     1      28.650  34.900  23.160  1.00  0.00            
ATOM     92  H44 GCD     1      27.940  35.540  22.630  1.00  0.00            
ATOM     93  O22 GCD     1      28.830  35.360  24.510  1.00  0.00            
ATOM     94  H45 GCD     1      28.090  35.070  25.050  1.00  0.00            
ATOM     95  C28 GCD     1      29.930  35.090  22.380  1.00  0.00            
ATOM     96  H46 GCD     1      30.070  36.170  22.370  1.00  0.00            
ATOM     97  O23 GCD     1      29.860  34.530  21.070  1.00  0.00            
ATOM     98  C29 GCD     1      29.550  33.230  20.900  1.00  0.00            
ATOM     99  H47 GCD     1      30.290  32.490  21.230  1.00  0.00            
ATOM    100  C30 GCD     1      29.230  33.130  19.360  1.00  0.00            
ATOM    101  H48 GCD     1      28.480  33.870  19.070  1.00  0.00            
ATOM    102  H49 GCD     1      28.980  32.090  19.110  1.00  0.00            
ATOM    103  O24 GCD     1      30.350  33.490  18.490  1.00  0.00            
ATOM    104  H50 GCD     1      31.060  32.860  18.650  1.00  0.00            
ATOM    105  O25 GCD     1      31.010  34.520  23.170  1.00  0.00            
ATOM    106  C31 GCD     1      32.120  35.370  23.380  1.00  0.00            
ATOM    107  H51 GCD     1      31.860  36.390  23.040  1.00  0.00            
ATOM    108  C32 GCD     1      32.430  35.320  24.830  1.00  0.00            
ATOM    109  H52 GCD     1      32.450  34.250  25.040  1.00  0.00            
ATOM    110  O26 GCD     1      31.250  35.950  25.330  1.00  0.00            
ATOM    111  H53 GCD     1      30.390  35.610  25.070  1.00  0.00            
ATOM    112  C33 GCD     1      33.680  36.110  25.150  1.00  0.00            
ATOM    113  H54 GCD     1      33.480  37.140  24.830  1.00  0.00            
ATOM    114  O27 GCD     1      33.870  36.220  26.540  1.00  0.00            
ATOM    115  H55 GCD     1      34.080  35.300  26.700  1.00  0.00            
ATOM    116  C34 GCD     1      34.840  35.390  24.460  1.00  0.00            
ATOM    117  H56 GCD     1      35.830  35.830  24.630  1.00  0.00            
ATOM    118  O28 GCD     1      34.530  35.440  23.070  1.00  0.00            
ATOM    119  C35 GCD     1      33.270  34.770  22.610  1.00  0.00            
ATOM    120  H57 GCD     1      33.310  33.690  22.810  1.00  0.00            
ATOM    121  C36 GCD     1      33.160  34.950  21.170  1.00  0.00            
ATOM    122  H58 GCD     1      32.390  34.320  20.710  1.00  0.00            
ATOM    123  H59 GCD     1      34.080  34.610  20.670  1.00  0.00            
ATOM    124  O29 GCD     1      32.930  36.270  20.830  1.00  0.00            
ATOM    125  H60 GCD     1      33.800  36.690  20.850  1.00  0.00            
ATOM    126  O30 GCD     1      34.880  34.120  24.960  1.00  0.00            
ATOM    127  C37 GCD     1      35.870  33.800  26.010  1.00  0.00            
ATOM    128  H61 GCD     1      36.250  34.620  26.630  1.00  0.00            
ATOM    129  C38 GCD     1      35.130  32.860  26.870  1.00  0.00            
ATOM    130  H62 GCD     1      34.740  32.000  26.310  1.00  0.00            
ATOM    131  O31 GCD     1      34.020  33.490  27.520  1.00  0.00            
ATOM    132  H63 GCD     1      33.490  32.790  27.920  1.00  0.00            
ATOM    133  C39 GCD     1      36.040  32.270  27.810  1.00  0.00            
ATOM    134  H64 GCD     1      36.430  33.070  28.450  1.00  0.00            
ATOM    135  O32 GCD     1      35.230  31.440  28.640  1.00  0.00            
ATOM    136  H65 GCD     1      34.820  30.730  28.130  1.00  0.00            
ATOM    137  C40 GCD     1      37.170  31.510  27.060  1.00  0.00            
ATOM    138  H66 GCD     1      37.870  30.950  27.690  1.00  0.00            
ATOM    139  O33 GCD     1      37.910  32.530  26.390  1.00  0.00            
ATOM    140  C41 GCD     1      37.060  33.140  25.390  1.00  0.00            
ATOM    141  H67 GCD     1      36.540  32.410  24.760  1.00  0.00            
ATOM    142  C42 GCD     1      37.880  34.060  24.580  1.00  0.00            
ATOM    143  H68 GCD     1      37.310  34.450  23.720  1.00  0.00            
ATOM    144  H69 GCD     1      38.660  33.460  24.100  1.00  0.00            
ATOM    145  O34 GCD     1      38.400  35.080  25.380  1.00  0.00            
ATOM    146  H70 GCD     1      38.730  34.590  26.150  1.00  0.00            
ATOM    147  O35 GCD     1      36.700  30.610  26.060  1.00  0.00            
ATOM    148  C43 GCD     1      37.220  29.270  26.190  1.00  0.00            
ATOM    149  H71 GCD     1      37.940  29.200  27.020  1.00  0.00            
ATOM    150  C44 GCD     1      36.070  28.420  26.440  1.00  0.00            
ATOM    151  H72 GCD     1      35.330  28.420  25.630  1.00  0.00            
ATOM    152  O36 GCD     1      35.410  28.820  27.730  1.00  0.00            
ATOM    153  H73 GCD     1      34.500  28.510  27.710  1.00  0.00            
ATOM    154  C45 GCD     1      36.580  26.930  26.430  1.00  0.00            
ATOM    155  H74 GCD     1      37.200  26.820  27.340  1.00  0.00            
ATOM    156  O37 GCD     1      35.530  25.980  26.410  1.00  0.00            
ATOM    157  H75 GCD     1      35.040  26.070  25.580  1.00  0.00            
ATOM    158  C46 GCD     1      37.430  26.740  25.140  1.00  0.00            
ATOM    159  H76 GCD     1      37.980  25.800  25.230  1.00  0.00            
ATOM    160  O38 GCD     1      36.570  26.550  24.000  1.00  0.00            
ATOM    161  O39 GCD     1      38.430  27.670  24.900  1.00  0.00            
ATOM    162  C47 GCD     1      37.880  29.030  24.860  1.00  0.00            
ATOM    163  H77 GCD     1      37.090  28.960  24.100  1.00  0.00            
ATOM    164  C48 GCD     1      39.040  30.010  24.490  1.00  0.00            
ATOM    165  H78 GCD     1      39.800  30.120  25.270  1.00  0.00            
ATOM    166  H79 GCD     1      38.650  31.030  24.320  1.00  0.00            
ATOM    167  O40 GCD     1      39.690  29.630  23.290  1.00  0.00            
ATOM    168  H80 GCD     1      39.060  29.040  22.870  1.00  0.00            
ATOM    169  C1  CX6     2      29.030  33.330  27.960  1.00  0.00            
ATOM    170  C2  CX6     2      30.500  33.740  27.850  1.00  0.00            
ATOM    171  O1  CX6     2      31.150  32.840  26.920  1.00  0.00            
ATOM    172  C3  CX6     2      31.500  31.610  27.360  1.00  0.00            
ATOM    173  N1  CX6     2      32.090  31.400  28.540  1.00  0.00            
ATOM    174  C4  CX6     2      32.280  30.080  28.550  1.00  0.00            
ATOM    175  C5  CX6     2      32.960  29.340  29.530  1.00  0.00            
ATOM    176  C6  CX6     2      33.150  27.930  29.350  1.00  0.00            
ATOM    177  C7  CX6     2      32.880  27.370  28.080  1.00  0.00            
ATOM    178  C8  CX6     2      32.260  28.150  27.110  1.00  0.00            
ATOM    179  C9  CX6     2      31.780  27.430  25.880  1.00  0.00            
ATOM    180  O2  CX6     2      30.600  27.470  25.470  1.00  0.00            
ATOM    181  O3  CX6     2      32.690  26.440  25.600  1.00  0.00            
ATOM    182  C10 CX6     2      32.370  25.630  24.470  1.00  0.00            
ATOM    183  C11 CX6     2      32.760  26.410  23.220  1.00  0.00            
ATOM    184  O4  CX6     2      33.250  24.560  24.550  1.00  0.00            
ATOM    185  C12 CX6     2      33.030  23.670  25.460  1.00  0.00            
ATOM    186  O5  CX6     2      32.040  23.620  26.120  1.00  0.00            
ATOM    187  O6  CX6     2      34.110  22.840  25.540  1.00  0.00            
ATOM    188  C13 CX6     2      34.020  21.760  26.550  1.00  0.00            
ATOM    189  C14 CX6     2      33.300  20.510  25.930  1.00  0.00            
ATOM    190  C15 CX6     2      34.070  19.810  24.810  1.00  0.00            
ATOM    191  C16 CX6     2      35.450  19.380  25.350  1.00  0.00            
ATOM    192  C17 CX6     2      36.210  20.610  25.920  1.00  0.00            
ATOM    193  C18 CX6     2      35.410  21.280  27.040  1.00  0.00            
ATOM    194  C19 CX6     2      31.970  29.500  27.360  1.00  0.00            
ATOM    195  N2  CX6     2      31.520  30.510  26.520  1.00  0.00            
ATOM    196  C20 CX6     2      31.000  30.550  25.110  1.00  0.00            
ATOM    197  C21 CX6     2      31.850  30.170  23.890  1.00  0.00            
ATOM    198  C22 CX6     2      31.190  29.940  22.680  1.00  0.00            
ATOM    199  C23 CX6     2      31.950  29.630  21.510  1.00  0.00            
ATOM    200  C24 CX6     2      33.380  29.590  21.510  1.00  0.00            
ATOM    201  C25 CX6     2      34.210  29.330  20.310  1.00  0.00            
ATOM    202  C26 CX6     2      34.010  28.180  19.480  1.00  0.00            
ATOM    203  C27 CX6     2      34.820  27.930  18.340  1.00  0.00            
ATOM    204  C28 CX6     2      35.930  28.660  18.090  1.00  0.00            
ATOM    205  C29 CX6     2      36.190  29.810  18.940  1.00  0.00            
ATOM    206  C30 CX6     2      35.340  30.160  20.020  1.00  0.00            
ATOM    207  C31 CX6     2      35.700  31.320  20.820  1.00  0.00            
ATOM    208  N3  CX6     2      36.970  31.390  21.440  1.00  0.00            
ATOM    209  N4  CX6     2      36.980  32.490  22.150  1.00  0.00            
ATOM    210  N5  CX6     2      35.790  33.050  21.820  1.00  0.00            
ATOM    211  N6  CX6     2      34.980  32.370  20.990  1.00  0.00            
ATOM    212  C32 CX6     2      33.980  29.860  22.760  1.00  0.00            
ATOM    213  C33 CX6     2      33.250  30.070  23.960  1.00  0.00            
ATOM    214  H1  CX6     2      28.910  32.370  28.480  1.00  0.00            
ATOM    215  H2  CX6     2      28.510  34.100  28.540  1.00  0.00            
ATOM    216  H3  CX6     2      28.530  33.160  27.000  1.00  0.00            
ATOM    217  H4  CX6     2      30.930  33.580  28.840  1.00  0.00            
ATOM    218  H5  CX6     2      30.620  34.740  27.420  1.00  0.00            
ATOM    219  H6  CX6     2      33.350  29.850  30.410  1.00  0.00            
ATOM    220  H7  CX6     2      33.540  27.320  30.160  1.00  0.00            
ATOM    221  H8  CX6     2      33.030  26.300  27.910  1.00  0.00            
ATOM    222  H9  CX6     2      31.380  25.160  24.490  1.00  0.00            
ATOM    223  H10 CX6     2      33.820  26.650  23.110  1.00  0.00            
ATOM    224  H11 CX6     2      32.430  25.950  22.280  1.00  0.00            
ATOM    225  H12 CX6     2      32.160  27.330  23.210  1.00  0.00            
ATOM    226  H13 CX6     2      33.340  22.060  27.350  1.00  0.00            
ATOM    227  H14 CX6     2      32.270  20.730  25.620  1.00  0.00            
ATOM    228  H15 CX6     2      33.140  19.700  26.640  1.00  0.00            
ATOM    229  H16 CX6     2      34.040  20.420  23.900  1.00  0.00            
ATOM    230  H17 CX6     2      33.700  18.810  24.540  1.00  0.00            
ATOM    231  H18 CX6     2      36.020  18.910  24.550  1.00  0.00            
ATOM    232  H19 CX6     2      35.320  18.600  26.110  1.00  0.00            
ATOM    233  H20 CX6     2      36.390  21.360  25.130  1.00  0.00            
ATOM    234  H21 CX6     2      37.150  20.250  26.350  1.00  0.00            
ATOM    235  H22 CX6     2      35.280  20.520  27.820  1.00  0.00            
ATOM    236  H23 CX6     2      36.050  22.110  27.370  1.00  0.00            
ATOM    237  H24 CX6     2      30.700  31.590  24.950  1.00  0.00            
ATOM    238  H25 CX6     2      30.040  30.030  25.080  1.00  0.00            
ATOM    239  H26 CX6     2      30.110  29.860  22.630  1.00  0.00            
ATOM    240  H27 CX6     2      31.590  29.280  20.550  1.00  0.00            
ATOM    241  H28 CX6     2      33.160  27.510  19.600  1.00  0.00            
ATOM    242  H29 CX6     2      34.480  27.180  17.640  1.00  0.00            
ATOM    243  H30 CX6     2      36.570  28.510  17.220  1.00  0.00            
ATOM    244  H31 CX6     2      37.110  30.330  18.720  1.00  0.00            
ATOM    245  H32 CX6     2      35.520  33.870  22.340  1.00  0.00            
ATOM    246  H33 CX6     2      35.060  29.820  22.880  1.00  0.00            
ATOM    247  H34 CX6     2      33.700  30.360  24.900  1.00  0.00            
TER
ENDMDL
MODEL        1
ATOM      1  H1  GCD     1      18.720  21.300  25.410  1.00  0.00            
ATOM      2  O1  GCD     1      19.450  21.680  24.910  1.00  0.00            
ATOM      3  C1  GCD     1      20.070  22.610  25.830  1.00  0.00            
ATOM      4  H2  GCD     1      20.910  23.160  25.390  1.00  0.00            
ATOM      5  H3  GCD     1      19.240  23.320  25.940  1.00  0.00            
ATOM      6  C2  GCD     1      20.480  21.970  27.130  1.00  0.00            
ATOM      7  H4  GCD     1      20.660  22.730  27.900  1.00  0.00            
ATOM      8  C3  GCD     1      21.690  21.110  27.150  1.00  0.00            
ATOM      9  H5  GCD     1      21.550  20.230  26.510  1.00  0.00            
ATOM     10  C4  GCD     1      21.880  20.620  28.540  1.00  0.00            
ATOM     11  H6  GCD     1      22.080  21.420  29.270  1.00  0.00            
ATOM     12  O2  GCD     1      22.910  19.710  28.600  1.00  0.00            
ATOM     13  H7  GCD     1      23.120  19.650  29.540  1.00  0.00            
ATOM     14  C5  GCD     1      20.610  19.880  29.080  1.00  0.00            
ATOM     15  H8  GCD     1      20.450  18.950  28.520  1.00  0.00            
ATOM     16  O3  GCD     1      20.760  19.460  30.470  1.00  0.00            
ATOM     17  H9  GCD     1      20.850  18.500  30.460  1.00  0.00            
ATOM     18  C6  GCD     1      19.410  20.820  29.000  1.00  0.00            
ATOM     19  O4  GCD     1      19.350  21.230  27.620  1.00  0.00            
ATOM     20  H10 GCD     1      18.550  20.210  29.310  1.00  0.00            
ATOM     21  O5  GCD     1      19.550  21.980  29.820  1.00  0.00            
ATOM     22  C7  GCD     1      18.470  22.390  30.680  1.00  0.00            
ATOM     23  H11 GCD     1      17.500  21.960  30.390  1.00  0.00            
ATOM     24  C8  GCD     1      18.550  21.910  32.140  1.00  0.00            
ATOM     25  H12 GCD     1      19.460  22.390  32.540  1.00  0.00            
ATOM     26  O6  GCD     1      18.590  20.380  32.090  1.00  0.00            
ATOM     27  H13 GCD     1      19.430  20.180  31.670  1.00  0.00            
ATOM     28  C9  GCD     1      17.290  22.430  32.860  1.00  0.00            
ATOM     29  H14 GCD     1      16.370  22.050  32.380  1.00  0.00            
ATOM     30  O7  GCD     1      17.190  22.010  34.200  1.00  0.00            
ATOM     31  H15 GCD     1      18.070  22.220  34.550  1.00  0.00            
ATOM     32  C10 GCD     1      17.220  23.980  32.700  1.00  0.00            
ATOM     33  H16 GCD     1      16.410  24.520  33.210  1.00  0.00            
ATOM     34  O8  GCD     1      17.140  24.280  31.370  1.00  0.00            
ATOM     35  C11 GCD     1      18.290  23.930  30.580  1.00  0.00            
ATOM     36  H17 GCD     1      19.250  24.280  30.980  1.00  0.00            
ATOM     37  C12 GCD     1      18.040  24.390  29.140  1.00  0.00            
ATOM     38  H18 GCD     1      17.400  23.670  28.630  1.00  0.00            
ATOM     39  H19 GCD     1      18.980  24.290  28.580  1.00  0.00            
ATOM     40  O9  GCD     1      17.670  25.730  28.990  1.00  0.00            
ATOM     41  H20 GCD     1      17.080  26.040  29.680  1.00  0.00            
ATOM     42  O10 GCD     1      18.440  24.490  33.180  1.00  0.00            
ATOM     43  C13 GCD     1      18.480  25.300  34.310  1.00  0.00            
ATOM     44  H21 GCD     1      17.550  25.220  34.890  1.00  0.00            
ATOM     45  C14 GCD     1      19.510  24.720  35.330  1.00  0.00            
ATOM     46  H22 GCD     1      20.440  24.610  34.760  1.00  0.00            
ATOM     47  O11 GCD     1      19.100  23.420  35.800  1.00  0.00            
ATOM     48  H23 GCD     1      19.210  23.610  36.740  1.00  0.00            
ATOM     49  C15 GCD     1      19.960  25.630  36.470  1.00  0.00            
ATOM     50  H24 GCD     1      19.070  25.910  37.040  1.00  0.00            
ATOM     51  O12 GCD     1      20.980  25.050  37.330  1.00  0.00            
ATOM     52  H25 GCD     1      21.750  25.490  36.950  1.00  0.00            
ATOM     53  C16 GCD     1      20.380  26.960  35.870  1.00  0.00            
ATOM     54  H26 GCD     1      20.520  27.620  36.720  1.00  0.00            
ATOM     55  O13 GCD     1      19.290  27.400  35.080  1.00  0.00            
ATOM     56  C17 GCD     1      18.910  26.700  33.940  1.00  0.00            
ATOM     57  H27 GCD     1      19.810  26.790  33.330  1.00  0.00            
ATOM     58  C18 GCD     1      17.860  27.400  33.160  1.00  0.00            
ATOM     59  H28 GCD     1      16.960  27.730  33.690  1.00  0.00            
ATOM     60  H29 GCD     1      17.500  26.660  32.430  1.00  0.00            
ATOM     61  O14 GCD     1      18.510  28.450  32.330  1.00  0.00            
ATOM     62  H30 GCD     1      19.030  28.040  31.630  1.00  0.00            
ATOM     63  O15 GCD     1      21.660  26.850  35.300  1.00  0.00            
ATOM     64  C19 GCD     1      22.600  27.950  35.670  1.00  0.00            
ATOM     65  H31 GCD     1      22.200  28.540  36.500  1.00  0.00            
ATOM     66  C20 GCD     1      23.930  27.340  36.230  1.00  0.00            
ATOM     67  H32 GCD     1      24.470  26.770  35.470  1.00  0.00            
ATOM     68  O16 GCD     1      23.530  26.460  37.330  1.00  0.00            
ATOM     69  H33 GCD     1      23.450  27.020  38.110  1.00  0.00            
ATOM     70  C21 GCD     1      24.840  28.500  36.680  1.00  0.00            
ATOM     71  H34 GCD     1      24.270  28.830  37.560  1.00  0.00            
ATOM     72  O17 GCD     1      26.070  28.000  37.150  1.00  0.00            
ATOM     73  H35 GCD     1      26.600  28.750  37.420  1.00  0.00            
ATOM     74  C22 GCD     1      24.940  29.640  35.680  1.00  0.00            
ATOM     75  H36 GCD     1      25.320  30.480  36.260  1.00  0.00            
ATOM     76  O18 GCD     1      23.620  30.040  35.220  1.00  0.00            
ATOM     77  C23 GCD     1      22.840  28.960  34.600  1.00  0.00            
ATOM     78  H37 GCD     1      23.500  28.610  33.800  1.00  0.00            
ATOM     79  C24 GCD     1      21.580  29.580  34.060  1.00  0.00            
ATOM     80  H38 GCD     1      20.990  29.990  34.900  1.00  0.00            
ATOM     81  H39 GCD     1      21.000  28.810  33.540  1.00  0.00            
ATOM     82  O19 GCD     1      21.730  30.660  33.150  1.00  0.00            
ATOM     83  H40 GCD     1      21.700  30.400  32.220  1.00  0.00            
ATOM     84  O20 GCD     1      25.800  29.290  34.550  1.00  0.00            
ATOM     85  C25 GCD     1      26.950  30.040  34.220  1.00  0.00            
ATOM     86  H41 GCD     1      27.190  30.810  34.960  1.00  0.00            
ATOM     87  C26 GCD     1      28.180  29.070  34.210  1.00  0.00            
ATOM     88  H42 GCD     1      27.850  28.190  33.640  1.00  0.00            
ATOM     89  O21 GCD     1      28.460  28.640  35.570  1.00  0.00            
ATOM     90  H43 GCD     1      27.680  28.280  36.010  1.00  0.00            
ATOM     91  C27 GCD     1      29.370  29.740  33.620  1.00  0.00            
ATOM     92  H44 GCD     1      29.610  30.570  34.300  1.00  0.00            
ATOM     93  O22 GCD     1      30.450  28.770  33.620  1.00  0.00            
ATOM     94  H45 GCD     1      30.750  28.720  34.530  1.00  0.00            
ATOM     95  C28 GCD     1      29.170  30.360  32.220  1.00  0.00            
ATOM     96  H46 GCD     1      30.010  31.010  31.950  1.00  0.00            
ATOM     97  O23 GCD     1      27.920  31.210  32.310  1.00  0.00            
ATOM     98  C29 GCD     1      26.750  30.560  32.800  1.00  0.00            
ATOM     99  H47 GCD     1      26.520  29.760  32.080  1.00  0.00            
ATOM    100  C30 GCD     1      25.590  31.490  32.700  1.00  0.00            
ATOM    101  H48 GCD     1      24.610  30.990  32.750  1.00  0.00            
ATOM    102  H49 GCD     1      25.570  31.980  31.720  1.00  0.00            
ATOM    103  O24 GCD     1      25.570  32.590  33.640  1.00  0.00            
ATOM    104  H50 GCD     1      24.650  32.800  33.830  1.00  0.00            
ATOM    105  O25 GCD     1      29.040  29.380  31.220  1.00  0.00            
ATOM    106  C31 GCD     1      29.620  29.700  29.930  1.00  0.00            
ATOM    107  H51 GCD     1      30.330  30.530  30.050  1.00  0.00            
ATOM    108  C32 GCD     1      30.430  28.500  29.520  1.00  0.00            
ATOM    109  H52 GCD     1      29.890  27.570  29.680  1.00  0.00            
ATOM    110  O26 GCD     1      31.460  28.500  30.510  1.00  0.00            
ATOM    111  H53 GCD     1      31.150  28.080  31.320  1.00  0.00            
ATOM    112  C33 GCD     1      30.980  28.750  28.110  1.00  0.00            
ATOM    113  H54 GCD     1      31.560  29.680  28.190  1.00  0.00            
ATOM    114  O27 GCD     1      31.820  27.690  27.600  1.00  0.00            
ATOM    115  H55 GCD     1      31.400  27.250  26.850  1.00  0.00            
ATOM    116  C34 GCD     1      29.820  29.030  27.150  1.00  0.00            
ATOM    117  H56 GCD     1      30.260  29.240  26.170  1.00  0.00            
ATOM    118  O28 GCD     1      29.180  30.200  27.670  1.00  0.00            
ATOM    119  C35 GCD     1      28.520  29.960  28.940  1.00  0.00            
ATOM    120  H57 GCD     1      27.910  29.060  28.780  1.00  0.00            
ATOM    121  C36 GCD     1      27.490  31.100  29.350  1.00  0.00            
ATOM    122  H58 GCD     1      26.760  30.720  30.070  1.00  0.00            
ATOM    123  H59 GCD     1      27.000  31.360  28.400  1.00  0.00            
ATOM    124  O29 GCD     1      28.160  32.220  29.880  1.00  0.00            
ATOM    125  H60 GCD     1      28.250  32.170  30.840  1.00  0.00            
ATOM    126  O30 GCD     1      28.910  27.920  27.120  1.00  0.00            
ATOM    127  C37 GCD     1      28.680  27.180  25.950  1.00  0.00            
ATOM    128  H61 GCD     1      29.390  27.540  25.190  1.00  0.00            
ATOM    129  C38 GCD     1      28.930  25.700  26.200  1.00  0.00            
ATOM    130  H62 GCD     1      28.210  25.360  26.960  1.00  0.00            
ATOM    131  O31 GCD     1      30.280  25.460  26.610  1.00  0.00            
ATOM    132  H63 GCD     1      30.370  24.510  26.740  1.00  0.00            
ATOM    133  C39 GCD     1      28.670  25.040  24.830  1.00  0.00            
ATOM    134  H64 GCD     1      29.280  25.510  24.050  1.00  0.00            
ATOM    135  O32 GCD     1      29.040  23.630  24.940  1.00  0.00            
ATOM    136  H65 GCD     1      28.240  23.160  25.190  1.00  0.00            
ATOM    137  C40 GCD     1      27.240  25.240  24.430  1.00  0.00            
ATOM    138  H66 GCD     1      26.990  24.740  23.480  1.00  0.00            
ATOM    139  O33 GCD     1      26.950  26.620  24.280  1.00  0.00            
ATOM    140  C41 GCD     1      27.290  27.490  25.450  1.00  0.00            
ATOM    141  H67 GCD     1      26.590  27.350  26.280  1.00  0.00            
ATOM    142  C42 GCD     1      27.170  28.950  25.050  1.00  0.00            
ATOM    143  H68 GCD     1      26.990  29.600  25.920  1.00  0.00            
ATOM    144  H69 GCD     1      26.290  28.910  24.390  1.00  0.00            
ATOM    145  O34 GCD     1      28.270  29.350  24.270  1.00  0.00            
ATOM    146  H70 GCD     1      28.300  28.800  23.480  1.00  0.00            
ATOM    147  O35 GCD     1      26.290  24.820  25.420  1.00  0.00            
ATOM    148  C43 GCD     1      25.420  23.700  25.050  1.00  0.00            
ATOM    149  H71 GCD     1      25.760  23.370  24.060  1.00  0.00            
ATOM    150  C44 GCD     1      25.690  22.520  25.980  1.00  0.00            
ATOM    151  H72 GCD     1      25.510  22.620  27.060  1.00  0.00            
ATOM    152  O36 GCD     1      27.080  22.180  25.920  1.00  0.00            
ATOM    153  H73 GCD     1      27.220  21.360  26.410  1.00  0.00            
ATOM    154  C45 GCD     1      24.770  21.360  25.530  1.00  0.00            
ATOM    155  H74 GCD     1      25.060  21.060  24.510  1.00  0.00            
ATOM    156  O37 GCD     1      24.890  20.260  26.470  1.00  0.00            
ATOM    157  H75 GCD     1      24.220  20.470  27.130  1.00  0.00            
ATOM    158  C46 GCD     1      23.320  21.830  25.450  1.00  0.00            
ATOM    159  H76 GCD     1      22.680  21.080  24.970  1.00  0.00            
ATOM    160  O38 GCD     1      22.870  21.920  26.790  1.00  0.00            
ATOM    161  O39 GCD     1      23.160  23.060  24.730  1.00  0.00            
ATOM    162  C47 GCD     1      23.960  24.150  25.080  1.00  0.00            
ATOM    163  H77 GCD     1      23.680  24.510  26.080  1.00  0.00            
ATOM    164  C48 GCD     1      23.700  25.260  24.010  1.00  0.00            
ATOM    165  H78 GCD     1      22.610  25.290  23.900  1.00  0.00            
ATOM    166  H79 GCD     1      24.210  25.010  23.070  1.00  0.00            
ATOM    167  O40 GCD     1      24.110  26.610  24.310  1.00  0.00            
ATOM    168  H80 GCD     1      25.050  26.650  24.530  1.00  0.00            
ATOM    169  C1  CX6     2      32.380  25.490  31.440  1.00  0.00            
ATOM    170  C2  CX6     2      31.500  24.860  30.350  1.00  0.00            
ATOM    171  O1  CX6     2      30.170  25.170  30.610  1.00  0.00            
ATOM    172  C3  CX6     2      29.270  24.300  31.120  1.00  0.00            
ATOM    173  N1  CX6     2      29.480  22.990  31.120  1.00  0.00            
ATOM    174  C4  CX6     2      28.330  22.560  31.690  1.00  0.00            
ATOM    175  C5  CX6     2      28.070  21.270  32.060  1.00  0.00            
ATOM    176  C6  CX6     2      26.830  20.860  32.640  1.00  0.00            
ATOM    177  C7  CX6     2      25.920  21.870  32.860  1.00  0.00            
ATOM    178  C8  CX6     2      26.200  23.240  32.620  1.00  0.00            
ATOM    179  C9  CX6     2      25.070  24.170  32.870  1.00  0.00            
ATOM    180  O2  CX6     2      25.060  24.880  33.860  1.00  0.00            
ATOM    181  O3  CX6     2      23.910  23.700  32.270  1.00  0.00            
ATOM    182  C10 CX6     2      22.640  24.290  32.710  1.00  0.00            
ATOM    183  C11 CX6     2      21.990  24.800  31.400  1.00  0.00            
ATOM    184  O4  CX6     2      21.850  23.230  33.100  1.00  0.00            
ATOM    185  C12 CX6     2      22.120  22.630  34.240  1.00  0.00            
ATOM    186  O5  CX6     2      22.590  23.200  35.210  1.00  0.00            
ATOM    187  O6  CX6     2      21.440  21.530  34.450  1.00  0.00            
ATOM    188  C13 CX6     2      21.440  20.970  35.780  1.00  0.00            
ATOM    189  C14 CX6     2      20.250  19.980  35.810  1.00  0.00            
ATOM    190  C15 CX6     2      20.420  18.780  34.820  1.00  0.00            
ATOM    191  C16 CX6     2      21.840  18.110  34.840  1.00  0.00            
ATOM    192  C17 CX6     2      22.990  19.120  34.930  1.00  0.00            
ATOM    193  C18 CX6     2      22.810  20.280  35.980  1.00  0.00            
ATOM    194  C19 CX6     2      27.450  23.550  32.000  1.00  0.00            
ATOM    195  N2  CX6     2      28.020  24.780  31.540  1.00  0.00            
ATOM    196  C20 CX6     2      27.520  26.180  31.660  1.00  0.00            
ATOM    197  C21 CX6     2      26.350  26.610  30.790  1.00  0.00            
ATOM    198  C22 CX6     2      25.430  27.470  31.380  1.00  0.00            
ATOM    199  C23 CX6     2      24.270  27.860  30.660  1.00  0.00            
ATOM    200  C24 CX6     2      24.080  27.520  29.310  1.00  0.00            
ATOM    201  C25 CX6     2      22.920  27.850  28.550  1.00  0.00            
ATOM    202  C26 CX6     2      22.240  26.830  27.830  1.00  0.00            
ATOM    203  C27 CX6     2      21.070  27.010  27.120  1.00  0.00            
ATOM    204  C28 CX6     2      20.500  28.300  27.180  1.00  0.00            
ATOM    205  C29 CX6     2      20.980  29.290  28.010  1.00  0.00            
ATOM    206  C30 CX6     2      22.200  29.100  28.700  1.00  0.00            
ATOM    207  C31 CX6     2      22.680  30.290  29.440  1.00  0.00            
ATOM    208  N3  CX6     2      23.950  30.760  29.370  1.00  0.00            
ATOM    209  N4  CX6     2      24.000  31.850  30.010  1.00  0.00            
ATOM    210  N5  CX6     2      22.880  31.960  30.730  1.00  0.00            
ATOM    211  N6  CX6     2      21.970  31.070  30.270  1.00  0.00            
ATOM    212  C32 CX6     2      25.030  26.680  28.740  1.00  0.00            
ATOM    213  C33 CX6     2      26.130  26.170  29.430  1.00  0.00            
ATOM    214  H1  CX6     2      32.500  24.850  32.320  1.00  0.00            
ATOM    215  H2  CX6     2      33.320  25.920  31.070  1.00  0.00            
ATOM    216  H3  CX6     2      31.870  26.380  31.850  1.00  0.00            
ATOM    217  H4  CX6     2      31.710  23.800  30.140  1.00  0.00            
ATOM    218  H5  CX6     2      31.820  25.440  29.470  1.00  0.00            
ATOM    219  H6  CX6     2      28.820  20.550  31.750  1.00  0.00            
ATOM    220  H7  CX6     2      26.630  19.820  32.860  1.00  0.00            
ATOM    221  H8  CX6     2      24.970  21.630  33.330  1.00  0.00            
ATOM    222  H9  CX6     2      22.790  25.040  33.500  1.00  0.00            
ATOM    223  H10 CX6     2      22.530  25.640  30.940  1.00  0.00            
ATOM    224  H11 CX6     2      21.920  24.000  30.650  1.00  0.00            
ATOM    225  H12 CX6     2      20.980  25.170  31.620  1.00  0.00            
ATOM    226  H13 CX6     2      21.400  21.800  36.500  1.00  0.00            
ATOM    227  H14 CX6     2      19.330  20.500  35.500  1.00  0.00            
ATOM    228  H15 CX6     2      20.020  19.520  36.780  1.00  0.00            
ATOM    229  H16 CX6     2      20.230  19.220  33.840  1.00  0.00            
ATOM    230  H17 CX6     2      19.670  17.980  34.810  1.00  0.00            
ATOM    231  H18 CX6     2      21.960  17.420  33.990  1.00  0.00            
ATOM    232  H19 CX6     2      21.880  17.500  35.740  1.00  0.00            
ATOM    233  H20 CX6     2      23.080  19.630  33.960  1.00  0.00            
ATOM    234  H21 CX6     2      23.940  18.570  35.020  1.00  0.00            
ATOM    235  H22 CX6     2      22.840  19.770  36.960  1.00  0.00            
ATOM    236  H23 CX6     2      23.670  20.940  36.120  1.00  0.00            
ATOM    237  H24 CX6     2      28.370  26.850  31.480  1.00  0.00            
ATOM    238  H25 CX6     2      27.220  26.380  32.690  1.00  0.00            
ATOM    239  H26 CX6     2      25.530  27.830  32.400  1.00  0.00            
ATOM    240  H27 CX6     2      23.650  28.550  31.220  1.00  0.00            
ATOM    241  H28 CX6     2      22.600  25.810  27.740  1.00  0.00            
ATOM    242  H29 CX6     2      20.770  26.230  26.430  1.00  0.00            
ATOM    243  H30 CX6     2      19.720  28.620  26.500  1.00  0.00            
ATOM    244  H31 CX6     2      20.470  30.250  27.950  1.00  0.00            
ATOM    245  H32 CX6     2      22.740  32.680  31.430  1.00  0.00            
ATOM    246  H33 CX6     2      25.000  26.280  27.730  1.00  0.00            
ATOM    247  H34 CX6     2      26.850  25.550  28.910  1.00  0.00            
TER
ENDMDL
MODEL        1
ATOM      1  H1  GCD     1      22.900  33.620  20.640  1.00  0.00            
ATOM      2  O1  GCD     1      23.460  32.830  20.680  1.00  0.00            
ATOM      3  C1  GCD     1      22.450  31.850  20.920  1.00  0.00            
ATOM      4  H2  GCD     1      22.450  31.580  21.980  1.00  0.00            
ATOM      5  H3  GCD     1      21.460  32.280  20.790  1.00  0.00            
ATOM      6  C2  GCD     1      22.560  30.640  20.000  1.00  0.00            
ATOM      7  H4  GCD     1      21.720  30.040  20.360  1.00  0.00            
ATOM      8  C3  GCD     1      23.870  29.860  20.130  1.00  0.00            
ATOM      9  H5  GCD     1      24.750  30.510  19.980  1.00  0.00            
ATOM     10  C4  GCD     1      23.900  28.750  19.100  1.00  0.00            
ATOM     11  H6  GCD     1      23.130  27.970  19.220  1.00  0.00            
ATOM     12  O2  GCD     1      25.150  28.030  19.290  1.00  0.00            
ATOM     13  H7  GCD     1      25.190  27.680  20.190  1.00  0.00            
ATOM     14  C5  GCD     1      23.660  29.320  17.710  1.00  0.00            
ATOM     15  H8  GCD     1      24.420  30.100  17.540  1.00  0.00            
ATOM     16  O3  GCD     1      23.720  28.380  16.660  1.00  0.00            
ATOM     17  H9  GCD     1      24.640  28.070  16.610  1.00  0.00            
ATOM     18  C6  GCD     1      22.300  30.080  17.660  1.00  0.00            
ATOM     19  O4  GCD     1      22.400  31.100  18.660  1.00  0.00            
ATOM     20  H10 GCD     1      22.080  30.460  16.660  1.00  0.00            
ATOM     21  O5  GCD     1      21.250  29.200  18.110  1.00  0.00            
ATOM     22  C7  GCD     1      20.120  29.070  17.210  1.00  0.00            
ATOM     23  H11 GCD     1      20.290  29.460  16.200  1.00  0.00            
ATOM     24  C8  GCD     1      19.810  27.540  17.070  1.00  0.00            
ATOM     25  H12 GCD     1      19.540  27.120  18.040  1.00  0.00            
ATOM     26  O6  GCD     1      21.020  26.970  16.660  1.00  0.00            
ATOM     27  H13 GCD     1      21.720  27.600  16.830  1.00  0.00            
ATOM     28  C9  GCD     1      18.600  27.380  16.120  1.00  0.00            
ATOM     29  H14 GCD     1      18.890  27.740  15.120  1.00  0.00            
ATOM     30  O7  GCD     1      18.240  25.980  15.970  1.00  0.00            
ATOM     31  H15 GCD     1      18.370  25.500  16.790  1.00  0.00            
ATOM     32  C10 GCD     1      17.390  28.180  16.560  1.00  0.00            
ATOM     33  H16 GCD     1      16.720  28.080  15.700  1.00  0.00            
ATOM     34  O8  GCD     1      17.830  29.490  16.800  1.00  0.00            
ATOM     35  C11 GCD     1      18.800  29.710  17.800  1.00  0.00            
ATOM     36  H17 GCD     1      18.450  29.310  18.760  1.00  0.00            
ATOM     37  C12 GCD     1      18.880  31.210  17.980  1.00  0.00            
ATOM     38  H18 GCD     1      19.660  31.340  18.740  1.00  0.00            
ATOM     39  H19 GCD     1      17.940  31.560  18.420  1.00  0.00            
ATOM     40  O9  GCD     1      19.280  31.840  16.830  1.00  0.00            
ATOM     41  H20 GCD     1      18.540  31.680  16.230  1.00  0.00            
ATOM     42  O10 GCD     1      16.730  27.720  17.670  1.00  0.00            
ATOM     43  C13 GCD     1      15.360  27.610  17.710  1.00  0.00            
ATOM     44  H21 GCD     1      14.990  28.040  16.770  1.00  0.00            
ATOM     45  C14 GCD     1      14.910  26.170  17.870  1.00  0.00            
ATOM     46  H22 GCD     1      15.290  25.690  18.780  1.00  0.00            
ATOM     47  O11 GCD     1      15.340  25.440  16.750  1.00  0.00            
ATOM     48  H23 GCD     1      16.250  25.200  16.950  1.00  0.00            
ATOM     49  C15 GCD     1      13.330  26.120  17.940  1.00  0.00            
ATOM     50  H24 GCD     1      12.830  26.590  17.080  1.00  0.00            
ATOM     51  O12 GCD     1      12.820  24.750  18.000  1.00  0.00            
ATOM     52  H25 GCD     1      13.220  24.220  17.310  1.00  0.00            
ATOM     53  C16 GCD     1      12.890  26.920  19.150  1.00  0.00            
ATOM     54  H26 GCD     1      11.800  27.030  19.200  1.00  0.00            
ATOM     55  O13 GCD     1      13.360  28.270  18.920  1.00  0.00            
ATOM     56  C17 GCD     1      14.840  28.430  18.860  1.00  0.00            
ATOM     57  H27 GCD     1      15.380  28.130  19.760  1.00  0.00            
ATOM     58  C18 GCD     1      15.100  29.890  18.650  1.00  0.00            
ATOM     59  H28 GCD     1      16.140  30.120  18.910  1.00  0.00            
ATOM     60  H29 GCD     1      14.380  30.420  19.280  1.00  0.00            
ATOM     61  O14 GCD     1      14.740  30.320  17.350  1.00  0.00            
ATOM     62  H30 GCD     1      13.800  30.120  17.330  1.00  0.00            
ATOM     63  O15 GCD     1      13.410  26.270  20.280  1.00  0.00            
ATOM     64  C19 GCD     1      12.510  26.090  21.390  1.00  0.00            
ATOM     65  H31 GCD     1      11.520  26.440  21.080  1.00  0.00            
ATOM     66  C20 GCD     1      12.510  24.680  21.880  1.00  0.00            
ATOM     67  H32 GCD     1      13.490  24.550  22.350  1.00  0.00            
ATOM     68  O16 GCD     1      12.160  23.800  20.830  1.00  0.00            
ATOM     69  H33 GCD     1      12.190  24.210  19.950  1.00  0.00            
ATOM     70  C21 GCD     1      11.440  24.590  22.940  1.00  0.00            
ATOM     71  H34 GCD     1      10.490  24.710  22.400  1.00  0.00            
ATOM     72  O17 GCD     1      11.430  23.280  23.470  1.00  0.00            
ATOM     73  H35 GCD     1      11.050  22.660  22.830  1.00  0.00            
ATOM     74  C22 GCD     1      11.680  25.590  24.080  1.00  0.00            
ATOM     75  H36 GCD     1      10.830  25.420  24.760  1.00  0.00            
ATOM     76  O18 GCD     1      11.700  26.910  23.500  1.00  0.00            
ATOM     77  C23 GCD     1      12.750  27.120  22.540  1.00  0.00            
ATOM     78  H37 GCD     1      13.730  26.960  23.020  1.00  0.00            
ATOM     79  C24 GCD     1      12.770  28.500  22.040  1.00  0.00            
ATOM     80  H38 GCD     1      13.580  28.700  21.320  1.00  0.00            
ATOM     81  H39 GCD     1      12.950  29.090  22.960  1.00  0.00            
ATOM     82  O19 GCD     1      11.550  28.870  21.420  1.00  0.00            
ATOM     83  H40 GCD     1      11.660  29.150  20.500  1.00  0.00            
ATOM     84  O20 GCD     1      12.910  25.440  24.750  1.00  0.00            
ATOM     85  C25 GCD     1      12.760  25.490  26.140  1.00  0.00            
ATOM     86  H41 GCD     1      11.710  25.540  26.440  1.00  0.00            
ATOM     87  C26 GCD     1      13.190  24.100  26.560  1.00  0.00            
ATOM     88  H42 GCD     1      14.090  23.750  26.040  1.00  0.00            
ATOM     89  O21 GCD     1      12.100  23.160  26.310  1.00  0.00            
ATOM     90  H43 GCD     1      12.160  22.800  25.420  1.00  0.00            
ATOM     91  C27 GCD     1      13.460  23.940  28.130  1.00  0.00            
ATOM     92  H44 GCD     1      12.460  23.970  28.580  1.00  0.00            
ATOM     93  O22 GCD     1      14.090  22.700  28.480  1.00  0.00            
ATOM     94  H45 GCD     1      15.020  22.970  28.520  1.00  0.00            
ATOM     95  C28 GCD     1      14.230  25.170  28.680  1.00  0.00            
ATOM     96  H46 GCD     1      14.210  25.260  29.770  1.00  0.00            
ATOM     97  O23 GCD     1      13.610  26.350  28.180  1.00  0.00            
ATOM     98  C29 GCD     1      13.570  26.670  26.780  1.00  0.00            
ATOM     99  H47 GCD     1      14.580  26.760  26.350  1.00  0.00            
ATOM    100  C30 GCD     1      12.910  27.980  26.540  1.00  0.00            
ATOM    101  H48 GCD     1      11.860  28.010  26.840  1.00  0.00            
ATOM    102  H49 GCD     1      12.920  28.170  25.450  1.00  0.00            
ATOM    103  O24 GCD     1      13.620  29.090  27.170  1.00  0.00            
ATOM    104  H50 GCD     1      13.480  28.930  28.110  1.00  0.00            
ATOM    105  O25 GCD     1      15.590  25.090  28.340  1.00  0.00            
ATOM    106  C31 GCD     1      16.580  25.300  29.400  1.00  0.00            
ATOM    107  H51 GCD     1      16.220  24.850  30.330  1.00  0.00            
ATOM    108  C32 GCD     1      17.780  24.520  28.960  1.00  0.00            
ATOM    109  H52 GCD     1      18.040  24.790  27.930  1.00  0.00            
ATOM    110  O26 GCD     1      17.550  23.100  29.090  1.00  0.00            
ATOM    111  H53 GCD     1      18.420  22.690  29.090  1.00  0.00            
ATOM    112  C33 GCD     1      18.930  24.850  29.870  1.00  0.00            
ATOM    113  H54 GCD     1      18.500  24.810  30.890  1.00  0.00            
ATOM    114  O27 GCD     1      20.070  23.960  29.780  1.00  0.00            
ATOM    115  H55 GCD     1      20.830  24.420  29.430  1.00  0.00            
ATOM    116  C34 GCD     1      19.330  26.310  29.730  1.00  0.00            
ATOM    117  H56 GCD     1      20.170  26.490  30.420  1.00  0.00            
ATOM    118  O28 GCD     1      18.180  27.040  30.140  1.00  0.00            
ATOM    119  C35 GCD     1      16.940  26.800  29.520  1.00  0.00            
ATOM    120  H57 GCD     1      17.090  27.210  28.510  1.00  0.00            
ATOM    121  C36 GCD     1      15.820  27.450  30.300  1.00  0.00            
ATOM    122  H58 GCD     1      14.850  27.470  29.780  1.00  0.00            
ATOM    123  H59 GCD     1      16.190  28.480  30.420  1.00  0.00            
ATOM    124  O29 GCD     1      15.700  27.020  31.640  1.00  0.00            
ATOM    125  H60 GCD     1      16.550  26.850  32.050  1.00  0.00            
ATOM    126  O30 GCD     1      19.810  26.650  28.520  1.00  0.00            
ATOM    127  C37 GCD     1      20.920  27.570  28.480  1.00  0.00            
ATOM    128  H61 GCD     1      21.120  28.150  29.380  1.00  0.00            
ATOM    129  C38 GCD     1      22.150  26.730  28.210  1.00  0.00            
ATOM    130  H62 GCD     1      22.170  26.260  27.210  1.00  0.00            
ATOM    131  O31 GCD     1      22.440  25.730  29.160  1.00  0.00            
ATOM    132  H63 GCD     1      22.520  26.110  30.040  1.00  0.00            
ATOM    133  C39 GCD     1      23.420  27.650  28.090  1.00  0.00            
ATOM    134  H64 GCD     1      23.730  28.000  29.080  1.00  0.00            
ATOM    135  O32 GCD     1      24.600  26.990  27.590  1.00  0.00            
ATOM    136  H65 GCD     1      24.450  27.000  26.640  1.00  0.00            
ATOM    137  C40 GCD     1      23.190  28.830  27.160  1.00  0.00            
ATOM    138  H66 GCD     1      23.900  29.670  27.160  1.00  0.00            
ATOM    139  O33 GCD     1      21.930  29.460  27.350  1.00  0.00            
ATOM    140  C41 GCD     1      20.810  28.590  27.330  1.00  0.00            
ATOM    141  H67 GCD     1      20.860  28.090  26.350  1.00  0.00            
ATOM    142  C42 GCD     1      19.520  29.400  27.280  1.00  0.00            
ATOM    143  H68 GCD     1      18.730  28.650  27.190  1.00  0.00            
ATOM    144  H69 GCD     1      19.510  30.130  26.460  1.00  0.00            
ATOM    145  O34 GCD     1      19.410  30.140  28.440  1.00  0.00            
ATOM    146  H70 GCD     1      19.210  29.560  29.180  1.00  0.00            
ATOM    147  O35 GCD     1      23.190  28.300  25.820  1.00  0.00            
ATOM    148  C43 GCD     1      24.210  28.720  24.940  1.00  0.00            
ATOM    149  H71 GCD     1      25.150  28.940  25.460  1.00  0.00            
ATOM    150  C44 GCD     1      24.510  27.580  23.930  1.00  0.00            
ATOM    151  H72 GCD     1      23.570  27.340  23.420  1.00  0.00            
ATOM    152  O36 GCD     1      24.980  26.400  24.590  1.00  0.00            
ATOM    153  H73 GCD     1      25.940  26.440  24.670  1.00  0.00            
ATOM    154  C45 GCD     1      25.520  28.080  22.810  1.00  0.00            
ATOM    155  H74 GCD     1      26.440  28.320  23.360  1.00  0.00            
ATOM    156  O37 GCD     1      25.860  27.130  21.820  1.00  0.00            
ATOM    157  H75 GCD     1      26.030  26.250  22.170  1.00  0.00            
ATOM    158  C46 GCD     1      25.110  29.380  22.130  1.00  0.00            
ATOM    159  H76 GCD     1      25.930  29.760  21.520  1.00  0.00            
ATOM    160  O38 GCD     1      23.860  29.250  21.380  1.00  0.00            
ATOM    161  O39 GCD     1      24.890  30.280  23.250  1.00  0.00            
ATOM    162  C47 GCD     1      23.790  29.980  24.090  1.00  0.00            
ATOM    163  H77 GCD     1      22.860  29.780  23.540  1.00  0.00            
ATOM    164  C48 GCD     1      23.390  31.230  24.930  1.00  0.00            
ATOM    165  H78 GCD     1      22.700  31.010  25.750  1.00  0.00            
ATOM    166  H79 GCD     1      22.930  32.010  24.310  1.00  0.00            
ATOM    167  O40 GCD     1      24.550  31.810  25.540  1.00  0.00            
ATOM    168  H80 GCD     1      24.230  32.520  26.100  1.00  0.00            
ATOM    169  C1  CX6     2      25.080  23.500  27.370  1.00  0.00            
ATOM    170  C2  CX6     2      24.530  22.530  26.270  1.00  0.00            
ATOM    171  O1  CX6     2      23.120  22.630  26.320  1.00  0.00            
ATOM    172  C3  CX6     2      22.310  21.900  25.490  1.00  0.00            
ATOM    173  N1  CX6     2      22.810  20.990  24.660  1.00  0.00            
ATOM    174  C4  CX6     2      21.680  20.460  24.170  1.00  0.00            
ATOM    175  C5  CX6     2      21.740  19.280  23.420  1.00  0.00            
ATOM    176  C6  CX6     2      20.500  18.760  23.100  1.00  0.00            
ATOM    177  C7  CX6     2      19.260  19.340  23.470  1.00  0.00            
ATOM    178  C8  CX6     2      19.250  20.580  24.120  1.00  0.00            
ATOM    179  C9  CX6     2      17.910  21.030  24.550  1.00  0.00            
ATOM    180  O2  CX6     2      17.620  21.120  25.720  1.00  0.00            
ATOM    181  O3  CX6     2      17.040  20.880  23.560  1.00  0.00            
ATOM    182  C10 CX6     2      15.660  21.310  23.670  1.00  0.00            
ATOM    183  C11 CX6     2      15.670  22.820  23.650  1.00  0.00            
ATOM    184  O4  CX6     2      15.070  20.870  22.490  1.00  0.00            
ATOM    185  C12 CX6     2      14.780  19.550  22.420  1.00  0.00            
ATOM    186  O5  CX6     2      14.990  18.750  23.310  1.00  0.00            
ATOM    187  O6  CX6     2      14.150  19.230  21.280  1.00  0.00            
ATOM    188  C13 CX6     2      14.020  17.840  20.830  1.00  0.00            
ATOM    189  C14 CX6     2      12.770  17.100  21.420  1.00  0.00            
ATOM    190  C15 CX6     2      11.510  17.630  20.630  1.00  0.00            
ATOM    191  C16 CX6     2      11.640  17.690  19.120  1.00  0.00            
ATOM    192  C17 CX6     2      12.950  18.340  18.690  1.00  0.00            
ATOM    193  C18 CX6     2      14.210  17.740  19.350  1.00  0.00            
ATOM    194  C19 CX6     2      20.510  21.050  24.540  1.00  0.00            
ATOM    195  N2  CX6     2      20.970  22.070  25.410  1.00  0.00            
ATOM    196  C20 CX6     2      20.160  23.150  26.120  1.00  0.00            
ATOM    197  C21 CX6     2      19.910  24.380  25.300  1.00  0.00            
ATOM    198  C22 CX6     2      20.950  25.180  24.720  1.00  0.00            
ATOM    199  C23 CX6     2      20.630  26.310  24.060  1.00  0.00            
ATOM    200  C24 CX6     2      19.370  26.770  23.830  1.00  0.00            
ATOM    201  C25 CX6     2      19.290  28.030  23.040  1.00  0.00            
ATOM    202  C26 CX6     2      20.070  29.100  23.240  1.00  0.00            
ATOM    203  C27 CX6     2      19.890  30.350  22.620  1.00  0.00            
ATOM    204  C28 CX6     2      18.900  30.460  21.640  1.00  0.00            
ATOM    205  C29 CX6     2      18.110  29.320  21.340  1.00  0.00            
ATOM    206  C30 CX6     2      18.280  28.130  22.090  1.00  0.00            
ATOM    207  C31 CX6     2      17.430  26.980  21.760  1.00  0.00            
ATOM    208  N3  CX6     2      17.900  26.040  20.910  1.00  0.00            
ATOM    209  N4  CX6     2      17.000  25.110  20.930  1.00  0.00            
ATOM    210  N5  CX6     2      15.920  25.630  21.550  1.00  0.00            
ATOM    211  N6  CX6     2      16.180  26.810  22.120  1.00  0.00            
ATOM    212  C32 CX6     2      18.300  25.910  24.300  1.00  0.00            
ATOM    213  C33 CX6     2      18.580  24.740  25.050  1.00  0.00            
ATOM    214  H1  CX6     2      25.850  24.150  26.940  1.00  0.00            
ATOM    215  H2  CX6     2      24.380  24.270  27.720  1.00  0.00            
ATOM    216  H3  CX6     2      25.620  22.920  28.130  1.00  0.00            
ATOM    217  H4  CX6     2      24.810  21.490  26.480  1.00  0.00            
ATOM    218  H5  CX6     2      24.910  22.750  25.270  1.00  0.00            
ATOM    219  H6  CX6     2      22.640  18.760  23.130  1.00  0.00            
ATOM    220  H7  CX6     2      20.420  17.830  22.530  1.00  0.00            
ATOM    221  H8  CX6     2      18.390  18.750  23.220  1.00  0.00            
ATOM    222  H9  CX6     2      15.170  21.020  24.610  1.00  0.00            
ATOM    223  H10 CX6     2      16.240  23.270  22.830  1.00  0.00            
ATOM    224  H11 CX6     2      14.640  23.160  23.790  1.00  0.00            
ATOM    225  H12 CX6     2      16.190  23.140  24.560  1.00  0.00            
ATOM    226  H13 CX6     2      14.950  17.370  21.180  1.00  0.00            
ATOM    227  H14 CX6     2      12.680  17.430  22.460  1.00  0.00            
ATOM    228  H15 CX6     2      12.860  16.010  21.430  1.00  0.00            
ATOM    229  H16 CX6     2      11.380  18.650  21.010  1.00  0.00            
ATOM    230  H17 CX6     2      10.600  17.050  20.860  1.00  0.00            
ATOM    231  H18 CX6     2      10.800  18.280  18.740  1.00  0.00            
ATOM    232  H19 CX6     2      11.520  16.670  18.750  1.00  0.00            
ATOM    233  H20 CX6     2      13.020  19.400  18.980  1.00  0.00            
ATOM    234  H21 CX6     2      13.190  18.240  17.630  1.00  0.00            
ATOM    235  H22 CX6     2      14.310  16.730  18.950  1.00  0.00            
ATOM    236  H23 CX6     2      15.170  18.170  19.030  1.00  0.00            
ATOM    237  H24 CX6     2      20.700  23.520  27.000  1.00  0.00            
ATOM    238  H25 CX6     2      19.160  22.790  26.410  1.00  0.00            
ATOM    239  H26 CX6     2      22.010  25.040  24.940  1.00  0.00            
ATOM    240  H27 CX6     2      21.400  27.030  23.830  1.00  0.00            
ATOM    241  H28 CX6     2      20.780  29.080  24.070  1.00  0.00            
ATOM    242  H29 CX6     2      20.520  31.210  22.830  1.00  0.00            
ATOM    243  H30 CX6     2      18.760  31.350  21.030  1.00  0.00            
ATOM    244  H31 CX6     2      17.300  29.420  20.630  1.00  0.00            
ATOM    245  H32 CX6     2      15.030  25.160  21.630  1.00  0.00            
ATOM    246  H33 CX6     2      17.260  26.210  24.210  1.00  0.00            
ATOM    247  H34 CX6     2      17.750  24.180  25.460  1.00  0.00            
TER
ENDMDL
MODEL        1
ATOM      1  H1  GCD     1      22.940  34.260  15.470  1.00  0.00            
ATOM      2  O1  GCD     1      23.540  34.340  16.230  1.00  0.00            
ATOM      3  C1  GCD     1      23.960  33.020  16.610  1.00  0.00            
ATOM      4  H2  GCD     1      23.790  32.930  17.690  1.00  0.00            
ATOM      5  H3  GCD     1      23.250  32.280  16.220  1.00  0.00            
ATOM      6  C2  GCD     1      25.380  32.770  16.230  1.00  0.00            
ATOM      7  H4  GCD     1      25.620  31.770  16.600  1.00  0.00            
ATOM      8  C3  GCD     1      26.280  33.850  16.860  1.00  0.00            
ATOM      9  H5  GCD     1      26.030  34.800  16.360  1.00  0.00            
ATOM     10  C4  GCD     1      27.690  33.600  16.360  1.00  0.00            
ATOM     11  H6  GCD     1      28.080  32.630  16.710  1.00  0.00            
ATOM     12  O2  GCD     1      28.690  34.580  16.790  1.00  0.00            
ATOM     13  H7  GCD     1      28.440  34.840  17.680  1.00  0.00            
ATOM     14  C5  GCD     1      27.860  33.530  14.840  1.00  0.00            
ATOM     15  H8  GCD     1      27.540  34.510  14.470  1.00  0.00            
ATOM     16  O3  GCD     1      29.200  33.230  14.310  1.00  0.00            
ATOM     17  H9  GCD     1      29.800  33.820  14.780  1.00  0.00            
ATOM     18  C6  GCD     1      26.740  32.530  14.310  1.00  0.00            
ATOM     19  O4  GCD     1      25.480  32.870  14.780  1.00  0.00            
ATOM     20  H10 GCD     1      26.760  32.500  13.220  1.00  0.00            
ATOM     21  O5  GCD     1      27.070  31.220  14.830  1.00  0.00            
ATOM     22  C7  GCD     1      27.040  30.110  13.950  1.00  0.00            
ATOM     23  H11 GCD     1      27.100  30.460  12.910  1.00  0.00            
ATOM     24  C8  GCD     1      28.180  29.300  14.350  1.00  0.00            
ATOM     25  H12 GCD     1      28.080  28.920  15.380  1.00  0.00            
ATOM     26  O6  GCD     1      29.300  30.140  14.240  1.00  0.00            
ATOM     27  H13 GCD     1      29.170  30.950  14.750  1.00  0.00            
ATOM     28  C9  GCD     1      28.400  28.070  13.500  1.00  0.00            
ATOM     29  H14 GCD     1      28.640  28.440  12.500  1.00  0.00            
ATOM     30  O7  GCD     1      29.490  27.210  13.980  1.00  0.00            
ATOM     31  H15 GCD     1      29.660  27.180  14.930  1.00  0.00            
ATOM     32  C10 GCD     1      27.120  27.270  13.380  1.00  0.00            
ATOM     33  H16 GCD     1      27.330  26.600  12.540  1.00  0.00            
ATOM     34  O8  GCD     1      26.040  28.120  13.080  1.00  0.00            
ATOM     35  C11 GCD     1      25.810  29.200  14.030  1.00  0.00            
ATOM     36  H17 GCD     1      25.780  28.750  15.030  1.00  0.00            
ATOM     37  C12 GCD     1      24.580  29.980  13.700  1.00  0.00            
ATOM     38  H18 GCD     1      24.750  30.570  12.790  1.00  0.00            
ATOM     39  H19 GCD     1      24.410  30.700  14.520  1.00  0.00            
ATOM     40  O9  GCD     1      23.430  29.190  13.620  1.00  0.00            
ATOM     41  H20 GCD     1      23.270  28.970  14.550  1.00  0.00            
ATOM     42  O10 GCD     1      26.890  26.510  14.520  1.00  0.00            
ATOM     43  C13 GCD     1      26.680  25.150  14.450  1.00  0.00            
ATOM     44  H21 GCD     1      26.790  24.830  13.410  1.00  0.00            
ATOM     45  C14 GCD     1      27.690  24.320  15.180  1.00  0.00            
ATOM     46  H22 GCD     1      27.640  24.640  16.220  1.00  0.00            
ATOM     47  O11 GCD     1      29.020  24.620  14.650  1.00  0.00            
ATOM     48  H23 GCD     1      29.150  25.560  14.470  1.00  0.00            
ATOM     49  C15 GCD     1      27.370  22.810  15.120  1.00  0.00            
ATOM     50  H24 GCD     1      27.560  22.550  14.070  1.00  0.00            
ATOM     51  O12 GCD     1      28.230  22.030  15.940  1.00  0.00            
ATOM     52  H25 GCD     1      28.260  21.140  15.580  1.00  0.00            
ATOM     53  C16 GCD     1      25.940  22.570  15.580  1.00  0.00            
ATOM     54  H26 GCD     1      25.480  21.590  15.410  1.00  0.00            
ATOM     55  O13 GCD     1      25.090  23.370  14.800  1.00  0.00            
ATOM     56  C17 GCD     1      25.260  24.810  14.910  1.00  0.00            
ATOM     57  H27 GCD     1      25.060  25.140  15.940  1.00  0.00            
ATOM     58  C18 GCD     1      24.160  25.500  14.080  1.00  0.00            
ATOM     59  H28 GCD     1      24.260  25.210  13.030  1.00  0.00            
ATOM     60  H29 GCD     1      24.330  26.580  14.170  1.00  0.00            
ATOM     61  O14 GCD     1      22.890  25.180  14.570  1.00  0.00            
ATOM     62  H30 GCD     1      22.700  25.530  15.450  1.00  0.00            
ATOM     63  O15 GCD     1      25.750  22.980  16.970  1.00  0.00            
ATOM     64  C19 GCD     1      25.130  22.020  17.800  1.00  0.00            
ATOM     65  H31 GCD     1      24.790  21.110  17.300  1.00  0.00            
ATOM     66  C20 GCD     1      26.200  21.540  18.790  1.00  0.00            
ATOM     67  H32 GCD     1      26.550  22.460  19.270  1.00  0.00            
ATOM     68  O16 GCD     1      27.270  20.810  18.160  1.00  0.00            
ATOM     69  H33 GCD     1      27.790  21.390  17.590  1.00  0.00            
ATOM     70  C21 GCD     1      25.510  20.700  19.880  1.00  0.00            
ATOM     71  H34 GCD     1      25.120  19.850  19.310  1.00  0.00            
ATOM     72  O17 GCD     1      26.480  20.360  20.850  1.00  0.00            
ATOM     73  H35 GCD     1      26.810  21.190  21.210  1.00  0.00            
ATOM     74  C22 GCD     1      24.390  21.510  20.530  1.00  0.00            
ATOM     75  H36 GCD     1      23.840  20.930  21.270  1.00  0.00            
ATOM     76  O18 GCD     1      23.460  21.800  19.550  1.00  0.00            
ATOM     77  C23 GCD     1      23.960  22.650  18.520  1.00  0.00            
ATOM     78  H37 GCD     1      24.260  23.650  18.860  1.00  0.00            
ATOM     79  C24 GCD     1      22.820  22.950  17.560  1.00  0.00            
ATOM     80  H38 GCD     1      23.280  23.520  16.750  1.00  0.00            
ATOM     81  H39 GCD     1      22.040  23.600  17.980  1.00  0.00            
ATOM     82  O19 GCD     1      22.180  21.830  16.960  1.00  0.00            
ATOM     83  H40 GCD     1      21.850  21.310  17.700  1.00  0.00            
ATOM     84  O20 GCD     1      24.890  22.730  21.030  1.00  0.00            
ATOM     85  C25 GCD     1      24.960  22.840  22.490  1.00  0.00            
ATOM     86  H41 GCD     1      24.980  21.830  22.940  1.00  0.00            
ATOM     87  C26 GCD     1      26.270  23.750  22.860  1.00  0.00            
ATOM     88  H42 GCD     1      26.160  24.720  22.380  1.00  0.00            
ATOM     89  O21 GCD     1      27.410  23.070  22.330  1.00  0.00            
ATOM     90  H43 GCD     1      27.760  23.630  21.620  1.00  0.00            
ATOM     91  C27 GCD     1      26.360  23.780  24.410  1.00  0.00            
ATOM     92  H44 GCD     1      26.450  22.760  24.800  1.00  0.00            
ATOM     93  O22 GCD     1      27.390  24.550  24.940  1.00  0.00            
ATOM     94  H45 GCD     1      27.710  25.090  24.200  1.00  0.00            
ATOM     95  C28 GCD     1      25.070  24.440  24.870  1.00  0.00            
ATOM     96  H46 GCD     1      25.030  24.360  25.960  1.00  0.00            
ATOM     97  O23 GCD     1      23.920  23.680  24.550  1.00  0.00            
ATOM     98  C29 GCD     1      23.690  23.550  23.090  1.00  0.00            
ATOM     99  H47 GCD     1      23.610  24.560  22.660  1.00  0.00            
ATOM    100  C30 GCD     1      22.380  22.710  22.810  1.00  0.00            
ATOM    101  H48 GCD     1      22.340  22.530  21.730  1.00  0.00            
ATOM    102  H49 GCD     1      21.520  23.370  23.020  1.00  0.00            
ATOM    103  O24 GCD     1      22.360  21.510  23.570  1.00  0.00            
ATOM    104  H50 GCD     1      22.560  21.930  24.420  1.00  0.00            
ATOM    105  O25 GCD     1      25.000  25.810  24.500  1.00  0.00            
ATOM    106  C31 GCD     1      24.410  26.710  25.440  1.00  0.00            
ATOM    107  H51 GCD     1      23.990  26.210  26.320  1.00  0.00            
ATOM    108  C32 GCD     1      25.590  27.530  25.970  1.00  0.00            
ATOM    109  H52 GCD     1      26.060  28.000  25.100  1.00  0.00            
ATOM    110  O26 GCD     1      26.530  26.620  26.690  1.00  0.00            
ATOM    111  H53 GCD     1      26.750  25.880  26.110  1.00  0.00            
ATOM    112  C33 GCD     1      25.100  28.490  26.960  1.00  0.00            
ATOM    113  H54 GCD     1      24.730  27.990  27.870  1.00  0.00            
ATOM    114  O27 GCD     1      26.190  29.350  27.390  1.00  0.00            
ATOM    115  H55 GCD     1      26.890  28.710  27.520  1.00  0.00            
ATOM    116  C34 GCD     1      23.930  29.360  26.430  1.00  0.00            
ATOM    117  H56 GCD     1      23.610  30.010  27.250  1.00  0.00            
ATOM    118  O28 GCD     1      22.880  28.490  25.920  1.00  0.00            
ATOM    119  C35 GCD     1      23.290  27.580  24.890  1.00  0.00            
ATOM    120  H57 GCD     1      23.590  28.240  24.070  1.00  0.00            
ATOM    121  C36 GCD     1      22.180  26.730  24.370  1.00  0.00            
ATOM    122  H58 GCD     1      22.560  26.220  23.480  1.00  0.00            
ATOM    123  H59 GCD     1      21.420  27.440  24.020  1.00  0.00            
ATOM    124  O29 GCD     1      21.610  25.730  25.260  1.00  0.00            
ATOM    125  H60 GCD     1      20.660  25.710  25.130  1.00  0.00            
ATOM    126  O30 GCD     1      24.510  30.060  25.370  1.00  0.00            
ATOM    127  C37 GCD     1      24.190  31.450  25.220  1.00  0.00            
ATOM    128  H61 GCD     1      23.680  31.820  26.110  1.00  0.00            
ATOM    129  C38 GCD     1      25.530  32.200  25.130  1.00  0.00            
ATOM    130  H62 GCD     1      26.170  31.870  24.310  1.00  0.00            
ATOM    131  O31 GCD     1      26.290  31.880  26.350  1.00  0.00            
ATOM    132  H63 GCD     1      26.100  30.950  26.510  1.00  0.00            
ATOM    133  C39 GCD     1      25.330  33.680  24.950  1.00  0.00            
ATOM    134  H64 GCD     1      24.750  33.980  25.830  1.00  0.00            
ATOM    135  O32 GCD     1      26.520  34.460  24.860  1.00  0.00            
ATOM    136  H65 GCD     1      27.030  34.130  25.610  1.00  0.00            
ATOM    137  C40 GCD     1      24.400  33.920  23.770  1.00  0.00            
ATOM    138  H66 GCD     1      24.060  34.960  23.710  1.00  0.00            
ATOM    139  O33 GCD     1      23.230  33.160  23.870  1.00  0.00            
ATOM    140  C41 GCD     1      23.360  31.750  23.940  1.00  0.00            
ATOM    141  H67 GCD     1      23.820  31.340  23.020  1.00  0.00            
ATOM    142  C42 GCD     1      21.930  31.270  24.080  1.00  0.00            
ATOM    143  H68 GCD     1      21.970  30.180  23.920  1.00  0.00            
ATOM    144  H69 GCD     1      21.370  31.650  23.220  1.00  0.00            
ATOM    145  O34 GCD     1      21.240  31.520  25.320  1.00  0.00            
ATOM    146  H70 GCD     1      20.720  32.310  25.140  1.00  0.00            
ATOM    147  O35 GCD     1      25.150  33.500  22.590  1.00  0.00            
ATOM    148  C43 GCD     1      25.320  34.510  21.530  1.00  0.00            
ATOM    149  H71 GCD     1      25.190  35.500  22.000  1.00  0.00            
ATOM    150  C44 GCD     1      26.790  34.460  21.070  1.00  0.00            
ATOM    151  H72 GCD     1      27.090  33.440  20.790  1.00  0.00            
ATOM    152  O36 GCD     1      27.680  34.790  22.150  1.00  0.00            
ATOM    153  H73 GCD     1      27.490  34.140  22.840  1.00  0.00            
ATOM    154  C45 GCD     1      27.020  35.400  19.890  1.00  0.00            
ATOM    155  H74 GCD     1      26.760  36.410  20.210  1.00  0.00            
ATOM    156  O37 GCD     1      28.370  35.430  19.290  1.00  0.00            
ATOM    157  H75 GCD     1      29.040  35.430  19.980  1.00  0.00            
ATOM    158  C46 GCD     1      26.000  35.130  18.850  1.00  0.00            
ATOM    159  H76 GCD     1      26.050  35.940  18.110  1.00  0.00            
ATOM    160  O38 GCD     1      26.290  33.830  18.290  1.00  0.00            
ATOM    161  O39 GCD     1      24.670  35.270  19.370  1.00  0.00            
ATOM    162  C47 GCD     1      24.350  34.330  20.380  1.00  0.00            
ATOM    163  H77 GCD     1      24.400  33.310  19.980  1.00  0.00            
ATOM    164  C48 GCD     1      22.860  34.590  20.740  1.00  0.00            
ATOM    165  H78 GCD     1      22.550  33.910  21.540  1.00  0.00            
ATOM    166  H79 GCD     1      22.290  34.400  19.820  1.00  0.00            
ATOM    167  O40 GCD     1      22.710  35.910  21.220  1.00  0.00            
ATOM    168  H80 GCD     1      21.780  36.060  21.450  1.00  0.00            
ATOM    169  C1  CX6     2      29.890  33.080  25.120  1.00  0.00            
ATOM    170  C2  CX6     2      30.290  32.340  23.890  1.00  0.00            
ATOM    171  O1  CX6     2      29.510  32.800  22.850  1.00  0.00            
ATOM    172  C3  CX6     2      29.590  32.220  21.670  1.00  0.00            
ATOM    173  N1  CX6     2      30.040  32.900  20.650  1.00  0.00            
ATOM    174  C4  CX6     2      29.980  32.060  19.650  1.00  0.00            
ATOM    175  C5  CX6     2      30.380  32.230  18.310  1.00  0.00            
ATOM    176  C6  CX6     2      30.270  31.140  17.360  1.00  0.00            
ATOM    177  C7  CX6     2      29.700  29.950  17.860  1.00  0.00            
ATOM    178  C8  CX6     2      29.310  29.760  19.190  1.00  0.00            
ATOM    179  C9  CX6     2      28.840  28.410  19.670  1.00  0.00            
ATOM    180  O2  CX6     2      29.340  27.820  20.610  1.00  0.00            
ATOM    181  O3  CX6     2      28.050  27.740  18.760  1.00  0.00            
ATOM    182  C10 CX6     2      27.690  26.390  19.060  1.00  0.00            
ATOM    183  C11 CX6     2      26.410  26.000  18.370  1.00  0.00            
ATOM    184  O4  CX6     2      28.780  25.590  18.580  1.00  0.00            
ATOM    185  C12 CX6     2      29.170  24.590  19.410  1.00  0.00            
ATOM    186  O5  CX6     2      28.590  24.230  20.460  1.00  0.00            
ATOM    187  O6  CX6     2      30.150  23.850  18.820  1.00  0.00            
ATOM    188  C13 CX6     2      30.510  22.530  19.190  1.00  0.00            
ATOM    189  C14 CX6     2      31.440  22.020  18.100  1.00  0.00            
ATOM    190  C15 CX6     2      32.620  23.010  17.830  1.00  0.00            
ATOM    191  C16 CX6     2      33.530  23.200  19.060  1.00  0.00            
ATOM    192  C17 CX6     2      32.670  23.540  20.300  1.00  0.00            
ATOM    193  C18 CX6     2      31.400  22.660  20.420  1.00  0.00            
ATOM    194  C19 CX6     2      29.440  30.850  20.080  1.00  0.00            
ATOM    195  N2  CX6     2      29.010  30.990  21.400  1.00  0.00            
ATOM    196  C20 CX6     2      28.180  30.230  22.310  1.00  0.00            
ATOM    197  C21 CX6     2      26.910  29.570  21.740  1.00  0.00            
ATOM    198  C22 CX6     2      26.430  28.290  22.140  1.00  0.00            
ATOM    199  C23 CX6     2      25.160  27.780  21.730  1.00  0.00            
ATOM    200  C24 CX6     2      24.410  28.450  20.700  1.00  0.00            
ATOM    201  C25 CX6     2      23.150  27.820  20.150  1.00  0.00            
ATOM    202  C26 CX6     2      23.130  26.430  20.190  1.00  0.00            
ATOM    203  C27 CX6     2      21.980  25.650  19.870  1.00  0.00            
ATOM    204  C28 CX6     2      20.840  26.290  19.380  1.00  0.00            
ATOM    205  C29 CX6     2      20.850  27.690  19.260  1.00  0.00            
ATOM    206  C30 CX6     2      21.970  28.460  19.700  1.00  0.00            
ATOM    207  C31 CX6     2      21.830  29.880  19.680  1.00  0.00            
ATOM    208  N3  CX6     2      21.730  30.660  20.750  1.00  0.00            
ATOM    209  N4  CX6     2      21.530  31.850  20.410  1.00  0.00            
ATOM    210  N5  CX6     2      21.670  31.830  19.060  1.00  0.00            
ATOM    211  N6  CX6     2      21.780  30.620  18.520  1.00  0.00            
ATOM    212  C32 CX6     2      24.800  29.770  20.360  1.00  0.00            
ATOM    213  C33 CX6     2      26.100  30.240  20.720  1.00  0.00            
ATOM    214  H1  CX6     2      30.170  34.130  25.000  1.00  0.00            
ATOM    215  H2  CX6     2      28.820  32.960  25.350  1.00  0.00            
ATOM    216  H3  CX6     2      30.430  32.710  26.000  1.00  0.00            
ATOM    217  H4  CX6     2      30.240  31.270  24.150  1.00  0.00            
ATOM    218  H5  CX6     2      31.340  32.480  23.620  1.00  0.00            
ATOM    219  H6  CX6     2      30.820  33.140  17.910  1.00  0.00            
ATOM    220  H7  CX6     2      30.540  31.360  16.330  1.00  0.00            
ATOM    221  H8  CX6     2      29.540  29.070  17.230  1.00  0.00            
ATOM    222  H9  CX6     2      27.650  26.280  20.150  1.00  0.00            
ATOM    223  H10 CX6     2      26.410  26.260  17.310  1.00  0.00            
ATOM    224  H11 CX6     2      26.150  24.940  18.490  1.00  0.00            
ATOM    225  H12 CX6     2      25.630  26.600  18.850  1.00  0.00            
ATOM    226  H13 CX6     2      29.650  21.870  19.350  1.00  0.00            
ATOM    227  H14 CX6     2      30.890  21.850  17.160  1.00  0.00            
ATOM    228  H15 CX6     2      31.690  21.000  18.420  1.00  0.00            
ATOM    229  H16 CX6     2      32.120  23.960  17.640  1.00  0.00            
ATOM    230  H17 CX6     2      33.230  22.790  16.940  1.00  0.00            
ATOM    231  H18 CX6     2      34.340  23.940  18.980  1.00  0.00            
ATOM    232  H19 CX6     2      34.050  22.250  19.250  1.00  0.00            
ATOM    233  H20 CX6     2      32.350  24.590  20.340  1.00  0.00            
ATOM    234  H21 CX6     2      33.280  23.440  21.210  1.00  0.00            
ATOM    235  H22 CX6     2      31.700  21.640  20.710  1.00  0.00            
ATOM    236  H23 CX6     2      30.820  23.000  21.280  1.00  0.00            
ATOM    237  H24 CX6     2      27.840  30.860  23.150  1.00  0.00            
ATOM    238  H25 CX6     2      28.950  29.520  22.630  1.00  0.00            
ATOM    239  H26 CX6     2      27.080  27.660  22.740  1.00  0.00            
ATOM    240  H27 CX6     2      24.940  26.790  22.140  1.00  0.00            
ATOM    241  H28 CX6     2      23.980  25.860  20.560  1.00  0.00            
ATOM    242  H29 CX6     2      21.960  24.590  20.090  1.00  0.00            
ATOM    243  H30 CX6     2      20.010  25.630  19.180  1.00  0.00            
ATOM    244  H31 CX6     2      19.960  28.270  19.050  1.00  0.00            
ATOM    245  H32 CX6     2      21.570  32.660  18.490  1.00  0.00            
ATOM    246  H33 CX6     2      24.160  30.380  19.730  1.00  0.00            
ATOM    247  H34 CX6     2      26.380  31.230  20.370  1.00  0.00            
TER
ENDMDL
MODEL        1
ATOM      1  H1  GCD     1      38.710  31.590  16.440  1.00  0.00            
ATOM      2  O1  GCD     1      38.810  32.130  17.240  1.00  0.00            
ATOM      3  C1  GCD     1      37.530  32.140  17.810  1.00  0.00            
ATOM      4  H2  GCD     1      37.670  32.750  18.710  1.00  0.00            
ATOM      5  H3  GCD     1      36.770  32.590  17.150  1.00  0.00            
ATOM      6  C2  GCD     1      36.980  30.730  18.250  1.00  0.00            
ATOM      7  H4  GCD     1      36.010  30.920  18.740  1.00  0.00            
ATOM      8  C3  GCD     1      38.020  30.050  19.210  1.00  0.00            
ATOM      9  H5  GCD     1      39.010  30.010  18.750  1.00  0.00            
ATOM     10  C4  GCD     1      37.570  28.600  19.470  1.00  0.00            
ATOM     11  H6  GCD     1      36.610  28.630  20.010  1.00  0.00            
ATOM     12  O2  GCD     1      38.510  27.950  20.340  1.00  0.00            
ATOM     13  H7  GCD     1      38.080  27.230  20.810  1.00  0.00            
ATOM     14  C5  GCD     1      37.310  27.870  18.160  1.00  0.00            
ATOM     15  H8  GCD     1      38.300  27.780  17.700  1.00  0.00            
ATOM     16  O3  GCD     1      36.950  26.500  18.300  1.00  0.00            
ATOM     17  H9  GCD     1      36.090  26.380  18.730  1.00  0.00            
ATOM     18  C6  GCD     1      36.310  28.650  17.340  1.00  0.00            
ATOM     19  O4  GCD     1      36.790  29.960  17.130  1.00  0.00            
ATOM     20  H10 GCD     1      36.230  28.230  16.330  1.00  0.00            
ATOM     21  O5  GCD     1      35.100  28.670  18.040  1.00  0.00            
ATOM     22  C7  GCD     1      34.060  27.840  17.660  1.00  0.00            
ATOM     23  H11 GCD     1      34.370  26.970  17.060  1.00  0.00            
ATOM     24  C8  GCD     1      33.420  27.180  18.910  1.00  0.00            
ATOM     25  H12 GCD     1      33.100  27.990  19.590  1.00  0.00            
ATOM     26  O6  GCD     1      34.460  26.310  19.500  1.00  0.00            
ATOM     27  H13 GCD     1      34.130  25.710  20.180  1.00  0.00            
ATOM     28  C9  GCD     1      32.160  26.410  18.490  1.00  0.00            
ATOM     29  H14 GCD     1      32.420  25.680  17.710  1.00  0.00            
ATOM     30  O7  GCD     1      31.660  25.650  19.600  1.00  0.00            
ATOM     31  H15 GCD     1      31.010  26.070  20.180  1.00  0.00            
ATOM     32  C10 GCD     1      31.190  27.330  17.860  1.00  0.00            
ATOM     33  H16 GCD     1      30.270  26.810  17.560  1.00  0.00            
ATOM     34  O8  GCD     1      31.770  27.930  16.660  1.00  0.00            
ATOM     35  C11 GCD     1      33.040  28.570  16.820  1.00  0.00            
ATOM     36  H17 GCD     1      33.050  29.520  17.360  1.00  0.00            
ATOM     37  C12 GCD     1      33.490  28.890  15.410  1.00  0.00            
ATOM     38  H18 GCD     1      34.440  29.420  15.560  1.00  0.00            
ATOM     39  H19 GCD     1      32.800  29.600  14.940  1.00  0.00            
ATOM     40  O9  GCD     1      33.640  27.810  14.560  1.00  0.00            
ATOM     41  H20 GCD     1      33.000  27.110  14.770  1.00  0.00            
ATOM     42  O10 GCD     1      30.980  28.350  18.820  1.00  0.00            
ATOM     43  C13 GCD     1      29.620  28.770  18.890  1.00  0.00            
ATOM     44  H21 GCD     1      29.050  28.330  18.060  1.00  0.00            
ATOM     45  C14 GCD     1      28.990  28.240  20.230  1.00  0.00            
ATOM     46  H22 GCD     1      29.640  28.610  21.030  1.00  0.00            
ATOM     47  O11 GCD     1      29.010  26.780  20.290  1.00  0.00            
ATOM     48  H23 GCD     1      28.470  26.420  19.580  1.00  0.00            
ATOM     49  C15 GCD     1      27.570  28.840  20.350  1.00  0.00            
ATOM     50  H24 GCD     1      26.980  28.260  19.620  1.00  0.00            
ATOM     51  O12 GCD     1      26.990  28.570  21.640  1.00  0.00            
ATOM     52  H25 GCD     1      27.340  29.150  22.320  1.00  0.00            
ATOM     53  C16 GCD     1      27.490  30.330  19.990  1.00  0.00            
ATOM     54  H26 GCD     1      26.440  30.630  19.920  1.00  0.00            
ATOM     55  O13 GCD     1      28.090  30.580  18.760  1.00  0.00            
ATOM     56  C17 GCD     1      29.490  30.260  18.700  1.00  0.00            
ATOM     57  H27 GCD     1      30.060  30.680  19.540  1.00  0.00            
ATOM     58  C18 GCD     1      30.170  30.740  17.420  1.00  0.00            
ATOM     59  H28 GCD     1      31.250  30.750  17.610  1.00  0.00            
ATOM     60  H29 GCD     1      30.000  31.820  17.300  1.00  0.00            
ATOM     61  O14 GCD     1      29.840  30.220  16.120  1.00  0.00            
ATOM     62  H30 GCD     1      29.920  29.260  16.120  1.00  0.00            
ATOM     63  O15 GCD     1      28.070  31.290  20.870  1.00  0.00            
ATOM     64  C19 GCD     1      27.210  31.990  21.790  1.00  0.00            
ATOM     65  H31 GCD     1      26.210  31.540  21.890  1.00  0.00            
ATOM     66  C20 GCD     1      27.860  31.900  23.190  1.00  0.00            
ATOM     67  H32 GCD     1      28.960  32.000  23.160  1.00  0.00            
ATOM     68  O16 GCD     1      27.610  30.540  23.710  1.00  0.00            
ATOM     69  H33 GCD     1      28.280  30.470  24.400  1.00  0.00            
ATOM     70  C21 GCD     1      27.240  32.880  24.140  1.00  0.00            
ATOM     71  H34 GCD     1      26.190  32.560  24.230  1.00  0.00            
ATOM     72  O17 GCD     1      27.810  32.880  25.420  1.00  0.00            
ATOM     73  H35 GCD     1      27.290  32.220  25.900  1.00  0.00            
ATOM     74  C22 GCD     1      27.180  34.280  23.570  1.00  0.00            
ATOM     75  H36 GCD     1      26.700  34.930  24.300  1.00  0.00            
ATOM     76  O18 GCD     1      26.480  34.320  22.340  1.00  0.00            
ATOM     77  C23 GCD     1      27.080  33.460  21.290  1.00  0.00            
ATOM     78  H37 GCD     1      28.110  33.800  21.110  1.00  0.00            
ATOM     79  C24 GCD     1      26.240  33.540  20.030  1.00  0.00            
ATOM     80  H38 GCD     1      26.690  32.910  19.250  1.00  0.00            
ATOM     81  H39 GCD     1      26.180  34.570  19.670  1.00  0.00            
ATOM     82  O19 GCD     1      24.900  32.990  20.230  1.00  0.00            
ATOM     83  H40 GCD     1      24.350  33.460  19.590  1.00  0.00            
ATOM     84  O20 GCD     1      28.530  34.800  23.480  1.00  0.00            
ATOM     85  C25 GCD     1      28.620  36.200  23.940  1.00  0.00            
ATOM     86  H41 GCD     1      27.630  36.620  24.170  1.00  0.00            
ATOM     87  C26 GCD     1      29.410  36.140  25.290  1.00  0.00            
ATOM     88  H42 GCD     1      30.320  35.620  24.950  1.00  0.00            
ATOM     89  O21 GCD     1      28.610  35.490  26.330  1.00  0.00            
ATOM     90  H43 GCD     1      28.360  34.650  25.910  1.00  0.00            
ATOM     91  C27 GCD     1      29.740  37.600  25.680  1.00  0.00            
ATOM     92  H44 GCD     1      28.800  38.090  25.950  1.00  0.00            
ATOM     93  O22 GCD     1      30.620  37.750  26.830  1.00  0.00            
ATOM     94  H45 GCD     1      30.310  37.200  27.560  1.00  0.00            
ATOM     95  C28 GCD     1      30.370  38.360  24.510  1.00  0.00            
ATOM     96  H46 GCD     1      30.460  39.430  24.730  1.00  0.00            
ATOM     97  O23 GCD     1      29.470  38.350  23.430  1.00  0.00            
ATOM     98  C29 GCD     1      29.210  37.090  22.880  1.00  0.00            
ATOM     99  H47 GCD     1      30.190  36.670  22.640  1.00  0.00            
ATOM    100  C30 GCD     1      28.440  37.190  21.590  1.00  0.00            
ATOM    101  H48 GCD     1      27.480  37.690  21.730  1.00  0.00            
ATOM    102  H49 GCD     1      28.170  36.200  21.200  1.00  0.00            
ATOM    103  O24 GCD     1      29.150  37.790  20.530  1.00  0.00            
ATOM    104  H50 GCD     1      29.540  38.600  20.880  1.00  0.00            
ATOM    105  O25 GCD     1      31.620  37.860  24.080  1.00  0.00            
ATOM    106  C31 GCD     1      32.760  38.750  23.960  1.00  0.00            
ATOM    107  H51 GCD     1      32.400  39.780  23.860  1.00  0.00            
ATOM    108  C32 GCD     1      33.660  38.610  25.210  1.00  0.00            
ATOM    109  H52 GCD     1      33.970  37.570  25.420  1.00  0.00            
ATOM    110  O26 GCD     1      33.000  39.120  26.380  1.00  0.00            
ATOM    111  H53 GCD     1      32.150  38.680  26.500  1.00  0.00            
ATOM    112  C33 GCD     1      35.050  39.350  25.090  1.00  0.00            
ATOM    113  H54 GCD     1      34.910  40.440  25.040  1.00  0.00            
ATOM    114  O27 GCD     1      35.970  39.130  26.250  1.00  0.00            
ATOM    115  H55 GCD     1      36.340  38.240  26.170  1.00  0.00            
ATOM    116  C34 GCD     1      35.750  38.830  23.830  1.00  0.00            
ATOM    117  H56 GCD     1      36.600  39.480  23.630  1.00  0.00            
ATOM    118  O28 GCD     1      34.850  39.030  22.740  1.00  0.00            
ATOM    119  C35 GCD     1      33.580  38.330  22.700  1.00  0.00            
ATOM    120  H57 GCD     1      33.840  37.260  22.700  1.00  0.00            
ATOM    121  C36 GCD     1      32.670  38.650  21.460  1.00  0.00            
ATOM    122  H58 GCD     1      31.730  38.110  21.640  1.00  0.00            
ATOM    123  H59 GCD     1      33.000  38.070  20.580  1.00  0.00            
ATOM    124  O29 GCD     1      32.400  39.990  21.260  1.00  0.00            
ATOM    125  H60 GCD     1      31.790  40.040  20.510  1.00  0.00            
ATOM    126  O30 GCD     1      36.210  37.520  24.020  1.00  0.00            
ATOM    127  C37 GCD     1      37.600  37.310  24.370  1.00  0.00            
ATOM    128  H61 GCD     1      37.960  38.140  24.980  1.00  0.00            
ATOM    129  C38 GCD     1      37.640  36.110  25.290  1.00  0.00            
ATOM    130  H62 GCD     1      36.980  35.310  24.920  1.00  0.00            
ATOM    131  O31 GCD     1      37.250  36.540  26.590  1.00  0.00            
ATOM    132  H63 GCD     1      36.860  35.710  26.900  1.00  0.00            
ATOM    133  C39 GCD     1      39.050  35.520  25.390  1.00  0.00            
ATOM    134  H64 GCD     1      39.740  36.270  25.780  1.00  0.00            
ATOM    135  O32 GCD     1      39.200  34.310  26.100  1.00  0.00            
ATOM    136  H65 GCD     1      38.930  33.650  25.450  1.00  0.00            
ATOM    137  C40 GCD     1      39.550  35.230  23.970  1.00  0.00            
ATOM    138  H66 GCD     1      40.580  34.850  23.950  1.00  0.00            
ATOM    139  O33 GCD     1      39.660  36.510  23.360  1.00  0.00            
ATOM    140  C41 GCD     1      38.500  37.200  23.150  1.00  0.00            
ATOM    141  H67 GCD     1      37.930  36.650  22.390  1.00  0.00            
ATOM    142  C42 GCD     1      38.820  38.540  22.510  1.00  0.00            
ATOM    143  H68 GCD     1      37.880  38.980  22.150  1.00  0.00            
ATOM    144  H69 GCD     1      39.460  38.340  21.640  1.00  0.00            
ATOM    145  O34 GCD     1      39.550  39.380  23.390  1.00  0.00            
ATOM    146  H70 GCD     1      39.760  40.200  22.920  1.00  0.00            
ATOM    147  O35 GCD     1      38.690  34.470  23.190  1.00  0.00            
ATOM    148  C43 GCD     1      39.260  33.210  22.730  1.00  0.00            
ATOM    149  H71 GCD     1      40.300  33.040  23.040  1.00  0.00            
ATOM    150  C44 GCD     1      38.600  31.950  23.360  1.00  0.00            
ATOM    151  H72 GCD     1      37.510  31.940  23.190  1.00  0.00            
ATOM    152  O36 GCD     1      38.890  32.000  24.730  1.00  0.00            
ATOM    153  H73 GCD     1      38.170  31.520  25.160  1.00  0.00            
ATOM    154  C45 GCD     1      39.130  30.640  22.660  1.00  0.00            
ATOM    155  H74 GCD     1      40.180  30.610  22.960  1.00  0.00            
ATOM    156  O37 GCD     1      38.550  29.470  23.150  1.00  0.00            
ATOM    157  H75 GCD     1      37.690  29.270  22.760  1.00  0.00            
ATOM    158  C46 GCD     1      39.280  30.770  21.120  1.00  0.00            
ATOM    159  H76 GCD     1      39.900  29.940  20.770  1.00  0.00            
ATOM    160  O38 GCD     1      38.020  30.790  20.470  1.00  0.00            
ATOM    161  O39 GCD     1      40.030  31.880  20.840  1.00  0.00            
ATOM    162  C47 GCD     1      39.310  33.110  21.260  1.00  0.00            
ATOM    163  H77 GCD     1      38.300  33.090  20.840  1.00  0.00            
ATOM    164  C48 GCD     1      40.080  34.220  20.610  1.00  0.00            
ATOM    165  H78 GCD     1      41.120  34.200  20.970  1.00  0.00            
ATOM    166  H79 GCD     1      39.690  35.200  20.930  1.00  0.00            
ATOM    167  O40 GCD     1      40.150  34.230  19.220  1.00  0.00            
ATOM    168  H80 GCD     1      40.120  33.310  18.920  1.00  0.00            
ATOM    169  C1  CX6     2      32.560  35.050  28.500  1.00  0.00            
ATOM    170  C2  CX6     2      33.520  35.980  27.810  1.00  0.00            
ATOM    171  O1  CX6     2      34.000  35.350  26.620  1.00  0.00            
ATOM    172  C3  CX6     2      34.790  34.250  26.630  1.00  0.00            
ATOM    173  N1  CX6     2      35.900  34.200  27.440  1.00  0.00            
ATOM    174  C4  CX6     2      36.340  32.940  27.130  1.00  0.00            
ATOM    175  C5  CX6     2      37.460  32.230  27.750  1.00  0.00            
ATOM    176  C6  CX6     2      37.770  30.950  27.260  1.00  0.00            
ATOM    177  C7  CX6     2      37.100  30.340  26.220  1.00  0.00            
ATOM    178  C8  CX6     2      35.970  31.010  25.660  1.00  0.00            
ATOM    179  C9  CX6     2      35.060  30.280  24.770  1.00  0.00            
ATOM    180  O2  CX6     2      33.990  29.820  25.210  1.00  0.00            
ATOM    181  O3  CX6     2      35.710  29.550  23.810  1.00  0.00            
ATOM    182  C10 CX6     2      34.980  28.730  22.960  1.00  0.00            
ATOM    183  C11 CX6     2      34.590  29.660  21.800  1.00  0.00            
ATOM    184  O4  CX6     2      35.910  27.850  22.270  1.00  0.00            
ATOM    185  C12 CX6     2      36.350  26.750  22.900  1.00  0.00            
ATOM    186  O5  CX6     2      35.960  26.450  24.020  1.00  0.00            
ATOM    187  O6  CX6     2      37.080  25.990  22.010  1.00  0.00            
ATOM    188  C13 CX6     2      37.380  24.690  22.480  1.00  0.00            
ATOM    189  C14 CX6     2      36.450  23.830  21.630  1.00  0.00            
ATOM    190  C15 CX6     2      36.960  23.600  20.180  1.00  0.00            
ATOM    191  C16 CX6     2      38.460  23.480  20.060  1.00  0.00            
ATOM    192  C17 CX6     2      39.360  24.420  20.870  1.00  0.00            
ATOM    193  C18 CX6     2      38.890  24.370  22.360  1.00  0.00            
ATOM    194  C19 CX6     2      35.620  32.350  26.100  1.00  0.00            
ATOM    195  N2  CX6     2      34.550  33.200  25.780  1.00  0.00            
ATOM    196  C20 CX6     2      33.390  32.950  24.850  1.00  0.00            
ATOM    197  C21 CX6     2      33.560  33.200  23.350  1.00  0.00            
ATOM    198  C22 CX6     2      32.570  32.670  22.470  1.00  0.00            
ATOM    199  C23 CX6     2      32.860  32.710  21.080  1.00  0.00            
ATOM    200  C24 CX6     2      34.080  33.250  20.580  1.00  0.00            
ATOM    201  C25 CX6     2      34.260  33.280  19.090  1.00  0.00            
ATOM    202  C26 CX6     2      33.580  32.310  18.270  1.00  0.00            
ATOM    203  C27 CX6     2      33.630  32.390  16.880  1.00  0.00            
ATOM    204  C28 CX6     2      34.390  33.390  16.310  1.00  0.00            
ATOM    205  C29 CX6     2      35.010  34.360  17.100  1.00  0.00            
ATOM    206  C30 CX6     2      34.970  34.320  18.540  1.00  0.00            
ATOM    207  C31 CX6     2      35.550  35.500  19.200  1.00  0.00            
ATOM    208  N3  CX6     2      36.860  35.970  19.090  1.00  0.00            
ATOM    209  N4  CX6     2      37.010  37.000  19.810  1.00  0.00            
ATOM    210  N5  CX6     2      35.790  37.170  20.290  1.00  0.00            
ATOM    211  N6  CX6     2      34.830  36.300  19.930  1.00  0.00            
ATOM    212  C32 CX6     2      35.030  33.710  21.530  1.00  0.00            
ATOM    213  C33 CX6     2      34.760  33.770  22.930  1.00  0.00            
ATOM    214  H1  CX6     2      32.030  35.500  29.350  1.00  0.00            
ATOM    215  H2  CX6     2      31.720  34.680  27.900  1.00  0.00            
ATOM    216  H3  CX6     2      33.040  34.180  28.960  1.00  0.00            
ATOM    217  H4  CX6     2      34.360  36.350  28.420  1.00  0.00            
ATOM    218  H5  CX6     2      32.900  36.820  27.500  1.00  0.00            
ATOM    219  H6  CX6     2      37.970  32.620  28.630  1.00  0.00            
ATOM    220  H7  CX6     2      38.530  30.320  27.720  1.00  0.00            
ATOM    221  H8  CX6     2      37.410  29.340  25.940  1.00  0.00            
ATOM    222  H9  CX6     2      34.180  28.120  23.390  1.00  0.00            
ATOM    223  H10 CX6     2      35.410  30.270  21.410  1.00  0.00            
ATOM    224  H11 CX6     2      34.190  29.010  21.010  1.00  0.00            
ATOM    225  H12 CX6     2      33.750  30.270  22.150  1.00  0.00            
ATOM    226  H13 CX6     2      37.220  24.620  23.560  1.00  0.00            
ATOM    227  H14 CX6     2      35.430  24.240  21.590  1.00  0.00            
ATOM    228  H15 CX6     2      36.370  22.810  22.030  1.00  0.00            
ATOM    229  H16 CX6     2      36.790  24.400  19.440  1.00  0.00            
ATOM    230  H17 CX6     2      36.630  22.590  19.910  1.00  0.00            
ATOM    231  H18 CX6     2      38.610  23.690  19.000  1.00  0.00            
ATOM    232  H19 CX6     2      38.830  22.500  20.360  1.00  0.00            
ATOM    233  H20 CX6     2      39.310  25.450  20.510  1.00  0.00            
ATOM    234  H21 CX6     2      40.350  23.990  20.700  1.00  0.00            
ATOM    235  H22 CX6     2      39.120  23.350  22.680  1.00  0.00            
ATOM    236  H23 CX6     2      39.450  25.000  23.070  1.00  0.00            
ATOM    237  H24 CX6     2      32.690  33.720  25.200  1.00  0.00            
ATOM    238  H25 CX6     2      32.890  31.990  25.000  1.00  0.00            
ATOM    239  H26 CX6     2      31.620  32.340  22.880  1.00  0.00            
ATOM    240  H27 CX6     2      32.130  32.280  20.390  1.00  0.00            
ATOM    241  H28 CX6     2      33.050  31.520  18.800  1.00  0.00            
ATOM    242  H29 CX6     2      33.220  31.600  16.260  1.00  0.00            
ATOM    243  H30 CX6     2      34.450  33.480  15.230  1.00  0.00            
ATOM    244  H31 CX6     2      35.400  35.180  16.500  1.00  0.00            
ATOM    245  H32 CX6     2      35.590  37.940  20.910  1.00  0.00            
ATOM    246  H33 CX6     2      36.030  34.000  21.230  1.00  0.00            
ATOM    247  H34 CX6     2      35.540  34.070  23.630  1.00  0.00            
TER
ENDMDL
MODEL        1
ATOM      1  H1  GCD     1      12.680  27.680  15.820  1.00  0.00            
ATOM      2  O1  GCD     1      13.580  27.340  15.720  1.00  0.00            
ATOM      3  C1  GCD     1      14.180  27.220  17.000  1.00  0.00            
ATOM      4  H2  GCD     1      15.260  27.080  16.880  1.00  0.00            
ATOM      5  H3  GCD     1      14.090  28.150  17.580  1.00  0.00            
ATOM      6  C2  GCD     1      13.570  26.130  17.870  1.00  0.00            
ATOM      7  H4  GCD     1      14.130  26.120  18.810  1.00  0.00            
ATOM      8  C3  GCD     1      13.650  24.760  17.140  1.00  0.00            
ATOM      9  H5  GCD     1      13.270  24.910  16.120  1.00  0.00            
ATOM     10  C4  GCD     1      12.660  23.730  17.660  1.00  0.00            
ATOM     11  H6  GCD     1      12.970  23.460  18.680  1.00  0.00            
ATOM     12  O2  GCD     1      12.820  22.570  16.820  1.00  0.00            
ATOM     13  H7  GCD     1      13.780  22.450  16.750  1.00  0.00            
ATOM     14  C5  GCD     1      11.250  24.180  17.800  1.00  0.00            
ATOM     15  H8  GCD     1      10.860  24.400  16.800  1.00  0.00            
ATOM     16  O3  GCD     1      10.390  23.120  18.430  1.00  0.00            
ATOM     17  H9  GCD     1      10.580  22.320  17.920  1.00  0.00            
ATOM     18  C6  GCD     1      11.300  25.470  18.670  1.00  0.00            
ATOM     19  O4  GCD     1      12.190  26.380  18.000  1.00  0.00            
ATOM     20  H10 GCD     1      10.310  25.930  18.700  1.00  0.00            
ATOM     21  O5  GCD     1      11.830  25.230  19.960  1.00  0.00            
ATOM     22  C7  GCD     1      10.910  25.260  21.050  1.00  0.00            
ATOM     23  H11 GCD     1       9.850  25.260  20.770  1.00  0.00            
ATOM     24  C8  GCD     1      11.110  23.970  21.860  1.00  0.00            
ATOM     25  H12 GCD     1      12.170  23.790  22.100  1.00  0.00            
ATOM     26  O6  GCD     1      10.540  22.890  21.150  1.00  0.00            
ATOM     27  H13 GCD     1      10.610  23.070  20.200  1.00  0.00            
ATOM     28  C9  GCD     1      10.540  24.010  23.230  1.00  0.00            
ATOM     29  H14 GCD     1       9.450  24.130  23.150  1.00  0.00            
ATOM     30  O7  GCD     1      10.710  22.850  23.990  1.00  0.00            
ATOM     31  H15 GCD     1      11.660  22.760  24.090  1.00  0.00            
ATOM     32  C10 GCD     1      10.900  25.300  24.040  1.00  0.00            
ATOM     33  H16 GCD     1      10.360  25.390  24.990  1.00  0.00            
ATOM     34  O8  GCD     1      10.580  26.450  23.250  1.00  0.00            
ATOM     35  C11 GCD     1      11.200  26.540  21.930  1.00  0.00            
ATOM     36  H17 GCD     1      12.260  26.680  22.190  1.00  0.00            
ATOM     37  C12 GCD     1      10.730  27.790  21.200  1.00  0.00            
ATOM     38  H18 GCD     1      11.330  27.990  20.300  1.00  0.00            
ATOM     39  H19 GCD     1      10.860  28.680  21.830  1.00  0.00            
ATOM     40  O9  GCD     1       9.310  27.770  20.790  1.00  0.00            
ATOM     41  H20 GCD     1       8.760  27.460  21.520  1.00  0.00            
ATOM     42  O10 GCD     1      12.360  25.240  24.290  1.00  0.00            
ATOM     43  C13 GCD     1      12.810  24.920  25.640  1.00  0.00            
ATOM     44  H21 GCD     1      11.930  24.650  26.250  1.00  0.00            
ATOM     45  C14 GCD     1      13.770  23.670  25.660  1.00  0.00            
ATOM     46  H22 GCD     1      14.630  23.930  25.020  1.00  0.00            
ATOM     47  O11 GCD     1      13.250  22.460  25.020  1.00  0.00            
ATOM     48  H23 GCD     1      12.880  21.840  25.660  1.00  0.00            
ATOM     49  C15 GCD     1      14.220  23.400  27.100  1.00  0.00            
ATOM     50  H24 GCD     1      13.270  23.070  27.540  1.00  0.00            
ATOM     51  O12 GCD     1      15.100  22.210  27.210  1.00  0.00            
ATOM     52  H25 GCD     1      14.970  21.720  26.380  1.00  0.00            
ATOM     53  C16 GCD     1      14.710  24.660  27.860  1.00  0.00            
ATOM     54  H26 GCD     1      14.780  24.340  28.910  1.00  0.00            
ATOM     55  O13 GCD     1      13.770  25.760  27.630  1.00  0.00            
ATOM     56  C17 GCD     1      13.460  26.120  26.310  1.00  0.00            
ATOM     57  H27 GCD     1      14.370  26.360  25.750  1.00  0.00            
ATOM     58  C18 GCD     1      12.570  27.340  26.370  1.00  0.00            
ATOM     59  H28 GCD     1      12.410  27.730  25.360  1.00  0.00            
ATOM     60  H29 GCD     1      13.010  28.120  27.020  1.00  0.00            
ATOM     61  O14 GCD     1      11.340  26.910  27.000  1.00  0.00            
ATOM     62  H30 GCD     1      11.660  26.650  27.870  1.00  0.00            
ATOM     63  O15 GCD     1      15.940  25.020  27.300  1.00  0.00            
ATOM     64  C19 GCD     1      16.980  25.340  28.220  1.00  0.00            
ATOM     65  H31 GCD     1      16.760  25.370  29.290  1.00  0.00            
ATOM     66  C20 GCD     1      18.090  24.310  27.970  1.00  0.00            
ATOM     67  H32 GCD     1      18.160  24.290  26.870  1.00  0.00            
ATOM     68  O16 GCD     1      17.620  23.050  28.500  1.00  0.00            
ATOM     69  H33 GCD     1      16.780  22.990  28.020  1.00  0.00            
ATOM     70  C21 GCD     1      19.470  24.670  28.530  1.00  0.00            
ATOM     71  H34 GCD     1      19.450  24.560  29.630  1.00  0.00            
ATOM     72  O17 GCD     1      20.470  23.840  27.970  1.00  0.00            
ATOM     73  H35 GCD     1      20.040  23.200  27.390  1.00  0.00            
ATOM     74  C22 GCD     1      19.720  26.180  28.320  1.00  0.00            
ATOM     75  H36 GCD     1      20.570  26.470  28.930  1.00  0.00            
ATOM     76  O18 GCD     1      18.610  27.000  28.690  1.00  0.00            
ATOM     77  C23 GCD     1      17.440  26.770  27.840  1.00  0.00            
ATOM     78  H37 GCD     1      17.580  26.820  26.760  1.00  0.00            
ATOM     79  C24 GCD     1      16.530  27.960  28.280  1.00  0.00            
ATOM     80  H38 GCD     1      16.640  28.020  29.370  1.00  0.00            
ATOM     81  H39 GCD     1      15.490  27.730  28.020  1.00  0.00            
ATOM     82  O19 GCD     1      16.940  29.140  27.620  1.00  0.00            
ATOM     83  H40 GCD     1      16.660  28.950  26.720  1.00  0.00            
ATOM     84  O20 GCD     1      20.030  26.400  26.970  1.00  0.00            
ATOM     85  C25 GCD     1      21.130  27.170  26.630  1.00  0.00            
ATOM     86  H41 GCD     1      21.440  27.740  27.520  1.00  0.00            
ATOM     87  C26 GCD     1      22.250  26.310  26.190  1.00  0.00            
ATOM     88  H42 GCD     1      21.920  25.670  25.360  1.00  0.00            
ATOM     89  O21 GCD     1      22.690  25.510  27.340  1.00  0.00            
ATOM     90  H43 GCD     1      22.210  24.690  27.500  1.00  0.00            
ATOM     91  C27 GCD     1      23.480  27.110  25.600  1.00  0.00            
ATOM     92  H44 GCD     1      23.840  27.780  26.400  1.00  0.00            
ATOM     93  O22 GCD     1      24.570  26.380  24.990  1.00  0.00            
ATOM     94  H45 GCD     1      24.140  25.640  24.550  1.00  0.00            
ATOM     95  C28 GCD     1      22.890  28.120  24.570  1.00  0.00            
ATOM     96  H46 GCD     1      23.680  28.790  24.210  1.00  0.00            
ATOM     97  O23 GCD     1      21.860  28.860  25.180  1.00  0.00            
ATOM     98  C29 GCD     1      20.660  28.180  25.570  1.00  0.00            
ATOM     99  H47 GCD     1      20.240  27.520  24.800  1.00  0.00            
ATOM    100  C30 GCD     1      19.590  29.100  26.000  1.00  0.00            
ATOM    101  H48 GCD     1      18.760  28.440  26.290  1.00  0.00            
ATOM    102  H49 GCD     1      19.190  29.860  25.310  1.00  0.00            
ATOM    103  O24 GCD     1      19.990  29.780  27.190  1.00  0.00            
ATOM    104  H50 GCD     1      19.330  30.480  27.240  1.00  0.00            
ATOM    105  O25 GCD     1      22.430  27.390  23.450  1.00  0.00            
ATOM    106  C31 GCD     1      23.330  27.260  22.290  1.00  0.00            
ATOM    107  H51 GCD     1      24.350  27.490  22.630  1.00  0.00            
ATOM    108  C32 GCD     1      23.380  25.830  21.780  1.00  0.00            
ATOM    109  H52 GCD     1      22.360  25.530  21.510  1.00  0.00            
ATOM    110  O26 GCD     1      23.830  24.980  22.820  1.00  0.00            
ATOM    111  H53 GCD     1      23.290  24.190  22.730  1.00  0.00            
ATOM    112  C33 GCD     1      24.320  25.730  20.570  1.00  0.00            
ATOM    113  H54 GCD     1      25.350  26.100  20.710  1.00  0.00            
ATOM    114  O27 GCD     1      24.440  24.420  20.090  1.00  0.00            
ATOM    115  H55 GCD     1      24.780  23.870  20.800  1.00  0.00            
ATOM    116  C34 GCD     1      23.710  26.680  19.530  1.00  0.00            
ATOM    117  H56 GCD     1      24.410  26.630  18.690  1.00  0.00            
ATOM    118  O28 GCD     1      23.570  28.010  19.970  1.00  0.00            
ATOM    119  C35 GCD     1      22.900  28.220  21.230  1.00  0.00            
ATOM    120  H57 GCD     1      21.840  28.160  20.940  1.00  0.00            
ATOM    121  C36 GCD     1      23.140  29.680  21.550  1.00  0.00            
ATOM    122  H58 GCD     1      22.700  29.970  22.510  1.00  0.00            
ATOM    123  H59 GCD     1      22.660  30.290  20.770  1.00  0.00            
ATOM    124  O29 GCD     1      24.520  30.020  21.690  1.00  0.00            
ATOM    125  H60 GCD     1      24.920  30.250  20.840  1.00  0.00            
ATOM    126  O30 GCD     1      22.430  26.130  19.170  1.00  0.00            
ATOM    127  C37 GCD     1      22.260  26.110  17.740  1.00  0.00            
ATOM    128  H61 GCD     1      23.110  26.570  17.220  1.00  0.00            
ATOM    129  C38 GCD     1      22.190  24.660  17.290  1.00  0.00            
ATOM    130  H62 GCD     1      21.430  24.230  17.950  1.00  0.00            
ATOM    131  O31 GCD     1      23.430  24.000  17.520  1.00  0.00            
ATOM    132  H63 GCD     1      23.610  24.180  18.450  1.00  0.00            
ATOM    133  C39 GCD     1      21.710  24.480  15.830  1.00  0.00            
ATOM    134  H64 GCD     1      22.510  24.930  15.220  1.00  0.00            
ATOM    135  O32 GCD     1      21.370  23.090  15.550  1.00  0.00            
ATOM    136  H65 GCD     1      22.250  22.700  15.580  1.00  0.00            
ATOM    137  C40 GCD     1      20.400  25.380  15.660  1.00  0.00            
ATOM    138  H66 GCD     1      20.040  25.330  14.630  1.00  0.00            
ATOM    139  O33 GCD     1      20.680  26.690  16.020  1.00  0.00            
ATOM    140  C41 GCD     1      20.970  26.930  17.390  1.00  0.00            
ATOM    141  H67 GCD     1      20.170  26.450  17.960  1.00  0.00            
ATOM    142  C42 GCD     1      21.030  28.390  17.550  1.00  0.00            
ATOM    143  H68 GCD     1      21.300  28.480  18.610  1.00  0.00            
ATOM    144  H69 GCD     1      20.030  28.820  17.410  1.00  0.00            
ATOM    145  O34 GCD     1      22.060  29.000  16.760  1.00  0.00            
ATOM    146  H70 GCD     1      21.760  28.840  15.850  1.00  0.00            
ATOM    147  O35 GCD     1      19.410  24.850  16.460  1.00  0.00            
ATOM    148  C43 GCD     1      18.200  24.450  15.780  1.00  0.00            
ATOM    149  H71 GCD     1      18.450  24.090  14.780  1.00  0.00            
ATOM    150  C44 GCD     1      17.750  23.180  16.540  1.00  0.00            
ATOM    151  H72 GCD     1      17.540  23.370  17.600  1.00  0.00            
ATOM    152  O36 GCD     1      18.740  22.140  16.350  1.00  0.00            
ATOM    153  H73 GCD     1      19.500  22.560  15.930  1.00  0.00            
ATOM    154  C45 GCD     1      16.440  22.650  15.890  1.00  0.00            
ATOM    155  H74 GCD     1      16.630  22.340  14.860  1.00  0.00            
ATOM    156  O37 GCD     1      15.850  21.620  16.720  1.00  0.00            
ATOM    157  H75 GCD     1      15.710  21.860  17.640  1.00  0.00            
ATOM    158  C46 GCD     1      15.480  23.850  15.820  1.00  0.00            
ATOM    159  H76 GCD     1      14.620  23.590  15.200  1.00  0.00            
ATOM    160  O38 GCD     1      14.980  24.170  17.090  1.00  0.00            
ATOM    161  O39 GCD     1      16.020  24.980  15.150  1.00  0.00            
ATOM    162  C47 GCD     1      17.110  25.540  15.810  1.00  0.00            
ATOM    163  H77 GCD     1      17.060  25.850  16.860  1.00  0.00            
ATOM    164  C48 GCD     1      17.480  26.770  14.980  1.00  0.00            
ATOM    165  H78 GCD     1      18.260  27.350  15.490  1.00  0.00            
ATOM    166  H79 GCD     1      16.590  27.410  15.020  1.00  0.00            
ATOM    167  O40 GCD     1      17.820  26.300  13.650  1.00  0.00            
ATOM    168  H80 GCD     1      16.940  26.130  13.290  1.00  0.00            
ATOM    169  C1  CX6     2      23.460  22.060  26.910  1.00  0.00            
ATOM    170  C2  CX6     2      23.190  22.090  25.450  1.00  0.00            
ATOM    171  O1  CX6     2      21.970  22.730  25.120  1.00  0.00            
ATOM    172  C3  CX6     2      21.610  22.680  23.810  1.00  0.00            
ATOM    173  N1  CX6     2      22.490  22.520  22.820  1.00  0.00            
ATOM    174  C4  CX6     2      21.630  22.280  21.760  1.00  0.00            
ATOM    175  C5  CX6     2      22.020  22.000  20.450  1.00  0.00            
ATOM    176  C6  CX6     2      21.000  21.850  19.510  1.00  0.00            
ATOM    177  C7  CX6     2      19.670  21.890  19.850  1.00  0.00            
ATOM    178  C8  CX6     2      19.280  22.080  21.250  1.00  0.00            
ATOM    179  C9  CX6     2      17.890  22.100  21.620  1.00  0.00            
ATOM    180  O2  CX6     2      17.540  21.490  22.640  1.00  0.00            
ATOM    181  O3  CX6     2      17.100  22.230  20.500  1.00  0.00            
ATOM    182  C10 CX6     2      15.680  21.970  20.710  1.00  0.00            
ATOM    183  C11 CX6     2      14.980  23.350  20.690  1.00  0.00            
ATOM    184  O4  CX6     2      15.340  21.290  19.540  1.00  0.00            
ATOM    185  C12 CX6     2      14.100  20.730  19.610  1.00  0.00            
ATOM    186  O5  CX6     2      13.260  20.870  20.490  1.00  0.00            
ATOM    187  O6  CX6     2      13.850  20.100  18.380  1.00  0.00            
ATOM    188  C13 CX6     2      12.670  19.320  18.290  1.00  0.00            
ATOM    189  C14 CX6     2      12.400  18.930  16.850  1.00  0.00            
ATOM    190  C15 CX6     2      13.620  18.180  16.280  1.00  0.00            
ATOM    191  C16 CX6     2      13.790  16.850  16.990  1.00  0.00            
ATOM    192  C17 CX6     2      14.030  17.150  18.520  1.00  0.00            
ATOM    193  C18 CX6     2      12.890  17.980  19.050  1.00  0.00            
ATOM    194  C19 CX6     2      20.330  22.350  22.120  1.00  0.00            
ATOM    195  N2  CX6     2      20.300  22.670  23.500  1.00  0.00            
ATOM    196  C20 CX6     2      19.190  23.300  24.280  1.00  0.00            
ATOM    197  C21 CX6     2      18.520  24.470  23.640  1.00  0.00            
ATOM    198  C22 CX6     2      17.200  24.820  24.070  1.00  0.00            
ATOM    199  C23 CX6     2      16.450  25.860  23.430  1.00  0.00            
ATOM    200  C24 CX6     2      17.120  26.620  22.410  1.00  0.00            
ATOM    201  C25 CX6     2      16.360  27.640  21.630  1.00  0.00            
ATOM    202  C26 CX6     2      15.110  27.340  21.100  1.00  0.00            
ATOM    203  C27 CX6     2      14.320  28.180  20.220  1.00  0.00            
ATOM    204  C28 CX6     2      14.910  29.390  19.870  1.00  0.00            
ATOM    205  C29 CX6     2      16.150  29.750  20.380  1.00  0.00            
ATOM    206  C30 CX6     2      16.880  28.900  21.230  1.00  0.00            
ATOM    207  C31 CX6     2      18.120  29.390  21.670  1.00  0.00            
ATOM    208  N3  CX6     2      19.140  29.510  20.770  1.00  0.00            
ATOM    209  N4  CX6     2      20.120  30.060  21.410  1.00  0.00            
ATOM    210  N5  CX6     2      19.760  30.140  22.690  1.00  0.00            
ATOM    211  N6  CX6     2      18.490  29.770  22.880  1.00  0.00            
ATOM    212  C32 CX6     2      18.460  26.320  22.070  1.00  0.00            
ATOM    213  C33 CX6     2      19.160  25.300  22.700  1.00  0.00            
ATOM    214  H1  CX6     2      24.470  21.780  27.230  1.00  0.00            
ATOM    215  H2  CX6     2      23.300  23.100  27.240  1.00  0.00            
ATOM    216  H3  CX6     2      22.740  21.370  27.370  1.00  0.00            
ATOM    217  H4  CX6     2      23.200  21.050  25.100  1.00  0.00            
ATOM    218  H5  CX6     2      24.060  22.570  24.970  1.00  0.00            
ATOM    219  H6  CX6     2      23.090  22.000  20.260  1.00  0.00            
ATOM    220  H7  CX6     2      21.160  21.550  18.470  1.00  0.00            
ATOM    221  H8  CX6     2      18.930  21.550  19.130  1.00  0.00            
ATOM    222  H9  CX6     2      15.400  21.460  21.640  1.00  0.00            
ATOM    223  H10 CX6     2      15.410  24.000  21.460  1.00  0.00            
ATOM    224  H11 CX6     2      15.310  23.720  19.710  1.00  0.00            
ATOM    225  H12 CX6     2      13.890  23.320  20.720  1.00  0.00            
ATOM    226  H13 CX6     2      11.800  19.870  18.690  1.00  0.00            
ATOM    227  H14 CX6     2      12.220  19.860  16.290  1.00  0.00            
ATOM    228  H15 CX6     2      11.480  18.360  16.640  1.00  0.00            
ATOM    229  H16 CX6     2      14.590  18.680  16.400  1.00  0.00            
ATOM    230  H17 CX6     2      13.460  17.980  15.220  1.00  0.00            
ATOM    231  H18 CX6     2      14.560  16.160  16.620  1.00  0.00            
ATOM    232  H19 CX6     2      12.830  16.380  16.750  1.00  0.00            
ATOM    233  H20 CX6     2      14.980  17.670  18.680  1.00  0.00            
ATOM    234  H21 CX6     2      14.000  16.260  19.160  1.00  0.00            
ATOM    235  H22 CX6     2      11.900  17.510  19.000  1.00  0.00            
ATOM    236  H23 CX6     2      13.030  18.290  20.090  1.00  0.00            
ATOM    237  H24 CX6     2      19.580  23.570  25.260  1.00  0.00            
ATOM    238  H25 CX6     2      18.470  22.510  24.530  1.00  0.00            
ATOM    239  H26 CX6     2      16.700  24.200  24.800  1.00  0.00            
ATOM    240  H27 CX6     2      15.420  26.030  23.720  1.00  0.00            
ATOM    241  H28 CX6     2      14.640  26.390  21.360  1.00  0.00            
ATOM    242  H29 CX6     2      13.310  27.940  19.890  1.00  0.00            
ATOM    243  H30 CX6     2      14.360  30.110  19.280  1.00  0.00            
ATOM    244  H31 CX6     2      16.610  30.660  20.010  1.00  0.00            
ATOM    245  H32 CX6     2      20.400  30.460  23.400  1.00  0.00            
ATOM    246  H33 CX6     2      18.950  26.880  21.280  1.00  0.00            
ATOM    247  H34 CX6     2      20.220  25.130  22.560  1.00  0.00            
TER
ENDMDL
MODEL        1
ATOM      1  H1  GCD     1      11.640  30.740  13.370  1.00  0.00            
ATOM      2  O1  GCD     1      11.310  29.830  13.480  1.00  0.00            
ATOM      3  C1  GCD     1      12.160  29.420  14.570  1.00  0.00            
ATOM      4  H2  GCD     1      13.240  29.480  14.390  1.00  0.00            
ATOM      5  H3  GCD     1      12.010  30.080  15.440  1.00  0.00            
ATOM      6  C2  GCD     1      11.720  28.040  15.020  1.00  0.00            
ATOM      7  H4  GCD     1      12.310  27.830  15.910  1.00  0.00            
ATOM      8  C3  GCD     1      11.820  26.900  14.050  1.00  0.00            
ATOM      9  H5  GCD     1      11.380  27.220  13.090  1.00  0.00            
ATOM     10  C4  GCD     1      11.090  25.650  14.500  1.00  0.00            
ATOM     11  H6  GCD     1      11.600  25.200  15.350  1.00  0.00            
ATOM     12  O2  GCD     1      11.030  24.780  13.390  1.00  0.00            
ATOM     13  H7  GCD     1      10.540  23.960  13.540  1.00  0.00            
ATOM     14  C5  GCD     1       9.620  25.940  15.000  1.00  0.00            
ATOM     15  H8  GCD     1       8.980  26.320  14.190  1.00  0.00            
ATOM     16  O3  GCD     1       9.110  24.750  15.620  1.00  0.00            
ATOM     17  H9  GCD     1       9.190  23.980  15.060  1.00  0.00            
ATOM     18  C6  GCD     1       9.690  27.050  16.020  1.00  0.00            
ATOM     19  O4  GCD     1      10.350  28.200  15.450  1.00  0.00            
ATOM     20  H10 GCD     1       8.710  27.450  16.310  1.00  0.00            
ATOM     21  O5  GCD     1      10.370  26.630  17.210  1.00  0.00            
ATOM     22  C7  GCD     1       9.760  26.740  18.460  1.00  0.00            
ATOM     23  H11 GCD     1       8.680  26.920  18.340  1.00  0.00            
ATOM     24  C8  GCD     1       9.800  25.410  19.230  1.00  0.00            
ATOM     25  H12 GCD     1      10.840  25.060  19.240  1.00  0.00            
ATOM     26  O6  GCD     1       9.130  24.370  18.510  1.00  0.00            
ATOM     27  H13 GCD     1       9.370  24.500  17.590  1.00  0.00            
ATOM     28  C9  GCD     1       9.160  25.570  20.590  1.00  0.00            
ATOM     29  H14 GCD     1       8.140  25.900  20.360  1.00  0.00            
ATOM     30  O7  GCD     1       9.030  24.400  21.420  1.00  0.00            
ATOM     31  H15 GCD     1       9.890  24.050  21.650  1.00  0.00            
ATOM     32  C10 GCD     1       9.920  26.590  21.330  1.00  0.00            
ATOM     33  H16 GCD     1       9.540  26.750  22.340  1.00  0.00            
ATOM     34  O8  GCD     1       9.920  27.860  20.570  1.00  0.00            
ATOM     35  C11 GCD     1      10.430  27.840  19.270  1.00  0.00            
ATOM     36  H17 GCD     1      11.500  27.630  19.250  1.00  0.00            
ATOM     37  C12 GCD     1      10.140  29.210  18.660  1.00  0.00            
ATOM     38  H18 GCD     1      10.590  29.380  17.680  1.00  0.00            
ATOM     39  H19 GCD     1      10.880  29.800  19.220  1.00  0.00            
ATOM     40  O9  GCD     1       8.860  29.790  18.740  1.00  0.00            
ATOM     41  H20 GCD     1       8.530  29.480  19.580  1.00  0.00            
ATOM     42  O10 GCD     1      11.310  26.280  21.430  1.00  0.00            
ATOM     43  C13 GCD     1      11.760  25.820  22.740  1.00  0.00            
ATOM     44  H21 GCD     1      10.940  25.530  23.400  1.00  0.00            
ATOM     45  C14 GCD     1      12.610  24.660  22.500  1.00  0.00            
ATOM     46  H22 GCD     1      13.410  24.990  21.840  1.00  0.00            
ATOM     47  O11 GCD     1      11.870  23.620  21.850  1.00  0.00            
ATOM     48  H23 GCD     1      12.450  23.200  21.190  1.00  0.00            
ATOM     49  C15 GCD     1      13.270  24.220  23.780  1.00  0.00            
ATOM     50  H24 GCD     1      12.450  23.760  24.340  1.00  0.00            
ATOM     51  O12 GCD     1      14.190  23.170  23.480  1.00  0.00            
ATOM     52  H25 GCD     1      14.960  23.310  24.050  1.00  0.00            
ATOM     53  C16 GCD     1      13.910  25.350  24.600  1.00  0.00            
ATOM     54  H26 GCD     1      14.130  25.020  25.620  1.00  0.00            
ATOM     55  O13 GCD     1      13.080  26.540  24.560  1.00  0.00            
ATOM     56  C17 GCD     1      12.510  27.000  23.360  1.00  0.00            
ATOM     57  H27 GCD     1      13.350  27.290  22.710  1.00  0.00            
ATOM     58  C18 GCD     1      11.690  28.210  23.700  1.00  0.00            
ATOM     59  H28 GCD     1      11.080  28.610  22.880  1.00  0.00            
ATOM     60  H29 GCD     1      12.360  28.950  24.150  1.00  0.00            
ATOM     61  O14 GCD     1      10.710  27.920  24.680  1.00  0.00            
ATOM     62  H30 GCD     1      11.320  27.480  25.280  1.00  0.00            
ATOM     63  O15 GCD     1      15.150  25.630  24.020  1.00  0.00            
ATOM     64  C19 GCD     1      16.300  25.710  24.830  1.00  0.00            
ATOM     65  H31 GCD     1      16.050  25.490  25.870  1.00  0.00            
ATOM     66  C20 GCD     1      17.410  24.690  24.440  1.00  0.00            
ATOM     67  H32 GCD     1      17.480  24.810  23.350  1.00  0.00            
ATOM     68  O16 GCD     1      16.930  23.340  24.620  1.00  0.00            
ATOM     69  H33 GCD     1      17.350  22.670  24.070  1.00  0.00            
ATOM     70  C21 GCD     1      18.610  24.890  25.280  1.00  0.00            
ATOM     71  H34 GCD     1      18.440  24.720  26.350  1.00  0.00            
ATOM     72  O17 GCD     1      19.650  23.900  24.990  1.00  0.00            
ATOM     73  H35 GCD     1      20.110  23.690  25.810  1.00  0.00            
ATOM     74  C22 GCD     1      19.020  26.380  25.130  1.00  0.00            
ATOM     75  H36 GCD     1      19.830  26.570  25.840  1.00  0.00            
ATOM     76  O18 GCD     1      17.950  27.190  25.540  1.00  0.00            
ATOM     77  C23 GCD     1      16.830  27.080  24.670  1.00  0.00            
ATOM     78  H37 GCD     1      17.080  27.240  23.610  1.00  0.00            
ATOM     79  C24 GCD     1      15.750  28.150  25.030  1.00  0.00            
ATOM     80  H38 GCD     1      15.200  27.870  25.930  1.00  0.00            
ATOM     81  H39 GCD     1      14.900  28.190  24.330  1.00  0.00            
ATOM     82  O19 GCD     1      16.250  29.500  25.080  1.00  0.00            
ATOM     83  H40 GCD     1      16.450  29.830  24.200  1.00  0.00            
ATOM     84  O20 GCD     1      19.460  26.580  23.820  1.00  0.00            
ATOM     85  C25 GCD     1      20.680  27.270  23.590  1.00  0.00            
ATOM     86  H41 GCD     1      21.110  27.540  24.570  1.00  0.00            
ATOM     87  C26 GCD     1      21.660  26.260  23.010  1.00  0.00            
ATOM     88  H42 GCD     1      21.040  25.850  22.200  1.00  0.00            
ATOM     89  O21 GCD     1      21.950  25.330  24.040  1.00  0.00            
ATOM     90  H43 GCD     1      21.200  24.750  24.170  1.00  0.00            
ATOM     91  C27 GCD     1      22.920  27.080  22.560  1.00  0.00            
ATOM     92  H44 GCD     1      23.260  27.590  23.480  1.00  0.00            
ATOM     93  O22 GCD     1      23.880  26.230  21.930  1.00  0.00            
ATOM     94  H45 GCD     1      23.540  25.850  21.100  1.00  0.00            
ATOM     95  C28 GCD     1      22.570  28.250  21.620  1.00  0.00            
ATOM     96  H46 GCD     1      23.530  28.720  21.350  1.00  0.00            
ATOM     97  O23 GCD     1      21.730  29.160  22.360  1.00  0.00            
ATOM     98  C29 GCD     1      20.450  28.570  22.740  1.00  0.00            
ATOM     99  H47 GCD     1      19.750  28.370  21.920  1.00  0.00            
ATOM    100  C30 GCD     1      19.680  29.570  23.660  1.00  0.00            
ATOM    101  H48 GCD     1      18.680  29.180  23.910  1.00  0.00            
ATOM    102  H49 GCD     1      19.660  30.530  23.140  1.00  0.00            
ATOM    103  O24 GCD     1      20.340  29.740  24.910  1.00  0.00            
ATOM    104  H50 GCD     1      21.300  29.750  24.770  1.00  0.00            
ATOM    105  O25 GCD     1      21.940  27.870  20.460  1.00  0.00            
ATOM    106  C31 GCD     1      22.700  27.910  19.230  1.00  0.00            
ATOM    107  H51 GCD     1      23.780  28.050  19.400  1.00  0.00            
ATOM    108  C32 GCD     1      22.560  26.510  18.580  1.00  0.00            
ATOM    109  H52 GCD     1      21.490  26.330  18.430  1.00  0.00            
ATOM    110  O26 GCD     1      23.100  25.450  19.380  1.00  0.00            
ATOM    111  H53 GCD     1      23.020  24.640  18.860  1.00  0.00            
ATOM    112  C33 GCD     1      23.280  26.490  17.270  1.00  0.00            
ATOM    113  H54 GCD     1      24.360  26.540  17.470  1.00  0.00            
ATOM    114  O27 GCD     1      23.090  25.240  16.540  1.00  0.00            
ATOM    115  H55 GCD     1      23.920  24.760  16.660  1.00  0.00            
ATOM    116  C34 GCD     1      22.860  27.690  16.420  1.00  0.00            
ATOM    117  H56 GCD     1      23.450  27.730  15.500  1.00  0.00            
ATOM    118  O28 GCD     1      22.960  28.980  17.050  1.00  0.00            
ATOM    119  C35 GCD     1      22.310  29.040  18.320  1.00  0.00            
ATOM    120  H57 GCD     1      21.220  29.150  18.200  1.00  0.00            
ATOM    121  C36 GCD     1      22.710  30.380  19.010  1.00  0.00            
ATOM    122  H58 GCD     1      22.220  30.500  19.990  1.00  0.00            
ATOM    123  H59 GCD     1      22.370  31.230  18.400  1.00  0.00            
ATOM    124  O29 GCD     1      24.110  30.530  19.250  1.00  0.00            
ATOM    125  H60 GCD     1      24.640  30.610  18.450  1.00  0.00            
ATOM    126  O30 GCD     1      21.460  27.540  16.110  1.00  0.00            
ATOM    127  C37 GCD     1      21.060  27.780  14.770  1.00  0.00            
ATOM    128  H61 GCD     1      21.850  28.100  14.080  1.00  0.00            
ATOM    129  C38 GCD     1      20.510  26.500  14.310  1.00  0.00            
ATOM    130  H62 GCD     1      19.660  26.270  14.960  1.00  0.00            
ATOM    131  O31 GCD     1      21.490  25.470  14.320  1.00  0.00            
ATOM    132  H63 GCD     1      21.920  25.620  15.170  1.00  0.00            
ATOM    133  C39 GCD     1      19.930  26.710  12.910  1.00  0.00            
ATOM    134  H64 GCD     1      20.670  27.090  12.190  1.00  0.00            
ATOM    135  O32 GCD     1      19.500  25.450  12.430  1.00  0.00            
ATOM    136  H65 GCD     1      20.030  24.790  12.890  1.00  0.00            
ATOM    137  C40 GCD     1      18.850  27.720  12.960  1.00  0.00            
ATOM    138  H66 GCD     1      18.540  27.950  11.940  1.00  0.00            
ATOM    139  O33 GCD     1      19.440  28.920  13.420  1.00  0.00            
ATOM    140  C41 GCD     1      19.980  28.910  14.760  1.00  0.00            
ATOM    141  H67 GCD     1      19.180  28.620  15.450  1.00  0.00            
ATOM    142  C42 GCD     1      20.410  30.230  15.180  1.00  0.00            
ATOM    143  H68 GCD     1      20.770  30.140  16.220  1.00  0.00            
ATOM    144  H69 GCD     1      19.620  30.990  15.220  1.00  0.00            
ATOM    145  O34 GCD     1      21.520  30.680  14.340  1.00  0.00            
ATOM    146  H70 GCD     1      21.160  30.740  13.440  1.00  0.00            
ATOM    147  O35 GCD     1      17.630  27.270  13.600  1.00  0.00            
ATOM    148  C43 GCD     1      16.540  26.920  12.800  1.00  0.00            
ATOM    149  H71 GCD     1      16.840  26.870  11.740  1.00  0.00            
ATOM    150  C44 GCD     1      16.040  25.550  13.250  1.00  0.00            
ATOM    151  H72 GCD     1      15.940  25.650  14.340  1.00  0.00            
ATOM    152  O36 GCD     1      16.990  24.540  12.840  1.00  0.00            
ATOM    153  H73 GCD     1      17.870  24.800  12.540  1.00  0.00            
ATOM    154  C45 GCD     1      14.680  25.370  12.510  1.00  0.00            
ATOM    155  H74 GCD     1      15.070  25.230  11.490  1.00  0.00            
ATOM    156  O37 GCD     1      13.910  24.230  12.880  1.00  0.00            
ATOM    157  H75 GCD     1      13.360  24.550  13.600  1.00  0.00            
ATOM    158  C46 GCD     1      13.700  26.530  12.630  1.00  0.00            
ATOM    159  H76 GCD     1      12.960  26.280  11.860  1.00  0.00            
ATOM    160  O38 GCD     1      13.220  26.520  13.970  1.00  0.00            
ATOM    161  O39 GCD     1      14.360  27.710  12.230  1.00  0.00            
ATOM    162  C47 GCD     1      15.480  28.010  13.010  1.00  0.00            
ATOM    163  H77 GCD     1      15.260  28.120  14.080  1.00  0.00            
ATOM    164  C48 GCD     1      15.870  29.470  12.690  1.00  0.00            
ATOM    165  H78 GCD     1      16.790  29.730  13.220  1.00  0.00            
ATOM    166  H79 GCD     1      14.990  30.100  12.910  1.00  0.00            
ATOM    167  O40 GCD     1      16.180  29.640  11.240  1.00  0.00            
ATOM    168  H80 GCD     1      15.380  29.370  10.780  1.00  0.00            
ATOM    169  C1  CX6     2      22.420  22.140  23.150  1.00  0.00            
ATOM    170  C2  CX6     2      22.390  22.830  21.850  1.00  0.00            
ATOM    171  O1  CX6     2      21.040  23.290  21.600  1.00  0.00            
ATOM    172  C3  CX6     2      20.610  23.540  20.310  1.00  0.00            
ATOM    173  N1  CX6     2      21.390  23.320  19.260  1.00  0.00            
ATOM    174  C4  CX6     2      20.460  23.450  18.280  1.00  0.00            
ATOM    175  C5  CX6     2      20.680  23.400  16.900  1.00  0.00            
ATOM    176  C6  CX6     2      19.650  23.630  15.990  1.00  0.00            
ATOM    177  C7  CX6     2      18.300  23.620  16.460  1.00  0.00            
ATOM    178  C8  CX6     2      18.050  23.720  17.850  1.00  0.00            
ATOM    179  C9  CX6     2      16.690  23.760  18.310  1.00  0.00            
ATOM    180  O2  CX6     2      16.260  22.850  19.090  1.00  0.00            
ATOM    181  O3  CX6     2      15.840  24.420  17.520  1.00  0.00            
ATOM    182  C10 CX6     2      14.470  24.550  17.970  1.00  0.00            
ATOM    183  C11 CX6     2      13.850  25.800  17.290  1.00  0.00            
ATOM    184  O4  CX6     2      13.790  23.480  17.410  1.00  0.00            
ATOM    185  C12 CX6     2      12.850  22.870  18.110  1.00  0.00            
ATOM    186  O5  CX6     2      12.360  23.310  19.170  1.00  0.00            
ATOM    187  O6  CX6     2      12.380  21.850  17.400  1.00  0.00            
ATOM    188  C13 CX6     2      11.390  21.040  18.000  1.00  0.00            
ATOM    189  C14 CX6     2      10.450  20.460  16.850  1.00  0.00            
ATOM    190  C15 CX6     2      11.150  19.370  16.060  1.00  0.00            
ATOM    191  C16 CX6     2      11.540  18.260  17.030  1.00  0.00            
ATOM    192  C17 CX6     2      12.620  18.810  17.920  1.00  0.00            
ATOM    193  C18 CX6     2      12.010  19.910  18.830  1.00  0.00            
ATOM    194  C19 CX6     2      19.170  23.760  18.750  1.00  0.00            
ATOM    195  N2  CX6     2      19.250  23.760  20.130  1.00  0.00            
ATOM    196  C20 CX6     2      18.340  24.340  21.080  1.00  0.00            
ATOM    197  C21 CX6     2      17.690  25.660  20.580  1.00  0.00            
ATOM    198  C22 CX6     2      16.370  25.940  20.870  1.00  0.00            
ATOM    199  C23 CX6     2      15.860  27.170  20.450  1.00  0.00            
ATOM    200  C24 CX6     2      16.540  28.120  19.670  1.00  0.00            
ATOM    201  C25 CX6     2      15.920  29.400  19.200  1.00  0.00            
ATOM    202  C26 CX6     2      14.510  29.370  18.970  1.00  0.00            
ATOM    203  C27 CX6     2      13.890  30.440  18.300  1.00  0.00            
ATOM    204  C28 CX6     2      14.530  31.590  17.970  1.00  0.00            
ATOM    205  C29 CX6     2      15.900  31.740  18.310  1.00  0.00            
ATOM    206  C30 CX6     2      16.570  30.650  18.940  1.00  0.00            
ATOM    207  C31 CX6     2      17.980  30.900  19.370  1.00  0.00            
ATOM    208  N3  CX6     2      18.900  31.520  18.570  1.00  0.00            
ATOM    209  N4  CX6     2      19.930  31.690  19.280  1.00  0.00            
ATOM    210  N5  CX6     2      19.670  31.120  20.470  1.00  0.00            
ATOM    211  N6  CX6     2      18.430  30.610  20.570  1.00  0.00            
ATOM    212  C32 CX6     2      17.900  27.780  19.420  1.00  0.00            
ATOM    213  C33 CX6     2      18.500  26.580  19.870  1.00  0.00            
ATOM    214  H1  CX6     2      23.460  21.850  23.380  1.00  0.00            
ATOM    215  H2  CX6     2      22.060  22.790  23.960  1.00  0.00            
ATOM    216  H3  CX6     2      21.710  21.310  23.150  1.00  0.00            
ATOM    217  H4  CX6     2      22.750  22.120  21.100  1.00  0.00            
ATOM    218  H5  CX6     2      23.030  23.710  21.720  1.00  0.00            
ATOM    219  H6  CX6     2      21.680  23.280  16.500  1.00  0.00            
ATOM    220  H7  CX6     2      19.810  23.570  14.920  1.00  0.00            
ATOM    221  H8  CX6     2      17.430  23.530  15.820  1.00  0.00            
ATOM    222  H9  CX6     2      14.380  24.600  19.060  1.00  0.00            
ATOM    223  H10 CX6     2      12.760  25.940  17.320  1.00  0.00            
ATOM    224  H11 CX6     2      14.410  26.660  17.670  1.00  0.00            
ATOM    225  H12 CX6     2      14.130  25.720  16.230  1.00  0.00            
ATOM    226  H13 CX6     2      10.720  21.620  18.650  1.00  0.00            
ATOM    227  H14 CX6     2       9.950  21.220  16.230  1.00  0.00            
ATOM    228  H15 CX6     2       9.620  20.030  17.430  1.00  0.00            
ATOM    229  H16 CX6     2      11.960  19.800  15.450  1.00  0.00            
ATOM    230  H17 CX6     2      10.440  19.030  15.290  1.00  0.00            
ATOM    231  H18 CX6     2      11.970  17.480  16.390  1.00  0.00            
ATOM    232  H19 CX6     2      10.710  17.920  17.660  1.00  0.00            
ATOM    233  H20 CX6     2      13.520  19.070  17.350  1.00  0.00            
ATOM    234  H21 CX6     2      12.880  17.980  18.590  1.00  0.00            
ATOM    235  H22 CX6     2      11.300  19.540  19.570  1.00  0.00            
ATOM    236  H23 CX6     2      12.930  20.220  19.330  1.00  0.00            
ATOM    237  H24 CX6     2      18.910  24.560  21.990  1.00  0.00            
ATOM    238  H25 CX6     2      17.520  23.690  21.420  1.00  0.00            
ATOM    239  H26 CX6     2      15.800  25.280  21.520  1.00  0.00            
ATOM    240  H27 CX6     2      14.810  27.270  20.710  1.00  0.00            
ATOM    241  H28 CX6     2      14.000  28.440  19.170  1.00  0.00            
ATOM    242  H29 CX6     2      12.840  30.340  18.020  1.00  0.00            
ATOM    243  H30 CX6     2      13.970  32.360  17.450  1.00  0.00            
ATOM    244  H31 CX6     2      16.490  32.630  18.130  1.00  0.00            
ATOM    245  H32 CX6     2      20.370  31.100  21.190  1.00  0.00            
ATOM    246  H33 CX6     2      18.470  28.390  18.730  1.00  0.00            
ATOM    247  H34 CX6     2      19.500  26.360  19.520  1.00  0.00            
TER
ENDMDL
MODEL        1
ATOM      1  H1  GCD     1      11.560  30.030  13.500  1.00  0.00            
ATOM      2  O1  GCD     1      11.380  29.080  13.500  1.00  0.00            
ATOM      3  C1  GCD     1      12.090  28.600  14.560  1.00  0.00            
ATOM      4  H2  GCD     1      13.150  28.700  14.310  1.00  0.00            
ATOM      5  H3  GCD     1      11.870  29.240  15.430  1.00  0.00            
ATOM      6  C2  GCD     1      11.700  27.140  14.860  1.00  0.00            
ATOM      7  H4  GCD     1      12.300  26.800  15.720  1.00  0.00            
ATOM      8  C3  GCD     1      12.070  26.260  13.690  1.00  0.00            
ATOM      9  H5  GCD     1      11.570  26.750  12.840  1.00  0.00            
ATOM     10  C4  GCD     1      11.540  24.850  14.030  1.00  0.00            
ATOM     11  H6  GCD     1      12.190  24.390  14.780  1.00  0.00            
ATOM     12  O2  GCD     1      11.470  24.000  12.870  1.00  0.00            
ATOM     13  H7  GCD     1      10.980  24.400  12.140  1.00  0.00            
ATOM     14  C5  GCD     1      10.070  24.880  14.540  1.00  0.00            
ATOM     15  H8  GCD     1       9.410  25.230  13.750  1.00  0.00            
ATOM     16  O3  GCD     1       9.610  23.620  14.950  1.00  0.00            
ATOM     17  H9  GCD     1       9.900  22.930  14.350  1.00  0.00            
ATOM     18  C6  GCD     1       9.880  25.840  15.690  1.00  0.00            
ATOM     19  O4  GCD     1      10.300  27.180  15.260  1.00  0.00            
ATOM     20  H10 GCD     1       8.820  25.970  15.950  1.00  0.00            
ATOM     21  O5  GCD     1      10.600  25.320  16.840  1.00  0.00            
ATOM     22  C7  GCD     1       9.860  25.110  18.050  1.00  0.00            
ATOM     23  H11 GCD     1       8.830  25.430  17.870  1.00  0.00            
ATOM     24  C8  GCD     1       9.810  23.590  18.420  1.00  0.00            
ATOM     25  H12 GCD     1      10.830  23.190  18.470  1.00  0.00            
ATOM     26  O6  GCD     1       8.980  22.860  17.510  1.00  0.00            
ATOM     27  H13 GCD     1       9.290  23.080  16.630  1.00  0.00            
ATOM     28  C9  GCD     1       9.270  23.430  19.860  1.00  0.00            
ATOM     29  H14 GCD     1       8.240  23.810  19.880  1.00  0.00            
ATOM     30  O7  GCD     1       9.220  22.070  20.310  1.00  0.00            
ATOM     31  H15 GCD     1      10.110  21.860  20.650  1.00  0.00            
ATOM     32  C10 GCD     1      10.010  24.330  20.950  1.00  0.00            
ATOM     33  H16 GCD     1       9.480  24.280  21.900  1.00  0.00            
ATOM     34  O8  GCD     1       9.950  25.610  20.470  1.00  0.00            
ATOM     35  C11 GCD     1      10.500  25.910  19.200  1.00  0.00            
ATOM     36  H17 GCD     1      11.560  25.610  19.260  1.00  0.00            
ATOM     37  C12 GCD     1      10.390  27.390  19.020  1.00  0.00            
ATOM     38  H18 GCD     1      11.000  27.820  18.220  1.00  0.00            
ATOM     39  H19 GCD     1      10.770  27.860  19.940  1.00  0.00            
ATOM     40  O9  GCD     1       9.030  27.830  18.850  1.00  0.00            
ATOM     41  H20 GCD     1       8.510  27.260  19.440  1.00  0.00            
ATOM     42  O10 GCD     1      11.380  23.980  20.980  1.00  0.00            
ATOM     43  C13 GCD     1      11.900  23.340  22.190  1.00  0.00            
ATOM     44  H21 GCD     1      11.180  22.710  22.710  1.00  0.00            
ATOM     45  C14 GCD     1      13.010  22.390  21.780  1.00  0.00            
ATOM     46  H22 GCD     1      13.800  22.940  21.260  1.00  0.00            
ATOM     47  O11 GCD     1      12.420  21.540  20.870  1.00  0.00            
ATOM     48  H23 GCD     1      12.640  21.880  19.990  1.00  0.00            
ATOM     49  C15 GCD     1      13.540  21.810  23.110  1.00  0.00            
ATOM     50  H24 GCD     1      12.810  21.310  23.760  1.00  0.00            
ATOM     51  O12 GCD     1      14.500  20.870  22.660  1.00  0.00            
ATOM     52  H25 GCD     1      14.320  20.710  21.730  1.00  0.00            
ATOM     53  C16 GCD     1      14.140  22.900  23.950  1.00  0.00            
ATOM     54  H26 GCD     1      14.500  22.400  24.860  1.00  0.00            
ATOM     55  O13 GCD     1      13.100  23.760  24.270  1.00  0.00            
ATOM     56  C17 GCD     1      12.400  24.370  23.160  1.00  0.00            
ATOM     57  H27 GCD     1      13.050  25.050  22.590  1.00  0.00            
ATOM     58  C18 GCD     1      11.370  25.230  23.970  1.00  0.00            
ATOM     59  H28 GCD     1      11.110  26.120  23.390  1.00  0.00            
ATOM     60  H29 GCD     1      11.890  25.540  24.890  1.00  0.00            
ATOM     61  O14 GCD     1      10.270  24.420  24.430  1.00  0.00            
ATOM     62  H30 GCD     1      10.800  23.750  24.880  1.00  0.00            
ATOM     63  O15 GCD     1      15.180  23.660  23.370  1.00  0.00            
ATOM     64  C19 GCD     1      16.370  23.850  24.210  1.00  0.00            
ATOM     65  H31 GCD     1      16.130  23.470  25.210  1.00  0.00            
ATOM     66  C20 GCD     1      17.530  23.130  23.590  1.00  0.00            
ATOM     67  H32 GCD     1      17.610  23.520  22.560  1.00  0.00            
ATOM     68  O16 GCD     1      17.230  21.720  23.490  1.00  0.00            
ATOM     69  H33 GCD     1      16.300  21.610  23.270  1.00  0.00            
ATOM     70  C21 GCD     1      18.800  23.330  24.400  1.00  0.00            
ATOM     71  H34 GCD     1      18.610  22.990  25.420  1.00  0.00            
ATOM     72  O17 GCD     1      19.940  22.620  23.900  1.00  0.00            
ATOM     73  H35 GCD     1      19.680  21.700  23.780  1.00  0.00            
ATOM     74  C22 GCD     1      19.070  24.820  24.520  1.00  0.00            
ATOM     75  H36 GCD     1      19.960  24.960  25.140  1.00  0.00            
ATOM     76  O18 GCD     1      17.900  25.320  25.140  1.00  0.00            
ATOM     77  C23 GCD     1      16.710  25.350  24.340  1.00  0.00            
ATOM     78  H37 GCD     1      16.880  25.820  23.370  1.00  0.00            
ATOM     79  C24 GCD     1      15.600  26.160  25.010  1.00  0.00            
ATOM     80  H38 GCD     1      15.560  26.000  26.090  1.00  0.00            
ATOM     81  H39 GCD     1      14.670  25.740  24.620  1.00  0.00            
ATOM     82  O19 GCD     1      15.830  27.540  24.740  1.00  0.00            
ATOM     83  H40 GCD     1      15.850  27.690  23.780  1.00  0.00            
ATOM     84  O20 GCD     1      19.280  25.340  23.250  1.00  0.00            
ATOM     85  C25 GCD     1      20.420  26.120  23.160  1.00  0.00            
ATOM     86  H41 GCD     1      20.780  26.410  24.160  1.00  0.00            
ATOM     87  C26 GCD     1      21.540  25.430  22.330  1.00  0.00            
ATOM     88  H42 GCD     1      21.230  25.200  21.300  1.00  0.00            
ATOM     89  O21 GCD     1      22.080  24.250  23.030  1.00  0.00            
ATOM     90  H43 GCD     1      21.420  23.540  23.020  1.00  0.00            
ATOM     91  C27 GCD     1      22.660  26.500  22.240  1.00  0.00            
ATOM     92  H44 GCD     1      22.890  26.960  23.200  1.00  0.00            
ATOM     93  O22 GCD     1      23.760  26.020  21.500  1.00  0.00            
ATOM     94  H45 GCD     1      23.470  25.670  20.650  1.00  0.00            
ATOM     95  C28 GCD     1      22.140  27.710  21.460  1.00  0.00            
ATOM     96  H46 GCD     1      22.950  28.440  21.350  1.00  0.00            
ATOM     97  O23 GCD     1      21.060  28.310  22.140  1.00  0.00            
ATOM     98  C29 GCD     1      19.990  27.470  22.530  1.00  0.00            
ATOM     99  H47 GCD     1      19.450  27.090  21.650  1.00  0.00            
ATOM    100  C30 GCD     1      19.050  28.180  23.470  1.00  0.00            
ATOM    101  H48 GCD     1      18.060  27.750  23.700  1.00  0.00            
ATOM    102  H49 GCD     1      18.800  29.150  23.010  1.00  0.00            
ATOM    103  O24 GCD     1      19.700  28.450  24.730  1.00  0.00            
ATOM    104  H50 GCD     1      19.060  28.520  25.450  1.00  0.00            
ATOM    105  O25 GCD     1      21.680  27.370  20.170  1.00  0.00            
ATOM    106  C31 GCD     1      22.580  27.650  19.060  1.00  0.00            
ATOM    107  H51 GCD     1      23.590  27.780  19.490  1.00  0.00            
ATOM    108  C32 GCD     1      22.700  26.380  18.120  1.00  0.00            
ATOM    109  H52 GCD     1      21.710  25.970  17.860  1.00  0.00            
ATOM    110  O26 GCD     1      23.500  25.450  18.780  1.00  0.00            
ATOM    111  H53 GCD     1      23.200  24.570  18.530  1.00  0.00            
ATOM    112  C33 GCD     1      23.410  26.780  16.830  1.00  0.00            
ATOM    113  H54 GCD     1      24.420  27.000  17.190  1.00  0.00            
ATOM    114  O27 GCD     1      23.420  25.710  15.890  1.00  0.00            
ATOM    115  H55 GCD     1      23.760  24.950  16.370  1.00  0.00            
ATOM    116  C34 GCD     1      22.780  28.060  16.290  1.00  0.00
[truncated: 2,530,892 more chars]
