# Supplementary material for: Achieving Chemical Accuracy in Cyclodextrin Host–Guest Binding via Integrative Atomistic Modelling
Source: Adv Sci (Weinh). 2025 Dec 14;13(10):e19782. doi: 10.1002/advs.202519782 (PMC12915143; doi:10.1002/advs.202519782)
Supplement: Supplementary file 1 — Supporting Information [file ADVS-13-e19782-s003.zip › all_poses/GCD.CZ3.pdb]

MODEL        1
ATOM      1  H1  GCD     1      23.810  13.130   9.010  1.00  0.00            
ATOM      2  O1  GCD     1      23.320  13.950   9.180  1.00  0.00            
ATOM      3  C1  GCD     1      24.300  14.710   9.970  1.00  0.00            
ATOM      4  H2  GCD     1      25.010  15.190   9.280  1.00  0.00            
ATOM      5  H3  GCD     1      23.740  15.480  10.500  1.00  0.00            
ATOM      6  C2  GCD     1      24.920  13.920  11.040  1.00  0.00            
ATOM      7  H4  GCD     1      24.160  13.560  11.740  1.00  0.00            
ATOM      8  C3  GCD     1      26.000  14.710  11.720  1.00  0.00            
ATOM      9  H5  GCD     1      26.770  15.020  11.000  1.00  0.00            
ATOM     10  C4  GCD     1      26.820  13.820  12.730  1.00  0.00            
ATOM     11  H6  GCD     1      26.120  13.590  13.540  1.00  0.00            
ATOM     12  O2  GCD     1      27.870  14.550  13.200  1.00  0.00            
ATOM     13  H7  GCD     1      27.540  15.460  13.240  1.00  0.00            
ATOM     14  C5  GCD     1      27.280  12.550  12.050  1.00  0.00            
ATOM     15  H8  GCD     1      28.040  12.890  11.330  1.00  0.00            
ATOM     16  O3  GCD     1      27.850  11.540  12.980  1.00  0.00            
ATOM     17  H9  GCD     1      27.280  10.760  12.960  1.00  0.00            
ATOM     18  C6  GCD     1      26.110  11.880  11.370  1.00  0.00            
ATOM     19  O4  GCD     1      25.460  12.750  10.410  1.00  0.00            
ATOM     20  H10 GCD     1      26.500  11.000  10.840  1.00  0.00            
ATOM     21  O5  GCD     1      25.270  11.390  12.390  1.00  0.00            
ATOM     22  C7  GCD     1      24.900  10.040  12.330  1.00  0.00            
ATOM     23  H11 GCD     1      25.540   9.500  11.620  1.00  0.00            
ATOM     24  C8  GCD     1      25.140   9.450  13.720  1.00  0.00            
ATOM     25  H12 GCD     1      24.580   9.940  14.530  1.00  0.00            
ATOM     26  O6  GCD     1      26.570   9.420  13.960  1.00  0.00            
ATOM     27  H13 GCD     1      26.900   8.760  13.330  1.00  0.00            
ATOM     28  C9  GCD     1      24.660   8.020  13.780  1.00  0.00            
ATOM     29  H14 GCD     1      25.290   7.450  13.070  1.00  0.00            
ATOM     30  O7  GCD     1      24.790   7.340  15.020  1.00  0.00            
ATOM     31  H15 GCD     1      25.730   7.380  15.260  1.00  0.00            
ATOM     32  C10 GCD     1      23.200   7.940  13.290  1.00  0.00            
ATOM     33  H16 GCD     1      22.860   6.900  13.230  1.00  0.00            
ATOM     34  O8  GCD     1      23.040   8.480  11.970  1.00  0.00            
ATOM     35  C11 GCD     1      23.430   9.870  11.890  1.00  0.00            
ATOM     36  H17 GCD     1      22.660  10.370  12.500  1.00  0.00            
ATOM     37  C12 GCD     1      23.190  10.320  10.470  1.00  0.00            
ATOM     38  H18 GCD     1      23.360  11.400  10.400  1.00  0.00            
ATOM     39  H19 GCD     1      22.110  10.300  10.290  1.00  0.00            
ATOM     40  O9  GCD     1      23.920   9.580   9.470  1.00  0.00            
ATOM     41  H20 GCD     1      23.850  10.090   8.650  1.00  0.00            
ATOM     42  O10 GCD     1      22.360   8.700  14.120  1.00  0.00            
ATOM     43  C13 GCD     1      21.160   8.010  14.660  1.00  0.00            
ATOM     44  H21 GCD     1      21.050   7.080  14.090  1.00  0.00            
ATOM     45  C14 GCD     1      21.240   7.720  16.140  1.00  0.00            
ATOM     46  H22 GCD     1      21.420   8.600  16.770  1.00  0.00            
ATOM     47  O11 GCD     1      22.400   6.830  16.390  1.00  0.00            
ATOM     48  H23 GCD     1      23.180   7.230  16.000  1.00  0.00            
ATOM     49  C15 GCD     1      19.890   6.950  16.480  1.00  0.00            
ATOM     50  H24 GCD     1      19.880   6.080  15.820  1.00  0.00            
ATOM     51  O12 GCD     1      19.940   6.520  17.830  1.00  0.00            
ATOM     52  H25 GCD     1      19.760   7.270  18.410  1.00  0.00            
ATOM     53  C16 GCD     1      18.700   7.930  16.170  1.00  0.00            
ATOM     54  H26 GCD     1      17.730   7.430  16.290  1.00  0.00            
ATOM     55  O13 GCD     1      18.780   8.370  14.800  1.00  0.00            
ATOM     56  C17 GCD     1      20.040   8.970  14.350  1.00  0.00            
ATOM     57  H27 GCD     1      20.230   9.960  14.780  1.00  0.00            
ATOM     58  C18 GCD     1      19.900   9.210  12.830  1.00  0.00            
ATOM     59  H28 GCD     1      19.740   8.220  12.380  1.00  0.00            
ATOM     60  H29 GCD     1      20.790   9.660  12.370  1.00  0.00            
ATOM     61  O14 GCD     1      18.870  10.120  12.460  1.00  0.00            
ATOM     62  H30 GCD     1      18.030   9.680  12.650  1.00  0.00            
ATOM     63  O15 GCD     1      18.880   9.030  17.030  1.00  0.00            
ATOM     64  C19 GCD     1      18.040   9.100  18.230  1.00  0.00            
ATOM     65  H31 GCD     1      17.610   8.150  18.590  1.00  0.00            
ATOM     66  C20 GCD     1      18.900   9.650  19.380  1.00  0.00            
ATOM     67  H32 GCD     1      19.410  10.550  19.010  1.00  0.00            
ATOM     68  O16 GCD     1      19.850   8.680  19.730  1.00  0.00            
ATOM     69  H33 GCD     1      20.400   8.990  20.450  1.00  0.00            
ATOM     70  C21 GCD     1      18.010   9.940  20.590  1.00  0.00            
ATOM     71  H34 GCD     1      17.630   8.940  20.830  1.00  0.00            
ATOM     72  O17 GCD     1      18.810  10.440  21.650  1.00  0.00            
ATOM     73  H35 GCD     1      19.160   9.650  22.080  1.00  0.00            
ATOM     74  C22 GCD     1      16.890  10.890  20.270  1.00  0.00            
ATOM     75  H36 GCD     1      16.230  10.860  21.140  1.00  0.00            
ATOM     76  O18 GCD     1      16.170  10.430  19.130  1.00  0.00            
ATOM     77  C23 GCD     1      16.930  10.120  17.960  1.00  0.00            
ATOM     78  H37 GCD     1      17.420  11.050  17.630  1.00  0.00            
ATOM     79  C24 GCD     1      15.880   9.590  16.980  1.00  0.00            
ATOM     80  H38 GCD     1      15.350   8.710  17.370  1.00  0.00            
ATOM     81  H39 GCD     1      16.330   9.340  16.010  1.00  0.00            
ATOM     82  O19 GCD     1      14.860  10.550  16.750  1.00  0.00            
ATOM     83  H40 GCD     1      14.440  10.860  17.550  1.00  0.00            
ATOM     84  O20 GCD     1      17.410  12.230  19.960  1.00  0.00            
ATOM     85  C25 GCD     1      16.960  13.260  20.870  1.00  0.00            
ATOM     86  H41 GCD     1      16.240  12.870  21.600  1.00  0.00            
ATOM     87  C26 GCD     1      18.170  13.830  21.670  1.00  0.00            
ATOM     88  H42 GCD     1      19.000  14.240  21.070  1.00  0.00            
ATOM     89  O21 GCD     1      18.660  12.930  22.630  1.00  0.00            
ATOM     90  H43 GCD     1      18.820  12.120  22.140  1.00  0.00            
ATOM     91  C27 GCD     1      17.670  15.140  22.420  1.00  0.00            
ATOM     92  H44 GCD     1      16.870  14.990  23.170  1.00  0.00            
ATOM     93  O22 GCD     1      18.740  15.700  23.080  1.00  0.00            
ATOM     94  H45 GCD     1      19.030  16.510  22.640  1.00  0.00            
ATOM     95  C28 GCD     1      17.120  16.170  21.340  1.00  0.00            
ATOM     96  H46 GCD     1      16.750  17.030  21.890  1.00  0.00            
ATOM     97  O23 GCD     1      16.030  15.550  20.710  1.00  0.00            
ATOM     98  C29 GCD     1      16.440  14.400  19.970  1.00  0.00            
ATOM     99  H47 GCD     1      17.210  14.790  19.290  1.00  0.00            
ATOM    100  C30 GCD     1      15.300  13.940  19.090  1.00  0.00            
ATOM    101  H48 GCD     1      14.460  13.590  19.690  1.00  0.00            
ATOM    102  H49 GCD     1      15.620  13.060  18.520  1.00  0.00            
ATOM    103  O24 GCD     1      14.860  14.860  18.110  1.00  0.00            
ATOM    104  H50 GCD     1      14.580  15.620  18.640  1.00  0.00            
ATOM    105  O25 GCD     1      18.060  16.630  20.360  1.00  0.00            
ATOM    106  C31 GCD     1      18.060  18.060  20.170  1.00  0.00            
ATOM    107  H51 GCD     1      17.250  18.640  20.640  1.00  0.00            
ATOM    108  C32 GCD     1      19.380  18.590  20.820  1.00  0.00            
ATOM    109  H52 GCD     1      20.150  18.020  20.280  1.00  0.00            
ATOM    110  O26 GCD     1      19.500  18.410  22.170  1.00  0.00            
ATOM    111  H53 GCD     1      20.440  18.400  22.400  1.00  0.00            
ATOM    112  C33 GCD     1      19.540  20.110  20.440  1.00  0.00            
ATOM    113  H54 GCD     1      18.710  20.620  20.950  1.00  0.00            
ATOM    114  O27 GCD     1      20.830  20.530  20.940  1.00  0.00            
ATOM    115  H55 GCD     1      20.820  20.790  21.870  1.00  0.00            
ATOM    116  C34 GCD     1      19.480  20.170  18.950  1.00  0.00            
ATOM    117  H56 GCD     1      19.500  21.230  18.700  1.00  0.00            
ATOM    118  O28 GCD     1      18.180  19.720  18.500  1.00  0.00            
ATOM    119  C35 GCD     1      18.020  18.340  18.660  1.00  0.00            
ATOM    120  H57 GCD     1      18.900  17.840  18.220  1.00  0.00            
ATOM    121  C36 GCD     1      16.760  17.800  18.020  1.00  0.00            
ATOM    122  H58 GCD     1      15.950  18.440  18.410  1.00  0.00            
ATOM    123  H59 GCD     1      16.680  16.740  18.260  1.00  0.00            
ATOM    124  O29 GCD     1      16.730  18.030  16.660  1.00  0.00            
ATOM    125  H60 GCD     1      17.290  17.340  16.280  1.00  0.00            
ATOM    126  O30 GCD     1      20.420  19.490  18.170  1.00  0.00            
ATOM    127  C37 GCD     1      21.010  20.300  17.180  1.00  0.00            
ATOM    128  H61 GCD     1      20.680  21.350  17.230  1.00  0.00            
ATOM    129  C38 GCD     1      22.480  20.290  17.550  1.00  0.00            
ATOM    130  H62 GCD     1      22.810  19.270  17.310  1.00  0.00            
ATOM    131  O31 GCD     1      22.640  20.730  18.930  1.00  0.00            
ATOM    132  H63 GCD     1      21.800  20.480  19.330  1.00  0.00            
ATOM    133  C39 GCD     1      23.370  20.980  16.580  1.00  0.00            
ATOM    134  H64 GCD     1      23.130  22.050  16.570  1.00  0.00            
ATOM    135  O32 GCD     1      24.780  20.890  16.810  1.00  0.00            
ATOM    136  H65 GCD     1      24.990  21.500  17.520  1.00  0.00            
ATOM    137  C40 GCD     1      23.110  20.590  15.160  1.00  0.00            
ATOM    138  H66 GCD     1      23.720  21.180  14.460  1.00  0.00            
ATOM    139  O33 GCD     1      21.760  20.690  14.830  1.00  0.00            
ATOM    140  C41 GCD     1      20.840  19.960  15.740  1.00  0.00            
ATOM    141  H67 GCD     1      21.040  18.890  15.610  1.00  0.00            
ATOM    142  C42 GCD     1      19.430  20.040  15.200  1.00  0.00            
ATOM    143  H68 GCD     1      18.700  19.530  15.840  1.00  0.00            
ATOM    144  H69 GCD     1      19.480  19.640  14.190  1.00  0.00            
ATOM    145  O34 GCD     1      18.850  21.360  14.960  1.00  0.00            
ATOM    146  H70 GCD     1      19.530  21.870  14.500  1.00  0.00            
ATOM    147  O35 GCD     1      23.460  19.190  14.970  1.00  0.00            
ATOM    148  C43 GCD     1      24.260  18.870  13.770  1.00  0.00            
ATOM    149  H71 GCD     1      24.580  19.730  13.180  1.00  0.00            
ATOM    150  C44 GCD     1      25.520  18.180  14.220  1.00  0.00            
ATOM    151  H72 GCD     1      25.310  17.190  14.650  1.00  0.00            
ATOM    152  O36 GCD     1      26.300  19.060  15.110  1.00  0.00            
ATOM    153  H73 GCD     1      25.610  19.530  15.590  1.00  0.00            
ATOM    154  C45 GCD     1      26.300  17.900  12.960  1.00  0.00            
ATOM    155  H74 GCD     1      26.500  18.870  12.480  1.00  0.00            
ATOM    156  O37 GCD     1      27.600  17.280  13.270  1.00  0.00            
ATOM    157  H75 GCD     1      28.170  17.900  13.740  1.00  0.00            
ATOM    158  C46 GCD     1      25.530  17.080  11.970  1.00  0.00            
ATOM    159  H76 GCD     1      26.100  17.150  11.040  1.00  0.00            
ATOM    160  O38 GCD     1      25.330  15.770  12.470  1.00  0.00            
ATOM    161  O39 GCD     1      24.290  17.660  11.800  1.00  0.00            
ATOM    162  C47 GCD     1      23.450  17.920  12.940  1.00  0.00            
ATOM    163  H77 GCD     1      23.270  17.030  13.560  1.00  0.00            
ATOM    164  C48 GCD     1      22.080  18.450  12.450  1.00  0.00            
ATOM    165  H78 GCD     1      22.220  19.490  12.130  1.00  0.00            
ATOM    166  H79 GCD     1      21.360  18.470  13.280  1.00  0.00            
ATOM    167  O40 GCD     1      21.500  17.580  11.470  1.00  0.00            
ATOM    168  H80 GCD     1      21.600  17.980  10.600  1.00  0.00            
ATOM    169  C1  CZ3     2      24.990  10.440  17.520  1.00  0.00            
ATOM    170  C2  CZ3     2      23.520  10.180  17.330  1.00  0.00            
ATOM    171  O1  CZ3     2      22.880  11.370  16.940  1.00  0.00            
ATOM    172  C3  CZ3     2      21.490  11.540  17.160  1.00  0.00            
ATOM    173  N1  CZ3     2      21.180  12.970  16.860  1.00  0.00            
ATOM    174  C4  CZ3     2      20.770  13.740  17.990  1.00  0.00            
ATOM    175  O2  CZ3     2      20.660  13.270  19.090  1.00  0.00            
ATOM    176  C5  CZ3     2      20.500  15.240  17.850  1.00  0.00            
ATOM    177  Cl1 CZ3     2      21.860  16.390  18.380  1.00  0.00            
ATOM    178  C6  CZ3     2      21.090  13.380  15.540  1.00  0.00            
ATOM    179  C7  CZ3     2      22.200  13.970  14.850  1.00  0.00            
ATOM    180  C8  CZ3     2      23.570  14.260  15.540  1.00  0.00            
ATOM    181  C9  CZ3     2      22.010  14.370  13.520  1.00  0.00            
ATOM    182  C10 CZ3     2      20.840  14.130  12.840  1.00  0.00            
ATOM    183  C11 CZ3     2      19.740  13.600  13.530  1.00  0.00            
ATOM    184  C12 CZ3     2      19.830  13.220  14.850  1.00  0.00            
ATOM    185  C13 CZ3     2      18.570  12.570  15.380  1.00  0.00            
ATOM    186  C14 CZ3     2      17.420  13.530  15.760  1.00  0.00            
ATOM    187  H1  CZ3     2      25.460   9.590  18.040  1.00  0.00            
ATOM    188  H2  CZ3     2      25.550  10.610  16.600  1.00  0.00            
ATOM    189  H3  CZ3     2      25.130  11.290  18.210  1.00  0.00            
ATOM    190  H4  CZ3     2      23.000   9.750  18.190  1.00  0.00            
ATOM    191  H5  CZ3     2      23.400   9.470  16.500  1.00  0.00            
ATOM    192  H6  CZ3     2      21.220  11.190  18.170  1.00  0.00            
ATOM    193  H7  CZ3     2      20.910  10.850  16.550  1.00  0.00            
ATOM    194  H8  CZ3     2      19.600  15.570  18.390  1.00  0.00            
ATOM    195  H9  CZ3     2      20.360  15.400  16.770  1.00  0.00            
ATOM    196  H10 CZ3     2      23.780  15.300  15.260  1.00  0.00            
ATOM    197  H11 CZ3     2      23.490  14.290  16.640  1.00  0.00            
ATOM    198  H12 CZ3     2      24.410  13.610  15.280  1.00  0.00            
ATOM    199  H13 CZ3     2      22.900  14.790  13.060  1.00  0.00            
ATOM    200  H14 CZ3     2      20.650  14.350  11.790  1.00  0.00            
ATOM    201  H15 CZ3     2      18.790  13.490  13.020  1.00  0.00            
ATOM    202  H16 CZ3     2      18.780  12.120  16.360  1.00  0.00            
ATOM    203  H17 CZ3     2      18.160  11.860  14.660  1.00  0.00            
ATOM    204  H18 CZ3     2      17.840  14.230  16.500  1.00  0.00            
ATOM    205  H19 CZ3     2      17.020  14.270  15.070  1.00  0.00            
ATOM    206  H20 CZ3     2      16.610  13.020  16.310  1.00  0.00            
TER
ENDMDL
MODEL        1
ATOM      1  H1  GCD     1      25.880  12.830  12.100  1.00  0.00            
ATOM      2  O1  GCD     1      25.920  13.700  12.500  1.00  0.00            
ATOM      3  C1  GCD     1      27.230  13.790  13.130  1.00  0.00            
ATOM      4  H2  GCD     1      27.920  13.850  12.280  1.00  0.00            
ATOM      5  H3  GCD     1      27.280  14.710  13.730  1.00  0.00            
ATOM      6  C2  GCD     1      27.470  12.500  13.940  1.00  0.00            
ATOM      7  H4  GCD     1      26.600  12.210  14.540  1.00  0.00            
ATOM      8  C3  GCD     1      28.750  12.700  14.780  1.00  0.00            
ATOM      9  H5  GCD     1      29.600  13.000  14.140  1.00  0.00            
ATOM     10  C4  GCD     1      29.160  11.390  15.470  1.00  0.00            
ATOM     11  H6  GCD     1      28.420  11.180  16.250  1.00  0.00            
ATOM     12  O2  GCD     1      30.420  11.550  16.200  1.00  0.00            
ATOM     13  H7  GCD     1      31.020  12.120  15.700  1.00  0.00            
ATOM     14  C5  GCD     1      29.250  10.200  14.450  1.00  0.00            
ATOM     15  H8  GCD     1      30.060  10.410  13.740  1.00  0.00            
ATOM     16  O3  GCD     1      29.480   8.890  15.020  1.00  0.00            
ATOM     17  H9  GCD     1      28.670   8.370  14.950  1.00  0.00            
ATOM     18  C6  GCD     1      27.980  10.160  13.530  1.00  0.00            
ATOM     19  O4  GCD     1      27.770  11.510  13.060  1.00  0.00            
ATOM     20  H10 GCD     1      28.060   9.540  12.630  1.00  0.00            
ATOM     21  O5  GCD     1      26.860   9.780  14.250  1.00  0.00            
ATOM     22  C7  GCD     1      26.040   8.700  13.830  1.00  0.00            
ATOM     23  H11 GCD     1      26.190   8.410  12.780  1.00  0.00            
ATOM     24  C8  GCD     1      26.220   7.530  14.740  1.00  0.00            
ATOM     25  H12 GCD     1      25.880   7.740  15.760  1.00  0.00            
ATOM     26  O6  GCD     1      27.520   7.030  14.660  1.00  0.00            
ATOM     27  H13 GCD     1      27.720   6.720  13.770  1.00  0.00            
ATOM     28  C9  GCD     1      25.240   6.460  14.360  1.00  0.00            
ATOM     29  H14 GCD     1      25.530   6.080  13.370  1.00  0.00            
ATOM     30  O7  GCD     1      25.450   5.320  15.270  1.00  0.00            
ATOM     31  H15 GCD     1      26.350   4.970  15.280  1.00  0.00            
ATOM     32  C10 GCD     1      23.780   6.960  14.270  1.00  0.00            
ATOM     33  H16 GCD     1      23.090   6.220  13.860  1.00  0.00            
ATOM     34  O8  GCD     1      23.790   8.060  13.400  1.00  0.00            
ATOM     35  C11 GCD     1      24.590   9.170  13.870  1.00  0.00            
ATOM     36  H17 GCD     1      24.370   9.520  14.890  1.00  0.00            
ATOM     37  C12 GCD     1      24.330  10.350  12.970  1.00  0.00            
ATOM     38  H18 GCD     1      24.830  11.230  13.400  1.00  0.00            
ATOM     39  H19 GCD     1      23.240  10.480  12.960  1.00  0.00            
ATOM     40  O9  GCD     1      24.820  10.090  11.660  1.00  0.00            
ATOM     41  H20 GCD     1      24.270  10.550  11.020  1.00  0.00            
ATOM     42  O10 GCD     1      23.340   7.360  15.600  1.00  0.00            
ATOM     43  C13 GCD     1      22.540   6.410  16.400  1.00  0.00            
ATOM     44  H21 GCD     1      22.700   5.410  15.980  1.00  0.00            
ATOM     45  C14 GCD     1      23.090   6.370  17.830  1.00  0.00            
ATOM     46  H22 GCD     1      23.210   7.420  18.110  1.00  0.00            
ATOM     47  O11 GCD     1      24.430   5.770  17.880  1.00  0.00            
ATOM     48  H23 GCD     1      24.760   5.610  16.990  1.00  0.00            
ATOM     49  C15 GCD     1      22.190   5.710  18.810  1.00  0.00            
ATOM     50  H24 GCD     1      22.050   4.690  18.440  1.00  0.00            
ATOM     51  O12 GCD     1      22.850   5.700  20.050  1.00  0.00            
ATOM     52  H25 GCD     1      22.490   6.560  20.330  1.00  0.00            
ATOM     53  C16 GCD     1      20.900   6.360  18.810  1.00  0.00            
ATOM     54  H26 GCD     1      20.190   5.860  19.470  1.00  0.00            
ATOM     55  O13 GCD     1      20.320   6.230  17.510  1.00  0.00            
ATOM     56  C17 GCD     1      21.120   6.810  16.430  1.00  0.00            
ATOM     57  H27 GCD     1      21.270   7.890  16.580  1.00  0.00            
ATOM     58  C18 GCD     1      20.480   6.660  15.100  1.00  0.00            
ATOM     59  H28 GCD     1      20.250   5.620  14.830  1.00  0.00            
ATOM     60  H29 GCD     1      21.120   7.090  14.330  1.00  0.00            
ATOM     61  O14 GCD     1      19.210   7.270  15.050  1.00  0.00            
ATOM     62  H30 GCD     1      18.770   6.920  15.840  1.00  0.00            
ATOM     63  O15 GCD     1      20.900   7.710  19.170  1.00  0.00            
ATOM     64  C19 GCD     1      20.280   8.060  20.430  1.00  0.00            
ATOM     65  H31 GCD     1      20.000   7.150  20.960  1.00  0.00            
ATOM     66  C20 GCD     1      21.230   8.770  21.280  1.00  0.00            
ATOM     67  H32 GCD     1      21.540   9.620  20.660  1.00  0.00            
ATOM     68  O16 GCD     1      22.310   7.890  21.520  1.00  0.00            
ATOM     69  H33 GCD     1      22.900   8.420  22.070  1.00  0.00            
ATOM     70  C21 GCD     1      20.640   9.370  22.550  1.00  0.00            
ATOM     71  H34 GCD     1      20.450   8.500  23.200  1.00  0.00            
ATOM     72  O17 GCD     1      21.500  10.190  23.330  1.00  0.00            
ATOM     73  H35 GCD     1      21.360  11.090  23.000  1.00  0.00            
ATOM     74  C22 GCD     1      19.320  10.060  22.260  1.00  0.00            
ATOM     75  H36 GCD     1      18.800  10.320  23.180  1.00  0.00            
ATOM     76  O18 GCD     1      18.460   9.300  21.400  1.00  0.00            
ATOM     77  C23 GCD     1      19.020   8.900  20.160  1.00  0.00            
ATOM     78  H37 GCD     1      19.370   9.780  19.590  1.00  0.00            
ATOM     79  C24 GCD     1      17.960   8.130  19.350  1.00  0.00            
ATOM     80  H38 GCD     1      17.770   7.200  19.900  1.00  0.00            
ATOM     81  H39 GCD     1      18.360   7.780  18.390  1.00  0.00            
ATOM     82  O19 GCD     1      16.720   8.860  19.160  1.00  0.00            
ATOM     83  H40 GCD     1      16.100   8.210  18.820  1.00  0.00            
ATOM     84  O20 GCD     1      19.640  11.320  21.710  1.00  0.00            
ATOM     85  C25 GCD     1      19.010  12.500  22.340  1.00  0.00            
ATOM     86  H41 GCD     1      18.120  12.240  22.930  1.00  0.00            
ATOM     87  C26 GCD     1      20.020  13.300  23.250  1.00  0.00            
ATOM     88  H42 GCD     1      20.950  13.470  22.680  1.00  0.00            
ATOM     89  O21 GCD     1      20.340  12.520  24.350  1.00  0.00            
ATOM     90  H43 GCD     1      19.530  12.210  24.760  1.00  0.00            
ATOM     91  C27 GCD     1      19.410  14.580  23.770  1.00  0.00            
ATOM     92  H44 GCD     1      18.600  14.260  24.430  1.00  0.00            
ATOM     93  O22 GCD     1      20.370  15.390  24.390  1.00  0.00            
ATOM     94  H45 GCD     1      21.050  15.670  23.770  1.00  0.00            
ATOM     95  C28 GCD     1      18.860  15.310  22.510  1.00  0.00            
ATOM     96  H46 GCD     1      18.310  16.200  22.830  1.00  0.00            
ATOM     97  O23 GCD     1      17.960  14.470  21.860  1.00  0.00            
ATOM     98  C29 GCD     1      18.480  13.320  21.230  1.00  0.00            
ATOM     99  H47 GCD     1      19.290  13.440  20.500  1.00  0.00            
ATOM    100  C30 GCD     1      17.360  12.610  20.580  1.00  0.00            
ATOM    101  H48 GCD     1      16.610  12.610  21.380  1.00  0.00            
ATOM    102  H49 GCD     1      17.660  11.600  20.290  1.00  0.00            
ATOM    103  O24 GCD     1      16.780  13.360  19.450  1.00  0.00            
ATOM    104  H50 GCD     1      16.450  14.200  19.780  1.00  0.00            
ATOM    105  O25 GCD     1      19.980  15.610  21.670  1.00  0.00            
ATOM    106  C31 GCD     1      20.030  17.020  21.140  1.00  0.00            
ATOM    107  H51 GCD     1      19.090  17.570  21.230  1.00  0.00            
ATOM    108  C32 GCD     1      21.140  17.810  21.820  1.00  0.00            
ATOM    109  H52 GCD     1      22.070  17.230  21.770  1.00  0.00            
ATOM    110  O26 GCD     1      20.850  18.000  23.220  1.00  0.00            
ATOM    111  H53 GCD     1      21.360  18.750  23.540  1.00  0.00            
ATOM    112  C33 GCD     1      21.310  19.160  21.110  1.00  0.00            
ATOM    113  H54 GCD     1      20.380  19.720  21.020  1.00  0.00            
ATOM    114  O27 GCD     1      22.370  19.990  21.780  1.00  0.00            
ATOM    115  H55 GCD     1      23.220  19.550  21.650  1.00  0.00            
ATOM    116  C34 GCD     1      21.610  18.950  19.600  1.00  0.00            
ATOM    117  H56 GCD     1      21.580  19.920  19.100  1.00  0.00            
ATOM    118  O28 GCD     1      20.470  18.260  19.070  1.00  0.00            
ATOM    119  C35 GCD     1      20.250  16.950  19.520  1.00  0.00            
ATOM    120  H57 GCD     1      21.140  16.340  19.320  1.00  0.00            
ATOM    121  C36 GCD     1      18.980  16.450  18.780  1.00  0.00            
ATOM    122  H58 GCD     1      18.160  17.110  19.060  1.00  0.00            
ATOM    123  H59 GCD     1      18.690  15.440  19.120  1.00  0.00            
ATOM    124  O29 GCD     1      19.200  16.540  17.350  1.00  0.00            
ATOM    125  H60 GCD     1      18.380  16.190  16.980  1.00  0.00            
ATOM    126  O30 GCD     1      22.850  18.310  19.310  1.00  0.00            
ATOM    127  C37 GCD     1      24.010  19.080  19.150  1.00  0.00            
ATOM    128  H61 GCD     1      23.900  20.090  19.570  1.00  0.00            
ATOM    129  C38 GCD     1      25.120  18.370  19.950  1.00  0.00            
ATOM    130  H62 GCD     1      25.200  17.350  19.570  1.00  0.00            
ATOM    131  O31 GCD     1      24.850  18.620  21.370  1.00  0.00            
ATOM    132  H63 GCD     1      25.460  18.090  21.880  1.00  0.00            
ATOM    133  C39 GCD     1      26.520  19.010  19.580  1.00  0.00            
ATOM    134  H64 GCD     1      26.390  20.100  19.680  1.00  0.00            
ATOM    135  O32 GCD     1      27.640  18.630  20.390  1.00  0.00            
ATOM    136  H65 GCD     1      27.910  19.350  20.980  1.00  0.00            
ATOM    137  C40 GCD     1      26.710  18.810  18.090  1.00  0.00            
ATOM    138  H66 GCD     1      27.590  19.320  17.680  1.00  0.00            
ATOM    139  O33 GCD     1      25.700  19.430  17.380  1.00  0.00            
ATOM    140  C41 GCD     1      24.370  18.950  17.640  1.00  0.00            
ATOM    141  H67 GCD     1      24.300  17.910  17.320  1.00  0.00            
ATOM    142  C42 GCD     1      23.540  19.870  16.760  1.00  0.00            
ATOM    143  H68 GCD     1      22.520  19.510  16.930  1.00  0.00            
ATOM    144  H69 GCD     1      23.950  19.850  15.740  1.00  0.00            
ATOM    145  O34 GCD     1      23.500  21.270  17.300  1.00  0.00            
ATOM    146  H70 GCD     1      24.460  21.320  17.340  1.00  0.00            
ATOM    147  O35 GCD     1      26.720  17.380  17.800  1.00  0.00            
ATOM    148  C43 GCD     1      27.910  16.830  17.280  1.00  0.00            
ATOM    149  H71 GCD     1      28.660  17.630  17.200  1.00  0.00            
ATOM    150  C44 GCD     1      28.400  15.690  18.120  1.00  0.00            
ATOM    151  H72 GCD     1      27.570  14.970  18.160  1.00  0.00            
ATOM    152  O36 GCD     1      28.750  16.230  19.430  1.00  0.00            
ATOM    153  H73 GCD     1      28.080  16.920  19.480  1.00  0.00            
ATOM    154  C45 GCD     1      29.660  15.090  17.440  1.00  0.00            
ATOM    155  H74 GCD     1      30.540  15.750  17.480  1.00  0.00            
ATOM    156  O37 GCD     1      30.010  13.970  18.180  1.00  0.00            
ATOM    157  H75 GCD     1      30.440  13.300  17.630  1.00  0.00            
ATOM    158  C46 GCD     1      29.330  14.760  15.950  1.00  0.00            
ATOM    159  H76 GCD     1      30.290  14.620  15.430  1.00  0.00            
ATOM    160  O38 GCD     1      28.430  13.620  15.850  1.00  0.00            
ATOM    161  O39 GCD     1      28.880  15.930  15.290  1.00  0.00            
ATOM    162  C47 GCD     1      27.670  16.400  15.850  1.00  0.00            
ATOM    163  H77 GCD     1      26.950  15.570  15.750  1.00  0.00            
ATOM    164  C48 GCD     1      27.140  17.550  15.000  1.00  0.00            
ATOM    165  H78 GCD     1      27.740  18.400  15.360  1.00  0.00            
ATOM    166  H79 GCD     1      26.090  17.660  15.330  1.00  0.00            
ATOM    167  O40 GCD     1      27.100  17.410  13.570  1.00  0.00            
ATOM    168  H80 GCD     1      28.000  17.170  13.320  1.00  0.00            
ATOM    169  C1  CZ3     2      27.330   9.520  18.480  1.00  0.00            
ATOM    170  C2  CZ3     2      25.940   9.400  18.010  1.00  0.00            
ATOM    171  O1  CZ3     2      25.070  10.280  18.910  1.00  0.00            
ATOM    172  C3  CZ3     2      23.700  10.320  18.530  1.00  0.00            
ATOM    173  N1  CZ3     2      23.170  11.650  18.430  1.00  0.00            
ATOM    174  C4  CZ3     2      22.850  12.310  19.680  1.00  0.00            
ATOM    175  O2  CZ3     2      22.970  11.810  20.760  1.00  0.00            
ATOM    176  C5  CZ3     2      22.160  13.690  19.650  1.00  0.00            
ATOM    177  Cl1 CZ3     2      23.030  14.820  20.780  1.00  0.00            
ATOM    178  C6  CZ3     2      22.960  12.270  17.170  1.00  0.00            
ATOM    179  C7  CZ3     2      23.940  13.100  16.670  1.00  0.00            
ATOM    180  C8  CZ3     2      25.240  13.380  17.370  1.00  0.00            
ATOM    181  C9  CZ3     2      23.780  13.640  15.380  1.00  0.00            
ATOM    182  C10 CZ3     2      22.610  13.360  14.630  1.00  0.00            
ATOM    183  C11 CZ3     2      21.650  12.460  15.150  1.00  0.00            
ATOM    184  C12 CZ3     2      21.820  11.920  16.430  1.00  0.00            
ATOM    185  C13 CZ3     2      20.680  11.000  16.960  1.00  0.00            
ATOM    186  C14 CZ3     2      19.640  11.860  17.700  1.00  0.00            
ATOM    187  H1  CZ3     2      27.450   9.140  19.500  1.00  0.00            
ATOM    188  H2  CZ3     2      27.980   9.120  17.690  1.00  0.00            
ATOM    189  H3  CZ3     2      27.660  10.570  18.470  1.00  0.00            
ATOM    190  H4  CZ3     2      25.620   8.360  18.090  1.00  0.00            
ATOM    191  H5  CZ3     2      25.900   9.680  16.950  1.00  0.00            
ATOM    192  H6  CZ3     2      23.110   9.790  19.290  1.00  0.00            
ATOM    193  H7  CZ3     2      23.570   9.760  17.600  1.00  0.00            
ATOM    194  H8  CZ3     2      21.150  13.590  20.070  1.00  0.00            
ATOM    195  H9  CZ3     2      22.060  14.010  18.610  1.00  0.00            
ATOM    196  H10 CZ3     2      25.180  13.500  18.460  1.00  0.00            
ATOM    197  H11 CZ3     2      25.940  12.570  17.120  1.00  0.00            
ATOM    198  H12 CZ3     2      25.630  14.290  16.880  1.00  0.00            
ATOM    199  H13 CZ3     2      24.590  14.260  15.010  1.00  0.00            
ATOM    200  H14 CZ3     2      22.510  13.850  13.670  1.00  0.00            
ATOM    201  H15 CZ3     2      20.720  12.370  14.590  1.00  0.00            
ATOM    202  H16 CZ3     2      21.030  10.220  17.650  1.00  0.00            
ATOM    203  H17 CZ3     2      20.130  10.470  16.170  1.00  0.00            
ATOM    204  H18 CZ3     2      19.930  12.030  18.740  1.00  0.00            
ATOM    205  H19 CZ3     2      19.490  12.820  17.190  1.00  0.00            
ATOM    206  H20 CZ3     2      18.700  11.300  17.770  1.00  0.00            
TER
ENDMDL
MODEL        1
ATOM      1  H1  GCD     1      24.490  12.530  10.830  1.00  0.00            
ATOM      2  O1  GCD     1      23.760  12.950  10.370  1.00  0.00            
ATOM      3  C1  GCD     1      23.550  14.220  10.920  1.00  0.00            
ATOM      4  H2  GCD     1      24.020  14.980  10.280  1.00  0.00            
ATOM      5  H3  GCD     1      22.490  14.410  10.710  1.00  0.00            
ATOM      6  C2  GCD     1      24.070  14.470  12.290  1.00  0.00            
ATOM      7  H4  GCD     1      23.520  13.810  12.970  1.00  0.00            
ATOM      8  C3  GCD     1      23.910  15.960  12.760  1.00  0.00            
ATOM      9  H5  GCD     1      24.270  16.580  11.930  1.00  0.00            
ATOM     10  C4  GCD     1      24.690  16.160  14.050  1.00  0.00            
ATOM     11  H6  GCD     1      24.280  15.460  14.780  1.00  0.00            
ATOM     12  O2  GCD     1      24.590  17.510  14.510  1.00  0.00            
ATOM     13  H7  GCD     1      23.680  17.800  14.450  1.00  0.00            
ATOM     14  C5  GCD     1      26.160  15.760  13.860  1.00  0.00            
ATOM     15  H8  GCD     1      26.500  16.470  13.090  1.00  0.00            
ATOM     16  O3  GCD     1      26.950  15.920  15.030  1.00  0.00            
ATOM     17  H9  GCD     1      26.380  15.640  15.750  1.00  0.00            
ATOM     18  C6  GCD     1      26.240  14.290  13.360  1.00  0.00            
ATOM     19  O4  GCD     1      25.460  14.150  12.180  1.00  0.00            
ATOM     20  H10 GCD     1      27.260  14.010  13.080  1.00  0.00            
ATOM     21  O5  GCD     1      25.780  13.390  14.390  1.00  0.00            
ATOM     22  C7  GCD     1      26.440  12.170  14.490  1.00  0.00            
ATOM     23  H11 GCD     1      26.870  11.880  13.520  1.00  0.00            
ATOM     24  C8  GCD     1      27.460  12.240  15.620  1.00  0.00            
ATOM     25  H12 GCD     1      26.990  12.500  16.580  1.00  0.00            
ATOM     26  O6  GCD     1      28.430  13.190  15.280  1.00  0.00            
ATOM     27  H13 GCD     1      28.010  14.060  15.310  1.00  0.00            
ATOM     28  C9  GCD     1      28.120  10.910  15.870  1.00  0.00            
ATOM     29  H14 GCD     1      28.810  10.640  15.060  1.00  0.00            
ATOM     30  O7  GCD     1      28.900  10.970  17.110  1.00  0.00            
ATOM     31  H15 GCD     1      29.500  11.690  16.910  1.00  0.00            
ATOM     32  C10 GCD     1      27.040   9.770  15.910  1.00  0.00            
ATOM     33  H16 GCD     1      27.640   8.880  15.730  1.00  0.00            
ATOM     34  O8  GCD     1      26.270   9.920  14.780  1.00  0.00            
ATOM     35  C11 GCD     1      25.460  11.090  14.860  1.00  0.00            
ATOM     36  H17 GCD     1      24.980  11.320  15.820  1.00  0.00            
ATOM     37  C12 GCD     1      24.320  10.900  13.780  1.00  0.00            
ATOM     38  H18 GCD     1      23.500  11.590  14.020  1.00  0.00            
ATOM     39  H19 GCD     1      23.880   9.910  13.970  1.00  0.00            
ATOM     40  O9  GCD     1      24.650  11.130  12.370  1.00  0.00            
ATOM     41  H20 GCD     1      25.060  10.350  11.970  1.00  0.00            
ATOM     42  O10 GCD     1      26.330   9.680  17.060  1.00  0.00            
ATOM     43  C13 GCD     1      26.380   8.470  17.720  1.00  0.00            
ATOM     44  H21 GCD     1      27.220   7.860  17.360  1.00  0.00            
ATOM     45  C14 GCD     1      26.660   8.760  19.160  1.00  0.00            
ATOM     46  H22 GCD     1      25.960   9.570  19.390  1.00  0.00            
ATOM     47  O11 GCD     1      28.060   9.130  19.140  1.00  0.00            
ATOM     48  H23 GCD     1      28.070   9.760  18.410  1.00  0.00            
ATOM     49  C15 GCD     1      26.530   7.520  19.980  1.00  0.00            
ATOM     50  H24 GCD     1      27.120   6.760  19.460  1.00  0.00            
ATOM     51  O12 GCD     1      26.930   7.830  21.370  1.00  0.00            
ATOM     52  H25 GCD     1      26.850   7.050  21.930  1.00  0.00            
ATOM     53  C16 GCD     1      25.110   6.970  19.820  1.00  0.00            
ATOM     54  H26 GCD     1      24.890   6.000  20.290  1.00  0.00            
ATOM     55  O13 GCD     1      25.070   6.640  18.440  1.00  0.00            
ATOM     56  C17 GCD     1      25.070   7.700  17.550  1.00  0.00            
ATOM     57  H27 GCD     1      24.270   8.390  17.850  1.00  0.00            
ATOM     58  C18 GCD     1      24.920   7.140  16.150  1.00  0.00            
ATOM     59  H28 GCD     1      25.890   6.820  15.730  1.00  0.00            
ATOM     60  H29 GCD     1      24.690   7.990  15.480  1.00  0.00            
ATOM     61  O14 GCD     1      23.980   6.140  15.910  1.00  0.00            
ATOM     62  H30 GCD     1      23.920   5.950  14.970  1.00  0.00            
ATOM     63  O15 GCD     1      24.070   7.920  20.220  1.00  0.00            
ATOM     64  C19 GCD     1      23.370   7.700  21.450  1.00  0.00            
ATOM     65  H31 GCD     1      23.840   6.950  22.100  1.00  0.00            
ATOM     66  C20 GCD     1      23.380   9.030  22.260  1.00  0.00            
ATOM     67  H32 GCD     1      22.940   9.890  21.730  1.00  0.00            
ATOM     68  O16 GCD     1      24.790   9.320  22.570  1.00  0.00            
ATOM     69  H33 GCD     1      25.240   9.110  21.740  1.00  0.00            
ATOM     70  C21 GCD     1      22.540   8.760  23.510  1.00  0.00            
ATOM     71  H34 GCD     1      23.160   8.010  24.010  1.00  0.00            
ATOM     72  O17 GCD     1      22.310   9.860  24.400  1.00  0.00            
ATOM     73  H35 GCD     1      21.390  10.080  24.260  1.00  0.00            
ATOM     74  C22 GCD     1      21.190   8.170  23.100  1.00  0.00            
ATOM     75  H36 GCD     1      20.600   7.920  23.990  1.00  0.00            
ATOM     76  O18 GCD     1      21.280   6.960  22.380  1.00  0.00            
ATOM     77  C23 GCD     1      21.960   7.170  21.200  1.00  0.00            
ATOM     78  H37 GCD     1      21.420   7.930  20.620  1.00  0.00            
ATOM     79  C24 GCD     1      22.010   5.880  20.420  1.00  0.00            
ATOM     80  H38 GCD     1      22.600   5.190  21.040  1.00  0.00            
ATOM     81  H39 GCD     1      22.510   5.990  19.450  1.00  0.00            
ATOM     82  O19 GCD     1      20.650   5.430  20.140  1.00  0.00            
ATOM     83  H40 GCD     1      20.770   4.590  19.680  1.00  0.00            
ATOM     84  O20 GCD     1      20.450   9.180  22.330  1.00  0.00            
ATOM     85  C25 GCD     1      19.090   9.470  22.660  1.00  0.00            
ATOM     86  H41 GCD     1      18.700   8.830  23.460  1.00  0.00            
ATOM     87  C26 GCD     1      19.020  10.930  23.110  1.00  0.00            
ATOM     88  H42 GCD     1      19.430  11.440  22.230  1.00  0.00            
ATOM     89  O21 GCD     1      19.720  11.160  24.300  1.00  0.00            
ATOM     90  H43 GCD     1      19.840  12.100  24.470  1.00  0.00            
ATOM     91  C27 GCD     1      17.530  11.400  23.320  1.00  0.00            
ATOM     92  H44 GCD     1      17.160  10.800  24.160  1.00  0.00            
ATOM     93  O22 GCD     1      17.430  12.820  23.690  1.00  0.00            
ATOM     94  H45 GCD     1      17.430  12.960  24.650  1.00  0.00            
ATOM     95  C28 GCD     1      16.620  11.030  22.090  1.00  0.00            
ATOM     96  H46 GCD     1      15.640  11.260  22.510  1.00  0.00            
ATOM     97  O23 GCD     1      16.860   9.630  21.810  1.00  0.00            
ATOM     98  C29 GCD     1      18.180   9.310  21.380  1.00  0.00            
ATOM     99  H47 GCD     1      18.550   9.920  20.550  1.00  0.00            
ATOM    100  C30 GCD     1      18.130   7.830  20.830  1.00  0.00            
ATOM    101  H48 GCD     1      17.780   7.220  21.670  1.00  0.00            
ATOM    102  H49 GCD     1      19.130   7.470  20.560  1.00  0.00            
ATOM    103  O24 GCD     1      17.340   7.800  19.640  1.00  0.00            
ATOM    104  H50 GCD     1      16.410   7.700  19.870  1.00  0.00            
ATOM    105  O25 GCD     1      16.970  11.830  20.980  1.00  0.00            
ATOM    106  C31 GCD     1      15.960  12.750  20.570  1.00  0.00            
ATOM    107  H51 GCD     1      15.190  12.880  21.350  1.00  0.00            
ATOM    108  C32 GCD     1      16.400  14.160  20.470  1.00  0.00            
ATOM    109  H52 GCD     1      17.350  14.230  19.920  1.00  0.00            
ATOM    110  O26 GCD     1      16.690  14.710  21.790  1.00  0.00            
ATOM    111  H53 GCD     1      17.090  13.980  22.280  1.00  0.00            
ATOM    112  C33 GCD     1      15.490  15.110  19.680  1.00  0.00            
ATOM    113  H54 GCD     1      14.630  15.160  20.350  1.00  0.00            
ATOM    114  O27 GCD     1      16.040  16.420  19.470  1.00  0.00            
ATOM    115  H55 GCD     1      16.280  16.880  20.290  1.00  0.00            
ATOM    116  C34 GCD     1      14.990  14.450  18.420  1.00  0.00            
ATOM    117  H56 GCD     1      14.270  15.070  17.880  1.00  0.00            
ATOM    118  O28 GCD     1      14.460  13.170  18.570  1.00  0.00            
ATOM    119  C35 GCD     1      15.290  12.210  19.220  1.00  0.00            
ATOM    120  H57 GCD     1      16.170  12.060  18.580  1.00  0.00            
ATOM    121  C36 GCD     1      14.470  10.960  19.390  1.00  0.00            
ATOM    122  H58 GCD     1      15.040  10.160  19.870  1.00  0.00            
ATOM    123  H59 GCD     1      14.160  10.700  18.360  1.00  0.00            
ATOM    124  O29 GCD     1      13.300  11.070  20.170  1.00  0.00            
ATOM    125  H60 GCD     1      13.410  10.550  20.970  1.00  0.00            
ATOM    126  O30 GCD     1      16.140  14.380  17.530  1.00  0.00            
ATOM    127  C37 GCD     1      15.830  14.680  16.230  1.00  0.00            
ATOM    128  H61 GCD     1      14.750  14.660  16.020  1.00  0.00            
ATOM    129  C38 GCD     1      16.270  16.200  15.990  1.00  0.00            
ATOM    130  H62 GCD     1      17.360  16.310  16.130  1.00  0.00            
ATOM    131  O31 GCD     1      15.640  17.110  16.920  1.00  0.00            
ATOM    132  H63 GCD     1      15.800  16.910  17.850  1.00  0.00            
ATOM    133  C39 GCD     1      16.040  16.620  14.550  1.00  0.00            
ATOM    134  H64 GCD     1      15.000  16.560  14.210  1.00  0.00            
ATOM    135  O32 GCD     1      16.440  17.980  14.300  1.00  0.00            
ATOM    136  H65 GCD     1      17.280  18.110  14.750  1.00  0.00            
ATOM    137  C40 GCD     1      16.900  15.620  13.640  1.00  0.00            
ATOM    138  H66 GCD     1      16.740  15.720  12.570  1.00  0.00            
ATOM    139  O33 GCD     1      16.440  14.320  14.000  1.00  0.00            
ATOM    140  C41 GCD     1      16.680  13.910  15.290  1.00  0.00            
ATOM    141  H67 GCD     1      17.710  14.140  15.570  1.00  0.00            
ATOM    142  C42 GCD     1      16.450  12.390  15.300  1.00  0.00            
ATOM    143  H68 GCD     1      16.940  11.970  16.190  1.00  0.00            
ATOM    144  H69 GCD     1      17.070  11.900  14.540  1.00  0.00            
ATOM    145  O34 GCD     1      15.140  11.800  15.210  1.00  0.00            
ATOM    146  H70 GCD     1      14.600  12.150  14.490  1.00  0.00            
ATOM    147  O35 GCD     1      18.290  15.680  13.880  1.00  0.00            
ATOM    148  C43 GCD     1      19.160  16.380  13.030  1.00  0.00            
ATOM    149  H71 GCD     1      18.530  16.990  12.370  1.00  0.00            
ATOM    150  C44 GCD     1      19.970  17.390  13.820  1.00  0.00            
ATOM    151  H72 GCD     1      20.480  16.870  14.640  1.00  0.00            
ATOM    152  O36 GCD     1      19.210  18.460  14.360  1.00  0.00            
ATOM    153  H73 GCD     1      19.770  18.720  15.100  1.00  0.00            
ATOM    154  C45 GCD     1      21.040  18.010  12.850  1.00  0.00            
ATOM    155  H74 GCD     1      20.500  18.570  12.080  1.00  0.00            
ATOM    156  O37 GCD     1      21.760  19.020  13.540  1.00  0.00            
ATOM    157  H75 GCD     1      21.150  19.530  14.080  1.00  0.00            
ATOM    158  C46 GCD     1      21.830  17.010  12.100  1.00  0.00            
ATOM    159  H76 GCD     1      22.500  17.430  11.340  1.00  0.00            
ATOM    160  O38 GCD     1      22.530  16.170  13.040  1.00  0.00            
ATOM    161  O39 GCD     1      20.920  16.220  11.340  1.00  0.00            
ATOM    162  C47 GCD     1      19.980  15.470  12.140  1.00  0.00            
ATOM    163  H77 GCD     1      20.530  14.750  12.760  1.00  0.00            
ATOM    164  C48 GCD     1      19.080  14.610  11.250  1.00  0.00            
ATOM    165  H78 GCD     1      18.640  15.310  10.530  1.00  0.00            
ATOM    166  H79 GCD     1      18.260  14.150  11.820  1.00  0.00            
ATOM    167  O40 GCD     1      19.740  13.700  10.360  1.00  0.00            
ATOM    168  H80 GCD     1      20.000  14.190   9.570  1.00  0.00            
ATOM    169  C1  CZ3     2      26.030  12.580  20.020  1.00  0.00            
ATOM    170  C2  CZ3     2      24.700  11.840  20.170  1.00  0.00            
ATOM    171  O1  CZ3     2      24.390  11.460  18.830  1.00  0.00            
ATOM    172  C3  CZ3     2      23.150  10.750  18.580  1.00  0.00            
ATOM    173  N1  CZ3     2      21.980  11.610  18.360  1.00  0.00            
ATOM    174  C4  CZ3     2      21.230  11.970  19.490  1.00  0.00            
ATOM    175  O2  CZ3     2      21.570  11.580  20.610  1.00  0.00            
ATOM    176  C5  CZ3     2      19.960  12.820  19.320  1.00  0.00            
ATOM    177  Cl1 CZ3     2      20.330  14.500  19.900  1.00  0.00            
ATOM    178  C6  CZ3     2      21.550  11.810  17.000  1.00  0.00            
ATOM    179  C7  CZ3     2      22.080  12.880  16.230  1.00  0.00            
ATOM    180  C8  CZ3     2      22.960  13.970  16.840  1.00  0.00            
ATOM    181  C9  CZ3     2      21.570  13.210  14.970  1.00  0.00            
ATOM    182  C10 CZ3     2      20.490  12.490  14.520  1.00  0.00            
ATOM    183  C11 CZ3     2      19.990  11.390  15.220  1.00  0.00            
ATOM    184  C12 CZ3     2      20.590  10.940  16.460  1.00  0.00            
ATOM    185  C13 CZ3     2      20.160   9.700  17.220  1.00  0.00            
ATOM    186  C14 CZ3     2      21.110   8.450  16.930  1.00  0.00            
ATOM    187  H1  CZ3     2      26.780  11.930  19.550  1.00  0.00            
ATOM    188  H2  CZ3     2      25.770  13.380  19.310  1.00  0.00            
ATOM    189  H3  CZ3     2      26.360  13.120  20.910  1.00  0.00            
ATOM    190  H4  CZ3     2      23.910  12.510  20.550  1.00  0.00            
ATOM    191  H5  CZ3     2      24.780  10.940  20.790  1.00  0.00            
ATOM    192  H6  CZ3     2      22.880  10.140  19.460  1.00  0.00            
ATOM    193  H7  CZ3     2      23.250  10.070  17.720  1.00  0.00            
ATOM    194  H8  CZ3     2      19.250  12.310  19.990  1.00  0.00            
ATOM    195  H9  CZ3     2      19.640  12.810  18.280  1.00  0.00            
ATOM    196  H10 CZ3     2      22.960  13.890  17.940  1.00  0.00            
ATOM    197  H11 CZ3     2      23.960  13.740  16.470  1.00  0.00            
ATOM    198  H12 CZ3     2      22.690  15.010  16.620  1.00  0.00            
ATOM    199  H13 CZ3     2      21.960  14.050  14.410  1.00  0.00            
ATOM    200  H14 CZ3     2      19.890  12.810  13.670  1.00  0.00            
ATOM    201  H15 CZ3     2      19.060  10.850  15.040  1.00  0.00            
ATOM    202  H16 CZ3     2      19.150   9.470  16.870  1.00  0.00            
ATOM    203  H17 CZ3     2      19.930   9.820  18.290  1.00  0.00            
ATOM    204  H18 CZ3     2      20.560   7.710  16.330  1.00  0.00            
ATOM    205  H19 CZ3     2      21.980   8.790  16.350  1.00  0.00            
ATOM    206  H20 CZ3     2      21.550   7.860  17.730  1.00  0.00            
TER
ENDMDL
MODEL        1
ATOM      1  H1  GCD     1      23.820   7.880  12.000  1.00  0.00            
ATOM      2  O1  GCD     1      23.680   8.730  11.570  1.00  0.00            
ATOM      3  C1  GCD     1      23.250   9.800  12.410  1.00  0.00            
ATOM      4  H2  GCD     1      23.160  10.690  11.770  1.00  0.00            
ATOM      5  H3  GCD     1      22.220   9.690  12.760  1.00  0.00            
ATOM      6  C2  GCD     1      24.150  10.080  13.510  1.00  0.00            
ATOM      7  H4  GCD     1      23.890  11.010  14.040  1.00  0.00            
ATOM      8  C3  GCD     1      25.590  10.170  13.050  1.00  0.00            
ATOM      9  H5  GCD     1      25.880   9.230  12.550  1.00  0.00            
ATOM     10  C4  GCD     1      26.430  10.370  14.320  1.00  0.00            
ATOM     11  H6  GCD     1      26.150  11.280  14.860  1.00  0.00            
ATOM     12  O2  GCD     1      27.780  10.530  13.840  1.00  0.00            
ATOM     13  H7  GCD     1      27.700  11.280  13.240  1.00  0.00            
ATOM     14  C5  GCD     1      26.310   9.170  15.200  1.00  0.00            
ATOM     15  H8  GCD     1      26.700   8.360  14.580  1.00  0.00            
ATOM     16  O3  GCD     1      27.030   9.190  16.360  1.00  0.00            
ATOM     17  H9  GCD     1      26.750   9.910  16.920  1.00  0.00            
ATOM     18  C6  GCD     1      24.790   9.010  15.510  1.00  0.00            
ATOM     19  O4  GCD     1      24.070   8.920  14.280  1.00  0.00            
ATOM     20  H10 GCD     1      24.620   8.060  16.020  1.00  0.00            
ATOM     21  O5  GCD     1      24.280  10.130  16.210  1.00  0.00            
ATOM     22  C7  GCD     1      24.250   9.910  17.600  1.00  0.00            
ATOM     23  H11 GCD     1      24.930   9.100  17.900  1.00  0.00            
ATOM     24  C8  GCD     1      24.840  11.120  18.330  1.00  0.00            
ATOM     25  H12 GCD     1      24.480  12.110  18.000  1.00  0.00            
ATOM     26  O6  GCD     1      26.260  11.160  18.080  1.00  0.00            
ATOM     27  H13 GCD     1      26.580  11.730  18.780  1.00  0.00            
ATOM     28  C9  GCD     1      24.580  11.010  19.890  1.00  0.00            
ATOM     29  H14 GCD     1      25.070  10.110  20.280  1.00  0.00            
ATOM     30  O7  GCD     1      25.130  12.190  20.520  1.00  0.00            
ATOM     31  H15 GCD     1      24.430  12.820  20.740  1.00  0.00            
ATOM     32  C10 GCD     1      23.060  10.850  20.060  1.00  0.00            
ATOM     33  H16 GCD     1      22.800  10.750  21.120  1.00  0.00            
ATOM     34  O8  GCD     1      22.680   9.630  19.420  1.00  0.00            
ATOM     35  C11 GCD     1      22.830   9.610  18.030  1.00  0.00            
ATOM     36  H17 GCD     1      22.100  10.330  17.630  1.00  0.00            
ATOM     37  C12 GCD     1      22.340   8.240  17.520  1.00  0.00            
ATOM     38  H18 GCD     1      22.990   7.440  17.900  1.00  0.00            
ATOM     39  H19 GCD     1      22.420   8.160  16.430  1.00  0.00            
ATOM     40  O9  GCD     1      20.940   8.070  17.810  1.00  0.00            
ATOM     41  H20 GCD     1      20.770   7.170  17.500  1.00  0.00            
ATOM     42  O10 GCD     1      22.330  11.910  19.520  1.00  0.00            
ATOM     43  C13 GCD     1      21.460  12.570  20.400  1.00  0.00            
ATOM     44  H21 GCD     1      21.340  12.070  21.370  1.00  0.00            
ATOM     45  C14 GCD     1      22.000  13.940  20.780  1.00  0.00            
ATOM     46  H22 GCD     1      22.180  14.540  19.880  1.00  0.00            
ATOM     47  O11 GCD     1      23.150  13.670  21.580  1.00  0.00            
ATOM     48  H23 GCD     1      23.350  14.380  22.210  1.00  0.00            
ATOM     49  C15 GCD     1      20.920  14.670  21.580  1.00  0.00            
ATOM     50  H24 GCD     1      20.650  14.080  22.460  1.00  0.00            
ATOM     51  O12 GCD     1      21.360  15.910  22.110  1.00  0.00            
ATOM     52  H25 GCD     1      21.100  16.560  21.450  1.00  0.00            
ATOM     53  C16 GCD     1      19.640  14.790  20.800  1.00  0.00            
ATOM     54  H26 GCD     1      18.830  15.060  21.490  1.00  0.00            
ATOM     55  O13 GCD     1      19.250  13.450  20.490  1.00  0.00            
ATOM     56  C17 GCD     1      20.090  12.640  19.650  1.00  0.00            
ATOM     57  H27 GCD     1      20.150  13.190  18.700  1.00  0.00            
ATOM     58  C18 GCD     1      19.560  11.250  19.380  1.00  0.00            
ATOM     59  H28 GCD     1      19.320  10.660  20.270  1.00  0.00            
ATOM     60  H29 GCD     1      20.350  10.740  18.820  1.00  0.00            
ATOM     61  O14 GCD     1      18.360  11.240  18.600  1.00  0.00            
ATOM     62  H30 GCD     1      17.560  11.630  18.980  1.00  0.00            
ATOM     63  O15 GCD     1      19.680  15.650  19.640  1.00  0.00            
ATOM     64  C19 GCD     1      18.550  16.430  19.530  1.00  0.00            
ATOM     65  H31 GCD     1      17.730  16.010  20.120  1.00  0.00            
ATOM     66  C20 GCD     1      18.810  17.940  19.890  1.00  0.00            
ATOM     67  H32 GCD     1      19.730  18.270  19.390  1.00  0.00            
ATOM     68  O16 GCD     1      18.990  17.970  21.370  1.00  0.00            
ATOM     69  H33 GCD     1      18.910  18.890  21.660  1.00  0.00            
ATOM     70  C21 GCD     1      17.670  18.870  19.470  1.00  0.00            
ATOM     71  H34 GCD     1      16.780  18.670  20.080  1.00  0.00            
ATOM     72  O17 GCD     1      18.130  20.190  19.640  1.00  0.00            
ATOM     73  H35 GCD     1      18.020  20.330  20.590  1.00  0.00            
ATOM     74  C22 GCD     1      17.200  18.570  18.040  1.00  0.00            
ATOM     75  H36 GCD     1      16.360  19.190  17.720  1.00  0.00            
ATOM     76  O18 GCD     1      16.890  17.180  17.930  1.00  0.00            
ATOM     77  C23 GCD     1      18.010  16.320  18.080  1.00  0.00            
ATOM     78  H37 GCD     1      18.690  16.710  17.320  1.00  0.00            
ATOM     79  C24 GCD     1      17.720  14.870  17.780  1.00  0.00            
ATOM     80  H38 GCD     1      16.790  14.520  18.250  1.00  0.00            
ATOM     81  H39 GCD     1      18.530  14.170  17.990  1.00  0.00            
ATOM     82  O19 GCD     1      17.410  14.710  16.330  1.00  0.00            
ATOM     83  H40 GCD     1      17.050  13.830  16.200  1.00  0.00            
ATOM     84  O20 GCD     1      18.230  18.880  17.090  1.00  0.00            
ATOM     85  C25 GCD     1      18.000  19.860  16.130  1.00  0.00            
ATOM     86  H41 GCD     1      17.130  20.460  16.410  1.00  0.00            
ATOM     87  C26 GCD     1      19.250  20.760  16.170  1.00  0.00            
ATOM     88  H42 GCD     1      20.200  20.250  15.980  1.00  0.00            
ATOM     89  O21 GCD     1      19.270  21.470  17.390  1.00  0.00            
ATOM     90  H43 GCD     1      18.920  20.810  18.000  1.00  0.00            
ATOM     91  C27 GCD     1      19.130  21.820  15.030  1.00  0.00            
ATOM     92  H44 GCD     1      18.290  22.470  15.310  1.00  0.00            
ATOM     93  O22 GCD     1      20.270  22.650  14.990  1.00  0.00            
ATOM     94  H45 GCD     1      20.720  22.750  15.840  1.00  0.00            
ATOM     95  C28 GCD     1      18.740  21.190  13.730  1.00  0.00            
ATOM     96  H46 GCD     1      18.570  21.980  13.000  1.00  0.00            
ATOM     97  O23 GCD     1      17.590  20.340  13.780  1.00  0.00            
ATOM     98  C29 GCD     1      17.730  19.250  14.680  1.00  0.00            
ATOM     99  H47 GCD     1      18.620  18.680  14.360  1.00  0.00            
ATOM    100  C30 GCD     1      16.510  18.270  14.630  1.00  0.00            
ATOM    101  H48 GCD     1      16.790  17.300  15.050  1.00  0.00            
ATOM    102  H49 GCD     1      16.290  17.990  13.590  1.00  0.00            
ATOM    103  O24 GCD     1      15.350  18.860  15.270  1.00  0.00            
ATOM    104  H50 GCD     1      15.010  19.620  14.790  1.00  0.00            
ATOM    105  O25 GCD     1      19.790  20.400  13.310  1.00  0.00            
ATOM    106  C31 GCD     1      20.010  20.520  11.890  1.00  0.00            
ATOM    107  H51 GCD     1      19.410  21.260  11.340  1.00  0.00            
ATOM    108  C32 GCD     1      21.470  20.980  11.790  1.00  0.00            
ATOM    109  H52 GCD     1      22.070  20.290  12.390  1.00  0.00            
ATOM    110  O26 GCD     1      21.610  22.210  12.470  1.00  0.00            
ATOM    111  H53 GCD     1      21.460  22.160  13.420  1.00  0.00            
ATOM    112  C33 GCD     1      21.940  21.130  10.360  1.00  0.00            
ATOM    113  H54 GCD     1      21.440  21.950   9.840  1.00  0.00            
ATOM    114  O27 GCD     1      23.330  21.500  10.270  1.00  0.00            
ATOM    115  H55 GCD     1      23.410  22.390  10.640  1.00  0.00            
ATOM    116  C34 GCD     1      21.630  19.890   9.610  1.00  0.00            
ATOM    117  H56 GCD     1      21.720  20.070   8.530  1.00  0.00            
ATOM    118  O28 GCD     1      20.300  19.490   9.820  1.00  0.00            
ATOM    119  C35 GCD     1      19.960  19.220  11.180  1.00  0.00            
ATOM    120  H57 GCD     1      20.590  18.480  11.690  1.00  0.00            
ATOM    121  C36 GCD     1      18.540  18.650  11.180  1.00  0.00            
ATOM    122  H58 GCD     1      17.800  19.460  11.100  1.00  0.00            
ATOM    123  H59 GCD     1      18.490  18.160  12.150  1.00  0.00            
ATOM    124  O29 GCD     1      18.290  17.670  10.170  1.00  0.00            
ATOM    125  H60 GCD     1      17.610  18.000   9.570  1.00  0.00            
ATOM    126  O30 GCD     1      22.570  18.870  10.010  1.00  0.00            
ATOM    127  C37 GCD     1      23.290  18.140   9.050  1.00  0.00            
ATOM    128  H61 GCD     1      23.320  18.730   8.130  1.00  0.00            
ATOM    129  C38 GCD     1      24.720  18.100   9.650  1.00  0.00            
ATOM    130  H62 GCD     1      24.530  17.710  10.660  1.00  0.00            
ATOM    131  O31 GCD     1      25.310  19.440   9.640  1.00  0.00            
ATOM    132  H63 GCD     1      24.600  20.070   9.840  1.00  0.00            
ATOM    133  C39 GCD     1      25.480  17.240   8.750  1.00  0.00            
ATOM    134  H64 GCD     1      25.480  17.680   7.750  1.00  0.00            
ATOM    135  O32 GCD     1      26.820  17.210   9.180  1.00  0.00            
ATOM    136  H65 GCD     1      27.180  18.100   9.190  1.00  0.00            
ATOM    137  C40 GCD     1      24.870  15.830   8.620  1.00  0.00            
ATOM    138  H66 GCD     1      25.510  15.310   7.900  1.00  0.00            
ATOM    139  O33 GCD     1      23.560  15.880   8.130  1.00  0.00            
ATOM    140  C41 GCD     1      22.640  16.730   8.850  1.00  0.00            
ATOM    141  H67 GCD     1      22.360  16.250   9.790  1.00  0.00            
ATOM    142  C42 GCD     1      21.350  16.770   8.040  1.00  0.00            
ATOM    143  H68 GCD     1      20.500  17.030   8.690  1.00  0.00            
ATOM    144  H69 GCD     1      21.300  15.710   7.790  1.00  0.00            
ATOM    145  O34 GCD     1      21.330  17.660   6.870  1.00  0.00            
ATOM    146  H70 GCD     1      20.390  17.860   6.840  1.00  0.00            
ATOM    147  O35 GCD     1      24.940  15.130   9.800  1.00  0.00            
ATOM    148  C43 GCD     1      25.510  13.790   9.740  1.00  0.00            
ATOM    149  H71 GCD     1      25.840  13.480   8.740  1.00  0.00            
ATOM    150  C44 GCD     1      26.690  13.770  10.770  1.00  0.00            
ATOM    151  H72 GCD     1      26.170  14.000  11.710  1.00  0.00            
ATOM    152  O36 GCD     1      27.670  14.810  10.280  1.00  0.00            
ATOM    153  H73 GCD     1      27.160  15.630  10.220  1.00  0.00            
ATOM    154  C45 GCD     1      27.300  12.420  10.940  1.00  0.00            
ATOM    155  H74 GCD     1      27.810  12.230   9.990  1.00  0.00            
ATOM    156  O37 GCD     1      28.270  12.440  11.930  1.00  0.00            
ATOM    157  H75 GCD     1      28.780  13.240  11.780  1.00  0.00            
ATOM    158  C46 GCD     1      26.190  11.400  11.010  1.00  0.00            
ATOM    159  H76 GCD     1      26.660  10.440  10.780  1.00  0.00            
ATOM    160  O38 GCD     1      25.740  11.400  12.360  1.00  0.00            
ATOM    161  O39 GCD     1      25.070  11.560  10.140  1.00  0.00            
ATOM    162  C47 GCD     1      24.420  12.810  10.060  1.00  0.00            
ATOM    163  H77 GCD     1      23.980  13.100  11.030  1.00  0.00            
ATOM    164  C48 GCD     1      23.180  12.820   9.080  1.00  0.00            
ATOM    165  H78 GCD     1      22.730  13.820   9.090  1.00  0.00            
ATOM    166  H79 GCD     1      22.450  12.170   9.580  1.00  0.00            
ATOM    167  O40 GCD     1      23.480  12.380   7.760  1.00  0.00            
ATOM    168  H80 GCD     1      22.800  12.760   7.190  1.00  0.00            
ATOM    169  C1  CZ3     2      27.970  15.880  15.510  1.00  0.00            
ATOM    170  C2  CZ3     2      27.030  14.750  15.140  1.00  0.00            
ATOM    171  O1  CZ3     2      25.750  15.080  15.580  1.00  0.00            
ATOM    172  C3  CZ3     2      24.780  14.030  15.270  1.00  0.00            
ATOM    173  N1  CZ3     2      23.400  14.490  15.490  1.00  0.00            
ATOM    174  C4  CZ3     2      22.960  15.000  16.710  1.00  0.00            
ATOM    175  O2  CZ3     2      23.630  15.010  17.750  1.00  0.00            
ATOM    176  C5  CZ3     2      21.690  15.820  16.730  1.00  0.00            
ATOM    177  Cl1 CZ3     2      21.920  17.600  16.250  1.00  0.00            
ATOM    178  C6  CZ3     2      22.640  14.490  14.310  1.00  0.00            
ATOM    179  C7  CZ3     2      22.700  15.570  13.440  1.00  0.00            
ATOM    180  C8  CZ3     2      23.620  16.780  13.630  1.00  0.00            
ATOM    181  C9  CZ3     2      21.800  15.670  12.300  1.00  0.00            
ATOM    182  C10 CZ3     2      21.030  14.540  11.940  1.00  0.00            
ATOM    183  C11 CZ3     2      21.030  13.400  12.790  1.00  0.00            
ATOM    184  C12 CZ3     2      21.780  13.410  14.030  1.00  0.00            
ATOM    185  C13 CZ3     2      21.700  12.290  14.990  1.00  0.00            
ATOM    186  C14 CZ3     2      20.460  12.150  15.850  1.00  0.00            
ATOM    187  H1  CZ3     2      27.480  16.850  15.710  1.00  0.00            
ATOM    188  H2  CZ3     2      28.430  15.530  16.440  1.00  0.00            
ATOM    189  H3  CZ3     2      28.730  15.890  14.720  1.00  0.00            
ATOM    190  H4  CZ3     2      27.390  13.880  15.700  1.00  0.00            
ATOM    191  H5  CZ3     2      27.000  14.510  14.070  1.00  0.00            
ATOM    192  H6  CZ3     2      24.960  13.240  16.000  1.00  0.00            
ATOM    193  H7  CZ3     2      24.920  13.570  14.280  1.00  0.00            
ATOM    194  H8  CZ3     2      21.310  15.840  17.760  1.00  0.00            
ATOM    195  H9  CZ3     2      21.030  15.350  15.990  1.00  0.00            
ATOM    196  H10 CZ3     2      24.180  16.920  12.700  1.00  0.00            
ATOM    197  H11 CZ3     2      23.060  17.690  13.860  1.00  0.00            
ATOM    198  H12 CZ3     2      24.330  16.580  14.450  1.00  0.00            
ATOM    199  H13 CZ3     2      21.690  16.650  11.850  1.00  0.00            
ATOM    200  H14 CZ3     2      20.420  14.410  11.050  1.00  0.00            
ATOM    201  H15 CZ3     2      20.500  12.470  12.610  1.00  0.00            
ATOM    202  H16 CZ3     2      22.550  12.190  15.670  1.00  0.00            
ATOM    203  H17 CZ3     2      21.750  11.370  14.380  1.00  0.00            
ATOM    204  H18 CZ3     2      19.500  12.250  15.330  1.00  0.00            
ATOM    205  H19 CZ3     2      20.510  11.240  16.460  1.00  0.00            
ATOM    206  H20 CZ3     2      20.490  12.910  16.650  1.00  0.00            
TER
ENDMDL
MODEL        1
ATOM      1  H1  GCD     1      14.330   6.200  15.210  1.00  0.00            
ATOM      2  O1  GCD     1      14.150   7.050  14.790  1.00  0.00            
ATOM      3  C1  GCD     1      15.070   7.200  13.700  1.00  0.00            
ATOM      4  H2  GCD     1      14.900   6.390  12.980  1.00  0.00            
ATOM      5  H3  GCD     1      14.870   8.110  13.120  1.00  0.00            
ATOM      6  C2  GCD     1      16.520   7.040  14.090  1.00  0.00            
ATOM      7  H4  GCD     1      16.810   7.800  14.830  1.00  0.00            
ATOM      8  C3  GCD     1      17.470   7.220  12.870  1.00  0.00            
ATOM      9  H5  GCD     1      17.100   6.580  12.060  1.00  0.00            
ATOM     10  C4  GCD     1      18.950   6.810  13.120  1.00  0.00            
ATOM     11  H6  GCD     1      19.400   7.500  13.840  1.00  0.00            
ATOM     12  O2  GCD     1      19.690   6.880  11.900  1.00  0.00            
ATOM     13  H7  GCD     1      20.590   6.890  12.240  1.00  0.00            
ATOM     14  C5  GCD     1      19.020   5.440  13.780  1.00  0.00            
ATOM     15  H8  GCD     1      18.800   4.620  13.090  1.00  0.00            
ATOM     16  O3  GCD     1      20.400   5.190  14.250  1.00  0.00            
ATOM     17  H9  GCD     1      20.690   5.760  14.960  1.00  0.00            
ATOM     18  C6  GCD     1      17.980   5.250  14.920  1.00  0.00            
ATOM     19  O4  GCD     1      16.630   5.670  14.660  1.00  0.00            
ATOM     20  H10 GCD     1      17.880   4.210  15.250  1.00  0.00            
ATOM     21  O5  GCD     1      18.400   5.950  16.070  1.00  0.00            
ATOM     22  C7  GCD     1      18.810   5.130  17.110  1.00  0.00            
ATOM     23  H11 GCD     1      19.120   4.160  16.710  1.00  0.00            
ATOM     24  C8  GCD     1      19.980   5.950  17.810  1.00  0.00            
ATOM     25  H12 GCD     1      19.630   6.960  18.040  1.00  0.00            
ATOM     26  O6  GCD     1      21.160   5.950  16.910  1.00  0.00            
ATOM     27  H13 GCD     1      21.890   6.340  17.420  1.00  0.00            
ATOM     28  C9  GCD     1      20.350   5.280  19.080  1.00  0.00            
ATOM     29  H14 GCD     1      20.720   4.270  18.870  1.00  0.00            
ATOM     30  O7  GCD     1      21.380   6.030  19.610  1.00  0.00            
ATOM     31  H15 GCD     1      21.110   6.950  19.580  1.00  0.00            
ATOM     32  C10 GCD     1      19.150   5.130  20.000  1.00  0.00            
ATOM     33  H16 GCD     1      19.490   4.700  20.950  1.00  0.00            
ATOM     34  O8  GCD     1      18.160   4.310  19.380  1.00  0.00            
ATOM     35  C11 GCD     1      17.690   4.740  18.100  1.00  0.00            
ATOM     36  H17 GCD     1      17.150   5.680  18.290  1.00  0.00            
ATOM     37  C12 GCD     1      16.710   3.780  17.650  1.00  0.00            
ATOM     38  H18 GCD     1      16.250   4.240  16.760  1.00  0.00            
ATOM     39  H19 GCD     1      15.960   3.620  18.440  1.00  0.00            
ATOM     40  O9  GCD     1      17.280   2.480  17.380  1.00  0.00            
ATOM     41  H20 GCD     1      17.900   2.270  18.090  1.00  0.00            
ATOM     42  O10 GCD     1      18.530   6.360  20.310  1.00  0.00            
ATOM     43  C13 GCD     1      18.280   6.690  21.640  1.00  0.00            
ATOM     44  H21 GCD     1      18.780   5.990  22.320  1.00  0.00            
ATOM     45  C14 GCD     1      18.810   8.080  21.970  1.00  0.00            
ATOM     46  H22 GCD     1      18.320   8.800  21.300  1.00  0.00            
ATOM     47  O11 GCD     1      20.190   8.060  21.620  1.00  0.00            
ATOM     48  H23 GCD     1      20.490   8.950  21.830  1.00  0.00            
ATOM     49  C15 GCD     1      18.560   8.440  23.370  1.00  0.00            
ATOM     50  H24 GCD     1      18.990   7.690  24.050  1.00  0.00            
ATOM     51  O12 GCD     1      19.000   9.750  23.730  1.00  0.00            
ATOM     52  H25 GCD     1      18.220  10.300  23.880  1.00  0.00            
ATOM     53  C16 GCD     1      17.060   8.340  23.600  1.00  0.00            
ATOM     54  H26 GCD     1      16.850   8.510  24.660  1.00  0.00            
ATOM     55  O13 GCD     1      16.580   7.040  23.230  1.00  0.00            
ATOM     56  C17 GCD     1      16.790   6.670  21.910  1.00  0.00            
ATOM     57  H27 GCD     1      16.120   7.350  21.360  1.00  0.00            
ATOM     58  C18 GCD     1      16.070   5.400  21.680  1.00  0.00            
ATOM     59  H28 GCD     1      16.400   4.660  22.420  1.00  0.00            
ATOM     60  H29 GCD     1      16.380   5.110  20.670  1.00  0.00            
ATOM     61  O14 GCD     1      14.650   5.520  21.730  1.00  0.00            
ATOM     62  H30 GCD     1      14.240   4.720  21.370  1.00  0.00            
ATOM     63  O15 GCD     1      16.370   9.340  22.740  1.00  0.00            
ATOM     64  C19 GCD     1      15.310  10.000  23.460  1.00  0.00            
ATOM     65  H31 GCD     1      15.160   9.420  24.380  1.00  0.00            
ATOM     66  C20 GCD     1      15.840  11.390  23.770  1.00  0.00            
ATOM     67  H32 GCD     1      16.050  11.880  22.810  1.00  0.00            
ATOM     68  O16 GCD     1      16.900  11.520  24.640  1.00  0.00            
ATOM     69  H33 GCD     1      16.710  12.240  25.250  1.00  0.00            
ATOM     70  C21 GCD     1      14.640  12.140  24.350  1.00  0.00            
ATOM     71  H34 GCD     1      14.390  11.700  25.320  1.00  0.00            
ATOM     72  O17 GCD     1      15.000  13.550  24.590  1.00  0.00            
ATOM     73  H35 GCD     1      14.670  14.110  23.880  1.00  0.00            
ATOM     74  C22 GCD     1      13.330  12.080  23.570  1.00  0.00            
ATOM     75  H36 GCD     1      12.530  12.520  24.180  1.00  0.00            
ATOM     76  O18 GCD     1      13.070  10.670  23.320  1.00  0.00            
ATOM     77  C23 GCD     1      14.100  10.010  22.550  1.00  0.00            
ATOM     78  H37 GCD     1      14.290  10.640  21.670  1.00  0.00            
ATOM     79  C24 GCD     1      13.540   8.640  22.270  1.00  0.00            
ATOM     80  H38 GCD     1      13.430   8.080  23.210  1.00  0.00            
ATOM     81  H39 GCD     1      14.330   8.230  21.630  1.00  0.00            
ATOM     82  O19 GCD     1      12.290   8.770  21.530  1.00  0.00            
ATOM     83  H40 GCD     1      11.670   9.210  22.120  1.00  0.00            
ATOM     84  O20 GCD     1      13.580  12.800  22.360  1.00  0.00            
ATOM     85  C25 GCD     1      12.530  13.750  22.080  1.00  0.00            
ATOM     86  H41 GCD     1      11.670  13.690  22.750  1.00  0.00            
ATOM     87  C26 GCD     1      13.080  15.160  21.940  1.00  0.00            
ATOM     88  H42 GCD     1      13.880  15.130  21.200  1.00  0.00            
ATOM     89  O21 GCD     1      13.630  15.620  23.210  1.00  0.00            
ATOM     90  H43 GCD     1      12.910  15.450  23.830  1.00  0.00            
ATOM     91  C27 GCD     1      11.990  16.100  21.470  1.00  0.00            
ATOM     92  H44 GCD     1      11.160  15.970  22.180  1.00  0.00            
ATOM     93  O22 GCD     1      12.490  17.460  21.130  1.00  0.00            
ATOM     94  H45 GCD     1      12.440  17.980  21.940  1.00  0.00            
ATOM     95  C28 GCD     1      11.450  15.520  20.100  1.00  0.00            
ATOM     96  H46 GCD     1      10.650  16.170  19.740  1.00  0.00            
ATOM     97  O23 GCD     1      10.950  14.210  20.380  1.00  0.00            
ATOM     98  C29 GCD     1      11.940  13.260  20.740  1.00  0.00            
ATOM     99  H47 GCD     1      12.720  13.300  19.960  1.00  0.00            
ATOM    100  C30 GCD     1      11.290  11.900  20.750  1.00  0.00            
ATOM    101  H48 GCD     1      12.000  11.100  20.990  1.00  0.00            
ATOM    102  H49 GCD     1      10.800  11.840  19.770  1.00  0.00            
ATOM    103  O24 GCD     1      10.260  11.920  21.730  1.00  0.00            
ATOM    104  H50 GCD     1      10.250  11.080  22.210  1.00  0.00            
ATOM    105  O25 GCD     1      12.480  15.600  19.140  1.00  0.00            
ATOM    106  C31 GCD     1      12.270  16.550  18.120  1.00  0.00            
ATOM    107  H51 GCD     1      11.720  17.440  18.450  1.00  0.00            
ATOM    108  C32 GCD     1      13.720  16.940  17.860  1.00  0.00            
ATOM    109  H52 GCD     1      14.180  16.000  17.520  1.00  0.00            
ATOM    110  O26 GCD     1      14.400  17.610  18.920  1.00  0.00            
ATOM    111  H53 GCD     1      13.890  17.450  19.720  1.00  0.00            
ATOM    112  C33 GCD     1      13.720  17.810  16.610  1.00  0.00            
ATOM    113  H54 GCD     1      13.070  18.650  16.900  1.00  0.00            
ATOM    114  O27 GCD     1      15.000  18.200  16.170  1.00  0.00            
ATOM    115  H55 GCD     1      15.580  17.490  15.890  1.00  0.00            
ATOM    116  C34 GCD     1      13.050  17.020  15.460  1.00  0.00            
ATOM    117  H56 GCD     1      12.890  17.620  14.560  1.00  0.00            
ATOM    118  O28 GCD     1      11.690  16.660  15.750  1.00  0.00            
ATOM    119  C35 GCD     1      11.590  15.860  16.960  1.00  0.00            
ATOM    120  H57 GCD     1      12.130  14.920  16.780  1.00  0.00            
ATOM    121  C36 GCD     1      10.100  15.460  17.110  1.00  0.00            
ATOM    122  H58 GCD     1      10.080  14.700  17.900  1.00  0.00            
ATOM    123  H59 GCD     1       9.690  14.930  16.240  1.00  0.00            
ATOM    124  O29 GCD     1       9.160  16.580  17.420  1.00  0.00            
ATOM    125  H60 GCD     1       8.500  16.200  18.000  1.00  0.00            
ATOM    126  O30 GCD     1      13.650  15.770  15.130  1.00  0.00            
ATOM    127  C37 GCD     1      14.480  15.680  13.940  1.00  0.00            
ATOM    128  H61 GCD     1      14.490  16.650  13.440  1.00  0.00            
ATOM    129  C38 GCD     1      15.930  15.240  14.310  1.00  0.00            
ATOM    130  H62 GCD     1      15.840  14.270  14.830  1.00  0.00            
ATOM    131  O31 GCD     1      16.630  16.250  15.070  1.00  0.00            
ATOM    132  H63 GCD     1      17.310  15.810  15.590  1.00  0.00            
ATOM    133  C39 GCD     1      16.790  15.090  13.090  1.00  0.00            
ATOM    134  H64 GCD     1      16.850  16.090  12.660  1.00  0.00            
ATOM    135  O32 GCD     1      18.140  14.580  13.390  1.00  0.00            
ATOM    136  H65 GCD     1      18.710  15.210  12.940  1.00  0.00            
ATOM    137  C40 GCD     1      16.080  14.150  12.090  1.00  0.00            
ATOM    138  H66 GCD     1      16.600  14.090  11.130  1.00  0.00            
ATOM    139  O33 GCD     1      14.800  14.590  11.820  1.00  0.00            
ATOM    140  C41 GCD     1      13.920  14.730  12.900  1.00  0.00            
ATOM    141  H67 GCD     1      13.810  13.750  13.380  1.00  0.00            
ATOM    142  C42 GCD     1      12.560  15.230  12.390  1.00  0.00            
ATOM    143  H68 GCD     1      11.870  15.100  13.230  1.00  0.00            
ATOM    144  H69 GCD     1      12.390  14.500  11.590  1.00  0.00            
ATOM    145  O34 GCD     1      12.590  16.580  11.860  1.00  0.00            
ATOM    146  H70 GCD     1      12.240  16.490  10.960  1.00  0.00            
ATOM    147  O35 GCD     1      15.900  12.820  12.580  1.00  0.00            
ATOM    148  C43 GCD     1      16.170  11.760  11.620  1.00  0.00            
ATOM    149  H71 GCD     1      15.820  12.060  10.620  1.00  0.00            
ATOM    150  C44 GCD     1      17.600  11.380  11.430  1.00  0.00            
ATOM    151  H72 GCD     1      18.150  11.280  12.370  1.00  0.00            
ATOM    152  O36 GCD     1      18.250  12.390  10.650  1.00  0.00            
ATOM    153  H73 GCD     1      19.190  12.220  10.810  1.00  0.00            
ATOM    154  C45 GCD     1      17.720  10.080  10.650  1.00  0.00            
ATOM    155  H74 GCD     1      17.300  10.350   9.670  1.00  0.00            
ATOM    156  O37 GCD     1      19.090   9.600  10.480  1.00  0.00            
ATOM    157  H75 GCD     1      19.360   9.160  11.300  1.00  0.00            
ATOM    158  C46 GCD     1      16.860   8.950  11.310  1.00  0.00            
ATOM    159  H76 GCD     1      17.000   8.120  10.610  1.00  0.00            
ATOM    160  O38 GCD     1      17.390   8.680  12.610  1.00  0.00            
ATOM    161  O39 GCD     1      15.610   9.490  11.260  1.00  0.00            
ATOM    162  C47 GCD     1      15.320  10.590  12.100  1.00  0.00            
ATOM    163  H77 GCD     1      15.570  10.340  13.130  1.00  0.00            
ATOM    164  C48 GCD     1      13.810  10.810  11.920  1.00  0.00            
ATOM    165  H78 GCD     1      13.540  10.650  10.870  1.00  0.00            
ATOM    166  H79 GCD     1      13.530  11.860  12.080  1.00  0.00            
ATOM    167  O40 GCD     1      13.120   9.900  12.710  1.00  0.00            
ATOM    168  H80 GCD     1      12.210  10.190  12.820  1.00  0.00            
ATOM    169  C1  CZ3     2      20.040  10.030  15.290  1.00  0.00            
ATOM    170  C2  CZ3     2      18.820  10.950  14.980  1.00  0.00            
ATOM    171  O1  CZ3     2      18.110  11.250  16.120  1.00  0.00            
ATOM    172  C3  CZ3     2      16.850  11.840  15.810  1.00  0.00            
ATOM    173  N1  CZ3     2      16.150  12.210  17.040  1.00  0.00            
ATOM    174  C4  CZ3     2      16.340  13.450  17.660  1.00  0.00            
ATOM    175  O2  CZ3     2      17.080  14.290  17.130  1.00  0.00            
ATOM    176  C5  CZ3     2      15.740  13.710  19.050  1.00  0.00            
ATOM    177  Cl1 CZ3     2      16.770  12.990  20.370  1.00  0.00            
ATOM    178  C6  CZ3     2      15.130  11.300  17.510  1.00  0.00            
ATOM    179  C7  CZ3     2      13.800  11.570  17.150  1.00  0.00            
ATOM    180  C8  CZ3     2      13.460  12.750  16.250  1.00  0.00            
ATOM    181  C9  CZ3     2      12.750  10.690  17.560  1.00  0.00            
ATOM    182  C10 CZ3     2      13.050   9.630  18.380  1.00  0.00            
ATOM    183  C11 CZ3     2      14.360   9.370  18.710  1.00  0.00            
ATOM    184  C12 CZ3     2      15.410  10.190  18.270  1.00  0.00            
ATOM    185  C13 CZ3     2      16.850   9.970  18.750  1.00  0.00            
ATOM    186  C14 CZ3     2      17.510   8.760  17.990  1.00  0.00            
ATOM    187  H1  CZ3     2      20.380   9.500  14.390  1.00  0.00            
ATOM    188  H2  CZ3     2      20.850  10.640  15.720  1.00  0.00            
ATOM    189  H3  CZ3     2      19.820   9.400  16.160  1.00  0.00            
ATOM    190  H4  CZ3     2      18.180  10.320  14.330  1.00  0.00            
ATOM    191  H5  CZ3     2      19.160  11.810  14.400  1.00  0.00            
ATOM    192  H6  CZ3     2      16.130  11.140  15.370  1.00  0.00            
ATOM    193  H7  CZ3     2      17.000  12.740  15.200  1.00  0.00            
ATOM    194  H8  CZ3     2      14.730  13.280  19.170  1.00  0.00            
ATOM    195  H9  CZ3     2      15.710  14.790  19.220  1.00  0.00            
ATOM    196  H10 CZ3     2      13.880  12.580  15.250  1.00  0.00            
ATOM    197  H11 CZ3     2      12.380  12.880  16.100  1.00  0.00            
ATOM    198  H12 CZ3     2      13.790  13.670  16.750  1.00  0.00            
ATOM    199  H13 CZ3     2      11.750  10.910  17.180  1.00  0.00            
ATOM    200  H14 CZ3     2      12.200   9.250  18.920  1.00  0.00            
ATOM    201  H15 CZ3     2      14.560   8.470  19.290  1.00  0.00            
ATOM    202  H16 CZ3     2      16.920   9.650  19.790  1.00  0.00            
ATOM    203  H17 CZ3     2      17.460  10.880  18.720  1.00  0.00            
ATOM    204  H18 CZ3     2      17.020   7.800  18.230  1.00  0.00            
ATOM    205  H19 CZ3     2      17.480   8.880  16.900  1.00  0.00            
ATOM    206  H20 CZ3     2      18.580   8.600  18.160  1.00  0.00            
TER
ENDMDL
MODEL        1
ATOM      1  H1  GCD     1      19.640  18.310  12.630  1.00  0.00            
ATOM      2  O1  GCD     1      19.190  17.970  13.420  1.00  0.00            
ATOM      3  C1  GCD     1      19.690  18.520  14.610  1.00  0.00            
ATOM      4  H2  GCD     1      19.370  19.570  14.600  1.00  0.00            
ATOM      5  H3  GCD     1      19.200  18.030  15.470  1.00  0.00            
ATOM      6  C2  GCD     1      21.190  18.650  14.780  1.00  0.00            
ATOM      7  H4  GCD     1      21.560  17.620  14.700  1.00  0.00            
ATOM      8  C3  GCD     1      21.660  19.360  15.980  1.00  0.00            
ATOM      9  H5  GCD     1      21.190  20.340  16.130  1.00  0.00            
ATOM     10  C4  GCD     1      23.180  19.430  16.070  1.00  0.00            
ATOM     11  H6  GCD     1      23.560  18.400  16.100  1.00  0.00            
ATOM     12  O2  GCD     1      23.550  20.270  17.170  1.00  0.00            
ATOM     13  H7  GCD     1      24.480  20.550  17.160  1.00  0.00            
ATOM     14  C5  GCD     1      23.710  20.050  14.790  1.00  0.00            
ATOM     15  H8  GCD     1      23.290  21.050  14.620  1.00  0.00            
ATOM     16  O3  GCD     1      25.130  20.170  14.690  1.00  0.00            
ATOM     17  H9  GCD     1      25.170  20.630  13.840  1.00  0.00            
ATOM     18  C6  GCD     1      23.150  19.260  13.570  1.00  0.00            
ATOM     19  O4  GCD     1      21.740  19.330  13.720  1.00  0.00            
ATOM     20  H10 GCD     1      23.510  19.830  12.710  1.00  0.00            
ATOM     21  O5  GCD     1      23.580  17.930  13.600  1.00  0.00            
ATOM     22  C7  GCD     1      24.100  17.300  12.490  1.00  0.00            
ATOM     23  H11 GCD     1      24.260  18.090  11.750  1.00  0.00            
ATOM     24  C8  GCD     1      25.540  16.710  12.880  1.00  0.00            
ATOM     25  H12 GCD     1      25.420  16.000  13.700  1.00  0.00            
ATOM     26  O6  GCD     1      26.450  17.740  13.210  1.00  0.00            
ATOM     27  H13 GCD     1      26.020  18.430  13.740  1.00  0.00            
ATOM     28  C9  GCD     1      26.050  15.920  11.700  1.00  0.00            
ATOM     29  H14 GCD     1      26.310  16.620  10.890  1.00  0.00            
ATOM     30  O7  GCD     1      27.300  15.300  11.950  1.00  0.00            
ATOM     31  H15 GCD     1      27.790  15.810  12.610  1.00  0.00            
ATOM     32  C10 GCD     1      25.070  14.930  11.170  1.00  0.00            
ATOM     33  H16 GCD     1      25.470  14.560  10.220  1.00  0.00            
ATOM     34  O8  GCD     1      23.870  15.540  10.830  1.00  0.00            
ATOM     35  C11 GCD     1      23.230  16.220  11.970  1.00  0.00            
ATOM     36  H17 GCD     1      23.070  15.480  12.780  1.00  0.00            
ATOM     37  C12 GCD     1      21.900  16.750  11.430  1.00  0.00            
ATOM     38  H18 GCD     1      22.200  17.560  10.750  1.00  0.00            
ATOM     39  H19 GCD     1      21.280  17.240  12.190  1.00  0.00            
ATOM     40  O9  GCD     1      21.130  15.680  10.780  1.00  0.00            
ATOM     41  H20 GCD     1      21.680  14.880  10.750  1.00  0.00            
ATOM     42  O10 GCD     1      24.840  13.920  12.080  1.00  0.00            
ATOM     43  C13 GCD     1      24.740  12.590  11.600  1.00  0.00            
ATOM     44  H21 GCD     1      24.460  12.710  10.550  1.00  0.00            
ATOM     45  C14 GCD     1      26.030  11.780  11.860  1.00  0.00            
ATOM     46  H22 GCD     1      26.130  11.720  12.950  1.00  0.00            
ATOM     47  O11 GCD     1      27.090  12.530  11.290  1.00  0.00            
ATOM     48  H23 GCD     1      26.960  13.440  11.580  1.00  0.00            
ATOM     49  C15 GCD     1      25.890  10.330  11.280  1.00  0.00            
ATOM     50  H24 GCD     1      25.760  10.370  10.190  1.00  0.00            
ATOM     51  O12 GCD     1      27.050   9.530  11.580  1.00  0.00            
ATOM     52  H25 GCD     1      27.070   9.280  12.510  1.00  0.00            
ATOM     53  C16 GCD     1      24.670   9.710  11.920  1.00  0.00            
ATOM     54  H26 GCD     1      24.420   8.710  11.560  1.00  0.00            
ATOM     55  O13 GCD     1      23.620  10.610  11.650  1.00  0.00            
ATOM     56  C17 GCD     1      23.550  11.890  12.290  1.00  0.00            
ATOM     57  H27 GCD     1      23.570  11.850  13.380  1.00  0.00            
ATOM     58  C18 GCD     1      22.240  12.560  11.890  1.00  0.00            
ATOM     59  H28 GCD     1      22.210  13.570  12.320  1.00  0.00            
ATOM     60  H29 GCD     1      21.390  11.970  12.250  1.00  0.00            
ATOM     61  O14 GCD     1      22.110  12.850  10.440  1.00  0.00            
ATOM     62  H30 GCD     1      22.580  12.170   9.950  1.00  0.00            
ATOM     63  O15 GCD     1      24.860   9.620  13.350  1.00  0.00            
ATOM     64  C19 GCD     1      25.130   8.370  13.900  1.00  0.00            
ATOM     65  H31 GCD     1      25.460   7.600  13.200  1.00  0.00            
ATOM     66  C20 GCD     1      26.200   8.550  14.940  1.00  0.00            
ATOM     67  H32 GCD     1      25.930   9.300  15.690  1.00  0.00            
ATOM     68  O16 GCD     1      27.430   8.910  14.470  1.00  0.00            
ATOM     69  H33 GCD     1      28.070   9.180  15.130  1.00  0.00            
ATOM     70  C21 GCD     1      26.460   7.210  15.680  1.00  0.00            
ATOM     71  H34 GCD     1      26.940   6.520  14.970  1.00  0.00            
ATOM     72  O17 GCD     1      27.330   7.350  16.770  1.00  0.00            
ATOM     73  H35 GCD     1      27.690   8.240  16.850  1.00  0.00            
ATOM     74  C22 GCD     1      25.120   6.650  16.170  1.00  0.00            
ATOM     75  H36 GCD     1      25.420   5.680  16.570  1.00  0.00            
ATOM     76  O18 GCD     1      24.200   6.500  15.080  1.00  0.00            
ATOM     77  C23 GCD     1      23.870   7.810  14.570  1.00  0.00            
ATOM     78  H37 GCD     1      23.550   8.430  15.420  1.00  0.00            
ATOM     79  C24 GCD     1      22.640   7.790  13.660  1.00  0.00            
ATOM     80  H38 GCD     1      22.890   7.070  12.870  1.00  0.00            
ATOM     81  H39 GCD     1      22.420   8.800  13.310  1.00  0.00            
ATOM     82  O19 GCD     1      21.620   7.140  14.350  1.00  0.00            
ATOM     83  H40 GCD     1      21.010   7.820  14.660  1.00  0.00            
ATOM     84  O20 GCD     1      24.680   7.530  17.270  1.00  0.00            
ATOM     85  C25 GCD     1      24.160   6.950  18.430  1.00  0.00            
ATOM     86  H41 GCD     1      24.140   5.880  18.190  1.00  0.00            
ATOM     87  C26 GCD     1      25.130   7.250  19.590  1.00  0.00            
ATOM     88  H42 GCD     1      25.200   8.340  19.710  1.00  0.00            
ATOM     89  O21 GCD     1      26.340   6.590  19.250  1.00  0.00            
ATOM     90  H43 GCD     1      26.620   6.970  18.410  1.00  0.00            
ATOM     91  C27 GCD     1      24.660   6.870  21.000  1.00  0.00            
ATOM     92  H44 GCD     1      24.710   5.780  20.990  1.00  0.00            
ATOM     93  O22 GCD     1      25.610   7.360  21.970  1.00  0.00            
ATOM     94  H45 GCD     1      26.390   7.640  21.480  1.00  0.00            
ATOM     95  C28 GCD     1      23.160   7.320  21.230  1.00  0.00            
ATOM     96  H46 GCD     1      22.680   6.700  22.000  1.00  0.00            
ATOM     97  O23 GCD     1      22.380   6.910  20.090  1.00  0.00            
ATOM     98  C29 GCD     1      22.770   7.490  18.810  1.00  0.00            
ATOM     99  H47 GCD     1      22.910   8.580  18.800  1.00  0.00            
ATOM    100  C30 GCD     1      21.830   7.000  17.770  1.00  0.00            
ATOM    101  H48 GCD     1      22.240   7.220  16.780  1.00  0.00            
ATOM    102  H49 GCD     1      20.850   7.500  17.810  1.00  0.00            
ATOM    103  O24 GCD     1      21.570   5.560  17.910  1.00  0.00            
ATOM    104  H50 GCD     1      21.390   5.450  18.850  1.00  0.00            
ATOM    105  O25 GCD     1      23.020   8.710  21.390  1.00  0.00            
ATOM    106  C31 GCD     1      22.240   9.180  22.480  1.00  0.00            
ATOM    107  H51 GCD     1      21.820   8.390  23.120  1.00  0.00            
ATOM    108  C32 GCD     1      22.970  10.260  23.240  1.00  0.00            
ATOM    109  H52 GCD     1      23.270  11.060  22.550  1.00  0.00            
ATOM    110  O26 GCD     1      24.160   9.710  23.830  1.00  0.00            
ATOM    111  H53 GCD     1      24.620   9.290  23.090  1.00  0.00            
ATOM    112  C33 GCD     1      22.100  10.900  24.340  1.00  0.00            
ATOM    113  H54 GCD     1      21.770  10.170  25.090  1.00  0.00            
ATOM    114  O27 GCD     1      22.750  11.960  25.010  1.00  0.00            
ATOM    115  H55 GCD     1      23.560  11.590  25.390  1.00  0.00            
ATOM    116  C34 GCD     1      20.810  11.360  23.690  1.00  0.00            
ATOM    117  H56 GCD     1      20.130  11.700  24.480  1.00  0.00            
ATOM    118  O28 GCD     1      20.190  10.260  23.000  1.00  0.00            
ATOM    119  C35 GCD     1      20.910   9.730  21.940  1.00  0.00            
ATOM    120  H57 GCD     1      21.140  10.570  21.260  1.00  0.00            
ATOM    121  C36 GCD     1      20.020   8.680  21.260  1.00  0.00            
ATOM    122  H58 GCD     1      20.450   8.480  20.270  1.00  0.00            
ATOM    123  H59 GCD     1      19.040   9.120  21.010  1.00  0.00            
ATOM    124  O29 GCD     1      19.710   7.480  21.970  1.00  0.00            
ATOM    125  H60 GCD     1      18.890   7.180  21.560  1.00  0.00            
ATOM    126  O30 GCD     1      21.060  12.430  22.790  1.00  0.00            
ATOM    127  C37 GCD     1      20.740  13.710  23.260  1.00  0.00            
ATOM    128  H61 GCD     1      20.460  13.710  24.320  1.00  0.00            
ATOM    129  C38 GCD     1      21.890  14.630  23.010  1.00  0.00            
ATOM    130  H62 GCD     1      22.170  14.580  21.950  1.00  0.00            
ATOM    131  O31 GCD     1      23.010  14.340  23.790  1.00  0.00            
ATOM    132  H63 GCD     1      22.910  13.460  24.180  1.00  0.00            
ATOM    133  C39 GCD     1      21.410  16.160  23.280  1.00  0.00            
ATOM    134  H64 GCD     1      21.070  16.270  24.320  1.00  0.00            
ATOM    135  O32 GCD     1      22.400  17.140  23.030  1.00  0.00            
ATOM    136  H65 GCD     1      23.290  16.810  23.220  1.00  0.00            
ATOM    137  C40 GCD     1      20.130  16.460  22.390  1.00  0.00            
ATOM    138  H66 GCD     1      19.770  17.420  22.750  1.00  0.00            
ATOM    139  O33 GCD     1      19.200  15.460  22.700  1.00  0.00            
ATOM    140  C41 GCD     1      19.540  14.110  22.400  1.00  0.00            
ATOM    141  H67 GCD     1      19.860  14.050  21.350  1.00  0.00            
ATOM    142  C42 GCD     1      18.310  13.230  22.640  1.00  0.00            
ATOM    143  H68 GCD     1      18.370  12.270  22.120  1.00  0.00            
ATOM    144  H69 GCD     1      17.480  13.700  22.100  1.00  0.00            
ATOM    145  O34 GCD     1      17.860  13.120  24.010  1.00  0.00            
ATOM    146  H70 GCD     1      16.980  12.730  24.070  1.00  0.00            
ATOM    147  O35 GCD     1      20.480  16.490  21.010  1.00  0.00            
ATOM    148  C43 GCD     1      19.890  17.500  20.240  1.00  0.00            
ATOM    149  H71 GCD     1      19.020  17.860  20.790  1.00  0.00            
ATOM    150  C44 GCD     1      20.950  18.580  20.140  1.00  0.00            
ATOM    151  H72 GCD     1      21.830  18.100  19.690  1.00  0.00            
ATOM    152  O36 GCD     1      21.380  19.180  21.340  1.00  0.00            
ATOM    153  H73 GCD     1      21.710  18.430  21.850  1.00  0.00            
ATOM    154  C45 GCD     1      20.470  19.670  19.200  1.00  0.00            
ATOM    155  H74 GCD     1      19.530  20.040  19.630  1.00  0.00            
ATOM    156  O37 GCD     1      21.460  20.690  19.020  1.00  0.00            
ATOM    157  H75 GCD     1      22.160  20.440  18.410  1.00  0.00            
ATOM    158  C46 GCD     1      20.090  19.050  17.840  1.00  0.00            
ATOM    159  H76 GCD     1      19.550  19.770  17.200  1.00  0.00            
ATOM    160  O38 GCD     1      21.230  18.560  17.130  1.00  0.00            
ATOM    161  O39 GCD     1      19.240  17.990  18.030  1.00  0.00            
ATOM    162  C47 GCD     1      19.700  16.950  18.910  1.00  0.00            
ATOM    163  H77 GCD     1      20.660  16.620  18.490  1.00  0.00            
ATOM    164  C48 GCD     1      18.710  15.810  18.900  1.00  0.00            
ATOM    165  H78 GCD     1      17.820  16.230  19.390  1.00  0.00            
ATOM    166  H79 GCD     1      19.110  15.030  19.560  1.00  0.00            
ATOM    167  O40 GCD     1      18.430  15.400  17.550  1.00  0.00            
ATOM    168  H80 GCD     1      18.150  16.260  17.230  1.00  0.00            
ATOM    169  C1  CZ3     2      26.870  11.290  19.090  1.00  0.00            
ATOM    170  C2  CZ3     2      26.000  11.500  17.800  1.00  0.00            
ATOM    171  O1  CZ3     2      24.800  10.660  17.810  1.00  0.00            
ATOM    172  C3  CZ3     2      23.690  11.000  16.900  1.00  0.00            
ATOM    173  N1  CZ3     2      22.730  11.960  17.530  1.00  0.00            
ATOM    174  C4  CZ3     2      21.430  11.520  17.950  1.00  0.00            
ATOM    175  O2  CZ3     2      21.080  10.340  17.810  1.00  0.00            
ATOM    176  C5  CZ3     2      20.410  12.550  18.470  1.00  0.00            
ATOM    177  Cl1 CZ3     2      18.920  11.810  19.130  1.00  0.00            
ATOM    178  C6  CZ3     2      23.020  13.330  17.660  1.00  0.00            
ATOM    179  C7  CZ3     2      23.510  13.840  18.890  1.00  0.00            
ATOM    180  C8  CZ3     2      23.600  13.050  20.230  1.00  0.00            
ATOM    181  C9  CZ3     2      23.670  15.240  19.060  1.00  0.00            
ATOM    182  C10 CZ3     2      23.430  16.050  17.970  1.00  0.00            
ATOM    183  C11 CZ3     2      22.960  15.550  16.720  1.00  0.00            
ATOM    184  C12 CZ3     2      22.720  14.200  16.560  1.00  0.00            
ATOM    185  C13 CZ3     2      22.230  13.730  15.180  1.00  0.00            
ATOM    186  C14 CZ3     2      21.040  14.440  14.580  1.00  0.00            
ATOM    187  H1  CZ3     2      27.710  12.000  19.090  1.00  0.00            
ATOM    188  H2  CZ3     2      26.280  11.370  20.010  1.00  0.00            
ATOM    189  H3  CZ3     2      27.260  10.280  18.910  1.00  0.00            
ATOM    190  H4  CZ3     2      26.650  11.140  16.990  1.00  0.00            
ATOM    191  H5  CZ3     2      25.750  12.570  17.750  1.00  0.00            
ATOM    192  H6  CZ3     2      23.060  10.160  16.580  1.00  0.00            
ATOM    193  H7  CZ3     2      24.140  11.490  16.040  1.00  0.00            
ATOM    194  H8  CZ3     2      20.180  13.170  17.590  1.00  0.00            
ATOM    195  H9  CZ3     2      20.740  13.110  19.350  1.00  0.00            
ATOM    196  H10 CZ3     2      24.100  13.580  21.050  1.00  0.00            
ATOM    197  H11 CZ3     2      22.630  12.730  20.620  1.00  0.00            
ATOM    198  H12 CZ3     2      24.260  12.190  20.050  1.00  0.00            
ATOM    199  H13 CZ3     2      23.910  15.640  20.040  1.00  0.00            
ATOM    200  H14 CZ3     2      23.540  17.110  18.200  1.00  0.00            
ATOM    201  H15 CZ3     2      22.590  16.220  15.940  1.00  0.00            
ATOM    202  H16 CZ3     2      21.830  12.710  15.290  1.00  0.00            
ATOM    203  H17 CZ3     2      23.060  13.820  14.460  1.00  0.00            
ATOM    204  H18 CZ3     2      21.230  15.430  14.130  1.00  0.00            
ATOM    205  H19 CZ3     2      20.660  13.770  13.800  1.00  0.00            
ATOM    206  H20 CZ3     2      20.200  14.600  15.270  1.00  0.00            
TER
ENDMDL
MODEL        1
ATOM      1  H1  GCD     1      24.040  12.540   3.120  1.00  0.00            
ATOM      2  O1  GCD     1      23.580  13.380   3.080  1.00  0.00            
ATOM      3  C1  GCD     1      24.620  14.420   3.230  1.00  0.00            
ATOM      4  H2  GCD     1      24.980  14.640   2.220  1.00  0.00            
ATOM      5  H3  GCD     1      24.210  15.320   3.700  1.00  0.00            
ATOM      6  C2  GCD     1      25.830  13.960   4.020  1.00  0.00            
ATOM      7  H4  GCD     1      25.490  13.540   4.980  1.00  0.00            
ATOM      8  C3  GCD     1      26.890  14.990   4.330  1.00  0.00            
ATOM      9  H5  GCD     1      27.170  15.430   3.360  1.00  0.00            
ATOM     10  C4  GCD     1      28.070  14.360   4.930  1.00  0.00            
ATOM     11  H6  GCD     1      27.850  13.960   5.920  1.00  0.00            
ATOM     12  O2  GCD     1      29.120  15.340   4.980  1.00  0.00            
ATOM     13  H7  GCD     1      29.950  14.850   4.980  1.00  0.00            
ATOM     14  C5  GCD     1      28.620  13.200   4.120  1.00  0.00            
ATOM     15  H8  GCD     1      29.070  13.650   3.220  1.00  0.00            
ATOM     16  O3  GCD     1      29.740  12.550   4.750  1.00  0.00            
ATOM     17  H9  GCD     1      29.530  11.630   4.920  1.00  0.00            
ATOM     18  C6  GCD     1      27.490  12.220   3.780  1.00  0.00            
ATOM     19  O4  GCD     1      26.390  12.920   3.220  1.00  0.00            
ATOM     20  H10 GCD     1      27.840  11.400   3.150  1.00  0.00            
ATOM     21  O5  GCD     1      27.050  11.600   4.980  1.00  0.00            
ATOM     22  C7  GCD     1      26.920  10.170   4.870  1.00  0.00            
ATOM     23  H11 GCD     1      26.720   9.850   3.840  1.00  0.00            
ATOM     24  C8  GCD     1      28.200   9.410   5.500  1.00  0.00            
ATOM     25  H12 GCD     1      28.180   9.810   6.520  1.00  0.00            
ATOM     26  O6  GCD     1      29.490   9.670   4.790  1.00  0.00            
ATOM     27  H13 GCD     1      29.390   9.540   3.840  1.00  0.00            
ATOM     28  C9  GCD     1      27.980   7.930   5.580  1.00  0.00            
ATOM     29  H14 GCD     1      28.030   7.560   4.550  1.00  0.00            
ATOM     30  O7  GCD     1      28.950   7.280   6.390  1.00  0.00            
ATOM     31  H15 GCD     1      28.860   6.330   6.280  1.00  0.00            
ATOM     32  C10 GCD     1      26.620   7.520   6.190  1.00  0.00            
ATOM     33  H16 GCD     1      26.400   6.460   6.020  1.00  0.00            
ATOM     34  O8  GCD     1      25.590   8.370   5.530  1.00  0.00            
ATOM     35  C11 GCD     1      25.720   9.770   5.670  1.00  0.00            
ATOM     36  H17 GCD     1      25.830   9.990   6.740  1.00  0.00            
ATOM     37  C12 GCD     1      24.420  10.420   5.100  1.00  0.00            
ATOM     38  H18 GCD     1      24.450  11.490   5.340  1.00  0.00            
ATOM     39  H19 GCD     1      23.580   9.930   5.600  1.00  0.00            
ATOM     40  O9  GCD     1      24.350  10.250   3.640  1.00  0.00            
ATOM     41  H20 GCD     1      24.150   9.310   3.510  1.00  0.00            
ATOM     42  O10 GCD     1      26.580   7.830   7.590  1.00  0.00            
ATOM     43  C13 GCD     1      26.490   6.760   8.490  1.00  0.00            
ATOM     44  H21 GCD     1      26.970   5.850   8.120  1.00  0.00            
ATOM     45  C14 GCD     1      27.250   7.260   9.630  1.00  0.00            
ATOM     46  H22 GCD     1      26.970   8.280   9.900  1.00  0.00            
ATOM     47  O11 GCD     1      28.670   7.370   9.310  1.00  0.00            
ATOM     48  H23 GCD     1      28.760   7.530   8.360  1.00  0.00            
ATOM     49  C15 GCD     1      27.040   6.350  10.790  1.00  0.00            
ATOM     50  H24 GCD     1      27.460   5.370  10.540  1.00  0.00            
ATOM     51  O12 GCD     1      27.700   6.800  12.010  1.00  0.00            
ATOM     52  H25 GCD     1      27.100   7.200  12.650  1.00  0.00            
ATOM     53  C16 GCD     1      25.570   6.150  11.110  1.00  0.00            
ATOM     54  H26 GCD     1      25.510   5.330  11.820  1.00  0.00            
ATOM     55  O13 GCD     1      24.880   5.780   9.990  1.00  0.00            
ATOM     56  C17 GCD     1      24.970   6.600   8.860  1.00  0.00            
ATOM     57  H27 GCD     1      24.500   7.540   9.180  1.00  0.00            
ATOM     58  C18 GCD     1      24.010   6.230   7.750  1.00  0.00            
ATOM     59  H28 GCD     1      23.970   7.080   7.050  1.00  0.00            
ATOM     60  H29 GCD     1      23.030   6.340   8.230  1.00  0.00            
ATOM     61  O14 GCD     1      24.200   4.950   7.210  1.00  0.00            
ATOM     62  H30 GCD     1      24.300   4.340   7.950  1.00  0.00            
ATOM     63  O15 GCD     1      24.950   7.400  11.550  1.00  0.00            
ATOM     64  C19 GCD     1      24.070   7.330  12.690  1.00  0.00            
ATOM     65  H31 GCD     1      24.060   6.320  13.110  1.00  0.00            
ATOM     66  C20 GCD     1      24.740   8.260  13.750  1.00  0.00            
ATOM     67  H32 GCD     1      24.780   9.260  13.310  1.00  0.00            
ATOM     68  O16 GCD     1      26.090   7.920  14.110  1.00  0.00            
ATOM     69  H33 GCD     1      26.290   8.650  14.720  1.00  0.00            
ATOM     70  C21 GCD     1      23.910   8.280  14.990  1.00  0.00            
ATOM     71  H34 GCD     1      23.970   7.280  15.440  1.00  0.00            
ATOM     72  O17 GCD     1      24.480   9.230  15.990  1.00  0.00            
ATOM     73  H35 GCD     1      24.210  10.140  15.820  1.00  0.00            
ATOM     74  C22 GCD     1      22.460   8.590  14.680  1.00  0.00            
ATOM     75  H36 GCD     1      21.880   8.530  15.610  1.00  0.00            
ATOM     76  O18 GCD     1      21.960   7.710  13.700  1.00  0.00            
ATOM     77  C23 GCD     1      22.660   7.800  12.420  1.00  0.00            
ATOM     78  H37 GCD     1      22.690   8.800  11.970  1.00  0.00            
ATOM     79  C24 GCD     1      21.910   6.830  11.450  1.00  0.00            
ATOM     80  H38 GCD     1      21.960   5.760  11.680  1.00  0.00            
ATOM     81  H39 GCD     1      22.490   6.800  10.530  1.00  0.00            
ATOM     82  O19 GCD     1      20.630   7.310  11.210  1.00  0.00            
ATOM     83  H40 GCD     1      20.160   7.170  12.040  1.00  0.00            
ATOM     84  O20 GCD     1      22.350   9.910  14.240  1.00  0.00            
ATOM     85  C25 GCD     1      21.420  10.870  14.800  1.00  0.00            
ATOM     86  H41 GCD     1      21.060  10.530  15.780  1.00  0.00            
ATOM     87  C26 GCD     1      22.050  12.300  15.030  1.00  0.00            
ATOM     88  H42 GCD     1      22.490  12.640  14.090  1.00  0.00            
ATOM     89  O21 GCD     1      23.100  12.100  15.920  1.00  0.00            
ATOM     90  H43 GCD     1      23.580  12.920  16.070  1.00  0.00            
ATOM     91  C27 GCD     1      21.020  13.280  15.660  1.00  0.00            
ATOM     92  H44 GCD     1      20.580  12.810  16.550  1.00  0.00            
ATOM     93  O22 GCD     1      21.520  14.560  15.910  1.00  0.00            
ATOM     94  H45 GCD     1      21.290  15.200  15.230  1.00  0.00            
ATOM     95  C28 GCD     1      19.850  13.330  14.650  1.00  0.00            
ATOM     96  H46 GCD     1      19.040  13.980  15.000  1.00  0.00            
ATOM     97  O23 GCD     1      19.370  12.020  14.420  1.00  0.00            
ATOM     98  C29 GCD     1      20.280  11.120  13.820  1.00  0.00            
ATOM     99  H47 GCD     1      20.640  11.350  12.810  1.00  0.00            
ATOM    100  C30 GCD     1      19.510   9.860  13.660  1.00  0.00            
ATOM    101  H48 GCD     1      19.040   9.460  14.560  1.00  0.00            
ATOM    102  H49 GCD     1      20.070   9.040  13.200  1.00  0.00            
ATOM    103  O24 GCD     1      18.490  10.120  12.630  1.00  0.00            
ATOM    104  H50 GCD     1      17.820  10.650  13.070  1.00  0.00            
ATOM    105  O25 GCD     1      20.350  13.870  13.430  1.00  0.00            
ATOM    106  C31 GCD     1      19.660  14.940  12.820  1.00  0.00            
ATOM    107  H51 GCD     1      18.700  15.080  13.350  1.00  0.00            
ATOM    108  C32 GCD     1      20.400  16.290  13.030  1.00  0.00            
ATOM    109  H52 GCD     1      21.390  16.260  12.560  1.00  0.00            
ATOM    110  O26 GCD     1      20.570  16.560  14.370  1.00  0.00            
ATOM    111  H53 GCD     1      21.100  17.350  14.510  1.00  0.00            
ATOM    112  C33 GCD     1      19.620  17.380  12.410  1.00  0.00            
ATOM    113  H54 GCD     1      18.610  17.170  12.780  1.00  0.00            
ATOM    114  O27 GCD     1      20.070  18.690  12.630  1.00  0.00            
ATOM    115  H55 GCD     1      20.920  18.780  12.190  1.00  0.00            
ATOM    116  C34 GCD     1      19.370  17.100  10.920  1.00  0.00            
ATOM    117  H56 GCD     1      18.850  17.960  10.490  1.00  0.00            
ATOM    118  O28 GCD     1      18.690  15.870  10.780  1.00  0.00            
ATOM    119  C35 GCD     1      19.450  14.780  11.310  1.00  0.00            
ATOM    120  H57 GCD     1      20.450  14.660  10.870  1.00  0.00            
ATOM    121  C36 GCD     1      18.660  13.470  10.970  1.00  0.00            
ATOM    122  H58 GCD     1      17.610  13.600  11.280  1.00  0.00            
ATOM    123  H59 GCD     1      19.030  12.760  11.730  1.00  0.00            
ATOM    124  O29 GCD     1      18.720  12.960   9.600  1.00  0.00            
ATOM    125  H60 GCD     1      19.470  13.370   9.160  1.00  0.00            
ATOM    126  O30 GCD     1      20.610  17.050  10.190  1.00  0.00            
ATOM    127  C37 GCD     1      21.050  18.250   9.490  1.00  0.00            
ATOM    128  H61 GCD     1      20.410  19.130   9.670  1.00  0.00            
ATOM    129  C38 GCD     1      22.440  18.640   9.960  1.00  0.00            
ATOM    130  H62 GCD     1      23.190  17.870   9.790  1.00  0.00            
ATOM    131  O31 GCD     1      22.450  18.860  11.420  1.00  0.00            
ATOM    132  H63 GCD     1      23.210  18.410  11.810  1.00  0.00            
ATOM    133  C39 GCD     1      23.050  19.810   9.290  1.00  0.00            
ATOM    134  H64 GCD     1      22.380  20.670   9.390  1.00  0.00            
ATOM    135  O32 GCD     1      24.370  20.220   9.740  1.00  0.00            
ATOM    136  H65 GCD     1      24.380  20.090  10.690  1.00  0.00            
ATOM    137  C40 GCD     1      22.970  19.570   7.770  1.00  0.00            
ATOM    138  H66 GCD     1      23.280  20.510   7.300  1.00  0.00            
ATOM    139  O33 GCD     1      21.630  19.210   7.350  1.00  0.00            
ATOM    140  C41 GCD     1      21.030  18.040   7.960  1.00  0.00            
ATOM    141  H67 GCD     1      21.590  17.150   7.650  1.00  0.00            
ATOM    142  C42 GCD     1      19.570  17.950   7.510  1.00  0.00            
ATOM    143  H68 GCD     1      19.140  17.020   7.900  1.00  0.00            
ATOM    144  H69 GCD     1      19.580  17.940   6.410  1.00  0.00            
ATOM    145  O34 GCD     1      18.700  18.940   8.030  1.00  0.00            
ATOM    146  H70 GCD     1      17.910  19.000   7.470  1.00  0.00            
ATOM    147  O35 GCD     1      23.850  18.500   7.500  1.00  0.00            
ATOM    148  C43 GCD     1      24.860  18.800   6.570  1.00  0.00            
ATOM    149  H71 GCD     1      24.950  19.890   6.470  1.00  0.00            
ATOM    150  C44 GCD     1      26.140  18.180   7.150  1.00  0.00            
ATOM    151  H72 GCD     1      25.890  17.150   7.430  1.00  0.00            
ATOM    152  O36 GCD     1      26.520  19.090   8.200  1.00  0.00            
ATOM    153  H73 GCD     1      25.720  19.290   8.710  1.00  0.00            
ATOM    154  C45 GCD     1      27.210  18.050   6.070  1.00  0.00            
ATOM    155  H74 GCD     1      27.670  19.030   5.890  1.00  0.00            
ATOM    156  O37 GCD     1      28.250  17.240   6.580  1.00  0.00            
ATOM    157  H75 GCD     1      28.360  16.500   5.960  1.00  0.00            
ATOM    158  C46 GCD     1      26.710  17.330   4.820  1.00  0.00            
ATOM    159  H76 GCD     1      27.470  17.350   4.040  1.00  0.00            
ATOM    160  O38 GCD     1      26.270  15.980   5.100  1.00  0.00            
ATOM    161  O39 GCD     1      25.600  18.080   4.340  1.00  0.00            
ATOM    162  C47 GCD     1      24.470  18.230   5.190  1.00  0.00            
ATOM    163  H77 GCD     1      23.970  17.270   5.390  1.00  0.00            
ATOM    164  C48 GCD     1      23.470  19.020   4.410  1.00  0.00            
ATOM    165  H78 GCD     1      22.490  18.890   4.890  1.00  0.00            
ATOM    166  H79 GCD     1      23.400  18.470   3.470  1.00  0.00            
ATOM    167  O40 GCD     1      23.900  20.400   4.250  1.00  0.00            
ATOM    168  H80 GCD     1      23.930  20.510   3.290  1.00  0.00            
ATOM    169  C1  CZ3     2      29.390  11.700   9.620  1.00  0.00            
ATOM    170  C2  CZ3     2      28.160  11.010  10.210  1.00  0.00            
ATOM    171  O1  CZ3     2      27.060  11.810   9.780  1.00  0.00            
ATOM    172  C3  CZ3     2      25.790  11.060   9.760  1.00  0.00            
ATOM    173  N1  CZ3     2      24.630  11.910   9.750  1.00  0.00            
ATOM    174  C4  CZ3     2      24.200  12.420  11.030  1.00  0.00            
ATOM    175  O2  CZ3     2      24.710  12.190  12.120  1.00  0.00            
ATOM    176  C5  CZ3     2      22.930  13.250  10.990  1.00  0.00            
ATOM    177  Cl1 CZ3     2      23.170  14.980  10.910  1.00  0.00            
ATOM    178  C6  CZ3     2      23.980  12.250   8.480  1.00  0.00            
ATOM    179  C7  CZ3     2      24.420  13.370   7.830  1.00  0.00            
ATOM    180  C8  CZ3     2      25.590  14.240   8.290  1.00  0.00            
ATOM    181  C9  CZ3     2      23.640  13.830   6.750  1.00  0.00            
ATOM    182  C10 CZ3     2      22.640  13.120   6.130  1.00  0.00            
ATOM    183  C11 CZ3     2      22.220  11.930   6.760  1.00  0.00            
ATOM    184  C12 CZ3     2      22.900  11.460   7.960  1.00  0.00            
ATOM    185  C13 CZ3     2      22.420  10.070   8.540  1.00  0.00            
ATOM    186  C14 CZ3     2      21.210  10.340   9.390  1.00  0.00            
ATOM    187  H1  CZ3     2      30.350  11.230   9.860  1.00  0.00            
ATOM    188  H2  CZ3     2      29.320  11.600   8.530  1.00  0.00            
ATOM    189  H3  CZ3     2      29.420  12.700  10.060  1.00  0.00            
ATOM    190  H4  CZ3     2      28.260  10.880  11.290  1.00  0.00            
ATOM    191  H5  CZ3     2      28.020   9.990   9.810  1.00  0.00            
ATOM    192  H6  CZ3     2      25.680  10.500  10.690  1.00  0.00            
ATOM    193  H7  CZ3     2      25.740  10.420   8.870  1.00  0.00            
ATOM    194  H8  CZ3     2      22.600  13.150  12.030  1.00  0.00            
ATOM    195  H9  CZ3     2      22.120  12.930  10.320  1.00  0.00            
ATOM    196  H10 CZ3     2      25.430  14.420   9.360  1.00  0.00            
ATOM    197  H11 CZ3     2      26.610  13.850   8.150  1.00  0.00            
ATOM    198  H12 CZ3     2      25.640  15.250   7.860  1.00  0.00            
ATOM    199  H13 CZ3     2      23.820  14.800   6.290  1.00  0.00            
ATOM    200  H14 CZ3     2      22.070  13.580   5.320  1.00  0.00            
ATOM    201  H15 CZ3     2      21.390  11.400   6.310  1.00  0.00            
ATOM    202  H16 CZ3     2      23.120   9.470   9.140  1.00  0.00            
ATOM    203  H17 CZ3     2      22.080   9.440   7.710  1.00  0.00            
ATOM    204  H18 CZ3     2      21.570  10.860  10.290  1.00  0.00            
ATOM    205  H19 CZ3     2      20.520  10.950   8.790  1.00  0.00            
ATOM    206  H20 CZ3     2      20.650   9.450   9.700  1.00  0.00            
TER
ENDMDL
MODEL        1
ATOM      1  H1  GCD     1      31.900  14.470   9.380  1.00  0.00            
ATOM      2  O1  GCD     1      32.040  15.320   9.830  1.00  0.00            
ATOM      3  C1  GCD     1      32.110  15.160  11.270  1.00  0.00            
ATOM      4  H2  GCD     1      33.000  14.550  11.460  1.00  0.00            
ATOM      5  H3  GCD     1      32.190  16.150  11.730  1.00  0.00            
ATOM      6  C2  GCD     1      30.970  14.320  11.900  1.00  0.00            
ATOM      7  H4  GCD     1      30.100  14.950  11.680  1.00  0.00            
ATOM      8  C3  GCD     1      31.060  14.150  13.460  1.00  0.00            
ATOM      9  H5  GCD     1      32.030  13.710  13.740  1.00  0.00            
ATOM     10  C4  GCD     1      29.860  13.330  13.960  1.00  0.00            
ATOM     11  H6  GCD     1      28.920  13.850  13.740  1.00  0.00            
ATOM     12  O2  GCD     1      29.940  13.230  15.440  1.00  0.00            
ATOM     13  H7  GCD     1      29.110  12.970  15.840  1.00  0.00            
ATOM     14  C5  GCD     1      29.760  11.990  13.230  1.00  0.00            
ATOM     15  H8  GCD     1      30.620  11.340  13.400  1.00  0.00            
ATOM     16  O3  GCD     1      28.560  11.310  13.620  1.00  0.00            
ATOM     17  H9  GCD     1      27.780  11.640  13.150  1.00  0.00            
ATOM     18  C6  GCD     1      29.670  12.300  11.720  1.00  0.00            
ATOM     19  O4  GCD     1      30.850  13.040  11.290  1.00  0.00            
ATOM     20  H10 GCD     1      29.590  11.350  11.190  1.00  0.00            
ATOM     21  O5  GCD     1      28.440  13.010  11.470  1.00  0.00            
ATOM     22  C7  GCD     1      27.460  12.600  10.500  1.00  0.00            
ATOM     23  H11 GCD     1      27.830  11.710   9.980  1.00  0.00            
ATOM     24  C8  GCD     1      26.060  12.160  11.090  1.00  0.00            
ATOM     25  H12 GCD     1      25.790  13.070  11.640  1.00  0.00            
ATOM     26  O6  GCD     1      26.120  11.080  12.030  1.00  0.00            
ATOM     27  H13 GCD     1      25.210  10.780  12.070  1.00  0.00            
ATOM     28  C9  GCD     1      25.090  11.830   9.880  1.00  0.00            
ATOM     29  H14 GCD     1      25.580  10.970   9.420  1.00  0.00            
ATOM     30  O7  GCD     1      23.760  11.380  10.250  1.00  0.00            
ATOM     31  H15 GCD     1      23.080  11.920   9.830  1.00  0.00            
ATOM     32  C10 GCD     1      25.100  13.020   8.890  1.00  0.00            
ATOM     33  H16 GCD     1      24.580  12.820   7.950  1.00  0.00            
ATOM     34  O8  GCD     1      26.390  13.330   8.450  1.00  0.00            
ATOM     35  C11 GCD     1      27.320  13.710   9.370  1.00  0.00            
ATOM     36  H17 GCD     1      27.130  14.610   9.980  1.00  0.00            
ATOM     37  C12 GCD     1      28.600  14.010   8.710  1.00  0.00            
ATOM     38  H18 GCD     1      28.960  13.180   8.090  1.00  0.00            
ATOM     39  H19 GCD     1      29.400  14.110   9.460  1.00  0.00            
ATOM     40  O9  GCD     1      28.540  15.230   7.850  1.00  0.00            
ATOM     41  H20 GCD     1      27.620  15.390   7.610  1.00  0.00            
ATOM     42  O10 GCD     1      24.480  14.050   9.570  1.00  0.00            
ATOM     43  C13 GCD     1      23.470  14.830   8.900  1.00  0.00            
ATOM     44  H21 GCD     1      23.390  14.570   7.840  1.00  0.00            
ATOM     45  C14 GCD     1      22.120  14.520   9.510  1.00  0.00            
ATOM     46  H22 GCD     1      22.150  14.720  10.580  1.00  0.00            
ATOM     47  O11 GCD     1      21.710  13.190   9.320  1.00  0.00            
ATOM     48  H23 GCD     1      20.850  13.140   9.750  1.00  0.00            
ATOM     49  C15 GCD     1      21.050  15.310   8.810  1.00  0.00            
ATOM     50  H24 GCD     1      21.060  14.940   7.770  1.00  0.00            
ATOM     51  O12 GCD     1      19.740  15.090   9.440  1.00  0.00            
ATOM     52  H25 GCD     1      19.680  15.500  10.310  1.00  0.00            
ATOM     53  C16 GCD     1      21.440  16.790   8.910  1.00  0.00            
ATOM     54  H26 GCD     1      20.730  17.220   8.200  1.00  0.00            
ATOM     55  O13 GCD     1      22.770  17.130   8.490  1.00  0.00            
ATOM     56  C17 GCD     1      23.850  16.310   9.010  1.00  0.00            
ATOM     57  H27 GCD     1      23.960  16.550  10.080  1.00  0.00            
ATOM     58  C18 GCD     1      25.250  16.790   8.390  1.00  0.00            
ATOM     59  H28 GCD     1      26.080  16.470   9.020  1.00  0.00            
ATOM     60  H29 GCD     1      25.320  17.880   8.280  1.00  0.00            
ATOM     61  O14 GCD     1      25.550  16.120   7.130  1.00  0.00            
ATOM     62  H30 GCD     1      24.910  16.550   6.550  1.00  0.00            
ATOM     63  O15 GCD     1      21.290  17.290  10.200  1.00  0.00            
ATOM     64  C19 GCD     1      20.140  18.060  10.630  1.00  0.00            
ATOM     65  H31 GCD     1      19.260  17.880  10.000  1.00  0.00            
ATOM     66  C20 GCD     1      19.660  17.640  11.980  1.00  0.00            
ATOM     67  H32 GCD     1      20.470  17.680  12.720  1.00  0.00            
ATOM     68  O16 GCD     1      19.240  16.280  11.890  1.00  0.00            
ATOM     69  H33 GCD     1      18.680  16.090  12.650  1.00  0.00            
ATOM     70  C21 GCD     1      18.510  18.590  12.410  1.00  0.00            
ATOM     71  H34 GCD     1      17.690  18.530  11.670  1.00  0.00            
ATOM     72  O17 GCD     1      18.100  18.160  13.700  1.00  0.00            
ATOM     73  H35 GCD     1      17.250  18.590  13.850  1.00  0.00            
ATOM     74  C22 GCD     1      19.040  20.010  12.440  1.00  0.00            
ATOM     75  H36 GCD     1      18.260  20.700  12.790  1.00  0.00            
ATOM     76  O18 GCD     1      19.500  20.370  11.130  1.00  0.00            
ATOM     77  C23 GCD     1      20.560  19.560  10.670  1.00  0.00            
ATOM     78  H37 GCD     1      21.450  19.690  11.300  1.00  0.00            
ATOM     79  C24 GCD     1      20.960  20.060   9.240  1.00  0.00            
ATOM     80  H38 GCD     1      21.920  19.580   9.000  1.00  0.00            
ATOM     81  H39 GCD     1      21.160  21.140   9.300  1.00  0.00            
ATOM     82  O19 GCD     1      19.930  19.920   8.300  1.00  0.00            
ATOM     83  H40 GCD     1      19.210  20.470   8.630  1.00  0.00            
ATOM     84  O20 GCD     1      20.110  20.060  13.330  1.00  0.00            
ATOM     85  C25 GCD     1      20.090  21.040  14.430  1.00  0.00            
ATOM     86  H41 GCD     1      19.060  21.390  14.490  1.00  0.00            
ATOM     87  C26 GCD     1      20.460  20.340  15.690  1.00  0.00            
ATOM     88  H42 GCD     1      21.470  19.940  15.590  1.00  0.00            
ATOM     89  O21 GCD     1      19.580  19.260  15.940  1.00  0.00            
ATOM     90  H43 GCD     1      19.140  19.090  15.100  1.00  0.00            
ATOM     91  C27 GCD     1      20.520  21.280  16.860  1.00  0.00            
ATOM     92  H44 GCD     1      19.530  21.740  16.990  1.00  0.00            
ATOM     93  O22 GCD     1      20.950  20.560  18.080  1.00  0.00            
ATOM     94  H45 GCD     1      20.420  19.760  18.100  1.00  0.00            
ATOM     95  C28 GCD     1      21.470  22.380  16.540  1.00  0.00            
ATOM     96  H46 GCD     1      21.450  23.200  17.260  1.00  0.00            
ATOM     97  O23 GCD     1      21.190  23.050  15.240  1.00  0.00            
ATOM     98  C29 GCD     1      21.080  22.170  14.150  1.00  0.00            
ATOM     99  H47 GCD     1      22.010  21.660  13.890  1.00  0.00            
ATOM    100  C30 GCD     1      20.640  23.030  13.010  1.00  0.00            
ATOM    101  H48 GCD     1      20.610  22.460  12.080  1.00  0.00            
ATOM    102  H49 GCD     1      21.330  23.880  12.860  1.00  0.00            
ATOM    103  O24 GCD     1      19.420  23.720  13.170  1.00  0.00            
ATOM    104  H50 GCD     1      19.570  24.300  13.930  1.00  0.00            
ATOM    105  O25 GCD     1      22.830  21.960  16.470  1.00  0.00            
ATOM    106  C31 GCD     1      23.760  22.930  16.910  1.00  0.00            
ATOM    107  H51 GCD     1      23.220  23.780  17.340  1.00  0.00            
ATOM    108  C32 GCD     1      24.570  22.200  18.010  1.00  0.00            
ATOM    109  H52 GCD     1      24.980  21.290  17.550  1.00  0.00            
ATOM    110  O26 GCD     1      23.680  21.820  19.160  1.00  0.00            
ATOM    111  H53 GCD     1      22.900  21.340  18.850  1.00  0.00            
ATOM    112  C33 GCD     1      25.760  23.040  18.450  1.00  0.00            
ATOM    113  H54 GCD     1      25.390  23.930  18.980  1.00  0.00            
ATOM    114  O27 GCD     1      26.590  22.340  19.350  1.00  0.00            
ATOM    115  H55 GCD     1      27.410  22.140  18.890  1.00  0.00            
ATOM    116  C34 GCD     1      26.500  23.580  17.270  1.00  0.00            
ATOM    117  H56 GCD     1      27.250  24.290  17.630  1.00  0.00            
ATOM    118  O28 GCD     1      25.610  24.130  16.290  1.00  0.00            
ATOM    119  C35 GCD     1      24.650  23.250  15.720  1.00  0.00            
ATOM    120  H57 GCD     1      25.070  22.330  15.310  1.00  0.00            
ATOM    121  C36 GCD     1      23.940  24.030  14.560  1.00  0.00            
ATOM    122  H58 GCD     1      23.460  24.900  15.020  1.00  0.00            
ATOM    123  H59 GCD     1      23.270  23.300  14.090  1.00  0.00            
ATOM    124  O29 GCD     1      24.800  24.390  13.460  1.00  0.00            
ATOM    125  H60 GCD     1      25.440  24.950  13.900  1.00  0.00            
ATOM    126  O30 GCD     1      27.150  22.480  16.660  1.00  0.00            
ATOM    127  C37 GCD     1      28.590  22.650  16.380  1.00  0.00            
ATOM    128  H61 GCD     1      29.040  23.640  16.530  1.00  0.00            
ATOM    129  C38 GCD     1      29.360  21.710  17.250  1.00  0.00            
ATOM    130  H62 GCD     1      28.840  20.740  17.300  1.00  0.00            
ATOM    131  O31 GCD     1      29.390  22.180  18.630  1.00  0.00            
ATOM    132  H63 GCD     1      30.170  21.820  19.070  1.00  0.00            
ATOM    133  C39 GCD     1      30.810  21.580  16.810  1.00  0.00            
ATOM    134  H64 GCD     1      31.370  22.520  16.920  1.00  0.00            
ATOM    135  O32 GCD     1      31.550  20.680  17.680  1.00  0.00            
ATOM    136  H65 GCD     1      31.070  19.840  17.730  1.00  0.00            
ATOM    137  C40 GCD     1      30.940  21.240  15.320  1.00  0.00            
ATOM    138  H66 GCD     1      31.990  21.360  15.020  1.00  0.00            
ATOM    139  O33 GCD     1      30.170  22.140  14.580  1.00  0.00            
ATOM    140  C41 GCD     1      28.760  22.170  14.910  1.00  0.00            
ATOM    141  H67 GCD     1      28.340  21.170  14.770  1.00  0.00            
ATOM    142  C42 GCD     1      28.100  23.150  13.900  1.00  0.00            
ATOM    143  H68 GCD     1      28.670  24.090  13.900  1.00  0.00            
ATOM    144  H69 GCD     1      27.080  23.360  14.270  1.00  0.00            
ATOM    145  O34 GCD     1      28.060  22.490  12.600  1.00  0.00            
ATOM    146  H70 GCD     1      28.990  22.460  12.380  1.00  0.00            
ATOM    147  O35 GCD     1      30.550  19.880  15.100  1.00  0.00            
ATOM    148  C43 GCD     1      31.510  18.800  15.110  1.00  0.00            
ATOM    149  H71 GCD     1      32.470  19.240  15.390  1.00  0.00            
ATOM    150  C44 GCD     1      30.970  17.700  16.030  1.00  0.00            
ATOM    151  H72 GCD     1      29.960  17.410  15.730  1.00  0.00            
ATOM    152  O36 GCD     1      30.880  18.190  17.360  1.00  0.00            
ATOM    153  H73 GCD     1      30.760  17.480  18.000  1.00  0.00            
ATOM    154  C45 GCD     1      31.850  16.470  16.010  1.00  0.00            
ATOM    155  H74 GCD     1      32.760  16.870  16.490  1.00  0.00            
ATOM    156  O37 GCD     1      31.290  15.440  16.810  1.00  0.00            
ATOM    157  H75 GCD     1      30.750  14.910  16.210  1.00  0.00            
ATOM    158  C46 GCD     1      32.170  16.060  14.600  1.00  0.00            
ATOM    159  H76 GCD     1      32.990  15.330  14.630  1.00  0.00            
ATOM    160  O38 GCD     1      30.930  15.450  14.050  1.00  0.00            
ATOM    161  O39 GCD     1      32.580  17.180  13.850  1.00  0.00            
ATOM    162  C47 GCD     1      31.620  18.280  13.700  1.00  0.00            
ATOM    163  H77 GCD     1      30.630  17.920  13.390  1.00  0.00            
ATOM    164  C48 GCD     1      32.130  19.330  12.760  1.00  0.00            
ATOM    165  H78 GCD     1      33.130  19.690  13.070  1.00  0.00            
ATOM    166  H79 GCD     1      31.440  20.190  12.780  1.00  0.00            
ATOM    167  O40 GCD     1      32.170  18.800  11.380  1.00  0.00            
ATOM    168  H80 GCD     1      33.030  18.370  11.370  1.00  0.00            
ATOM    169  C1  CZ3     2      22.930  13.770  12.970  1.00  0.00            
ATOM    170  C2  CZ3     2      23.010  15.220  13.630  1.00  0.00            
ATOM    171  O1  CZ3     2      23.370  16.060  12.530  1.00  0.00            
ATOM    172  C3  CZ3     2      23.400  17.440  12.920  1.00  0.00            
ATOM    173  N1  CZ3     2      24.780  17.850  13.400  1.00  0.00            
ATOM    174  C4  CZ3     2      24.960  17.940  14.770  1.00  0.00            
ATOM    175  O2  CZ3     2      24.160  17.650  15.660  1.00  0.00            
ATOM    176  C5  CZ3     2      26.120  18.780  15.250  1.00  0.00            
ATOM    177  Cl1 CZ3     2      26.760  18.370  16.890  1.00  0.00            
ATOM    178  C6  CZ3     2      25.760  18.070  12.400  1.00  0.00            
ATOM    179  C7  CZ3     2      26.860  17.200  12.150  1.00  0.00            
ATOM    180  C8  CZ3     2      27.000  15.860  12.810  1.00  0.00            
ATOM    181  C9  CZ3     2      27.850  17.480  11.240  1.00  0.00            
ATOM    182  C10 CZ3     2      27.880  18.720  10.650  1.00  0.00            
ATOM    183  C11 CZ3     2      26.870  19.620  10.910  1.00  0.00            
ATOM    184  C12 CZ3     2      25.810  19.270  11.750  1.00  0.00            
ATOM    185  C13 CZ3     2      24.870  20.440  11.920  1.00  0.00            
ATOM    186  C14 CZ3     2      24.000  20.570  10.630  1.00  0.00            
ATOM    187  H1  CZ3     2      23.880  13.460  12.510  1.00  0.00            
ATOM    188  H2  CZ3     2      22.710  13.040  13.770  1.00  0.00            
ATOM    189  H3  CZ3     2      22.070  13.690  12.300  1.00  0.00            
ATOM    190  H4  CZ3     2      23.530  15.240  14.590  1.00  0.00            
ATOM    191  H5  CZ3     2      21.940  15.390  13.840  1.00  0.00            
ATOM    192  H6  CZ3     2      22.590  17.640  13.620  1.00  0.00            
ATOM    193  H7  CZ3     2      23.290  18.040  12.010  1.00  0.00            
ATOM    194  H8  CZ3     2      25.820  19.830  15.170  1.00  0.00            
ATOM    195  H9  CZ3     2      26.870  18.410  14.540  1.00  0.00            
ATOM    196  H10 CZ3     2      26.060  15.300  12.700  1.00  0.00            
ATOM    197  H11 CZ3     2      27.710  15.110  12.440  1.00  0.00            
ATOM    198  H12 CZ3     2      27.170  15.910  13.890  1.00  0.00            
ATOM    199  H13 CZ3     2      28.670  16.810  10.980  1.00  0.00            
ATOM    200  H14 CZ3     2      28.740  19.040  10.070  1.00  0.00            
ATOM    201  H15 CZ3     2      26.910  20.540  10.330  1.00  0.00            
ATOM    202  H16 CZ3     2      25.450  21.360  12.050  1.00  0.00            
ATOM    203  H17 CZ3     2      24.190  20.300  12.770  1.00  0.00            
ATOM    204  H18 CZ3     2      24.630  20.760   9.750  1.00  0.00            
ATOM    205  H19 CZ3     2      23.470  19.620  10.510  1.00  0.00            
ATOM    206  H20 CZ3     2      23.320  21.410  10.770  1.00  0.00            
TER
ENDMDL
MODEL        1
ATOM      1  H1  GCD     1      21.410   7.050  21.500  1.00  0.00            
ATOM      2  O1  GCD     1      21.960   7.760  21.150  1.00  0.00            
ATOM      3  C1  GCD     1      21.690   7.970  19.830  1.00  0.00            
ATOM      4  H2  GCD     1      22.440   8.670  19.430  1.00  0.00            
ATOM      5  H3  GCD     1      21.700   7.010  19.300  1.00  0.00            
ATOM      6  C2  GCD     1      20.260   8.370  19.480  1.00  0.00            
ATOM      7  H4  GCD     1      20.180   8.530  18.400  1.00  0.00            
ATOM      8  C3  GCD     1      19.820   9.640  20.230  1.00  0.00            
ATOM      9  H5  GCD     1      19.990   9.460  21.300  1.00  0.00            
ATOM     10  C4  GCD     1      18.420  10.060  19.950  1.00  0.00            
ATOM     11  H6  GCD     1      18.350  10.220  18.860  1.00  0.00            
ATOM     12  O2  GCD     1      18.070  11.260  20.650  1.00  0.00            
ATOM     13  H7  GCD     1      18.790  11.500  21.250  1.00  0.00            
ATOM     14  C5  GCD     1      17.520   8.930  20.420  1.00  0.00            
ATOM     15  H8  GCD     1      17.770   8.850  21.480  1.00  0.00            
ATOM     16  O3  GCD     1      16.160   9.180  20.180  1.00  0.00            
ATOM     17  H9  GCD     1      16.170  10.130  20.030  1.00  0.00            
ATOM     18  C6  GCD     1      17.970   7.650  19.700  1.00  0.00            
ATOM     19  O4  GCD     1      19.370   7.300  19.900  1.00  0.00            
ATOM     20  H10 GCD     1      17.340   6.820  20.020  1.00  0.00            
ATOM     21  O5  GCD     1      17.800   7.860  18.290  1.00  0.00            
ATOM     22  C7  GCD     1      17.170   6.890  17.490  1.00  0.00            
ATOM     23  H11 GCD     1      17.110   5.930  18.020  1.00  0.00            
ATOM     24  C8  GCD     1      15.770   7.430  17.310  1.00  0.00            
ATOM     25  H12 GCD     1      15.830   8.470  16.950  1.00  0.00            
ATOM     26  O6  GCD     1      15.030   7.430  18.480  1.00  0.00            
ATOM     27  H13 GCD     1      15.240   8.210  19.000  1.00  0.00            
ATOM     28  C9  GCD     1      15.060   6.650  16.210  1.00  0.00            
ATOM     29  H14 GCD     1      14.820   5.640  16.560  1.00  0.00            
ATOM     30  O7  GCD     1      13.850   7.340  15.920  1.00  0.00            
ATOM     31  H15 GCD     1      13.260   7.320  16.690  1.00  0.00            
ATOM     32  C10 GCD     1      15.880   6.580  14.930  1.00  0.00            
ATOM     33  H16 GCD     1      15.430   5.880  14.240  1.00  0.00            
ATOM     34  O8  GCD     1      17.060   5.930  15.180  1.00  0.00            
ATOM     35  C11 GCD     1      17.890   6.650  16.170  1.00  0.00            
ATOM     36  H17 GCD     1      18.150   7.600  15.680  1.00  0.00            
ATOM     37  C12 GCD     1      19.250   5.910  16.400  1.00  0.00            
ATOM     38  H18 GCD     1      19.050   4.860  16.650  1.00  0.00            
ATOM     39  H19 GCD     1      19.870   6.320  17.210  1.00  0.00            
ATOM     40  O9  GCD     1      19.970   5.920  15.210  1.00  0.00            
ATOM     41  H20 GCD     1      19.370   5.810  14.470  1.00  0.00            
ATOM     42  O10 GCD     1      16.140   7.940  14.360  1.00  0.00            
ATOM     43  C13 GCD     1      15.930   7.950  12.980  1.00  0.00            
ATOM     44  H21 GCD     1      16.110   7.010  12.430  1.00  0.00            
ATOM     45  C14 GCD     1      14.400   8.330  12.690  1.00  0.00            
ATOM     46  H22 GCD     1      14.210   9.250  13.260  1.00  0.00            
ATOM     47  O11 GCD     1      13.570   7.260  13.220  1.00  0.00            
ATOM     48  H23 GCD     1      13.530   7.320  14.190  1.00  0.00            
ATOM     49  C15 GCD     1      14.150   8.620  11.170  1.00  0.00            
ATOM     50  H24 GCD     1      14.180   7.680  10.610  1.00  0.00            
ATOM     51  O12 GCD     1      12.820   9.230  11.140  1.00  0.00            
ATOM     52  H25 GCD     1      12.870  10.090  11.570  1.00  0.00            
ATOM     53  C16 GCD     1      15.250   9.620  10.640  1.00  0.00            
ATOM     54  H26 GCD     1      15.090   9.700   9.560  1.00  0.00            
ATOM     55  O13 GCD     1      16.510   9.080  10.960  1.00  0.00            
ATOM     56  C17 GCD     1      16.880   8.990  12.370  1.00  0.00            
ATOM     57  H27 GCD     1      16.650   9.940  12.880  1.00  0.00            
ATOM     58  C18 GCD     1      18.300   8.540  12.420  1.00  0.00            
ATOM     59  H28 GCD     1      18.340   7.600  11.860  1.00  0.00            
ATOM     60  H29 GCD     1      18.560   8.350  13.470  1.00  0.00            
ATOM     61  O14 GCD     1      19.220   9.470  11.890  1.00  0.00            
ATOM     62  H30 GCD     1      20.100   9.120  11.740  1.00  0.00            
ATOM     63  O15 GCD     1      15.110  10.850  11.290  1.00  0.00            
ATOM     64  C19 GCD     1      14.320  11.870  10.590  1.00  0.00            
ATOM     65  H31 GCD     1      13.700  11.410   9.810  1.00  0.00            
ATOM     66  C20 GCD     1      13.440  12.590  11.590  1.00  0.00            
ATOM     67  H32 GCD     1      14.160  12.950  12.330  1.00  0.00            
ATOM     68  O16 GCD     1      12.380  11.850  12.140  1.00  0.00            
ATOM     69  H33 GCD     1      12.050  12.340  12.900  1.00  0.00            
ATOM     70  C21 GCD     1      12.930  13.940  11.000  1.00  0.00            
ATOM     71  H34 GCD     1      12.260  13.690  10.160  1.00  0.00            
ATOM     72  O17 GCD     1      12.060  14.710  11.860  1.00  0.00            
ATOM     73  H35 GCD     1      12.530  14.950  12.660  1.00  0.00            
ATOM     74  C22 GCD     1      14.060  14.750  10.420  1.00  0.00            
ATOM     75  H36 GCD     1      13.690  15.660   9.930  1.00  0.00            
ATOM     76  O18 GCD     1      14.730  13.980   9.460  1.00  0.00            
ATOM     77  C23 GCD     1      15.380  12.910  10.020  1.00  0.00            
ATOM     78  H37 GCD     1      16.120  13.190  10.780  1.00  0.00            
ATOM     79  C24 GCD     1      16.130  12.240   8.870  1.00  0.00            
ATOM     80  H38 GCD     1      16.700  11.390   9.260  1.00  0.00            
ATOM     81  H39 GCD     1      16.910  12.940   8.530  1.00  0.00            
ATOM     82  O19 GCD     1      15.240  11.830   7.820  1.00  0.00            
ATOM     83  H40 GCD     1      14.920  12.700   7.560  1.00  0.00            
ATOM     84  O20 GCD     1      14.920  15.180  11.530  1.00  0.00            
ATOM     85  C25 GCD     1      14.540  16.390  12.180  1.00  0.00            
ATOM     86  H41 GCD     1      13.510  16.680  11.920  1.00  0.00            
ATOM     87  C26 GCD     1      14.570  16.210  13.680  1.00  0.00            
ATOM     88  H42 GCD     1      15.530  15.830  14.040  1.00  0.00            
ATOM     89  O21 GCD     1      13.540  15.320  14.040  1.00  0.00            
ATOM     90  H43 GCD     1      13.880  15.000  14.880  1.00  0.00            
ATOM     91  C27 GCD     1      14.280  17.510  14.350  1.00  0.00            
ATOM     92  H44 GCD     1      13.360  17.970  13.960  1.00  0.00            
ATOM     93  O22 GCD     1      14.100  17.360  15.760  1.00  0.00            
ATOM     94  H45 GCD     1      13.140  17.380  15.890  1.00  0.00            
ATOM     95  C28 GCD     1      15.280  18.530  13.930  1.00  0.00            
ATOM     96  H46 GCD     1      14.960  19.460  14.390  1.00  0.00            
ATOM     97  O23 GCD     1      15.210  18.640  12.470  1.00  0.00            
ATOM     98  C29 GCD     1      15.580  17.450  11.830  1.00  0.00            
ATOM     99  H47 GCD     1      16.570  17.250  12.250  1.00  0.00            
ATOM    100  C30 GCD     1      15.740  17.650  10.310  1.00  0.00            
ATOM    101  H48 GCD     1      16.190  16.770   9.830  1.00  0.00            
ATOM    102  H49 GCD     1      16.480  18.450  10.180  1.00  0.00            
ATOM    103  O24 GCD     1      14.510  18.070   9.670  1.00  0.00            
ATOM    104  H50 GCD     1      14.780  18.640   8.950  1.00  0.00            
ATOM    105  O25 GCD     1      16.560  18.130  14.370  1.00  0.00            
ATOM    106  C31 GCD     1      17.290  19.080  15.130  1.00  0.00            
ATOM    107  H51 GCD     1      17.050  20.130  14.900  1.00  0.00            
ATOM    108  C32 GCD     1      17.230  18.740  16.580  1.00  0.00            
ATOM    109  H52 GCD     1      17.390  17.660  16.640  1.00  0.00            
ATOM    110  O26 GCD     1      15.940  18.960  17.100  1.00  0.00            
ATOM    111  H53 GCD     1      15.280  18.380  16.690  1.00  0.00            
ATOM    112  C33 GCD     1      18.260  19.540  17.400  1.00  0.00            
ATOM    113  H54 GCD     1      18.100  20.610  17.210  1.00  0.00            
ATOM    114  O27 GCD     1      18.320  19.170  18.790  1.00  0.00            
ATOM    115  H55 GCD     1      17.530  19.480  19.250  1.00  0.00            
ATOM    116  C34 GCD     1      19.650  19.350  16.790  1.00  0.00            
ATOM    117  H56 GCD     1      20.410  20.060  17.130  1.00  0.00            
ATOM    118  O28 GCD     1      19.550  19.680  15.440  1.00  0.00            
ATOM    119  C35 GCD     1      18.720  18.970  14.550  1.00  0.00            
ATOM    120  H57 GCD     1      19.070  17.930  14.450  1.00  0.00            
ATOM    121  C36 GCD     1      18.830  19.710  13.240  1.00  0.00            
ATOM    122  H58 GCD     1      18.310  19.120  12.480  1.00  0.00            
ATOM    123  H59 GCD     1      19.870  19.680  12.890  1.00  0.00            
ATOM    124  O29 GCD     1      18.390  21.130  13.290  1.00  0.00            
ATOM    125  H60 GCD     1      18.940  21.520  13.980  1.00  0.00            
ATOM    126  O30 GCD     1      20.090  17.990  17.050  1.00  0.00            
ATOM    127  C37 GCD     1      21.410  17.760  17.490  1.00  0.00            
ATOM    128  H61 GCD     1      21.940  18.720  17.460  1.00  0.00            
ATOM    129  C38 GCD     1      21.430  17.250  18.910  1.00  0.00            
ATOM    130  H62 GCD     1      20.810  16.340  18.870  1.00  0.00            
ATOM    131  O31 GCD     1      20.790  18.150  19.780  1.00  0.00            
ATOM    132  H63 GCD     1      20.050  18.470  19.250  1.00  0.00            
ATOM    133  C39 GCD     1      22.850  16.860  19.320  1.00  0.00            
ATOM    134  H64 GCD     1      23.510  17.720  19.160  1.00  0.00            
ATOM    135  O32 GCD     1      22.980  16.560  20.700  1.00  0.00            
ATOM    136  H65 GCD     1      22.320  15.910  20.990  1.00  0.00            
ATOM    137  C40 GCD     1      23.250  15.650  18.480  1.00  0.00            
ATOM    138  H66 GCD     1      24.220  15.240  18.770  1.00  0.00            
ATOM    139  O33 GCD     1      23.350  16.190  17.140  1.00  0.00            
ATOM    140  C41 GCD     1      22.060  16.700  16.670  1.00  0.00            
ATOM    141  H67 GCD     1      21.350  15.870  16.550  1.00  0.00            
ATOM    142  C42 GCD     1      22.360  17.280  15.230  1.00  0.00            
ATOM    143  H68 GCD     1      21.500  17.760  14.750  1.00  0.00            
ATOM    144  H69 GCD     1      22.620  16.450  14.570  1.00  0.00            
ATOM    145  O34 GCD     1      23.440  18.190  15.130  1.00  0.00            
ATOM    146  H70 GCD     1      24.110  17.650  15.560  1.00  0.00            
ATOM    147  O35 GCD     1      22.240  14.620  18.500  1.00  0.00            
ATOM    148  C43 GCD     1      22.470  13.650  19.560  1.00  0.00            
ATOM    149  H71 GCD     1      23.300  14.020  20.180  1.00  0.00            
ATOM    150  C44 GCD     1      21.270  13.530  20.600  1.00  0.00            
ATOM    151  H72 GCD     1      20.380  13.380  19.970  1.00  0.00            
ATOM    152  O36 GCD     1      21.200  14.660  21.400  1.00  0.00            
ATOM    153  H73 GCD     1      20.320  14.590  21.790  1.00  0.00            
ATOM    154  C45 GCD     1      21.390  12.330  21.460  1.00  0.00            
ATOM    155  H74 GCD     1      22.210  12.530  22.160  1.00  0.00            
ATOM    156  O37 GCD     1      20.190  12.180  22.280  1.00  0.00            
ATOM    157  H75 GCD     1      20.270  12.780  23.040  1.00  0.00            
ATOM    158  C46 GCD     1      21.740  11.110  20.670  1.00  0.00            
ATOM    159  H76 GCD     1      22.030  10.320  21.360  1.00  0.00            
ATOM    160  O38 GCD     1      20.690  10.660  19.810  1.00  0.00            
ATOM    161  O39 GCD     1      22.940  11.350  19.910  1.00  0.00            
ATOM    162  C47 GCD     1      22.810  12.330  18.890  1.00  0.00            
ATOM    163  H77 GCD     1      21.880  12.140  18.330  1.00  0.00            
ATOM    164  C48 GCD     1      23.960  12.250  17.980  1.00  0.00            
ATOM    165  H78 GCD     1      23.580  12.470  16.980  1.00  0.00            
ATOM    166  H79 GCD     1      24.270  11.190  17.920  1.00  0.00            
ATOM    167  O40 GCD     1      25.120  12.990  18.430  1.00  0.00            
ATOM    168  H80 GCD     1      25.400  12.800  19.330  1.00  0.00            
ATOM    169  C1  CZ3     2      16.570  15.940  19.410  1.00  0.00            
ATOM    170  C2  CZ3     2      17.920  15.260  19.170  1.00  0.00            
ATOM    171  O1  CZ3     2      17.850  14.380  17.940  1.00  0.00            
ATOM    172  C3  CZ3     2      18.910  13.390  17.720  1.00  0.00            
ATOM    173  N1  CZ3     2      18.670  12.740  16.470  1.00  0.00            
ATOM    174  C4  CZ3     2      17.560  11.960  16.380  1.00  0.00            
ATOM    175  O2  CZ3     2      16.870  11.750  17.350  1.00  0.00            
ATOM    176  C5  CZ3     2      17.270  11.220  15.100  1.00  0.00            
ATOM    177  Cl1 CZ3     2      15.600  11.700  14.470  1.00  0.00            
ATOM    178  C6  CZ3     2      19.610  12.870  15.380  1.00  0.00            
ATOM    179  C7  CZ3     2      19.570  14.030  14.610  1.00  0.00            
ATOM    180  C8  CZ3     2      18.430  15.040  14.750  1.00  0.00            
ATOM    181  C9  CZ3     2      20.560  14.220  13.560  1.00  0.00            
ATOM    182  C10 CZ3     2      21.630  13.380  13.480  1.00  0.00            
ATOM    183  C11 CZ3     2      21.630  12.220  14.210  1.00  0.00            
ATOM    184  C12 CZ3     2      20.650  11.960  15.190  1.00  0.00            
ATOM    185  C13 CZ3     2      20.900  10.750  15.990  1.00  0.00            
ATOM    186  C14 CZ3     2      20.570   9.410  15.320  1.00  0.00            
ATOM    187  H1  CZ3     2      15.750  15.240  19.640  1.00  0.00            
ATOM    188  H2  CZ3     2      16.580  16.740  20.160  1.00  0.00            
ATOM    189  H3  CZ3     2      16.250  16.520  18.540  1.00  0.00            
ATOM    190  H4  CZ3     2      18.100  14.630  20.050  1.00  0.00            
ATOM    191  H5  CZ3     2      18.660  16.070  19.150  1.00  0.00            
ATOM    192  H6  CZ3     2      18.700  12.670  18.520  1.00  0.00            
ATOM    193  H7  CZ3     2      19.920  13.830  17.660  1.00  0.00            
ATOM    194  H8  CZ3     2      17.340  10.160  15.370  1.00  0.00            
ATOM    195  H9  CZ3     2      17.900  11.510  14.250  1.00  0.00            
ATOM    196  H10 CZ3     2      18.660  15.890  15.410  1.00  0.00            
ATOM    197  H11 CZ3     2      18.110  15.510  13.810  1.00  0.00            
ATOM    198  H12 CZ3     2      17.540  14.540  15.130  1.00  0.00            
ATOM    199  H13 CZ3     2      20.590  15.140  12.980  1.00  0.00            
ATOM    200  H14 CZ3     2      22.420  13.540  12.740  1.00  0.00            
ATOM    201  H15 CZ3     2      22.450  11.550  13.990  1.00  0.00            
ATOM    202  H16 CZ3     2      20.370  10.660  16.940  1.00  0.00            
ATOM    203  H17 CZ3     2      21.950  10.680  16.300  1.00  0.00            
ATOM    204  H18 CZ3     2      20.870   9.420  14.260  1.00  0.00            
ATOM    205  H19 CZ3     2      21.150   8.620  15.810  1.00  0.00            
ATOM    206  H20 CZ3     2      19.500   9.180  15.430  1.00  0.00            
TER
ENDMDL
MODEL        1
ATOM      1  H1  GCD     1      18.460   6.970  21.060  1.00  0.00            
ATOM      2  O1  GCD     1      19.360   7.320  21.110  1.00  0.00            
ATOM      3  C1  GCD     1      19.690   7.800  19.760  1.00  0.00            
ATOM      4  H2  GCD     1      20.600   8.420  19.770  1.00  0.00            
ATOM      5  H3  GCD     1      19.840   6.970  19.060  1.00  0.00            
ATOM      6  C2  GCD     1      18.560   8.540  19.030  1.00  0.00            
ATOM      7  H4  GCD     1      18.890   8.770  18.010  1.00  0.00            
ATOM      8  C3  GCD     1      17.910   9.790  19.710  1.00  0.00            
ATOM      9  H5  GCD     1      17.670   9.510  20.750  1.00  0.00            
ATOM     10  C4  GCD     1      16.610  10.170  19.140  1.00  0.00            
ATOM     11  H6  GCD     1      16.770  10.660  18.170  1.00  0.00            
ATOM     12  O2  GCD     1      15.970  11.150  20.000  1.00  0.00            
ATOM     13  H7  GCD     1      16.690  11.760  20.170  1.00  0.00            
ATOM     14  C5  GCD     1      15.640   9.010  18.890  1.00  0.00            
ATOM     15  H8  GCD     1      15.370   8.570  19.860  1.00  0.00            
ATOM     16  O3  GCD     1      14.510   9.610  18.280  1.00  0.00            
ATOM     17  H9  GCD     1      14.530  10.450  18.750  1.00  0.00            
ATOM     18  C6  GCD     1      16.360   8.000  18.100  1.00  0.00            
ATOM     19  O4  GCD     1      17.540   7.580  18.800  1.00  0.00            
ATOM     20  H10 GCD     1      15.680   7.140  18.040  1.00  0.00            
ATOM     21  O5  GCD     1      16.770   8.530  16.810  1.00  0.00            
ATOM     22  C7  GCD     1      16.510   7.640  15.770  1.00  0.00            
ATOM     23  H11 GCD     1      16.540   6.580  16.060  1.00  0.00            
ATOM     24  C8  GCD     1      15.120   7.940  15.210  1.00  0.00            
ATOM     25  H12 GCD     1      15.210   9.030  15.070  1.00  0.00            
ATOM     26  O6  GCD     1      14.080   7.600  16.100  1.00  0.00            
ATOM     27  H13 GCD     1      13.950   8.400  16.620  1.00  0.00            
ATOM     28  C9  GCD     1      14.690   7.290  13.820  1.00  0.00            
ATOM     29  H14 GCD     1      14.570   6.260  14.180  1.00  0.00            
ATOM     30  O7  GCD     1      13.510   8.010  13.260  1.00  0.00            
ATOM     31  H15 GCD     1      12.740   7.970  13.830  1.00  0.00            
ATOM     32  C10 GCD     1      15.910   7.480  12.860  1.00  0.00            
ATOM     33  H16 GCD     1      15.740   6.850  11.980  1.00  0.00            
ATOM     34  O8  GCD     1      17.090   6.950  13.590  1.00  0.00            
ATOM     35  C11 GCD     1      17.510   7.850  14.680  1.00  0.00            
ATOM     36  H17 GCD     1      17.460   8.900  14.390  1.00  0.00            
ATOM     37  C12 GCD     1      18.900   7.420  15.090  1.00  0.00            
ATOM     38  H18 GCD     1      18.890   6.350  15.370  1.00  0.00            
ATOM     39  H19 GCD     1      19.170   8.150  15.860  1.00  0.00            
ATOM     40  O9  GCD     1      19.690   7.670  13.940  1.00  0.00            
ATOM     41  H20 GCD     1      19.500   6.970  13.300  1.00  0.00            
ATOM     42  O10 GCD     1      16.100   8.830  12.460  1.00  0.00            
ATOM     43  C13 GCD     1      16.170   9.050  11.040  1.00  0.00            
ATOM     44  H21 GCD     1      16.530   8.160  10.510  1.00  0.00            
ATOM     45  C14 GCD     1      14.890   9.650  10.440  1.00  0.00            
ATOM     46  H22 GCD     1      14.690  10.470  11.140  1.00  0.00            
ATOM     47  O11 GCD     1      13.870   8.730  10.560  1.00  0.00            
ATOM     48  H23 GCD     1      13.900   8.350  11.440  1.00  0.00            
ATOM     49  C15 GCD     1      15.050  10.220   9.020  1.00  0.00            
ATOM     50  H24 GCD     1      15.460   9.430   8.360  1.00  0.00            
ATOM     51  O12 GCD     1      13.830  10.740   8.500  1.00  0.00            
ATOM     52  H25 GCD     1      13.660  11.650   8.780  1.00  0.00            
ATOM     53  C16 GCD     1      16.130  11.270   9.050  1.00  0.00            
ATOM     54  H26 GCD     1      16.430  11.620   8.060  1.00  0.00            
ATOM     55  O13 GCD     1      17.320  10.700   9.600  1.00  0.00            
ATOM     56  C17 GCD     1      17.190  10.180  10.960  1.00  0.00            
ATOM     57  H27 GCD     1      16.780  10.960  11.610  1.00  0.00            
ATOM     58  C18 GCD     1      18.520   9.680  11.360  1.00  0.00            
ATOM     59  H28 GCD     1      18.680   8.660  11.010  1.00  0.00            
ATOM     60  H29 GCD     1      18.500   9.570  12.450  1.00  0.00            
ATOM     61  O14 GCD     1      19.600  10.640  11.210  1.00  0.00            
ATOM     62  H30 GCD     1      20.440  10.220  11.410  1.00  0.00            
ATOM     63  O15 GCD     1      15.680  12.360   9.850  1.00  0.00            
ATOM     64  C19 GCD     1      15.490  13.600   9.110  1.00  0.00            
ATOM     65  H31 GCD     1      15.550  13.340   8.040  1.00  0.00            
ATOM     66  C20 GCD     1      14.220  14.280   9.560  1.00  0.00            
ATOM     67  H32 GCD     1      14.270  14.470  10.640  1.00  0.00            
ATOM     68  O16 GCD     1      13.110  13.460   9.240  1.00  0.00            
ATOM     69  H33 GCD     1      12.270  13.750   9.620  1.00  0.00            
ATOM     70  C21 GCD     1      14.130  15.620   8.840  1.00  0.00            
ATOM     71  H34 GCD     1      14.150  15.490   7.750  1.00  0.00            
ATOM     72  O17 GCD     1      12.980  16.440   9.280  1.00  0.00            
ATOM     73  H35 GCD     1      13.250  17.030   9.990  1.00  0.00            
ATOM     74  C22 GCD     1      15.410  16.490   9.070  1.00  0.00            
ATOM     75  H36 GCD     1      15.330  17.310   8.360  1.00  0.00            
ATOM     76  O18 GCD     1      16.560  15.720   8.770  1.00  0.00            
ATOM     77  C23 GCD     1      16.690  14.530   9.540  1.00  0.00            
ATOM     78  H37 GCD     1      16.600  14.670  10.630  1.00  0.00            
ATOM     79  C24 GCD     1      18.100  13.980   9.310  1.00  0.00            
ATOM     80  H38 GCD     1      18.260  13.080   9.920  1.00  0.00            
ATOM     81  H39 GCD     1      18.830  14.740   9.620  1.00  0.00            
ATOM     82  O19 GCD     1      18.370  13.880   7.910  1.00  0.00            
ATOM     83  H40 GCD     1      17.800  14.560   7.540  1.00  0.00            
ATOM     84  O20 GCD     1      15.450  17.000  10.450  1.00  0.00            
ATOM     85  C25 GCD     1      15.660  18.400  10.570  1.00  0.00            
ATOM     86  H41 GCD     1      15.390  19.020   9.710  1.00  0.00            
ATOM     87  C26 GCD     1      14.650  18.840  11.610  1.00  0.00            
ATOM     88  H42 GCD     1      14.830  18.300  12.540  1.00  0.00            
ATOM     89  O21 GCD     1      13.280  18.750  11.060  1.00  0.00            
ATOM     90  H43 GCD     1      12.650  18.890  11.770  1.00  0.00            
ATOM     91  C27 GCD     1      14.920  20.220  12.110  1.00  0.00            
ATOM     92  H44 GCD     1      14.720  21.000  11.370  1.00  0.00            
ATOM     93  O22 GCD     1      14.040  20.610  13.170  1.00  0.00            
ATOM     94  H45 GCD     1      14.220  20.090  13.960  1.00  0.00            
ATOM     95  C28 GCD     1      16.390  20.380  12.360  1.00  0.00            
ATOM     96  H46 GCD     1      16.580  21.440  12.560  1.00  0.00            
ATOM     97  O23 GCD     1      17.070  20.070  11.120  1.00  0.00            
ATOM     98  C29 GCD     1      17.070  18.640  10.880  1.00  0.00            
ATOM     99  H47 GCD     1      17.310  18.090  11.800  1.00  0.00            
ATOM    100  C30 GCD     1      18.070  18.170   9.870  1.00  0.00            
ATOM    101  H48 GCD     1      18.100  17.070   9.850  1.00  0.00            
ATOM    102  H49 GCD     1      19.110  18.420  10.090  1.00  0.00            
ATOM    103  O24 GCD     1      17.650  18.540   8.530  1.00  0.00            
ATOM    104  H50 GCD     1      17.430  19.480   8.630  1.00  0.00            
ATOM    105  O25 GCD     1      16.820  19.570  13.460  1.00  0.00            
ATOM    106  C31 GCD     1      17.630  20.240  14.440  1.00  0.00            
ATOM    107  H51 GCD     1      17.410  21.320  14.430  1.00  0.00            
ATOM    108  C32 GCD     1      17.140  19.730  15.850  1.00  0.00            
ATOM    109  H52 GCD     1      17.070  18.630  15.860  1.00  0.00            
ATOM    110  O26 GCD     1      15.830  20.170  16.030  1.00  0.00            
ATOM    111  H53 GCD     1      15.330  19.530  15.510  1.00  0.00            
ATOM    112  C33 GCD     1      18.070  20.180  17.030  1.00  0.00            
ATOM    113  H54 GCD     1      18.040  21.270  17.130  1.00  0.00            
ATOM    114  O27 GCD     1      17.690  19.580  18.280  1.00  0.00            
ATOM    115  H55 GCD     1      16.740  19.560  18.460  1.00  0.00            
ATOM    116  C34 GCD     1      19.510  19.840  16.690  1.00  0.00            
ATOM    117  H56 GCD     1      20.220  20.270  17.400  1.00  0.00            
ATOM    118  O28 GCD     1      19.890  20.330  15.380  1.00  0.00            
ATOM    119  C35 GCD     1      19.100  19.870  14.230  1.00  0.00            
ATOM    120  H57 GCD     1      19.060  18.790  14.050  1.00  0.00            
ATOM    121  C36 GCD     1      19.630  20.450  12.920  1.00  0.00            
ATOM    122  H58 GCD     1      19.310  19.910  12.020  1.00  0.00            
ATOM    123  H59 GCD     1      20.710  20.290  12.900  1.00  0.00            
ATOM    124  O29 GCD     1      19.490  21.850  12.710  1.00  0.00            
ATOM    125  H60 GCD     1      20.050  22.320  13.340  1.00  0.00            
ATOM    126  O30 GCD     1      19.620  18.440  16.750  1.00  0.00            
ATOM    127  C37 GCD     1      20.800  17.840  17.380  1.00  0.00            
ATOM    128  H61 GCD     1      21.560  18.630  17.360  1.00  0.00            
ATOM    129  C38 GCD     1      20.460  17.540  18.810  1.00  0.00            
ATOM    130  H62 GCD     1      19.590  16.870  18.790  1.00  0.00            
ATOM    131  O31 GCD     1      20.140  18.700  19.530  1.00  0.00            
ATOM    132  H63 GCD     1      19.380  19.120  19.130  1.00  0.00            
ATOM    133  C39 GCD     1      21.630  16.830  19.460  1.00  0.00            
ATOM    134  H64 GCD     1      22.470  17.540  19.370  1.00  0.00            
ATOM    135  O32 GCD     1      21.460  16.590  20.880  1.00  0.00            
ATOM    136  H65 GCD     1      20.650  16.070  20.890  1.00  0.00            
ATOM    137  C40 GCD     1      22.000  15.610  18.680  1.00  0.00            
ATOM    138  H66 GCD     1      22.940  15.210  19.090  1.00  0.00            
ATOM    139  O33 GCD     1      22.270  15.960  17.280  1.00  0.00            
ATOM    140  C41 GCD     1      21.180  16.570  16.620  1.00  0.00            
ATOM    141  H67 GCD     1      20.280  15.940  16.670  1.00  0.00            
ATOM    142  C42 GCD     1      21.650  16.850  15.160  1.00  0.00            
ATOM    143  H68 GCD     1      20.880  17.360  14.570  1.00  0.00            
ATOM    144  H69 GCD     1      22.000  15.930  14.680  1.00  0.00            
ATOM    145  O34 GCD     1      22.720  17.840  15.180  1.00  0.00            
ATOM    146  H70 GCD     1      23.400  17.420  15.720  1.00  0.00            
ATOM    147  O35 GCD     1      20.980  14.590  18.700  1.00  0.00            
ATOM    148  C43 GCD     1      20.920  13.660  19.850  1.00  0.00            
ATOM    149  H71 GCD     1      21.610  14.000  20.640  1.00  0.00            
ATOM    150  C44 GCD     1      19.510  13.730  20.400  1.00  0.00            
ATOM    151  H72 GCD     1      18.790  13.660  19.580  1.00  0.00            
ATOM    152  O36 GCD     1      19.200  14.960  21.030  1.00  0.00            
ATOM    153  H73 GCD     1      18.390  14.830  21.530  1.00  0.00            
ATOM    154  C45 GCD     1      19.110  12.550  21.300  1.00  0.00            
ATOM    155  H74 GCD     1      19.580  12.670  22.280  1.00  0.00            
ATOM    156  O37 GCD     1      17.720  12.470  21.530  1.00  0.00            
ATOM    157  H75 GCD     1      17.540  11.690  22.070  1.00  0.00            
ATOM    158  C46 GCD     1      19.580  11.220  20.690  1.00  0.00            
ATOM    159  H76 GCD     1      19.490  10.430  21.440  1.00  0.00            
ATOM    160  O38 GCD     1      18.780  10.950  19.580  1.00  0.00            
ATOM    161  O39 GCD     1      20.940  11.290  20.350  1.00  0.00            
ATOM    162  C47 GCD     1      21.250  12.250  19.330  1.00  0.00            
ATOM    163  H77 GCD     1      20.670  12.120  18.410  1.00  0.00            
ATOM    164  C48 GCD     1      22.760  12.140  19.000  1.00  0.00            
ATOM    165  H78 GCD     1      23.100  13.010  18.430  1.00  0.00            
ATOM    166  H79 GCD     1      22.990  11.250  18.390  1.00  0.00            
ATOM    167  O40 GCD     1      23.400  12.060  20.260  1.00  0.00            
ATOM    168  H80 GCD     1      22.750  11.560  20.770  1.00  0.00            
ATOM    169  C1  CZ3     2      15.210  17.550  18.210  1.00  0.00            
ATOM    170  C2  CZ3     2      16.520  16.730  18.070  1.00  0.00            
ATOM    171  O1  CZ3     2      16.270  15.600  17.200  1.00  0.00            
ATOM    172  C3  CZ3     2      17.160  14.520  17.290  1.00  0.00            
ATOM    173  N1  CZ3     2      17.320  13.840  15.960  1.00  0.00            
ATOM    174  C4  CZ3     2      16.430  12.840  15.520  1.00  0.00            
ATOM    175  O2  CZ3     2      15.630  12.270  16.210  1.00  0.00            
ATOM    176  C5  CZ3     2      16.530  12.380  14.070  1.00  0.00            
ATOM    177  Cl1 CZ3     2      14.900  12.150  13.380  1.00  0.00            
ATOM    178  C6  CZ3     2      18.160  14.400  15.050  1.00  0.00            
ATOM    179  C7  CZ3     2      17.690  15.290  14.090  1.00  0.00            
ATOM    180  C8  CZ3     2      16.320  15.870  14.100  1.00  0.00            
ATOM    181  C9  CZ3     2      18.520  15.560  13.020  1.00  0.00            
ATOM    182  C10 CZ3     2      19.820  15.050  12.970  1.00  0.00            
ATOM    183  C11 CZ3     2      20.280  14.160  13.870  1.00  0.00            
ATOM    184  C12 CZ3     2      19.460  13.820  14.940  1.00  0.00            
ATOM    185  C13 CZ3     2      19.990  12.950  16.060  1.00  0.00            
ATOM    186  C14 CZ3     2      19.970  11.470  15.700  1.00  0.00            
ATOM    187  H1  CZ3     2      14.810  17.760  17.210  1.00  0.00            
ATOM    188  H2  CZ3     2      14.560  16.950  18.850  1.00  0.00            
ATOM    189  H3  CZ3     2      15.360  18.510  18.720  1.00  0.00            
ATOM    190  H4  CZ3     2      16.860  16.400  19.060  1.00  0.00            
ATOM    191  H5  CZ3     2      17.260  17.400  17.610  1.00  0.00            
ATOM    192  H6  CZ3     2      16.770  13.760  17.980  1.00  0.00            
ATOM    193  H7  CZ3     2      18.140  14.810  17.680  1.00  0.00            
ATOM    194  H8  CZ3     2      16.880  11.340  14.160  1.00  0.00            
ATOM    195  H9  CZ3     2      17.160  12.950  13.380  1.00  0.00            
ATOM    196  H10 CZ3     2      16.210  16.540  14.970  1.00  0.00            
ATOM    197  H11 CZ3     2      16.150  16.490  13.220  1.00  0.00            
ATOM    198  H12 CZ3     2      15.460  15.190  14.040  1.00  0.00            
ATOM    199  H13 CZ3     2      18.220  16.220  12.200  1.00  0.00            
ATOM    200  H14 CZ3     2      20.510  15.290  12.170  1.00  0.00            
ATOM    201  H15 CZ3     2      21.290  13.760  13.760  1.00  0.00            
ATOM    202  H16 CZ3     2      19.460  13.070  17.010  1.00  0.00            
ATOM    203  H17 CZ3     2      21.000  13.310  16.280  1.00  0.00            
ATOM    204  H18 CZ3     2      20.440  11.330  14.720  1.00  0.00            
ATOM    205  H19 CZ3     2      20.570  10.880  16.400  1.00  0.00            
ATOM    206  H20 CZ3     2      18.950  11.130  15.520  1.00  0.00            
TER
ENDMDL
MODEL        1
ATOM      1  H1  GCD     1      24.370   7.860   8.990  1.00  0.00            
ATOM      2  O1  GCD     1      23.410   7.770   9.030  1.00  0.00            
ATOM      3  C1  GCD     1      23.060   7.580  10.440  1.00  0.00            
ATOM      4  H2  GCD     1      21.990   7.740  10.600  1.00  0.00            
ATOM      5  H3  GCD     1      23.270   6.560  10.790  1.00  0.00            
ATOM      6  C2  GCD     1      23.770   8.610  11.330  1.00  0.00            
ATOM      7  H4  GCD     1      23.280   8.470  12.300  1.00  0.00            
ATOM      8  C3  GCD     1      23.680  10.060  10.820  1.00  0.00            
ATOM      9  H5  GCD     1      24.250  10.170   9.900  1.00  0.00            
ATOM     10  C4  GCD     1      24.470  11.010  11.770  1.00  0.00            
ATOM     11  H6  GCD     1      23.900  10.970  12.710  1.00  0.00            
ATOM     12  O2  GCD     1      24.430  12.320  11.180  1.00  0.00            
ATOM     13  H7  GCD     1      23.630  12.100  10.680  1.00  0.00            
ATOM     14  C5  GCD     1      25.920  10.580  11.860  1.00  0.00            
ATOM     15  H8  GCD     1      26.410  10.530  10.880  1.00  0.00            
ATOM     16  O3  GCD     1      26.680  11.460  12.740  1.00  0.00            
ATOM     17  H9  GCD     1      26.340  12.360  12.590  1.00  0.00            
ATOM     18  C6  GCD     1      25.900   9.170  12.280  1.00  0.00            
ATOM     19  O4  GCD     1      25.150   8.350  11.420  1.00  0.00            
ATOM     20  H10 GCD     1      26.930   8.810  12.270  1.00  0.00            
ATOM     21  O5  GCD     1      25.350   9.060  13.600  1.00  0.00            
ATOM     22  C7  GCD     1      26.120   8.630  14.710  1.00  0.00            
ATOM     23  H11 GCD     1      27.190   8.630  14.460  1.00  0.00            
ATOM     24  C8  GCD     1      25.950   9.600  15.850  1.00  0.00            
ATOM     25  H12 GCD     1      24.890   9.680  16.100  1.00  0.00            
ATOM     26  O6  GCD     1      26.540  10.900  15.510  1.00  0.00            
ATOM     27  H13 GCD     1      26.300  11.070  14.590  1.00  0.00            
ATOM     28  C9  GCD     1      26.660   9.020  17.070  1.00  0.00            
ATOM     29  H14 GCD     1      27.740   8.940  16.910  1.00  0.00            
ATOM     30  O7  GCD     1      26.470   9.910  18.220  1.00  0.00            
ATOM     31  H15 GCD     1      27.090  10.640  18.160  1.00  0.00            
ATOM     32  C10 GCD     1      26.170   7.640  17.370  1.00  0.00            
ATOM     33  H16 GCD     1      26.660   7.240  18.260  1.00  0.00            
ATOM     34  O8  GCD     1      26.400   6.750  16.230  1.00  0.00            
ATOM     35  C11 GCD     1      25.680   7.190  15.040  1.00  0.00            
ATOM     36  H17 GCD     1      24.580   7.180  15.090  1.00  0.00            
ATOM     37  C12 GCD     1      26.110   6.330  13.920  1.00  0.00            
ATOM     38  H18 GCD     1      25.690   6.640  12.960  1.00  0.00            
ATOM     39  H19 GCD     1      25.640   5.360  14.110  1.00  0.00            
ATOM     40  O9  GCD     1      27.580   6.140  13.750  1.00  0.00            
ATOM     41  H20 GCD     1      28.080   6.610  14.430  1.00  0.00            
ATOM     42  O10 GCD     1      24.800   7.700  17.760  1.00  0.00            
ATOM     43  C13 GCD     1      24.420   6.850  18.870  1.00  0.00            
ATOM     44  H21 GCD     1      25.100   5.990  18.940  1.00  0.00            
ATOM     45  C14 GCD     1      24.430   7.620  20.200  1.00  0.00            
ATOM     46  H22 GCD     1      23.600   8.340  20.120  1.00  0.00            
ATOM     47  O11 GCD     1      25.750   8.240  20.440  1.00  0.00            
ATOM     48  H23 GCD     1      26.040   8.860  19.760  1.00  0.00            
ATOM     49  C15 GCD     1      23.970   6.620  21.360  1.00  0.00            
ATOM     50  H24 GCD     1      24.770   5.860  21.380  1.00  0.00            
ATOM     51  O12 GCD     1      23.930   7.290  22.680  1.00  0.00            
ATOM     52  H25 GCD     1      24.820   7.350  23.050  1.00  0.00            
ATOM     53  C16 GCD     1      22.620   5.940  21.040  1.00  0.00            
ATOM     54  H26 GCD     1      22.390   5.190  21.800  1.00  0.00            
ATOM     55  O13 GCD     1      22.710   5.340  19.760  1.00  0.00            
ATOM     56  C17 GCD     1      23.030   6.200  18.640  1.00  0.00            
ATOM     57  H27 GCD     1      22.230   6.950  18.520  1.00  0.00            
ATOM     58  C18 GCD     1      22.990   5.170  17.480  1.00  0.00            
ATOM     59  H28 GCD     1      23.290   5.680  16.560  1.00  0.00            
ATOM     60  H29 GCD     1      22.050   4.620  17.360  1.00  0.00            
ATOM     61  O14 GCD     1      24.020   4.190  17.720  1.00  0.00            
ATOM     62  H30 GCD     1      23.710   3.680  18.470  1.00  0.00            
ATOM     63  O15 GCD     1      21.490   6.800  21.030  1.00  0.00            
ATOM     64  C19 GCD     1      20.570   6.680  22.120  1.00  0.00            
ATOM     65  H31 GCD     1      20.970   6.020  22.900  1.00  0.00            
ATOM     66  C20 GCD     1      20.370   8.090  22.630  1.00  0.00            
ATOM     67  H32 GCD     1      20.190   8.760  21.780  1.00  0.00            
ATOM     68  O16 GCD     1      21.600   8.460  23.320  1.00  0.00            
ATOM     69  H33 GCD     1      22.290   7.940  22.910  1.00  0.00            
ATOM     70  C21 GCD     1      19.130   8.160  23.570  1.00  0.00            
ATOM     71  H34 GCD     1      19.310   7.370  24.300  1.00  0.00            
ATOM     72  O17 GCD     1      18.910   9.450  24.140  1.00  0.00            
ATOM     73  H35 GCD     1      18.710  10.060  23.430  1.00  0.00            
ATOM     74  C22 GCD     1      17.910   7.680  22.710  1.00  0.00            
ATOM     75  H36 GCD     1      17.070   7.770  23.400  1.00  0.00            
ATOM     76  O18 GCD     1      18.120   6.270  22.260  1.00  0.00            
ATOM     77  C23 GCD     1      19.280   6.160  21.470  1.00  0.00            
ATOM     78  H37 GCD     1      19.110   6.710  20.540  1.00  0.00            
ATOM     79  C24 GCD     1      19.560   4.630  21.100  1.00  0.00            
ATOM     80  H38 GCD     1      18.560   4.200  21.210  1.00  0.00            
ATOM     81  H39 GCD     1      20.160   4.140  21.880  1.00  0.00            
ATOM     82  O19 GCD     1      20.020   4.330  19.750  1.00  0.00            
ATOM     83  H40 GCD     1      20.910   4.690  19.690  1.00  0.00            
ATOM     84  O20 GCD     1      17.850   8.500  21.530  1.00  0.00            
ATOM     85  C25 GCD     1      16.860   9.540  21.720  1.00  0.00            
ATOM     86  H41 GCD     1      16.660   9.800  22.770  1.00  0.00            
ATOM     87  C26 GCD     1      17.320  10.800  21.130  1.00  0.00            
ATOM     88  H42 GCD     1      17.480  10.540  20.070  1.00  0.00            
ATOM     89  O21 GCD     1      18.460  11.330  21.800  1.00  0.00            
ATOM     90  H43 GCD     1      18.570  12.190  21.370  1.00  0.00            
ATOM     91  C27 GCD     1      16.210  11.850  21.220  1.00  0.00            
ATOM     92  H44 GCD     1      15.970  12.000  22.280  1.00  0.00            
ATOM     93  O22 GCD     1      16.480  13.170  20.760  1.00  0.00            
ATOM     94  H45 GCD     1      16.970  13.680  21.410  1.00  0.00            
ATOM     95  C28 GCD     1      14.970  11.370  20.440  1.00  0.00            
ATOM     96  H46 GCD     1      14.150  12.090  20.510  1.00  0.00            
ATOM     97  O23 GCD     1      14.570  10.230  21.100  1.00  0.00            
ATOM     98  C29 GCD     1      15.500   9.100  21.160  1.00  0.00            
ATOM     99  H47 GCD     1      15.630   8.750  20.130  1.00  0.00            
ATOM    100  C30 GCD     1      14.850   7.930  21.950  1.00  0.00            
ATOM    101  H48 GCD     1      14.570   8.240  22.960  1.00  0.00            
ATOM    102  H49 GCD     1      15.440   7.010  22.040  1.00  0.00            
ATOM    103  O24 GCD     1      13.680   7.440  21.230  1.00  0.00            
ATOM    104  H50 GCD     1      13.910   6.570  20.880  1.00  0.00            
ATOM    105  O25 GCD     1      15.210  11.170  19.000  1.00  0.00            
ATOM    106  C31 GCD     1      14.370  11.910  18.120  1.00  0.00            
ATOM    107  H51 GCD     1      13.440  12.150  18.650  1.00  0.00            
ATOM    108  C32 GCD     1      15.030  13.110  17.550  1.00  0.00            
ATOM    109  H52 GCD     1      16.020  12.870  17.130  1.00  0.00            
ATOM    110  O26 GCD     1      15.160  14.070  18.580  1.00  0.00            
ATOM    111  H53 GCD     1      15.800  13.760  19.230  1.00  0.00            
ATOM    112  C33 GCD     1      14.200  13.770  16.460  1.00  0.00            
ATOM    113  H54 GCD     1      13.250  13.900  16.990  1.00  0.00            
ATOM    114  O27 GCD     1      14.840  15.010  16.030  1.00  0.00            
ATOM    115  H55 GCD     1      14.730  15.490  16.860  1.00  0.00            
ATOM    116  C34 GCD     1      13.850  12.710  15.370  1.00  0.00            
ATOM    117  H56 GCD     1      13.260  13.080  14.540  1.00  0.00            
ATOM    118  O28 GCD     1      13.250  11.570  15.980  1.00  0.00            
ATOM    119  C35 GCD     1      13.990  10.880  17.010  1.00  0.00            
ATOM    120  H57 GCD     1      14.870  10.420  16.540  1.00  0.00            
ATOM    121  C36 GCD     1      13.130   9.760  17.490  1.00  0.00            
ATOM    122  H58 GCD     1      13.660   9.070  18.160  1.00  0.00            
ATOM    123  H59 GCD     1      12.860   9.110  16.640  1.00  0.00            
ATOM    124  O29 GCD     1      11.960  10.230  18.160  1.00  0.00            
ATOM    125  H60 GCD     1      11.330  10.660  17.570  1.00  0.00            
ATOM    126  O30 GCD     1      15.050  12.320  14.840  1.00  0.00            
ATOM    127  C37 GCD     1      15.010  12.130  13.390  1.00  0.00            
ATOM    128  H61 GCD     1      14.020  12.120  12.930  1.00  0.00            
ATOM    129  C38 GCD     1      15.820  13.310  12.740  1.00  0.00            
ATOM    130  H62 GCD     1      16.700  13.400  13.380  1.00  0.00            
ATOM    131  O31 GCD     1      15.050  14.550  12.960  1.00  0.00            
ATOM    132  H63 GCD     1      14.840  14.620  13.900  1.00  0.00            
ATOM    133  C39 GCD     1      16.080  13.090  11.240  1.00  0.00            
ATOM    134  H64 GCD     1      15.080  13.150  10.780  1.00  0.00            
ATOM    135  O32 GCD     1      16.820  14.120  10.530  1.00  0.00            
ATOM    136  H65 GCD     1      16.270  14.910  10.450  1.00  0.00            
ATOM    137  C40 GCD     1      16.700  11.680  10.840  1.00  0.00            
ATOM    138  H66 GCD     1      16.690  11.390   9.790  1.00  0.00            
ATOM    139  O33 GCD     1      15.870  10.740  11.560  1.00  0.00            
ATOM    140  C41 GCD     1      15.710  10.810  12.980  1.00  0.00            
ATOM    141  H67 GCD     1      16.740  10.690  13.320  1.00  0.00            
ATOM    142  C42 GCD     1      14.870   9.650  13.430  1.00  0.00            
ATOM    143  H68 GCD     1      15.070   9.570  14.510  1.00  0.00            
ATOM    144  H69 GCD     1      15.220   8.720  12.960  1.00  0.00            
ATOM    145  O34 GCD     1      13.450   9.860  13.260  1.00  0.00            
ATOM    146  H70 GCD     1      13.080   9.060  13.660  1.00  0.00            
ATOM    147  O35 GCD     1      18.090  11.620  11.290  1.00  0.00            
ATOM    148  C43 GCD     1      19.000  11.250  10.260  1.00  0.00            
ATOM    149  H71 GCD     1      18.480  11.020   9.320  1.00  0.00            
ATOM    150  C44 GCD     1      20.040  12.330  10.140  1.00  0.00            
ATOM    151  H72 GCD     1      20.380  12.570  11.150  1.00  0.00            
ATOM    152  O36 GCD     1      19.410  13.520   9.520  1.00  0.00            
ATOM    153  H73 GCD     1      18.500  13.540   9.840  1.00  0.00            
ATOM    154  C45 GCD     1      21.200  11.860   9.210  1.00  0.00            
ATOM    155  H74 GCD     1      20.670  11.760   8.250  1.00  0.00            
ATOM    156  O37 GCD     1      22.310  12.770   9.140  1.00  0.00            
ATOM    157  H75 GCD     1      21.990  13.650   8.920  1.00  0.00            
ATOM    158  C46 GCD     1      21.680  10.460   9.630  1.00  0.00            
ATOM    159  H76 GCD     1      22.320   9.970   8.890  1.00  0.00            
ATOM    160  O38 GCD     1      22.370  10.580  10.870  1.00  0.00            
ATOM    161  O39 GCD     1      20.600   9.600   9.770  1.00  0.00            
ATOM    162  C47 GCD     1      19.710  10.020  10.800  1.00  0.00            
ATOM    163  H77 GCD     1      20.290  10.280  11.690  1.00  0.00            
ATOM    164  C48 GCD     1      18.730   8.890  10.980  1.00  0.00            
ATOM    165  H78 GCD     1      18.270   8.840   9.990  1.00  0.00            
ATOM    166  H79 GCD     1      17.960   9.250  11.670  1.00  0.00            
ATOM    167  O40 GCD     1      19.370   7.660  11.510  1.00  0.00            
ATOM    168  H80 GCD     1      20.200   7.500  11.040  1.00  0.00            
ATOM    169  C1  CZ3     2      23.360  11.800  19.530  1.00  0.00            
ATOM    170  C2  CZ3     2      22.120  11.000  19.880  1.00  0.00            
ATOM    171  O1  CZ3     2      21.350  10.890  18.660  1.00  0.00            
ATOM    172  C3  CZ3     2      20.410   9.810  18.710  1.00  0.00            
ATOM    173  N1  CZ3     2      19.730   9.670  17.440  1.00  0.00            
ATOM    174  C4  CZ3     2      18.960  10.770  16.980  1.00  0.00            
ATOM    175  O2  CZ3     2      18.760  11.830  17.580  1.00  0.00            
ATOM    176  C5  CZ3     2      18.570  10.830  15.540  1.00  0.00            
ATOM    177  Cl1 CZ3     2      19.230  12.250  14.610  1.00  0.00            
ATOM    178  C6  CZ3     2      19.850   8.390  16.820  1.00  0.00            
ATOM    179  C7  CZ3     2      20.910   8.100  15.940  1.00  0.00            
ATOM    180  C8  CZ3     2      22.050   9.140  15.610  1.00  0.00            
ATOM    181  C9  CZ3     2      20.950   6.920  15.210  1.00  0.00            
ATOM    182  C10 CZ3     2      20.000   5.890  15.510  1.00  0.00            
ATOM    183  C11 CZ3     2      18.980   6.100  16.500  1.00  0.00            
ATOM    184  C12 CZ3     2      18.880   7.380  17.070  1.00  0.00            
ATOM    185  C13 CZ3     2      17.770   7.580  18.080  1.00  0.00            
ATOM    186  C14 CZ3     2      16.600   8.540  17.630  1.00  0.00            
ATOM    187  H1  CZ3     2      23.720  11.530  18.530  1.00  0.00            
ATOM    188  H2  CZ3     2      23.110  12.870  19.530  1.00  0.00            
ATOM    189  H3  CZ3     2      24.170  11.640  20.260  1.00  0.00            
ATOM    190  H4  CZ3     2      21.460  11.580  20.530  1.00  0.00            
ATOM    191  H5  CZ3     2      22.320   9.990  20.280  1.00  0.00            
ATOM    192  H6  CZ3     2      19.650  10.060  19.470  1.00  0.00            
ATOM    193  H7  CZ3     2      20.900   8.870  18.980  1.00  0.00            
ATOM    194  H8  CZ3     2      17.490  10.970  15.680  1.00  0.00            
ATOM    195  H9  CZ3     2      18.740   9.890  15.010  1.00  0.00            
ATOM    196  H10 CZ3     2      21.600   9.920  14.980  1.00  0.00            
ATOM    197  H11 CZ3     2      22.510   9.620  16.470  1.00  0.00            
ATOM    198  H12 CZ3     2      22.820   8.670  14.990  1.00  0.00            
ATOM    199  H13 CZ3     2      21.650   6.700  14.410  1.00  0.00            
ATOM    200  H14 CZ3     2      20.090   4.930  15.020  1.00  0.00            
ATOM    201  H15 CZ3     2      18.310   5.310  16.830  1.00  0.00            
ATOM    202  H16 CZ3     2      18.180   7.870  19.060  1.00  0.00            
ATOM    203  H17 CZ3     2      17.340   6.620  18.360  1.00  0.00            
ATOM    204  H18 CZ3     2      16.580   8.620  16.530  1.00  0.00            
ATOM    205  H19 CZ3     2      15.660   8.100  17.990  1.00  0.00            
ATOM    206  H20 CZ3     2      16.690   9.550  18.040  1.00  0.00            
TER
ENDMDL
MODEL        1
ATOM      1  H1  GCD     1      18.070  10.460   7.220  1.00  0.00            
ATOM      2  O1  GCD     1      18.800  10.980   7.570  1.00  0.00            
ATOM      3  C1  GCD     1      19.160  10.400   8.840  1.00  0.00            
ATOM      4  H2  GCD     1      18.290   9.880   9.250  1.00  0.00            
ATOM      5  H3  GCD     1      20.030   9.740   8.690  1.00  0.00            
ATOM      6  C2  GCD     1      19.670  11.380   9.920  1.00  0.00            
ATOM      7  H4  GCD     1      19.760  10.760  10.820  1.00  0.00            
ATOM      8  C3  GCD     1      18.740  12.570  10.100  1.00  0.00            
ATOM      9  H5  GCD     1      18.480  13.010   9.130  1.00  0.00            
ATOM     10  C4  GCD     1      19.320  13.620  11.010  1.00  0.00            
ATOM     11  H6  GCD     1      19.370  13.240  12.040  1.00  0.00            
ATOM     12  O2  GCD     1      18.460  14.720  11.020  1.00  0.00            
ATOM     13  H7  GCD     1      17.580  14.350  11.150  1.00  0.00            
ATOM     14  C5  GCD     1      20.750  13.980  10.550  1.00  0.00            
ATOM     15  H8  GCD     1      20.660  14.370   9.530  1.00  0.00            
ATOM     16  O3  GCD     1      21.460  14.910  11.300  1.00  0.00            
ATOM     17  H9  GCD     1      21.760  14.650  12.180  1.00  0.00            
ATOM     18  C6  GCD     1      21.670  12.770  10.420  1.00  0.00            
ATOM     19  O4  GCD     1      20.970  11.880   9.530  1.00  0.00            
ATOM     20  H10 GCD     1      22.660  13.010  10.020  1.00  0.00            
ATOM     21  O5  GCD     1      21.870  12.110  11.700  1.00  0.00            
ATOM     22  C7  GCD     1      23.290  11.980  12.080  1.00  0.00            
ATOM     23  H11 GCD     1      23.960  12.310  11.280  1.00  0.00            
ATOM     24  C8  GCD     1      23.530  12.760  13.390  1.00  0.00            
ATOM     25  H12 GCD     1      22.910  12.380  14.210  1.00  0.00            
ATOM     26  O6  GCD     1      23.240  14.110  13.150  1.00  0.00            
ATOM     27  H13 GCD     1      23.300  14.540  14.010  1.00  0.00            
ATOM     28  C9  GCD     1      24.900  12.500  13.850  1.00  0.00            
ATOM     29  H14 GCD     1      25.610  12.920  13.120  1.00  0.00            
ATOM     30  O7  GCD     1      25.210  13.190  15.100  1.00  0.00            
ATOM     31  H15 GCD     1      24.650  12.770  15.760  1.00  0.00            
ATOM     32  C10 GCD     1      25.180  11.000  13.920  1.00  0.00            
ATOM     33  H16 GCD     1      26.220  10.770  14.180  1.00  0.00            
ATOM     34  O8  GCD     1      24.960  10.390  12.700  1.00  0.00            
ATOM     35  C11 GCD     1      23.620  10.500  12.200  1.00  0.00            
ATOM     36  H17 GCD     1      22.860  10.120  12.890  1.00  0.00            
ATOM     37  C12 GCD     1      23.530   9.780  10.880  1.00  0.00            
ATOM     38  H18 GCD     1      22.530   9.800  10.430  1.00  0.00            
ATOM     39  H19 GCD     1      23.680   8.710  11.070  1.00  0.00            
ATOM     40  O9  GCD     1      24.350  10.190   9.840  1.00  0.00            
ATOM     41  H20 GCD     1      24.200   9.620   9.070  1.00  0.00            
ATOM     42  O10 GCD     1      24.340  10.390  14.890  1.00  0.00            
ATOM     43  C13 GCD     1      24.970  10.100  16.150  1.00  0.00            
ATOM     44  H21 GCD     1      25.900  10.690  16.120  1.00  0.00            
ATOM     45  C14 GCD     1      24.040  10.620  17.230  1.00  0.00            
ATOM     46  H22 GCD     1      23.040  10.170  17.160  1.00  0.00            
ATOM     47  O11 GCD     1      23.870  12.050  17.100  1.00  0.00            
ATOM     48  H23 GCD     1      23.380  12.320  17.880  1.00  0.00            
ATOM     49  C15 GCD     1      24.600  10.210  18.580  1.00  0.00            
ATOM     50  H24 GCD     1      25.480  10.790  18.900  1.00  0.00            
ATOM     51  O12 GCD     1      23.660  10.480  19.630  1.00  0.00            
ATOM     52  H25 GCD     1      23.220   9.630  19.720  1.00  0.00            
ATOM     53  C16 GCD     1      24.960   8.740  18.590  1.00  0.00            
ATOM     54  H26 GCD     1      25.480   8.630  19.550  1.00  0.00            
ATOM     55  O13 GCD     1      25.770   8.410  17.520  1.00  0.00            
ATOM     56  C17 GCD     1      25.180   8.610  16.230  1.00  0.00            
ATOM     57  H27 GCD     1      24.220   8.100  16.150  1.00  0.00            
ATOM     58  C18 GCD     1      26.100   8.070  15.180  1.00  0.00            
ATOM     59  H28 GCD     1      27.040   8.590  14.980  1.00  0.00            
ATOM     60  H29 GCD     1      25.580   8.060  14.210  1.00  0.00            
ATOM     61  O14 GCD     1      26.330   6.650  15.580  1.00  0.00            
ATOM     62  H30 GCD     1      26.500   6.710  16.530  1.00  0.00            
ATOM     63  O15 GCD     1      23.850   7.870  18.680  1.00  0.00            
ATOM     64  C19 GCD     1      23.950   6.740  19.590  1.00  0.00            
ATOM     65  H31 GCD     1      25.010   6.620  19.830  1.00  0.00            
ATOM     66  C20 GCD     1      23.070   6.900  20.800  1.00  0.00            
ATOM     67  H32 GCD     1      22.050   7.240  20.580  1.00  0.00            
ATOM     68  O16 GCD     1      23.520   8.030  21.610  1.00  0.00            
ATOM     69  H33 GCD     1      24.480   8.080  21.580  1.00  0.00            
ATOM     70  C21 GCD     1      22.890   5.650  21.620  1.00  0.00            
ATOM     71  H34 GCD     1      23.900   5.290  21.850  1.00  0.00            
ATOM     72  O17 GCD     1      22.070   5.690  22.780  1.00  0.00            
ATOM     73  H35 GCD     1      22.310   6.400  23.380  1.00  0.00            
ATOM     74  C22 GCD     1      22.400   4.510  20.730  1.00  0.00            
ATOM     75  H36 GCD     1      22.250   3.540  21.210  1.00  0.00            
ATOM     76  O18 GCD     1      23.350   4.380  19.740  1.00  0.00            
ATOM     77  C23 GCD     1      23.480   5.500  18.860  1.00  0.00            
ATOM     78  H37 GCD     1      22.510   5.680  18.390  1.00  0.00            
ATOM     79  C24 GCD     1      24.510   5.230  17.740  1.00  0.00            
ATOM     80  H38 GCD     1      24.550   6.020  16.980  1.00  0.00            
ATOM     81  H39 GCD     1      24.070   4.430  17.140  1.00  0.00            
ATOM     82  O19 GCD     1      25.800   4.920  18.160  1.00  0.00            
ATOM     83  H40 GCD     1      25.850   4.010  18.460  1.00  0.00            
ATOM     84  O20 GCD     1      21.130   4.870  20.190  1.00  0.00            
ATOM     85  C25 GCD     1      20.120   3.850  20.170  1.00  0.00            
ATOM     86  H41 GCD     1      20.360   2.900  20.650  1.00  0.00            
ATOM     87  C26 GCD     1      18.970   4.500  20.940  1.00  0.00            
ATOM     88  H42 GCD     1      18.750   5.440  20.430  1.00  0.00            
ATOM     89  O21 GCD     1      19.380   4.810  22.300  1.00  0.00            
ATOM     90  H43 GCD     1      20.340   4.820  22.330  1.00  0.00            
ATOM     91  C27 GCD     1      17.680   3.610  20.940  1.00  0.00            
ATOM     92  H44 GCD     1      17.960   2.630  21.340  1.00  0.00            
ATOM     93  O22 GCD     1      16.580   4.110  21.640  1.00  0.00            
ATOM     94  H45 GCD     1      16.930   4.530  22.430  1.00  0.00            
ATOM     95  C28 GCD     1      17.380   3.280  19.490  1.00  0.00            
ATOM     96  H46 GCD     1      16.560   2.570  19.410  1.00  0.00            
ATOM     97  O23 GCD     1      18.490   2.700  18.900  1.00  0.00            
ATOM     98  C29 GCD     1      19.610   3.570  18.790  1.00  0.00            
ATOM     99  H47 GCD     1      19.240   4.430  18.220  1.00  0.00            
ATOM    100  C30 GCD     1      20.670   2.930  17.920  1.00  0.00            
ATOM    101  H48 GCD     1      21.510   3.600  17.680  1.00  0.00            
ATOM    102  H49 GCD     1      20.160   2.690  16.980  1.00  0.00            
ATOM    103  O24 GCD     1      21.160   1.720  18.490  1.00  0.00            
ATOM    104  H50 GCD     1      21.880   1.380  17.940  1.00  0.00            
ATOM    105  O25 GCD     1      16.960   4.490  18.770  1.00  0.00            
ATOM    106  C31 GCD     1      15.730   4.430  18.110  1.00  0.00            
ATOM    107  H51 GCD     1      15.100   3.630  18.540  1.00  0.00            
ATOM    108  C32 GCD     1      15.060   5.710  18.380  1.00  0.00            
ATOM    109  H52 GCD     1      15.640   6.600  18.110  1.00  0.00            
ATOM    110  O26 GCD     1      14.700   5.770  19.770  1.00  0.00            
ATOM    111  H53 GCD     1      15.450   5.860  20.380  1.00  0.00            
ATOM    112  C33 GCD     1      13.700   5.730  17.660  1.00  0.00            
ATOM    113  H54 GCD     1      13.170   4.900  18.130  1.00  0.00            
ATOM    114  O27 GCD     1      13.060   7.050  17.770  1.00  0.00            
ATOM    115  H55 GCD     1      13.480   7.620  18.430  1.00  0.00            
ATOM    116  C34 GCD     1      13.730   5.330  16.190  1.00  0.00            
ATOM    117  H56 GCD     1      12.740   5.110  15.770  1.00  0.00            
ATOM    118  O28 GCD     1      14.430   4.090  16.130  1.00  0.00            
ATOM    119  C35 GCD     1      15.820   4.180  16.590  1.00  0.00            
ATOM    120  H57 GCD     1      16.230   5.080  16.120  1.00  0.00            
ATOM    121  C36 GCD     1      16.590   2.910  16.140  1.00  0.00            
ATOM    122  H58 GCD     1      16.180   1.960  16.510  1.00  0.00            
ATOM    123  H59 GCD     1      17.630   2.850  16.470  1.00  0.00            
ATOM    124  O29 GCD     1      16.670   2.720  14.630  1.00  0.00            
ATOM    125  H60 GCD     1      16.560   1.780  14.460  1.00  0.00            
ATOM    126  O30 GCD     1      14.300   6.330  15.320  1.00  0.00            
ATOM    127  C37 GCD     1      13.420   6.700  14.240  1.00  0.00            
ATOM    128  H61 GCD     1      12.700   5.910  13.990  1.00  0.00            
ATOM    129  C38 GCD     1      12.770   8.110  14.460  1.00  0.00            
ATOM    130  H62 GCD     1      13.510   8.810  14.880  1.00  0.00            
ATOM    131  O31 GCD     1      11.800   7.980  15.470  1.00  0.00            
ATOM    132  H63 GCD     1      12.310   7.740  16.240  1.00  0.00            
ATOM    133  C39 GCD     1      12.150   8.680  13.160  1.00  0.00            
ATOM    134  H64 GCD     1      11.370   7.960  12.880  1.00  0.00            
ATOM    135  O32 GCD     1      11.730  10.010  13.390  1.00  0.00            
ATOM    136  H65 GCD     1      10.970   9.920  13.980  1.00  0.00            
ATOM    137  C40 GCD     1      13.280   8.590  12.120  1.00  0.00            
ATOM    138  H66 GCD     1      12.730   8.880  11.230  1.00  0.00            
ATOM    139  O33 GCD     1      13.800   7.250  11.940  1.00  0.00            
ATOM    140  C41 GCD     1      14.420   6.710  13.070  1.00  0.00            
ATOM    141  H67 GCD     1      15.210   7.410  13.360  1.00  0.00            
ATOM    142  C42 GCD     1      14.880   5.260  12.620  1.00  0.00            
ATOM    143  H68 GCD     1      15.300   4.790  13.520  1.00  0.00            
ATOM    144  H69 GCD     1      15.670   5.210  11.850  1.00  0.00            
ATOM    145  O34 GCD     1      13.810   4.390  12.200  1.00  0.00            
ATOM    146  H70 GCD     1      13.600   4.340  11.260  1.00  0.00            
ATOM    147  O35 GCD     1      14.360   9.480  12.290  1.00  0.00            
ATOM    148  C43 GCD     1      14.470  10.510  11.320  1.00  0.00            
ATOM    149  H71 GCD     1      13.560  10.560  10.700  1.00  0.00            
ATOM    150  C44 GCD     1      14.750  11.840  11.960  1.00  0.00            
ATOM    151  H72 GCD     1      15.570  11.770  12.690  1.00  0.00            
ATOM    152  O36 GCD     1      13.530  12.200  12.580  1.00  0.00            
ATOM    153  H73 GCD     1      13.190  11.430  13.050  1.00  0.00            
ATOM    154  C45 GCD     1      15.230  12.970  11.050  1.00  0.00            
ATOM    155  H74 GCD     1      14.430  13.460  10.490  1.00  0.00            
ATOM    156  O37 GCD     1      15.800  14.000  11.910  1.00  0.00            
ATOM    157  H75 GCD     1      15.320  14.130  12.730  1.00  0.00            
ATOM    158  C46 GCD     1      16.310  12.460  10.030  1.00  0.00            
ATOM    159  H76 GCD     1      16.560  13.220   9.290  1.00  0.00            
ATOM    160  O38 GCD     1      17.550  12.160  10.710  1.00  0.00            
ATOM    161  O39 GCD     1      15.930  11.220   9.400  1.00  0.00            
ATOM    162  C47 GCD     1      15.640  10.200  10.350  1.00  0.00            
ATOM    163  H77 GCD     1      16.540  10.060  10.960  1.00  0.00            
ATOM    164  C48 GCD     1      15.330   8.910   9.540  1.00  0.00            
ATOM    165  H78 GCD     1      15.200   8.040  10.210  1.00  0.00            
ATOM    166  H79 GCD     1      16.210   8.600   8.960  1.00  0.00            
ATOM    167  O40 GCD     1      14.160   8.940   8.720  1.00  0.00            
ATOM    168  H80 GCD     1      14.100   9.880   8.480  1.00  0.00            
ATOM    169  C1  CZ3     2      18.640  12.240  14.700  1.00  0.00            
ATOM    170  C2  CZ3     2      19.820  11.320  14.930  1.00  0.00            
ATOM    171  O1  CZ3     2      19.460  10.040  14.550  1.00  0.00            
ATOM    172  C3  CZ3     2      20.540   9.120  14.820  1.00  0.00            
ATOM    173  N1  CZ3     2      20.110   7.810  14.440  1.00  0.00            
ATOM    174  C4  CZ3     2      19.240   7.090  15.210  1.00  0.00            
ATOM    175  O2  CZ3     2      18.640   6.200  14.800  1.00  0.00            
ATOM    176  C5  CZ3     2      19.050   7.490  16.640  1.00  0.00            
ATOM    177  Cl1 CZ3     2      20.540   7.610  17.690  1.00  0.00            
ATOM    178  C6  CZ3     2      20.540   7.430  13.130  1.00  0.00            
ATOM    179  C7  CZ3     2      19.730   7.710  12.030  1.00  0.00            
ATOM    180  C8  CZ3     2      18.380   8.430  12.120  1.00  0.00            
ATOM    181  C9  CZ3     2      20.230   7.470  10.710  1.00  0.00            
ATOM    182  C10 CZ3     2      21.520   6.900  10.520  1.00  0.00            
ATOM    183  C11 CZ3     2      22.260   6.650  11.680  1.00  0.00            
ATOM    184  C12 CZ3     2      21.800   6.880  13.000  1.00  0.00            
ATOM    185  C13 CZ3     2      22.650   6.520  14.180  1.00  0.00            
ATOM    186  C14 CZ3     2      22.340   5.110  14.770  1.00  0.00            
ATOM    187  H1  CZ3     2      18.580  12.310  13.600  1.00  0.00            
ATOM    188  H2  CZ3     2      17.750  11.890  15.230  1.00  0.00            
ATOM    189  H3  CZ3     2      18.780  13.280  15.030  1.00  0.00            
ATOM    190  H4  CZ3     2      20.090  11.230  15.990  1.00  0.00            
ATOM    191  H5  CZ3     2      20.630  11.690  14.280  1.00  0.00            
ATOM    192  H6  CZ3     2      20.870   9.270  15.850  1.00  0.00            
ATOM    193  H7  CZ3     2      21.440   9.370  14.230  1.00  0.00            
ATOM    194  H8  CZ3     2      18.340   6.800  17.110  1.00  0.00            
ATOM    195  H9  CZ3     2      18.570   8.470  16.590  1.00  0.00            
ATOM    196  H10 CZ3     2      17.820   8.150  13.020  1.00  0.00            
ATOM    197  H11 CZ3     2      18.520   9.520  12.120  1.00  0.00            
ATOM    198  H12 CZ3     2      17.780   8.310  11.200  1.00  0.00            
ATOM    199  H13 CZ3     2      19.670   7.730   9.810  1.00  0.00            
ATOM    200  H14 CZ3     2      21.910   6.590   9.550  1.00  0.00            
ATOM    201  H15 CZ3     2      23.220   6.150  11.580  1.00  0.00            
ATOM    202  H16 CZ3     2      22.710   7.330  14.920  1.00  0.00            
ATOM    203  H17 CZ3     2      23.670   6.450  13.790  1.00  0.00            
ATOM    204  H18 CZ3     2      23.240   4.840  15.330  1.00  0.00            
ATOM    205  H19 CZ3     2      21.550   5.090  15.540  1.00  0.00            
ATOM    206  H20 CZ3     2      22.070   4.420  13.960  1.00  0.00            
TER
ENDMDL
MODEL        1
ATOM      1  H1  GCD     1      29.290  12.350  19.430  1.00  0.00            
ATOM      2  O1  GCD     1      29.500  12.890  20.200  1.00  0.00            
ATOM      3  C1  GCD     1      28.590  12.370  21.150  1.00  0.00            
ATOM      4  H2  GCD     1      27.540  12.510  20.870  1.00  0.00            
ATOM      5  H3  GCD     1      28.710  11.290  21.260  1.00  0.00            
ATOM      6  C2  GCD     1      28.710  13.070  22.460  1.00  0.00            
ATOM      7  H4  GCD     1      27.910  12.810  23.170  1.00  0.00            
ATOM      8  C3  GCD     1      28.610  14.550  22.330  1.00  0.00            
ATOM      9  H5  GCD     1      29.360  14.820  21.570  1.00  0.00            
ATOM     10  C4  GCD     1      28.980  15.260  23.590  1.00  0.00            
ATOM     11  H6  GCD     1      28.240  15.170  24.390  1.00  0.00            
ATOM     12  O2  GCD     1      29.170  16.620  23.270  1.00  0.00            
ATOM     13  H7  GCD     1      29.270  17.070  24.120  1.00  0.00            
ATOM     14  C5  GCD     1      30.390  14.760  24.150  1.00  0.00            
ATOM     15  H8  GCD     1      31.100  15.150  23.420  1.00  0.00            
ATOM     16  O3  GCD     1      30.700  15.310  25.450  1.00  0.00            
ATOM     17  H9  GCD     1      30.650  16.270  25.370  1.00  0.00            
ATOM     18  C6  GCD     1      30.370  13.190  24.180  1.00  0.00            
ATOM     19  O4  GCD     1      29.970  12.670  22.980  1.00  0.00            
ATOM     20  H10 GCD     1      31.360  12.770  24.360  1.00  0.00            
ATOM     21  O5  GCD     1      29.560  12.790  25.270  1.00  0.00            
ATOM     22  C7  GCD     1      29.910  11.680  25.990  1.00  0.00            
ATOM     23  H11 GCD     1      30.760  11.210  25.470  1.00  0.00            
ATOM     24  C8  GCD     1      30.440  12.180  27.310  1.00  0.00            
ATOM     25  H12 GCD     1      29.600  12.720  27.770  1.00  0.00            
ATOM     26  O6  GCD     1      31.640  13.040  27.190  1.00  0.00            
ATOM     27  H13 GCD     1      31.480  13.680  26.480  1.00  0.00            
ATOM     28  C9  GCD     1      30.630  10.990  28.250  1.00  0.00            
ATOM     29  H14 GCD     1      31.400  10.310  27.850  1.00  0.00            
ATOM     30  O7  GCD     1      31.000  11.360  29.650  1.00  0.00            
ATOM     31  H15 GCD     1      31.860  11.800  29.610  1.00  0.00            
ATOM     32  C10 GCD     1      29.310  10.250  28.360  1.00  0.00            
ATOM     33  H16 GCD     1      29.470   9.430  29.070  1.00  0.00            
ATOM     34  O8  GCD     1      28.900   9.730  27.050  1.00  0.00            
ATOM     35  C11 GCD     1      28.760  10.660  26.040  1.00  0.00            
ATOM     36  H17 GCD     1      27.840  11.230  26.180  1.00  0.00            
ATOM     37  C12 GCD     1      28.680   9.990  24.710  1.00  0.00            
ATOM     38  H18 GCD     1      29.570   9.350  24.610  1.00  0.00            
ATOM     39  H19 GCD     1      28.780  10.750  23.930  1.00  0.00            
ATOM     40  O9  GCD     1      27.450   9.250  24.550  1.00  0.00            
ATOM     41  H20 GCD     1      27.580   8.570  23.880  1.00  0.00            
ATOM     42  O10 GCD     1      28.360  11.080  29.010  1.00  0.00            
ATOM     43  C13 GCD     1      27.440  10.400  29.810  1.00  0.00            
ATOM     44  H21 GCD     1      27.580   9.330  29.620  1.00  0.00            
ATOM     45  C14 GCD     1      27.840  10.770  31.260  1.00  0.00            
ATOM     46  H22 GCD     1      27.840  11.860  31.340  1.00  0.00            
ATOM     47  O11 GCD     1      29.190  10.310  31.600  1.00  0.00            
ATOM     48  H23 GCD     1      29.710  10.600  30.840  1.00  0.00            
ATOM     49  C15 GCD     1      26.780  10.280  32.190  1.00  0.00            
ATOM     50  H24 GCD     1      26.800   9.180  32.150  1.00  0.00            
ATOM     51  O12 GCD     1      26.950  10.650  33.560  1.00  0.00            
ATOM     52  H25 GCD     1      26.910  11.610  33.520  1.00  0.00            
ATOM     53  C16 GCD     1      25.280  10.530  31.830  1.00  0.00            
ATOM     54  H26 GCD     1      24.560   9.990  32.450  1.00  0.00            
ATOM     55  O13 GCD     1      25.070  10.230  30.470  1.00  0.00            
ATOM     56  C17 GCD     1      26.030  10.900  29.590  1.00  0.00            
ATOM     57  H27 GCD     1      25.940  12.000  29.590  1.00  0.00            
ATOM     58  C18 GCD     1      25.630  10.350  28.160  1.00  0.00            
ATOM     59  H28 GCD     1      25.610   9.250  28.240  1.00  0.00            
ATOM     60  H29 GCD     1      26.420  10.720  27.500  1.00  0.00            
ATOM     61  O14 GCD     1      24.360  10.850  27.760  1.00  0.00            
ATOM     62  H30 GCD     1      24.340  10.690  26.810  1.00  0.00            
ATOM     63  O15 GCD     1      24.890  11.910  31.830  1.00  0.00            
ATOM     64  C19 GCD     1      24.410  12.390  33.060  1.00  0.00            
ATOM     65  H31 GCD     1      24.650  11.680  33.860  1.00  0.00            
ATOM     66  C20 GCD     1      25.080  13.690  33.380  1.00  0.00            
ATOM     67  H32 GCD     1      24.980  14.480  32.630  1.00  0.00            
ATOM     68  O16 GCD     1      26.450  13.460  33.660  1.00  0.00            
ATOM     69  H33 GCD     1      26.860  14.260  33.990  1.00  0.00            
ATOM     70  C21 GCD     1      24.500  14.290  34.660  1.00  0.00            
ATOM     71  H34 GCD     1      24.640  13.650  35.550  1.00  0.00            
ATOM     72  O17 GCD     1      25.080  15.560  34.830  1.00  0.00            
ATOM     73  H35 GCD     1      24.760  16.130  34.120  1.00  0.00            
ATOM     74  C22 GCD     1      22.990  14.520  34.350  1.00  0.00            
ATOM     75  H36 GCD     1      22.450  14.900  35.230  1.00  0.00            
ATOM     76  O18 GCD     1      22.400  13.230  34.100  1.00  0.00            
ATOM     77  C23 GCD     1      22.880  12.570  32.930  1.00  0.00            
ATOM     78  H37 GCD     1      22.780  13.230  32.060  1.00  0.00            
ATOM     79  C24 GCD     1      22.200  11.170  32.720  1.00  0.00            
ATOM     80  H38 GCD     1      22.580  10.700  31.810  1.00  0.00            
ATOM     81  H39 GCD     1      21.130  11.370  32.530  1.00  0.00            
ATOM     82  O19 GCD     1      22.360  10.320  33.890  1.00  0.00            
ATOM     83  H40 GCD     1      21.830  10.660  34.620  1.00  0.00            
ATOM     84  O20 GCD     1      22.940  15.390  33.230  1.00  0.00            
ATOM     85  C25 GCD     1      22.000  16.500  33.390  1.00  0.00            
ATOM     86  H41 GCD     1      21.710  16.670  34.440  1.00  0.00            
ATOM     87  C26 GCD     1      22.800  17.630  32.830  1.00  0.00            
ATOM     88  H42 GCD     1      23.240  17.330  31.870  1.00  0.00            
ATOM     89  O21 GCD     1      23.820  18.050  33.760  1.00  0.00            
ATOM     90  H43 GCD     1      23.500  18.810  34.260  1.00  0.00            
ATOM     91  C27 GCD     1      21.900  18.770  32.490  1.00  0.00            
ATOM     92  H44 GCD     1      21.460  19.060  33.450  1.00  0.00            
ATOM     93  O22 GCD     1      22.640  19.750  31.740  1.00  0.00            
ATOM     94  H45 GCD     1      22.260  20.610  31.940  1.00  0.00            
ATOM     95  C28 GCD     1      20.730  18.430  31.650  1.00  0.00            
ATOM     96  H46 GCD     1      20.040  19.280  31.520  1.00  0.00            
ATOM     97  O23 GCD     1      20.030  17.360  32.230  1.00  0.00            
ATOM     98  C29 GCD     1      20.850  16.170  32.540  1.00  0.00            
ATOM     99  H47 GCD     1      21.230  15.770  31.600  1.00  0.00            
ATOM    100  C30 GCD     1      19.930  15.100  33.140  1.00  0.00            
ATOM    101  H48 GCD     1      20.400  14.110  33.150  1.00  0.00            
ATOM    102  H49 GCD     1      19.100  14.950  32.430  1.00  0.00            
ATOM    103  O24 GCD     1      19.350  15.500  34.410  1.00  0.00            
ATOM    104  H50 GCD     1      18.820  14.770  34.750  1.00  0.00            
ATOM    105  O25 GCD     1      21.180  18.010  30.340  1.00  0.00            
ATOM    106  C31 GCD     1      20.300  18.420  29.240  1.00  0.00            
ATOM    107  H51 GCD     1      19.320  18.760  29.590  1.00  0.00            
ATOM    108  C32 GCD     1      20.770  19.690  28.530  1.00  0.00            
ATOM    109  H52 GCD     1      21.850  19.550  28.380  1.00  0.00            
ATOM    110  O26 GCD     1      20.440  20.800  29.460  1.00  0.00            
ATOM    111  H53 GCD     1      20.790  21.610  29.060  1.00  0.00            
ATOM    112  C33 GCD     1      20.030  19.850  27.260  1.00  0.00            
ATOM    113  H54 GCD     1      18.980  20.120  27.400  1.00  0.00            
ATOM    114  O27 GCD     1      20.690  20.790  26.380  1.00  0.00            
ATOM    115  H55 GCD     1      21.150  20.340  25.660  1.00  0.00            
ATOM    116  C34 GCD     1      19.970  18.610  26.310  1.00  0.00            
ATOM    117  H56 GCD     1      19.300  18.760  25.460  1.00  0.00            
ATOM    118  O28 GCD     1      19.460  17.580  27.060  1.00  0.00            
ATOM    119  C35 GCD     1      20.170  17.230  28.210  1.00  0.00            
ATOM    120  H57 GCD     1      21.150  16.920  27.820  1.00  0.00            
ATOM    121  C36 GCD     1      19.470  16.040  28.860  1.00  0.00            
ATOM    122  H58 GCD     1      19.970  15.660  29.760  1.00  0.00            
ATOM    123  H59 GCD     1      19.650  15.310  28.060  1.00  0.00            
ATOM    124  O29 GCD     1      18.060  16.210  29.150  1.00  0.00            
ATOM    125  H60 GCD     1      17.700  15.900  28.310  1.00  0.00            
ATOM    126  O30 GCD     1      21.210  18.260  25.810  1.00  0.00            
ATOM    127  C37 GCD     1      21.130  18.020  24.390  1.00  0.00            
ATOM    128  H61 GCD     1      20.120  18.210  24.010  1.00  0.00            
ATOM    129  C38 GCD     1      22.200  18.870  23.710  1.00  0.00            
ATOM    130  H62 GCD     1      23.170  18.580  24.150  1.00  0.00            
ATOM    131  O31 GCD     1      22.040  20.220  24.120  1.00  0.00            
ATOM    132  H63 GCD     1      21.210  20.590  23.790  1.00  0.00            
ATOM    133  C39 GCD     1      22.310  18.630  22.260  1.00  0.00            
ATOM    134  H64 GCD     1      21.410  19.000  21.760  1.00  0.00            
ATOM    135  O32 GCD     1      23.320  19.500  21.690  1.00  0.00            
ATOM    136  H65 GCD     1      24.180  19.120  21.480  1.00  0.00            
ATOM    137  C40 GCD     1      22.450  17.150  21.940  1.00  0.00            
ATOM    138  H66 GCD     1      22.230  17.060  20.880  1.00  0.00            
ATOM    139  O33 GCD     1      21.460  16.420  22.570  1.00  0.00            
ATOM    140  C41 GCD     1      21.460  16.530  24.030  1.00  0.00            
ATOM    141  H67 GCD     1      22.470  16.280  24.380  1.00  0.00            
ATOM    142  C42 GCD     1      20.440  15.510  24.540  1.00  0.00            
ATOM    143  H68 GCD     1      20.580  15.470  25.620  1.00  0.00            
ATOM    144  H69 GCD     1      20.700  14.550  24.080  1.00  0.00            
ATOM    145  O34 GCD     1      19.150  15.950  24.100  1.00  0.00            
ATOM    146  H70 GCD     1      18.930  15.530  23.250  1.00  0.00            
ATOM    147  O35 GCD     1      23.760  16.770  22.270  1.00  0.00            
ATOM    148  C43 GCD     1      24.550  16.430  21.120  1.00  0.00            
ATOM    149  H71 GCD     1      24.100  16.810  20.190  1.00  0.00            
ATOM    150  C44 GCD     1      25.900  17.130  21.430  1.00  0.00            
ATOM    151  H72 GCD     1      26.100  17.010  22.510  1.00  0.00            
ATOM    152  O36 GCD     1      25.760  18.520  21.080  1.00  0.00            
ATOM    153  H73 GCD     1      26.190  19.040  21.770  1.00  0.00            
ATOM    154  C45 GCD     1      26.990  16.540  20.510  1.00  0.00            
ATOM    155  H74 GCD     1      26.760  16.760  19.460  1.00  0.00            
ATOM    156  O37 GCD     1      28.230  17.070  20.640  1.00  0.00            
ATOM    157  H75 GCD     1      28.600  16.720  21.460  1.00  0.00            
ATOM    158  C46 GCD     1      26.970  15.040  20.670  1.00  0.00            
ATOM    159  H76 GCD     1      27.680  14.550  20.000  1.00  0.00            
ATOM    160  O38 GCD     1      27.300  14.780  22.000  1.00  0.00            
ATOM    161  O39 GCD     1      25.730  14.510  20.330  1.00  0.00            
ATOM    162  C47 GCD     1      24.560  14.900  21.170  1.00  0.00            
ATOM    163  H77 GCD     1      24.770  14.550  22.190  1.00  0.00            
ATOM    164  C48 GCD     1      23.360  14.210  20.640  1.00  0.00            
ATOM    165  H78 GCD     1      22.570  14.300  21.390  1.00  0.00            
ATOM    166  H79 GCD     1      23.650  13.160  20.500  1.00  0.00            
ATOM    167  O40 GCD     1      23.050  14.720  19.370  1.00  0.00            
ATOM    168  H80 GCD     1      23.330  14.140  18.650  1.00  0.00            
ATOM    169  C1  CZ3     2      28.790  15.630  30.860  1.00  0.00            
ATOM    170  C2  CZ3     2      28.300  14.490  29.910  1.00  0.00            
ATOM    171  O1  CZ3     2      27.570  15.060  28.850  1.00  0.00            
ATOM    172  C3  CZ3     2      27.280  14.230  27.670  1.00  0.00            
ATOM    173  N1  CZ3     2      26.280  14.990  26.870  1.00  0.00            
ATOM    174  C4  CZ3     2      26.610  16.250  26.320  1.00  0.00            
ATOM    175  O2  CZ3     2      27.700  16.780  26.460  1.00  0.00            
ATOM    176  C5  CZ3     2      25.550  16.930  25.420  1.00  0.00            
ATOM    177  Cl1 CZ3     2      24.420  17.960  26.370  1.00  0.00            
ATOM    178  C6  CZ3     2      24.950  14.400  26.790  1.00  0.00            
ATOM    179  C7  CZ3     2      24.720  13.420  25.770  1.00  0.00            
ATOM    180  C8  CZ3     2      25.660  13.070  24.680  1.00  0.00            
ATOM    181  C9  CZ3     2      23.460  12.830  25.760  1.00  0.00            
ATOM    182  C10 CZ3     2      22.420  13.310  26.560  1.00  0.00            
ATOM    183  C11 CZ3     2      22.670  14.230  27.570  1.00  0.00            
ATOM    184  C12 CZ3     2      23.900  14.750  27.730  1.00  0.00            
ATOM    185  C13 CZ3     2      24.190  15.780  28.870  1.00  0.00            
ATOM    186  C14 CZ3     2      24.230  14.990  30.170  1.00  0.00            
ATOM    187  H1  CZ3     2      28.980  15.310  31.890  1.00  0.00            
ATOM    188  H2  CZ3     2      29.800  15.910  30.540  1.00  0.00            
ATOM    189  H3  CZ3     2      28.110  16.480  30.690  1.00  0.00            
ATOM    190  H4  CZ3     2      27.630  13.810  30.460  1.00  0.00            
ATOM    191  H5  CZ3     2      29.120  13.820  29.620  1.00  0.00            
ATOM    192  H6  CZ3     2      26.750  13.310  27.960  1.00  0.00            
ATOM    193  H7  CZ3     2      28.210  13.920  27.170  1.00  0.00            
ATOM    194  H8  CZ3     2      24.940  16.160  24.940  1.00  0.00            
ATOM    195  H9  CZ3     2      25.990  17.510  24.600  1.00  0.00            
ATOM    196  H10 CZ3     2      26.080  13.960  24.200  1.00  0.00            
ATOM    197  H11 CZ3     2      26.430  12.380  25.030  1.00  0.00            
ATOM    198  H12 CZ3     2      25.160  12.450  23.930  1.00  0.00            
ATOM    199  H13 CZ3     2      23.210  12.160  24.940  1.00  0.00            
ATOM    200  H14 CZ3     2      21.430  12.880  26.490  1.00  0.00            
ATOM    201  H15 CZ3     2      21.880  14.530  28.260  1.00  0.00            
ATOM    202  H16 CZ3     2      23.440  16.560  29.000  1.00  0.00            
ATOM    203  H17 CZ3     2      25.170  16.250  28.720  1.00  0.00            
ATOM    204  H18 CZ3     2      23.240  14.570  30.380  1.00  0.00            
ATOM    205  H19 CZ3     2      24.950  14.160  30.110  1.00  0.00            
ATOM    206  H20 CZ3     2      24.520  15.680  30.970  1.00  0.00            
TER
ENDMDL
MODEL        1
ATOM      1  H1  GCD     1      36.830  21.560  16.210  1.00  0.00            
ATOM      2  O1  GCD     1      36.660  21.310  17.130  1.00  0.00            
ATOM      3  C1  GCD     1      35.390  20.690  17.380  1.00  0.00            
ATOM      4  H2  GCD     1      34.570  21.360  17.080  1.00  0.00            
ATOM      5  H3  GCD     1      35.340  19.750  16.820  1.00  0.00            
ATOM      6  C2  GCD     1      35.250  20.290  18.820  1.00  0.00            
ATOM      7  H4  GCD     1      34.190  20.040  18.940  1.00  0.00            
ATOM      8  C3  GCD     1      35.500  21.410  19.850  1.00  0.00            
ATOM      9  H5  GCD     1      36.570  21.660  19.800  1.00  0.00            
ATOM     10  C4  GCD     1      35.230  20.920  21.230  1.00  0.00            
ATOM     11  H6  GCD     1      34.170  20.690  21.360  1.00  0.00            
ATOM     12  O2  GCD     1      35.580  21.790  22.300  1.00  0.00            
ATOM     13  H7  GCD     1      34.910  22.450  22.500  1.00  0.00            
ATOM     14  C5  GCD     1      36.030  19.600  21.450  1.00  0.00            
ATOM     15  H8  GCD     1      37.090  19.870  21.530  1.00  0.00            
ATOM     16  O3  GCD     1      35.620  19.030  22.720  1.00  0.00            
ATOM     17  H9  GCD     1      34.920  18.410  22.480  1.00  0.00            
ATOM     18  C6  GCD     1      35.880  18.530  20.410  1.00  0.00            
ATOM     19  O4  GCD     1      36.070  19.170  19.120  1.00  0.00            
ATOM     20  H10 GCD     1      36.660  17.810  20.640  1.00  0.00            
ATOM     21  O5  GCD     1      34.570  17.980  20.440  1.00  0.00            
ATOM     22  C7  GCD     1      34.630  16.560  20.580  1.00  0.00            
ATOM     23  H11 GCD     1      35.650  16.320  20.900  1.00  0.00            
ATOM     24  C8  GCD     1      33.560  16.070  21.610  1.00  0.00            
ATOM     25  H12 GCD     1      32.570  16.400  21.270  1.00  0.00            
ATOM     26  O6  GCD     1      33.830  16.610  22.900  1.00  0.00            
ATOM     27  H13 GCD     1      33.190  16.250  23.520  1.00  0.00            
ATOM     28  C9  GCD     1      33.360  14.560  21.760  1.00  0.00            
ATOM     29  H14 GCD     1      34.270  14.230  22.280  1.00  0.00            
ATOM     30  O7  GCD     1      32.230  14.260  22.570  1.00  0.00            
ATOM     31  H15 GCD     1      31.540  14.270  21.890  1.00  0.00            
ATOM     32  C10 GCD     1      33.290  14.040  20.310  1.00  0.00            
ATOM     33  H16 GCD     1      33.190  12.950  20.340  1.00  0.00            
ATOM     34  O8  GCD     1      34.490  14.370  19.570  1.00  0.00            
ATOM     35  C11 GCD     1      34.530  15.760  19.280  1.00  0.00            
ATOM     36  H17 GCD     1      33.630  16.050  18.720  1.00  0.00            
ATOM     37  C12 GCD     1      35.750  16.010  18.440  1.00  0.00            
ATOM     38  H18 GCD     1      36.630  15.520  18.880  1.00  0.00            
ATOM     39  H19 GCD     1      35.870  17.090  18.320  1.00  0.00            
ATOM     40  O9  GCD     1      35.690  15.450  17.100  1.00  0.00            
ATOM     41  H20 GCD     1      36.570  15.140  16.870  1.00  0.00            
ATOM     42  O10 GCD     1      32.140  14.600  19.660  1.00  0.00            
ATOM     43  C13 GCD     1      31.260  13.720  18.920  1.00  0.00            
ATOM     44  H21 GCD     1      31.610  12.690  19.110  1.00  0.00            
ATOM     45  C14 GCD     1      29.880  13.810  19.390  1.00  0.00            
ATOM     46  H22 GCD     1      29.460  14.800  19.170  1.00  0.00            
ATOM     47  O11 GCD     1      29.880  13.510  20.810  1.00  0.00            
ATOM     48  H23 GCD     1      28.930  13.400  20.910  1.00  0.00            
ATOM     49  C15 GCD     1      29.050  12.800  18.660  1.00  0.00            
ATOM     50  H24 GCD     1      29.430  11.780  18.790  1.00  0.00            
ATOM     51  O12 GCD     1      27.670  12.870  19.100  1.00  0.00            
ATOM     52  H25 GCD     1      27.140  13.120  18.340  1.00  0.00            
ATOM     53  C16 GCD     1      29.110  13.130  17.140  1.00  0.00            
ATOM     54  H26 GCD     1      28.490  12.470  16.510  1.00  0.00            
ATOM     55  O13 GCD     1      30.450  13.130  16.740  1.00  0.00            
ATOM     56  C17 GCD     1      31.330  14.040  17.420  1.00  0.00            
ATOM     57  H27 GCD     1      31.070  15.080  17.200  1.00  0.00            
ATOM     58  C18 GCD     1      32.750  13.810  16.830  1.00  0.00            
ATOM     59  H28 GCD     1      33.160  12.790  16.840  1.00  0.00            
ATOM     60  H29 GCD     1      33.510  14.540  17.140  1.00  0.00            
ATOM     61  O14 GCD     1      32.620  14.100  15.450  1.00  0.00            
ATOM     62  H30 GCD     1      31.770  13.710  15.210  1.00  0.00            
ATOM     63  O15 GCD     1      28.650  14.420  16.990  1.00  0.00            
ATOM     64  C19 GCD     1      27.800  14.590  15.810  1.00  0.00            
ATOM     65  H31 GCD     1      27.980  13.730  15.140  1.00  0.00            
ATOM     66  C20 GCD     1      26.330  14.470  16.240  1.00  0.00            
ATOM     67  H32 GCD     1      26.180  15.240  17.010  1.00  0.00            
ATOM     68  O16 GCD     1      25.970  13.180  16.700  1.00  0.00            
ATOM     69  H33 GCD     1      25.700  12.680  15.930  1.00  0.00            
ATOM     70  C21 GCD     1      25.390  14.970  15.150  1.00  0.00            
ATOM     71  H34 GCD     1      25.470  14.290  14.290  1.00  0.00            
ATOM     72  O17 GCD     1      23.980  15.080  15.490  1.00  0.00            
ATOM     73  H35 GCD     1      23.920  15.330  16.420  1.00  0.00            
ATOM     74  C22 GCD     1      25.920  16.270  14.500  1.00  0.00            
ATOM     75  H36 GCD     1      25.340  16.290  13.570  1.00  0.00            
ATOM     76  O18 GCD     1      27.270  16.060  14.100  1.00  0.00            
ATOM     77  C23 GCD     1      28.240  15.840  15.110  1.00  0.00            
ATOM     78  H37 GCD     1      28.220  16.710  15.790  1.00  0.00            
ATOM     79  C24 GCD     1      29.640  15.700  14.480  1.00  0.00            
ATOM     80  H38 GCD     1      29.570  15.080  13.580  1.00  0.00            
ATOM     81  H39 GCD     1      30.330  15.280  15.220  1.00  0.00            
ATOM     82  O19 GCD     1      30.060  16.890  13.840  1.00  0.00            
ATOM     83  H40 GCD     1      29.350  17.180  13.260  1.00  0.00            
ATOM     84  O20 GCD     1      25.770  17.470  15.320  1.00  0.00            
ATOM     85  C25 GCD     1      24.660  18.320  14.900  1.00  0.00            
ATOM     86  H41 GCD     1      23.870  17.830  14.310  1.00  0.00            
ATOM     87  C26 GCD     1      23.950  18.830  16.220  1.00  0.00            
ATOM     88  H42 GCD     1      24.720  19.050  16.970  1.00  0.00            
ATOM     89  O21 GCD     1      23.150  17.770  16.800  1.00  0.00            
ATOM     90  H43 GCD     1      23.650  17.070  17.230  1.00  0.00            
ATOM     91  C27 GCD     1      23.090  20.070  15.880  1.00  0.00            
ATOM     92  H44 GCD     1      22.280  19.630  15.270  1.00  0.00            
ATOM     93  O22 GCD     1      22.470  20.690  17.000  1.00  0.00            
ATOM     94  H45 GCD     1      21.550  20.880  16.770  1.00  0.00            
ATOM     95  C28 GCD     1      23.790  21.140  15.100  1.00  0.00            
ATOM     96  H46 GCD     1      22.980  21.830  14.860  1.00  0.00            
ATOM     97  O23 GCD     1      24.330  20.520  13.920  1.00  0.00            
ATOM     98  C29 GCD     1      25.260  19.490  14.090  1.00  0.00            
ATOM     99  H47 GCD     1      26.090  19.860  14.710  1.00  0.00            
ATOM    100  C30 GCD     1      25.860  19.090  12.730  1.00  0.00            
ATOM    101  H48 GCD     1      26.840  18.600  12.830  1.00  0.00            
ATOM    102  H49 GCD     1      26.040  20.010  12.150  1.00  0.00            
ATOM    103  O24 GCD     1      24.920  18.330  11.990  1.00  0.00            
ATOM    104  H50 GCD     1      24.140  18.880  11.850  1.00  0.00            
ATOM    105  O25 GCD     1      24.840  21.760  15.820  1.00  0.00            
ATOM    106  C31 GCD     1      24.590  23.170  16.020  1.00  0.00            
ATOM    107  H51 GCD     1      23.560  23.470  15.800  1.00  0.00            
ATOM    108  C32 GCD     1      24.930  23.450  17.510  1.00  0.00            
ATOM    109  H52 GCD     1      25.930  23.030  17.700  1.00  0.00            
ATOM    110  O26 GCD     1      23.960  22.730  18.360  1.00  0.00            
ATOM    111  H53 GCD     1      23.640  22.020  17.790  1.00  0.00            
ATOM    112  C33 GCD     1      25.060  24.960  17.870  1.00  0.00            
ATOM    113  H54 GCD     1      24.040  25.380  17.890  1.00  0.00            
ATOM    114  O27 GCD     1      25.510  25.100  19.220  1.00  0.00            
ATOM    115  H55 GCD     1      25.230  24.380  19.800  1.00  0.00            
ATOM    116  C34 GCD     1      25.930  25.580  16.850  1.00  0.00            
ATOM    117  H56 GCD     1      25.830  26.670  16.920  1.00  0.00            
ATOM    118  O28 GCD     1      25.560  25.270  15.530  1.00  0.00            
ATOM    119  C35 GCD     1      25.590  23.920  15.140  1.00  0.00            
ATOM    120  H57 GCD     1      26.600  23.570  15.380  1.00  0.00            
ATOM    121  C36 GCD     1      25.280  23.730  13.690  1.00  0.00            
ATOM    122  H58 GCD     1      25.240  22.640  13.520  1.00  0.00            
ATOM    123  H59 GCD     1      26.170  24.090  13.160  1.00  0.00            
ATOM    124  O29 GCD     1      24.080  24.330  13.210  1.00  0.00            
ATOM    125  H60 GCD     1      23.930  23.910  12.350  1.00  0.00            
ATOM    126  O30 GCD     1      27.310  25.200  16.970  1.00  0.00            
ATOM    127  C37 GCD     1      28.330  26.180  16.920  1.00  0.00            
ATOM    128  H61 GCD     1      27.920  27.150  16.620  1.00  0.00            
ATOM    129  C38 GCD     1      28.770  26.480  18.320  1.00  0.00            
ATOM    130  H62 GCD     1      28.940  25.490  18.780  1.00  0.00            
ATOM    131  O31 GCD     1      27.710  27.150  19.030  1.00  0.00            
ATOM    132  H63 GCD     1      27.260  26.460  19.530  1.00  0.00            
ATOM    133  C39 GCD     1      30.100  27.270  18.340  1.00  0.00            
ATOM    134  H64 GCD     1      29.930  28.270  17.920  1.00  0.00            
ATOM    135  O32 GCD     1      30.600  27.540  19.660  1.00  0.00            
ATOM    136  H65 GCD     1      29.930  28.010  20.160  1.00  0.00            
ATOM    137  C40 GCD     1      31.140  26.680  17.450  1.00  0.00            
ATOM    138  H66 GCD     1      32.040  27.300  17.450  1.00  0.00            
ATOM    139  O33 GCD     1      30.640  26.460  16.160  1.00  0.00            
ATOM    140  C41 GCD     1      29.470  25.680  16.030  1.00  0.00            
ATOM    141  H67 GCD     1      29.690  24.620  16.150  1.00  0.00            
ATOM    142  C42 GCD     1      29.030  25.900  14.560  1.00  0.00            
ATOM    143  H68 GCD     1      29.080  26.990  14.400  1.00  0.00            
ATOM    144  H69 GCD     1      27.990  25.600  14.400  1.00  0.00            
ATOM    145  O34 GCD     1      29.980  25.250  13.740  1.00  0.00            
ATOM    146  H70 GCD     1      30.740  25.840  13.800  1.00  0.00            
ATOM    147  O35 GCD     1      31.580  25.470  18.060  1.00  0.00            
ATOM    148  C43 GCD     1      32.980  25.320  18.170  1.00  0.00            
ATOM    149  H71 GCD     1      33.530  26.180  17.770  1.00  0.00            
ATOM    150  C44 GCD     1      33.320  25.200  19.630  1.00  0.00            
ATOM    151  H72 GCD     1      32.840  24.330  20.080  1.00  0.00            
ATOM    152  O36 GCD     1      33.040  26.480  20.190  1.00  0.00            
ATOM    153  H73 GCD     1      32.110  26.530  19.940  1.00  0.00            
ATOM    154  C45 GCD     1      34.860  24.980  19.700  1.00  0.00            
ATOM    155  H74 GCD     1      35.390  25.800  19.200  1.00  0.00            
ATOM    156  O37 GCD     1      35.390  24.920  21.070  1.00  0.00            
ATOM    157  H75 GCD     1      34.900  24.280  21.590  1.00  0.00            
ATOM    158  C46 GCD     1      35.250  23.730  18.910  1.00  0.00            
ATOM    159  H76 GCD     1      36.330  23.640  18.950  1.00  0.00            
ATOM    160  O38 GCD     1      34.710  22.610  19.610  1.00  0.00            
ATOM    161  O39 GCD     1      34.800  23.820  17.570  1.00  0.00            
ATOM    162  C47 GCD     1      33.400  24.030  17.390  1.00  0.00            
ATOM    163  H77 GCD     1      32.850  23.160  17.780  1.00  0.00            
ATOM    164  C48 GCD     1      33.160  24.240  15.910  1.00  0.00            
ATOM    165  H78 GCD     1      32.090  24.290  15.700  1.00  0.00            
ATOM    166  H79 GCD     1      33.680  23.380  15.470  1.00  0.00            
ATOM    167  O40 GCD     1      33.880  25.290  15.320  1.00  0.00            
ATOM    168  H80 GCD     1      34.780  25.080  15.580  1.00  0.00            
ATOM    169  C1  CZ3     2      27.360  16.980  19.170  1.00  0.00            
ATOM    170  C2  CZ3     2      27.120  18.460  19.000  1.00  0.00            
ATOM    171  O1  CZ3     2      27.430  18.930  17.700  1.00  0.00            
ATOM    172  C3  CZ3     2      27.820  20.340  17.590  1.00  0.00            
ATOM    173  N1  CZ3     2      29.280  20.500  17.430  1.00  0.00            
ATOM    174  C4  CZ3     2      29.910  20.760  16.230  1.00  0.00            
ATOM    175  O2  CZ3     2      31.100  21.040  16.110  1.00  0.00            
ATOM    176  C5  CZ3     2      29.100  20.350  14.950  1.00  0.00            
ATOM    177  Cl1 CZ3     2      28.490  21.790  14.100  1.00  0.00            
ATOM    178  C6  CZ3     2      30.100  20.410  18.660  1.00  0.00            
ATOM    179  C7  CZ3     2      30.230  21.460  19.530  1.00  0.00            
ATOM    180  C8  CZ3     2      29.600  22.810  19.190  1.00  0.00            
ATOM    181  C9  CZ3     2      30.970  21.410  20.720  1.00  0.00            
ATOM    182  C10 CZ3     2      31.470  20.190  21.180  1.00  0.00            
ATOM    183  C11 CZ3     2      31.260  19.070  20.290  1.00  0.00            
ATOM    184  C12 CZ3     2      30.740  19.220  19.030  1.00  0.00            
ATOM    185  C13 CZ3     2      30.760  18.020  18.100  1.00  0.00            
ATOM    186  C14 CZ3     2      32.060  17.810  17.330  1.00  0.00            
ATOM    187  H1  CZ3     2      28.210  16.600  18.580  1.00  0.00            
ATOM    188  H2  CZ3     2      27.630  16.790  20.220  1.00  0.00            
ATOM    189  H3  CZ3     2      26.460  16.440  18.870  1.00  0.00            
ATOM    190  H4  CZ3     2      27.870  18.980  19.610  1.00  0.00            
ATOM    191  H5  CZ3     2      26.080  18.690  19.260  1.00  0.00            
ATOM    192  H6  CZ3     2      27.580  20.830  18.540  1.00  0.00            
ATOM    193  H7  CZ3     2      27.290  20.950  16.860  1.00  0.00            
ATOM    194  H8  CZ3     2      28.310  19.660  15.260  1.00  0.00            
ATOM    195  H9  CZ3     2      29.900  19.960  14.310  1.00  0.00            
ATOM    196  H10 CZ3     2      30.320  23.600  19.410  1.00  0.00            
ATOM    197  H11 CZ3     2      29.270  23.030  18.170  1.00  0.00            
ATOM    198  H12 CZ3     2      28.790  22.960  19.920  1.00  0.00            
ATOM    199  H13 CZ3     2      31.150  22.270  21.350  1.00  0.00            
ATOM    200  H14 CZ3     2      31.920  20.150  22.160  1.00  0.00            
ATOM    201  H15 CZ3     2      31.670  18.120  20.630  1.00  0.00            
ATOM    202  H16 CZ3     2      29.960  18.030  17.360  1.00  0.00            
ATOM    203  H17 CZ3     2      30.530  17.110  18.680  1.00  0.00            
ATOM    204  H18 CZ3     2      32.080  16.880  16.750  1.00  0.00            
ATOM    205  H19 CZ3     2      32.150  18.620  16.590  1.00  0.00            
ATOM    206  H20 CZ3     2      32.900  17.930  18.010  1.00  0.00            
TER
ENDMDL
MODEL        1
ATOM      1  H1  GCD     1      22.530   7.680  11.710  1.00  0.00            
ATOM      2  O1  GCD     1      22.440   8.520  12.170  1.00  0.00            
ATOM      3  C1  GCD     1      21.040   8.940  12.100  1.00  0.00            
ATOM      4  H2  GCD     1      21.010  10.020  12.260  1.00  0.00            
ATOM      5  H3  GCD     1      20.720   8.810  11.060  1.00  0.00            
ATOM      6  C2  GCD     1      20.130   8.170  13.110  1.00  0.00            
ATOM      7  H4  GCD     1      19.150   8.650  12.980  1.00  0.00            
ATOM      8  C3  GCD     1      20.490   8.260  14.610  1.00  0.00            
ATOM      9  H5  GCD     1      21.540   8.000  14.780  1.00  0.00            
ATOM     10  C4  GCD     1      19.620   7.300  15.410  1.00  0.00            
ATOM     11  H6  GCD     1      18.570   7.610  15.500  1.00  0.00            
ATOM     12  O2  GCD     1      20.150   7.200  16.760  1.00  0.00            
ATOM     13  H7  GCD     1      20.460   8.070  17.040  1.00  0.00            
ATOM     14  C5  GCD     1      19.640   5.880  14.810  1.00  0.00            
ATOM     15  H8  GCD     1      20.610   5.390  14.880  1.00  0.00            
ATOM     16  O3  GCD     1      18.770   4.950  15.570  1.00  0.00            
ATOM     17  H9  GCD     1      19.110   5.010  16.470  1.00  0.00            
ATOM     18  C6  GCD     1      19.270   5.900  13.400  1.00  0.00            
ATOM     19  O4  GCD     1      20.060   6.830  12.680  1.00  0.00            
ATOM     20  H10 GCD     1      19.390   4.870  13.060  1.00  0.00            
ATOM     21  O5  GCD     1      17.950   6.300  13.400  1.00  0.00            
ATOM     22  C7  GCD     1      17.230   5.670  12.340  1.00  0.00            
ATOM     23  H11 GCD     1      17.930   5.310  11.560  1.00  0.00            
ATOM     24  C8  GCD     1      16.380   4.520  12.970  1.00  0.00            
ATOM     25  H12 GCD     1      15.660   5.070  13.600  1.00  0.00            
ATOM     26  O6  GCD     1      17.130   3.660  13.790  1.00  0.00            
ATOM     27  H13 GCD     1      17.470   4.150  14.540  1.00  0.00            
ATOM     28  C9  GCD     1      15.560   3.840  11.890  1.00  0.00            
ATOM     29  H14 GCD     1      16.290   3.350  11.220  1.00  0.00            
ATOM     30  O7  GCD     1      14.750   2.750  12.350  1.00  0.00            
ATOM     31  H15 GCD     1      15.260   1.960  12.560  1.00  0.00            
ATOM     32  C10 GCD     1      14.730   4.990  11.150  1.00  0.00            
ATOM     33  H16 GCD     1      14.380   4.570  10.210  1.00  0.00            
ATOM     34  O8  GCD     1      15.540   6.060  10.690  1.00  0.00            
ATOM     35  C11 GCD     1      16.270   6.680  11.710  1.00  0.00            
ATOM     36  H17 GCD     1      15.630   7.180  12.450  1.00  0.00            
ATOM     37  C12 GCD     1      17.100   7.780  11.030  1.00  0.00            
ATOM     38  H18 GCD     1      17.870   7.250  10.440  1.00  0.00            
ATOM     39  H19 GCD     1      17.600   8.470  11.720  1.00  0.00            
ATOM     40  O9  GCD     1      16.280   8.480  10.110  1.00  0.00            
ATOM     41  H20 GCD     1      15.790   7.820   9.600  1.00  0.00            
ATOM     42  O10 GCD     1      13.630   5.470  11.910  1.00  0.00            
ATOM     43  C13 GCD     1      12.250   5.280  11.450  1.00  0.00            
ATOM     44  H21 GCD     1      12.140   4.990  10.400  1.00  0.00            
ATOM     45  C14 GCD     1      11.520   4.240  12.330  1.00  0.00            
ATOM     46  H22 GCD     1      11.600   4.460  13.410  1.00  0.00            
ATOM     47  O11 GCD     1      12.030   2.900  12.050  1.00  0.00            
ATOM     48  H23 GCD     1      12.960   2.820  12.290  1.00  0.00            
ATOM     49  C15 GCD     1      10.070   4.170  11.920  1.00  0.00            
ATOM     50  H24 GCD     1       9.960   3.830  10.880  1.00  0.00            
ATOM     51  O12 GCD     1       9.410   3.140  12.690  1.00  0.00            
ATOM     52  H25 GCD     1       9.480   3.450  13.600  1.00  0.00            
ATOM     53  C16 GCD     1       9.420   5.540  12.060  1.00  0.00            
ATOM     54  H26 GCD     1       8.350   5.450  11.840  1.00  0.00            
ATOM     55  O13 GCD     1      10.140   6.460  11.220  1.00  0.00            
ATOM     56  C17 GCD     1      11.530   6.620  11.500  1.00  0.00            
ATOM     57  H27 GCD     1      11.590   6.990  12.530  1.00  0.00            
ATOM     58  C18 GCD     1      12.290   7.600  10.610  1.00  0.00            
ATOM     59  H28 GCD     1      12.680   7.040   9.750  1.00  0.00            
ATOM     60  H29 GCD     1      13.130   7.980  11.200  1.00  0.00            
ATOM     61  O14 GCD     1      11.560   8.690  10.050  1.00  0.00            
ATOM     62  H30 GCD     1      12.180   9.240   9.570  1.00  0.00            
ATOM     63  O15 GCD     1       9.510   6.010  13.420  1.00  0.00            
ATOM     64  C19 GCD     1       8.520   5.650  14.430  1.00  0.00            
ATOM     65  H31 GCD     1       7.870   4.900  13.970  1.00  0.00            
ATOM     66  C20 GCD     1       9.260   5.150  15.670  1.00  0.00            
ATOM     67  H32 GCD     1       9.970   5.980  15.820  1.00  0.00            
ATOM     68  O16 GCD     1       9.910   3.850  15.400  1.00  0.00            
ATOM     69  H33 GCD     1       9.390   3.160  15.820  1.00  0.00            
ATOM     70  C21 GCD     1       8.260   5.060  16.870  1.00  0.00            
ATOM     71  H34 GCD     1       7.470   4.330  16.650  1.00  0.00            
ATOM     72  O17 GCD     1       8.920   4.540  18.020  1.00  0.00            
ATOM     73  H35 GCD     1       8.780   5.050  18.820  1.00  0.00            
ATOM     74  C22 GCD     1       7.440   6.360  17.060  1.00  0.00            
ATOM     75  H36 GCD     1       6.700   6.190  17.850  1.00  0.00            
ATOM     76  O18 GCD     1       6.790   6.550  15.810  1.00  0.00            
ATOM     77  C23 GCD     1       7.620   6.890  14.660  1.00  0.00            
ATOM     78  H37 GCD     1       8.200   7.780  14.960  1.00  0.00            
ATOM     79  C24 GCD     1       6.810   7.310  13.450  1.00  0.00            
ATOM     80  H38 GCD     1       7.560   7.740  12.770  1.00  0.00            
ATOM     81  H39 GCD     1       6.110   8.110  13.730  1.00  0.00            
ATOM     82  O19 GCD     1       6.120   6.290  12.840  1.00  0.00            
ATOM     83  H40 GCD     1       5.960   6.610  11.940  1.00  0.00            
ATOM     84  O20 GCD     1       8.280   7.440  17.370  1.00  0.00            
ATOM     85  C25 GCD     1       7.860   8.250  18.490  1.00  0.00            
ATOM     86  H41 GCD     1       6.850   7.920  18.750  1.00  0.00            
ATOM     87  C26 GCD     1       8.780   7.900  19.660  1.00  0.00            
ATOM     88  H42 GCD     1       9.800   8.020  19.290  1.00  0.00            
ATOM     89  O21 GCD     1       8.530   6.510  20.030  1.00  0.00            
ATOM     90  H43 GCD     1       9.070   6.240  20.780  1.00  0.00            
ATOM     91  C27 GCD     1       8.440   8.810  20.870  1.00  0.00            
ATOM     92  H44 GCD     1       7.380   8.660  21.090  1.00  0.00            
ATOM     93  O22 GCD     1       9.410   8.540  21.930  1.00  0.00            
ATOM     94  H45 GCD     1      10.190   9.030  21.660  1.00  0.00            
ATOM     95  C28 GCD     1       8.580  10.330  20.410  1.00  0.00            
ATOM     96  H46 GCD     1       8.230  11.000  21.200  1.00  0.00            
ATOM     97  O23 GCD     1       7.620  10.480  19.410  1.00  0.00            
ATOM     98  C29 GCD     1       7.840   9.740  18.160  1.00  0.00            
ATOM     99  H47 GCD     1       8.820   9.980  17.710  1.00  0.00            
ATOM    100  C30 GCD     1       6.770  10.090  17.240  1.00  0.00            
ATOM    101  H48 GCD     1       5.840   9.640  17.610  1.00  0.00            
ATOM    102  H49 GCD     1       6.950   9.600  16.270  1.00  0.00            
ATOM    103  O24 GCD     1       6.720  11.510  17.050  1.00  0.00            
ATOM    104  H50 GCD     1       6.490  11.920  17.890  1.00  0.00            
ATOM    105  O25 GCD     1       9.870  10.500  19.850  1.00  0.00            
ATOM    106  C31 GCD     1      10.710  11.530  20.360  1.00  0.00            
ATOM    107  H51 GCD     1      10.260  12.090  21.190  1.00  0.00            
ATOM    108  C32 GCD     1      12.060  10.890  20.700  1.00  0.00            
ATOM    109  H52 GCD     1      12.380  10.470  19.740  1.00  0.00            
ATOM    110  O26 GCD     1      11.870   9.880  21.680  1.00  0.00            
ATOM    111  H53 GCD     1      12.660   9.350  21.830  1.00  0.00            
ATOM    112  C33 GCD     1      13.100  11.870  21.090  1.00  0.00            
ATOM    113  H54 GCD     1      12.690  12.410  21.950  1.00  0.00            
ATOM    114  O27 GCD     1      14.350  11.250  21.300  1.00  0.00            
ATOM    115  H55 GCD     1      14.730  11.020  20.440  1.00  0.00            
ATOM    116  C34 GCD     1      13.320  12.900  19.950  1.00  0.00            
ATOM    117  H56 GCD     1      13.890  13.750  20.330  1.00  0.00            
ATOM    118  O28 GCD     1      12.070  13.400  19.650  1.00  0.00            
ATOM    119  C35 GCD     1      11.090  12.520  19.220  1.00  0.00            
ATOM    120  H57 GCD     1      11.500  11.890  18.410  1.00  0.00            
ATOM    121  C36 GCD     1       9.870  13.280  18.670  1.00  0.00            
ATOM    122  H58 GCD     1       9.460  14.000  19.390  1.00  0.00            
ATOM    123  H59 GCD     1       9.030  12.610  18.470  1.00  0.00            
ATOM    124  O29 GCD     1      10.220  14.040  17.500  1.00  0.00            
ATOM    125  H60 GCD     1      11.180  14.150  17.480  1.00  0.00            
ATOM    126  O30 GCD     1      14.050  12.330  18.830  1.00  0.00            
ATOM    127  C37 GCD     1      14.580  13.340  17.970  1.00  0.00            
ATOM    128  H61 GCD     1      13.940  14.230  17.890  1.00  0.00            
ATOM    129  C38 GCD     1      15.980  13.820  18.370  1.00  0.00            
ATOM    130  H62 GCD     1      16.520  12.860  18.420  1.00  0.00            
ATOM    131  O31 GCD     1      15.860  14.600  19.590  1.00  0.00            
ATOM    132  H63 GCD     1      16.660  15.130  19.680  1.00  0.00            
ATOM    133  C39 GCD     1      16.660  14.630  17.270  1.00  0.00            
ATOM    134  H64 GCD     1      16.170  15.600  17.180  1.00  0.00            
ATOM    135  O32 GCD     1      18.050  14.970  17.620  1.00  0.00            
ATOM    136  H65 GCD     1      18.500  14.120  17.600  1.00  0.00            
ATOM    137  C40 GCD     1      16.600  13.920  15.910  1.00  0.00            
ATOM    138  H66 GCD     1      16.970  14.490  15.050  1.00  0.00            
ATOM    139  O33 GCD     1      15.250  13.630  15.660  1.00  0.00            
ATOM    140  C41 GCD     1      14.660  12.700  16.540  1.00  0.00            
ATOM    141  H67 GCD     1      15.190  11.740  16.500  1.00  0.00            
ATOM    142  C42 GCD     1      13.330  12.410  15.870  1.00  0.00            
ATOM    143  H68 GCD     1      12.800  11.610  16.400  1.00  0.00            
ATOM    144  H69 GCD     1      13.570  11.980  14.890  1.00  0.00            
ATOM    145  O34 GCD     1      12.510  13.580  15.790  1.00  0.00            
ATOM    146  H70 GCD     1      12.890  14.240  15.180  1.00  0.00            
ATOM    147  O35 GCD     1      17.270  12.650  15.990  1.00  0.00            
ATOM    148  C43 GCD     1      18.630  12.580  15.520  1.00  0.00            
ATOM    149  H71 GCD     1      18.980  13.590  15.270  1.00  0.00            
ATOM    150  C44 GCD     1      19.510  11.960  16.660  1.00  0.00            
ATOM    151  H72 GCD     1      19.140  10.980  16.990  1.00  0.00            
ATOM    152  O36 GCD     1      19.620  12.790  17.850  1.00  0.00            
ATOM    153  H73 GCD     1      19.390  12.280  18.640  1.00  0.00            
ATOM    154  C45 GCD     1      20.880  11.610  16.130  1.00  0.00            
ATOM    155  H74 GCD     1      21.310  12.610  16.020  1.00  0.00            
ATOM    156  O37 GCD     1      21.750  10.980  17.140  1.00  0.00            
ATOM    157  H75 GCD     1      21.870  11.560  17.900  1.00  0.00            
ATOM    158  C46 GCD     1      20.830  10.750  14.850  1.00  0.00            
ATOM    159  H76 GCD     1      21.790  10.480  14.410  1.00  0.00            
ATOM    160  O38 GCD     1      20.110   9.560  15.200  1.00  0.00            
ATOM    161  O39 GCD     1      20.080  11.520  13.910  1.00  0.00            
ATOM    162  C47 GCD     1      18.720  11.780  14.160  1.00  0.00            
ATOM    163  H77 GCD     1      18.100  10.880  14.290  1.00  0.00            
ATOM    164  C48 GCD     1      18.000  12.500  13.020  1.00  0.00            
ATOM    165  H78 GCD     1      18.480  13.470  12.840  1.00  0.00            
ATOM    166  H79 GCD     1      16.940  12.710  13.190  1.00  0.00            
ATOM    167  O40 GCD     1      18.120  11.730  11.800  1.00  0.00            
ATOM    168  H80 GCD     1      19.050  11.730  11.530  1.00  0.00            
ATOM    169  C1  CZ3     2      14.540   3.540  16.310  1.00  0.00            
ATOM    170  C2  CZ3     2      13.510   4.420  15.560  1.00  0.00            
ATOM    171  O1  CZ3     2      14.020   5.700  15.470  1.00  0.00            
ATOM    172  C3  CZ3     2      13.080   6.730  15.090  1.00  0.00            
ATOM    173  N1  CZ3     2      13.330   8.080  15.630  1.00  0.00            
ATOM    174  C4  CZ3     2      13.450   8.400  16.960  1.00  0.00            
ATOM    175  O2  CZ3     2      13.710   9.510  17.400  1.00  0.00            
ATOM    176  C5  CZ3     2      13.250   7.260  18.020  1.00  0.00            
ATOM    177  Cl1 CZ3     2      13.450   7.770  19.670  1.00  0.00            
ATOM    178  C6  CZ3     2      13.520   9.000  14.550  1.00  0.00            
ATOM    179  C7  CZ3     2      14.820   9.330  14.080  1.00  0.00            
ATOM    180  C8  CZ3     2      16.010   8.830  14.860  1.00  0.00            
ATOM    181  C9  CZ3     2      15.020  10.110  12.940  1.00  0.00            
ATOM    182  C10 CZ3     2      13.860  10.680  12.290  1.00  0.00            
ATOM    183  C11 CZ3     2      12.590  10.490  12.810  1.00  0.00            
ATOM    184  C12 CZ3     2      12.360   9.550  13.870  1.00  0.00            
ATOM    185  C13 CZ3     2      10.920   9.340  14.370  1.00  0.00            
ATOM    186  C14 CZ3     2      10.590  10.340  15.490  1.00  0.00            
ATOM    187  H1  CZ3     2      14.090   2.580  16.590  1.00  0.00            
ATOM    188  H2  CZ3     2      15.360   3.290  15.630  1.00  0.00            
ATOM    189  H3  CZ3     2      15.070   3.990  17.160  1.00  0.00            
ATOM    190  H4  CZ3     2      12.570   4.340  16.120  1.00  0.00            
ATOM    191  H5  CZ3     2      13.270   4.030  14.560  1.00  0.00            
ATOM    192  H6  CZ3     2      12.110   6.380  15.440  1.00  0.00            
ATOM    193  H7  CZ3     2      13.190   6.800  14.000  1.00  0.00            
ATOM    194  H8  CZ3     2      13.840   6.350  17.860  1.00  0.00            
ATOM    195  H9  CZ3     2      12.240   6.820  18.040  1.00  0.00            
ATOM    196  H10 CZ3     2      15.990   7.740  14.970  1.00  0.00            
ATOM    197  H11 CZ3     2      16.930   9.070  14.310  1.00  0.00            
ATOM    198  H12 CZ3     2      16.100   9.240  15.880  1.00  0.00            
ATOM    199  H13 CZ3     2      15.990  10.260  12.480  1.00  0.00            
ATOM    200  H14 CZ3     2      14.000  11.190  11.330  1.00  0.00            
ATOM    201  H15 CZ3     2      11.750  10.840  12.220  1.00  0.00            
ATOM    202  H16 CZ3     2      10.710   8.350  14.810  1.00  0.00            
ATOM    203  H17 CZ3     2      10.160   9.410  13.590  1.00  0.00            
ATOM    204  H18 CZ3     2      11.200  10.180  16.390  1.00  0.00            
ATOM    205  H19 CZ3     2      10.810  11.330  15.070  1.00  0.00            
ATOM    206  H20 CZ3     2       9.530  10.210  15.750  1.00  0.00            
TER
ENDMDL
MODEL        1
ATOM      1  H1  GCD     1      35.890   5.700  21.420  1.00  0.00            
ATOM      2  O1  GCD     1      36.320   6.520  21.690  1.00  0.00            
ATOM      3  C1  GCD     1      35.320   7.490  21.340  1.00  0.00            
ATOM      4  H2  GCD     1      35.580   8.490  21.720  1.00  0.00            
ATOM      5  H3  GCD     1      35.450   7.530  20.250  1.00  0.00            
ATOM      6  C2  GCD     1      33.890   7.130  21.720  1.00  0.00            
ATOM      7  H4  GCD     1      33.160   7.930  21.530  1.00  0.00            
ATOM      8  C3  GCD     1      33.710   6.890  23.220  1.00  0.00            
ATOM      9  H5  GCD     1      34.480   6.210  23.610  1.00  0.00            
ATOM     10  C4  GCD     1      32.380   6.340  23.530  1.00  0.00            
ATOM     11  H6  GCD     1      31.640   7.120  23.290  1.00  0.00            
ATOM     12  O2  GCD     1      32.380   6.210  24.990  1.00  0.00            
ATOM     13  H7  GCD     1      32.510   7.110  25.330  1.00  0.00            
ATOM     14  C5  GCD     1      32.170   4.990  22.740  1.00  0.00            
ATOM     15  H8  GCD     1      33.010   4.340  23.010  1.00  0.00            
ATOM     16  O3  GCD     1      30.890   4.310  23.020  1.00  0.00            
ATOM     17  H9  GCD     1      31.030   3.720  23.770  1.00  0.00            
ATOM     18  C6  GCD     1      32.360   5.220  21.270  1.00  0.00            
ATOM     19  O4  GCD     1      33.670   5.850  21.050  1.00  0.00            
ATOM     20  H10 GCD     1      32.440   4.260  20.750  1.00  0.00            
ATOM     21  O5  GCD     1      31.330   6.080  20.670  1.00  0.00            
ATOM     22  C7  GCD     1      30.460   5.360  19.790  1.00  0.00            
ATOM     23  H11 GCD     1      30.550   4.260  19.850  1.00  0.00            
ATOM     24  C8  GCD     1      28.990   5.700  20.060  1.00  0.00            
ATOM     25  H12 GCD     1      28.790   6.780  20.160  1.00  0.00            
ATOM     26  O6  GCD     1      28.570   5.000  21.250  1.00  0.00            
ATOM     27  H13 GCD     1      29.310   4.860  21.860  1.00  0.00            
ATOM     28  C9  GCD     1      28.050   5.280  18.920  1.00  0.00            
ATOM     29  H14 GCD     1      28.100   4.180  18.950  1.00  0.00            
ATOM     30  O7  GCD     1      26.770   5.590  19.320  1.00  0.00            
ATOM     31  H15 GCD     1      26.670   5.170  20.190  1.00  0.00            
ATOM     32  C10 GCD     1      28.530   5.850  17.600  1.00  0.00            
ATOM     33  H16 GCD     1      27.940   5.410  16.800  1.00  0.00            
ATOM     34  O8  GCD     1      29.890   5.490  17.410  1.00  0.00            
ATOM     35  C11 GCD     1      30.850   5.900  18.430  1.00  0.00            
ATOM     36  H17 GCD     1      30.830   6.990  18.490  1.00  0.00            
ATOM     37  C12 GCD     1      32.230   5.460  17.940  1.00  0.00            
ATOM     38  H18 GCD     1      33.010   6.000  18.500  1.00  0.00            
ATOM     39  H19 GCD     1      32.440   5.710  16.890  1.00  0.00            
ATOM     40  O9  GCD     1      32.300   4.060  18.000  1.00  0.00            
ATOM     41  H20 GCD     1      31.620   3.810  17.370  1.00  0.00            
ATOM     42  O10 GCD     1      28.420   7.260  17.640  1.00  0.00            
ATOM     43  C13 GCD     1      27.660   7.910  16.590  1.00  0.00            
ATOM     44  H21 GCD     1      27.270   7.240  15.820  1.00  0.00            
ATOM     45  C14 GCD     1      26.430   8.460  17.340  1.00  0.00            
ATOM     46  H22 GCD     1      26.790   9.080  18.170  1.00  0.00            
ATOM     47  O11 GCD     1      25.590   7.390  17.800  1.00  0.00            
ATOM     48  H23 GCD     1      26.200   6.760  18.210  1.00  0.00            
ATOM     49  C15 GCD     1      25.740   9.340  16.320  1.00  0.00            
ATOM     50  H24 GCD     1      25.440   8.710  15.470  1.00  0.00            
ATOM     51  O12 GCD     1      24.500   9.820  16.880  1.00  0.00            
ATOM     52  H25 GCD     1      23.930   9.050  16.770  1.00  0.00            
ATOM     53  C16 GCD     1      26.590  10.400  15.710  1.00  0.00            
ATOM     54  H26 GCD     1      26.060  10.890  14.900  1.00  0.00            
ATOM     55  O13 GCD     1      27.840   9.760  15.170  1.00  0.00            
ATOM     56  C17 GCD     1      28.570   8.970  16.030  1.00  0.00            
ATOM     57  H27 GCD     1      29.000   9.610  16.810  1.00  0.00            
ATOM     58  C18 GCD     1      29.820   8.380  15.390  1.00  0.00            
ATOM     59  H28 GCD     1      30.470   7.920  16.150  1.00  0.00            
ATOM     60  H29 GCD     1      30.320   9.200  14.870  1.00  0.00            
ATOM     61  O14 GCD     1      29.630   7.290  14.520  1.00  0.00            
ATOM     62  H30 GCD     1      30.510   7.190  14.120  1.00  0.00            
ATOM     63  O15 GCD     1      26.950  11.420  16.690  1.00  0.00            
ATOM     64  C19 GCD     1      26.420  12.810  16.610  1.00  0.00            
ATOM     65  H31 GCD     1      25.400  12.800  16.200  1.00  0.00            
ATOM     66  C20 GCD     1      26.110  13.390  18.050  1.00  0.00            
ATOM     67  H32 GCD     1      27.080  13.410  18.570  1.00  0.00            
ATOM     68  O16 GCD     1      25.180  12.510  18.690  1.00  0.00            
ATOM     69  H33 GCD     1      25.630  11.660  18.740  1.00  0.00            
ATOM     70  C21 GCD     1      25.590  14.780  17.990  1.00  0.00            
ATOM     71  H34 GCD     1      24.610  14.660  17.510  1.00  0.00            
ATOM     72  O17 GCD     1      25.440  15.410  19.300  1.00  0.00            
ATOM     73  H35 GCD     1      25.030  14.730  19.860  1.00  0.00            
ATOM     74  C22 GCD     1      26.600  15.670  17.200  1.00  0.00            
ATOM     75  H36 GCD     1      26.190  16.680  17.100  1.00  0.00            
ATOM     76  O18 GCD     1      26.750  15.070  15.870  1.00  0.00            
ATOM     77  C23 GCD     1      27.310  13.770  15.810  1.00  0.00            
ATOM     78  H37 GCD     1      28.280  13.720  16.320  1.00  0.00            
ATOM     79  C24 GCD     1      27.450  13.320  14.340  1.00  0.00            
ATOM     80  H38 GCD     1      28.030  12.390  14.400  1.00  0.00            
ATOM     81  H39 GCD     1      28.070  14.010  13.750  1.00  0.00            
ATOM     82  O19 GCD     1      26.200  13.180  13.690  1.00  0.00            
ATOM     83  H40 GCD     1      25.910  14.100  13.640  1.00  0.00            
ATOM     84  O20 GCD     1      27.850  15.600  17.910  1.00  0.00            
ATOM     85  C25 GCD     1      28.670  16.820  17.930  1.00  0.00            
ATOM     86  H41 GCD     1      28.160  17.580  17.320  1.00  0.00            
ATOM     87  C26 GCD     1      28.600  17.410  19.360  1.00  0.00            
ATOM     88  H42 GCD     1      28.900  16.710  20.150  1.00  0.00            
ATOM     89  O21 GCD     1      27.250  17.620  19.600  1.00  0.00            
ATOM     90  H43 GCD     1      26.760  16.790  19.670  1.00  0.00            
ATOM     91  C27 GCD     1      29.500  18.620  19.580  1.00  0.00            
ATOM     92  H44 GCD     1      29.090  19.380  18.900  1.00  0.00            
ATOM     93  O22 GCD     1      29.420  19.080  20.900  1.00  0.00            
ATOM     94  H45 GCD     1      28.470  19.060  21.090  1.00  0.00            
ATOM     95  C28 GCD     1      30.930  18.280  19.120  1.00  0.00            
ATOM     96  H46 GCD     1      31.510  19.200  19.000  1.00  0.00            
ATOM     97  O23 GCD     1      30.920  17.640  17.910  1.00  0.00            
ATOM     98  C29 GCD     1      30.070  16.490  17.670  1.00  0.00            
ATOM     99  H47 GCD     1      30.290  15.630  18.310  1.00  0.00            
ATOM    100  C30 GCD     1      30.330  15.990  16.210  1.00  0.00            
ATOM    101  H48 GCD     1      30.090  16.770  15.480  1.00  0.00            
ATOM    102  H49 GCD     1      29.530  15.250  16.070  1.00  0.00            
ATOM    103  O24 GCD     1      31.680  15.580  15.950  1.00  0.00            
ATOM    104  H50 GCD     1      32.160  16.400  16.090  1.00  0.00            
ATOM    105  O25 GCD     1      31.540  17.490  20.230  1.00  0.00            
ATOM    106  C31 GCD     1      32.820  17.980  20.660  1.00  0.00            
ATOM    107  H51 GCD     1      33.100  18.970  20.290  1.00  0.00            
ATOM    108  C32 GCD     1      32.760  18.070  22.140  1.00  0.00            
ATOM    109  H52 GCD     1      32.460  17.080  22.500  1.00  0.00            
ATOM    110  O26 GCD     1      31.650  18.920  22.540  1.00  0.00            
ATOM    111  H53 GCD     1      30.930  18.590  21.990  1.00  0.00            
ATOM    112  C33 GCD     1      34.120  18.440  22.740  1.00  0.00            
ATOM    113  H54 GCD     1      34.470  19.370  22.280  1.00  0.00            
ATOM    114  O27 GCD     1      34.070  18.600  24.190  1.00  0.00            
ATOM    115  H55 GCD     1      34.090  17.730  24.590  1.00  0.00            
ATOM    116  C34 GCD     1      35.120  17.460  22.220  1.00  0.00            
ATOM    117  H56 GCD     1      36.070  17.790  22.630  1.00  0.00            
ATOM    118  O28 GCD     1      35.070  17.440  20.830  1.00  0.00            
ATOM    119  C35 GCD     1      33.860  17.020  20.260  1.00  0.00            
ATOM    120  H57 GCD     1      33.650  15.990  20.580  1.00  0.00            
ATOM    121  C36 GCD     1      34.150  16.880  18.760  1.00  0.00            
ATOM    122  H58 GCD     1      34.090  17.880  18.310  1.00  0.00            
ATOM    123  H59 GCD     1      33.250  16.350  18.440  1.00  0.00            
ATOM    124  O29 GCD     1      35.300  16.110  18.370  1.00  0.00            
ATOM    125  H60 GCD     1      36.080  16.500  18.780  1.00  0.00            
ATOM    126  O30 GCD     1      34.760  16.110  22.730  1.00  0.00            
ATOM    127  C37 GCD     1      35.460  15.740  23.870  1.00  0.00            
ATOM    128  H61 GCD     1      36.080  16.530  24.310  1.00  0.00            
ATOM    129  C38 GCD     1      34.440  15.240  24.890  1.00  0.00            
ATOM    130  H62 GCD     1      33.820  14.550  24.310  1.00  0.00            
ATOM    131  O31 GCD     1      33.620  16.250  25.450  1.00  0.00            
ATOM    132  H63 GCD     1      32.710  15.950  25.530  1.00  0.00            
ATOM    133  C39 GCD     1      35.090  14.390  26.000  1.00  0.00            
ATOM    134  H64 GCD     1      35.750  15.070  26.550  1.00  0.00            
ATOM    135  O32 GCD     1      34.060  13.830  26.870  1.00  0.00            
ATOM    136  H65 GCD     1      33.470  14.510  27.220  1.00  0.00            
ATOM    137  C40 GCD     1      36.010  13.330  25.360  1.00  0.00            
ATOM    138  H66 GCD     1      36.640  12.870  26.120  1.00  0.00            
ATOM    139  O33 GCD     1      37.010  13.970  24.620  1.00  0.00            
ATOM    140  C41 GCD     1      36.460  14.600  23.460  1.00  0.00            
ATOM    141  H67 GCD     1      35.860  13.830  22.960  1.00  0.00            
ATOM    142  C42 GCD     1      37.580  15.060  22.490  1.00  0.00            
ATOM    143  H68 GCD     1      38.120  15.820  23.070  1.00  0.00            
ATOM    144  H69 GCD     1      37.090  15.510  21.610  1.00  0.00            
ATOM    145  O34 GCD     1      38.440  14.040  21.990  1.00  0.00            
ATOM    146  H70 GCD     1      39.120  13.830  22.640  1.00  0.00            
ATOM    147  O35 GCD     1      35.250  12.320  24.690  1.00  0.00            
ATOM    148  C43 GCD     1      35.400  10.990  25.240  1.00  0.00            
ATOM    149  H71 GCD     1      36.110  10.890  26.070  1.00  0.00            
ATOM    150  C44 GCD     1      34.090  10.430  25.800  1.00  0.00            
ATOM    151  H72 GCD     1      33.460  10.560  24.910  1.00  0.00            
ATOM    152  O36 GCD     1      33.520  11.070  26.910  1.00  0.00            
ATOM    153  H73 GCD     1      33.850  11.970  26.820  1.00  0.00            
ATOM    154  C45 GCD     1      34.150   8.970  26.150  1.00  0.00            
ATOM    155  H74 GCD     1      34.820   8.780  26.990  1.00  0.00            
ATOM    156  O37 GCD     1      32.860   8.480  26.540  1.00  0.00            
ATOM    157  H75 GCD     1      32.420   9.270  26.860  1.00  0.00            
ATOM    158  C46 GCD     1      34.800   8.210  24.940  1.00  0.00            
ATOM    159  H76 GCD     1      35.020   7.180  25.240  1.00  0.00            
ATOM    160  O38 GCD     1      33.850   8.200  23.870  1.00  0.00            
ATOM    161  O39 GCD     1      36.060   8.840  24.450  1.00  0.00            
ATOM    162  C47 GCD     1      35.870  10.150  24.070  1.00  0.00            
ATOM    163  H77 GCD     1      35.130  10.180  23.260  1.00  0.00            
ATOM    164  C48 GCD     1      37.170  10.560  23.510  1.00  0.00            
ATOM    165  H78 GCD     1      36.950  11.360  22.790  1.00  0.00            
ATOM    166  H79 GCD     1      37.400   9.700  22.870  1.00  0.00            
ATOM    167  O40 GCD     1      38.270  10.770  24.380  1.00  0.00            
ATOM    168  H80 GCD     1      38.430   9.910  24.780  1.00  0.00            
ATOM    169  C1  CZ3     2      28.490   8.050  23.310  1.00  0.00            
ATOM    170  C2  CZ3     2      29.500   9.070  23.830  1.00  0.00            
ATOM    171  O1  CZ3     2      29.580  10.010  22.790  1.00  0.00            
ATOM    172  C3  CZ3     2      30.420   9.610  21.710  1.00  0.00            
ATOM    173  N1  CZ3     2      30.680  10.640  20.630  1.00  0.00            
ATOM    174  C4  CZ3     2      29.770  11.590  20.140  1.00  0.00            
ATOM    175  O2  CZ3     2      28.570  11.320  20.290  1.00  0.00            
ATOM    176  C5  CZ3     2      30.100  12.900  19.530  1.00  0.00            
ATOM    177  Cl1 CZ3     2      30.760  12.760  17.910  1.00  0.00            
ATOM    178  C6  CZ3     2      32.070  10.820  20.460  1.00  0.00            
ATOM    179  C7  CZ3     2      32.730  11.540  21.510  1.00  0.00            
ATOM    180  C8  CZ3     2      32.050  12.230  22.690  1.00  0.00            
ATOM    181  C9  CZ3     2      34.110  11.770  21.450  1.00  0.00            
ATOM    182  C10 CZ3     2      34.890  11.190  20.450  1.00  0.00            
ATOM    183  C11 CZ3     2      34.350  10.290  19.530  1.00  0.00            
ATOM    184  C12 CZ3     2      32.920  10.180  19.490  1.00  0.00            
ATOM    185  C13 CZ3     2      32.370   9.220  18.440  1.00  0.00            
ATOM    186  C14 CZ3     2      32.680   9.550  16.990  1.00  0.00            
ATOM    187  H1  CZ3     2      28.300   7.280  24.070  1.00  0.00            
ATOM    188  H2  CZ3     2      27.580   8.540  22.940  1.00  0.00            
ATOM    189  H3  CZ3     2      28.900   7.560  22.420  1.00  0.00            
ATOM    190  H4  CZ3     2      30.430   8.540  24.070  1.00  0.00            
ATOM    191  H5  CZ3     2      29.140   9.600  24.720  1.00  0.00            
ATOM    192  H6  CZ3     2      29.920   8.790  21.190  1.00  0.00            
ATOM    193  H7  CZ3     2      31.380   9.320  22.140  1.00  0.00            
ATOM    194  H8  CZ3     2      30.820  13.490  20.100  1.00  0.00            
ATOM    195  H9  CZ3     2      29.190  13.500  19.450  1.00  0.00            
ATOM    196  H10 CZ3     2      30.950  12.150  22.750  1.00  0.00            
ATOM    197  H11 CZ3     2      32.540  11.910  23.610  1.00  0.00            
ATOM    198  H12 CZ3     2      32.260  13.310  22.600  1.00  0.00            
ATOM    199  H13 CZ3     2      34.610  12.400  22.180  1.00  0.00            
ATOM    200  H14 CZ3     2      35.950  11.400  20.440  1.00  0.00            
ATOM    201  H15 CZ3     2      34.940   9.860  18.730  1.00  0.00            
ATOM    202  H16 CZ3     2      31.280   9.210  18.520  1.00  0.00            
ATOM    203  H17 CZ3     2      32.700   8.210  18.700  1.00  0.00            
ATOM    204  H18 CZ3     2      32.460   8.650  16.410  1.00  0.00            
ATOM    205  H19 CZ3     2      31.940  10.320  16.710  1.00  0.00            
ATOM    206  H20 CZ3     2      33.660   9.980  16.750  1.00  0.00            
TER
ENDMDL
MODEL        1
ATOM      1  H1  GCD     1      17.850  10.630  39.130  1.00  0.00            
ATOM      2  O1  GCD     1      17.400   9.790  38.980  1.00  0.00            
ATOM      3  C1  GCD     1      18.330   8.750  38.930  1.00  0.00            
ATOM      4  H2  GCD     1      18.180   8.110  38.050  1.00  0.00            
ATOM      5  H3  GCD     1      19.350   9.160  38.930  1.00  0.00            
ATOM      6  C2  GCD     1      18.140   7.840  40.140  1.00  0.00            
ATOM      7  H4  GCD     1      18.390   8.350  41.080  1.00  0.00            
ATOM      8  C3  GCD     1      18.980   6.630  40.000  1.00  0.00            
ATOM      9  H5  GCD     1      18.730   6.120  39.060  1.00  0.00            
ATOM     10  C4  GCD     1      18.680   5.610  41.050  1.00  0.00            
ATOM     11  H6  GCD     1      18.940   6.020  42.030  1.00  0.00            
ATOM     12  O2  GCD     1      19.460   4.480  40.850  1.00  0.00            
ATOM     13  H7  GCD     1      20.330   4.710  41.180  1.00  0.00            
ATOM     14  C5  GCD     1      17.250   5.240  41.110  1.00  0.00            
ATOM     15  H8  GCD     1      16.910   4.790  40.170  1.00  0.00            
ATOM     16  O3  GCD     1      16.870   4.330  42.090  1.00  0.00            
ATOM     17  H9  GCD     1      16.750   4.900  42.860  1.00  0.00            
ATOM     18  C6  GCD     1      16.460   6.480  41.280  1.00  0.00            
ATOM     19  O4  GCD     1      16.710   7.430  40.180  1.00  0.00            
ATOM     20  H10 GCD     1      15.430   6.110  41.270  1.00  0.00            
ATOM     21  O5  GCD     1      16.770   7.090  42.470  1.00  0.00            
ATOM     22  C7  GCD     1      15.680   7.320  43.360  1.00  0.00            
ATOM     23  H11 GCD     1      14.770   6.780  43.060  1.00  0.00            
ATOM     24  C8  GCD     1      16.180   6.780  44.740  1.00  0.00            
ATOM     25  H12 GCD     1      17.060   7.350  45.050  1.00  0.00            
ATOM     26  O6  GCD     1      16.420   5.370  44.740  1.00  0.00            
ATOM     27  H13 GCD     1      16.570   5.070  45.640  1.00  0.00            
ATOM     28  C9  GCD     1      15.050   7.170  45.790  1.00  0.00            
ATOM     29  H14 GCD     1      14.100   6.720  45.460  1.00  0.00            
ATOM     30  O7  GCD     1      15.350   6.700  47.100  1.00  0.00            
ATOM     31  H15 GCD     1      16.020   7.250  47.530  1.00  0.00            
ATOM     32  C10 GCD     1      14.900   8.680  45.700  1.00  0.00            
ATOM     33  H16 GCD     1      14.150   9.010  46.440  1.00  0.00            
ATOM     34  O8  GCD     1      14.440   9.070  44.470  1.00  0.00            
ATOM     35  C11 GCD     1      15.380   8.790  43.390  1.00  0.00            
ATOM     36  H17 GCD     1      16.300   9.370  43.520  1.00  0.00            
ATOM     37  C12 GCD     1      14.740   9.300  42.090  1.00  0.00            
ATOM     38  H18 GCD     1      15.500   9.150  41.320  1.00  0.00            
ATOM     39  H19 GCD     1      14.410  10.350  42.080  1.00  0.00            
ATOM     40  O9  GCD     1      13.630   8.380  41.750  1.00  0.00            
ATOM     41  H20 GCD     1      13.220   8.680  40.930  1.00  0.00            
ATOM     42  O10 GCD     1      16.140   9.410  46.020  1.00  0.00            
ATOM     43  C13 GCD     1      16.140  10.070  47.280  1.00  0.00            
ATOM     44  H21 GCD     1      15.180   9.920  47.790  1.00  0.00            
ATOM     45  C14 GCD     1      17.330   9.570  48.100  1.00  0.00            
ATOM     46  H22 GCD     1      18.210   9.600  47.440  1.00  0.00            
ATOM     47  O11 GCD     1      17.230   8.210  48.490  1.00  0.00            
ATOM     48  H23 GCD     1      17.800   8.050  49.250  1.00  0.00            
ATOM     49  C15 GCD     1      17.680  10.430  49.290  1.00  0.00            
ATOM     50  H24 GCD     1      16.880  10.300  50.040  1.00  0.00            
ATOM     51  O12 GCD     1      18.910  10.160  49.910  1.00  0.00            
ATOM     52  H25 GCD     1      18.860   9.250  50.230  1.00  0.00            
ATOM     53  C16 GCD     1      17.640  11.890  48.890  1.00  0.00            
ATOM     54  H26 GCD     1      17.720  12.470  49.820  1.00  0.00            
ATOM     55  O13 GCD     1      16.330  12.230  48.280  1.00  0.00            
ATOM     56  C17 GCD     1      16.170  11.610  47.040  1.00  0.00            
ATOM     57  H27 GCD     1      16.980  11.810  46.330  1.00  0.00            
ATOM     58  C18 GCD     1      14.890  12.090  46.450  1.00  0.00            
ATOM     59  H28 GCD     1      14.810  11.760  45.400  1.00  0.00            
ATOM     60  H29 GCD     1      14.940  13.160  46.230  1.00  0.00            
ATOM     61  O14 GCD     1      13.680  11.750  47.150  1.00  0.00            
ATOM     62  H30 GCD     1      13.740  12.360  47.890  1.00  0.00            
ATOM     63  O15 GCD     1      18.640  12.300  48.020  1.00  0.00            
ATOM     64  C19 GCD     1      19.480  13.370  48.330  1.00  0.00            
ATOM     65  H31 GCD     1      19.360  13.620  49.390  1.00  0.00            
ATOM     66  C20 GCD     1      20.920  12.920  48.350  1.00  0.00            
ATOM     67  H32 GCD     1      21.350  12.710  47.360  1.00  0.00            
ATOM     68  O16 GCD     1      21.020  11.930  49.430  1.00  0.00            
ATOM     69  H33 GCD     1      20.280  11.350  49.200  1.00  0.00            
ATOM     70  C21 GCD     1      21.730  14.160  48.730  1.00  0.00            
ATOM     71  H34 GCD     1      21.330  14.530  49.680  1.00  0.00            
ATOM     72  O17 GCD     1      23.060  13.820  48.950  1.00  0.00            
ATOM     73  H35 GCD     1      23.180  13.030  49.480  1.00  0.00            
ATOM     74  C22 GCD     1      21.620  15.330  47.720  1.00  0.00            
ATOM     75  H36 GCD     1      22.140  16.220  48.080  1.00  0.00            
ATOM     76  O18 GCD     1      20.270  15.650  47.630  1.00  0.00            
ATOM     77  C23 GCD     1      19.380  14.580  47.330  1.00  0.00            
ATOM     78  H37 GCD     1      19.670  14.250  46.330  1.00  0.00            
ATOM     79  C24 GCD     1      18.010  15.260  47.330  1.00  0.00            
ATOM     80  H38 GCD     1      17.180  14.550  47.320  1.00  0.00            
ATOM     81  H39 GCD     1      17.780  15.880  46.450  1.00  0.00            
ATOM     82  O19 GCD     1      17.850  15.980  48.520  1.00  0.00            
ATOM     83  H40 GCD     1      18.680  16.460  48.610  1.00  0.00            
ATOM     84  O20 GCD     1      22.160  14.880  46.500  1.00  0.00            
ATOM     85  C25 GCD     1      23.110  15.770  45.940  1.00  0.00            
ATOM     86  H41 GCD     1      22.880  16.780  46.300  1.00  0.00            
ATOM     87  C26 GCD     1      24.500  15.500  46.270  1.00  0.00            
ATOM     88  H42 GCD     1      24.620  14.450  46.010  1.00  0.00            
ATOM     89  O21 GCD     1      24.710  15.690  47.610  1.00  0.00            
ATOM     90  H43 GCD     1      24.220  15.020  48.090  1.00  0.00            
ATOM     91  C27 GCD     1      25.510  16.430  45.520  1.00  0.00            
ATOM     92  H44 GCD     1      25.360  17.460  45.870  1.00  0.00            
ATOM     93  O22 GCD     1      26.900  16.070  45.890  1.00  0.00            
ATOM     94  H45 GCD     1      26.860  16.070  46.850  1.00  0.00            
ATOM     95  C28 GCD     1      25.270  16.390  43.990  1.00  0.00            
ATOM     96  H46 GCD     1      25.790  17.230  43.520  1.00  0.00            
ATOM     97  O23 GCD     1      23.890  16.620  43.850  1.00  0.00            
ATOM     98  C29 GCD     1      22.950  15.660  44.400  1.00  0.00            
ATOM     99  H47 GCD     1      23.210  14.600  44.250  1.00  0.00            
ATOM    100  C30 GCD     1      21.590  15.930  43.790  1.00  0.00            
ATOM    101  H48 GCD     1      21.330  16.990  43.910  1.00  0.00            
ATOM    102  H49 GCD     1      20.850  15.360  44.350  1.00  0.00            
ATOM    103  O24 GCD     1      21.430  15.580  42.450  1.00  0.00            
ATOM    104  H50 GCD     1      21.940  16.140  41.850  1.00  0.00            
ATOM    105  O25 GCD     1      25.650  15.090  43.510  1.00  0.00            
ATOM    106  C31 GCD     1      26.550  15.110  42.450  1.00  0.00            
ATOM    107  H51 GCD     1      27.170  16.020  42.480  1.00  0.00            
ATOM    108  C32 GCD     1      27.500  14.010  42.920  1.00  0.00            
ATOM    109  H52 GCD     1      26.870  13.180  43.250  1.00  0.00            
ATOM    110  O26 GCD     1      28.330  14.490  43.980  1.00  0.00            
ATOM    111  H53 GCD     1      27.880  15.140  44.530  1.00  0.00            
ATOM    112  C33 GCD     1      28.530  13.610  41.840  1.00  0.00            
ATOM    113  H54 GCD     1      29.130  14.510  41.650  1.00  0.00            
ATOM    114  O27 GCD     1      29.330  12.550  42.100  1.00  0.00            
ATOM    115  H55 GCD     1      29.750  12.600  42.960  1.00  0.00            
ATOM    116  C34 GCD     1      27.740  13.350  40.580  1.00  0.00            
ATOM    117  H56 GCD     1      28.430  13.150  39.750  1.00  0.00            
ATOM    118  O28 GCD     1      27.070  14.470  40.200  1.00  0.00            
ATOM    119  C35 GCD     1      25.950  14.920  41.080  1.00  0.00            
ATOM    120  H57 GCD     1      25.150  14.170  41.120  1.00  0.00            
ATOM    121  C36 GCD     1      25.360  16.170  40.530  1.00  0.00            
ATOM    122  H58 GCD     1      26.180  16.850  40.260  1.00  0.00            
ATOM    123  H59 GCD     1      24.750  16.600  41.330  1.00  0.00            
ATOM    124  O29 GCD     1      24.530  15.970  39.370  1.00  0.00            
ATOM    125  H60 GCD     1      25.120  15.930  38.610  1.00  0.00            
ATOM    126  O30 GCD     1      26.800  12.240  40.840  1.00  0.00            
ATOM    127  C37 GCD     1      26.780  11.220  39.810  1.00  0.00            
ATOM    128  H61 GCD     1      27.620  11.350  39.110  1.00  0.00            
ATOM    129  C38 GCD     1      26.920   9.930  40.520  1.00  0.00            
ATOM    130  H62 GCD     1      26.200   9.850  41.350  1.00  0.00            
ATOM    131  O31 GCD     1      28.160   9.910  41.230  1.00  0.00            
ATOM    132  H63 GCD     1      28.290  10.820  41.520  1.00  0.00            
ATOM    133  C39 GCD     1      26.840   8.780  39.540  1.00  0.00            
ATOM    134  H64 GCD     1      27.640   8.880  38.790  1.00  0.00            
ATOM    135  O32 GCD     1      26.880   7.500  40.220  1.00  0.00            
ATOM    136  H65 GCD     1      25.980   7.200  40.380  1.00  0.00            
ATOM    137  C40 GCD     1      25.630   8.920  38.590  1.00  0.00            
ATOM    138  H66 GCD     1      25.880   8.210  37.800  1.00  0.00            
ATOM    139  O33 GCD     1      25.560  10.250  38.090  1.00  0.00            
ATOM    140  C41 GCD     1      25.440  11.250  39.080  1.00  0.00            
ATOM    141  H67 GCD     1      24.590  11.060  39.750  1.00  0.00            
ATOM    142  C42 GCD     1      25.090  12.570  38.360  1.00  0.00            
ATOM    143  H68 GCD     1      24.890  13.360  39.100  1.00  0.00            
ATOM    144  H69 GCD     1      24.160  12.440  37.800  1.00  0.00            
ATOM    145  O34 GCD     1      26.230  12.940  37.510  1.00  0.00            
ATOM    146  H70 GCD     1      26.310  13.900  37.420  1.00  0.00            
ATOM    147  O35 GCD     1      24.400   8.640  39.270  1.00  0.00            
ATOM    148  C43 GCD     1      23.640   7.530  38.680  1.00  0.00            
ATOM    149  H71 GCD     1      24.120   7.150  37.770  1.00  0.00            
ATOM    150  C44 GCD     1      23.440   6.610  39.860  1.00  0.00            
ATOM    151  H72 GCD     1      23.010   7.150  40.720  1.00  0.00            
ATOM    152  O36 GCD     1      24.620   5.900  40.250  1.00  0.00            
ATOM    153  H73 GCD     1      24.370   5.240  40.900  1.00  0.00            
ATOM    154  C45 GCD     1      22.370   5.620  39.450  1.00  0.00            
ATOM    155  H74 GCD     1      22.650   4.950  38.620  1.00  0.00            
ATOM    156  O37 GCD     1      21.990   4.980  40.690  1.00  0.00            
ATOM    157  H75 GCD     1      22.800   4.580  41.020  1.00  0.00            
ATOM    158  C46 GCD     1      21.070   6.330  38.970  1.00  0.00            
ATOM    159  H76 GCD     1      20.430   5.530  38.580  1.00  0.00            
ATOM    160  O38 GCD     1      20.370   6.950  39.960  1.00  0.00            
ATOM    161  O39 GCD     1      21.310   7.230  37.900  1.00  0.00            
ATOM    162  C47 GCD     1      22.300   8.210  38.200  1.00  0.00            
ATOM    163  H77 GCD     1      21.870   8.840  38.990  1.00  0.00            
ATOM    164  C48 GCD     1      22.450   9.180  36.980  1.00  0.00            
ATOM    165  H78 GCD     1      23.140  10.010  37.170  1.00  0.00            
ATOM    166  H79 GCD     1      21.490   9.650  36.700  1.00  0.00            
ATOM    167  O40 GCD     1      22.980   8.520  35.880  1.00  0.00            
ATOM    168  H80 GCD     1      22.480   7.730  35.650  1.00  0.00            
ATOM    169  C1  CZ3     2      25.750   6.610  -1.780  1.00  0.00            
ATOM    170  C2  CZ3     2      24.540   6.540  -0.900  1.00  0.00            
ATOM    171  O1  CZ3     2      24.400   7.720  -0.080  1.00  0.00            
ATOM    172  C3  CZ3     2      23.470   7.790   1.000  1.00  0.00            
ATOM    173  N1  CZ3     2      22.460   8.850   0.720  1.00  0.00            
ATOM    174  C4  CZ3     2      21.510   9.260   1.610  1.00  0.00            
ATOM    175  O2  CZ3     2      20.790  10.250   1.390  1.00  0.00            
ATOM    176  C5  CZ3     2      21.170   8.350   2.750  1.00  0.00            
ATOM    177  Cl1 CZ3     2      22.130   8.770   4.190  1.00  0.00            
ATOM    178  C6  CZ3     2      22.620   9.740  -0.430  1.00  0.00            
ATOM    179  C7  CZ3     2      23.300  10.990  -0.390  1.00  0.00            
ATOM    180  C8  CZ3     2      24.120  11.310   0.870  1.00  0.00            
ATOM    181  C9  CZ3     2      23.470  11.740  -1.530  1.00  0.00            
ATOM    182  C10 CZ3     2      22.800  11.430  -2.710  1.00  0.00            
ATOM    183  C11 CZ3     2      22.140  10.240  -2.820  1.00  0.00            
ATOM    184  C12 CZ3     2      22.050   9.380  -1.690  1.00  0.00            
ATOM    185  C13 CZ3     2      21.230   8.100  -1.840  1.00  0.00            
ATOM    186  C14 CZ3     2      19.790   8.200  -1.240  1.00  0.00            
ATOM    187  H1  CZ3     2      26.610   6.770  -1.120  1.00  0.00            
ATOM    188  H2  CZ3     2      25.890   5.700  -2.370  1.00  0.00            
ATOM    189  H3  CZ3     2      25.540   7.400  -2.520  1.00  0.00            
ATOM    190  H4  CZ3     2      24.720   5.670  -0.260  1.00  0.00            
ATOM    191  H5  CZ3     2      23.620   6.400  -1.480  1.00  0.00            
ATOM    192  H6  CZ3     2      23.990   8.020   1.940  1.00  0.00            
ATOM    193  H7  CZ3     2      22.970   6.820   1.080  1.00  0.00            
ATOM    194  H8  CZ3     2      21.490   7.330   2.500  1.00  0.00            
ATOM    195  H9  CZ3     2      20.090   8.310   2.930  1.00  0.00            
ATOM    196  H10 CZ3     2      24.800  12.140   0.690  1.00  0.00            
ATOM    197  H11 CZ3     2      23.360  11.470   1.650  1.00  0.00            
ATOM    198  H12 CZ3     2      24.720  10.440   1.140  1.00  0.00            
ATOM    199  H13 CZ3     2      24.020  12.670  -1.390  1.00  0.00            
ATOM    200  H14 CZ3     2      22.760  12.150  -3.520  1.00  0.00            
ATOM    201  H15 CZ3     2      21.520  10.020  -3.690  1.00  0.00            
ATOM    202  H16 CZ3     2      21.740   7.280  -1.320  1.00  0.00            
ATOM    203  H17 CZ3     2      21.240   7.720  -2.880  1.00  0.00            
ATOM    204  H18 CZ3     2      19.370   7.190  -1.160  1.00  0.00            
ATOM    205  H19 CZ3     2      19.750   8.730  -0.280  1.00  0.00            
ATOM    206  H20 CZ3     2      19.050   8.700  -1.870  1.00  0.00            
TER
ENDMDL
MODEL        1
ATOM      1  H1  GCD     1      13.560   1.350  10.770  1.00  0.00            
ATOM      2  O1  GCD     1      13.720   1.320  11.720  1.00  0.00            
ATOM      3  C1  GCD     1      14.680   0.270  11.950  1.00  0.00            
ATOM      4  H2  GCD     1      14.370  -0.720  11.570  1.00  0.00            
ATOM      5  H3  GCD     1      15.590   0.440  11.370  1.00  0.00            
ATOM      6  C2  GCD     1      15.230   0.240  13.360  1.00  0.00            
ATOM      7  H4  GCD     1      15.300   1.240  13.800  1.00  0.00            
ATOM      8  C3  GCD     1      16.600  -0.500  13.490  1.00  0.00            
ATOM      9  H5  GCD     1      16.590  -1.500  13.030  1.00  0.00            
ATOM     10  C4  GCD     1      17.000  -0.680  14.960  1.00  0.00            
ATOM     11  H6  GCD     1      17.080   0.360  15.310  1.00  0.00            
ATOM     12  O2  GCD     1      18.280  -1.340  15.050  1.00  0.00            
ATOM     13  H7  GCD     1      18.210  -2.170  14.570  1.00  0.00            
ATOM     14  C5  GCD     1      15.850  -1.500  15.630  1.00  0.00            
ATOM     15  H8  GCD     1      15.780  -2.540  15.260  1.00  0.00            
ATOM     16  O3  GCD     1      16.080  -1.640  17.090  1.00  0.00            
ATOM     17  H9  GCD     1      15.390  -1.120  17.510  1.00  0.00            
ATOM     18  C6  GCD     1      14.510  -0.860  15.450  1.00  0.00            
ATOM     19  O4  GCD     1      14.290  -0.650  14.040  1.00  0.00            
ATOM     20  H10 GCD     1      13.800  -1.620  15.790  1.00  0.00            
ATOM     21  O5  GCD     1      14.340   0.310  16.180  1.00  0.00            
ATOM     22  C7  GCD     1      13.100   0.530  16.840  1.00  0.00            
ATOM     23  H11 GCD     1      12.420  -0.260  16.500  1.00  0.00            
ATOM     24  C8  GCD     1      13.210   0.460  18.390  1.00  0.00            
ATOM     25  H12 GCD     1      14.020   1.140  18.660  1.00  0.00            
ATOM     26  O6  GCD     1      13.640  -0.920  18.780  1.00  0.00            
ATOM     27  H13 GCD     1      13.070  -1.530  18.290  1.00  0.00            
ATOM     28  C9  GCD     1      11.900   0.780  19.030  1.00  0.00            
ATOM     29  H14 GCD     1      11.150   0.070  18.660  1.00  0.00            
ATOM     30  O7  GCD     1      11.970   0.780  20.500  1.00  0.00            
ATOM     31  H15 GCD     1      12.310  -0.080  20.780  1.00  0.00            
ATOM     32  C10 GCD     1      11.370   2.120  18.530  1.00  0.00            
ATOM     33  H16 GCD     1      10.400   2.350  18.980  1.00  0.00            
ATOM     34  O8  GCD     1      11.250   2.010  17.130  1.00  0.00            
ATOM     35  C11 GCD     1      12.510   1.850  16.400  1.00  0.00            
ATOM     36  H17 GCD     1      13.200   2.680  16.640  1.00  0.00            
ATOM     37  C12 GCD     1      12.270   1.750  14.870  1.00  0.00            
ATOM     38  H18 GCD     1      11.550   0.960  14.630  1.00  0.00            
ATOM     39  H19 GCD     1      13.180   1.640  14.270  1.00  0.00            
ATOM     40  O9  GCD     1      11.730   2.950  14.300  1.00  0.00            
ATOM     41  H20 GCD     1      10.910   3.200  14.740  1.00  0.00            
ATOM     42  O10 GCD     1      12.220   3.290  18.710  1.00  0.00            
ATOM     43  C13 GCD     1      11.920   4.110  19.900  1.00  0.00            
ATOM     44  H21 GCD     1      11.210   3.600  20.560  1.00  0.00            
ATOM     45  C14 GCD     1      13.220   4.200  20.760  1.00  0.00            
ATOM     46  H22 GCD     1      14.040   4.600  20.140  1.00  0.00            
ATOM     47  O11 GCD     1      13.590   2.870  21.160  1.00  0.00            
ATOM     48  H23 GCD     1      12.970   2.300  20.700  1.00  0.00            
ATOM     49  C15 GCD     1      13.070   5.220  21.900  1.00  0.00            
ATOM     50  H24 GCD     1      12.210   4.870  22.480  1.00  0.00            
ATOM     51  O12 GCD     1      14.190   5.350  22.700  1.00  0.00            
ATOM     52  H25 GCD     1      14.730   6.070  22.350  1.00  0.00            
ATOM     53  C16 GCD     1      12.640   6.610  21.290  1.00  0.00            
ATOM     54  H26 GCD     1      12.410   7.310  22.090  1.00  0.00            
ATOM     55  O13 GCD     1      11.420   6.450  20.590  1.00  0.00            
ATOM     56  C17 GCD     1      11.400   5.500  19.450  1.00  0.00            
ATOM     57  H27 GCD     1      12.120   5.930  18.740  1.00  0.00            
ATOM     58  C18 GCD     1      10.010   5.300  18.820  1.00  0.00            
ATOM     59  H28 GCD     1      10.060   4.570  17.990  1.00  0.00            
ATOM     60  H29 GCD     1       9.600   6.250  18.480  1.00  0.00            
ATOM     61  O14 GCD     1       9.090   4.770  19.750  1.00  0.00            
ATOM     62  H30 GCD     1       8.440   4.360  19.170  1.00  0.00            
ATOM     63  O15 GCD     1      13.620   7.070  20.340  1.00  0.00            
ATOM     64  C19 GCD     1      13.960   8.500  20.440  1.00  0.00            
ATOM     65  H31 GCD     1      13.390   8.980  21.230  1.00  0.00            
ATOM     66  C20 GCD     1      15.430   8.500  20.770  1.00  0.00            
ATOM     67  H32 GCD     1      15.930   7.880  20.020  1.00  0.00            
ATOM     68  O16 GCD     1      15.550   7.970  22.080  1.00  0.00            
ATOM     69  H33 GCD     1      16.470   7.960  22.370  1.00  0.00            
ATOM     70  C21 GCD     1      15.970   9.930  20.660  1.00  0.00            
ATOM     71  H34 GCD     1      15.540  10.510  21.490  1.00  0.00            
ATOM     72  O17 GCD     1      17.400   9.770  20.820  1.00  0.00            
ATOM     73  H35 GCD     1      17.700   9.060  21.400  1.00  0.00            
ATOM     74  C22 GCD     1      15.580  10.660  19.410  1.00  0.00            
ATOM     75  H36 GCD     1      15.780  11.740  19.470  1.00  0.00            
ATOM     76  O18 GCD     1      14.100  10.560  19.300  1.00  0.00            
ATOM     77  C23 GCD     1      13.740   9.200  19.130  1.00  0.00            
ATOM     78  H37 GCD     1      14.360   8.730  18.360  1.00  0.00            
ATOM     79  C24 GCD     1      12.220   9.200  18.820  1.00  0.00            
ATOM     80  H38 GCD     1      11.920   8.170  18.590  1.00  0.00            
ATOM     81  H39 GCD     1      12.200   9.840  17.920  1.00  0.00            
ATOM     82  O19 GCD     1      11.450   9.880  19.820  1.00  0.00            
ATOM     83  H40 GCD     1      11.600  10.820  19.710  1.00  0.00            
ATOM     84  O20 GCD     1      16.180  10.160  18.230  1.00  0.00            
ATOM     85  C25 GCD     1      16.930  11.120  17.340  1.00  0.00            
ATOM     86  H41 GCD     1      16.640  12.120  17.680  1.00  0.00            
ATOM     87  C26 GCD     1      18.440  11.030  17.390  1.00  0.00            
ATOM     88  H42 GCD     1      18.710  10.060  16.960  1.00  0.00            
ATOM     89  O21 GCD     1      18.870  11.290  18.700  1.00  0.00            
ATOM     90  H43 GCD     1      18.420  10.690  19.300  1.00  0.00            
ATOM     91  C27 GCD     1      19.120  12.010  16.440  1.00  0.00            
ATOM     92  H44 GCD     1      18.950  13.050  16.760  1.00  0.00            
ATOM     93  O22 GCD     1      20.580  11.900  16.470  1.00  0.00            
ATOM     94  H45 GCD     1      20.770  11.130  15.910  1.00  0.00            
ATOM     95  C28 GCD     1      18.490  11.890  15.050  1.00  0.00            
ATOM     96  H46 GCD     1      18.880  12.600  14.310  1.00  0.00            
ATOM     97  O23 GCD     1      17.090  11.950  15.090  1.00  0.00            
ATOM     98  C29 GCD     1      16.440  10.980  15.920  1.00  0.00            
ATOM     99  H47 GCD     1      16.750  10.000  15.530  1.00  0.00            
ATOM    100  C30 GCD     1      14.930  11.290  15.840  1.00  0.00            
ATOM    101  H48 GCD     1      14.430  10.430  16.290  1.00  0.00            
ATOM    102  H49 GCD     1      14.660  11.350  14.770  1.00  0.00            
ATOM    103  O24 GCD     1      14.560  12.510  16.520  1.00  0.00            
ATOM    104  H50 GCD     1      13.660  12.750  16.300  1.00  0.00            
ATOM    105  O25 GCD     1      18.800  10.570  14.560  1.00  0.00            
ATOM    106  C31 GCD     1      19.680  10.480  13.430  1.00  0.00            
ATOM    107  H51 GCD     1      20.070  11.490  13.230  1.00  0.00            
ATOM    108  C32 GCD     1      20.880   9.700  13.690  1.00  0.00            
ATOM    109  H52 GCD     1      20.620   8.670  13.950  1.00  0.00            
ATOM    110  O26 GCD     1      21.670  10.260  14.720  1.00  0.00            
ATOM    111  H53 GCD     1      22.590  10.070  14.530  1.00  0.00            
ATOM    112  C33 GCD     1      21.690   9.580  12.410  1.00  0.00            
ATOM    113  H54 GCD     1      21.940  10.630  12.200  1.00  0.00            
ATOM    114  O27 GCD     1      22.860   8.760  12.510  1.00  0.00            
ATOM    115  H55 GCD     1      22.830   8.080  11.820  1.00  0.00            
ATOM    116  C34 GCD     1      20.870   9.100  11.250  1.00  0.00            
ATOM    117  H56 GCD     1      21.550   9.200  10.400  1.00  0.00            
ATOM    118  O28 GCD     1      19.750  10.040  11.030  1.00  0.00            
ATOM    119  C35 GCD     1      18.880  10.030  12.110  1.00  0.00            
ATOM    120  H57 GCD     1      18.410   9.060  12.270  1.00  0.00            
ATOM    121  C36 GCD     1      17.730  10.930  11.800  1.00  0.00            
ATOM    122  H58 GCD     1      18.190  11.920  11.650  1.00  0.00            
ATOM    123  H59 GCD     1      17.040  11.050  12.650  1.00  0.00            
ATOM    124  O29 GCD     1      16.980  10.620  10.620  1.00  0.00            
ATOM    125  H60 GCD     1      17.480  10.760   9.820  1.00  0.00            
ATOM    126  O30 GCD     1      20.400   7.780  11.460  1.00  0.00            
ATOM    127  C37 GCD     1      20.700   6.920  10.320  1.00  0.00            
ATOM    128  H61 GCD     1      20.950   7.500   9.420  1.00  0.00            
ATOM    129  C38 GCD     1      21.760   6.010  10.710  1.00  0.00            
ATOM    130  H62 GCD     1      21.550   5.580  11.700  1.00  0.00            
ATOM    131  O31 GCD     1      23.060   6.560  10.770  1.00  0.00            
ATOM    132  H63 GCD     1      23.210   6.730   9.840  1.00  0.00            
ATOM    133  C39 GCD     1      21.900   4.770   9.820  1.00  0.00            
ATOM    134  H64 GCD     1      22.310   5.120   8.860  1.00  0.00            
ATOM    135  O32 GCD     1      22.790   3.770  10.330  1.00  0.00            
ATOM    136  H65 GCD     1      23.660   4.150  10.460  1.00  0.00            
ATOM    137  C40 GCD     1      20.500   4.180   9.540  1.00  0.00            
ATOM    138  H66 GCD     1      20.580   3.400   8.780  1.00  0.00            
ATOM    139  O33 GCD     1      19.680   5.200   9.060  1.00  0.00            
ATOM    140  C41 GCD     1      19.400   6.250  10.040  1.00  0.00            
ATOM    141  H67 GCD     1      19.060   5.830  11.000  1.00  0.00            
ATOM    142  C42 GCD     1      18.410   7.200   9.390  1.00  0.00            
ATOM    143  H68 GCD     1      18.730   7.580   8.410  1.00  0.00            
ATOM    144  H69 GCD     1      18.160   8.050  10.030  1.00  0.00            
ATOM    145  O34 GCD     1      17.200   6.550   9.170  1.00  0.00            
ATOM    146  H70 GCD     1      17.340   5.920   8.440  1.00  0.00            
ATOM    147  O35 GCD     1      19.910   3.480  10.670  1.00  0.00            
ATOM    148  C43 GCD     1      19.570   2.090  10.650  1.00  0.00            
ATOM    149  H71 GCD     1      20.050   1.640   9.770  1.00  0.00            
ATOM    150  C44 GCD     1      20.040   1.570  11.940  1.00  0.00            
ATOM    151  H72 GCD     1      19.550   2.100  12.770  1.00  0.00            
ATOM    152  O36 GCD     1      21.440   1.750  11.990  1.00  0.00            
ATOM    153  H73 GCD     1      21.540   2.660  11.700  1.00  0.00            
ATOM    154  C45 GCD     1      19.720   0.070  11.990  1.00  0.00            
ATOM    155  H74 GCD     1      20.180  -0.490  11.160  1.00  0.00            
ATOM    156  O37 GCD     1      20.320  -0.480  13.160  1.00  0.00            
ATOM    157  H75 GCD     1      19.630  -0.490  13.830  1.00  0.00            
ATOM    158  C46 GCD     1      18.250  -0.220  11.820  1.00  0.00            
ATOM    159  H76 GCD     1      18.050  -1.290  11.670  1.00  0.00            
ATOM    160  O38 GCD     1      17.640   0.310  13.000  1.00  0.00            
ATOM    161  O39 GCD     1      17.870   0.480  10.570  1.00  0.00            
ATOM    162  C47 GCD     1      18.070   1.930  10.530  1.00  0.00            
ATOM    163  H77 GCD     1      17.640   2.490  11.370  1.00  0.00            
ATOM    164  C48 GCD     1      17.430   2.320   9.260  1.00  0.00            
ATOM    165  H78 GCD     1      17.340   3.410   9.320  1.00  0.00            
ATOM    166  H79 GCD     1      16.380   1.990   9.330  1.00  0.00            
ATOM    167  O40 GCD     1      17.970   1.890   8.030  1.00  0.00            
ATOM    168  H80 GCD     1      17.310   2.150   7.380  1.00  0.00            
ATOM    169  C1  CZ3     2      21.300   7.160  18.970  1.00  0.00            
ATOM    170  C2  CZ3     2      20.070   7.720  18.300  1.00  0.00            
ATOM    171  O1  CZ3     2      19.420   6.780  17.360  1.00  0.00            
ATOM    172  C3  CZ3     2      18.300   7.290  16.620  1.00  0.00            
ATOM    173  N1  CZ3     2      17.660   6.210  15.820  1.00  0.00            
ATOM    174  C4  CZ3     2      18.320   5.570  14.780  1.00  0.00            
ATOM    175  O2  CZ3     2      19.390   6.110  14.430  1.00  0.00            
ATOM    176  C5  CZ3     2      17.650   4.280  14.180  1.00  0.00            
ATOM    177  Cl1 CZ3     2      17.460   2.830  15.260  1.00  0.00            
ATOM    178  C6  CZ3     2      16.240   6.150  15.780  1.00  0.00            
ATOM    179  C7  CZ3     2      15.490   5.380  16.730  1.00  0.00            
ATOM    180  C8  CZ3     2      16.260   4.660  17.820  1.00  0.00            
ATOM    181  C9  CZ3     2      14.120   5.470  16.780  1.00  0.00            
ATOM    182  C10 CZ3     2      13.450   6.240  15.860  1.00  0.00            
ATOM    183  C11 CZ3     2      14.100   7.080  15.030  1.00  0.00            
ATOM    184  C12 CZ3     2      15.530   7.070  14.970  1.00  0.00            
ATOM    185  C13 CZ3     2      16.240   8.000  13.920  1.00  0.00            
ATOM    186  C14 CZ3     2      16.240   7.350  12.540  1.00  0.00            
ATOM    187  H1  CZ3     2      21.070   6.250  19.530  1.00  0.00            
ATOM    188  H2  CZ3     2      21.890   6.830  18.100  1.00  0.00            
ATOM    189  H3  CZ3     2      21.910   7.860  19.550  1.00  0.00            
ATOM    190  H4  CZ3     2      20.260   8.660  17.780  1.00  0.00            
ATOM    191  H5  CZ3     2      19.400   7.910  19.140  1.00  0.00            
ATOM    192  H6  CZ3     2      18.620   8.060  15.910  1.00  0.00            
ATOM    193  H7  CZ3     2      17.470   7.570  17.290  1.00  0.00            
ATOM    194  H8  CZ3     2      18.230   4.050  13.280  1.00  0.00            
ATOM    195  H9  CZ3     2      16.660   4.570  13.800  1.00  0.00            
ATOM    196  H10 CZ3     2      17.340   4.610  17.650  1.00  0.00            
ATOM    197  H11 CZ3     2      16.100   5.180  18.770  1.00  0.00            
ATOM    198  H12 CZ3     2      15.920   3.640  18.060  1.00  0.00            
ATOM    199  H13 CZ3     2      13.550   4.750  17.360  1.00  0.00            
ATOM    200  H14 CZ3     2      12.370   6.180  15.710  1.00  0.00            
ATOM    201  H15 CZ3     2      13.540   7.720  14.360  1.00  0.00            
ATOM    202  H16 CZ3     2      17.270   8.140  14.270  1.00  0.00            
ATOM    203  H17 CZ3     2      15.770   8.980  13.810  1.00  0.00            
ATOM    204  H18 CZ3     2      16.610   8.130  11.870  1.00  0.00            
ATOM    205  H19 CZ3     2      16.960   6.520  12.470  1.00  0.00            
ATOM    206  H20 CZ3     2      15.260   7.000  12.200  1.00  0.00            
TER
ENDMDL
MODEL        1
ATOM      1  H1  GCD     1       7.870   8.920  23.800  1.00  0.00            
ATOM      2  O1  GCD     1       7.110   8.500  23.380  1.00  0.00            
ATOM      3  C1  GCD     1       7.240   8.460  21.970  1.00  0.00            
ATOM      4  H2  GCD     1       6.690   7.570  21.630  1.00  0.00            
ATOM      5  H3  GCD     1       6.820   9.360  21.510  1.00  0.00            
ATOM      6  C2  GCD     1       8.660   8.320  21.470  1.00  0.00            
ATOM      7  H4  GCD     1       9.340   9.050  21.920  1.00  0.00            
ATOM      8  C3  GCD     1       8.690   8.440  19.910  1.00  0.00            
ATOM      9  H5  GCD     1       7.950   7.690  19.590  1.00  0.00            
ATOM     10  C4  GCD     1      10.080   8.210  19.480  1.00  0.00            
ATOM     11  H6  GCD     1      10.710   8.970  19.960  1.00  0.00            
ATOM     12  O2  GCD     1      10.200   8.390  18.040  1.00  0.00            
ATOM     13  H7  GCD     1       9.570   9.090  17.860  1.00  0.00            
ATOM     14  C5  GCD     1      10.570   6.820  19.960  1.00  0.00            
ATOM     15  H8  GCD     1      10.050   5.960  19.530  1.00  0.00            
ATOM     16  O3  GCD     1      11.940   6.660  19.550  1.00  0.00            
ATOM     17  H9  GCD     1      12.100   7.330  18.870  1.00  0.00            
ATOM     18  C6  GCD     1      10.480   6.630  21.440  1.00  0.00            
ATOM     19  O4  GCD     1       9.120   6.970  21.820  1.00  0.00            
ATOM     20  H10 GCD     1      10.790   5.600  21.660  1.00  0.00            
ATOM     21  O5  GCD     1      11.380   7.510  22.090  1.00  0.00            
ATOM     22  C7  GCD     1      12.310   6.970  23.080  1.00  0.00            
ATOM     23  H11 GCD     1      12.370   5.880  23.040  1.00  0.00            
ATOM     24  C8  GCD     1      13.620   7.540  22.660  1.00  0.00            
ATOM     25  H12 GCD     1      13.480   8.630  22.610  1.00  0.00            
ATOM     26  O6  GCD     1      13.970   7.040  21.320  1.00  0.00            
ATOM     27  H13 GCD     1      13.160   7.090  20.800  1.00  0.00            
ATOM     28  C9  GCD     1      14.670   7.190  23.670  1.00  0.00            
ATOM     29  H14 GCD     1      14.920   6.120  23.690  1.00  0.00            
ATOM     30  O7  GCD     1      15.960   7.780  23.340  1.00  0.00            
ATOM     31  H15 GCD     1      16.020   8.690  23.650  1.00  0.00            
ATOM     32  C10 GCD     1      14.250   7.610  25.090  1.00  0.00            
ATOM     33  H16 GCD     1      14.960   7.210  25.820  1.00  0.00            
ATOM     34  O8  GCD     1      12.930   7.060  25.390  1.00  0.00            
ATOM     35  C11 GCD     1      11.890   7.480  24.490  1.00  0.00            
ATOM     36  H17 GCD     1      11.860   8.570  24.360  1.00  0.00            
ATOM     37  C12 GCD     1      10.620   6.930  25.060  1.00  0.00            
ATOM     38  H18 GCD     1       9.800   7.460  24.560  1.00  0.00            
ATOM     39  H19 GCD     1      10.440   7.150  26.120  1.00  0.00            
ATOM     40  O9  GCD     1      10.750   5.530  24.960  1.00  0.00            
ATOM     41  H20 GCD     1      11.620   5.450  25.380  1.00  0.00            
ATOM     42  O10 GCD     1      14.160   9.040  25.130  1.00  0.00            
ATOM     43  C13 GCD     1      14.940   9.750  26.130  1.00  0.00            
ATOM     44  H21 GCD     1      15.560   9.000  26.630  1.00  0.00            
ATOM     45  C14 GCD     1      15.770  10.780  25.400  1.00  0.00            
ATOM     46  H22 GCD     1      15.040  11.500  25.000  1.00  0.00            
ATOM     47  O11 GCD     1      16.610  10.240  24.330  1.00  0.00            
ATOM     48  H23 GCD     1      17.210  10.980  24.160  1.00  0.00            
ATOM     49  C15 GCD     1      16.590  11.590  26.370  1.00  0.00            
ATOM     50  H24 GCD     1      17.220  10.860  26.880  1.00  0.00            
ATOM     51  O12 GCD     1      17.310  12.560  25.640  1.00  0.00            
ATOM     52  H25 GCD     1      16.790  13.370  25.620  1.00  0.00            
ATOM     53  C16 GCD     1      15.700  12.280  27.390  1.00  0.00            
ATOM     54  H26 GCD     1      16.270  12.830  28.150  1.00  0.00            
ATOM     55  O13 GCD     1      14.950  11.290  28.020  1.00  0.00            
ATOM     56  C17 GCD     1      14.120  10.530  27.120  1.00  0.00            
ATOM     57  H27 GCD     1      13.420  11.150  26.550  1.00  0.00            
ATOM     58  C18 GCD     1      13.170   9.690  28.020  1.00  0.00            
ATOM     59  H28 GCD     1      13.790   9.120  28.720  1.00  0.00            
ATOM     60  H29 GCD     1      12.670   8.920  27.420  1.00  0.00            
ATOM     61  O14 GCD     1      12.120  10.370  28.710  1.00  0.00            
ATOM     62  H30 GCD     1      12.530  10.810  29.460  1.00  0.00            
ATOM     63  O15 GCD     1      14.900  13.180  26.620  1.00  0.00            
ATOM     64  C19 GCD     1      14.940  14.550  27.200  1.00  0.00            
ATOM     65  H31 GCD     1      15.740  14.750  27.920  1.00  0.00            
ATOM     66  C20 GCD     1      15.150  15.540  26.030  1.00  0.00            
ATOM     67  H32 GCD     1      14.460  15.300  25.220  1.00  0.00            
ATOM     68  O16 GCD     1      16.470  15.330  25.490  1.00  0.00            
ATOM     69  H33 GCD     1      16.760  16.010  24.870  1.00  0.00            
ATOM     70  C21 GCD     1      15.020  17.010  26.450  1.00  0.00            
ATOM     71  H34 GCD     1      15.850  17.230  27.130  1.00  0.00            
ATOM     72  O17 GCD     1      15.090  17.960  25.430  1.00  0.00            
ATOM     73  H35 GCD     1      14.160  18.180  25.280  1.00  0.00            
ATOM     74  C22 GCD     1      13.710  17.120  27.330  1.00  0.00            
ATOM     75  H36 GCD     1      13.790  18.120  27.770  1.00  0.00            
ATOM     76  O18 GCD     1      13.650  16.100  28.310  1.00  0.00            
ATOM     77  C23 GCD     1      13.670  14.850  27.890  1.00  0.00            
ATOM     78  H37 GCD     1      12.810  14.690  27.230  1.00  0.00            
ATOM     79  C24 GCD     1      13.500  13.980  29.100  1.00  0.00            
ATOM     80  H38 GCD     1      14.470  13.880  29.600  1.00  0.00            
ATOM     81  H39 GCD     1      13.340  12.950  28.770  1.00  0.00            
ATOM     82  O19 GCD     1      12.270  14.260  29.820  1.00  0.00            
ATOM     83  H40 GCD     1      12.490  15.070  30.290  1.00  0.00            
ATOM     84  O20 GCD     1      12.560  17.090  26.550  1.00  0.00            
ATOM     85  C25 GCD     1      11.660  18.180  26.860  1.00  0.00            
ATOM     86  H41 GCD     1      11.880  18.660  27.820  1.00  0.00            
ATOM     87  C26 GCD     1      11.790  19.150  25.710  1.00  0.00            
ATOM     88  H42 GCD     1      11.660  18.590  24.770  1.00  0.00            
ATOM     89  O21 GCD     1      13.030  19.860  25.680  1.00  0.00            
ATOM     90  H43 GCD     1      12.870  20.750  25.350  1.00  0.00            
ATOM     91  C27 GCD     1      10.660  20.190  25.820  1.00  0.00            
ATOM     92  H44 GCD     1      10.660  20.620  26.840  1.00  0.00            
ATOM     93  O22 GCD     1      10.720  21.220  24.820  1.00  0.00            
ATOM     94  H45 GCD     1      10.460  20.820  23.990  1.00  0.00            
ATOM     95  C28 GCD     1       9.260  19.490  25.790  1.00  0.00            
ATOM     96  H46 GCD     1       8.570  20.320  25.950  1.00  0.00            
ATOM     97  O23 GCD     1       9.230  18.630  26.930  1.00  0.00            
ATOM     98  C29 GCD     1      10.260  17.550  26.850  1.00  0.00            
ATOM     99  H47 GCD     1      10.260  16.980  25.910  1.00  0.00            
ATOM    100  C30 GCD     1      10.110  16.630  27.960  1.00  0.00            
ATOM    101  H48 GCD     1      11.010  16.010  27.880  1.00  0.00            
ATOM    102  H49 GCD     1       9.180  16.050  27.830  1.00  0.00            
ATOM    103  O24 GCD     1      10.110  17.400  29.210  1.00  0.00            
ATOM    104  H50 GCD     1       9.480  18.120  29.090  1.00  0.00            
ATOM    105  O25 GCD     1       9.060  18.740  24.600  1.00  0.00            
ATOM    106  C31 GCD     1       8.080  19.390  23.690  1.00  0.00            
ATOM    107  H51 GCD     1       7.890  20.450  23.920  1.00  0.00            
ATOM    108  C32 GCD     1       8.630  19.450  22.300  1.00  0.00            
ATOM    109  H52 GCD     1       8.880  18.430  21.980  1.00  0.00            
ATOM    110  O26 GCD     1       9.810  20.220  22.360  1.00  0.00            
ATOM    111  H53 GCD     1      10.180  20.250  21.470  1.00  0.00            
ATOM    112  C33 GCD     1       7.560  20.020  21.280  1.00  0.00            
ATOM    113  H54 GCD     1       7.440  21.080  21.520  1.00  0.00            
ATOM    114  O27 GCD     1       8.030  19.950  19.940  1.00  0.00            
ATOM    115  H55 GCD     1       8.280  19.040  19.760  1.00  0.00            
ATOM    116  C34 GCD     1       6.310  19.130  21.400  1.00  0.00            
ATOM    117  H56 GCD     1       5.540  19.540  20.740  1.00  0.00            
ATOM    118  O28 GCD     1       5.850  19.120  22.760  1.00  0.00            
ATOM    119  C35 GCD     1       6.780  18.590  23.740  1.00  0.00            
ATOM    120  H57 GCD     1       7.000  17.540  23.530  1.00  0.00            
ATOM    121  C36 GCD     1       6.090  18.600  25.150  1.00  0.00            
ATOM    122  H58 GCD     1       6.590  17.950  25.880  1.00  0.00            
ATOM    123  H59 GCD     1       5.060  18.280  24.990  1.00  0.00            
ATOM    124  O29 GCD     1       6.080  19.880  25.690  1.00  0.00            
ATOM    125  H60 GCD     1       5.730  20.560  25.120  1.00  0.00            
ATOM    126  O30 GCD     1       6.540  17.720  21.180  1.00  0.00            
ATOM    127  C37 GCD     1       6.390  17.320  19.850  1.00  0.00            
ATOM    128  H61 GCD     1       6.220  18.140  19.150  1.00  0.00            
ATOM    129  C38 GCD     1       7.610  16.570  19.280  1.00  0.00            
ATOM    130  H62 GCD     1       7.770  15.700  19.940  1.00  0.00            
ATOM    131  O31 GCD     1       8.860  17.340  19.290  1.00  0.00            
ATOM    132  H63 GCD     1       9.280  16.910  18.550  1.00  0.00            
ATOM    133  C39 GCD     1       7.350  15.900  17.910  1.00  0.00            
ATOM    134  H64 GCD     1       7.100  16.720  17.220  1.00  0.00            
ATOM    135  O32 GCD     1       8.620  15.270  17.550  1.00  0.00            
ATOM    136  H65 GCD     1       8.390  14.530  16.960  1.00  0.00            
ATOM    137  C40 GCD     1       6.110  14.960  18.060  1.00  0.00            
ATOM    138  H66 GCD     1       5.700  14.670  17.090  1.00  0.00            
ATOM    139  O33 GCD     1       5.020  15.710  18.620  1.00  0.00            
ATOM    140  C41 GCD     1       5.150  16.400  19.910  1.00  0.00            
ATOM    141  H67 GCD     1       5.390  15.670  20.690  1.00  0.00            
ATOM    142  C42 GCD     1       3.790  17.050  20.200  1.00  0.00            
ATOM    143  H68 GCD     1       3.780  17.310  21.270  1.00  0.00            
ATOM    144  H69 GCD     1       3.090  16.230  20.010  1.00  0.00            
ATOM    145  O34 GCD     1       3.530  18.060  19.280  1.00  0.00            
ATOM    146  H70 GCD     1       3.350  17.700  18.400  1.00  0.00            
ATOM    147  O35 GCD     1       6.380  13.770  18.870  1.00  0.00            
ATOM    148  C43 GCD     1       6.310  12.480  18.350  1.00  0.00            
ATOM    149  H71 GCD     1       5.460  12.400  17.650  1.00  0.00            
ATOM    150  C44 GCD     1       7.630  12.100  17.660  1.00  0.00            
ATOM    151  H72 GCD     1       8.440  12.250  18.390  1.00  0.00            
ATOM    152  O36 GCD     1       7.850  12.960  16.510  1.00  0.00            
ATOM    153  H73 GCD     1       8.400  12.540  15.850  1.00  0.00            
ATOM    154  C45 GCD     1       7.650  10.660  17.250  1.00  0.00            
ATOM    155  H74 GCD     1       6.850  10.470  16.530  1.00  0.00            
ATOM    156  O37 GCD     1       8.880  10.220  16.640  1.00  0.00            
ATOM    157  H75 GCD     1       9.100  10.620  15.790  1.00  0.00            
ATOM    158  C46 GCD     1       7.230   9.810  18.450  1.00  0.00            
ATOM    159  H76 GCD     1       7.080   8.800  18.070  1.00  0.00            
ATOM    160  O38 GCD     1       8.280   9.750  19.410  1.00  0.00            
ATOM    161  O39 GCD     1       6.050  10.250  19.020  1.00  0.00            
ATOM    162  C47 GCD     1       5.960  11.570  19.540  1.00  0.00            
ATOM    163  H77 GCD     1       6.750  11.680  20.290  1.00  0.00            
ATOM    164  C48 GCD     1       4.570  11.910  20.130  1.00  0.00            
ATOM    165  H78 GCD     1       3.860  11.740  19.320  1.00  0.00            
ATOM    166  H79 GCD     1       4.660  12.920  20.550  1.00  0.00            
ATOM    167  O40 GCD     1       4.280  11.030  21.220  1.00  0.00            
ATOM    168  H80 GCD     1       4.530  10.140  20.950  1.00  0.00            
ATOM    169  C1  CZ3     2      11.530  13.220  18.220  1.00  0.00            
ATOM    170  C2  CZ3     2      12.090  12.970  19.710  1.00  0.00            
ATOM    171  O1  CZ3     2      11.050  12.480  20.590  1.00  0.00            
ATOM    172  C3  CZ3     2       9.990  13.400  20.810  1.00  0.00            
ATOM    173  N1  CZ3     2      10.300  14.360  21.960  1.00  0.00            
ATOM    174  C4  CZ3     2      10.930  15.590  21.720  1.00  0.00            
ATOM    175  O2  CZ3     2      11.220  15.950  20.610  1.00  0.00            
ATOM    176  C5  CZ3     2      11.190  16.540  22.910  1.00  0.00            
ATOM    177  Cl1 CZ3     2      12.910  16.650  23.350  1.00  0.00            
ATOM    178  C6  CZ3     2       9.890  13.960  23.260  1.00  0.00            
ATOM    179  C7  CZ3     2       8.540  14.060  23.630  1.00  0.00            
ATOM    180  C8  CZ3     2       7.480  14.680  22.670  1.00  0.00            
ATOM    181  C9  CZ3     2       8.160  13.610  24.880  1.00  0.00            
ATOM    182  C10 CZ3     2       9.170  13.230  25.760  1.00  0.00            
ATOM    183  C11 CZ3     2      10.500  13.080  25.430  1.00  0.00            
ATOM    184  C12 CZ3     2      10.920  13.440  24.110  1.00  0.00            
ATOM    185  C13 CZ3     2      12.390  13.130  23.710  1.00  0.00            
ATOM    186  C14 CZ3     2      12.510  11.630  23.610  1.00  0.00            
ATOM    187  H1  CZ3     2      11.120  12.300  17.770  1.00  0.00            
ATOM    188  H2  CZ3     2      10.850  14.060  18.080  1.00  0.00            
ATOM    189  H3  CZ3     2      12.440  13.500  17.670  1.00  0.00            
ATOM    190  H4  CZ3     2      12.420  13.920  20.130  1.00  0.00            
ATOM    191  H5  CZ3     2      12.850  12.170  19.660  1.00  0.00            
ATOM    192  H6  CZ3     2       9.060  12.830  20.960  1.00  0.00            
ATOM    193  H7  CZ3     2       9.770  14.030  19.940  1.00  0.00            
ATOM    194  H8  CZ3     2      10.490  16.390  23.740  1.00  0.00            
ATOM    195  H9  CZ3     2      10.980  17.520  22.460  1.00  0.00            
ATOM    196  H10 CZ3     2       7.350  14.210  21.690  1.00  0.00            
ATOM    197  H11 CZ3     2       6.490  14.720  23.140  1.00  0.00            
ATOM    198  H12 CZ3     2       7.670  15.720  22.380  1.00  0.00            
ATOM    199  H13 CZ3     2       7.130  13.570  25.230  1.00  0.00            
ATOM    200  H14 CZ3     2       8.840  12.930  26.750  1.00  0.00            
ATOM    201  H15 CZ3     2      11.230  12.700  26.140  1.00  0.00            
ATOM    202  H16 CZ3     2      13.000  13.620  24.480  1.00  0.00            
ATOM    203  H17 CZ3     2      12.650  13.570  22.750  1.00  0.00            
ATOM    204  H18 CZ3     2      13.550  11.410  23.350  1.00  0.00            
ATOM    205  H19 CZ3     2      12.210  11.040  24.490  1.00  0.00            
ATOM    206  H20 CZ3     2      11.920  11.350  22.720  1.00  0.00            
TER
ENDMDL
MODEL        1
ATOM      1  H1  GCD     1      28.370   7.970   9.630  1.00  0.00            
ATOM      2  O1  GCD     1      29.010   8.420   9.060  1.00  0.00            
ATOM      3  C1  GCD     1      29.380   9.600   9.630  1.00  0.00            
ATOM      4  H2  GCD     1      29.840  10.240   8.870  1.00  0.00            
ATOM      5  H3  GCD     1      28.480  10.150   9.930  1.00  0.00            
ATOM      6  C2  GCD     1      30.260   9.380  10.820  1.00  0.00            
ATOM      7  H4  GCD     1      30.440  10.300  11.380  1.00  0.00            
ATOM      8  C3  GCD     1      31.540   8.740  10.430  1.00  0.00            
ATOM      9  H5  GCD     1      31.450   7.770   9.910  1.00  0.00            
ATOM     10  C4  GCD     1      32.370   8.570  11.720  1.00  0.00            
ATOM     11  H6  GCD     1      32.560   9.510  12.250  1.00  0.00            
ATOM     12  O2  GCD     1      33.550   7.920  11.520  1.00  0.00            
ATOM     13  H7  GCD     1      34.090   7.870  12.320  1.00  0.00            
ATOM     14  C5  GCD     1      31.610   7.700  12.720  1.00  0.00            
ATOM     15  H8  GCD     1      31.500   6.710  12.250  1.00  0.00            
ATOM     16  O3  GCD     1      32.230   7.610  14.030  1.00  0.00            
ATOM     17  H9  GCD     1      31.820   8.270  14.580  1.00  0.00            
ATOM     18  C6  GCD     1      30.240   8.400  12.940  1.00  0.00            
ATOM     19  O4  GCD     1      29.510   8.510  11.700  1.00  0.00            
ATOM     20  H10 GCD     1      29.620   7.780  13.590  1.00  0.00            
ATOM     21  O5  GCD     1      30.390   9.670  13.580  1.00  0.00            
ATOM     22  C7  GCD     1      29.750   9.790  14.840  1.00  0.00            
ATOM     23  H11 GCD     1      29.310   8.860  15.220  1.00  0.00            
ATOM     24  C8  GCD     1      30.800  10.280  15.870  1.00  0.00            
ATOM     25  H12 GCD     1      31.190  11.240  15.520  1.00  0.00            
ATOM     26  O6  GCD     1      31.760   9.200  16.040  1.00  0.00            
ATOM     27  H13 GCD     1      32.350   9.360  16.790  1.00  0.00            
ATOM     28  C9  GCD     1      29.980  10.530  17.210  1.00  0.00            
ATOM     29  H14 GCD     1      29.490   9.550  17.340  1.00  0.00            
ATOM     30  O7  GCD     1      30.880  11.000  18.300  1.00  0.00            
ATOM     31  H15 GCD     1      31.370  11.780  18.030  1.00  0.00            
ATOM     32  C10 GCD     1      28.930  11.600  16.870  1.00  0.00            
ATOM     33  H16 GCD     1      28.420  11.770  17.820  1.00  0.00            
ATOM     34  O8  GCD     1      27.970  11.160  15.910  1.00  0.00            
ATOM     35  C11 GCD     1      28.580  10.790  14.670  1.00  0.00            
ATOM     36  H17 GCD     1      29.100  11.630  14.190  1.00  0.00            
ATOM     37  C12 GCD     1      27.500  10.400  13.680  1.00  0.00            
ATOM     38  H18 GCD     1      26.940   9.540  14.070  1.00  0.00            
ATOM     39  H19 GCD     1      27.940  10.040  12.740  1.00  0.00            
ATOM     40  O9  GCD     1      26.610  11.500  13.420  1.00  0.00            
ATOM     41  H20 GCD     1      26.290  11.770  14.290  1.00  0.00            
ATOM     42  O10 GCD     1      29.470  12.890  16.510  1.00  0.00            
ATOM     43  C13 GCD     1      28.660  14.000  16.950  1.00  0.00            
ATOM     44  H21 GCD     1      27.670  13.730  17.330  1.00  0.00            
ATOM     45  C14 GCD     1      29.490  14.650  18.090  1.00  0.00            
ATOM     46  H22 GCD     1      30.370  15.180  17.710  1.00  0.00            
ATOM     47  O11 GCD     1      29.910  13.790  19.140  1.00  0.00            
ATOM     48  H23 GCD     1      30.680  13.340  18.780  1.00  0.00            
ATOM     49  C15 GCD     1      28.600  15.790  18.580  1.00  0.00            
ATOM     50  H24 GCD     1      27.630  15.370  18.870  1.00  0.00            
ATOM     51  O12 GCD     1      29.180  16.400  19.680  1.00  0.00            
ATOM     52  H25 GCD     1      29.730  15.790  20.180  1.00  0.00            
ATOM     53  C16 GCD     1      28.310  16.820  17.510  1.00  0.00            
ATOM     54  H26 GCD     1      27.700  17.660  17.860  1.00  0.00            
ATOM     55  O13 GCD     1      27.640  16.150  16.400  1.00  0.00            
ATOM     56  C17 GCD     1      28.370  15.070  15.810  1.00  0.00            
ATOM     57  H27 GCD     1      29.340  15.420  15.440  1.00  0.00            
ATOM     58  C18 GCD     1      27.600  14.500  14.650  1.00  0.00            
ATOM     59  H28 GCD     1      26.620  14.140  14.990  1.00  0.00            
ATOM     60  H29 GCD     1      28.220  13.720  14.190  1.00  0.00            
ATOM     61  O14 GCD     1      27.400  15.550  13.670  1.00  0.00            
ATOM     62  H30 GCD     1      26.970  16.240  14.190  1.00  0.00            
ATOM     63  O15 GCD     1      29.540  17.420  16.990  1.00  0.00            
ATOM     64  C19 GCD     1      29.430  18.870  16.980  1.00  0.00            
ATOM     65  H31 GCD     1      28.460  19.250  17.310  1.00  0.00            
ATOM     66  C20 GCD     1      30.460  19.350  18.010  1.00  0.00            
ATOM     67  H32 GCD     1      31.310  18.660  17.890  1.00  0.00            
ATOM     68  O16 GCD     1      29.940  19.140  19.360  1.00  0.00            
ATOM     69  H33 GCD     1      29.870  18.210  19.600  1.00  0.00            
ATOM     70  C21 GCD     1      30.850  20.830  17.790  1.00  0.00            
ATOM     71  H34 GCD     1      30.000  21.380  18.200  1.00  0.00            
ATOM     72  O17 GCD     1      32.050  21.230  18.510  1.00  0.00            
ATOM     73  H35 GCD     1      32.820  21.000  17.980  1.00  0.00            
ATOM     74  C22 GCD     1      30.970  21.150  16.320  1.00  0.00            
ATOM     75  H36 GCD     1      31.140  22.210  16.120  1.00  0.00            
ATOM     76  O18 GCD     1      29.810  20.720  15.650  1.00  0.00            
ATOM     77  C23 GCD     1      29.700  19.280  15.600  1.00  0.00            
ATOM     78  H37 GCD     1      30.640  18.800  15.320  1.00  0.00            
ATOM     79  C24 GCD     1      28.620  18.870  14.580  1.00  0.00            
ATOM     80  H38 GCD     1      28.800  17.830  14.280  1.00  0.00            
ATOM     81  H39 GCD     1      28.970  19.320  13.640  1.00  0.00            
ATOM     82  O19 GCD     1      27.240  19.220  14.870  1.00  0.00            
ATOM     83  H40 GCD     1      26.820  19.240  14.000  1.00  0.00            
ATOM     84  O20 GCD     1      32.120  20.530  15.670  1.00  0.00            
ATOM     85  C25 GCD     1      33.270  21.340  15.380  1.00  0.00            
ATOM     86  H41 GCD     1      33.130  22.370  15.750  1.00  0.00            
ATOM     87  C26 GCD     1      34.530  20.690  16.000  1.00  0.00            
ATOM     88  H42 GCD     1      34.400  19.670  15.620  1.00  0.00            
ATOM     89  O21 GCD     1      34.470  20.710  17.480  1.00  0.00            
ATOM     90  H43 GCD     1      35.240  20.320  17.920  1.00  0.00            
ATOM     91  C27 GCD     1      35.840  21.290  15.440  1.00  0.00            
ATOM     92  H44 GCD     1      35.970  22.320  15.810  1.00  0.00            
ATOM     93  O22 GCD     1      36.980  20.560  15.990  1.00  0.00            
ATOM     94  H45 GCD     1      36.910  20.520  16.950  1.00  0.00            
ATOM     95  C28 GCD     1      35.750  21.300  13.910  1.00  0.00            
ATOM     96  H46 GCD     1      36.620  21.710  13.380  1.00  0.00            
ATOM     97  O23 GCD     1      34.610  22.010  13.530  1.00  0.00            
ATOM     98  C29 GCD     1      33.370  21.400  13.870  1.00  0.00            
ATOM     99  H47 GCD     1      33.430  20.400  13.420  1.00  0.00            
ATOM    100  C30 GCD     1      32.260  22.240  13.260  1.00  0.00            
ATOM    101  H48 GCD     1      31.250  21.830  13.370  1.00  0.00            
ATOM    102  H49 GCD     1      32.420  22.440  12.190  1.00  0.00            
ATOM    103  O24 GCD     1      32.140  23.520  13.970  1.00  0.00            
ATOM    104  H50 GCD     1      32.680  24.190  13.530  1.00  0.00            
ATOM    105  O25 GCD     1      35.680  19.910  13.450  1.00  0.00            
ATOM    106  C31 GCD     1      36.760  19.330  12.860  1.00  0.00            
ATOM    107  H51 GCD     1      37.660  19.850  13.200  1.00  0.00            
ATOM    108  C32 GCD     1      36.830  17.890  13.390  1.00  0.00            
ATOM    109  H52 GCD     1      35.890  17.420  13.090  1.00  0.00            
ATOM    110  O26 GCD     1      36.900  17.950  14.820  1.00  0.00            
ATOM    111  H53 GCD     1      36.560  18.810  15.110  1.00  0.00            
ATOM    112  C33 GCD     1      37.910  17.010  12.610  1.00  0.00            
ATOM    113  H54 GCD     1      38.920  17.430  12.680  1.00  0.00            
ATOM    114  O27 GCD     1      37.950  15.680  13.060  1.00  0.00            
ATOM    115  H55 GCD     1      38.200  15.090  12.340  1.00  0.00            
ATOM    116  C34 GCD     1      37.660  17.100  11.160  1.00  0.00            
ATOM    117  H56 GCD     1      38.540  16.780  10.600  1.00  0.00            
ATOM    118  O28 GCD     1      37.650  18.440  10.780  1.00  0.00            
ATOM    119  C35 GCD     1      36.630  19.310  11.310  1.00  0.00            
ATOM    120  H57 GCD     1      35.650  18.890  11.030  1.00  0.00            
ATOM    121  C36 GCD     1      36.640  20.670  10.660  1.00  0.00            
ATOM    122  H58 GCD     1      35.770  21.220  11.030  1.00  0.00            
ATOM    123  H59 GCD     1      36.550  20.710   9.560  1.00  0.00            
ATOM    124  O29 GCD     1      37.770  21.440  11.020  1.00  0.00            
ATOM    125  H60 GCD     1      38.530  21.050  10.560  1.00  0.00            
ATOM    126  O30 GCD     1      36.570  16.400  10.590  1.00  0.00            
ATOM    127  C37 GCD     1      36.820  15.550   9.490  1.00  0.00            
ATOM    128  H61 GCD     1      37.610  16.000   8.870  1.00  0.00            
ATOM    129  C38 GCD     1      37.410  14.230  10.060  1.00  0.00            
ATOM    130  H62 GCD     1      36.640  13.840  10.740  1.00  0.00            
ATOM    131  O31 GCD     1      38.650  14.240  10.790  1.00  0.00            
ATOM    132  H63 GCD     1      39.360  14.600  10.240  1.00  0.00            
ATOM    133  C39 GCD     1      37.560  13.280   8.810  1.00  0.00            
ATOM    134  H64 GCD     1      38.310  13.770   8.170  1.00  0.00            
ATOM    135  O32 GCD     1      38.160  11.970   9.090  1.00  0.00            
ATOM    136  H65 GCD     1      37.460  11.350   9.300  1.00  0.00            
ATOM    137  C40 GCD     1      36.290  13.110   8.010  1.00  0.00            
ATOM    138  H66 GCD     1      36.480  12.600   7.060  1.00  0.00            
ATOM    139  O33 GCD     1      35.670  14.250   7.650  1.00  0.00            
ATOM    140  C41 GCD     1      35.570  15.290   8.710  1.00  0.00            
ATOM    141  H67 GCD     1      34.740  14.890   9.320  1.00  0.00            
ATOM    142  C42 GCD     1      34.970  16.620   8.180  1.00  0.00            
ATOM    143  H68 GCD     1      34.690  17.310   8.990  1.00  0.00            
ATOM    144  H69 GCD     1      34.090  16.300   7.620  1.00  0.00            
ATOM    145  O34 GCD     1      35.920  17.280   7.360  1.00  0.00            
ATOM    146  H70 GCD     1      35.990  16.710   6.590  1.00  0.00            
ATOM    147  O35 GCD     1      35.400  12.350   8.800  1.00  0.00            
ATOM    148  C43 GCD     1      34.700  11.240   8.130  1.00  0.00            
ATOM    149  H71 GCD     1      35.260  10.970   7.220  1.00  0.00            
ATOM    150  C44 GCD     1      34.950   9.990   8.980  1.00  0.00            
ATOM    151  H72 GCD     1      34.590  10.240   9.990  1.00  0.00            
ATOM    152  O36 GCD     1      36.360   9.720   8.970  1.00  0.00            
ATOM    153  H73 GCD     1      36.540   8.830   9.310  1.00  0.00            
ATOM    154  C45 GCD     1      34.180   8.780   8.400  1.00  0.00            
ATOM    155  H74 GCD     1      34.590   8.610   7.400  1.00  0.00            
ATOM    156  O37 GCD     1      34.320   7.550   9.080  1.00  0.00            
ATOM    157  H75 GCD     1      33.960   7.630   9.980  1.00  0.00            
ATOM    158  C46 GCD     1      32.690   9.260   8.310  1.00  0.00            
ATOM    159  H76 GCD     1      32.070   8.450   7.900  1.00  0.00            
ATOM    160  O38 GCD     1      32.210   9.690   9.610  1.00  0.00            
ATOM    161  O39 GCD     1      32.660  10.430   7.440  1.00  0.00            
ATOM    162  C47 GCD     1      33.230  11.590   7.970  1.00  0.00            
ATOM    163  H77 GCD     1      32.780  11.880   8.930  1.00  0.00            
ATOM    164  C48 GCD     1      33.050  12.600   6.950  1.00  0.00            
ATOM    165  H78 GCD     1      33.670  12.400   6.070  1.00  0.00            
ATOM    166  H79 GCD     1      33.420  13.580   7.270  1.00  0.00            
ATOM    167  O40 GCD     1      31.690  12.760   6.520  1.00  0.00            
ATOM    168  H80 GCD     1      31.050  12.590   7.230  1.00  0.00            
ATOM    169  C1  CZ3     2      35.100  12.170  12.200  1.00  0.00            
ATOM    170  C2  CZ3     2      35.000  12.910  13.550  1.00  0.00            
ATOM    171  O1  CZ3     2      33.790  13.670  13.570  1.00  0.00            
ATOM    172  C3  CZ3     2      33.850  14.960  12.940  1.00  0.00            
ATOM    173  N1  CZ3     2      32.500  15.480  12.680  1.00  0.00            
ATOM    174  C4  CZ3     2      31.670  15.890  13.720  1.00  0.00            
ATOM    175  O2  CZ3     2      30.550  16.290  13.500  1.00  0.00            
ATOM    176  C5  CZ3     2      32.120  15.910  15.160  1.00  0.00            
ATOM    177  Cl1 CZ3     2      33.260  17.340  15.300  1.00  0.00            
ATOM    178  C6  CZ3     2      32.020  15.600  11.300  1.00  0.00            
ATOM    179  C7  CZ3     2      32.300  16.800  10.600  1.00  0.00            
ATOM    180  C8  CZ3     2      32.960  18.050  11.170  1.00  0.00            
ATOM    181  C9  CZ3     2      31.920  16.810   9.230  1.00  0.00            
ATOM    182  C10 CZ3     2      31.420  15.660   8.580  1.00  0.00            
ATOM    183  C11 CZ3     2      31.130  14.530   9.290  1.00  0.00            
ATOM    184  C12 CZ3     2      31.380  14.520  10.640  1.00  0.00            
ATOM    185  C13 CZ3     2      30.990  13.240  11.390  1.00  0.00            
ATOM    186  C14 CZ3     2      29.440  13.230  11.450  1.00  0.00            
ATOM    187  H1  CZ3     2      36.130  11.850  11.970  1.00  0.00            
ATOM    188  H2  CZ3     2      34.480  11.270  12.250  1.00  0.00            
ATOM    189  H3  CZ3     2      34.650  12.750  11.380  1.00  0.00            
ATOM    190  H4  CZ3     2      35.860  13.550  13.760  1.00  0.00            
ATOM    191  H5  CZ3     2      34.960  12.190  14.370  1.00  0.00            
ATOM    192  H6  CZ3     2      34.400  14.860  12.000  1.00  0.00            
ATOM    193  H7  CZ3     2      34.370  15.760  13.480  1.00  0.00            
ATOM    194  H8  CZ3     2      32.740  15.050  15.460  1.00  0.00            
ATOM    195  H9  CZ3     2      31.280  16.010  15.870  1.00  0.00            
ATOM    196  H10 CZ3     2      32.210  18.780  11.480  1.00  0.00            
ATOM    197  H11 CZ3     2      33.550  17.900  12.090  1.00  0.00            
ATOM    198  H12 CZ3     2      33.530  18.590  10.400  1.00  0.00            
ATOM    199  H13 CZ3     2      32.040  17.700   8.630  1.00  0.00            
ATOM    200  H14 CZ3     2      31.140  15.740   7.530  1.00  0.00            
ATOM    201  H15 CZ3     2      30.640  13.710   8.770  1.00  0.00            
ATOM    202  H16 CZ3     2      31.340  13.160  12.420  1.00  0.00            
ATOM    203  H17 CZ3     2      31.360  12.410  10.780  1.00  0.00            
ATOM    204  H18 CZ3     2      29.110  13.120  10.410  1.00  0.00            
ATOM    205  H19 CZ3     2      29.120  12.340  12.010  1.00  0.00            
ATOM    206  H20 CZ3     2      28.950  14.090  11.920  1.00  0.00            
TER
ENDMDL
MODEL        1
ATOM      1  H1  GCD     1      31.150   8.470   5.840  1.00  0.00            
ATOM      2  O1  GCD     1      30.590   8.230   6.590  1.00  0.00            
ATOM      3  C1  GCD     1      30.830   9.330   7.430  1.00  0.00            
ATOM      4  H2  GCD     1      31.560  10.060   7.040  1.00  0.00            
ATOM      5  H3  GCD     1      29.870   9.810   7.640  1.00  0.00            
ATOM      6  C2  GCD     1      31.480   9.000   8.830  1.00  0.00            
ATOM      7  H4  GCD     1      31.590   9.930   9.410  1.00  0.00            
ATOM      8  C3  GCD     1      32.850   8.370   8.730  1.00  0.00            
ATOM      9  H5  GCD     1      32.960   7.500   8.070  1.00  0.00            
ATOM     10  C4  GCD     1      33.210   7.860  10.150  1.00  0.00            
ATOM     11  H6  GCD     1      33.350   8.780  10.720  1.00  0.00            
ATOM     12  O2  GCD     1      34.570   7.310  10.080  1.00  0.00            
ATOM     13  H7  GCD     1      34.830   6.950  10.940  1.00  0.00            
ATOM     14  C5  GCD     1      32.220   6.810  10.710  1.00  0.00            
ATOM     15  H8  GCD     1      32.110   5.980  10.010  1.00  0.00            
ATOM     16  O3  GCD     1      32.580   6.410  12.080  1.00  0.00            
ATOM     17  H9  GCD     1      32.600   7.200  12.630  1.00  0.00            
ATOM     18  C6  GCD     1      30.780   7.540  10.720  1.00  0.00            
ATOM     19  O4  GCD     1      30.570   8.010   9.390  1.00  0.00            
ATOM     20  H10 GCD     1      29.960   6.840  10.890  1.00  0.00            
ATOM     21  O5  GCD     1      30.780   8.670  11.570  1.00  0.00            
ATOM     22  C7  GCD     1      30.280   8.430  12.890  1.00  0.00            
ATOM     23  H11 GCD     1      30.230   7.360  13.140  1.00  0.00            
ATOM     24  C8  GCD     1      31.310   9.000  13.900  1.00  0.00            
ATOM     25  H12 GCD     1      31.240  10.080  13.720  1.00  0.00            
ATOM     26  O6  GCD     1      32.590   8.420  13.760  1.00  0.00            
ATOM     27  H13 GCD     1      33.020   8.740  14.560  1.00  0.00            
ATOM     28  C9  GCD     1      30.860   8.830  15.350  1.00  0.00            
ATOM     29  H14 GCD     1      30.830   7.750  15.560  1.00  0.00            
ATOM     30  O7  GCD     1      31.700   9.580  16.260  1.00  0.00            
ATOM     31  H15 GCD     1      31.720  10.470  15.890  1.00  0.00            
ATOM     32  C10 GCD     1      29.380   9.370  15.470  1.00  0.00            
ATOM     33  H16 GCD     1      29.020   9.070  16.460  1.00  0.00            
ATOM     34  O8  GCD     1      28.560   8.780  14.500  1.00  0.00            
ATOM     35  C11 GCD     1      28.910   9.010  13.140  1.00  0.00            
ATOM     36  H17 GCD     1      28.880  10.090  12.990  1.00  0.00            
ATOM     37  C12 GCD     1      27.820   8.340  12.240  1.00  0.00            
ATOM     38  H18 GCD     1      27.580   7.340  12.610  1.00  0.00            
ATOM     39  H19 GCD     1      28.020   8.290  11.160  1.00  0.00            
ATOM     40  O9  GCD     1      26.620   9.140  12.410  1.00  0.00            
ATOM     41  H20 GCD     1      26.390   9.200  13.340  1.00  0.00            
ATOM     42  O10 GCD     1      29.200  10.830  15.380  1.00  0.00            
ATOM     43  C13 GCD     1      28.070  11.450  16.050  1.00  0.00            
ATOM     44  H21 GCD     1      27.190  10.790  16.120  1.00  0.00            
ATOM     45  C14 GCD     1      28.390  11.780  17.500  1.00  0.00            
ATOM     46  H22 GCD     1      29.340  12.320  17.580  1.00  0.00            
ATOM     47  O11 GCD     1      28.530  10.540  18.230  1.00  0.00            
ATOM     48  H23 GCD     1      28.960  10.540  19.090  1.00  0.00            
ATOM     49  C15 GCD     1      27.330  12.700  18.110  1.00  0.00            
ATOM     50  H24 GCD     1      26.400  12.120  18.000  1.00  0.00            
ATOM     51  O12 GCD     1      27.520  13.060  19.460  1.00  0.00            
ATOM     52  H25 GCD     1      27.440  12.270  20.010  1.00  0.00            
ATOM     53  C16 GCD     1      27.120  13.910  17.200  1.00  0.00            
ATOM     54  H26 GCD     1      26.290  14.440  17.660  1.00  0.00            
ATOM     55  O13 GCD     1      26.650  13.440  15.950  1.00  0.00            
ATOM     56  C17 GCD     1      27.700  12.740  15.260  1.00  0.00            
ATOM     57  H27 GCD     1      28.540  13.390  14.980  1.00  0.00            
ATOM     58  C18 GCD     1      26.990  12.410  13.900  1.00  0.00            
ATOM     59  H28 GCD     1      26.380  11.510  13.980  1.00  0.00            
ATOM     60  H29 GCD     1      27.750  12.070  13.180  1.00  0.00            
ATOM     61  O14 GCD     1      26.420  13.600  13.280  1.00  0.00            
ATOM     62  H30 GCD     1      26.050  14.060  14.040  1.00  0.00            
ATOM     63  O15 GCD     1      28.440  14.640  17.030  1.00  0.00            
ATOM     64  C19 GCD     1      28.390  16.000  17.410  1.00  0.00            
ATOM     65  H31 GCD     1      27.380  16.220  17.770  1.00  0.00            
ATOM     66  C20 GCD     1      29.360  16.240  18.540  1.00  0.00            
ATOM     67  H32 GCD     1      30.370  15.860  18.320  1.00  0.00            
ATOM     68  O16 GCD     1      28.890  15.520  19.750  1.00  0.00            
ATOM     69  H33 GCD     1      28.460  14.680  19.540  1.00  0.00            
ATOM     70  C21 GCD     1      29.360  17.790  18.810  1.00  0.00            
ATOM     71  H34 GCD     1      28.320  17.950  19.120  1.00  0.00            
ATOM     72  O17 GCD     1      30.230  18.140  19.870  1.00  0.00            
ATOM     73  H35 GCD     1      31.100  17.790  19.670  1.00  0.00            
ATOM     74  C22 GCD     1      29.710  18.580  17.550  1.00  0.00            
ATOM     75  H36 GCD     1      29.600  19.660  17.680  1.00  0.00            
ATOM     76  O18 GCD     1      28.760  18.210  16.490  1.00  0.00            
ATOM     77  C23 GCD     1      28.750  16.830  16.140  1.00  0.00            
ATOM     78  H37 GCD     1      29.730  16.420  15.870  1.00  0.00            
ATOM     79  C24 GCD     1      27.780  16.600  14.940  1.00  0.00            
ATOM     80  H38 GCD     1      27.740  15.520  14.780  1.00  0.00            
ATOM     81  H39 GCD     1      28.150  17.090  14.020  1.00  0.00            
ATOM     82  O19 GCD     1      26.450  17.080  15.180  1.00  0.00            
ATOM     83  H40 GCD     1      26.000  17.390  14.390  1.00  0.00            
ATOM     84  O20 GCD     1      30.980  18.160  17.030  1.00  0.00            
ATOM     85  C25 GCD     1      32.070  18.960  17.350  1.00  0.00            
ATOM     86  H41 GCD     1      31.850  19.740  18.090  1.00  0.00            
ATOM     87  C26 GCD     1      33.200  18.020  17.850  1.00  0.00            
ATOM     88  H42 GCD     1      33.500  17.160  17.230  1.00  0.00            
ATOM     89  O21 GCD     1      33.040  17.650  19.250  1.00  0.00            
ATOM     90  H43 GCD     1      33.030  16.700  19.130  1.00  0.00            
ATOM     91  C27 GCD     1      34.520  18.880  17.700  1.00  0.00            
ATOM     92  H44 GCD     1      34.420  19.750  18.360  1.00  0.00            
ATOM     93  O22 GCD     1      35.710  18.200  18.150  1.00  0.00            
ATOM     94  H45 GCD     1      36.060  17.660  17.430  1.00  0.00            
ATOM     95  C28 GCD     1      34.670  19.340  16.280  1.00  0.00            
ATOM     96  H46 GCD     1      35.500  20.040  16.170  1.00  0.00            
ATOM     97  O23 GCD     1      33.580  20.190  15.920  1.00  0.00            
ATOM     98  C29 GCD     1      32.340  19.500  15.920  1.00  0.00            
ATOM     99  H47 GCD     1      32.410  18.650  15.230  1.00  0.00            
ATOM    100  C30 GCD     1      31.330  20.560  15.540  1.00  0.00            
ATOM    101  H48 GCD     1      30.450  20.070  15.100  1.00  0.00            
ATOM    102  H49 GCD     1      31.880  21.070  14.740  1.00  0.00            
ATOM    103  O24 GCD     1      31.050  21.550  16.500  1.00  0.00            
ATOM    104  H50 GCD     1      31.830  22.100  16.360  1.00  0.00            
ATOM    105  O25 GCD     1      34.770  18.260  15.330  1.00  0.00            
ATOM    106  C31 GCD     1      36.010  18.030  14.640  1.00  0.00            
ATOM    107  H51 GCD     1      36.890  18.590  14.960  1.00  0.00            
ATOM    108  C32 GCD     1      36.500  16.620  14.860  1.00  0.00            
ATOM    109  H52 GCD     1      35.670  15.960  14.580  1.00  0.00            
ATOM    110  O26 GCD     1      36.820  16.460  16.240  1.00  0.00            
ATOM    111  H53 GCD     1      36.990  15.510  16.280  1.00  0.00            
ATOM    112  C33 GCD     1      37.720  16.290  14.010  1.00  0.00            
ATOM    113  H54 GCD     1      38.600  16.880  14.300  1.00  0.00            
ATOM    114  O27 GCD     1      38.130  14.930  14.170  1.00  0.00            
ATOM    115  H55 GCD     1      38.820  14.850  13.500  1.00  0.00            
ATOM    116  C34 GCD     1      37.510  16.730  12.540  1.00  0.00            
ATOM    117  H56 GCD     1      38.500  16.700  12.070  1.00  0.00            
ATOM    118  O28 GCD     1      37.000  18.080  12.510  1.00  0.00            
ATOM    119  C35 GCD     1      35.800  18.360  13.160  1.00  0.00            
ATOM    120  H57 GCD     1      35.020  17.700  12.760  1.00  0.00            
ATOM    121  C36 GCD     1      35.410  19.790  12.840  1.00  0.00            
ATOM    122  H58 GCD     1      34.400  19.970  13.230  1.00  0.00            
ATOM    123  H59 GCD     1      35.340  19.850  11.740  1.00  0.00            
ATOM    124  O29 GCD     1      36.290  20.750  13.400  1.00  0.00            
ATOM    125  H60 GCD     1      37.130  20.340  13.660  1.00  0.00            
ATOM    126  O30 GCD     1      36.580  15.920  11.900  1.00  0.00            
ATOM    127  C37 GCD     1      37.040  15.640  10.530  1.00  0.00            
ATOM    128  H61 GCD     1      37.710  16.430  10.170  1.00  0.00            
ATOM    129  C38 GCD     1      37.840  14.340  10.560  1.00  0.00            
ATOM    130  H62 GCD     1      37.250  13.480  10.910  1.00  0.00            
ATOM    131  O31 GCD     1      39.050  14.420  11.360  1.00  0.00            
ATOM    132  H63 GCD     1      39.630  13.650  11.310  1.00  0.00            
ATOM    133  C39 GCD     1      38.330  14.020   9.200  1.00  0.00            
ATOM    134  H64 GCD     1      39.050  14.820   9.010  1.00  0.00            
ATOM    135  O32 GCD     1      38.980  12.770   9.180  1.00  0.00            
ATOM    136  H65 GCD     1      38.340  12.060   9.050  1.00  0.00            
ATOM    137  C40 GCD     1      37.120  14.020   8.200  1.00  0.00            
ATOM    138  H66 GCD     1      37.440  14.020   7.150  1.00  0.00            
ATOM    139  O33 GCD     1      36.440  15.250   8.230  1.00  0.00            
ATOM    140  C41 GCD     1      35.890  15.570   9.540  1.00  0.00            
ATOM    141  H67 GCD     1      35.200  14.790   9.870  1.00  0.00            
ATOM    142  C42 GCD     1      35.010  16.780   9.450  1.00  0.00            
ATOM    143  H68 GCD     1      34.750  17.240  10.410  1.00  0.00            
ATOM    144  H69 GCD     1      34.030  16.490   9.050  1.00  0.00            
ATOM    145  O34 GCD     1      35.600  17.790   8.600  1.00  0.00            
ATOM    146  H70 GCD     1      35.920  17.300   7.840  1.00  0.00            
ATOM    147  O35 GCD     1      36.190  13.020   8.500  1.00  0.00            
ATOM    148  C43 GCD     1      35.940  11.970   7.500  1.00  0.00            
ATOM    149  H71 GCD     1      36.440  12.160   6.540  1.00  0.00            
ATOM    150  C44 GCD     1      36.460  10.560   8.090  1.00  0.00            
ATOM    151  H72 GCD     1      36.070  10.460   9.110  1.00  0.00            
ATOM    152  O36 GCD     1      37.870  10.640   8.020  1.00  0.00            
ATOM    153  H73 GCD     1      38.190   9.810   8.400  1.00  0.00            
ATOM    154  C45 GCD     1      35.850   9.420   7.320  1.00  0.00            
ATOM    155  H74 GCD     1      36.200   9.500   6.280  1.00  0.00            
ATOM    156  O37 GCD     1      36.220   8.220   8.000  1.00  0.00            
ATOM    157  H75 GCD     1      35.810   8.130   8.860  1.00  0.00            
ATOM    158  C46 GCD     1      34.340   9.540   7.270  1.00  0.00            
ATOM    159  H76 GCD     1      34.010   8.750   6.590  1.00  0.00            
ATOM    160  O38 GCD     1      33.780   9.420   8.490  1.00  0.00            
ATOM    161  O39 GCD     1      33.940  10.730   6.670  1.00  0.00            
ATOM    162  C47 GCD     1      34.400  11.960   7.370  1.00  0.00            
ATOM    163  H77 GCD     1      33.820  11.930   8.300  1.00  0.00            
ATOM    164  C48 GCD     1      33.930  13.170   6.600  1.00  0.00            
ATOM    165  H78 GCD     1      34.240  13.110   5.550  1.00  0.00            
ATOM    166  H79 GCD     1      34.450  14.020   7.070  1.00  0.00            
ATOM    167  O40 GCD     1      32.500  13.380   6.620  1.00  0.00            
ATOM    168  H80 GCD     1      32.330  14.300   6.390  1.00  0.00            
ATOM    169  C1  CZ3     2      35.480  11.050  11.860  1.00  0.00            
ATOM    170  C2  CZ3     2      35.200  12.090  12.960  1.00  0.00            
ATOM    171  O1  CZ3     2      33.820  12.490  12.820  1.00  0.00            
ATOM    172  C3  CZ3     2      33.630  13.960  12.910  1.00  0.00            
ATOM    173  N1  CZ3     2      32.210  14.310  12.690  1.00  0.00            
ATOM    174  C4  CZ3     2      31.310  14.340  13.700  1.00  0.00            
ATOM    175  O2  CZ3     2      30.180  14.790  13.570  1.00  0.00            
ATOM    176  C5  CZ3     2      31.740  13.670  15.060  1.00  0.00            
ATOM    177  Cl1 CZ3     2      32.350  15.040  16.070  1.00  0.00            
ATOM    178  C6  CZ3     2      31.820  14.920  11.470  1.00  0.00            
ATOM    179  C7  CZ3     2      31.880  16.330  11.440  1.00  0.00            
ATOM    180  C8  CZ3     2      32.120  17.230  12.730  1.00  0.00            
ATOM    181  C9  CZ3     2      31.600  16.970  10.280  1.00  0.00            
ATOM    182  C10 CZ3     2      31.350  16.200   9.120  1.00  0.00            
ATOM    183  C11 CZ3     2      31.320  14.820   9.160  1.00  0.00            
ATOM    184  C12 CZ3     2      31.440  14.130  10.390  1.00  0.00            
ATOM    185  C13 CZ3     2      31.290  12.590  10.400  1.00  0.00            
ATOM    186  C14 CZ3     2      29.860  12.170  10.110  1.00  0.00            
ATOM    187  H1  CZ3     2      36.450  11.100  11.330  1.00  0.00            
ATOM    188  H2  CZ3     2      35.310   9.990  12.100  1.00  0.00            
ATOM    189  H3  CZ3     2      34.880  11.310  10.980  1.00  0.00            
ATOM    190  H4  CZ3     2      35.810  12.990  12.860  1.00  0.00            
ATOM    191  H5  CZ3     2      35.430  11.640  13.940  1.00  0.00            
ATOM    192  H6  CZ3     2      34.270  14.460  12.180  1.00  0.00            
ATOM    193  H7  CZ3     2      34.010  14.280  13.890  1.00  0.00            
ATOM    194  H8  CZ3     2      32.460  12.850  14.970  1.00  0.00            
ATOM    195  H9  CZ3     2      30.810  13.320  15.510  1.00  0.00            
ATOM    196  H10 CZ3     2      32.640  16.730  13.560  1.00  0.00            
ATOM    197  H11 CZ3     2      32.610  18.130  12.360  1.00  0.00            
ATOM    198  H12 CZ3     2      31.230  17.600  13.260  1.00  0.00            
ATOM    199  H13 CZ3     2      31.620  18.060  10.290  1.00  0.00            
ATOM    200  H14 CZ3     2      31.090  16.590   8.130  1.00  0.00            
ATOM    201  H15 CZ3     2      31.100  14.280   8.240  1.00  0.00            
ATOM    202  H16 CZ3     2      31.600  12.290  11.410  1.00  0.00            
ATOM    203  H17 CZ3     2      32.000  12.090   9.730  1.00  0.00            
ATOM    204  H18 CZ3     2      29.130  12.580  10.810  1.00  0.00            
ATOM    205  H19 CZ3     2      29.580  12.400   9.080  1.00  0.00            
ATOM    206  H20 CZ3     2      29.800  11.080  10.160  1.00  0.00            
TER
ENDMDL
MODEL        1
ATOM      1  H1  GCD     1      22.680  46.990  13.230  1.00  0.00            
ATOM      2  O1  GCD     1      22.450  47.670  13.870  1.00  0.00            
ATOM      3  C1  GCD     1      22.260  47.090  15.170  1.00  0.00            
ATOM      4  H2  GCD     1      21.470  46.330  15.090  1.00  0.00            
ATOM      5  H3  GCD     1      23.090  46.430  15.430  1.00  0.00            
ATOM      6  C2  GCD     1      21.830  48.050  16.260  1.00  0.00            
ATOM      7  H4  GCD     1      21.570  47.500  17.170  1.00  0.00            
ATOM      8  C3  GCD     1      20.630  48.880  15.880  1.00  0.00            
ATOM      9  H5  GCD     1      20.830  49.280  14.870  1.00  0.00            
ATOM     10  C4  GCD     1      20.290  50.040  16.820  1.00  0.00            
ATOM     11  H6  GCD     1      19.870  49.700  17.780  1.00  0.00            
ATOM     12  O2  GCD     1      19.170  50.780  16.300  1.00  0.00            
ATOM     13  H7  GCD     1      19.130  51.560  16.870  1.00  0.00            
ATOM     14  C5  GCD     1      21.560  50.880  17.010  1.00  0.00            
ATOM     15  H8  GCD     1      21.800  51.310  16.030  1.00  0.00            
ATOM     16  O3  GCD     1      21.250  51.920  17.920  1.00  0.00            
ATOM     17  H9  GCD     1      21.180  51.550  18.810  1.00  0.00            
ATOM     18  C6  GCD     1      22.700  49.930  17.450  1.00  0.00            
ATOM     19  O4  GCD     1      22.930  48.950  16.480  1.00  0.00            
ATOM     20  H10 GCD     1      23.640  50.490  17.560  1.00  0.00            
ATOM     21  O5  GCD     1      22.300  49.260  18.600  1.00  0.00            
ATOM     22  C7  GCD     1      22.830  49.880  19.830  1.00  0.00            
ATOM     23  H11 GCD     1      23.240  50.880  19.650  1.00  0.00            
ATOM     24  C8  GCD     1      21.650  50.020  20.810  1.00  0.00            
ATOM     25  H12 GCD     1      21.300  48.980  20.880  1.00  0.00            
ATOM     26  O6  GCD     1      20.660  50.980  20.370  1.00  0.00            
ATOM     27  H13 GCD     1      20.280  51.270  21.210  1.00  0.00            
ATOM     28  C9  GCD     1      22.130  50.530  22.160  1.00  0.00            
ATOM     29  H14 GCD     1      22.530  51.550  22.030  1.00  0.00            
ATOM     30  O7  GCD     1      21.040  50.590  23.100  1.00  0.00            
ATOM     31  H15 GCD     1      20.940  49.840  23.700  1.00  0.00            
ATOM     32  C10 GCD     1      23.130  49.550  22.670  1.00  0.00            
ATOM     33  H16 GCD     1      23.500  50.070  23.560  1.00  0.00            
ATOM     34  O8  GCD     1      24.210  49.360  21.700  1.00  0.00            
ATOM     35  C11 GCD     1      23.880  48.960  20.380  1.00  0.00            
ATOM     36  H17 GCD     1      23.310  48.030  20.540  1.00  0.00            
ATOM     37  C12 GCD     1      25.130  48.670  19.570  1.00  0.00            
ATOM     38  H18 GCD     1      24.800  48.120  18.680  1.00  0.00            
ATOM     39  H19 GCD     1      25.750  47.950  20.120  1.00  0.00            
ATOM     40  O9  GCD     1      25.920  49.740  19.260  1.00  0.00            
ATOM     41  H20 GCD     1      26.680  49.460  18.750  1.00  0.00            
ATOM     42  O10 GCD     1      22.530  48.280  23.070  1.00  0.00            
ATOM     43  C13 GCD     1      22.960  47.960  24.340  1.00  0.00            
ATOM     44  H21 GCD     1      23.360  48.850  24.840  1.00  0.00            
ATOM     45  C14 GCD     1      21.640  47.650  25.110  1.00  0.00            
ATOM     46  H22 GCD     1      21.140  46.730  24.810  1.00  0.00            
ATOM     47  O11 GCD     1      20.740  48.810  25.220  1.00  0.00            
ATOM     48  H23 GCD     1      19.850  48.480  25.100  1.00  0.00            
ATOM     49  C15 GCD     1      21.990  47.150  26.560  1.00  0.00            
ATOM     50  H24 GCD     1      22.550  47.970  27.030  1.00  0.00            
ATOM     51  O12 GCD     1      20.840  46.920  27.310  1.00  0.00            
ATOM     52  H25 GCD     1      20.640  47.720  27.810  1.00  0.00            
ATOM     53  C16 GCD     1      22.940  45.960  26.500  1.00  0.00            
ATOM     54  H26 GCD     1      23.270  45.520  27.450  1.00  0.00            
ATOM     55  O13 GCD     1      24.090  46.410  25.820  1.00  0.00            
ATOM     56  C17 GCD     1      23.940  46.690  24.420  1.00  0.00            
ATOM     57  H27 GCD     1      23.490  45.830  23.910  1.00  0.00            
ATOM     58  C18 GCD     1      25.250  46.950  23.720  1.00  0.00            
ATOM     59  H28 GCD     1      25.770  47.890  23.940  1.00  0.00            
ATOM     60  H29 GCD     1      25.070  47.030  22.640  1.00  0.00            
ATOM     61  O14 GCD     1      26.190  45.880  23.980  1.00  0.00            
ATOM     62  H30 GCD     1      26.700  46.070  24.780  1.00  0.00            
ATOM     63  O15 GCD     1      22.380  44.880  25.730  1.00  0.00            
ATOM     64  C19 GCD     1      22.370  43.590  26.280  1.00  0.00            
ATOM     65  H31 GCD     1      22.830  43.490  27.270  1.00  0.00            
ATOM     66  C20 GCD     1      20.900  43.250  26.520  1.00  0.00            
ATOM     67  H32 GCD     1      20.380  43.400  25.570  1.00  0.00            
ATOM     68  O16 GCD     1      20.510  44.130  27.560  1.00  0.00            
ATOM     69  H33 GCD     1      20.630  45.000  27.170  1.00  0.00            
ATOM     70  C21 GCD     1      20.690  41.790  26.890  1.00  0.00            
ATOM     71  H34 GCD     1      21.110  41.550  27.870  1.00  0.00            
ATOM     72  O17 GCD     1      19.270  41.460  26.900  1.00  0.00            
ATOM     73  H35 GCD     1      18.910  41.730  26.050  1.00  0.00            
ATOM     74  C22 GCD     1      21.340  40.860  25.880  1.00  0.00            
ATOM     75  H36 GCD     1      21.380  39.820  26.220  1.00  0.00            
ATOM     76  O18 GCD     1      22.680  41.280  25.710  1.00  0.00            
ATOM     77  C23 GCD     1      22.960  42.580  25.290  1.00  0.00            
ATOM     78  H37 GCD     1      22.400  42.830  24.390  1.00  0.00            
ATOM     79  C24 GCD     1      24.430  42.730  24.990  1.00  0.00            
ATOM     80  H38 GCD     1      24.680  43.620  24.390  1.00  0.00            
ATOM     81  H39 GCD     1      24.680  41.810  24.450  1.00  0.00            
ATOM     82  O19 GCD     1      25.210  42.890  26.160  1.00  0.00            
ATOM     83  H40 GCD     1      25.330  43.820  26.360  1.00  0.00            
ATOM     84  O20 GCD     1      20.810  40.920  24.550  1.00  0.00            
ATOM     85  C25 GCD     1      20.690  39.630  23.860  1.00  0.00            
ATOM     86  H41 GCD     1      21.440  39.000  24.370  1.00  0.00            
ATOM     87  C26 GCD     1      19.300  38.990  24.080  1.00  0.00            
ATOM     88  H42 GCD     1      18.570  39.800  23.920  1.00  0.00            
ATOM     89  O21 GCD     1      19.150  38.580  25.530  1.00  0.00            
ATOM     90  H43 GCD     1      19.710  37.790  25.580  1.00  0.00            
ATOM     91  C27 GCD     1      19.120  37.780  23.200  1.00  0.00            
ATOM     92  H44 GCD     1      19.900  37.100  23.590  1.00  0.00            
ATOM     93  O22 GCD     1      17.840  37.290  23.300  1.00  0.00            
ATOM     94  H45 GCD     1      17.830  36.480  22.780  1.00  0.00            
ATOM     95  C28 GCD     1      19.450  38.100  21.740  1.00  0.00            
ATOM     96  H46 GCD     1      19.560  37.210  21.110  1.00  0.00            
ATOM     97  O23 GCD     1      20.760  38.580  21.660  1.00  0.00            
ATOM     98  C29 GCD     1      20.970  39.830  22.360  1.00  0.00            
ATOM     99  H47 GCD     1      20.300  40.620  22.010  1.00  0.00            
ATOM    100  C30 GCD     1      22.430  40.190  22.010  1.00  0.00            
ATOM    101  H48 GCD     1      22.690  41.200  22.370  1.00  0.00            
ATOM    102  H49 GCD     1      22.370  40.230  20.920  1.00  0.00            
ATOM    103  O24 GCD     1      23.390  39.270  22.540  1.00  0.00            
ATOM    104  H50 GCD     1      23.690  38.560  21.960  1.00  0.00            
ATOM    105  O25 GCD     1      18.590  39.040  21.080  1.00  0.00            
ATOM    106  C31 GCD     1      18.180  38.560  19.810  1.00  0.00            
ATOM    107  H51 GCD     1      18.610  37.580  19.600  1.00  0.00            
ATOM    108  C32 GCD     1      16.680  38.600  19.770  1.00  0.00            
ATOM    109  H52 GCD     1      16.280  39.600  20.000  1.00  0.00            
ATOM    110  O26 GCD     1      16.080  37.630  20.610  1.00  0.00            
ATOM    111  H53 GCD     1      15.460  38.100  21.190  1.00  0.00            
ATOM    112  C33 GCD     1      16.220  38.430  18.340  1.00  0.00            
ATOM    113  H54 GCD     1      16.380  37.410  17.970  1.00  0.00            
ATOM    114  O27 GCD     1      14.850  38.650  18.260  1.00  0.00            
ATOM    115  H55 GCD     1      14.650  39.000  17.380  1.00  0.00            
ATOM    116  C34 GCD     1      16.910  39.330  17.320  1.00  0.00            
ATOM    117  H56 GCD     1      16.660  38.980  16.310  1.00  0.00            
ATOM    118  O28 GCD     1      18.340  39.190  17.550  1.00  0.00            
ATOM    119  C35 GCD     1      18.830  39.560  18.830  1.00  0.00            
ATOM    120  H57 GCD     1      18.480  40.590  18.980  1.00  0.00            
ATOM    121  C36 GCD     1      20.340  39.570  18.850  1.00  0.00            
ATOM    122  H58 GCD     1      20.810  38.610  19.100  1.00  0.00            
ATOM    123  H59 GCD     1      20.750  40.190  19.660  1.00  0.00            
ATOM    124  O29 GCD     1      20.870  40.100  17.600  1.00  0.00            
ATOM    125  H60 GCD     1      20.670  39.420  16.940  1.00  0.00            
ATOM    126  O30 GCD     1      16.610  40.720  17.420  1.00  0.00            
ATOM    127  C37 GCD     1      16.020  41.330  16.280  1.00  0.00            
ATOM    128  H61 GCD     1      15.460  40.580  15.710  1.00  0.00            
ATOM    129  C38 GCD     1      15.170  42.540  16.670  1.00  0.00            
ATOM    130  H62 GCD     1      15.830  43.270  17.150  1.00  0.00            
ATOM    131  O31 GCD     1      14.160  42.150  17.600  1.00  0.00            
ATOM    132  H63 GCD     1      14.550  42.260  18.470  1.00  0.00            
ATOM    133  C39 GCD     1      14.640  43.250  15.460  1.00  0.00            
ATOM    134  H64 GCD     1      13.990  42.470  15.040  1.00  0.00            
ATOM    135  O32 GCD     1      13.850  44.380  15.850  1.00  0.00            
ATOM    136  H65 GCD     1      13.300  44.110  16.590  1.00  0.00            
ATOM    137  C40 GCD     1      15.790  43.660  14.510  1.00  0.00            
ATOM    138  H66 GCD     1      15.430  44.150  13.600  1.00  0.00            
ATOM    139  O33 GCD     1      16.390  42.400  14.130  1.00  0.00            
ATOM    140  C41 GCD     1      17.050  41.760  15.250  1.00  0.00            
ATOM    141  H67 GCD     1      17.860  42.350  15.690  1.00  0.00            
ATOM    142  C42 GCD     1      17.910  40.680  14.500  1.00  0.00            
ATOM    143  H68 GCD     1      18.510  40.200  15.270  1.00  0.00            
ATOM    144  H69 GCD     1      18.520  41.180  13.730  1.00  0.00            
ATOM    145  O34 GCD     1      17.000  39.820  13.840  1.00  0.00            
ATOM    146  H70 GCD     1      16.370  40.360  13.350  1.00  0.00            
ATOM    147  O35 GCD     1      16.670  44.580  15.110  1.00  0.00            
ATOM    148  C43 GCD     1      16.980  45.790  14.420  1.00  0.00            
ATOM    149  H71 GCD     1      16.380  45.960  13.510  1.00  0.00            
ATOM    150  C44 GCD     1      16.690  46.850  15.400  1.00  0.00            
ATOM    151  H72 GCD     1      17.300  46.660  16.300  1.00  0.00            
ATOM    152  O36 GCD     1      15.330  46.870  15.640  1.00  0.00            
ATOM    153  H73 GCD     1      15.110  46.010  16.010  1.00  0.00            
ATOM    154  C45 GCD     1      17.110  48.210  14.880  1.00  0.00            
ATOM    155  H74 GCD     1      16.550  48.510  13.980  1.00  0.00            
ATOM    156  O37 GCD     1      16.950  49.220  15.810  1.00  0.00            
ATOM    157  H75 GCD     1      17.760  49.670  16.090  1.00  0.00            
ATOM    158  C46 GCD     1      18.650  48.110  14.540  1.00  0.00            
ATOM    159  H76 GCD     1      18.990  48.960  13.940  1.00  0.00            
ATOM    160  O38 GCD     1      19.440  48.010  15.780  1.00  0.00            
ATOM    161  O39 GCD     1      18.890  47.050  13.620  1.00  0.00            
ATOM    162  C47 GCD     1      18.470  45.720  14.080  1.00  0.00            
ATOM    163  H77 GCD     1      19.000  45.450  15.000  1.00  0.00            
ATOM    164  C48 GCD     1      18.870  44.730  13.060  1.00  0.00            
ATOM    165  H78 GCD     1      18.560  43.760  13.480  1.00  0.00            
ATOM    166  H79 GCD     1      19.960  44.810  12.960  1.00  0.00            
ATOM    167  O40 GCD     1      18.160  44.990  11.870  1.00  0.00            
ATOM    168  H80 GCD     1      17.980  44.150  11.440  1.00  0.00            
ATOM    169  C1  CZ3     2      17.390  47.690  19.280  1.00  0.00            
ATOM    170  C2  CZ3     2      18.630  47.800  20.080  1.00  0.00            
ATOM    171  O1  CZ3     2      19.220  46.550  20.290  1.00  0.00            
ATOM    172  C3  CZ3     2      20.610  46.430  19.870  1.00  0.00            
ATOM    173  N1  CZ3     2      20.970  44.980  19.710  1.00  0.00            
ATOM    174  C4  CZ3     2      20.930  44.090  20.830  1.00  0.00            
ATOM    175  O2  CZ3     2      21.120  42.890  20.790  1.00  0.00            
ATOM    176  C5  CZ3     2      20.790  44.620  22.250  1.00  0.00            
ATOM    177  Cl1 CZ3     2      19.210  44.180  23.090  1.00  0.00            
ATOM    178  C6  CZ3     2      21.240  44.540  18.390  1.00  0.00            
ATOM    179  C7  CZ3     2      20.320  43.990  17.500  1.00  0.00            
ATOM    180  C8  CZ3     2      18.810  43.960  17.860  1.00  0.00            
ATOM    181  C9  CZ3     2      20.830  43.290  16.350  1.00  0.00            
ATOM    182  C10 CZ3     2      22.140  43.430  15.910  1.00  0.00            
ATOM    183  C11 CZ3     2      23.070  44.100  16.680  1.00  0.00            
ATOM    184  C12 CZ3     2      22.620  44.630  17.920  1.00  0.00            
ATOM    185  C13 CZ3     2      23.710  45.250  18.870  1.00  0.00            
ATOM    186  C14 CZ3     2      24.620  44.220  19.510  1.00  0.00            
ATOM    187  H1  CZ3     2      16.800  46.840  19.640  1.00  0.00            
ATOM    188  H2  CZ3     2      16.830  48.620  19.140  1.00  0.00            
ATOM    189  H3  CZ3     2      17.680  47.450  18.250  1.00  0.00            
ATOM    190  H4  CZ3     2      18.320  48.170  21.070  1.00  0.00            
ATOM    191  H5  CZ3     2      19.290  48.580  19.680  1.00  0.00            
ATOM    192  H6  CZ3     2      21.400  46.930  20.430  1.00  0.00            
ATOM    193  H7  CZ3     2      20.710  46.940  18.910  1.00  0.00            
ATOM    194  H8  CZ3     2      20.810  45.710  22.370  1.00  0.00            
ATOM    195  H9  CZ3     2      21.520  44.110  22.890  1.00  0.00            
ATOM    196  H10 CZ3     2      18.350  43.050  17.480  1.00  0.00            
ATOM    197  H11 CZ3     2      18.570  44.100  18.920  1.00  0.00            
ATOM    198  H12 CZ3     2      18.350  44.820  17.360  1.00  0.00            
ATOM    199  H13 CZ3     2      20.090  42.870  15.670  1.00  0.00            
ATOM    200  H14 CZ3     2      22.530  43.070  14.960  1.00  0.00            
ATOM    201  H15 CZ3     2      24.020  44.420  16.250  1.00  0.00            
ATOM    202  H16 CZ3     2      23.310  45.920  19.640  1.00  0.00            
ATOM    203  H17 CZ3     2      24.320  45.860  18.190  1.00  0.00            
ATOM    204  H18 CZ3     2      23.990  43.640  20.190  1.00  0.00            
ATOM    205  H19 CZ3     2      25.080  43.590  18.740  1.00  0.00            
ATOM    206  H20 CZ3     2      25.430  44.620  20.140  1.00  0.00            
TER
ENDMDL
MODEL        1
ATOM      1  H1  GCD     1      13.060   5.680  -4.480  1.00  0.00            
ATOM      2  O1  GCD     1      13.850   6.220  -4.570  1.00  0.00            
ATOM      3  C1  GCD     1      14.920   5.280  -4.540  1.00  0.00            
ATOM      4  H2  GCD     1      14.700   4.620  -5.380  1.00  0.00            
ATOM      5  H3  GCD     1      15.840   5.860  -4.710  1.00  0.00            
ATOM      6  C2  GCD     1      14.830   4.490  -3.310  1.00  0.00            
ATOM      7  H4  GCD     1      14.860   5.210  -2.480  1.00  0.00            
ATOM      8  C3  GCD     1      15.830   3.340  -3.190  1.00  0.00            
ATOM      9  H5  GCD     1      15.770   2.690  -4.070  1.00  0.00            
ATOM     10  C4  GCD     1      15.580   2.430  -1.950  1.00  0.00            
ATOM     11  H6  GCD     1      15.780   3.030  -1.050  1.00  0.00            
ATOM     12  O2  GCD     1      16.410   1.320  -2.000  1.00  0.00            
ATOM     13  H7  GCD     1      16.210   0.680  -1.300  1.00  0.00            
ATOM     14  C5  GCD     1      14.130   2.020  -2.040  1.00  0.00            
ATOM     15  H8  GCD     1      13.870   1.470  -2.960  1.00  0.00            
ATOM     16  O3  GCD     1      13.660   1.380  -0.850  1.00  0.00            
ATOM     17  H9  GCD     1      13.790   2.080  -0.190  1.00  0.00            
ATOM     18  C6  GCD     1      13.190   3.170  -2.240  1.00  0.00            
ATOM     19  O4  GCD     1      13.510   3.920  -3.380  1.00  0.00            
ATOM     20  H10 GCD     1      12.160   2.800  -2.320  1.00  0.00            
ATOM     21  O5  GCD     1      13.180   4.030  -1.160  1.00  0.00            
ATOM     22  C7  GCD     1      12.030   4.030  -0.260  1.00  0.00            
ATOM     23  H11 GCD     1      11.440   3.110  -0.390  1.00  0.00            
ATOM     24  C8  GCD     1      12.660   4.160   1.120  1.00  0.00            
ATOM     25  H12 GCD     1      13.340   5.010   1.160  1.00  0.00            
ATOM     26  O6  GCD     1      13.440   2.990   1.450  1.00  0.00            
ATOM     27  H13 GCD     1      13.400   2.840   2.400  1.00  0.00            
ATOM     28  C9  GCD     1      11.530   4.350   2.170  1.00  0.00            
ATOM     29  H14 GCD     1      10.870   3.480   2.040  1.00  0.00            
ATOM     30  O7  GCD     1      12.030   4.300   3.550  1.00  0.00            
ATOM     31  H15 GCD     1      11.720   5.110   3.970  1.00  0.00            
ATOM     32  C10 GCD     1      10.720   5.530   1.840  1.00  0.00            
ATOM     33  H16 GCD     1       9.850   5.660   2.490  1.00  0.00            
ATOM     34  O8  GCD     1      10.220   5.420   0.510  1.00  0.00            
ATOM     35  C11 GCD     1      11.190   5.280  -0.500  1.00  0.00            
ATOM     36  H17 GCD     1      11.930   6.090  -0.460  1.00  0.00            
ATOM     37  C12 GCD     1      10.560   5.390  -1.810  1.00  0.00            
ATOM     38  H18 GCD     1      11.270   5.650  -2.600  1.00  0.00            
ATOM     39  H19 GCD     1       9.820   6.190  -1.750  1.00  0.00            
ATOM     40  O9  GCD     1       9.840   4.290  -2.370  1.00  0.00            
ATOM     41  H20 GCD     1       8.940   4.400  -2.040  1.00  0.00            
ATOM     42  O10 GCD     1      11.590   6.680   2.000  1.00  0.00            
ATOM     43  C13 GCD     1      11.200   7.760   2.810  1.00  0.00            
ATOM     44  H21 GCD     1      10.260   7.570   3.360  1.00  0.00            
ATOM     45  C14 GCD     1      12.290   8.040   3.830  1.00  0.00            
ATOM     46  H22 GCD     1      13.250   8.110   3.310  1.00  0.00            
ATOM     47  O11 GCD     1      12.410   6.890   4.670  1.00  0.00            
ATOM     48  H23 GCD     1      13.110   7.110   5.290  1.00  0.00            
ATOM     49  C15 GCD     1      12.020   9.260   4.630  1.00  0.00            
ATOM     50  H24 GCD     1      11.100   9.070   5.200  1.00  0.00            
ATOM     51  O12 GCD     1      13.040   9.580   5.510  1.00  0.00            
ATOM     52  H25 GCD     1      13.270   8.830   6.060  1.00  0.00            
ATOM     53  C16 GCD     1      11.730  10.440   3.730  1.00  0.00            
ATOM     54  H26 GCD     1      11.510  11.320   4.340  1.00  0.00            
ATOM     55  O13 GCD     1      10.640  10.140   2.830  1.00  0.00            
ATOM     56  C17 GCD     1      10.990   9.020   2.040  1.00  0.00            
ATOM     57  H27 GCD     1      11.970   9.260   1.600  1.00  0.00            
ATOM     58  C18 GCD     1       9.920   8.910   1.030  1.00  0.00            
ATOM     59  H28 GCD     1      10.040   8.080   0.310  1.00  0.00            
ATOM     60  H29 GCD     1      10.030   9.840   0.470  1.00  0.00            
ATOM     61  O14 GCD     1       8.690   8.540   1.640  1.00  0.00            
ATOM     62  H30 GCD     1       8.570   9.080   2.430  1.00  0.00            
ATOM     63  O15 GCD     1      12.850  10.790   2.970  1.00  0.00            
ATOM     64  C19 GCD     1      12.900  12.150   2.730  1.00  0.00            
ATOM     65  H31 GCD     1      11.890  12.580   2.690  1.00  0.00            
ATOM     66  C20 GCD     1      13.690  12.920   3.810  1.00  0.00            
ATOM     67  H32 GCD     1      14.620  12.370   3.990  1.00  0.00            
ATOM     68  O16 GCD     1      12.830  13.040   4.950  1.00  0.00            
ATOM     69  H33 GCD     1      13.180  13.740   5.510  1.00  0.00            
ATOM     70  C21 GCD     1      13.910  14.420   3.340  1.00  0.00            
ATOM     71  H34 GCD     1      12.910  14.860   3.280  1.00  0.00            
ATOM     72  O17 GCD     1      14.770  15.190   4.260  1.00  0.00            
ATOM     73  H35 GCD     1      15.620  14.730   4.210  1.00  0.00            
ATOM     74  C22 GCD     1      14.630  14.440   2.040  1.00  0.00            
ATOM     75  H36 GCD     1      14.910  15.400   1.600  1.00  0.00            
ATOM     76  O18 GCD     1      13.850  13.760   1.120  1.00  0.00            
ATOM     77  C23 GCD     1      13.590  12.400   1.390  1.00  0.00            
ATOM     78  H37 GCD     1      14.580  11.930   1.490  1.00  0.00            
ATOM     79  C24 GCD     1      13.030  11.680   0.090  1.00  0.00            
ATOM     80  H38 GCD     1      12.980  10.600   0.320  1.00  0.00            
ATOM     81  H39 GCD     1      13.720  11.960  -0.720  1.00  0.00            
ATOM     82  O19 GCD     1      11.650  11.930  -0.290  1.00  0.00            
ATOM     83  H40 GCD     1      11.680  12.280  -1.190  1.00  0.00            
ATOM     84  O20 GCD     1      15.880  13.820   2.130  1.00  0.00            
ATOM     85  C25 GCD     1      17.110  14.620   2.120  1.00  0.00            
ATOM     86  H41 GCD     1      16.970  15.710   2.130  1.00  0.00            
ATOM     87  C26 GCD     1      17.930  14.090   3.320  1.00  0.00            
ATOM     88  H42 GCD     1      18.150  13.010   3.280  1.00  0.00            
ATOM     89  O21 GCD     1      17.350  14.630   4.480  1.00  0.00            
ATOM     90  H43 GCD     1      17.700  14.210   5.280  1.00  0.00            
ATOM     91  C27 GCD     1      19.410  14.550   3.140  1.00  0.00            
ATOM     92  H44 GCD     1      19.330  15.640   3.240  1.00  0.00            
ATOM     93  O22 GCD     1      20.160  14.030   4.210  1.00  0.00            
ATOM     94  H45 GCD     1      20.290  14.710   4.880  1.00  0.00            
ATOM     95  C28 GCD     1      19.970  14.380   1.720  1.00  0.00            
ATOM     96  H46 GCD     1      20.890  14.960   1.590  1.00  0.00            
ATOM     97  O23 GCD     1      19.120  14.850   0.720  1.00  0.00            
ATOM     98  C29 GCD     1      17.770  14.270   0.720  1.00  0.00            
ATOM     99  H47 GCD     1      17.940  13.180   0.690  1.00  0.00            
ATOM    100  C30 GCD     1      16.990  14.750  -0.510  1.00  0.00            
ATOM    101  H48 GCD     1      17.030  15.840  -0.550  1.00  0.00            
ATOM    102  H49 GCD     1      15.950  14.380  -0.490  1.00  0.00            
ATOM    103  O24 GCD     1      17.580  14.140  -1.640  1.00  0.00            
ATOM    104  H50 GCD     1      18.410  14.570  -1.860  1.00  0.00            
ATOM    105  O25 GCD     1      20.410  13.050   1.470  1.00  0.00            
ATOM    106  C31 GCD     1      21.740  12.730   1.240  1.00  0.00            
ATOM    107  H51 GCD     1      22.450  13.530   1.500  1.00  0.00            
ATOM    108  C32 GCD     1      22.030  11.590   2.170  1.00  0.00            
ATOM    109  H52 GCD     1      21.280  10.810   1.980  1.00  0.00            
ATOM    110  O26 GCD     1      22.010  12.120   3.520  1.00  0.00            
ATOM    111  H53 GCD     1      21.400  12.870   3.570  1.00  0.00            
ATOM    112  C33 GCD     1      23.370  10.890   1.960  1.00  0.00            
ATOM    113  H54 GCD     1      24.150  11.630   2.200  1.00  0.00            
ATOM    114  O27 GCD     1      23.420   9.700   2.790  1.00  0.00            
ATOM    115  H55 GCD     1      22.860   9.040   2.370  1.00  0.00            
ATOM    116  C34 GCD     1      23.500  10.590   0.470  1.00  0.00            
ATOM    117  H56 GCD     1      24.530  10.260   0.290  1.00  0.00            
ATOM    118  O28 GCD     1      23.260  11.770  -0.260  1.00  0.00            
ATOM    119  C35 GCD     1      21.950  12.290  -0.230  1.00  0.00            
ATOM    120  H57 GCD     1      21.270  11.480  -0.500  1.00  0.00            
ATOM    121  C36 GCD     1      21.860  13.390  -1.270  1.00  0.00            
ATOM    122  H58 GCD     1      22.440  14.250  -0.920  1.00  0.00            
ATOM    123  H59 GCD     1      20.900  13.930  -1.260  1.00  0.00            
ATOM    124  O29 GCD     1      22.160  12.860  -2.570  1.00  0.00            
ATOM    125  H60 GCD     1      23.020  12.420  -2.520  1.00  0.00            
ATOM    126  O30 GCD     1      22.550   9.510   0.150  1.00  0.00            
ATOM    127  C37 GCD     1      23.060   8.230  -0.160  1.00  0.00            
ATOM    128  H61 GCD     1      24.120   8.170   0.120  1.00  0.00            
ATOM    129  C38 GCD     1      22.180   7.090   0.550  1.00  0.00            
ATOM    130  H62 GCD     1      21.150   7.380   0.350  1.00  0.00            
ATOM    131  O31 GCD     1      22.420   7.130   1.940  1.00  0.00            
ATOM    132  H63 GCD     1      22.060   6.390   2.440  1.00  0.00            
ATOM    133  C39 GCD     1      22.490   5.640   0.090  1.00  0.00            
ATOM    134  H64 GCD     1      23.560   5.480   0.300  1.00  0.00            
ATOM    135  O32 GCD     1      21.720   4.630   0.790  1.00  0.00            
ATOM    136  H65 GCD     1      21.950   3.740   0.500  1.00  0.00            
ATOM    137  C40 GCD     1      22.250   5.560  -1.430  1.00  0.00            
ATOM    138  H66 GCD     1      22.680   4.640  -1.820  1.00  0.00            
ATOM    139  O33 GCD     1      22.930   6.680  -2.100  1.00  0.00            
ATOM    140  C41 GCD     1      22.740   8.010  -1.630  1.00  0.00            
ATOM    141  H67 GCD     1      21.720   8.370  -1.810  1.00  0.00            
ATOM    142  C42 GCD     1      23.600   8.940  -2.480  1.00  0.00            
ATOM    143  H68 GCD     1      23.240   9.980  -2.450  1.00  0.00            
ATOM    144  H69 GCD     1      23.420   8.660  -3.530  1.00  0.00            
ATOM    145  O34 GCD     1      25.050   8.930  -2.410  1.00  0.00            
ATOM    146  H70 GCD     1      25.370   8.180  -1.900  1.00  0.00            
ATOM    147  O35 GCD     1      20.910   5.560  -1.670  1.00  0.00            
ATOM    148  C43 GCD     1      20.350   5.300  -2.950  1.00  0.00            
ATOM    149  H71 GCD     1      21.010   5.680  -3.740  1.00  0.00            
ATOM    150  C44 GCD     1      20.100   3.780  -2.980  1.00  0.00            
ATOM    151  H72 GCD     1      19.620   3.350  -2.090  1.00  0.00            
ATOM    152  O36 GCD     1      21.330   3.000  -3.120  1.00  0.00            
ATOM    153  H73 GCD     1      21.750   3.320  -3.930  1.00  0.00            
ATOM    154  C45 GCD     1      19.120   3.340  -4.100  1.00  0.00            
ATOM    155  H74 GCD     1      19.690   3.410  -5.040  1.00  0.00            
ATOM    156  O37 GCD     1      18.700   2.040  -3.920  1.00  0.00            
ATOM    157  H75 GCD     1      18.050   2.100  -3.210  1.00  0.00            
ATOM    158  C46 GCD     1      17.900   4.240  -4.220  1.00  0.00            
ATOM    159  H76 GCD     1      17.370   4.040  -5.160  1.00  0.00            
ATOM    160  O38 GCD     1      17.100   3.990  -3.060  1.00  0.00            
ATOM    161  O39 GCD     1      18.300   5.650  -4.220  1.00  0.00            
ATOM    162  C47 GCD     1      19.040   6.040  -2.990  1.00  0.00            
ATOM    163  H77 GCD     1      18.400   5.750  -2.150  1.00  0.00            
ATOM    164  C48 GCD     1      19.160   7.560  -3.020  1.00  0.00            
ATOM    165  H78 GCD     1      19.480   7.880  -2.020  1.00  0.00            
ATOM    166  H79 GCD     1      18.110   7.860  -3.080  1.00  0.00            
ATOM    167  O40 GCD     1      20.060   8.040  -4.050  1.00  0.00            
ATOM    168  H80 GCD     1      20.100   9.000  -4.010  1.00  0.00            
ATOM    169  C1  CZ3     2      17.570   2.150   1.370  1.00  0.00            
ATOM    170  C2  CZ3     2      18.170   3.280   0.530  1.00  0.00            
ATOM    171  O1  CZ3     2      17.420   4.470   0.700  1.00  0.00            
ATOM    172  C3  CZ3     2      18.150   5.570   1.090  1.00  0.00            
ATOM    173  N1  CZ3     2      17.250   6.600   1.480  1.00  0.00            
ATOM    174  C4  CZ3     2      16.470   6.530   2.670  1.00  0.00            
ATOM    175  O2  CZ3     2      16.010   7.510   3.230  1.00  0.00            
ATOM    176  C5  CZ3     2      16.190   5.120   3.190  1.00  0.00            
ATOM    177  Cl1 CZ3     2      15.140   5.100   4.720  1.00  0.00            
ATOM    178  C6  CZ3     2      17.410   7.930   0.890  1.00  0.00            
ATOM    179  C7  CZ3     2      18.330   8.860   1.420  1.00  0.00            
ATOM    180  C8  CZ3     2      19.130   8.480   2.670  1.00  0.00            
ATOM    181  C9  CZ3     2      18.490  10.140   0.900  1.00  0.00            
ATOM    182  C10 CZ3     2      17.730  10.420  -0.180  1.00  0.00            
ATOM    183  C11 CZ3     2      16.960   9.470  -0.890  1.00  0.00            
ATOM    184  C12 CZ3     2      16.740   8.220  -0.260  1.00  0.00            
ATOM    185  C13 CZ3     2      15.790   7.350  -1.030  1.00  0.00            
ATOM    186  C14 CZ3     2      14.310   7.370  -0.470  1.00  0.00            
ATOM    187  H1  CZ3     2      16.470   2.080   1.290  1.00  0.00            
ATOM    188  H2  CZ3     2      18.030   1.180   1.150  1.00  0.00            
ATOM    189  H3  CZ3     2      17.790   2.370   2.420  1.00  0.00            
ATOM    190  H4  CZ3     2      18.260   3.030  -0.540  1.00  0.00            
ATOM    191  H5  CZ3     2      19.240   3.430   0.740  1.00  0.00            
ATOM    192  H6  CZ3     2      18.850   5.920   0.330  1.00  0.00            
ATOM    193  H7  CZ3     2      18.740   5.280   1.970  1.00  0.00            
ATOM    194  H8  CZ3     2      17.130   4.590   3.440  1.00  0.00            
ATOM    195  H9  CZ3     2      15.640   4.530   2.450  1.00  0.00            
ATOM    196  H10 CZ3     2      18.720   8.790   3.640  1.00  0.00            
ATOM    197  H11 CZ3     2      19.340   7.410   2.710  1.00  0.00            
ATOM    198  H12 CZ3     2      20.120   8.950   2.730  1.00  0.00            
ATOM    199  H13 CZ3     2      19.130  10.880   1.380  1.00  0.00            
ATOM    200  H14 CZ3     2      17.730  11.420  -0.610  1.00  0.00            
ATOM    201  H15 CZ3     2      16.460   9.720  -1.830  1.00  0.00            
ATOM    202  H16 CZ3     2      16.150   6.320  -0.910  1.00  0.00            
ATOM    203  H17 CZ3     2      15.900   7.620  -2.090  1.00  0.00            
ATOM    204  H18 CZ3     2      13.690   6.870  -1.220  1.00  0.00            
ATOM    205  H19 CZ3     2      14.250   6.860   0.500  1.00  0.00            
ATOM    206  H20 CZ3     2      14.110   8.450  -0.400  1.00  0.00            
TER
ENDMDL
MODEL        1
ATOM      1  H1  GCD     1      16.360  24.530  23.420  1.00  0.00            
ATOM      2  O1  GCD     1      16.150  23.970  22.670  1.00  0.00            
ATOM      3  C1  GCD     1      14.800  23.660  22.880  1.00  0.00            
ATOM      4  H2  GCD     1      14.130  24.520  22.990  1.00  0.00            
ATOM      5  H3  GCD     1      14.470  23.080  22.000  1.00  0.00            
ATOM      6  C2  GCD     1      14.680  22.690  24.070  1.00  0.00            
ATOM      7  H4  GCD     1      15.190  21.740  23.860  1.00  0.00            
ATOM      8  C3  GCD     1      13.270  22.210  24.350  1.00  0.00            
ATOM      9  H5  GCD     1      12.580  23.060  24.430  1.00  0.00            
ATOM     10  C4  GCD     1      13.250  21.290  25.630  1.00  0.00            
ATOM     11  H6  GCD     1      13.820  20.400  25.290  1.00  0.00            
ATOM     12  O2  GCD     1      11.900  20.910  26.010  1.00  0.00            
ATOM     13  H7  GCD     1      11.470  20.400  25.320  1.00  0.00            
ATOM     14  C5  GCD     1      13.940  22.050  26.810  1.00  0.00            
ATOM     15  H8  GCD     1      13.360  22.960  26.990  1.00  0.00            
ATOM     16  O3  GCD     1      14.020  21.280  28.010  1.00  0.00            
ATOM     17  H9  GCD     1      14.900  20.890  27.910  1.00  0.00            
ATOM     18  C6  GCD     1      15.340  22.580  26.430  1.00  0.00            
ATOM     19  O4  GCD     1      15.210  23.270  25.240  1.00  0.00            
ATOM     20  H10 GCD     1      15.680  23.220  27.250  1.00  0.00            
ATOM     21  O5  GCD     1      16.270  21.580  26.090  1.00  0.00            
ATOM     22  C7  GCD     1      17.550  21.660  26.750  1.00  0.00            
ATOM     23  H11 GCD     1      17.650  22.590  27.320  1.00  0.00            
ATOM     24  C8  GCD     1      17.680  20.420  27.680  1.00  0.00            
ATOM     25  H12 GCD     1      17.410  19.530  27.090  1.00  0.00            
ATOM     26  O6  GCD     1      16.680  20.560  28.720  1.00  0.00            
ATOM     27  H13 GCD     1      16.440  19.660  28.980  1.00  0.00            
ATOM     28  C9  GCD     1      19.020  20.190  28.300  1.00  0.00            
ATOM     29  H14 GCD     1      19.200  20.870  29.130  1.00  0.00            
ATOM     30  O7  GCD     1      19.120  19.000  29.100  1.00  0.00            
ATOM     31  H15 GCD     1      19.120  18.230  28.510  1.00  0.00            
ATOM     32  C10 GCD     1      20.100  20.200  27.270  1.00  0.00            
ATOM     33  H16 GCD     1      21.120  20.190  27.670  1.00  0.00            
ATOM     34  O8  GCD     1      19.900  21.360  26.440  1.00  0.00            
ATOM     35  C11 GCD     1      18.680  21.520  25.720  1.00  0.00            
ATOM     36  H17 GCD     1      18.540  20.670  25.030  1.00  0.00            
ATOM     37  C12 GCD     1      18.860  22.780  24.840  1.00  0.00            
ATOM     38  H18 GCD     1      17.960  22.960  24.240  1.00  0.00            
ATOM     39  H19 GCD     1      19.670  22.390  24.210  1.00  0.00            
ATOM     40  O9  GCD     1      19.310  23.920  25.580  1.00  0.00            
ATOM     41  H20 GCD     1      18.740  24.140  26.330  1.00  0.00            
ATOM     42  O10 GCD     1      20.010  19.060  26.530  1.00  0.00            
ATOM     43  C13 GCD     1      20.860  17.960  26.810  1.00  0.00            
ATOM     44  H21 GCD     1      21.290  18.070  27.810  1.00  0.00            
ATOM     45  C14 GCD     1      20.100  16.640  26.720  1.00  0.00            
ATOM     46  H22 GCD     1      19.710  16.510  25.700  1.00  0.00            
ATOM     47  O11 GCD     1      19.060  16.610  27.670  1.00  0.00            
ATOM     48  H23 GCD     1      18.530  15.890  27.300  1.00  0.00            
ATOM     49  C15 GCD     1      21.150  15.520  26.780  1.00  0.00            
ATOM     50  H24 GCD     1      21.640  15.610  27.760  1.00  0.00            
ATOM     51  O12 GCD     1      20.690  14.170  26.610  1.00  0.00            
ATOM     52  H25 GCD     1      20.990  13.850  25.750  1.00  0.00            
ATOM     53  C16 GCD     1      22.300  15.670  25.790  1.00  0.00            
ATOM     54  H26 GCD     1      23.070  14.920  25.990  1.00  0.00            
ATOM     55  O13 GCD     1      22.960  16.910  26.060  1.00  0.00            
ATOM     56  C17 GCD     1      22.060  18.030  25.870  1.00  0.00            
ATOM     57  H27 GCD     1      21.600  17.990  24.870  1.00  0.00            
ATOM     58  C18 GCD     1      22.850  19.310  26.150  1.00  0.00            
ATOM     59  H28 GCD     1      22.340  20.220  25.800  1.00  0.00            
ATOM     60  H29 GCD     1      23.800  19.170  25.610  1.00  0.00            
ATOM     61  O14 GCD     1      23.300  19.440  27.470  1.00  0.00            
ATOM     62  H30 GCD     1      23.830  18.680  27.750  1.00  0.00            
ATOM     63  O15 GCD     1      21.840  15.590  24.470  1.00  0.00            
ATOM     64  C19 GCD     1      22.480  14.730  23.560  1.00  0.00            
ATOM     65  H31 GCD     1      23.320  14.130  23.960  1.00  0.00            
ATOM     66  C20 GCD     1      21.400  13.830  22.970  1.00  0.00            
ATOM     67  H32 GCD     1      20.670  14.530  22.530  1.00  0.00            
ATOM     68  O16 GCD     1      20.850  12.970  23.920  1.00  0.00            
ATOM     69  H33 GCD     1      20.120  12.490  23.510  1.00  0.00            
ATOM     70  C21 GCD     1      21.960  12.940  21.810  1.00  0.00            
ATOM     71  H34 GCD     1      22.630  12.160  22.190  1.00  0.00            
ATOM     72  O17 GCD     1      20.960  12.300  20.980  1.00  0.00            
ATOM     73  H35 GCD     1      20.290  11.970  21.600  1.00  0.00            
ATOM     74  C22 GCD     1      22.800  13.820  20.860  1.00  0.00            
ATOM     75  H36 GCD     1      23.410  13.240  20.160  1.00  0.00            
ATOM     76  O18 GCD     1      23.680  14.640  21.650  1.00  0.00            
ATOM     77  C23 GCD     1      23.200  15.570  22.570  1.00  0.00            
ATOM     78  H37 GCD     1      22.490  16.250  22.090  1.00  0.00            
ATOM     79  C24 GCD     1      24.350  16.370  23.120  1.00  0.00            
ATOM     80  H38 GCD     1      25.150  15.680  23.380  1.00  0.00            
ATOM     81  H39 GCD     1      23.960  16.870  24.010  1.00  0.00            
ATOM     82  O19 GCD     1      24.880  17.280  22.200  1.00  0.00            
ATOM     83  H40 GCD     1      25.310  16.740  21.520  1.00  0.00            
ATOM     84  O20 GCD     1      21.860  14.610  20.140  1.00  0.00            
ATOM     85  C25 GCD     1      22.080  14.880  18.760  1.00  0.00            
ATOM     86  H41 GCD     1      23.120  14.620  18.530  1.00  0.00            
ATOM     87  C26 GCD     1      21.170  13.920  17.970  1.00  0.00            
ATOM     88  H42 GCD     1      20.170  14.260  18.280  1.00  0.00            
ATOM     89  O21 GCD     1      21.360  12.530  18.200  1.00  0.00            
ATOM     90  H43 GCD     1      21.300  12.540  19.160  1.00  0.00            
ATOM     91  C27 GCD     1      21.250  14.210  16.500  1.00  0.00            
ATOM     92  H44 GCD     1      22.290  14.230  16.160  1.00  0.00            
ATOM     93  O22 GCD     1      20.410  13.420  15.610  1.00  0.00            
ATOM     94  H45 GCD     1      20.690  13.660  14.720  1.00  0.00            
ATOM     95  C28 GCD     1      20.930  15.700  16.350  1.00  0.00            
ATOM     96  H46 GCD     1      20.940  16.150  15.360  1.00  0.00            
ATOM     97  O23 GCD     1      21.890  16.440  17.050  1.00  0.00            
ATOM     98  C29 GCD     1      21.840  16.360  18.480  1.00  0.00            
ATOM     99  H47 GCD     1      20.890  16.690  18.920  1.00  0.00            
ATOM    100  C30 GCD     1      22.970  17.250  19.080  1.00  0.00            
ATOM    101  H48 GCD     1      23.870  16.970  18.510  1.00  0.00            
ATOM    102  H49 GCD     1      22.960  17.020  20.150  1.00  0.00            
ATOM    103  O24 GCD     1      22.850  18.610  18.730  1.00  0.00            
ATOM    104  H50 GCD     1      23.460  19.070  19.320  1.00  0.00            
ATOM    105  O25 GCD     1      19.520  16.110  16.810  1.00  0.00            
ATOM    106  C31 GCD     1      18.530  16.250  15.870  1.00  0.00            
ATOM    107  H51 GCD     1      18.860  15.860  14.900  1.00  0.00            
ATOM    108  C32 GCD     1      17.330  15.350  16.350  1.00  0.00            
ATOM    109  H52 GCD     1      16.990  15.610  17.360  1.00  0.00            
ATOM    110  O26 GCD     1      17.760  13.970  16.340  1.00  0.00            
ATOM    111  H53 GCD     1      18.700  13.890  16.110  1.00  0.00            
ATOM    112  C33 GCD     1      16.270  15.570  15.290  1.00  0.00            
ATOM    113  H54 GCD     1      16.680  15.270  14.320  1.00  0.00            
ATOM    114  O27 GCD     1      15.150  14.860  15.660  1.00  0.00            
ATOM    115  H55 GCD     1      14.530  15.420  16.150  1.00  0.00            
ATOM    116  C34 GCD     1      15.910  17.050  15.250  1.00  0.00            
ATOM    117  H56 GCD     1      15.180  17.130  14.440  1.00  0.00            
ATOM    118  O28 GCD     1      17.040  17.800  14.870  1.00  0.00            
ATOM    119  C35 GCD     1      18.150  17.730  15.760  1.00  0.00            
ATOM    120  H57 GCD     1      17.970  18.130  16.760  1.00  0.00            
ATOM    121  C36 GCD     1      19.260  18.610  15.260  1.00  0.00            
ATOM    122  H58 GCD     1      19.740  18.320  14.310  1.00  0.00            
ATOM    123  H59 GCD     1      20.070  18.750  16.000  1.00  0.00            
ATOM    124  O29 GCD     1      18.710  19.880  15.120  1.00  0.00            
ATOM    125  H60 GCD     1      18.540  20.240  16.000  1.00  0.00            
ATOM    126  O30 GCD     1      15.410  17.440  16.510  1.00  0.00            
ATOM    127  C37 GCD     1      14.160  18.140  16.560  1.00  0.00            
ATOM    128  H61 GCD     1      13.740  18.160  15.550  1.00  0.00            
ATOM    129  C38 GCD     1      13.180  17.520  17.590  1.00  0.00            
ATOM    130  H62 GCD     1      13.680  17.620  18.560  1.00  0.00            
ATOM    131  O31 GCD     1      13.010  16.130  17.390  1.00  0.00            
ATOM    132  H63 GCD     1      12.160  16.040  16.940  1.00  0.00            
ATOM    133  C39 GCD     1      11.810  18.200  17.600  1.00  0.00            
ATOM    134  H64 GCD     1      11.340  18.040  16.620  1.00  0.00            
ATOM    135  O32 GCD     1      10.950  17.540  18.590  1.00  0.00            
ATOM    136  H65 GCD     1      11.060  17.910  19.470  1.00  0.00            
ATOM    137  C40 GCD     1      12.080  19.660  17.950  1.00  0.00            
ATOM    138  H66 GCD     1      11.180  20.260  17.790  1.00  0.00            
ATOM    139  O33 GCD     1      13.030  20.220  17.020  1.00  0.00            
ATOM    140  C41 GCD     1      14.290  19.590  17.000  1.00  0.00            
ATOM    141  H67 GCD     1      14.780  19.640  17.980  1.00  0.00            
ATOM    142  C42 GCD     1      15.180  20.430  16.020  1.00  0.00            
ATOM    143  H68 GCD     1      16.200  20.020  15.950  1.00  0.00            
ATOM    144  H69 GCD     1      15.160  21.440  16.440  1.00  0.00            
ATOM    145  O34 GCD     1      14.560  20.390  14.730  1.00  0.00            
ATOM    146  H70 GCD     1      13.790  20.970  14.740  1.00  0.00            
ATOM    147  O35 GCD     1      12.640  19.780  19.250  1.00  0.00            
ATOM    148  C43 GCD     1      11.790  20.520  20.080  1.00  0.00            
ATOM    149  H71 GCD     1      10.790  20.720  19.680  1.00  0.00            
ATOM    150  C44 GCD     1      11.680  19.670  21.370  1.00  0.00            
ATOM    151  H72 GCD     1      12.710  19.490  21.720  1.00  0.00            
ATOM    152  O36 GCD     1      11.010  18.440  21.090  1.00  0.00            
ATOM    153  H73 GCD     1      10.530  18.200  21.890  1.00  0.00            
ATOM    154  C45 GCD     1      10.820  20.510  22.410  1.00  0.00            
ATOM    155  H74 GCD     1       9.870  20.720  21.900  1.00  0.00            
ATOM    156  O37 GCD     1      10.540  19.820  23.570  1.00  0.00            
ATOM    157  H75 GCD     1       9.580  19.690  23.570  1.00  0.00            
ATOM    158  C46 GCD     1      11.540  21.740  22.710  1.00  0.00            
ATOM    159  H76 GCD     1      10.990  22.330  23.450  1.00  0.00            
ATOM    160  O38 GCD     1      12.840  21.370  23.240  1.00  0.00            
ATOM    161  O39 GCD     1      11.570  22.490  21.500  1.00  0.00            
ATOM    162  C47 GCD     1      12.370  21.900  20.460  1.00  0.00            
ATOM    163  H77 GCD     1      13.430  21.900  20.760  1.00  0.00            
ATOM    164  C48 GCD     1      12.130  22.800  19.350  1.00  0.00            
ATOM    165  H78 GCD     1      12.730  22.410  18.520  1.00  0.00            
ATOM    166  H79 GCD     1      12.480  23.830  19.530  1.00  0.00            
ATOM    167  O40 GCD     1      10.790  22.940  18.880  1.00  0.00            
ATOM    168  H80 GCD     1      10.180  23.350  19.490  1.00  0.00            
ATOM    169  C1  CZ3     2      14.190  16.880  25.770  1.00  0.00            
ATOM    170  C2  CZ3     2      15.430  17.760  25.790  1.00  0.00            
ATOM    171  O1  CZ3     2      16.220  17.480  24.620  1.00  0.00            
ATOM    172  C3  CZ3     2      17.420  18.330  24.470  1.00  0.00            
ATOM    173  N1  CZ3     2      17.970  18.300  23.070  1.00  0.00            
ATOM    174  C4  CZ3     2      18.470  17.080  22.520  1.00  0.00            
ATOM    175  O2  CZ3     2      18.550  16.050  23.180  1.00  0.00            
ATOM    176  C5  CZ3     2      18.960  17.000  21.080  1.00  0.00            
ATOM    177  Cl1 CZ3     2      17.500  16.840  19.940  1.00  0.00            
ATOM    178  C6  CZ3     2      17.920  19.470  22.230  1.00  0.00            
ATOM    179  C7  CZ3     2      16.760  19.680  21.450  1.00  0.00            
ATOM    180  C8  CZ3     2      15.480  18.890  21.600  1.00  0.00            
ATOM    181  C9  CZ3     2      16.680  20.820  20.630  1.00  0.00            
ATOM    182  C10 CZ3     2      17.760  21.740  20.550  1.00  0.00            
ATOM    183  C11 CZ3     2      18.900  21.490  21.320  1.00  0.00            
ATOM    184  C12 CZ3     2      19.000  20.350  22.110  1.00  0.00            
ATOM    185  C13 CZ3     2      20.370  20.070  22.760  1.00  0.00            
ATOM    186  C14 CZ3     2      21.370  19.470  21.790  1.00  0.00            
ATOM    187  H1  CZ3     2      13.790  16.880  24.740  1.00  0.00            
ATOM    188  H2  CZ3     2      14.460  15.890  26.150  1.00  0.00            
ATOM    189  H3  CZ3     2      13.370  17.300  26.370  1.00  0.00            
ATOM    190  H4  CZ3     2      16.090  17.590  26.650  1.00  0.00            
ATOM    191  H5  CZ3     2      15.140  18.820  25.830  1.00  0.00            
ATOM    192  H6  CZ3     2      18.200  17.910  25.110  1.00  0.00            
ATOM    193  H7  CZ3     2      17.170  19.380  24.640  1.00  0.00            
ATOM    194  H8  CZ3     2      19.560  16.090  20.890  1.00  0.00            
ATOM    195  H9  CZ3     2      19.430  17.920  20.730  1.00  0.00            
ATOM    196  H10 CZ3     2      15.750  17.840  21.700  1.00  0.00            
ATOM    197  H11 CZ3     2      14.940  19.180  22.510  1.00  0.00            
ATOM    198  H12 CZ3     2      14.860  18.820  20.700  1.00  0.00            
ATOM    199  H13 CZ3     2      15.790  20.970  20.040  1.00  0.00            
ATOM    200  H14 CZ3     2      17.720  22.610  19.900  1.00  0.00            
ATOM    201  H15 CZ3     2      19.770  22.120  21.140  1.00  0.00            
ATOM    202  H16 CZ3     2      20.210  19.460  23.660  1.00  0.00            
ATOM    203  H17 CZ3     2      20.770  21.030  23.100  1.00  0.00            
ATOM    204  H18 CZ3     2      21.460  18.390  21.620  1.00  0.00            
ATOM    205  H19 CZ3     2      21.120  19.880  20.800  1.00  0.00            
ATOM    206  H20 CZ3     2      22.380  19.840  22.040  1.00  0.00            
TER
ENDMDL
MODEL        1
ATOM      1  H1  GCD     1      21.160  10.630  18.750  1.00  0.00            
ATOM      2  O1  GCD     1      20.380  11.170  18.610  1.00  0.00            
ATOM      3  C1  GCD     1      19.220  10.480  19.010  1.00  0.00            
ATOM      4  H2  GCD     1      19.280  10.330  20.090  1.00  0.00            
ATOM      5  H3  GCD     1      18.330  11.010  18.640  1.00  0.00            
ATOM      6  C2  GCD     1      19.210   9.100  18.310  1.00  0.00            
ATOM      7  H4  GCD     1      18.980   9.230  17.240  1.00  0.00            
ATOM      8  C3  GCD     1      18.080   8.230  18.790  1.00  0.00            
ATOM      9  H5  GCD     1      18.080   8.200  19.890  1.00  0.00            
ATOM     10  C4  GCD     1      18.090   6.790  18.300  1.00  0.00            
ATOM     11  H6  GCD     1      18.010   6.780  17.210  1.00  0.00            
ATOM     12  O2  GCD     1      17.120   5.990  18.900  1.00  0.00            
ATOM     13  H7  GCD     1      17.400   5.080  18.720  1.00  0.00            
ATOM     14  C5  GCD     1      19.430   6.180  18.610  1.00  0.00            
ATOM     15  H8  GCD     1      19.620   6.160  19.690  1.00  0.00            
ATOM     16  O3  GCD     1      19.570   4.840  18.100  1.00  0.00            
ATOM     17  H9  GCD     1      19.960   4.870  17.220  1.00  0.00            
ATOM     18  C6  GCD     1      20.530   7.020  17.960  1.00  0.00            
ATOM     19  O4  GCD     1      20.510   8.400  18.400  1.00  0.00            
ATOM     20  H10 GCD     1      21.460   6.610  18.360  1.00  0.00            
ATOM     21  O5  GCD     1      20.400   6.930  16.540  1.00  0.00            
ATOM     22  C7  GCD     1      21.520   7.370  15.710  1.00  0.00            
ATOM     23  H11 GCD     1      22.050   8.210  16.180  1.00  0.00            
ATOM     24  C8  GCD     1      22.490   6.120  15.480  1.00  0.00            
ATOM     25  H12 GCD     1      21.900   5.370  14.950  1.00  0.00            
ATOM     26  O6  GCD     1      22.900   5.650  16.790  1.00  0.00            
ATOM     27  H13 GCD     1      23.640   6.220  17.020  1.00  0.00            
ATOM     28  C9  GCD     1      23.710   6.390  14.470  1.00  0.00            
ATOM     29  H14 GCD     1      24.430   7.080  14.940  1.00  0.00            
ATOM     30  O7  GCD     1      24.330   5.090  14.200  1.00  0.00            
ATOM     31  H15 GCD     1      23.690   4.510  13.760  1.00  0.00            
ATOM     32  C10 GCD     1      23.110   7.040  13.190  1.00  0.00            
ATOM     33  H16 GCD     1      23.970   7.300  12.570  1.00  0.00            
ATOM     34  O8  GCD     1      22.340   8.180  13.620  1.00  0.00            
ATOM     35  C11 GCD     1      21.060   7.840  14.280  1.00  0.00            
ATOM     36  H17 GCD     1      20.480   7.060  13.780  1.00  0.00            
ATOM     37  C12 GCD     1      20.150   9.040  14.430  1.00  0.00            
ATOM     38  H18 GCD     1      20.680   9.910  14.840  1.00  0.00            
ATOM     39  H19 GCD     1      19.420   8.790  15.210  1.00  0.00            
ATOM     40  O9  GCD     1      19.510   9.370  13.180  1.00  0.00            
ATOM     41  H20 GCD     1      20.200   9.480  12.510  1.00  0.00            
ATOM     42  O10 GCD     1      22.250   6.070  12.600  1.00  0.00            
ATOM     43  C13 GCD     1      22.630   5.230  11.480  1.00  0.00            
ATOM     44  H21 GCD     1      23.690   5.370  11.240  1.00  0.00            
ATOM     45  C14 GCD     1      22.250   3.760  11.740  1.00  0.00            
ATOM     46  H22 GCD     1      21.190   3.760  12.050  1.00  0.00            
ATOM     47  O11 GCD     1      22.940   3.190  12.830  1.00  0.00            
ATOM     48  H23 GCD     1      22.950   2.250  12.620  1.00  0.00            
ATOM     49  C15 GCD     1      22.580   2.850  10.550  1.00  0.00            
ATOM     50  H24 GCD     1      23.650   3.050  10.440  1.00  0.00            
ATOM     51  O12 GCD     1      22.460   1.460  10.850  1.00  0.00            
ATOM     52  H25 GCD     1      21.630   1.230  10.410  1.00  0.00            
ATOM     53  C16 GCD     1      21.840   3.370   9.370  1.00  0.00            
ATOM     54  H26 GCD     1      22.130   2.840   8.460  1.00  0.00            
ATOM     55  O13 GCD     1      22.100   4.770   9.220  1.00  0.00            
ATOM     56  C17 GCD     1      21.800   5.620  10.310  1.00  0.00            
ATOM     57  H27 GCD     1      20.740   5.540  10.600  1.00  0.00            
ATOM     58  C18 GCD     1      21.820   7.110   9.880  1.00  0.00            
ATOM     59  H28 GCD     1      22.770   7.320   9.370  1.00  0.00            
ATOM     60  H29 GCD     1      21.750   7.640  10.840  1.00  0.00            
ATOM     61  O14 GCD     1      20.710   7.460   9.010  1.00  0.00            
ATOM     62  H30 GCD     1      20.100   7.970   9.560  1.00  0.00            
ATOM     63  O15 GCD     1      20.460   3.070   9.550  1.00  0.00            
ATOM     64  C19 GCD     1      19.590   2.410   8.660  1.00  0.00            
ATOM     65  H31 GCD     1      20.030   2.340   7.660  1.00  0.00            
ATOM     66  C20 GCD     1      19.220   1.060   9.190  1.00  0.00            
ATOM     67  H32 GCD     1      18.730   1.200  10.160  1.00  0.00            
ATOM     68  O16 GCD     1      20.410   0.250   9.380  1.00  0.00            
ATOM     69  H33 GCD     1      20.180  -0.680   9.390  1.00  0.00            
ATOM     70  C21 GCD     1      18.220   0.370   8.220  1.00  0.00            
ATOM     71  H34 GCD     1      18.810   0.250   7.300  1.00  0.00            
ATOM     72  O17 GCD     1      17.840  -0.860   8.690  1.00  0.00            
ATOM     73  H35 GCD     1      17.160  -0.710   9.360  1.00  0.00            
ATOM     74  C22 GCD     1      17.080   1.330   7.970  1.00  0.00            
ATOM     75  H36 GCD     1      16.420   0.930   7.200  1.00  0.00            
ATOM     76  O18 GCD     1      17.560   2.550   7.520  1.00  0.00            
ATOM     77  C23 GCD     1      18.350   3.270   8.440  1.00  0.00            
ATOM     78  H37 GCD     1      17.830   3.350   9.410  1.00  0.00            
ATOM     79  C24 GCD     1      18.600   4.630   7.910  1.00  0.00            
ATOM     80  H38 GCD     1      19.270   5.140   8.610  1.00  0.00            
ATOM     81  H39 GCD     1      17.670   5.220   7.830  1.00  0.00            
ATOM     82  O19 GCD     1      19.190   4.630   6.640  1.00  0.00            
ATOM     83  H40 GCD     1      18.530   4.300   6.030  1.00  0.00            
ATOM     84  O20 GCD     1      16.320   1.540   9.160  1.00  0.00            
ATOM     85  C25 GCD     1      14.970   1.030   9.210  1.00  0.00            
ATOM     86  H41 GCD     1      14.760   0.200   8.510  1.00  0.00            
ATOM     87  C26 GCD     1      14.860   0.500  10.690  1.00  0.00            
ATOM     88  H42 GCD     1      15.100   1.320  11.380  1.00  0.00            
ATOM     89  O21 GCD     1      15.790  -0.530  10.880  1.00  0.00            
ATOM     90  H43 GCD     1      15.660  -0.860  11.780  1.00  0.00            
ATOM     91  C27 GCD     1      13.490  -0.040  11.100  1.00  0.00            
ATOM     92  H44 GCD     1      13.210  -0.980  10.590  1.00  0.00            
ATOM     93  O22 GCD     1      13.480  -0.340  12.520  1.00  0.00            
ATOM     94  H45 GCD     1      13.240   0.430  13.020  1.00  0.00            
ATOM     95  C28 GCD     1      12.450   1.040  10.750  1.00  0.00            
ATOM     96  H46 GCD     1      11.470   0.550  10.810  1.00  0.00            
ATOM     97  O23 GCD     1      12.580   1.560   9.440  1.00  0.00            
ATOM     98  C29 GCD     1      13.870   2.120   9.070  1.00  0.00            
ATOM     99  H47 GCD     1      14.120   2.900   9.800  1.00  0.00            
ATOM    100  C30 GCD     1      13.780   2.620   7.660  1.00  0.00            
ATOM    101  H48 GCD     1      13.410   1.740   7.120  1.00  0.00            
ATOM    102  H49 GCD     1      14.780   2.890   7.290  1.00  0.00            
ATOM    103  O24 GCD     1      12.930   3.760   7.420  1.00  0.00            
ATOM    104  H50 GCD     1      12.010   3.520   7.590  1.00  0.00            
ATOM    105  O25 GCD     1      12.510   2.030  11.770  1.00  0.00            
ATOM    106  C31 GCD     1      11.340   2.320  12.470  1.00  0.00            
ATOM    107  H51 GCD     1      10.630   1.520  12.240  1.00  0.00            
ATOM    108  C32 GCD     1      11.540   2.270  13.990  1.00  0.00            
ATOM    109  H52 GCD     1      12.420   2.890  14.230  1.00  0.00            
ATOM    110  O26 GCD     1      11.850   0.910  14.340  1.00  0.00            
ATOM    111  H53 GCD     1      11.840   0.920  15.300  1.00  0.00
[truncated: 2,045,017 more chars]
