# Supplementary material for: Achieving Chemical Accuracy in Cyclodextrin Host–Guest Binding via Integrative Atomistic Modelling
Source: Adv Sci (Weinh). 2025 Dec 14;13(10):e19782. doi: 10.1002/advs.202519782 (PMC12915143; doi:10.1002/advs.202519782)
Supplement: Supplementary file 1 — Supporting Information [file ADVS-13-e19782-s003.zip › all_poses/GCD.DB4.pdb]

MODEL        1
ATOM      1  H1  GCD     1      30.340  23.420  12.330  1.00  0.00            
ATOM      2  O1  GCD     1      29.830  22.680  12.680  1.00  0.00            
ATOM      3  C1  GCD     1      28.580  23.200  13.030  1.00  0.00            
ATOM      4  H2  GCD     1      28.180  23.870  12.260  1.00  0.00            
ATOM      5  H3  GCD     1      27.910  22.340  13.090  1.00  0.00            
ATOM      6  C2  GCD     1      28.530  23.900  14.310  1.00  0.00            
ATOM      7  H4  GCD     1      29.070  23.290  15.040  1.00  0.00            
ATOM      8  C3  GCD     1      27.080  24.190  14.790  1.00  0.00            
ATOM      9  H5  GCD     1      26.590  24.780  14.000  1.00  0.00            
ATOM     10  C4  GCD     1      27.020  24.990  16.130  1.00  0.00            
ATOM     11  H6  GCD     1      27.410  24.280  16.870  1.00  0.00            
ATOM     12  O2  GCD     1      25.650  25.370  16.490  1.00  0.00            
ATOM     13  H7  GCD     1      25.110  24.580  16.340  1.00  0.00            
ATOM     14  C5  GCD     1      27.960  26.190  15.990  1.00  0.00            
ATOM     15  H8  GCD     1      27.440  26.860  15.290  1.00  0.00            
ATOM     16  O3  GCD     1      28.130  26.880  17.240  1.00  0.00            
ATOM     17  H9  GCD     1      28.860  26.450  17.690  1.00  0.00            
ATOM     18  C6  GCD     1      29.300  25.840  15.410  1.00  0.00            
ATOM     19  O4  GCD     1      29.170  25.120  14.180  1.00  0.00            
ATOM     20  H10 GCD     1      29.850  26.750  15.160  1.00  0.00            
ATOM     21  O5  GCD     1      30.030  24.910  16.280  1.00  0.00            
ATOM     22  C7  GCD     1      31.200  25.410  16.930  1.00  0.00            
ATOM     23  H11 GCD     1      31.260  26.490  16.790  1.00  0.00            
ATOM     24  C8  GCD     1      31.110  25.060  18.390  1.00  0.00            
ATOM     25  H12 GCD     1      31.040  23.970  18.460  1.00  0.00            
ATOM     26  O6  GCD     1      29.940  25.750  18.930  1.00  0.00            
ATOM     27  H13 GCD     1      29.950  25.650  19.890  1.00  0.00            
ATOM     28  C9  GCD     1      32.420  25.550  19.030  1.00  0.00            
ATOM     29  H14 GCD     1      32.580  26.620  18.870  1.00  0.00            
ATOM     30  O7  GCD     1      32.400  25.330  20.460  1.00  0.00            
ATOM     31  H15 GCD     1      32.330  24.390  20.680  1.00  0.00            
ATOM     32  C10 GCD     1      33.610  24.800  18.380  1.00  0.00            
ATOM     33  H16 GCD     1      34.530  25.210  18.820  1.00  0.00            
ATOM     34  O8  GCD     1      33.610  25.150  16.950  1.00  0.00            
ATOM     35  C11 GCD     1      32.400  24.820  16.270  1.00  0.00            
ATOM     36  H17 GCD     1      32.290  23.730  16.310  1.00  0.00            
ATOM     37  C12 GCD     1      32.580  25.260  14.790  1.00  0.00            
ATOM     38  H18 GCD     1      31.810  24.750  14.200  1.00  0.00            
ATOM     39  H19 GCD     1      33.610  25.030  14.510  1.00  0.00            
ATOM     40  O9  GCD     1      32.370  26.690  14.690  1.00  0.00            
ATOM     41  H20 GCD     1      31.900  26.940  13.890  1.00  0.00            
ATOM     42  O10 GCD     1      33.510  23.390  18.490  1.00  0.00            
ATOM     43  C13 GCD     1      34.170  22.840  19.650  1.00  0.00            
ATOM     44  H21 GCD     1      34.570  23.640  20.280  1.00  0.00            
ATOM     45  C14 GCD     1      33.260  21.960  20.530  1.00  0.00            
ATOM     46  H22 GCD     1      33.000  21.030  20.000  1.00  0.00            
ATOM     47  O11 GCD     1      32.070  22.750  20.930  1.00  0.00            
ATOM     48  H23 GCD     1      31.330  22.500  20.360  1.00  0.00            
ATOM     49  C15 GCD     1      34.080  21.460  21.810  1.00  0.00            
ATOM     50  H24 GCD     1      34.490  22.400  22.180  1.00  0.00            
ATOM     51  O12 GCD     1      33.370  20.690  22.780  1.00  0.00            
ATOM     52  H25 GCD     1      32.540  21.180  22.870  1.00  0.00            
ATOM     53  C16 GCD     1      35.220  20.680  21.250  1.00  0.00            
ATOM     54  H26 GCD     1      35.800  20.400  22.140  1.00  0.00            
ATOM     55  O13 GCD     1      36.030  21.510  20.430  1.00  0.00            
ATOM     56  C17 GCD     1      35.300  21.910  19.250  1.00  0.00            
ATOM     57  H27 GCD     1      35.000  21.040  18.650  1.00  0.00            
ATOM     58  C18 GCD     1      36.310  22.680  18.460  1.00  0.00            
ATOM     59  H28 GCD     1      36.690  23.510  19.060  1.00  0.00            
ATOM     60  H29 GCD     1      35.840  23.160  17.600  1.00  0.00            
ATOM     61  O14 GCD     1      37.450  21.860  17.960  1.00  0.00            
ATOM     62  H30 GCD     1      37.790  21.480  18.770  1.00  0.00            
ATOM     63  O15 GCD     1      34.840  19.470  20.510  1.00  0.00            
ATOM     64  C19 GCD     1      35.520  18.310  20.910  1.00  0.00            
ATOM     65  H31 GCD     1      36.550  18.410  21.270  1.00  0.00            
ATOM     66  C20 GCD     1      34.750  17.550  21.900  1.00  0.00            
ATOM     67  H32 GCD     1      33.740  17.490  21.480  1.00  0.00            
ATOM     68  O16 GCD     1      34.620  18.210  23.140  1.00  0.00            
ATOM     69  H33 GCD     1      34.250  19.080  22.940  1.00  0.00            
ATOM     70  C21 GCD     1      35.220  16.050  22.070  1.00  0.00            
ATOM     71  H34 GCD     1      36.260  15.910  22.390  1.00  0.00            
ATOM     72  O17 GCD     1      34.370  15.490  23.060  1.00  0.00            
ATOM     73  H35 GCD     1      34.040  16.240  23.580  1.00  0.00            
ATOM     74  C22 GCD     1      35.190  15.380  20.710  1.00  0.00            
ATOM     75  H36 GCD     1      35.620  14.390  20.850  1.00  0.00            
ATOM     76  O18 GCD     1      36.040  16.120  19.840  1.00  0.00            
ATOM     77  C23 GCD     1      35.690  17.490  19.610  1.00  0.00            
ATOM     78  H37 GCD     1      34.750  17.560  19.040  1.00  0.00            
ATOM     79  C24 GCD     1      36.830  18.160  18.770  1.00  0.00            
ATOM     80  H38 GCD     1      37.800  17.900  19.230  1.00  0.00            
ATOM     81  H39 GCD     1      36.740  19.250  18.690  1.00  0.00            
ATOM     82  O19 GCD     1      36.940  17.700  17.440  1.00  0.00            
ATOM     83  H40 GCD     1      37.100  16.750  17.400  1.00  0.00            
ATOM     84  O20 GCD     1      33.900  15.380  20.150  1.00  0.00            
ATOM     85  C25 GCD     1      33.450  14.130  19.640  1.00  0.00            
ATOM     86  H41 GCD     1      34.280  13.420  19.770  1.00  0.00            
ATOM     87  C26 GCD     1      32.260  13.640  20.420  1.00  0.00            
ATOM     88  H42 GCD     1      31.460  14.390  20.440  1.00  0.00            
ATOM     89  O21 GCD     1      32.660  13.390  21.760  1.00  0.00            
ATOM     90  H43 GCD     1      33.010  14.220  22.100  1.00  0.00            
ATOM     91  C27 GCD     1      31.790  12.390  19.680  1.00  0.00            
ATOM     92  H44 GCD     1      32.540  11.610  19.850  1.00  0.00            
ATOM     93  O22 GCD     1      30.570  11.860  20.240  1.00  0.00            
ATOM     94  H45 GCD     1      30.590  11.830  21.200  1.00  0.00            
ATOM     95  C28 GCD     1      31.530  12.590  18.240  1.00  0.00            
ATOM     96  H46 GCD     1      31.280  11.620  17.790  1.00  0.00            
ATOM     97  O23 GCD     1      32.690  13.030  17.630  1.00  0.00            
ATOM     98  C29 GCD     1      33.200  14.270  18.140  1.00  0.00            
ATOM     99  H47 GCD     1      32.380  14.980  17.940  1.00  0.00            
ATOM    100  C30 GCD     1      34.410  14.720  17.350  1.00  0.00            
ATOM    101  H48 GCD     1      35.090  13.870  17.480  1.00  0.00            
ATOM    102  H49 GCD     1      34.780  15.650  17.800  1.00  0.00            
ATOM    103  O24 GCD     1      34.190  15.000  15.920  1.00  0.00            
ATOM    104  H50 GCD     1      33.850  14.180  15.520  1.00  0.00            
ATOM    105  O25 GCD     1      30.460  13.510  17.970  1.00  0.00            
ATOM    106  C31 GCD     1      29.530  13.110  16.940  1.00  0.00            
ATOM    107  H51 GCD     1      29.760  12.160  16.440  1.00  0.00            
ATOM    108  C32 GCD     1      28.220  13.000  17.590  1.00  0.00            
ATOM    109  H52 GCD     1      28.150  13.970  18.090  1.00  0.00            
ATOM    110  O26 GCD     1      28.280  11.910  18.590  1.00  0.00            
ATOM    111  H53 GCD     1      28.990  12.250  19.140  1.00  0.00            
ATOM    112  C33 GCD     1      27.100  12.590  16.580  1.00  0.00            
ATOM    113  H54 GCD     1      27.320  11.650  16.060  1.00  0.00            
ATOM    114  O27 GCD     1      25.850  12.530  17.240  1.00  0.00            
ATOM    115  H55 GCD     1      25.430  13.390  17.150  1.00  0.00            
ATOM    116  C34 GCD     1      27.190  13.550  15.360  1.00  0.00            
ATOM    117  H56 GCD     1      26.620  13.310  14.460  1.00  0.00            
ATOM    118  O28 GCD     1      28.530  13.580  14.830  1.00  0.00            
ATOM    119  C35 GCD     1      29.440  14.190  15.830  1.00  0.00            
ATOM    120  H57 GCD     1      29.060  15.170  16.130  1.00  0.00            
ATOM    121  C36 GCD     1      30.730  14.310  15.040  1.00  0.00            
ATOM    122  H58 GCD     1      30.940  13.350  14.560  1.00  0.00            
ATOM    123  H59 GCD     1      31.600  14.550  15.660  1.00  0.00            
ATOM    124  O29 GCD     1      30.590  15.270  13.900  1.00  0.00            
ATOM    125  H60 GCD     1      31.490  15.570  13.730  1.00  0.00            
ATOM    126  O30 GCD     1      26.720  14.860  15.770  1.00  0.00            
ATOM    127  C37 GCD     1      25.550  15.370  15.260  1.00  0.00            
ATOM    128  H61 GCD     1      24.880  14.570  14.940  1.00  0.00            
ATOM    129  C38 GCD     1      24.810  16.180  16.380  1.00  0.00            
ATOM    130  H62 GCD     1      25.430  17.050  16.620  1.00  0.00            
ATOM    131  O31 GCD     1      24.580  15.340  17.540  1.00  0.00            
ATOM    132  H63 GCD     1      23.880  15.740  18.070  1.00  0.00            
ATOM    133  C39 GCD     1      23.530  16.800  15.830  1.00  0.00            
ATOM    134  H64 GCD     1      22.960  15.980  15.380  1.00  0.00            
ATOM    135  O32 GCD     1      22.740  17.570  16.750  1.00  0.00            
ATOM    136  H65 GCD     1      22.300  16.990  17.390  1.00  0.00            
ATOM    137  C40 GCD     1      23.930  17.630  14.610  1.00  0.00            
ATOM    138  H66 GCD     1      23.020  18.060  14.200  1.00  0.00            
ATOM    139  O33 GCD     1      24.490  16.760  13.660  1.00  0.00            
ATOM    140  C41 GCD     1      25.820  16.290  14.000  1.00  0.00            
ATOM    141  H67 GCD     1      26.390  17.180  14.280  1.00  0.00            
ATOM    142  C42 GCD     1      26.490  15.630  12.780  1.00  0.00            
ATOM    143  H68 GCD     1      27.570  15.490  12.940  1.00  0.00            
ATOM    144  H69 GCD     1      26.450  16.340  11.940  1.00  0.00            
ATOM    145  O34 GCD     1      25.780  14.500  12.250  1.00  0.00            
ATOM    146  H70 GCD     1      26.190  14.190  11.430  1.00  0.00            
ATOM    147  O35 GCD     1      24.790  18.740  14.860  1.00  0.00            
ATOM    148  C43 GCD     1      24.500  20.060  14.330  1.00  0.00            
ATOM    149  H71 GCD     1      23.590  20.060  13.720  1.00  0.00            
ATOM    150  C44 GCD     1      24.260  20.960  15.520  1.00  0.00            
ATOM    151  H72 GCD     1      25.170  20.910  16.140  1.00  0.00            
ATOM    152  O36 GCD     1      23.100  20.460  16.190  1.00  0.00            
ATOM    153  H73 GCD     1      23.270  19.530  16.340  1.00  0.00            
ATOM    154  C45 GCD     1      23.990  22.370  14.960  1.00  0.00            
ATOM    155  H74 GCD     1      23.080  22.340  14.350  1.00  0.00            
ATOM    156  O37 GCD     1      23.750  23.190  16.110  1.00  0.00            
ATOM    157  H75 GCD     1      22.960  22.730  16.430  1.00  0.00            
ATOM    158  C46 GCD     1      25.100  22.850  14.090  1.00  0.00            
ATOM    159  H76 GCD     1      24.920  23.810  13.590  1.00  0.00            
ATOM    160  O38 GCD     1      26.350  22.930  14.900  1.00  0.00            
ATOM    161  O39 GCD     1      25.310  21.890  13.050  1.00  0.00            
ATOM    162  C47 GCD     1      25.660  20.550  13.430  1.00  0.00            
ATOM    163  H77 GCD     1      26.550  20.520  14.070  1.00  0.00            
ATOM    164  C48 GCD     1      25.850  19.610  12.350  1.00  0.00            
ATOM    165  H78 GCD     1      24.910  19.490  11.800  1.00  0.00            
ATOM    166  H79 GCD     1      26.190  18.610  12.630  1.00  0.00            
ATOM    167  O40 GCD     1      26.770  20.260  11.470  1.00  0.00            
ATOM    168  H80 GCD     1      27.600  19.820  11.670  1.00  0.00            
ATOM    169  C1  DB4     2      33.870  21.140  12.400  1.00  0.00            
ATOM    170  C2  DB4     2      33.760  21.980  13.600  1.00  0.00            
ATOM    171  O1  DB4     2      32.830  21.370  14.560  1.00  0.00            
ATOM    172  C3  DB4     2      33.120  20.260  15.270  1.00  0.00            
ATOM    173  O2  DB4     2      34.120  19.600  15.020  1.00  0.00            
ATOM    174  N1  DB4     2      32.180  19.820  16.110  1.00  0.00            
ATOM    175  C4  DB4     2      30.830  20.360  16.160  1.00  0.00            
ATOM    176  C5  DB4     2      29.870  19.270  16.650  1.00  0.00            
ATOM    177  C6  DB4     2      30.220  18.860  18.090  1.00  0.00            
ATOM    178  C7  DB4     2      29.300  18.800  19.080  1.00  0.00            
ATOM    179  C8  DB4     2      29.690  18.270  20.400  1.00  0.00            
ATOM    180  C9  DB4     2      30.470  19.040  21.380  1.00  0.00            
ATOM    181  C10 DB4     2      30.930  18.340  22.540  1.00  0.00            
ATOM    182  C11 DB4     2      30.700  17.010  22.700  1.00  0.00            
ATOM    183  Cl1 DB4     2      31.260  16.140  24.150  1.00  0.00            
ATOM    184  C12 DB4     2      29.860  16.350  21.770  1.00  0.00            
ATOM    185  C13 DB4     2      29.340  16.960  20.630  1.00  0.00            
ATOM    186  C14 DB4     2      28.560  16.110  19.620  1.00  0.00            
ATOM    187  C15 DB4     2      27.150  16.610  19.680  1.00  0.00            
ATOM    188  C16 DB4     2      26.880  18.040  19.190  1.00  0.00            
ATOM    189  C17 DB4     2      25.580  18.410  19.100  1.00  0.00            
ATOM    190  C18 DB4     2      25.220  19.680  18.640  1.00  0.00            
ATOM    191  C19 DB4     2      26.190  20.640  18.360  1.00  0.00            
ATOM    192  N2  DB4     2      27.500  20.310  18.520  1.00  0.00            
ATOM    193  C20 DB4     2      27.860  19.020  18.890  1.00  0.00            
ATOM    194  C21 DB4     2      31.710  18.580  18.370  1.00  0.00            
ATOM    195  C22 DB4     2      32.580  18.740  17.080  1.00  0.00            
ATOM    196  H1  DB4     2      34.870  21.250  11.970  1.00  0.00            
ATOM    197  H2  DB4     2      33.810  20.080  12.660  1.00  0.00            
ATOM    198  H3  DB4     2      33.020  21.360  11.730  1.00  0.00            
ATOM    199  H4  DB4     2      33.470  23.020  13.390  1.00  0.00            
ATOM    200  H5  DB4     2      34.760  22.000  14.030  1.00  0.00            
ATOM    201  H6  DB4     2      30.500  20.560  15.140  1.00  0.00            
ATOM    202  H7  DB4     2      30.810  21.310  16.710  1.00  0.00            
ATOM    203  H8  DB4     2      29.960  18.460  15.920  1.00  0.00            
ATOM    204  H9  DB4     2      28.830  19.470  16.370  1.00  0.00            
ATOM    205  H10 DB4     2      30.740  20.090  21.300  1.00  0.00            
ATOM    206  H11 DB4     2      31.450  18.870  23.340  1.00  0.00            
ATOM    207  H12 DB4     2      29.720  15.290  21.960  1.00  0.00            
ATOM    208  H13 DB4     2      28.560  15.040  19.890  1.00  0.00            
ATOM    209  H14 DB4     2      29.020  16.130  18.630  1.00  0.00            
ATOM    210  H15 DB4     2      26.830  16.630  20.730  1.00  0.00            
ATOM    211  H16 DB4     2      26.430  15.820  19.410  1.00  0.00            
ATOM    212  H17 DB4     2      24.780  17.690  19.280  1.00  0.00            
ATOM    213  H18 DB4     2      24.170  19.940  18.510  1.00  0.00            
ATOM    214  H19 DB4     2      25.900  21.640  18.070  1.00  0.00            
ATOM    215  H20 DB4     2      31.850  17.520  18.640  1.00  0.00            
ATOM    216  H21 DB4     2      32.110  19.190  19.190  1.00  0.00            
ATOM    217  H22 DB4     2      33.590  18.900  17.480  1.00  0.00            
ATOM    218  H23 DB4     2      32.590  17.790  16.530  1.00  0.00            
TER
ENDMDL
MODEL        1
ATOM      1  H1  GCD     1      30.750  21.370  13.890  1.00  0.00            
ATOM      2  O1  GCD     1      29.950  20.960  13.550  1.00  0.00            
ATOM      3  C1  GCD     1      29.200  22.040  13.180  1.00  0.00            
ATOM      4  H2  GCD     1      29.640  22.510  12.290  1.00  0.00            
ATOM      5  H3  GCD     1      28.230  21.690  12.800  1.00  0.00            
ATOM      6  C2  GCD     1      29.020  22.950  14.420  1.00  0.00            
ATOM      7  H4  GCD     1      28.810  22.330  15.300  1.00  0.00            
ATOM      8  C3  GCD     1      27.910  23.950  14.100  1.00  0.00            
ATOM      9  H5  GCD     1      28.090  24.210  13.050  1.00  0.00            
ATOM     10  C4  GCD     1      28.110  25.180  14.990  1.00  0.00            
ATOM     11  H6  GCD     1      27.790  25.030  16.020  1.00  0.00            
ATOM     12  O2  GCD     1      27.140  26.140  14.610  1.00  0.00            
ATOM     13  H7  GCD     1      27.250  26.980  15.060  1.00  0.00            
ATOM     14  C5  GCD     1      29.580  25.740  14.860  1.00  0.00            
ATOM     15  H8  GCD     1      29.750  25.910  13.790  1.00  0.00            
ATOM     16  O3  GCD     1      29.790  26.950  15.650  1.00  0.00            
ATOM     17  H9  GCD     1      29.530  26.790  16.560  1.00  0.00            
ATOM     18  C6  GCD     1      30.560  24.710  15.230  1.00  0.00            
ATOM     19  O4  GCD     1      30.370  23.530  14.500  1.00  0.00            
ATOM     20  H10 GCD     1      31.580  25.090  15.200  1.00  0.00            
ATOM     21  O5  GCD     1      30.280  24.360  16.600  1.00  0.00            
ATOM     22  C7  GCD     1      31.000  24.970  17.610  1.00  0.00            
ATOM     23  H11 GCD     1      31.530  25.840  17.220  1.00  0.00            
ATOM     24  C8  GCD     1      30.190  25.510  18.780  1.00  0.00            
ATOM     25  H12 GCD     1      29.510  24.760  19.210  1.00  0.00            
ATOM     26  O6  GCD     1      29.410  26.600  18.310  1.00  0.00            
ATOM     27  H13 GCD     1      29.260  27.260  18.990  1.00  0.00            
ATOM     28  C9  GCD     1      31.160  26.070  19.850  1.00  0.00            
ATOM     29  H14 GCD     1      31.740  26.930  19.470  1.00  0.00            
ATOM     30  O7  GCD     1      30.510  26.490  21.040  1.00  0.00            
ATOM     31  H15 GCD     1      30.360  25.730  21.610  1.00  0.00            
ATOM     32  C10 GCD     1      32.210  25.050  20.380  1.00  0.00            
ATOM     33  H16 GCD     1      32.920  25.580  21.020  1.00  0.00            
ATOM     34  O8  GCD     1      32.950  24.580  19.170  1.00  0.00            
ATOM     35  C11 GCD     1      32.090  24.020  18.170  1.00  0.00            
ATOM     36  H17 GCD     1      31.530  23.210  18.650  1.00  0.00            
ATOM     37  C12 GCD     1      32.950  23.430  17.060  1.00  0.00            
ATOM     38  H18 GCD     1      32.260  23.040  16.300  1.00  0.00            
ATOM     39  H19 GCD     1      33.540  22.590  17.440  1.00  0.00            
ATOM     40  O9  GCD     1      33.810  24.460  16.550  1.00  0.00            
ATOM     41  H20 GCD     1      33.880  25.100  17.270  1.00  0.00            
ATOM     42  O10 GCD     1      31.630  23.980  21.040  1.00  0.00            
ATOM     43  C13 GCD     1      32.160  23.550  22.330  1.00  0.00            
ATOM     44  H21 GCD     1      33.140  24.030  22.500  1.00  0.00            
ATOM     45  C14 GCD     1      31.200  23.840  23.440  1.00  0.00            
ATOM     46  H22 GCD     1      30.260  23.300  23.240  1.00  0.00            
ATOM     47  O11 GCD     1      31.090  25.310  23.640  1.00  0.00            
ATOM     48  H23 GCD     1      30.290  25.410  24.150  1.00  0.00            
ATOM     49  C15 GCD     1      31.590  23.190  24.760  1.00  0.00            
ATOM     50  H24 GCD     1      32.540  23.690  25.020  1.00  0.00            
ATOM     51  O12 GCD     1      30.720  23.410  25.870  1.00  0.00            
ATOM     52  H25 GCD     1      30.590  24.360  26.000  1.00  0.00            
ATOM     53  C16 GCD     1      31.970  21.710  24.620  1.00  0.00            
ATOM     54  H26 GCD     1      32.420  21.300  25.520  1.00  0.00            
ATOM     55  O13 GCD     1      32.820  21.590  23.530  1.00  0.00            
ATOM     56  C17 GCD     1      32.480  22.110  22.180  1.00  0.00            
ATOM     57  H27 GCD     1      31.580  21.550  21.910  1.00  0.00            
ATOM     58  C18 GCD     1      33.570  21.810  21.120  1.00  0.00            
ATOM     59  H28 GCD     1      34.440  22.270  21.600  1.00  0.00            
ATOM     60  H29 GCD     1      33.340  22.280  20.160  1.00  0.00            
ATOM     61  O14 GCD     1      33.880  20.430  20.920  1.00  0.00            
ATOM     62  H30 GCD     1      34.590  20.430  20.270  1.00  0.00            
ATOM     63  O15 GCD     1      30.790  21.010  24.320  1.00  0.00            
ATOM     64  C19 GCD     1      30.630  19.770  25.000  1.00  0.00            
ATOM     65  H31 GCD     1      31.500  19.570  25.630  1.00  0.00            
ATOM     66  C20 GCD     1      29.450  19.930  25.920  1.00  0.00            
ATOM     67  H32 GCD     1      28.530  20.230  25.390  1.00  0.00            
ATOM     68  O16 GCD     1      29.640  20.770  27.050  1.00  0.00            
ATOM     69  H33 GCD     1      29.880  21.650  26.740  1.00  0.00            
ATOM     70  C21 GCD     1      29.030  18.560  26.440  1.00  0.00            
ATOM     71  H34 GCD     1      29.820  18.310  27.160  1.00  0.00            
ATOM     72  O17 GCD     1      27.850  18.560  27.350  1.00  0.00            
ATOM     73  H35 GCD     1      27.750  19.420  27.770  1.00  0.00            
ATOM     74  C22 GCD     1      28.990  17.440  25.410  1.00  0.00            
ATOM     75  H36 GCD     1      28.780  16.490  25.910  1.00  0.00            
ATOM     76  O18 GCD     1      30.150  17.390  24.730  1.00  0.00            
ATOM     77  C23 GCD     1      30.410  18.600  24.010  1.00  0.00            
ATOM     78  H37 GCD     1      29.640  18.770  23.250  1.00  0.00            
ATOM     79  C24 GCD     1      31.670  18.400  23.300  1.00  0.00            
ATOM     80  H38 GCD     1      32.490  18.140  23.970  1.00  0.00            
ATOM     81  H39 GCD     1      31.930  19.360  22.840  1.00  0.00            
ATOM     82  O19 GCD     1      31.510  17.460  22.260  1.00  0.00            
ATOM     83  H40 GCD     1      31.410  16.560  22.600  1.00  0.00            
ATOM     84  O20 GCD     1      27.890  17.780  24.560  1.00  0.00            
ATOM     85  C25 GCD     1      26.660  17.030  24.610  1.00  0.00            
ATOM     86  H41 GCD     1      26.650  16.440  25.530  1.00  0.00            
ATOM     87  C26 GCD     1      25.520  18.030  24.550  1.00  0.00            
ATOM     88  H42 GCD     1      25.640  18.760  23.740  1.00  0.00            
ATOM     89  O21 GCD     1      25.460  18.700  25.750  1.00  0.00            
ATOM     90  H43 GCD     1      26.370  18.840  26.060  1.00  0.00            
ATOM     91  C27 GCD     1      24.100  17.330  24.300  1.00  0.00            
ATOM     92  H44 GCD     1      23.810  16.920  25.270  1.00  0.00            
ATOM     93  O22 GCD     1      23.010  18.190  23.960  1.00  0.00            
ATOM     94  H45 GCD     1      23.040  18.200  22.990  1.00  0.00            
ATOM     95  C28 GCD     1      24.140  16.330  23.170  1.00  0.00            
ATOM     96  H46 GCD     1      23.280  15.660  23.140  1.00  0.00            
ATOM     97  O23 GCD     1      25.250  15.420  23.450  1.00  0.00            
ATOM     98  C29 GCD     1      26.540  16.040  23.480  1.00  0.00            
ATOM     99  H47 GCD     1      26.660  16.670  22.590  1.00  0.00            
ATOM    100  C30 GCD     1      27.640  14.970  23.600  1.00  0.00            
ATOM    101  H48 GCD     1      27.680  14.460  24.570  1.00  0.00            
ATOM    102  H49 GCD     1      28.570  15.540  23.450  1.00  0.00            
ATOM    103  O24 GCD     1      27.700  13.990  22.560  1.00  0.00            
ATOM    104  H50 GCD     1      27.030  13.330  22.780  1.00  0.00            
ATOM    105  O25 GCD     1      24.200  17.080  21.940  1.00  0.00            
ATOM    106  C31 GCD     1      23.560  16.340  20.790  1.00  0.00            
ATOM    107  H51 GCD     1      23.260  15.320  21.090  1.00  0.00            
ATOM    108  C32 GCD     1      22.290  17.070  20.300  1.00  0.00            
ATOM    109  H52 GCD     1      22.530  18.060  19.910  1.00  0.00            
ATOM    110  O26 GCD     1      21.410  17.250  21.410  1.00  0.00            
ATOM    111  H53 GCD     1      21.150  16.350  21.620  1.00  0.00            
ATOM    112  C33 GCD     1      21.650  16.290  19.200  1.00  0.00            
ATOM    113  H54 GCD     1      21.470  15.250  19.490  1.00  0.00            
ATOM    114  O27 GCD     1      20.450  16.900  18.650  1.00  0.00            
ATOM    115  H55 GCD     1      20.720  17.820  18.550  1.00  0.00            
ATOM    116  C34 GCD     1      22.690  16.120  18.050  1.00  0.00            
ATOM    117  H56 GCD     1      22.390  15.550  17.160  1.00  0.00            
ATOM    118  O28 GCD     1      23.730  15.410  18.640  1.00  0.00            
ATOM    119  C35 GCD     1      24.510  16.120  19.580  1.00  0.00            
ATOM    120  H57 GCD     1      24.730  17.050  19.040  1.00  0.00            
ATOM    121  C36 GCD     1      25.770  15.520  19.940  1.00  0.00            
ATOM    122  H58 GCD     1      25.640  14.650  20.600  1.00  0.00            
ATOM    123  H59 GCD     1      26.310  16.210  20.590  1.00  0.00            
ATOM    124  O29 GCD     1      26.520  15.180  18.770  1.00  0.00            
ATOM    125  H60 GCD     1      27.350  14.750  18.990  1.00  0.00            
ATOM    126  O30 GCD     1      23.100  17.370  17.490  1.00  0.00            
ATOM    127  C37 GCD     1      22.310  17.910  16.470  1.00  0.00            
ATOM    128  H61 GCD     1      21.420  17.310  16.230  1.00  0.00            
ATOM    129  C38 GCD     1      21.900  19.320  16.770  1.00  0.00            
ATOM    130  H62 GCD     1      22.840  19.850  16.990  1.00  0.00            
ATOM    131  O31 GCD     1      21.160  19.400  18.020  1.00  0.00            
ATOM    132  H63 GCD     1      20.820  20.300  18.040  1.00  0.00            
ATOM    133  C39 GCD     1      21.220  20.020  15.600  1.00  0.00            
ATOM    134  H64 GCD     1      20.270  19.510  15.360  1.00  0.00            
ATOM    135  O32 GCD     1      20.830  21.400  15.830  1.00  0.00            
ATOM    136  H65 GCD     1      21.480  22.050  15.530  1.00  0.00            
ATOM    137  C40 GCD     1      22.090  19.970  14.320  1.00  0.00            
ATOM    138  H66 GCD     1      21.600  20.340  13.420  1.00  0.00            
ATOM    139  O33 GCD     1      22.320  18.590  14.150  1.00  0.00            
ATOM    140  C41 GCD     1      23.070  17.890  15.150  1.00  0.00            
ATOM    141  H67 GCD     1      23.970  18.490  15.360  1.00  0.00            
ATOM    142  C42 GCD     1      23.470  16.520  14.580  1.00  0.00            
ATOM    143  H68 GCD     1      24.220  16.080  15.240  1.00  0.00            
ATOM    144  H69 GCD     1      24.030  16.630  13.640  1.00  0.00            
ATOM    145  O34 GCD     1      22.280  15.700  14.470  1.00  0.00            
ATOM    146  H70 GCD     1      22.520  15.090  13.750  1.00  0.00            
ATOM    147  O35 GCD     1      23.320  20.620  14.590  1.00  0.00            
ATOM    148  C43 GCD     1      23.690  21.790  13.900  1.00  0.00            
ATOM    149  H71 GCD     1      22.880  22.160  13.260  1.00  0.00            
ATOM    150  C44 GCD     1      23.780  22.960  14.840  1.00  0.00            
ATOM    151  H72 GCD     1      24.550  22.700  15.590  1.00  0.00            
ATOM    152  O36 GCD     1      22.510  23.370  15.430  1.00  0.00            
ATOM    153  H73 GCD     1      22.480  24.290  15.710  1.00  0.00            
ATOM    154  C45 GCD     1      24.290  24.080  13.950  1.00  0.00            
ATOM    155  H74 GCD     1      23.500  24.200  13.190  1.00  0.00            
ATOM    156  O37 GCD     1      24.420  25.300  14.670  1.00  0.00            
ATOM    157  H75 GCD     1      25.330  25.600  14.670  1.00  0.00            
ATOM    158  C46 GCD     1      25.660  23.720  13.340  1.00  0.00            
ATOM    159  H76 GCD     1      26.080  24.510  12.700  1.00  0.00            
ATOM    160  O38 GCD     1      26.590  23.410  14.330  1.00  0.00            
ATOM    161  O39 GCD     1      25.410  22.600  12.510  1.00  0.00            
ATOM    162  C47 GCD     1      25.010  21.390  13.200  1.00  0.00            
ATOM    163  H77 GCD     1      25.800  21.110  13.900  1.00  0.00            
ATOM    164  C48 GCD     1      24.900  20.200  12.170  1.00  0.00            
ATOM    165  H78 GCD     1      24.140  20.530  11.450  1.00  0.00            
ATOM    166  H79 GCD     1      24.470  19.430  12.810  1.00  0.00            
ATOM    167  O40 GCD     1      26.130  19.760  11.570  1.00  0.00            
ATOM    168  H80 GCD     1      26.680  19.530  12.320  1.00  0.00            
ATOM    169  C1  DB4     2      30.530  17.030  14.230  1.00  0.00            
ATOM    170  C2  DB4     2      31.360  17.430  15.440  1.00  0.00            
ATOM    171  O1  DB4     2      30.530  18.260  16.270  1.00  0.00            
ATOM    172  C3  DB4     2      30.960  18.720  17.430  1.00  0.00            
ATOM    173  O2  DB4     2      31.980  18.400  18.080  1.00  0.00            
ATOM    174  N1  DB4     2      30.050  19.470  18.060  1.00  0.00            
ATOM    175  C4  DB4     2      28.910  20.090  17.340  1.00  0.00            
ATOM    176  C5  DB4     2      28.440  21.390  18.020  1.00  0.00            
ATOM    177  C6  DB4     2      28.160  21.210  19.540  1.00  0.00            
ATOM    178  C7  DB4     2      27.170  21.910  20.170  1.00  0.00            
ATOM    179  C8  DB4     2      26.800  21.760  21.550  1.00  0.00            
ATOM    180  C9  DB4     2      27.750  22.320  22.460  1.00  0.00            
ATOM    181  C10 DB4     2      27.390  22.310  23.850  1.00  0.00            
ATOM    182  C11 DB4     2      26.180  21.680  24.240  1.00  0.00            
ATOM    183  Cl1 DB4     2      25.820  21.920  25.920  1.00  0.00            
ATOM    184  C12 DB4     2      25.210  21.260  23.300  1.00  0.00            
ATOM    185  C13 DB4     2      25.520  21.320  21.930  1.00  0.00            
ATOM    186  C14 DB4     2      24.370  20.970  20.930  1.00  0.00            
ATOM    187  C15 DB4     2      24.560  21.110  19.360  1.00  0.00            
ATOM    188  C16 DB4     2      25.130  22.500  18.960  1.00  0.00            
ATOM    189  C17 DB4     2      24.370  23.430  18.180  1.00  0.00            
ATOM    190  C18 DB4     2      24.890  24.750  17.940  1.00  0.00            
ATOM    191  C19 DB4     2      26.150  25.080  18.520  1.00  0.00            
ATOM    192  N2  DB4     2      26.830  24.180  19.250  1.00  0.00            
ATOM    193  C20 DB4     2      26.360  22.950  19.440  1.00  0.00            
ATOM    194  C21 DB4     2      28.930  20.110  20.280  1.00  0.00            
ATOM    195  C22 DB4     2      30.220  19.750  19.480  1.00  0.00            
ATOM    196  H1  DB4     2      31.140  16.300  13.700  1.00  0.00            
ATOM    197  H2  DB4     2      29.610  16.540  14.580  1.00  0.00            
ATOM    198  H3  DB4     2      30.290  17.910  13.620  1.00  0.00            
ATOM    199  H4  DB4     2      32.130  18.150  15.130  1.00  0.00            
ATOM    200  H5  DB4     2      31.780  16.540  15.920  1.00  0.00            
ATOM    201  H6  DB4     2      28.060  19.420  17.180  1.00  0.00            
ATOM    202  H7  DB4     2      29.220  20.530  16.390  1.00  0.00            
ATOM    203  H8  DB4     2      27.580  21.810  17.490  1.00  0.00            
ATOM    204  H9  DB4     2      29.250  22.100  17.800  1.00  0.00            
ATOM    205  H10 DB4     2      28.670  22.710  22.040  1.00  0.00            
ATOM    206  H11 DB4     2      28.070  22.730  24.580  1.00  0.00            
ATOM    207  H12 DB4     2      24.250  20.960  23.720  1.00  0.00            
ATOM    208  H13 DB4     2      23.620  21.760  21.050  1.00  0.00            
ATOM    209  H14 DB4     2      23.870  20.030  21.190  1.00  0.00            
ATOM    210  H15 DB4     2      23.650  20.830  18.810  1.00  0.00            
ATOM    211  H16 DB4     2      25.270  20.340  19.050  1.00  0.00            
ATOM    212  H17 DB4     2      23.430  23.130  17.740  1.00  0.00            
ATOM    213  H18 DB4     2      24.430  25.570  17.400  1.00  0.00            
ATOM    214  H19 DB4     2      26.640  26.030  18.320  1.00  0.00            
ATOM    215  H20 DB4     2      28.280  19.230  20.400  1.00  0.00            
ATOM    216  H21 DB4     2      29.150  20.380  21.320  1.00  0.00            
ATOM    217  H22 DB4     2      31.030  20.490  19.570  1.00  0.00            
ATOM    218  H23 DB4     2      30.590  18.850  20.000  1.00  0.00            
TER
ENDMDL
MODEL        1
ATOM      1  H1  GCD     1      28.880  30.510  17.490  1.00  0.00            
ATOM      2  O1  GCD     1      29.020  29.800  16.840  1.00  0.00            
ATOM      3  C1  GCD     1      27.990  29.960  15.890  1.00  0.00            
ATOM      4  H2  GCD     1      28.130  30.880  15.320  1.00  0.00            
ATOM      5  H3  GCD     1      28.050  29.030  15.310  1.00  0.00            
ATOM      6  C2  GCD     1      26.600  29.980  16.600  1.00  0.00            
ATOM      7  H4  GCD     1      26.510  29.090  17.230  1.00  0.00            
ATOM      8  C3  GCD     1      25.490  29.920  15.480  1.00  0.00            
ATOM      9  H5  GCD     1      25.640  30.700  14.720  1.00  0.00            
ATOM     10  C4  GCD     1      24.060  30.030  16.000  1.00  0.00            
ATOM     11  H6  GCD     1      23.850  29.100  16.550  1.00  0.00            
ATOM     12  O2  GCD     1      23.030  30.160  14.920  1.00  0.00            
ATOM     13  H7  GCD     1      23.000  29.260  14.580  1.00  0.00            
ATOM     14  C5  GCD     1      23.960  31.240  16.970  1.00  0.00            
ATOM     15  H8  GCD     1      24.180  32.100  16.330  1.00  0.00            
ATOM     16  O3  GCD     1      22.670  31.260  17.630  1.00  0.00            
ATOM     17  H9  GCD     1      22.580  32.070  18.150  1.00  0.00            
ATOM     18  C6  GCD     1      25.080  31.200  18.070  1.00  0.00            
ATOM     19  O4  GCD     1      26.340  31.130  17.380  1.00  0.00            
ATOM     20  H10 GCD     1      25.160  32.080  18.700  1.00  0.00            
ATOM     21  O5  GCD     1      24.920  30.010  18.910  1.00  0.00            
ATOM     22  C7  GCD     1      24.600  30.260  20.290  1.00  0.00            
ATOM     23  H11 GCD     1      24.100  31.230  20.430  1.00  0.00            
ATOM     24  C8  GCD     1      23.570  29.240  20.830  1.00  0.00            
ATOM     25  H12 GCD     1      23.870  28.210  20.610  1.00  0.00            
ATOM     26  O6  GCD     1      22.290  29.510  20.230  1.00  0.00            
ATOM     27  H13 GCD     1      22.430  29.710  19.300  1.00  0.00            
ATOM     28  C9  GCD     1      23.400  29.340  22.320  1.00  0.00            
ATOM     29  H14 GCD     1      23.050  30.350  22.590  1.00  0.00            
ATOM     30  O7  GCD     1      22.650  28.290  22.970  1.00  0.00            
ATOM     31  H15 GCD     1      23.330  27.860  23.510  1.00  0.00            
ATOM     32  C10 GCD     1      24.780  29.330  23.000  1.00  0.00            
ATOM     33  H16 GCD     1      24.730  29.550  24.070  1.00  0.00            
ATOM     34  O8  GCD     1      25.550  30.400  22.570  1.00  0.00            
ATOM     35  C11 GCD     1      25.880  30.280  21.210  1.00  0.00            
ATOM     36  H17 GCD     1      26.340  29.310  20.970  1.00  0.00            
ATOM     37  C12 GCD     1      26.870  31.370  20.830  1.00  0.00            
ATOM     38  H18 GCD     1      27.240  31.110  19.830  1.00  0.00            
ATOM     39  H19 GCD     1      27.720  31.440  21.520  1.00  0.00            
ATOM     40  O9  GCD     1      26.330  32.660  20.930  1.00  0.00            
ATOM     41  H20 GCD     1      25.800  32.690  21.730  1.00  0.00            
ATOM     42  O10 GCD     1      25.420  28.080  22.810  1.00  0.00            
ATOM     43  C13 GCD     1      25.920  27.450  23.990  1.00  0.00            
ATOM     44  H21 GCD     1      26.000  28.120  24.850  1.00  0.00            
ATOM     45  C14 GCD     1      25.020  26.250  24.460  1.00  0.00            
ATOM     46  H22 GCD     1      24.860  25.580  23.610  1.00  0.00            
ATOM     47  O11 GCD     1      23.760  26.760  24.950  1.00  0.00            
ATOM     48  H23 GCD     1      23.070  26.110  25.080  1.00  0.00            
ATOM     49  C15 GCD     1      25.620  25.390  25.660  1.00  0.00            
ATOM     50  H24 GCD     1      25.650  26.070  26.520  1.00  0.00            
ATOM     51  O12 GCD     1      24.840  24.260  26.050  1.00  0.00            
ATOM     52  H25 GCD     1      23.900  24.480  26.050  1.00  0.00            
ATOM     53  C16 GCD     1      27.090  24.960  25.260  1.00  0.00            
ATOM     54  H26 GCD     1      27.580  24.480  26.110  1.00  0.00            
ATOM     55  O13 GCD     1      27.780  26.130  24.870  1.00  0.00            
ATOM     56  C17 GCD     1      27.320  26.850  23.700  1.00  0.00            
ATOM     57  H27 GCD     1      27.330  26.200  22.820  1.00  0.00            
ATOM     58  C18 GCD     1      28.330  27.920  23.330  1.00  0.00            
ATOM     59  H28 GCD     1      28.410  28.780  24.010  1.00  0.00            
ATOM     60  H29 GCD     1      27.930  28.360  22.410  1.00  0.00            
ATOM     61  O14 GCD     1      29.560  27.330  22.940  1.00  0.00            
ATOM     62  H30 GCD     1      29.890  26.830  23.700  1.00  0.00            
ATOM     63  O15 GCD     1      27.100  24.030  24.160  1.00  0.00            
ATOM     64  C19 GCD     1      27.770  22.810  24.330  1.00  0.00            
ATOM     65  H31 GCD     1      28.330  22.740  25.270  1.00  0.00            
ATOM     66  C20 GCD     1      26.810  21.620  24.320  1.00  0.00            
ATOM     67  H32 GCD     1      26.240  21.540  23.380  1.00  0.00            
ATOM     68  O16 GCD     1      25.810  21.780  25.370  1.00  0.00            
ATOM     69  H33 GCD     1      25.520  22.690  25.410  1.00  0.00            
ATOM     70  C21 GCD     1      27.610  20.390  24.530  1.00  0.00            
ATOM     71  H34 GCD     1      28.130  20.450  25.490  1.00  0.00            
ATOM     72  O17 GCD     1      26.680  19.150  24.520  1.00  0.00            
ATOM     73  H35 GCD     1      27.130  18.370  24.850  1.00  0.00            
ATOM     74  C22 GCD     1      28.610  20.280  23.390  1.00  0.00            
ATOM     75  H36 GCD     1      29.270  19.420  23.530  1.00  0.00            
ATOM     76  O18 GCD     1      29.380  21.470  23.270  1.00  0.00            
ATOM     77  C23 GCD     1      28.710  22.680  23.150  1.00  0.00            
ATOM     78  H37 GCD     1      28.120  22.780  22.230  1.00  0.00            
ATOM     79  C24 GCD     1      29.760  23.790  23.030  1.00  0.00            
ATOM     80  H38 GCD     1      30.300  23.650  23.980  1.00  0.00            
ATOM     81  H39 GCD     1      29.220  24.740  23.170  1.00  0.00            
ATOM     82  O19 GCD     1      30.520  23.790  21.800  1.00  0.00            
ATOM     83  H40 GCD     1      31.330  24.290  21.960  1.00  0.00            
ATOM     84  O20 GCD     1      27.960  20.160  22.140  1.00  0.00            
ATOM     85  C25 GCD     1      28.110  18.840  21.530  1.00  0.00            
ATOM     86  H41 GCD     1      28.530  18.120  22.250  1.00  0.00            
ATOM     87  C26 GCD     1      26.780  18.440  20.980  1.00  0.00            
ATOM     88  H42 GCD     1      26.550  19.280  20.300  1.00  0.00            
ATOM     89  O21 GCD     1      25.840  18.350  22.100  1.00  0.00            
ATOM     90  H43 GCD     1      26.200  18.950  22.760  1.00  0.00            
ATOM     91  C27 GCD     1      26.980  17.210  20.180  1.00  0.00            
ATOM     92  H44 GCD     1      27.310  16.370  20.800  1.00  0.00            
ATOM     93  O22 GCD     1      25.680  16.770  19.680  1.00  0.00            
ATOM     94  H45 GCD     1      25.160  16.780  20.490  1.00  0.00            
ATOM     95  C28 GCD     1      27.970  17.410  19.070  1.00  0.00            
ATOM     96  H46 GCD     1      28.090  16.470  18.520  1.00  0.00            
ATOM     97  O23 GCD     1      29.180  17.800  19.680  1.00  0.00            
ATOM     98  C29 GCD     1      29.090  19.020  20.310  1.00  0.00            
ATOM     99  H47 GCD     1      28.750  19.820  19.640  1.00  0.00            
ATOM    100  C30 GCD     1      30.470  19.460  20.800  1.00  0.00            
ATOM    101  H48 GCD     1      30.430  20.350  21.440  1.00  0.00            
ATOM    102  H49 GCD     1      31.080  19.630  19.910  1.00  0.00            
ATOM    103  O24 GCD     1      31.060  18.420  21.530  1.00  0.00            
ATOM    104  H50 GCD     1      31.130  17.740  20.850  1.00  0.00            
ATOM    105  O25 GCD     1      27.470  18.390  18.210  1.00  0.00            
ATOM    106  C31 GCD     1      27.280  18.210  16.820  1.00  0.00            
ATOM    107  H51 GCD     1      27.280  17.130  16.620  1.00  0.00            
ATOM    108  C32 GCD     1      25.890  18.780  16.440  1.00  0.00            
ATOM    109  H52 GCD     1      25.960  19.830  16.770  1.00  0.00            
ATOM    110  O26 GCD     1      24.840  18.040  17.060  1.00  0.00            
ATOM    111  H53 GCD     1      25.190  17.770  17.920  1.00  0.00            
ATOM    112  C33 GCD     1      25.630  18.650  14.930  1.00  0.00            
ATOM    113  H54 GCD     1      25.640  17.570  14.710  1.00  0.00            
ATOM    114  O27 GCD     1      24.430  19.290  14.520  1.00  0.00            
ATOM    115  H55 GCD     1      23.750  18.830  15.020  1.00  0.00            
ATOM    116  C34 GCD     1      26.810  19.250  14.150  1.00  0.00            
ATOM    117  H56 GCD     1      26.730  19.040  13.080  1.00  0.00            
ATOM    118  O28 GCD     1      28.080  18.690  14.590  1.00  0.00            
ATOM    119  C35 GCD     1      28.330  18.840  16.000  1.00  0.00            
ATOM    120  H57 GCD     1      28.410  19.930  16.130  1.00  0.00            
ATOM    121  C36 GCD     1      29.780  18.240  16.230  1.00  0.00            
ATOM    122  H58 GCD     1      30.250  18.600  17.150  1.00  0.00            
ATOM    123  H59 GCD     1      30.410  18.550  15.370  1.00  0.00            
ATOM    124  O29 GCD     1      29.870  16.800  16.280  1.00  0.00            
ATOM    125  H60 GCD     1      29.760  16.450  15.390  1.00  0.00            
ATOM    126  O30 GCD     1      26.910  20.670  14.320  1.00  0.00            
ATOM    127  C37 GCD     1      27.150  21.480  13.170  1.00  0.00            
ATOM    128  H61 GCD     1      27.640  20.830  12.440  1.00  0.00            
ATOM    129  C38 GCD     1      25.880  22.080  12.560  1.00  0.00            
ATOM    130  H62 GCD     1      25.310  22.730  13.240  1.00  0.00            
ATOM    131  O31 GCD     1      25.020  21.080  12.140  1.00  0.00            
ATOM    132  H63 GCD     1      24.810  20.660  12.980  1.00  0.00            
ATOM    133  C39 GCD     1      26.290  22.970  11.360  1.00  0.00            
ATOM    134  H64 GCD     1      26.870  22.320  10.690  1.00  0.00            
ATOM    135  O32 GCD     1      25.250  23.630  10.670  1.00  0.00            
ATOM    136  H65 GCD     1      24.780  24.240  11.250  1.00  0.00            
ATOM    137  C40 GCD     1      27.230  24.020  11.910  1.00  0.00            
ATOM    138  H66 GCD     1      27.470  24.670  11.060  1.00  0.00            
ATOM    139  O33 GCD     1      28.390  23.330  12.320  1.00  0.00            
ATOM    140  C41 GCD     1      28.240  22.460  13.430  1.00  0.00            
ATOM    141  H67 GCD     1      27.980  23.170  14.230  1.00  0.00            
ATOM    142  C42 GCD     1      29.650  21.800  13.780  1.00  0.00            
ATOM    143  H68 GCD     1      29.580  21.150  14.660  1.00  0.00            
ATOM    144  H69 GCD     1      30.310  22.640  14.020  1.00  0.00            
ATOM    145  O34 GCD     1      30.180  20.930  12.750  1.00  0.00            
ATOM    146  H70 GCD     1      31.060  20.710  13.090  1.00  0.00            
ATOM    147  O35 GCD     1      26.730  24.820  12.930  1.00  0.00            
ATOM    148  C43 GCD     1      26.310  26.160  12.620  1.00  0.00            
ATOM    149  H71 GCD     1      26.110  26.260  11.550  1.00  0.00            
ATOM    150  C44 GCD     1      24.940  26.330  13.180  1.00  0.00            
ATOM    151  H72 GCD     1      24.930  26.160  14.260  1.00  0.00            
ATOM    152  O36 GCD     1      24.040  25.380  12.490  1.00  0.00            
ATOM    153  H73 GCD     1      23.130  25.480  12.770  1.00  0.00            
ATOM    154  C45 GCD     1      24.500  27.750  12.860  1.00  0.00            
ATOM    155  H74 GCD     1      24.620  27.770  11.770  1.00  0.00            
ATOM    156  O37 GCD     1      23.130  27.910  13.400  1.00  0.00            
ATOM    157  H75 GCD     1      22.490  27.360  12.930  1.00  0.00            
ATOM    158  C46 GCD     1      25.540  28.730  13.430  1.00  0.00            
ATOM    159  H76 GCD     1      25.190  29.710  13.090  1.00  0.00            
ATOM    160  O38 GCD     1      25.560  28.650  14.830  1.00  0.00            
ATOM    161  O39 GCD     1      26.910  28.560  12.980  1.00  0.00            
ATOM    162  C47 GCD     1      27.320  27.180  13.200  1.00  0.00            
ATOM    163  H77 GCD     1      27.300  27.040  14.290  1.00  0.00            
ATOM    164  C48 GCD     1      28.750  26.970  12.760  1.00  0.00            
ATOM    165  H78 GCD     1      29.100  25.930  12.760  1.00  0.00            
ATOM    166  H79 GCD     1      29.320  27.560  13.500  1.00  0.00            
ATOM    167  O40 GCD     1      29.000  27.430  11.450  1.00  0.00            
ATOM    168  H80 GCD     1      28.240  27.130  10.930  1.00  0.00            
ATOM    169  C1  DB4     2      32.570  27.570  14.920  1.00  0.00            
ATOM    170  C2  DB4     2      32.030  27.830  16.350  1.00  0.00            
ATOM    171  O1  DB4     2      30.730  27.280  16.560  1.00  0.00            
ATOM    172  C3  DB4     2      30.250  27.310  17.790  1.00  0.00            
ATOM    173  O2  DB4     2      30.980  27.460  18.740  1.00  0.00            
ATOM    174  N1  DB4     2      28.950  26.740  17.890  1.00  0.00            
ATOM    175  C4  DB4     2      28.130  26.400  16.710  1.00  0.00            
ATOM    176  C5  DB4     2      27.150  25.220  16.860  1.00  0.00            
ATOM    177  C6  DB4     2      26.220  25.440  18.020  1.00  0.00            
ATOM    178  C7  DB4     2      25.070  24.740  18.160  1.00  0.00            
ATOM    179  C8  DB4     2      24.220  24.920  19.300  1.00  0.00            
ATOM    180  C9  DB4     2      23.340  26.000  19.450  1.00  0.00            
ATOM    181  C10 DB4     2      22.450  26.080  20.550  1.00  0.00            
ATOM    182  C11 DB4     2      22.480  25.080  21.570  1.00  0.00            
ATOM    183  Cl1 DB4     2      21.330  25.230  22.890  1.00  0.00            
ATOM    184  C12 DB4     2      23.320  23.980  21.440  1.00  0.00            
ATOM    185  C13 DB4     2      24.150  23.920  20.250  1.00  0.00            
ATOM    186  C14 DB4     2      25.160  22.780  20.180  1.00  0.00            
ATOM    187  C15 DB4     2      24.950  21.830  18.970  1.00  0.00            
ATOM    188  C16 DB4     2      24.360  22.380  17.650  1.00  0.00            
ATOM    189  C17 DB4     2      23.670  21.520  16.860  1.00  0.00            
ATOM    190  C18 DB4     2      23.020  22.100  15.710  1.00  0.00            
ATOM    191  C19 DB4     2      23.290  23.450  15.370  1.00  0.00            
ATOM    192  N2  DB4     2      24.030  24.270  16.130  1.00  0.00            
ATOM    193  C20 DB4     2      24.470  23.750  17.280  1.00  0.00            
ATOM    194  C21 DB4     2      26.700  26.460  19.150  1.00  0.00            
ATOM    195  C22 DB4     2      28.250  26.570  19.200  1.00  0.00            
ATOM    196  H1  DB4     2      32.920  28.480  14.420  1.00  0.00            
ATOM    197  H2  DB4     2      33.350  26.830  15.140  1.00  0.00            
ATOM    198  H3  DB4     2      31.790  27.200  14.240  1.00  0.00            
ATOM    199  H4  DB4     2      31.970  28.910  16.560  1.00  0.00            
ATOM    200  H5  DB4     2      32.770  27.430  17.060  1.00  0.00            
ATOM    201  H6  DB4     2      28.700  26.310  15.780  1.00  0.00            
ATOM    202  H7  DB4     2      27.500  27.290  16.590  1.00  0.00            
ATOM    203  H8  DB4     2      27.660  24.280  17.130  1.00  0.00            
ATOM    204  H9  DB4     2      26.630  25.110  15.910  1.00  0.00            
ATOM    205  H10 DB4     2      23.160  26.680  18.620  1.00  0.00            
ATOM    206  H11 DB4     2      21.830  26.970  20.650  1.00  0.00            
ATOM    207  H12 DB4     2      23.330  23.130  22.110  1.00  0.00            
ATOM    208  H13 DB4     2      25.100  22.190  21.100  1.00  0.00            
ATOM    209  H14 DB4     2      26.200  23.120  20.210  1.00  0.00            
ATOM    210  H15 DB4     2      24.350  20.980  19.320  1.00  0.00            
ATOM    211  H16 DB4     2      25.900  21.420  18.610  1.00  0.00            
ATOM    212  H17 DB4     2      23.520  20.470  17.080  1.00  0.00            
ATOM    213  H18 DB4     2      22.530  21.400  15.040  1.00  0.00            
ATOM    214  H19 DB4     2      23.030  23.830  14.380  1.00  0.00            
ATOM    215  H20 DB4     2      26.260  26.300  20.140  1.00  0.00            
ATOM    216  H21 DB4     2      26.280  27.450  18.950  1.00  0.00            
ATOM    217  H22 DB4     2      28.670  27.350  19.850  1.00  0.00            
ATOM    218  H23 DB4     2      28.620  25.610  19.600  1.00  0.00            
TER
ENDMDL
MODEL        1
ATOM      1  H1  GCD     1      27.050  28.210  10.170  1.00  0.00            
ATOM      2  O1  GCD     1      27.350  27.380   9.770  1.00  0.00            
ATOM      3  C1  GCD     1      28.240  26.700  10.630  1.00  0.00            
ATOM      4  H2  GCD     1      28.460  25.750  10.140  1.00  0.00            
ATOM      5  H3  GCD     1      29.190  27.250  10.590  1.00  0.00            
ATOM      6  C2  GCD     1      27.740  26.500  12.070  1.00  0.00            
ATOM      7  H4  GCD     1      28.320  25.790  12.660  1.00  0.00            
ATOM      8  C3  GCD     1      26.270  26.040  12.120  1.00  0.00            
ATOM      9  H5  GCD     1      25.750  26.750  11.460  1.00  0.00            
ATOM     10  C4  GCD     1      25.740  26.030  13.560  1.00  0.00            
ATOM     11  H6  GCD     1      26.270  25.260  14.150  1.00  0.00            
ATOM     12  O2  GCD     1      24.350  25.810  13.510  1.00  0.00            
ATOM     13  H7  GCD     1      24.120  25.370  12.680  1.00  0.00            
ATOM     14  C5  GCD     1      26.060  27.360  14.320  1.00  0.00            
ATOM     15  H8  GCD     1      25.430  28.100  13.810  1.00  0.00            
ATOM     16  O3  GCD     1      25.630  27.270  15.690  1.00  0.00            
ATOM     17  H9  GCD     1      24.680  27.130  15.670  1.00  0.00            
ATOM     18  C6  GCD     1      27.520  27.790  14.120  1.00  0.00            
ATOM     19  O4  GCD     1      27.860  27.800  12.690  1.00  0.00            
ATOM     20  H10 GCD     1      27.740  28.790  14.490  1.00  0.00            
ATOM     21  O5  GCD     1      28.410  26.860  14.740  1.00  0.00            
ATOM     22  C7  GCD     1      29.370  27.490  15.650  1.00  0.00            
ATOM     23  H11 GCD     1      29.170  28.570  15.700  1.00  0.00            
ATOM     24  C8  GCD     1      29.210  26.830  16.980  1.00  0.00            
ATOM     25  H12 GCD     1      29.250  25.740  16.890  1.00  0.00            
ATOM     26  O6  GCD     1      27.980  27.230  17.560  1.00  0.00            
ATOM     27  H13 GCD     1      27.410  26.830  16.890  1.00  0.00            
ATOM     28  C9  GCD     1      30.260  27.330  17.920  1.00  0.00            
ATOM     29  H14 GCD     1      30.200  28.420  18.010  1.00  0.00            
ATOM     30  O7  GCD     1      30.230  26.780  19.250  1.00  0.00            
ATOM     31  H15 GCD     1      29.540  27.180  19.790  1.00  0.00            
ATOM     32  C10 GCD     1      31.630  27.080  17.290  1.00  0.00            
ATOM     33  H16 GCD     1      32.470  27.490  17.860  1.00  0.00            
ATOM     34  O8  GCD     1      31.740  27.670  16.060  1.00  0.00            
ATOM     35  C11 GCD     1      30.770  27.180  15.100  1.00  0.00            
ATOM     36  H17 GCD     1      30.860  26.100  14.920  1.00  0.00            
ATOM     37  C12 GCD     1      31.130  27.900  13.800  1.00  0.00            
ATOM     38  H18 GCD     1      30.410  27.560  13.040  1.00  0.00            
ATOM     39  H19 GCD     1      32.150  27.850  13.410  1.00  0.00            
ATOM     40  O9  GCD     1      30.950  29.340  13.850  1.00  0.00            
ATOM     41  H20 GCD     1      30.380  29.530  13.100  1.00  0.00            
ATOM     42  O10 GCD     1      31.870  25.660  17.140  1.00  0.00            
ATOM     43  C13 GCD     1      33.130  25.180  17.700  1.00  0.00            
ATOM     44  H21 GCD     1      33.820  26.030  17.570  1.00  0.00            
ATOM     45  C14 GCD     1      32.990  24.540  19.110  1.00  0.00            
ATOM     46  H22 GCD     1      32.240  23.750  19.050  1.00  0.00            
ATOM     47  O11 GCD     1      32.570  25.550  20.120  1.00  0.00            
ATOM     48  H23 GCD     1      31.710  25.910  19.860  1.00  0.00            
ATOM     49  C15 GCD     1      34.360  23.960  19.510  1.00  0.00            
ATOM     50  H24 GCD     1      35.080  24.780  19.560  1.00  0.00            
ATOM     51  O12 GCD     1      34.250  23.280  20.780  1.00  0.00            
ATOM     52  H25 GCD     1      33.730  23.950  21.240  1.00  0.00            
ATOM     53  C16 GCD     1      34.800  22.980  18.390  1.00  0.00            
ATOM     54  H26 GCD     1      35.830  22.680  18.620  1.00  0.00            
ATOM     55  O13 GCD     1      34.830  23.580  17.070  1.00  0.00            
ATOM     56  C17 GCD     1      33.630  24.150  16.670  1.00  0.00            
ATOM     57  H27 GCD     1      32.860  23.370  16.560  1.00  0.00            
ATOM     58  C18 GCD     1      33.820  24.700  15.290  1.00  0.00            
ATOM     59  H28 GCD     1      34.630  25.440  15.360  1.00  0.00            
ATOM     60  H29 GCD     1      32.910  25.150  14.870  1.00  0.00            
ATOM     61  O14 GCD     1      34.140  23.650  14.340  1.00  0.00            
ATOM     62  H30 GCD     1      33.860  23.980  13.480  1.00  0.00            
ATOM     63  O15 GCD     1      33.880  21.900  18.420  1.00  0.00            
ATOM     64  C19 GCD     1      34.420  20.670  18.790  1.00  0.00            
ATOM     65  H31 GCD     1      35.360  20.760  19.350  1.00  0.00            
ATOM     66  C20 GCD     1      33.470  19.870  19.690  1.00  0.00            
ATOM     67  H32 GCD     1      32.520  19.770  19.150  1.00  0.00            
ATOM     68  O16 GCD     1      33.170  20.650  20.830  1.00  0.00            
ATOM     69  H33 GCD     1      33.170  21.560  20.510  1.00  0.00            
ATOM     70  C21 GCD     1      33.930  18.510  20.050  1.00  0.00            
ATOM     71  H34 GCD     1      34.880  18.550  20.590  1.00  0.00            
ATOM     72  O17 GCD     1      32.910  17.940  20.850  1.00  0.00            
ATOM     73  H35 GCD     1      32.870  18.550  21.600  1.00  0.00            
ATOM     74  C22 GCD     1      34.140  17.740  18.760  1.00  0.00            
ATOM     75  H36 GCD     1      34.660  16.800  18.950  1.00  0.00            
ATOM     76  O18 GCD     1      35.000  18.500  17.870  1.00  0.00            
ATOM     77  C23 GCD     1      34.560  19.810  17.520  1.00  0.00            
ATOM     78  H37 GCD     1      33.610  19.710  16.970  1.00  0.00            
ATOM     79  C24 GCD     1      35.550  20.440  16.440  1.00  0.00            
ATOM     80  H38 GCD     1      35.060  21.330  16.020  1.00  0.00            
ATOM     81  H39 GCD     1      35.650  19.760  15.590  1.00  0.00            
ATOM     82  O19 GCD     1      36.880  20.870  16.880  1.00  0.00            
ATOM     83  H40 GCD     1      37.070  21.760  16.570  1.00  0.00            
ATOM     84  O20 GCD     1      32.910  17.530  18.080  1.00  0.00            
ATOM     85  C25 GCD     1      32.490  16.150  18.020  1.00  0.00            
ATOM     86  H41 GCD     1      33.150  15.570  18.680  1.00  0.00            
ATOM     87  C26 GCD     1      31.030  16.050  18.420  1.00  0.00            
ATOM     88  H42 GCD     1      30.650  16.870  17.790  1.00  0.00            
ATOM     89  O21 GCD     1      30.910  16.260  19.850  1.00  0.00            
ATOM     90  H43 GCD     1      31.480  16.990  20.110  1.00  0.00            
ATOM     91  C27 GCD     1      30.390  14.750  17.990  1.00  0.00            
ATOM     92  H44 GCD     1      30.760  13.910  18.590  1.00  0.00            
ATOM     93  O22 GCD     1      29.000  14.810  18.140  1.00  0.00            
ATOM     94  H45 GCD     1      28.730  15.150  19.000  1.00  0.00            
ATOM     95  C28 GCD     1      30.700  14.330  16.580  1.00  0.00            
ATOM     96  H46 GCD     1      30.440  13.300  16.330  1.00  0.00            
ATOM     97  O23 GCD     1      32.070  14.430  16.350  1.00  0.00            
ATOM     98  C29 GCD     1      32.640  15.770  16.560  1.00  0.00            
ATOM     99  H47 GCD     1      32.130  16.500  15.920  1.00  0.00            
ATOM    100  C30 GCD     1      34.080  15.780  16.100  1.00  0.00            
ATOM    101  H48 GCD     1      34.350  16.820  15.890  1.00  0.00            
ATOM    102  H49 GCD     1      34.110  15.350  15.090  1.00  0.00            
ATOM    103  O24 GCD     1      34.930  14.910  16.860  1.00  0.00            
ATOM    104  H50 GCD     1      35.830  14.980  16.540  1.00  0.00            
ATOM    105  O25 GCD     1      30.030  15.090  15.580  1.00  0.00            
ATOM    106  C31 GCD     1      29.350  14.410  14.550  1.00  0.00            
ATOM    107  H51 GCD     1      29.400  13.320  14.690  1.00  0.00            
ATOM    108  C32 GCD     1      27.850  14.650  14.720  1.00  0.00            
ATOM    109  H52 GCD     1      27.770  15.740  14.820  1.00  0.00            
ATOM    110  O26 GCD     1      27.480  14.080  15.900  1.00  0.00            
ATOM    111  H53 GCD     1      28.030  14.530  16.560  1.00  0.00            
ATOM    112  C33 GCD     1      27.130  14.150  13.540  1.00  0.00            
ATOM    113  H54 GCD     1      27.290  13.070  13.440  1.00  0.00            
ATOM    114  O27 GCD     1      25.670  14.360  13.600  1.00  0.00            
ATOM    115  H55 GCD     1      25.430  15.290  13.520  1.00  0.00            
ATOM    116  C34 GCD     1      27.680  14.870  12.220  1.00  0.00            
ATOM    117  H56 GCD     1      27.190  14.490  11.320  1.00  0.00            
ATOM    118  O28 GCD     1      28.980  14.460  12.030  1.00  0.00            
ATOM    119  C35 GCD     1      29.840  14.850  13.130  1.00  0.00            
ATOM    120  H57 GCD     1      30.140  15.900  13.140  1.00  0.00            
ATOM    121  C36 GCD     1      31.190  14.100  12.820  1.00  0.00            
ATOM    122  H58 GCD     1      31.000  13.020  12.800  1.00  0.00            
ATOM    123  H59 GCD     1      31.810  14.350  13.690  1.00  0.00            
ATOM    124  O29 GCD     1      31.710  14.470  11.580  1.00  0.00            
ATOM    125  H60 GCD     1      31.980  15.390  11.640  1.00  0.00            
ATOM    126  O30 GCD     1      27.470  16.270  12.440  1.00  0.00            
ATOM    127  C37 GCD     1      26.710  16.940  11.430  1.00  0.00            
ATOM    128  H61 GCD     1      26.160  16.240  10.780  1.00  0.00            
ATOM    129  C38 GCD     1      25.560  17.740  12.080  1.00  0.00            
ATOM    130  H62 GCD     1      26.090  18.440  12.730  1.00  0.00            
ATOM    131  O31 GCD     1      24.790  16.820  12.870  1.00  0.00            
ATOM    132  H63 GCD     1      24.410  16.180  12.250  1.00  0.00            
ATOM    133  C39 GCD     1      24.770  18.420  11.000  1.00  0.00            
ATOM    134  H64 GCD     1      24.280  17.590  10.470  1.00  0.00            
ATOM    135  O32 GCD     1      23.830  19.310  11.580  1.00  0.00            
ATOM    136  H65 GCD     1      23.290  18.830  12.220  1.00  0.00            
ATOM    137  C40 GCD     1      25.700  19.250  10.090  1.00  0.00            
ATOM    138  H66 GCD     1      25.120  19.550   9.210  1.00  0.00            
ATOM    139  O33 GCD     1      26.710  18.450   9.560  1.00  0.00            
ATOM    140  C41 GCD     1      27.580  17.900  10.540  1.00  0.00            
ATOM    141  H67 GCD     1      28.020  18.750  11.080  1.00  0.00            
ATOM    142  C42 GCD     1      28.580  17.100   9.700  1.00  0.00            
ATOM    143  H68 GCD     1      28.110  16.330   9.090  1.00  0.00            
ATOM    144  H69 GCD     1      29.260  16.560  10.370  1.00  0.00            
ATOM    145  O34 GCD     1      29.380  17.950   8.820  1.00  0.00            
ATOM    146  H70 GCD     1      28.770  18.580   8.410  1.00  0.00            
ATOM    147  O35 GCD     1      26.270  20.380  10.790  1.00  0.00            
ATOM    148  C43 GCD     1      26.060  21.630  10.190  1.00  0.00            
ATOM    149  H71 GCD     1      25.730  21.490   9.150  1.00  0.00            
ATOM    150  C44 GCD     1      24.890  22.360  10.740  1.00  0.00            
ATOM    151  H72 GCD     1      24.980  22.420  11.830  1.00  0.00            
ATOM    152  O36 GCD     1      23.760  21.610  10.350  1.00  0.00            
ATOM    153  H73 GCD     1      23.820  20.820  10.890  1.00  0.00            
ATOM    154  C45 GCD     1      24.800  23.720  10.120  1.00  0.00            
ATOM    155  H74 GCD     1      24.580  23.670   9.050  1.00  0.00            
ATOM    156  O37 GCD     1      23.700  24.470  10.580  1.00  0.00            
ATOM    157  H75 GCD     1      22.970  23.840  10.530  1.00  0.00            
ATOM    158  C46 GCD     1      26.070  24.480  10.340  1.00  0.00            
ATOM    159  H76 GCD     1      25.940  25.440   9.850  1.00  0.00            
ATOM    160  O38 GCD     1      26.260  24.620  11.720  1.00  0.00            
ATOM    161  O39 GCD     1      27.170  23.720   9.690  1.00  0.00            
ATOM    162  C47 GCD     1      27.450  22.390  10.200  1.00  0.00            
ATOM    163  H77 GCD     1      27.920  22.560  11.170  1.00  0.00            
ATOM    164  C48 GCD     1      28.470  21.700   9.290  1.00  0.00            
ATOM    165  H78 GCD     1      28.060  21.820   8.270  1.00  0.00            
ATOM    166  H79 GCD     1      28.540  20.680   9.680  1.00  0.00            
ATOM    167  O40 GCD     1      29.800  22.250   9.300  1.00  0.00            
ATOM    168  H80 GCD     1      29.840  23.160   9.610  1.00  0.00            
ATOM    169  C1  DB4     2      36.020  17.710  13.280  1.00  0.00            
ATOM    170  C2  DB4     2      34.740  17.030  12.700  1.00  0.00            
ATOM    171  O1  DB4     2      33.590  17.630  13.280  1.00  0.00            
ATOM    172  C3  DB4     2      32.550  17.950  12.460  1.00  0.00            
ATOM    173  O2  DB4     2      32.260  17.210  11.540  1.00  0.00            
ATOM    174  N1  DB4     2      31.650  18.800  13.150  1.00  0.00            
ATOM    175  C4  DB4     2      30.350  19.150  12.530  1.00  0.00            
ATOM    176  C5  DB4     2      29.210  19.140  13.570  1.00  0.00            
ATOM    177  C6  DB4     2      29.550  20.030  14.840  1.00  0.00            
ATOM    178  C7  DB4     2      28.620  20.300  15.780  1.00  0.00            
ATOM    179  C8  DB4     2      28.870  21.040  17.080  1.00  0.00            
ATOM    180  C9  DB4     2      29.430  22.330  16.960  1.00  0.00            
ATOM    181  C10 DB4     2      29.850  23.010  18.130  1.00  0.00            
ATOM    182  C11 DB4     2      29.510  22.490  19.390  1.00  0.00            
ATOM    183  Cl1 DB4     2      29.640  23.450  20.760  1.00  0.00            
ATOM    184  C12 DB4     2      29.020  21.200  19.470  1.00  0.00            
ATOM    185  C13 DB4     2      28.780  20.410  18.310  1.00  0.00            
ATOM    186  C14 DB4     2      28.330  18.980  18.460  1.00  0.00            
ATOM    187  C15 DB4     2      27.750  18.140  17.290  1.00  0.00            
ATOM    188  C16 DB4     2      26.720  18.890  16.410  1.00  0.00            
ATOM    189  C17 DB4     2      25.450  18.390  16.180  1.00  0.00            
ATOM    190  C18 DB4     2      24.600  19.080  15.330  1.00  0.00            
ATOM    191  C19 DB4     2      25.160  20.060  14.580  1.00  0.00            
ATOM    192  N2  DB4     2      26.440  20.500  14.730  1.00  0.00            
ATOM    193  C20 DB4     2      27.200  19.900  15.630  1.00  0.00            
ATOM    194  C21 DB4     2      31.060  20.390  15.030  1.00  0.00            
ATOM    195  C22 DB4     2      31.990  19.300  14.510  1.00  0.00            
ATOM    196  H1  DB4     2      35.750  18.740  13.520  1.00  0.00            
ATOM    197  H2  DB4     2      36.550  17.290  14.140  1.00  0.00            
ATOM    198  H3  DB4     2      36.820  17.620  12.540  1.00  0.00            
ATOM    199  H4  DB4     2      34.730  15.960  12.940  1.00  0.00            
ATOM    200  H5  DB4     2      34.890  17.200  11.630  1.00  0.00            
ATOM    201  H6  DB4     2      30.230  18.400  11.740  1.00  0.00            
ATOM    202  H7  DB4     2      30.400  20.160  12.100  1.00  0.00            
ATOM    203  H8  DB4     2      28.800  18.150  13.800  1.00  0.00            
ATOM    204  H9  DB4     2      28.460  19.740  13.050  1.00  0.00            
ATOM    205  H10 DB4     2      29.660  22.780  16.000  1.00  0.00            
ATOM    206  H11 DB4     2      30.310  23.990  18.020  1.00  0.00            
ATOM    207  H12 DB4     2      28.840  20.740  20.430  1.00  0.00            
ATOM    208  H13 DB4     2      27.490  18.990  19.170  1.00  0.00            
ATOM    209  H14 DB4     2      29.090  18.380  18.980  1.00  0.00            
ATOM    210  H15 DB4     2      27.350  17.180  17.650  1.00  0.00            
ATOM    211  H16 DB4     2      28.550  17.790  16.620  1.00  0.00            
ATOM    212  H17 DB4     2      25.110  17.470  16.650  1.00  0.00            
ATOM    213  H18 DB4     2      23.590  18.730  15.170  1.00  0.00            
ATOM    214  H19 DB4     2      24.560  20.640  13.870  1.00  0.00            
ATOM    215  H20 DB4     2      31.220  20.570  16.100  1.00  0.00            
ATOM    216  H21 DB4     2      31.290  21.350  14.570  1.00  0.00            
ATOM    217  H22 DB4     2      32.950  19.820  14.440  1.00  0.00            
ATOM    218  H23 DB4     2      32.050  18.520  15.280  1.00  0.00            
TER
ENDMDL
MODEL        1
ATOM      1  H1  GCD     1      25.990  27.270  11.470  1.00  0.00            
ATOM      2  O1  GCD     1      26.230  26.390  11.150  1.00  0.00            
ATOM      3  C1  GCD     1      27.060  25.710  12.150  1.00  0.00            
ATOM      4  H2  GCD     1      27.420  24.800  11.650  1.00  0.00            
ATOM      5  H3  GCD     1      27.880  26.370  12.470  1.00  0.00            
ATOM      6  C2  GCD     1      26.400  25.310  13.410  1.00  0.00            
ATOM      7  H4  GCD     1      27.120  24.600  13.830  1.00  0.00            
ATOM      8  C3  GCD     1      25.150  24.510  13.100  1.00  0.00            
ATOM      9  H5  GCD     1      24.500  25.160  12.500  1.00  0.00            
ATOM     10  C4  GCD     1      24.370  24.280  14.420  1.00  0.00            
ATOM     11  H6  GCD     1      24.770  23.320  14.760  1.00  0.00            
ATOM     12  O2  GCD     1      23.050  23.860  13.930  1.00  0.00            
ATOM     13  H7  GCD     1      22.790  23.240  14.620  1.00  0.00            
ATOM     14  C5  GCD     1      24.380  25.370  15.460  1.00  0.00            
ATOM     15  H8  GCD     1      23.780  26.140  14.960  1.00  0.00            
ATOM     16  O3  GCD     1      23.900  24.950  16.750  1.00  0.00            
ATOM     17  H9  GCD     1      24.310  24.090  16.860  1.00  0.00            
ATOM     18  C6  GCD     1      25.810  25.900  15.550  1.00  0.00            
ATOM     19  O4  GCD     1      26.280  26.370  14.280  1.00  0.00            
ATOM     20  H10 GCD     1      25.780  26.780  16.200  1.00  0.00            
ATOM     21  O5  GCD     1      26.610  24.900  16.120  1.00  0.00            
ATOM     22  C7  GCD     1      27.470  25.430  17.140  1.00  0.00            
ATOM     23  H11 GCD     1      27.420  26.530  17.170  1.00  0.00            
ATOM     24  C8  GCD     1      27.010  24.870  18.430  1.00  0.00            
ATOM     25  H12 GCD     1      26.960  23.780  18.300  1.00  0.00            
ATOM     26  O6  GCD     1      25.730  25.400  18.710  1.00  0.00            
ATOM     27  H13 GCD     1      25.110  24.870  18.190  1.00  0.00            
ATOM     28  C9  GCD     1      27.920  25.350  19.640  1.00  0.00            
ATOM     29  H14 GCD     1      27.830  26.440  19.670  1.00  0.00            
ATOM     30  O7  GCD     1      27.400  24.890  20.850  1.00  0.00            
ATOM     31  H15 GCD     1      26.480  25.130  20.960  1.00  0.00            
ATOM     32  C10 GCD     1      29.350  24.990  19.310  1.00  0.00            
ATOM     33  H16 GCD     1      30.060  25.530  19.940  1.00  0.00            
ATOM     34  O8  GCD     1      29.630  25.550  18.050  1.00  0.00            
ATOM     35  C11 GCD     1      28.920  25.070  16.930  1.00  0.00            
ATOM     36  H17 GCD     1      29.120  23.990  16.900  1.00  0.00            
ATOM     37  C12 GCD     1      29.630  25.710  15.670  1.00  0.00            
ATOM     38  H18 GCD     1      29.080  25.350  14.790  1.00  0.00            
ATOM     39  H19 GCD     1      30.690  25.480  15.540  1.00  0.00            
ATOM     40  O9  GCD     1      29.420  27.090  15.700  1.00  0.00            
ATOM     41  H20 GCD     1      29.810  27.340  16.550  1.00  0.00            
ATOM     42  O10 GCD     1      29.480  23.600  19.470  1.00  0.00            
ATOM     43  C13 GCD     1      30.680  23.200  20.200  1.00  0.00            
ATOM     44  H21 GCD     1      31.310  24.040  20.540  1.00  0.00            
ATOM     45  C14 GCD     1      30.230  22.580  21.570  1.00  0.00            
ATOM     46  H22 GCD     1      29.580  21.740  21.320  1.00  0.00            
ATOM     47  O11 GCD     1      29.570  23.650  22.240  1.00  0.00            
ATOM     48  H23 GCD     1      28.750  23.910  21.810  1.00  0.00            
ATOM     49  C15 GCD     1      31.480  21.970  22.250  1.00  0.00            
ATOM     50  H24 GCD     1      32.110  22.810  22.580  1.00  0.00            
ATOM     51  O12 GCD     1      31.120  21.160  23.380  1.00  0.00            
ATOM     52  H25 GCD     1      30.570  21.710  23.950  1.00  0.00            
ATOM     53  C16 GCD     1      32.240  21.070  21.260  1.00  0.00            
ATOM     54  H26 GCD     1      33.160  20.700  21.730  1.00  0.00            
ATOM     55  O13 GCD     1      32.560  21.860  20.140  1.00  0.00            
ATOM     56  C17 GCD     1      31.470  22.230  19.390  1.00  0.00            
ATOM     57  H27 GCD     1      30.820  21.410  19.040  1.00  0.00            
ATOM     58  C18 GCD     1      32.040  22.910  18.130  1.00  0.00            
ATOM     59  H28 GCD     1      32.710  23.740  18.410  1.00  0.00            
ATOM     60  H29 GCD     1      31.240  23.460  17.630  1.00  0.00            
ATOM     61  O14 GCD     1      32.610  22.000  17.110  1.00  0.00            
ATOM     62  H30 GCD     1      33.460  21.670  17.420  1.00  0.00            
ATOM     63  O15 GCD     1      31.550  19.860  20.940  1.00  0.00            
ATOM     64  C19 GCD     1      32.170  18.590  21.280  1.00  0.00            
ATOM     65  H31 GCD     1      32.840  18.600  22.150  1.00  0.00            
ATOM     66  C20 GCD     1      31.050  17.750  21.680  1.00  0.00            
ATOM     67  H32 GCD     1      30.390  17.770  20.810  1.00  0.00            
ATOM     68  O16 GCD     1      30.450  18.240  22.950  1.00  0.00            
ATOM     69  H33 GCD     1      30.540  19.190  22.820  1.00  0.00            
ATOM     70  C21 GCD     1      31.550  16.330  21.880  1.00  0.00            
ATOM     71  H34 GCD     1      32.320  16.370  22.650  1.00  0.00            
ATOM     72  O17 GCD     1      30.490  15.520  22.350  1.00  0.00            
ATOM     73  H35 GCD     1      30.080  16.050  23.050  1.00  0.00            
ATOM     74  C22 GCD     1      32.280  15.710  20.750  1.00  0.00            
ATOM     75  H36 GCD     1      32.760  14.770  21.030  1.00  0.00            
ATOM     76  O18 GCD     1      33.370  16.630  20.430  1.00  0.00            
ATOM     77  C23 GCD     1      32.890  17.970  20.070  1.00  0.00            
ATOM     78  H37 GCD     1      32.140  17.820  19.280  1.00  0.00            
ATOM     79  C24 GCD     1      34.050  18.820  19.510  1.00  0.00            
ATOM     80  H38 GCD     1      33.560  19.720  19.110  1.00  0.00            
ATOM     81  H39 GCD     1      34.480  18.220  18.690  1.00  0.00            
ATOM     82  O19 GCD     1      35.110  19.180  20.390  1.00  0.00            
ATOM     83  H40 GCD     1      35.640  19.910  20.060  1.00  0.00            
ATOM     84  O20 GCD     1      31.460  15.550  19.590  1.00  0.00            
ATOM     85  C25 GCD     1      31.850  14.350  18.960  1.00  0.00            
ATOM     86  H41 GCD     1      32.800  13.930  19.310  1.00  0.00            
ATOM     87  C26 GCD     1      30.640  13.470  19.190  1.00  0.00            
ATOM     88  H42 GCD     1      29.730  14.050  18.990  1.00  0.00            
ATOM     89  O21 GCD     1      30.580  13.170  20.580  1.00  0.00            
ATOM     90  H43 GCD     1      30.270  13.990  20.980  1.00  0.00            
ATOM     91  C27 GCD     1      30.710  12.250  18.280  1.00  0.00            
ATOM     92  H44 GCD     1      31.600  11.710  18.620  1.00  0.00            
ATOM     93  O22 GCD     1      29.570  11.430  18.470  1.00  0.00            
ATOM     94  H45 GCD     1      29.660  10.620  17.970  1.00  0.00            
ATOM     95  C28 GCD     1      30.910  12.670  16.850  1.00  0.00            
ATOM     96  H46 GCD     1      31.210  11.900  16.140  1.00  0.00            
ATOM     97  O23 GCD     1      32.080  13.450  16.840  1.00  0.00            
ATOM     98  C29 GCD     1      31.970  14.670  17.500  1.00  0.00            
ATOM     99  H47 GCD     1      31.030  15.180  17.230  1.00  0.00            
ATOM    100  C30 GCD     1      33.130  15.630  17.120  1.00  0.00            
ATOM    101  H48 GCD     1      33.090  16.550  17.720  1.00  0.00            
ATOM    102  H49 GCD     1      32.900  15.910  16.090  1.00  0.00            
ATOM    103  O24 GCD     1      34.430  15.130  17.190  1.00  0.00            
ATOM    104  H50 GCD     1      34.820  15.310  18.050  1.00  0.00            
ATOM    105  O25 GCD     1      29.790  13.480  16.460  1.00  0.00            
ATOM    106  C31 GCD     1      29.080  13.010  15.260  1.00  0.00            
ATOM    107  H51 GCD     1      29.270  11.950  15.030  1.00  0.00            
ATOM    108  C32 GCD     1      27.600  13.100  15.540  1.00  0.00            
ATOM    109  H52 GCD     1      27.430  14.130  15.870  1.00  0.00            
ATOM    110  O26 GCD     1      27.200  12.170  16.640  1.00  0.00            
ATOM    111  H53 GCD     1      27.870  12.260  17.320  1.00  0.00            
ATOM    112  C33 GCD     1      26.710  12.920  14.270  1.00  0.00            
ATOM    113  H54 GCD     1      26.640  11.870  13.950  1.00  0.00            
ATOM    114  O27 GCD     1      25.410  13.300  14.510  1.00  0.00            
ATOM    115  H55 GCD     1      25.220  14.150  14.090  1.00  0.00            
ATOM    116  C34 GCD     1      27.250  13.630  13.090  1.00  0.00            
ATOM    117  H56 GCD     1      26.890  13.160  12.170  1.00  0.00            
ATOM    118  O28 GCD     1      28.630  13.420  13.040  1.00  0.00            
ATOM    119  C35 GCD     1      29.420  13.890  14.090  1.00  0.00            
ATOM    120  H57 GCD     1      29.140  14.930  14.290  1.00  0.00            
ATOM    121  C36 GCD     1      30.910  13.770  13.610  1.00  0.00            
ATOM    122  H58 GCD     1      31.210  12.740  13.380  1.00  0.00            
ATOM    123  H59 GCD     1      31.680  14.070  14.320  1.00  0.00            
ATOM    124  O29 GCD     1      31.160  14.700  12.510  1.00  0.00            
ATOM    125  H60 GCD     1      30.540  14.430  11.830  1.00  0.00            
ATOM    126  O30 GCD     1      27.020  15.070  13.210  1.00  0.00            
ATOM    127  C37 GCD     1      26.220  15.620  12.100  1.00  0.00            
ATOM    128  H61 GCD     1      26.030  14.850  11.350  1.00  0.00            
ATOM    129  C38 GCD     1      24.920  16.230  12.610  1.00  0.00            
ATOM    130  H62 GCD     1      25.240  16.980  13.350  1.00  0.00            
ATOM    131  O31 GCD     1      24.140  15.170  13.220  1.00  0.00            
ATOM    132  H63 GCD     1      23.220  15.450  13.280  1.00  0.00            
ATOM    133  C39 GCD     1      24.160  16.920  11.520  1.00  0.00            
ATOM    134  H64 GCD     1      23.740  16.120  10.890  1.00  0.00            
ATOM    135  O32 GCD     1      23.060  17.690  11.930  1.00  0.00            
ATOM    136  H65 GCD     1      22.370  17.120  12.290  1.00  0.00            
ATOM    137  C40 GCD     1      25.010  17.890  10.690  1.00  0.00            
ATOM    138  H66 GCD     1      24.530  18.260   9.780  1.00  0.00            
ATOM    139  O33 GCD     1      26.210  17.150  10.290  1.00  0.00            
ATOM    140  C41 GCD     1      27.090  16.660  11.370  1.00  0.00            
ATOM    141  H67 GCD     1      27.370  17.490  12.030  1.00  0.00            
ATOM    142  C42 GCD     1      28.330  16.100  10.800  1.00  0.00            
ATOM    143  H68 GCD     1      28.210  15.220  10.160  1.00  0.00            
ATOM    144  H69 GCD     1      29.070  15.890  11.580  1.00  0.00            
ATOM    145  O34 GCD     1      28.950  17.080   9.950  1.00  0.00            
ATOM    146  H70 GCD     1      28.430  17.080   9.140  1.00  0.00            
ATOM    147  O35 GCD     1      25.480  18.970  11.430  1.00  0.00            
ATOM    148  C43 GCD     1      25.460  20.230  10.820  1.00  0.00            
ATOM    149  H71 GCD     1      25.610  20.080   9.740  1.00  0.00            
ATOM    150  C44 GCD     1      24.120  21.010  11.190  1.00  0.00            
ATOM    151  H72 GCD     1      24.120  21.050  12.280  1.00  0.00            
ATOM    152  O36 GCD     1      22.860  20.340  10.830  1.00  0.00            
ATOM    153  H73 GCD     1      22.980  19.440  11.160  1.00  0.00            
ATOM    154  C45 GCD     1      24.140  22.490  10.580  1.00  0.00            
ATOM    155  H74 GCD     1      24.050  22.410   9.490  1.00  0.00            
ATOM    156  O37 GCD     1      23.050  23.240  11.030  1.00  0.00            
ATOM    157  H75 GCD     1      23.190  23.390  11.970  1.00  0.00            
ATOM    158  C46 GCD     1      25.400  23.180  11.000  1.00  0.00            
ATOM    159  H76 GCD     1      25.550  24.150  10.530  1.00  0.00            
ATOM    160  O38 GCD     1      25.460  23.280  12.450  1.00  0.00            
ATOM    161  O39 GCD     1      26.540  22.360  10.740  1.00  0.00            
ATOM    162  C47 GCD     1      26.680  21.050  11.230  1.00  0.00            
ATOM    163  H77 GCD     1      26.820  21.080  12.310  1.00  0.00            
ATOM    164  C48 GCD     1      27.910  20.400  10.570  1.00  0.00            
ATOM    165  H78 GCD     1      27.830  20.480   9.480  1.00  0.00            
ATOM    166  H79 GCD     1      28.010  19.340  10.820  1.00  0.00            
ATOM    167  O40 GCD     1      29.080  21.100  10.950  1.00  0.00            
ATOM    168  H80 GCD     1      29.520  21.470  10.180  1.00  0.00            
ATOM    169  C1  DB4     2      35.200  18.300  14.880  1.00  0.00            
ATOM    170  C2  DB4     2      34.300  18.760  13.690  1.00  0.00            
ATOM    171  O1  DB4     2      33.080  18.950  14.350  1.00  0.00            
ATOM    172  C3  DB4     2      31.880  19.000  13.600  1.00  0.00            
ATOM    173  O2  DB4     2      31.810  18.870  12.380  1.00  0.00            
ATOM    174  N1  DB4     2      30.770  19.090  14.400  1.00  0.00            
ATOM    175  C4  DB4     2      29.340  18.910  13.980  1.00  0.00            
ATOM    176  C5  DB4     2      28.490  18.050  14.950  1.00  0.00            
ATOM    177  C6  DB4     2      28.520  18.610  16.350  1.00  0.00            
ATOM    178  C7  DB4     2      27.650  18.300  17.360  1.00  0.00            
ATOM    179  C8  DB4     2      27.730  18.740  18.810  1.00  0.00            
ATOM    180  C9  DB4     2      27.640  20.150  18.960  1.00  0.00            
ATOM    181  C10 DB4     2      27.390  20.600  20.250  1.00  0.00            
ATOM    182  C11 DB4     2      27.510  19.720  21.350  1.00  0.00            
ATOM    183  Cl1 DB4     2      27.510  20.300  22.970  1.00  0.00            
ATOM    184  C12 DB4     2      27.620  18.340  21.150  1.00  0.00            
ATOM    185  C13 DB4     2      27.720  17.790  19.880  1.00  0.00            
ATOM    186  C14 DB4     2      27.790  16.330  19.750  1.00  0.00            
ATOM    187  C15 DB4     2      27.730  15.600  18.420  1.00  0.00            
ATOM    188  C16 DB4     2      26.520  16.150  17.710  1.00  0.00            
ATOM    189  C17 DB4     2      25.380  15.280  17.430  1.00  0.00            
ATOM    190  C18 DB4     2      24.370  15.870  16.660  1.00  0.00            
ATOM    191  C19 DB4     2      24.400  17.210  16.210  1.00  0.00            
ATOM    192  N2  DB4     2      25.430  18.000  16.560  1.00  0.00            
ATOM    193  C20 DB4     2      26.530  17.420  17.120  1.00  0.00            
ATOM    194  C21 DB4     2      29.640  19.590  16.620  1.00  0.00            
ATOM    195  C22 DB4     2      30.900  19.340  15.830  1.00  0.00            
ATOM    196  H1  DB4     2      36.260  18.280  14.630  1.00  0.00            
ATOM    197  H2  DB4     2      35.280  19.000  15.720  1.00  0.00            
ATOM    198  H3  DB4     2      34.860  17.300  15.210  1.00  0.00            
ATOM    199  H4  DB4     2      34.170  17.990  12.920  1.00  0.00            
ATOM    200  H5  DB4     2      34.570  19.710  13.220  1.00  0.00            
ATOM    201  H6  DB4     2      29.370  18.270  13.080  1.00  0.00            
ATOM    202  H7  DB4     2      28.960  19.920  13.780  1.00  0.00            
ATOM    203  H8  DB4     2      28.910  17.050  15.100  1.00  0.00            
ATOM    204  H9  DB4     2      27.450  17.980  14.630  1.00  0.00            
ATOM    205  H10 DB4     2      27.420  20.860  18.170  1.00  0.00            
ATOM    206  H11 DB4     2      27.130  21.630  20.480  1.00  0.00            
ATOM    207  H12 DB4     2      27.700  17.690  22.020  1.00  0.00            
ATOM    208  H13 DB4     2      27.080  15.810  20.390  1.00  0.00            
ATOM    209  H14 DB4     2      28.810  16.110  20.070  1.00  0.00            
ATOM    210  H15 DB4     2      27.570  14.520  18.590  1.00  0.00            
ATOM    211  H16 DB4     2      28.670  15.600  17.870  1.00  0.00            
ATOM    212  H17 DB4     2      25.390  14.250  17.750  1.00  0.00            
ATOM    213  H18 DB4     2      23.490  15.260  16.460  1.00  0.00            
ATOM    214  H19 DB4     2      23.550  17.700  15.740  1.00  0.00            
ATOM    215  H20 DB4     2      29.900  19.600  17.680  1.00  0.00            
ATOM    216  H21 DB4     2      29.330  20.610  16.390  1.00  0.00            
ATOM    217  H22 DB4     2      31.590  20.160  16.060  1.00  0.00            
ATOM    218  H23 DB4     2      31.400  18.460  16.260  1.00  0.00            
TER
ENDMDL
MODEL        1
ATOM      1  H1  GCD     1      23.540  21.190  11.220  1.00  0.00            
ATOM      2  O1  GCD     1      23.350  20.700  12.030  1.00  0.00            
ATOM      3  C1  GCD     1      21.930  20.710  12.080  1.00  0.00            
ATOM      4  H2  GCD     1      21.530  20.680  11.060  1.00  0.00            
ATOM      5  H3  GCD     1      21.640  19.760  12.550  1.00  0.00            
ATOM      6  C2  GCD     1      21.330  21.950  12.820  1.00  0.00            
ATOM      7  H4  GCD     1      21.680  21.770  13.840  1.00  0.00            
ATOM      8  C3  GCD     1      19.730  21.930  12.890  1.00  0.00            
ATOM      9  H5  GCD     1      19.440  22.190  11.860  1.00  0.00            
ATOM     10  C4  GCD     1      19.300  23.070  13.850  1.00  0.00            
ATOM     11  H6  GCD     1      19.770  22.980  14.830  1.00  0.00            
ATOM     12  O2  GCD     1      17.860  23.100  13.990  1.00  0.00            
ATOM     13  H7  GCD     1      17.430  23.410  13.180  1.00  0.00            
ATOM     14  C5  GCD     1      19.810  24.330  13.190  1.00  0.00            
ATOM     15  H8  GCD     1      19.410  24.370  12.170  1.00  0.00            
ATOM     16  O3  GCD     1      19.400  25.410  13.900  1.00  0.00            
ATOM     17  H9  GCD     1      18.450  25.540  13.770  1.00  0.00            
ATOM     18  C6  GCD     1      21.370  24.360  13.050  1.00  0.00            
ATOM     19  O4  GCD     1      21.750  23.220  12.280  1.00  0.00            
ATOM     20  H10 GCD     1      21.710  25.230  12.490  1.00  0.00            
ATOM     21  O5  GCD     1      21.990  24.310  14.270  1.00  0.00            
ATOM     22  C7  GCD     1      22.510  25.580  14.730  1.00  0.00            
ATOM     23  H11 GCD     1      22.120  26.450  14.180  1.00  0.00            
ATOM     24  C8  GCD     1      22.120  25.690  16.170  1.00  0.00            
ATOM     25  H12 GCD     1      22.240  24.730  16.690  1.00  0.00            
ATOM     26  O6  GCD     1      20.670  26.080  16.170  1.00  0.00            
ATOM     27  H13 GCD     1      20.350  25.660  15.360  1.00  0.00            
ATOM     28  C9  GCD     1      23.030  26.640  16.930  1.00  0.00            
ATOM     29  H14 GCD     1      22.650  27.630  16.630  1.00  0.00            
ATOM     30  O7  GCD     1      22.810  26.540  18.350  1.00  0.00            
ATOM     31  H15 GCD     1      22.080  25.960  18.570  1.00  0.00            
ATOM     32  C10 GCD     1      24.520  26.540  16.580  1.00  0.00            
ATOM     33  H16 GCD     1      25.050  27.340  17.110  1.00  0.00            
ATOM     34  O8  GCD     1      24.620  26.760  15.190  1.00  0.00            
ATOM     35  C11 GCD     1      24.020  25.660  14.460  1.00  0.00            
ATOM     36  H17 GCD     1      24.520  24.740  14.800  1.00  0.00            
ATOM     37  C12 GCD     1      24.480  26.000  13.050  1.00  0.00            
ATOM     38  H18 GCD     1      24.260  25.180  12.350  1.00  0.00            
ATOM     39  H19 GCD     1      25.580  26.080  13.020  1.00  0.00            
ATOM     40  O9  GCD     1      23.850  27.190  12.500  1.00  0.00            
ATOM     41  H20 GCD     1      24.160  28.000  12.920  1.00  0.00            
ATOM     42  O10 GCD     1      25.140  25.270  16.950  1.00  0.00            
ATOM     43  C13 GCD     1      26.370  25.270  17.730  1.00  0.00            
ATOM     44  H21 GCD     1      26.990  26.150  17.510  1.00  0.00            
ATOM     45  C14 GCD     1      25.930  25.280  19.240  1.00  0.00            
ATOM     46  H22 GCD     1      25.200  24.480  19.380  1.00  0.00            
ATOM     47  O11 GCD     1      25.420  26.630  19.570  1.00  0.00            
ATOM     48  H23 GCD     1      24.490  26.610  19.350  1.00  0.00            
ATOM     49  C15 GCD     1      27.180  24.990  20.100  1.00  0.00            
ATOM     50  H24 GCD     1      27.950  25.760  20.010  1.00  0.00            
ATOM     51  O12 GCD     1      26.860  24.850  21.480  1.00  0.00            
ATOM     52  H25 GCD     1      26.430  25.690  21.690  1.00  0.00            
ATOM     53  C16 GCD     1      27.910  23.730  19.620  1.00  0.00            
ATOM     54  H26 GCD     1      28.830  23.500  20.150  1.00  0.00            
ATOM     55  O13 GCD     1      28.310  23.960  18.260  1.00  0.00            
ATOM     56  C17 GCD     1      27.180  24.040  17.330  1.00  0.00            
ATOM     57  H27 GCD     1      26.650  23.080  17.360  1.00  0.00            
ATOM     58  C18 GCD     1      27.790  24.270  15.990  1.00  0.00            
ATOM     59  H28 GCD     1      28.450  25.150  15.990  1.00  0.00            
ATOM     60  H29 GCD     1      26.950  24.360  15.290  1.00  0.00            
ATOM     61  O14 GCD     1      28.600  23.190  15.510  1.00  0.00            
ATOM     62  H30 GCD     1      29.360  23.250  16.100  1.00  0.00            
ATOM     63  O15 GCD     1      27.170  22.520  19.690  1.00  0.00            
ATOM     64  C19 GCD     1      27.790  21.600  20.620  1.00  0.00            
ATOM     65  H31 GCD     1      28.640  21.950  21.230  1.00  0.00            
ATOM     66  C20 GCD     1      26.790  21.130  21.660  1.00  0.00            
ATOM     67  H32 GCD     1      25.870  20.860  21.120  1.00  0.00            
ATOM     68  O16 GCD     1      26.530  22.170  22.610  1.00  0.00            
ATOM     69  H33 GCD     1      26.370  23.060  22.270  1.00  0.00            
ATOM     70  C21 GCD     1      27.250  19.900  22.500  1.00  0.00            
ATOM     71  H34 GCD     1      28.200  20.170  22.990  1.00  0.00            
ATOM     72  O17 GCD     1      26.300  19.360  23.350  1.00  0.00            
ATOM     73  H35 GCD     1      26.340  18.420  23.130  1.00  0.00            
ATOM     74  C22 GCD     1      27.620  18.810  21.490  1.00  0.00            
ATOM     75  H36 GCD     1      28.210  18.000  21.940  1.00  0.00            
ATOM     76  O18 GCD     1      28.510  19.270  20.430  1.00  0.00            
ATOM     77  C23 GCD     1      28.190  20.470  19.700  1.00  0.00            
ATOM     78  H37 GCD     1      27.340  20.190  19.070  1.00  0.00            
ATOM     79  C24 GCD     1      29.370  20.790  18.690  1.00  0.00            
ATOM     80  H38 GCD     1      30.200  21.260  19.240  1.00  0.00            
ATOM     81  H39 GCD     1      29.070  21.540  17.950  1.00  0.00            
ATOM     82  O19 GCD     1      29.780  19.630  17.960  1.00  0.00            
ATOM     83  H40 GCD     1      30.180  19.980  17.160  1.00  0.00            
ATOM     84  O20 GCD     1      26.450  18.200  20.870  1.00  0.00            
ATOM     85  C25 GCD     1      26.440  16.780  20.910  1.00  0.00            
ATOM     86  H41 GCD     1      27.480  16.450  20.990  1.00  0.00            
ATOM     87  C26 GCD     1      25.710  16.240  22.170  1.00  0.00            
ATOM     88  H42 GCD     1      24.690  16.640  22.120  1.00  0.00            
ATOM     89  O21 GCD     1      26.390  16.640  23.420  1.00  0.00            
ATOM     90  H43 GCD     1      25.870  16.200  24.110  1.00  0.00            
ATOM     91  C27 GCD     1      25.430  14.730  22.230  1.00  0.00            
ATOM     92  H44 GCD     1      26.340  14.170  22.460  1.00  0.00            
ATOM     93  O22 GCD     1      24.540  14.430  23.250  1.00  0.00            
ATOM     94  H45 GCD     1      23.600  14.430  23.010  1.00  0.00            
ATOM     95  C28 GCD     1      24.950  14.310  20.780  1.00  0.00            
ATOM     96  H46 GCD     1      25.120  13.230  20.740  1.00  0.00            
ATOM     97  O23 GCD     1      25.720  14.860  19.680  1.00  0.00            
ATOM     98  C29 GCD     1      25.810  16.260  19.580  1.00  0.00            
ATOM     99  H47 GCD     1      24.810  16.700  19.500  1.00  0.00            
ATOM    100  C30 GCD     1      26.680  16.580  18.380  1.00  0.00            
ATOM    101  H48 GCD     1      27.710  16.220  18.560  1.00  0.00            
ATOM    102  H49 GCD     1      26.850  17.650  18.230  1.00  0.00            
ATOM    103  O24 GCD     1      26.220  16.030  17.210  1.00  0.00            
ATOM    104  H50 GCD     1      25.270  16.140  17.140  1.00  0.00            
ATOM    105  O25 GCD     1      23.510  14.610  20.550  1.00  0.00            
ATOM    106  C31 GCD     1      22.670  13.440  20.490  1.00  0.00            
ATOM    107  H51 GCD     1      22.980  12.550  21.040  1.00  0.00            
ATOM    108  C32 GCD     1      21.420  13.970  21.150  1.00  0.00            
ATOM    109  H52 GCD     1      21.210  15.020  20.890  1.00  0.00            
ATOM    110  O26 GCD     1      21.660  13.980  22.560  1.00  0.00            
ATOM    111  H53 GCD     1      20.880  14.400  22.940  1.00  0.00            
ATOM    112  C33 GCD     1      20.180  13.190  20.940  1.00  0.00            
ATOM    113  H54 GCD     1      20.350  12.230  21.450  1.00  0.00            
ATOM    114  O27 GCD     1      18.980  13.820  21.480  1.00  0.00            
ATOM    115  H55 GCD     1      18.570  14.350  20.800  1.00  0.00            
ATOM    116  C34 GCD     1      20.020  12.940  19.420  1.00  0.00            
ATOM    117  H56 GCD     1      19.150  12.310  19.210  1.00  0.00            
ATOM    118  O28 GCD     1      21.150  12.240  18.980  1.00  0.00            
ATOM    119  C35 GCD     1      22.300  13.150  19.030  1.00  0.00            
ATOM    120  H57 GCD     1      22.070  14.110  18.550  1.00  0.00            
ATOM    121  C36 GCD     1      23.490  12.620  18.210  1.00  0.00            
ATOM    122  H58 GCD     1      23.790  11.610  18.520  1.00  0.00            
ATOM    123  H59 GCD     1      24.400  13.200  18.380  1.00  0.00            
ATOM    124  O29 GCD     1      23.270  12.550  16.820  1.00  0.00            
ATOM    125  H60 GCD     1      23.860  11.870  16.470  1.00  0.00            
ATOM    126  O30 GCD     1      19.770  14.170  18.740  1.00  0.00            
ATOM    127  C37 GCD     1      18.710  14.140  17.730  1.00  0.00            
ATOM    128  H61 GCD     1      18.270  13.140  17.840  1.00  0.00            
ATOM    129  C38 GCD     1      17.760  15.330  17.910  1.00  0.00            
ATOM    130  H62 GCD     1      18.330  16.260  18.010  1.00  0.00            
ATOM    131  O31 GCD     1      17.160  15.150  19.180  1.00  0.00            
ATOM    132  H63 GCD     1      17.000  14.200  19.290  1.00  0.00            
ATOM    133  C39 GCD     1      16.730  15.500  16.800  1.00  0.00            
ATOM    134  H64 GCD     1      16.070  14.630  16.790  1.00  0.00            
ATOM    135  O32 GCD     1      15.880  16.650  16.840  1.00  0.00            
ATOM    136  H65 GCD     1      16.080  17.150  16.040  1.00  0.00            
ATOM    137  C40 GCD     1      17.470  15.480  15.530  1.00  0.00            
ATOM    138  H66 GCD     1      16.690  15.410  14.760  1.00  0.00            
ATOM    139  O33 GCD     1      18.210  14.280  15.410  1.00  0.00            
ATOM    140  C41 GCD     1      19.330  14.180  16.330  1.00  0.00            
ATOM    141  H67 GCD     1      19.930  15.090  16.240  1.00  0.00            
ATOM    142  C42 GCD     1      20.120  12.940  15.910  1.00  0.00            
ATOM    143  H68 GCD     1      21.020  12.750  16.510  1.00  0.00            
ATOM    144  H69 GCD     1      20.520  13.180  14.920  1.00  0.00            
ATOM    145  O34 GCD     1      19.290  11.800  15.920  1.00  0.00            
ATOM    146  H70 GCD     1      18.420  12.180  15.750  1.00  0.00            
ATOM    147  O35 GCD     1      18.310  16.650  15.220  1.00  0.00            
ATOM    148  C43 GCD     1      18.150  17.310  14.060  1.00  0.00            
ATOM    149  H71 GCD     1      17.710  16.750  13.220  1.00  0.00            
ATOM    150  C44 GCD     1      17.250  18.560  14.270  1.00  0.00            
ATOM    151  H72 GCD     1      17.630  19.210  15.060  1.00  0.00            
ATOM    152  O36 GCD     1      15.980  18.140  14.620  1.00  0.00            
ATOM    153  H73 GCD     1      15.430  18.940  14.590  1.00  0.00            
ATOM    154  C45 GCD     1      17.270  19.500  13.050  1.00  0.00            
ATOM    155  H74 GCD     1      16.730  19.070  12.200  1.00  0.00            
ATOM    156  O37 GCD     1      16.590  20.690  13.410  1.00  0.00            
ATOM    157  H75 GCD     1      17.190  21.400  13.640  1.00  0.00            
ATOM    158  C46 GCD     1      18.650  19.770  12.570  1.00  0.00            
ATOM    159  H76 GCD     1      18.550  20.150  11.550  1.00  0.00            
ATOM    160  O38 GCD     1      19.310  20.650  13.410  1.00  0.00            
ATOM    161  O39 GCD     1      19.440  18.560  12.400  1.00  0.00            
ATOM    162  C47 GCD     1      19.510  17.720  13.540  1.00  0.00            
ATOM    163  H77 GCD     1      20.140  18.190  14.300  1.00  0.00            
ATOM    164  C48 GCD     1      20.380  16.530  13.160  1.00  0.00            
ATOM    165  H78 GCD     1      19.840  15.850  12.490  1.00  0.00            
ATOM    166  H79 GCD     1      20.640  16.060  14.110  1.00  0.00            
ATOM    167  O40 GCD     1      21.620  16.930  12.620  1.00  0.00            
ATOM    168  H80 GCD     1      21.380  17.360  11.790  1.00  0.00            
ATOM    169  C1  DB4     2      26.520  22.880  11.420  1.00  0.00            
ATOM    170  C2  DB4     2      27.300  22.260  12.630  1.00  0.00            
ATOM    171  O1  DB4     2      26.360  21.920  13.600  1.00  0.00            
ATOM    172  C3  DB4     2      26.630  20.990  14.510  1.00  0.00            
ATOM    173  O2  DB4     2      27.660  20.270  14.440  1.00  0.00            
ATOM    174  N1  DB4     2      25.700  20.960  15.560  1.00  0.00            
ATOM    175  C4  DB4     2      24.500  21.830  15.480  1.00  0.00            
ATOM    176  C5  DB4     2      23.270  21.210  16.120  1.00  0.00            
ATOM    177  C6  DB4     2      23.490  20.700  17.570  1.00  0.00            
ATOM    178  C7  DB4     2      22.510  20.360  18.400  1.00  0.00            
ATOM    179  C8  DB4     2      22.680  19.780  19.750  1.00  0.00            
ATOM    180  C9  DB4     2      23.280  20.540  20.820  1.00  0.00            
ATOM    181  C10 DB4     2      23.390  20.040  22.110  1.00  0.00            
ATOM    182  C11 DB4     2      22.870  18.810  22.430  1.00  0.00            
ATOM    183  Cl1 DB4     2      22.840  18.180  24.030  1.00  0.00            
ATOM    184  C12 DB4     2      22.320  17.990  21.440  1.00  0.00            
ATOM    185  C13 DB4     2      22.080  18.500  20.090  1.00  0.00            
ATOM    186  C14 DB4     2      21.400  17.540  19.140  1.00  0.00            
ATOM    187  C15 DB4     2      21.050  18.050  17.760  1.00  0.00            
ATOM    188  C16 DB4     2      20.290  19.390  17.670  1.00  0.00            
ATOM    189  C17 DB4     2      18.980  19.510  17.210  1.00  0.00            
ATOM    190  C18 DB4     2      18.510  20.810  17.140  1.00  0.00            
ATOM    191  C19 DB4     2      19.370  21.900  17.360  1.00  0.00            
ATOM    192  N2  DB4     2      20.600  21.830  17.840  1.00  0.00            
ATOM    193  C20 DB4     2      21.040  20.550  18.030  1.00  0.00            
ATOM    194  C21 DB4     2      24.920  20.290  17.890  1.00  0.00            
ATOM    195  C22 DB4     2      25.710  20.000  16.640  1.00  0.00            
ATOM    196  H1  DB4     2      26.130  23.850  11.770  1.00  0.00            
ATOM    197  H2  DB4     2      27.150  23.140  10.560  1.00  0.00            
ATOM    198  H3  DB4     2      25.720  22.180  11.180  1.00  0.00            
ATOM    199  H4  DB4     2      28.190  22.820  12.940  1.00  0.00            
ATOM    200  H5  DB4     2      27.800  21.350  12.270  1.00  0.00            
ATOM    201  H6  DB4     2      24.270  22.280  14.510  1.00  0.00            
ATOM    202  H7  DB4     2      24.780  22.670  16.140  1.00  0.00            
ATOM    203  H8  DB4     2      22.910  20.310  15.620  1.00  0.00            
ATOM    204  H9  DB4     2      22.490  21.990  16.140  1.00  0.00            
ATOM    205  H10 DB4     2      23.700  21.500  20.540  1.00  0.00            
ATOM    206  H11 DB4     2      23.830  20.570  22.960  1.00  0.00            
ATOM    207  H12 DB4     2      22.060  16.970  21.720  1.00  0.00            
ATOM    208  H13 DB4     2      20.390  17.420  19.550  1.00  0.00            
ATOM    209  H14 DB4     2      21.960  16.600  18.990  1.00  0.00            
ATOM    210  H15 DB4     2      20.430  17.290  17.270  1.00  0.00            
ATOM    211  H16 DB4     2      21.970  18.040  17.180  1.00  0.00            
ATOM    212  H17 DB4     2      18.380  18.600  17.110  1.00  0.00            
ATOM    213  H18 DB4     2      17.460  20.910  16.890  1.00  0.00            
ATOM    214  H19 DB4     2      19.070  22.920  17.130  1.00  0.00            
ATOM    215  H20 DB4     2      24.980  19.410  18.540  1.00  0.00            
ATOM    216  H21 DB4     2      25.400  21.140  18.390  1.00  0.00            
ATOM    217  H22 DB4     2      26.750  19.940  16.970  1.00  0.00            
ATOM    218  H23 DB4     2      25.520  18.970  16.310  1.00  0.00            
TER
ENDMDL
MODEL        1
ATOM      1  H1  GCD     1      39.300  19.940  17.020  1.00  0.00            
ATOM      2  O1  GCD     1      38.930  19.140  17.420  1.00  0.00            
ATOM      3  C1  GCD     1      37.650  19.570  17.870  1.00  0.00            
ATOM      4  H2  GCD     1      37.020  18.690  18.080  1.00  0.00            
ATOM      5  H3  GCD     1      37.730  20.000  18.880  1.00  0.00            
ATOM      6  C2  GCD     1      36.950  20.560  16.940  1.00  0.00            
ATOM      7  H4  GCD     1      35.960  20.830  17.330  1.00  0.00            
ATOM      8  C3  GCD     1      36.820  20.100  15.510  1.00  0.00            
ATOM      9  H5  GCD     1      37.820  19.800  15.180  1.00  0.00            
ATOM     10  C4  GCD     1      36.330  21.220  14.570  1.00  0.00            
ATOM     11  H6  GCD     1      35.280  21.310  14.860  1.00  0.00            
ATOM     12  O2  GCD     1      36.360  20.750  13.210  1.00  0.00            
ATOM     13  H7  GCD     1      37.280  20.880  12.950  1.00  0.00            
ATOM     14  C5  GCD     1      37.230  22.400  14.760  1.00  0.00            
ATOM     15  H8  GCD     1      38.200  22.130  14.330  1.00  0.00            
ATOM     16  O3  GCD     1      36.670  23.530  14.100  1.00  0.00            
ATOM     17  H9  GCD     1      36.210  24.040  14.780  1.00  0.00            
ATOM     18  C6  GCD     1      37.390  22.780  16.270  1.00  0.00            
ATOM     19  O4  GCD     1      37.770  21.620  16.970  1.00  0.00            
ATOM     20  H10 GCD     1      38.160  23.530  16.480  1.00  0.00            
ATOM     21  O5  GCD     1      36.120  23.070  16.830  1.00  0.00            
ATOM     22  C7  GCD     1      36.170  24.280  17.570  1.00  0.00            
ATOM     23  H11 GCD     1      37.060  24.890  17.380  1.00  0.00            
ATOM     24  C8  GCD     1      35.100  25.080  17.060  1.00  0.00            
ATOM     25  H12 GCD     1      34.110  24.630  17.150  1.00  0.00            
ATOM     26  O6  GCD     1      35.390  25.520  15.730  1.00  0.00            
ATOM     27  H13 GCD     1      34.690  26.130  15.490  1.00  0.00            
ATOM     28  C9  GCD     1      35.000  26.480  17.860  1.00  0.00            
ATOM     29  H14 GCD     1      36.010  26.910  17.820  1.00  0.00            
ATOM     30  O7  GCD     1      33.880  27.370  17.380  1.00  0.00            
ATOM     31  H15 GCD     1      34.000  28.250  17.750  1.00  0.00            
ATOM     32  C10 GCD     1      34.750  26.130  19.320  1.00  0.00            
ATOM     33  H16 GCD     1      34.680  26.970  20.020  1.00  0.00            
ATOM     34  O8  GCD     1      35.760  25.210  19.860  1.00  0.00            
ATOM     35  C11 GCD     1      35.980  23.950  19.100  1.00  0.00            
ATOM     36  H17 GCD     1      35.100  23.330  19.280  1.00  0.00            
ATOM     37  C12 GCD     1      37.090  23.200  19.750  1.00  0.00            
ATOM     38  H18 GCD     1      37.190  22.230  19.230  1.00  0.00            
ATOM     39  H19 GCD     1      36.900  23.030  20.820  1.00  0.00            
ATOM     40  O9  GCD     1      38.330  23.890  19.700  1.00  0.00            
ATOM     41  H20 GCD     1      38.210  24.620  20.320  1.00  0.00            
ATOM     42  O10 GCD     1      33.430  25.530  19.460  1.00  0.00            
ATOM     43  C13 GCD     1      32.600  26.240  20.390  1.00  0.00            
ATOM     44  H21 GCD     1      33.100  27.070  20.900  1.00  0.00            
ATOM     45  C14 GCD     1      31.360  26.800  19.710  1.00  0.00            
ATOM     46  H22 GCD     1      30.900  25.950  19.180  1.00  0.00            
ATOM     47  O11 GCD     1      31.730  27.850  18.760  1.00  0.00            
ATOM     48  H23 GCD     1      32.550  27.560  18.340  1.00  0.00            
ATOM     49  C15 GCD     1      30.390  27.390  20.650  1.00  0.00            
ATOM     50  H24 GCD     1      30.820  28.310  21.070  1.00  0.00            
ATOM     51  O12 GCD     1      29.180  27.930  20.020  1.00  0.00            
ATOM     52  H25 GCD     1      29.510  28.390  19.240  1.00  0.00            
ATOM     53  C16 GCD     1      30.040  26.510  21.820  1.00  0.00            
ATOM     54  H26 GCD     1      29.360  27.120  22.420  1.00  0.00            
ATOM     55  O13 GCD     1      31.280  26.010  22.460  1.00  0.00            
ATOM     56  C17 GCD     1      32.210  25.330  21.560  1.00  0.00            
ATOM     57  H27 GCD     1      31.790  24.400  21.170  1.00  0.00            
ATOM     58  C18 GCD     1      33.510  25.010  22.300  1.00  0.00            
ATOM     59  H28 GCD     1      33.990  25.960  22.550  1.00  0.00            
ATOM     60  H29 GCD     1      34.240  24.450  21.710  1.00  0.00            
ATOM     61  O14 GCD     1      33.260  24.370  23.540  1.00  0.00            
ATOM     62  H30 GCD     1      32.420  24.720  23.870  1.00  0.00            
ATOM     63  O15 GCD     1      29.320  25.400  21.420  1.00  0.00            
ATOM     64  C19 GCD     1      28.200  25.090  22.170  1.00  0.00            
ATOM     65  H31 GCD     1      27.990  25.720  23.040  1.00  0.00            
ATOM     66  C20 GCD     1      26.900  25.290  21.240  1.00  0.00            
ATOM     67  H32 GCD     1      26.820  24.700  20.310  1.00  0.00            
ATOM     68  O16 GCD     1      26.780  26.690  20.900  1.00  0.00            
ATOM     69  H33 GCD     1      27.620  26.970  20.520  1.00  0.00            
ATOM     70  C21 GCD     1      25.670  24.820  22.040  1.00  0.00            
ATOM     71  H34 GCD     1      25.570  25.490  22.900  1.00  0.00            
ATOM     72  O17 GCD     1      24.460  24.920  21.330  1.00  0.00            
ATOM     73  H35 GCD     1      24.310  24.150  20.770  1.00  0.00            
ATOM     74  C22 GCD     1      25.850  23.410  22.630  1.00  0.00            
ATOM     75  H36 GCD     1      25.040  23.090  23.290  1.00  0.00            
ATOM     76  O18 GCD     1      27.050  23.380  23.440  1.00  0.00            
ATOM     77  C23 GCD     1      28.230  23.640  22.640  1.00  0.00            
ATOM     78  H37 GCD     1      28.320  23.000  21.750  1.00  0.00            
ATOM     79  C24 GCD     1      29.380  23.270  23.580  1.00  0.00            
ATOM     80  H38 GCD     1      29.120  23.490  24.630  1.00  0.00            
ATOM     81  H39 GCD     1      30.240  23.930  23.410  1.00  0.00            
ATOM     82  O19 GCD     1      29.720  21.870  23.390  1.00  0.00            
ATOM     83  H40 GCD     1      30.650  21.700  23.590  1.00  0.00            
ATOM     84  O20 GCD     1      26.010  22.420  21.620  1.00  0.00            
ATOM     85  C25 GCD     1      25.030  21.380  21.650  1.00  0.00            
ATOM     86  H41 GCD     1      24.210  21.650  22.330  1.00  0.00            
ATOM     87  C26 GCD     1      24.660  21.030  20.210  1.00  0.00            
ATOM     88  H42 GCD     1      25.540  20.650  19.680  1.00  0.00            
ATOM     89  O21 GCD     1      24.130  22.220  19.590  1.00  0.00            
ATOM     90  H43 GCD     1      24.210  22.010  18.660  1.00  0.00            
ATOM     91  C27 GCD     1      23.760  19.840  20.140  1.00  0.00            
ATOM     92  H44 GCD     1      22.820  20.080  20.660  1.00  0.00            
ATOM     93  O22 GCD     1      23.450  19.550  18.710  1.00  0.00            
ATOM     94  H45 GCD     1      24.060  18.940  18.290  1.00  0.00            
ATOM     95  C28 GCD     1      24.470  18.620  20.670  1.00  0.00            
ATOM     96  H46 GCD     1      23.840  17.730  20.730  1.00  0.00            
ATOM     97  O23 GCD     1      24.790  19.000  22.020  1.00  0.00            
ATOM     98  C29 GCD     1      25.680  20.110  22.240  1.00  0.00            
ATOM     99  H47 GCD     1      26.610  19.920  21.690  1.00  0.00            
ATOM    100  C30 GCD     1      25.930  20.240  23.740  1.00  0.00            
ATOM    101  H48 GCD     1      24.970  20.630  24.090  1.00  0.00            
ATOM    102  H49 GCD     1      26.720  20.980  23.910  1.00  0.00            
ATOM    103  O24 GCD     1      26.290  19.000  24.370  1.00  0.00            
ATOM    104  H50 GCD     1      25.480  18.480  24.310  1.00  0.00            
ATOM    105  O25 GCD     1      25.690  18.350  20.020  1.00  0.00            
ATOM    106  C31 GCD     1      25.780  17.010  19.420  1.00  0.00            
ATOM    107  H51 GCD     1      24.860  16.430  19.570  1.00  0.00            
ATOM    108  C32 GCD     1      26.090  17.050  17.900  1.00  0.00            
ATOM    109  H52 GCD     1      26.990  17.660  17.770  1.00  0.00            
ATOM    110  O26 GCD     1      24.990  17.790  17.260  1.00  0.00            
ATOM    111  H53 GCD     1      25.150  17.870  16.310  1.00  0.00            
ATOM    112  C33 GCD     1      26.240  15.620  17.340  1.00  0.00            
ATOM    113  H54 GCD     1      25.270  15.110  17.490  1.00  0.00            
ATOM    114  O27 GCD     1      26.510  15.550  15.900  1.00  0.00            
ATOM    115  H55 GCD     1      25.770  15.120  15.460  1.00  0.00            
ATOM    116  C34 GCD     1      27.280  14.900  18.130  1.00  0.00            
ATOM    117  H56 GCD     1      27.270  13.860  17.780  1.00  0.00            
ATOM    118  O28 GCD     1      26.980  14.890  19.570  1.00  0.00            
ATOM    119  C35 GCD     1      26.890  16.240  20.110  1.00  0.00            
ATOM    120  H57 GCD     1      27.780  16.800  19.800  1.00  0.00            
ATOM    121  C36 GCD     1      26.730  16.170  21.620  1.00  0.00            
ATOM    122  H58 GCD     1      26.970  17.070  22.200  1.00  0.00            
ATOM    123  H59 GCD     1      27.430  15.390  21.950  1.00  0.00            
ATOM    124  O29 GCD     1      25.460  15.750  22.070  1.00  0.00            
ATOM    125  H60 GCD     1      25.210  14.970  21.570  1.00  0.00            
ATOM    126  O30 GCD     1      28.530  15.490  17.790  1.00  0.00            
ATOM    127  C37 GCD     1      29.680  14.650  17.780  1.00  0.00            
ATOM    128  H61 GCD     1      29.530  13.630  18.170  1.00  0.00            
ATOM    129  C38 GCD     1      30.060  14.550  16.270  1.00  0.00            
ATOM    130  H62 GCD     1      30.220  15.580  15.930  1.00  0.00            
ATOM    131  O31 GCD     1      28.940  13.930  15.620  1.00  0.00            
ATOM    132  H63 GCD     1      28.290  14.640  15.660  1.00  0.00            
ATOM    133  C39 GCD     1      31.360  13.790  16.160  1.00  0.00            
ATOM    134  H64 GCD     1      31.190  12.740  16.440  1.00  0.00            
ATOM    135  O32 GCD     1      31.860  13.730  14.770  1.00  0.00            
ATOM    136  H65 GCD     1      31.980  14.600  14.380  1.00  0.00            
ATOM    137  C40 GCD     1      32.390  14.480  17.080  1.00  0.00            
ATOM    138  H66 GCD     1      33.260  13.820  17.090  1.00  0.00            
ATOM    139  O33 GCD     1      31.950  14.520  18.440  1.00  0.00            
ATOM    140  C41 GCD     1      30.780  15.310  18.630  1.00  0.00            
ATOM    141  H67 GCD     1      30.870  16.310  18.200  1.00  0.00            
ATOM    142  C42 GCD     1      30.430  15.320  20.130  1.00  0.00            
ATOM    143  H68 GCD     1      29.580  16.000  20.210  1.00  0.00            
ATOM    144  H69 GCD     1      31.270  15.790  20.660  1.00  0.00            
ATOM    145  O34 GCD     1      30.080  14.050  20.600  1.00  0.00            
ATOM    146  H70 GCD     1      30.920  13.590  20.690  1.00  0.00            
ATOM    147  O35 GCD     1      32.800  15.810  16.650  1.00  0.00            
ATOM    148  C43 GCD     1      34.180  15.930  16.070  1.00  0.00            
ATOM    149  H71 GCD     1      34.730  14.990  16.120  1.00  0.00            
ATOM    150  C44 GCD     1      34.140  16.760  14.750  1.00  0.00            
ATOM    151  H72 GCD     1      33.650  17.730  14.850  1.00  0.00            
ATOM    152  O36 GCD     1      33.400  15.990  13.800  1.00  0.00            
ATOM    153  H73 GCD     1      33.570  16.360  12.920  1.00  0.00            
ATOM    154  C45 GCD     1      35.500  17.120  14.180  1.00  0.00            
ATOM    155  H74 GCD     1      36.100  16.240  13.900  1.00  0.00            
ATOM    156  O37 GCD     1      35.350  17.870  12.970  1.00  0.00            
ATOM    157  H75 GCD     1      35.980  18.600  12.970  1.00  0.00            
ATOM    158  C46 GCD     1      36.320  17.820  15.230  1.00  0.00            
ATOM    159  H76 GCD     1      37.350  17.960  14.880  1.00  0.00            
ATOM    160  O38 GCD     1      35.790  19.080  15.430  1.00  0.00            
ATOM    161  O39 GCD     1      36.270  16.970  16.340  1.00  0.00            
ATOM    162  C47 GCD     1      35.020  16.860  17.000  1.00  0.00            
ATOM    163  H77 GCD     1      34.490  17.830  16.990  1.00  0.00            
ATOM    164  C48 GCD     1      34.990  16.340  18.490  1.00  0.00            
ATOM    165  H78 GCD     1      33.950  16.100  18.740  1.00  0.00            
ATOM    166  H79 GCD     1      35.280  17.120  19.210  1.00  0.00            
ATOM    167  O40 GCD     1      35.750  15.160  18.670  1.00  0.00            
ATOM    168  H80 GCD     1      35.570  14.720  19.500  1.00  0.00            
ATOM    169  C1  DB4     2      36.020  22.520  24.230  1.00  0.00            
ATOM    170  C2  DB4     2      36.420  21.640  23.010  1.00  0.00            
ATOM    171  O1  DB4     2      35.190  21.560  22.220  1.00  0.00            
ATOM    172  C3  DB4     2      35.120  20.610  21.250  1.00  0.00            
ATOM    173  O2  DB4     2      36.030  19.860  20.970  1.00  0.00            
ATOM    174  N1  DB4     2      33.880  20.540  20.610  1.00  0.00            
ATOM    175  C4  DB4     2      32.760  21.460  20.890  1.00  0.00            
ATOM    176  C5  DB4     2      32.090  21.970  19.610  1.00  0.00            
ATOM    177  C6  DB4     2      31.630  20.930  18.610  1.00  0.00            
ATOM    178  C7  DB4     2      31.000  21.240  17.460  1.00  0.00            
ATOM    179  C8  DB4     2      30.690  20.260  16.420  1.00  0.00            
ATOM    180  C9  DB4     2      29.770  19.230  16.720  1.00  0.00            
ATOM    181  C10 DB4     2      29.480  18.260  15.750  1.00  0.00            
ATOM    182  C11 DB4     2      30.030  18.400  14.470  1.00  0.00            
ATOM    183  Cl1 DB4     2      29.980  17.050  13.340  1.00  0.00            
ATOM    184  C12 DB4     2      30.800  19.510  14.080  1.00  0.00            
ATOM    185  C13 DB4     2      31.210  20.390  15.090  1.00  0.00            
ATOM    186  C14 DB4     2      32.110  21.510  14.590  1.00  0.00            
ATOM    187  C15 DB4     2      32.900  22.400  15.590  1.00  0.00            
ATOM    188  C16 DB4     2      31.770  23.250  16.240  1.00  0.00            
ATOM    189  C17 DB4     2      31.660  24.650  15.940  1.00  0.00            
ATOM    190  C18 DB4     2      30.560  25.390  16.510  1.00  0.00            
ATOM    191  C19 DB4     2      29.710  24.630  17.410  1.00  0.00            
ATOM    192  N2  DB4     2      29.780  23.310  17.590  1.00  0.00            
ATOM    193  C20 DB4     2      30.830  22.650  17.020  1.00  0.00            
ATOM    194  C21 DB4     2      32.140  19.520  18.950  1.00  0.00            
ATOM    195  C22 DB4     2      33.600  19.500  19.590  1.00  0.00            
ATOM    196  H1  DB4     2      36.680  22.280  25.070  1.00  0.00            
ATOM    197  H2  DB4     2      36.150  23.560  23.920  1.00  0.00            
ATOM    198  H3  DB4     2      34.930  22.510  24.410  1.00  0.00            
ATOM    199  H4  DB4     2      36.800  20.640  23.240  1.00  0.00            
ATOM    200  H5  DB4     2      37.170  22.130  22.380  1.00  0.00            
ATOM    201  H6  DB4     2      33.140  22.340  21.430  1.00  0.00            
ATOM    202  H7  DB4     2      31.980  20.930  21.450  1.00  0.00            
ATOM    203  H8  DB4     2      32.820  22.630  19.130  1.00  0.00            
ATOM    204  H9  DB4     2      31.260  22.690  19.730  1.00  0.00            
ATOM    205  H10 DB4     2      29.480  19.000  17.750  1.00  0.00            
ATOM    206  H11 DB4     2      28.940  17.360  16.020  1.00  0.00            
ATOM    207  H12 DB4     2      31.180  19.570  13.060  1.00  0.00            
ATOM    208  H13 DB4     2      31.530  22.100  13.860  1.00  0.00            
ATOM    209  H14 DB4     2      32.900  20.980  14.030  1.00  0.00            
ATOM    210  H15 DB4     2      33.540  23.010  14.940  1.00  0.00            
ATOM    211  H16 DB4     2      33.570  21.880  16.280  1.00  0.00            
ATOM    212  H17 DB4     2      32.350  25.080  15.220  1.00  0.00            
ATOM    213  H18 DB4     2      30.460  26.470  16.470  1.00  0.00            
ATOM    214  H19 DB4     2      28.950  25.120  18.020  1.00  0.00            
ATOM    215  H20 DB4     2      32.160  18.910  18.030  1.00  0.00            
ATOM    216  H21 DB4     2      31.480  19.110  19.720  1.00  0.00            
ATOM    217  H22 DB4     2      33.790  18.540  20.090  1.00  0.00            
ATOM    218  H23 DB4     2      34.270  19.610  18.730  1.00  0.00            
TER
ENDMDL
MODEL        1
ATOM      1  H1  GCD     1      21.440  12.800  11.430  1.00  0.00            
ATOM      2  O1  GCD     1      20.990  12.040  11.810  1.00  0.00            
ATOM      3  C1  GCD     1      19.640  12.500  11.980  1.00  0.00            
ATOM      4  H2  GCD     1      19.160  12.670  11.010  1.00  0.00            
ATOM      5  H3  GCD     1      19.160  11.640  12.470  1.00  0.00            
ATOM      6  C2  GCD     1      19.540  13.690  12.970  1.00  0.00            
ATOM      7  H4  GCD     1      20.060  13.290  13.860  1.00  0.00            
ATOM      8  C3  GCD     1      18.070  14.020  13.220  1.00  0.00            
ATOM      9  H5  GCD     1      17.660  14.380  12.270  1.00  0.00            
ATOM     10  C4  GCD     1      17.980  15.160  14.330  1.00  0.00            
ATOM     11  H6  GCD     1      18.380  14.790  15.280  1.00  0.00            
ATOM     12  O2  GCD     1      16.640  15.590  14.360  1.00  0.00            
ATOM     13  H7  GCD     1      16.580  16.530  14.550  1.00  0.00            
ATOM     14  C5  GCD     1      18.840  16.280  13.760  1.00  0.00            
ATOM     15  H8  GCD     1      18.380  16.620  12.830  1.00  0.00            
ATOM     16  O3  GCD     1      18.800  17.380  14.660  1.00  0.00            
ATOM     17  H9  GCD     1      19.160  17.070  15.500  1.00  0.00            
ATOM     18  C6  GCD     1      20.260  15.830  13.430  1.00  0.00            
ATOM     19  O4  GCD     1      20.210  14.800  12.480  1.00  0.00            
ATOM     20  H10 GCD     1      20.960  16.590  13.070  1.00  0.00            
ATOM     21  O5  GCD     1      20.860  15.380  14.680  1.00  0.00            
ATOM     22  C7  GCD     1      21.810  16.290  15.230  1.00  0.00            
ATOM     23  H11 GCD     1      21.650  17.350  14.990  1.00  0.00            
ATOM     24  C8  GCD     1      21.490  16.230  16.750  1.00  0.00            
ATOM     25  H12 GCD     1      21.550  15.190  17.080  1.00  0.00            
ATOM     26  O6  GCD     1      20.140  16.630  17.050  1.00  0.00            
ATOM     27  H13 GCD     1      20.150  17.560  17.300  1.00  0.00            
ATOM     28  C9  GCD     1      22.440  17.140  17.500  1.00  0.00            
ATOM     29  H14 GCD     1      22.380  18.180  17.170  1.00  0.00            
ATOM     30  O7  GCD     1      22.250  17.200  18.930  1.00  0.00            
ATOM     31  H15 GCD     1      23.140  17.200  19.290  1.00  0.00            
ATOM     32  C10 GCD     1      23.850  16.660  17.150  1.00  0.00            
ATOM     33  H16 GCD     1      24.540  17.330  17.670  1.00  0.00            
ATOM     34  O8  GCD     1      24.110  16.720  15.770  1.00  0.00            
ATOM     35  C11 GCD     1      23.250  15.910  14.940  1.00  0.00            
ATOM     36  H17 GCD     1      23.450  14.860  15.180  1.00  0.00            
ATOM     37  C12 GCD     1      23.830  15.960  13.480  1.00  0.00            
ATOM     38  H18 GCD     1      23.300  15.270  12.820  1.00  0.00            
ATOM     39  H19 GCD     1      24.880  15.670  13.550  1.00  0.00            
ATOM     40  O9  GCD     1      23.670  17.270  12.940  1.00  0.00            
ATOM     41  H20 GCD     1      24.150  17.890  13.500  1.00  0.00            
ATOM     42  O10 GCD     1      24.180  15.320  17.600  1.00  0.00            
ATOM     43  C13 GCD     1      25.590  15.180  18.030  1.00  0.00            
ATOM     44  H21 GCD     1      26.010  16.140  17.690  1.00  0.00            
ATOM     45  C14 GCD     1      25.440  15.120  19.530  1.00  0.00            
ATOM     46  H22 GCD     1      24.820  14.220  19.660  1.00  0.00            
ATOM     47  O11 GCD     1      24.900  16.310  20.140  1.00  0.00            
ATOM     48  H23 GCD     1      24.990  16.070  21.070  1.00  0.00            
ATOM     49  C15 GCD     1      26.860  14.810  20.120  1.00  0.00            
ATOM     50  H24 GCD     1      27.450  15.660  19.780  1.00  0.00            
ATOM     51  O12 GCD     1      26.920  14.710  21.550  1.00  0.00            
ATOM     52  H25 GCD     1      26.580  13.840  21.800  1.00  0.00            
ATOM     53  C16 GCD     1      27.400  13.510  19.510  1.00  0.00            
ATOM     54  H26 GCD     1      28.390  13.290  19.920  1.00  0.00            
ATOM     55  O13 GCD     1      27.500  13.650  18.140  1.00  0.00            
ATOM     56  C17 GCD     1      26.220  13.920  17.470  1.00  0.00            
ATOM     57  H27 GCD     1      25.600  13.040  17.690  1.00  0.00            
ATOM     58  C18 GCD     1      26.440  13.950  15.980  1.00  0.00            
ATOM     59  H28 GCD     1      25.520  14.180  15.420  1.00  0.00            
ATOM     60  H29 GCD     1      26.660  12.980  15.510  1.00  0.00            
ATOM     61  O14 GCD     1      27.410  14.910  15.590  1.00  0.00            
ATOM     62  H30 GCD     1      28.190  14.780  16.140  1.00  0.00            
ATOM     63  O15 GCD     1      26.510  12.390  19.730  1.00  0.00            
ATOM     64  C19 GCD     1      27.030  11.180  20.300  1.00  0.00            
ATOM     65  H31 GCD     1      28.120  11.130  20.370  1.00  0.00            
ATOM     66  C20 GCD     1      26.480  11.130  21.700  1.00  0.00            
ATOM     67  H32 GCD     1      25.390  11.310  21.640  1.00  0.00            
ATOM     68  O16 GCD     1      26.910  12.200  22.440  1.00  0.00            
ATOM     69  H33 GCD     1      26.650  12.120  23.360  1.00  0.00            
ATOM     70  C21 GCD     1      26.730   9.840  22.400  1.00  0.00            
ATOM     71  H34 GCD     1      27.820   9.760  22.490  1.00  0.00            
ATOM     72  O17 GCD     1      26.070   9.700  23.600  1.00  0.00            
ATOM     73  H35 GCD     1      25.190   9.400  23.360  1.00  0.00            
ATOM     74  C22 GCD     1      26.380   8.700  21.470  1.00  0.00            
ATOM     75  H36 GCD     1      26.730   7.780  21.940  1.00  0.00            
ATOM     76  O18 GCD     1      26.950   8.820  20.180  1.00  0.00            
ATOM     77  C23 GCD     1      26.570  10.030  19.390  1.00  0.00            
ATOM     78  H37 GCD     1      25.500  10.050  19.170  1.00  0.00            
ATOM     79  C24 GCD     1      27.200  10.100  18.020  1.00  0.00            
ATOM     80  H38 GCD     1      26.960  11.080  17.590  1.00  0.00            
ATOM     81  H39 GCD     1      26.680   9.330  17.430  1.00  0.00            
ATOM     82  O19 GCD     1      28.600   9.850  18.090  1.00  0.00            
ATOM     83  H40 GCD     1      28.860   8.930  18.180  1.00  0.00            
ATOM     84  O20 GCD     1      24.910   8.590  21.350  1.00  0.00            
ATOM     85  C25 GCD     1      24.240   7.550  22.100  1.00  0.00            
ATOM     86  H41 GCD     1      24.900   7.220  22.910  1.00  0.00            
ATOM     87  C26 GCD     1      23.050   8.300  22.690  1.00  0.00            
ATOM     88  H42 GCD     1      22.610   8.930  21.900  1.00  0.00            
ATOM     89  O21 GCD     1      23.540   9.110  23.700  1.00  0.00            
ATOM     90  H43 GCD     1      22.810   9.670  23.990  1.00  0.00            
ATOM     91  C27 GCD     1      22.070   7.240  23.210  1.00  0.00            
ATOM     92  H44 GCD     1      22.570   6.740  24.040  1.00  0.00            
ATOM     93  O22 GCD     1      20.920   7.930  23.740  1.00  0.00            
ATOM     94  H45 GCD     1      20.300   7.920  23.000  1.00  0.00            
ATOM     95  C28 GCD     1      21.710   6.070  22.220  1.00  0.00            
ATOM     96  H46 GCD     1      21.140   5.320  22.770  1.00  0.00            
ATOM     97  O23 GCD     1      22.960   5.480  21.820  1.00  0.00            
ATOM     98  C29 GCD     1      23.920   6.360  21.200  1.00  0.00            
ATOM     99  H47 GCD     1      23.400   6.690  20.280  1.00  0.00            
ATOM    100  C30 GCD     1      25.110   5.540  20.840  1.00  0.00            
ATOM    101  H48 GCD     1      25.760   5.340  21.710  1.00  0.00            
ATOM    102  H49 GCD     1      25.790   6.210  20.300  1.00  0.00            
ATOM    103  O24 GCD     1      24.720   4.380  20.120  1.00  0.00            
ATOM    104  H50 GCD     1      23.920   4.680  19.690  1.00  0.00            
ATOM    105  O25 GCD     1      21.010   6.450  20.980  1.00  0.00            
ATOM    106  C31 GCD     1      19.660   5.950  20.760  1.00  0.00            
ATOM    107  H51 GCD     1      19.390   5.130  21.430  1.00  0.00            
ATOM    108  C32 GCD     1      18.740   7.070  20.900  1.00  0.00            
ATOM    109  H52 GCD     1      19.060   7.920  20.280  1.00  0.00            
ATOM    110  O26 GCD     1      18.690   7.600  22.220  1.00  0.00            
ATOM    111  H53 GCD     1      18.030   8.300  22.330  1.00  0.00            
ATOM    112  C33 GCD     1      17.290   6.650  20.520  1.00  0.00            
ATOM    113  H54 GCD     1      16.910   6.100  21.390  1.00  0.00            
ATOM    114  O27 GCD     1      16.480   7.800  20.390  1.00  0.00            
ATOM    115  H55 GCD     1      15.670   7.710  19.880  1.00  0.00            
ATOM    116  C34 GCD     1      17.220   5.770  19.270  1.00  0.00            
ATOM    117  H56 GCD     1      16.310   5.160  19.350  1.00  0.00            
ATOM    118  O28 GCD     1      18.280   4.830  19.080  1.00  0.00            
ATOM    119  C35 GCD     1      19.570   5.420  19.310  1.00  0.00            
ATOM    120  H57 GCD     1      19.700   6.260  18.620  1.00  0.00            
ATOM    121  C36 GCD     1      20.600   4.360  19.000  1.00  0.00            
ATOM    122  H58 GCD     1      20.340   3.460  19.580  1.00  0.00            
ATOM    123  H59 GCD     1      21.620   4.680  19.250  1.00  0.00            
ATOM    124  O29 GCD     1      20.540   4.100  17.580  1.00  0.00            
ATOM    125  H60 GCD     1      19.800   3.530  17.320  1.00  0.00            
ATOM    126  O30 GCD     1      17.300   6.640  18.160  1.00  0.00            
ATOM    127  C37 GCD     1      16.270   6.460  17.180  1.00  0.00            
ATOM    128  H61 GCD     1      15.750   5.500  17.230  1.00  0.00            
ATOM    129  C38 GCD     1      15.230   7.540  17.280  1.00  0.00            
ATOM    130  H62 GCD     1      15.760   8.480  17.480  1.00  0.00            
ATOM    131  O31 GCD     1      14.400   7.250  18.390  1.00  0.00            
ATOM    132  H63 GCD     1      13.520   7.500  18.090  1.00  0.00            
ATOM    133  C39 GCD     1      14.350   7.580  16.010  1.00  0.00            
ATOM    134  H64 GCD     1      13.790   6.640  15.970  1.00  0.00            
ATOM    135  O32 GCD     1      13.280   8.480  16.090  1.00  0.00            
ATOM    136  H65 GCD     1      13.680   9.350  16.030  1.00  0.00            
ATOM    137  C40 GCD     1      15.220   7.820  14.840  1.00  0.00            
ATOM    138  H66 GCD     1      14.740   7.670  13.870  1.00  0.00            
ATOM    139  O33 GCD     1      16.060   6.710  14.670  1.00  0.00            
ATOM    140  C41 GCD     1      17.010   6.680  15.810  1.00  0.00            
ATOM    141  H67 GCD     1      17.560   7.620  15.890  1.00  0.00            
ATOM    142  C42 GCD     1      18.040   5.580  15.490  1.00  0.00            
ATOM    143  H68 GCD     1      18.870   5.750  16.200  1.00  0.00            
ATOM    144  H69 GCD     1      18.410   5.670  14.460  1.00  0.00            
ATOM    145  O34 GCD     1      17.580   4.260  15.680  1.00  0.00            
ATOM    146  H70 GCD     1      18.090   3.760  15.040  1.00  0.00            
ATOM    147  O35 GCD     1      15.860   9.070  14.860  1.00  0.00            
ATOM    148  C43 GCD     1      15.520  10.090  13.910  1.00  0.00            
ATOM    149  H71 GCD     1      14.630   9.910  13.290  1.00  0.00            
ATOM    150  C44 GCD     1      15.190  11.310  14.700  1.00  0.00            
ATOM    151  H72 GCD     1      16.040  11.540  15.360  1.00  0.00            
ATOM    152  O36 GCD     1      13.940  11.220  15.380  1.00  0.00            
ATOM    153  H73 GCD     1      13.860  12.100  15.770  1.00  0.00            
ATOM    154  C45 GCD     1      15.110  12.440  13.730  1.00  0.00            
ATOM    155  H74 GCD     1      14.190  12.400  13.140  1.00  0.00            
ATOM    156  O37 GCD     1      14.940  13.620  14.540  1.00  0.00            
ATOM    157  H75 GCD     1      15.720  14.170  14.430  1.00  0.00            
ATOM    158  C46 GCD     1      16.290  12.520  12.830  1.00  0.00            
ATOM    159  H76 GCD     1      16.030  13.240  12.040  1.00  0.00            
ATOM    160  O38 GCD     1      17.300  12.910  13.690  1.00  0.00            
ATOM    161  O39 GCD     1      16.530  11.390  12.150  1.00  0.00            
ATOM    162  C47 GCD     1      16.670  10.220  12.930  1.00  0.00            
ATOM    163  H77 GCD     1      17.520  10.400  13.600  1.00  0.00            
ATOM    164  C48 GCD     1      16.940   9.010  12.030  1.00  0.00            
ATOM    165  H78 GCD     1      17.500   8.270  12.620  1.00  0.00            
ATOM    166  H79 GCD     1      17.660   9.300  11.260  1.00  0.00            
ATOM    167  O40 GCD     1      15.810   8.600  11.270  1.00  0.00            
ATOM    168  H80 GCD     1      15.830   9.250  10.560  1.00  0.00            
ATOM    169  C1  DB4     2      26.110  12.400  12.500  1.00  0.00            
ATOM    170  C2  DB4     2      24.750  11.630  12.240  1.00  0.00            
ATOM    171  O1  DB4     2      23.890  11.870  13.310  1.00  0.00            
ATOM    172  C3  DB4     2      24.170  11.140  14.480  1.00  0.00            
ATOM    173  O2  DB4     2      25.010  10.250  14.510  1.00  0.00            
ATOM    174  N1  DB4     2      23.140  11.250  15.450  1.00  0.00            
ATOM    175  C4  DB4     2      21.920  12.120  15.270  1.00  0.00            
ATOM    176  C5  DB4     2      20.850  12.020  16.410  1.00  0.00            
ATOM    177  C6  DB4     2      21.530  12.170  17.830  1.00  0.00            
ATOM    178  C7  DB4     2      20.790  12.540  18.940  1.00  0.00            
ATOM    179  C8  DB4     2      21.310  12.500  20.330  1.00  0.00            
ATOM    180  C9  DB4     2      22.440  13.280  20.590  1.00  0.00            
ATOM    181  C10 DB4     2      22.870  13.480  21.880  1.00  0.00            
ATOM    182  C11 DB4     2      22.300  12.740  22.940  1.00  0.00            
ATOM    183  Cl1 DB4     2      22.850  12.860  24.600  1.00  0.00            
ATOM    184  C12 DB4     2      21.310  11.850  22.720  1.00  0.00            
ATOM    185  C13 DB4     2      20.800  11.740  21.420  1.00  0.00            
ATOM    186  C14 DB4     2      19.570  10.830  21.250  1.00  0.00            
ATOM    187  C15 DB4     2      18.920  10.650  19.800  1.00  0.00            
ATOM    188  C16 DB4     2      18.380  11.990  19.220  1.00  0.00            
ATOM    189  C17 DB4     2      16.990  12.220  19.030  1.00  0.00            
ATOM    190  C18 DB4     2      16.660  13.360  18.320  1.00  0.00            
ATOM    191  C19 DB4     2      17.660  14.370  18.170  1.00  0.00            
ATOM    192  N2  DB4     2      18.980  14.080  18.240  1.00  0.00            
ATOM    193  C20 DB4     2      19.350  12.880  18.800  1.00  0.00            
ATOM    194  C21 DB4     2      22.950  11.510  17.980  1.00  0.00            
ATOM    195  C22 DB4     2      23.260  10.550  16.810  1.00  0.00            
ATOM    196  H1  DB4     2      25.860  13.390  12.900  1.00  0.00            
ATOM    197  H2  DB4     2      26.560  11.830  13.320  1.00  0.00            
ATOM    198  H3  DB4     2      26.780  12.350  11.640  1.00  0.00            
ATOM    199  H4  DB4     2      24.820  10.550  12.040  1.00  0.00            
ATOM    200  H5  DB4     2      24.260  12.030  11.350  1.00  0.00            
ATOM    201  H6  DB4     2      21.460  11.730  14.350  1.00  0.00            
ATOM    202  H7  DB4     2      22.280  13.140  15.110  1.00  0.00            
ATOM    203  H8  DB4     2      20.340  11.050  16.430  1.00  0.00            
ATOM    204  H9  DB4     2      19.980  12.660  16.220  1.00  0.00            
ATOM    205  H10 DB4     2      22.820  13.870  19.770  1.00  0.00            
ATOM    206  H11 DB4     2      23.660  14.210  22.030  1.00  0.00            
ATOM    207  H12 DB4     2      20.900  11.240  23.520  1.00  0.00            
ATOM    208  H13 DB4     2      18.870  11.170  22.020  1.00  0.00            
ATOM    209  H14 DB4     2      19.810   9.800  21.550  1.00  0.00            
ATOM    210  H15 DB4     2      18.020  10.040  19.950  1.00  0.00            
ATOM    211  H16 DB4     2      19.550  10.130  19.060  1.00  0.00            
ATOM    212  H17 DB4     2      16.240  11.550  19.430  1.00  0.00            
ATOM    213  H18 DB4     2      15.640  13.610  18.070  1.00  0.00            
ATOM    214  H19 DB4     2      17.330  15.250  17.630  1.00  0.00            
ATOM    215  H20 DB4     2      22.880  10.900  18.890  1.00  0.00            
ATOM    216  H21 DB4     2      23.670  12.310  18.220  1.00  0.00            
ATOM    217  H22 DB4     2      24.320  10.320  16.910  1.00  0.00            
ATOM    218  H23 DB4     2      22.710   9.600  16.880  1.00  0.00            
TER
ENDMDL
MODEL        1
ATOM      1  H1  GCD     1      40.380  24.670  14.990  1.00  0.00            
ATOM      2  O1  GCD     1      39.940  23.830  14.800  1.00  0.00            
ATOM      3  C1  GCD     1      38.750  23.650  15.500  1.00  0.00            
ATOM      4  H2  GCD     1      38.250  22.680  15.360  1.00  0.00            
ATOM      5  H3  GCD     1      39.090  23.670  16.550  1.00  0.00            
ATOM      6  C2  GCD     1      37.670  24.780  15.380  1.00  0.00            
ATOM      7  H4  GCD     1      36.830  24.530  16.040  1.00  0.00            
ATOM      8  C3  GCD     1      37.020  24.850  13.950  1.00  0.00            
ATOM      9  H5  GCD     1      37.840  24.900  13.220  1.00  0.00            
ATOM     10  C4  GCD     1      36.120  26.100  13.690  1.00  0.00            
ATOM     11  H6  GCD     1      35.250  26.230  14.350  1.00  0.00            
ATOM     12  O2  GCD     1      35.650  26.270  12.310  1.00  0.00            
ATOM     13  H7  GCD     1      36.330  26.670  11.750  1.00  0.00            
ATOM     14  C5  GCD     1      36.820  27.340  14.180  1.00  0.00            
ATOM     15  H8  GCD     1      37.670  27.420  13.490  1.00  0.00            
ATOM     16  O3  GCD     1      35.870  28.430  14.190  1.00  0.00            
ATOM     17  H9  GCD     1      35.370  28.340  15.010  1.00  0.00            
ATOM     18  C6  GCD     1      37.380  27.220  15.580  1.00  0.00            
ATOM     19  O4  GCD     1      38.210  26.140  15.670  1.00  0.00            
ATOM     20  H10 GCD     1      38.090  27.990  15.880  1.00  0.00            
ATOM     21  O5  GCD     1      36.340  27.120  16.480  1.00  0.00            
ATOM     22  C7  GCD     1      36.220  28.100  17.550  1.00  0.00            
ATOM     23  H11 GCD     1      36.490  29.100  17.210  1.00  0.00            
ATOM     24  C8  GCD     1      34.690  28.200  17.890  1.00  0.00            
ATOM     25  H12 GCD     1      34.420  27.180  18.200  1.00  0.00            
ATOM     26  O6  GCD     1      33.880  28.640  16.740  1.00  0.00            
ATOM     27  H13 GCD     1      33.050  28.990  17.070  1.00  0.00            
ATOM     28  C9  GCD     1      34.460  29.080  19.050  1.00  0.00            
ATOM     29  H14 GCD     1      34.790  30.090  18.780  1.00  0.00            
ATOM     30  O7  GCD     1      33.060  29.150  19.380  1.00  0.00            
ATOM     31  H15 GCD     1      32.870  29.990  19.810  1.00  0.00            
ATOM     32  C10 GCD     1      35.280  28.630  20.230  1.00  0.00            
ATOM     33  H16 GCD     1      35.210  29.290  21.100  1.00  0.00            
ATOM     34  O8  GCD     1      36.620  28.600  19.910  1.00  0.00            
ATOM     35  C11 GCD     1      37.010  27.800  18.780  1.00  0.00            
ATOM     36  H17 GCD     1      36.700  26.780  19.040  1.00  0.00            
ATOM     37  C12 GCD     1      38.500  27.810  18.620  1.00  0.00            
ATOM     38  H18 GCD     1      38.800  26.930  18.040  1.00  0.00            
ATOM     39  H19 GCD     1      38.950  27.810  19.620  1.00  0.00            
ATOM     40  O9  GCD     1      38.910  28.990  18.030  1.00  0.00            
ATOM     41  H20 GCD     1      39.840  29.120  18.260  1.00  0.00            
ATOM     42  O10 GCD     1      34.840  27.300  20.650  1.00  0.00            
ATOM     43  C13 GCD     1      34.540  27.190  22.060  1.00  0.00            
ATOM     44  H21 GCD     1      34.870  28.100  22.580  1.00  0.00            
ATOM     45  C14 GCD     1      33.050  27.040  22.160  1.00  0.00            
ATOM     46  H22 GCD     1      32.870  26.100  21.620  1.00  0.00            
ATOM     47  O11 GCD     1      32.220  28.050  21.650  1.00  0.00            
ATOM     48  H23 GCD     1      32.580  28.280  20.780  1.00  0.00            
ATOM     49  C15 GCD     1      32.690  26.730  23.650  1.00  0.00            
ATOM     50  H24 GCD     1      32.800  27.610  24.290  1.00  0.00            
ATOM     51  O12 GCD     1      31.320  26.310  23.800  1.00  0.00            
ATOM     52  H25 GCD     1      31.360  25.370  23.590  1.00  0.00            
ATOM     53  C16 GCD     1      33.570  25.530  24.180  1.00  0.00            
ATOM     54  H26 GCD     1      33.460  25.430  25.260  1.00  0.00            
ATOM     55  O13 GCD     1      34.980  25.800  24.050  1.00  0.00            
ATOM     56  C17 GCD     1      35.330  26.040  22.610  1.00  0.00            
ATOM     57  H27 GCD     1      35.120  25.180  21.960  1.00  0.00            
ATOM     58  C18 GCD     1      36.820  26.340  22.510  1.00  0.00            
ATOM     59  H28 GCD     1      37.160  27.260  23.000  1.00  0.00            
ATOM     60  H29 GCD     1      37.050  26.510  21.450  1.00  0.00            
ATOM     61  O14 GCD     1      37.560  25.230  23.000  1.00  0.00            
ATOM     62  H30 GCD     1      37.280  25.060  23.900  1.00  0.00            
ATOM     63  O15 GCD     1      33.330  24.310  23.550  1.00  0.00            
ATOM     64  C19 GCD     1      33.340  23.110  24.370  1.00  0.00            
ATOM     65  H31 GCD     1      33.890  23.410  25.280  1.00  0.00            
ATOM     66  C20 GCD     1      31.920  22.710  24.720  1.00  0.00            
ATOM     67  H32 GCD     1      31.410  22.630  23.750  1.00  0.00            
ATOM     68  O16 GCD     1      31.380  23.790  25.540  1.00  0.00            
ATOM     69  H33 GCD     1      31.950  23.890  26.310  1.00  0.00            
ATOM     70  C21 GCD     1      31.850  21.370  25.390  1.00  0.00            
ATOM     71  H34 GCD     1      32.360  21.570  26.340  1.00  0.00            
ATOM     72  O17 GCD     1      30.560  20.940  25.700  1.00  0.00            
ATOM     73  H35 GCD     1      30.220  20.510  24.910  1.00  0.00            
ATOM     74  C22 GCD     1      32.640  20.260  24.650  1.00  0.00            
ATOM     75  H36 GCD     1      32.720  19.390  25.310  1.00  0.00            
ATOM     76  O18 GCD     1      33.930  20.760  24.320  1.00  0.00            
ATOM     77  C23 GCD     1      34.060  22.020  23.590  1.00  0.00            
ATOM     78  H37 GCD     1      33.510  21.940  22.650  1.00  0.00            
ATOM     79  C24 GCD     1      35.490  22.360  23.250  1.00  0.00            
ATOM     80  H38 GCD     1      36.150  22.520  24.120  1.00  0.00            
ATOM     81  H39 GCD     1      35.470  23.360  22.820  1.00  0.00            
ATOM     82  O19 GCD     1      36.220  21.360  22.520  1.00  0.00            
ATOM     83  H40 GCD     1      37.100  21.700  22.690  1.00  0.00            
ATOM     84  O20 GCD     1      31.960  19.900  23.470  1.00  0.00            
ATOM     85  C25 GCD     1      31.120  18.720  23.550  1.00  0.00            
ATOM     86  H41 GCD     1      30.920  18.460  24.590  1.00  0.00            
ATOM     87  C26 GCD     1      29.820  18.890  22.750  1.00  0.00            
ATOM     88  H42 GCD     1      30.090  19.400  21.820  1.00  0.00            
ATOM     89  O21 GCD     1      28.930  19.750  23.490  1.00  0.00            
ATOM     90  H43 GCD     1      28.700  20.510  22.950  1.00  0.00            
ATOM     91  C27 GCD     1      29.050  17.550  22.510  1.00  0.00            
ATOM     92  H44 GCD     1      28.800  17.030  23.440  1.00  0.00            
ATOM     93  O22 GCD     1      27.840  17.590  21.770  1.00  0.00            
ATOM     94  H45 GCD     1      28.120  18.000  20.950  1.00  0.00            
ATOM     95  C28 GCD     1      30.030  16.680  21.770  1.00  0.00            
ATOM     96  H46 GCD     1      29.620  15.690  21.590  1.00  0.00            
ATOM     97  O23 GCD     1      31.120  16.460  22.630  1.00  0.00            
ATOM     98  C29 GCD     1      31.910  17.620  22.890  1.00  0.00            
ATOM     99  H47 GCD     1      32.360  17.910  21.930  1.00  0.00            
ATOM    100  C30 GCD     1      33.110  17.240  23.760  1.00  0.00            
ATOM    101  H48 GCD     1      32.760  17.160  24.800  1.00  0.00            
ATOM    102  H49 GCD     1      33.750  18.130  23.700  1.00  0.00            
ATOM    103  O24 GCD     1      33.810  16.120  23.310  1.00  0.00            
ATOM    104  H50 GCD     1      33.230  15.400  23.570  1.00  0.00            
ATOM    105  O25 GCD     1      30.470  17.240  20.560  1.00  0.00            
ATOM    106  C31 GCD     1      30.330  16.500  19.390  1.00  0.00            
ATOM    107  H51 GCD     1      29.720  15.600  19.490  1.00  0.00            
ATOM    108  C32 GCD     1      29.690  17.340  18.310  1.00  0.00            
ATOM    109  H52 GCD     1      30.180  18.300  18.100  1.00  0.00            
ATOM    110  O26 GCD     1      28.400  17.660  18.740  1.00  0.00            
ATOM    111  H53 GCD     1      27.910  18.210  18.110  1.00  0.00            
ATOM    112  C33 GCD     1      29.640  16.660  16.910  1.00  0.00            
ATOM    113  H54 GCD     1      28.910  15.840  16.950  1.00  0.00            
ATOM    114  O27 GCD     1      29.220  17.590  15.890  1.00  0.00            
ATOM    115  H55 GCD     1      30.020  17.960  15.490  1.00  0.00            
ATOM    116  C34 GCD     1      31.010  16.240  16.570  1.00  0.00            
ATOM    117  H56 GCD     1      30.920  15.520  15.750  1.00  0.00            
ATOM    118  O28 GCD     1      31.590  15.430  17.570  1.00  0.00            
ATOM    119  C35 GCD     1      31.700  16.030  18.920  1.00  0.00            
ATOM    120  H57 GCD     1      32.350  16.910  18.990  1.00  0.00            
ATOM    121  C36 GCD     1      32.300  14.980  19.930  1.00  0.00            
ATOM    122  H58 GCD     1      32.500  15.520  20.860  1.00  0.00            
ATOM    123  H59 GCD     1      33.310  14.620  19.690  1.00  0.00            
ATOM    124  O29 GCD     1      31.460  13.840  20.000  1.00  0.00            
ATOM    125  H60 GCD     1      32.010  13.190  20.450  1.00  0.00            
ATOM    126  O30 GCD     1      31.910  17.290  16.170  1.00  0.00            
ATOM    127  C37 GCD     1      32.930  16.990  15.290  1.00  0.00            
ATOM    128  H61 GCD     1      32.960  15.900  15.150  1.00  0.00            
ATOM    129  C38 GCD     1      32.540  17.590  13.950  1.00  0.00            
ATOM    130  H62 GCD     1      32.310  18.660  14.080  1.00  0.00            
ATOM    131  O31 GCD     1      31.320  17.020  13.320  1.00  0.00            
ATOM    132  H63 GCD     1      31.470  16.710  12.420  1.00  0.00            
ATOM    133  C39 GCD     1      33.790  17.480  12.960  1.00  0.00            
ATOM    134  H64 GCD     1      34.110  16.450  12.770  1.00  0.00            
ATOM    135  O32 GCD     1      33.480  18.080  11.700  1.00  0.00            
ATOM    136  H65 GCD     1      33.270  19.000  11.890  1.00  0.00            
ATOM    137  C40 GCD     1      34.980  18.130  13.550  1.00  0.00            
ATOM    138  H66 GCD     1      35.860  17.920  12.940  1.00  0.00            
ATOM    139  O33 GCD     1      35.260  17.470  14.770  1.00  0.00            
ATOM    140  C41 GCD     1      34.230  17.610  15.780  1.00  0.00            
ATOM    141  H67 GCD     1      34.120  18.680  16.000  1.00  0.00            
ATOM    142  C42 GCD     1      34.750  16.980  17.100  1.00  0.00            
ATOM    143  H68 GCD     1      34.160  17.540  17.840  1.00  0.00            
ATOM    144  H69 GCD     1      35.770  17.340  17.300  1.00  0.00            
ATOM    145  O34 GCD     1      34.710  15.520  17.070  1.00  0.00            
ATOM    146  H70 GCD     1      34.940  15.240  17.960  1.00  0.00            
ATOM    147  O35 GCD     1      34.830  19.550  13.770  1.00  0.00            
ATOM    148  C43 GCD     1      35.500  20.410  12.840  1.00  0.00            
ATOM    149  H71 GCD     1      35.930  19.750  12.080  1.00  0.00            
ATOM    150  C44 GCD     1      34.630  21.570  12.460  1.00  0.00            
ATOM    151  H72 GCD     1      34.290  21.980  13.410  1.00  0.00            
ATOM    152  O36 GCD     1      33.470  20.970  11.750  1.00  0.00            
ATOM    153  H73 GCD     1      32.970  21.720  11.430  1.00  0.00            
ATOM    154  C45 GCD     1      35.390  22.600  11.760  1.00  0.00            
ATOM    155  H74 GCD     1      35.750  22.160  10.820  1.00  0.00            
ATOM    156  O37 GCD     1      34.530  23.750  11.420  1.00  0.00            
ATOM    157  H75 GCD     1      34.810  24.520  11.920  1.00  0.00            
ATOM    158  C46 GCD     1      36.590  23.000  12.530  1.00  0.00            
ATOM    159  H76 GCD     1      37.110  23.690  11.860  1.00  0.00            
ATOM    160  O38 GCD     1      36.250  23.700  13.670  1.00  0.00            
ATOM    161  O39 GCD     1      37.370  21.880  12.750  1.00  0.00            
ATOM    162  C47 GCD     1      36.730  20.890  13.600  1.00  0.00            
ATOM    163  H77 GCD     1      36.470  21.420  14.520  1.00  0.00            
ATOM    164  C48 GCD     1      37.740  19.690  13.920  1.00  0.00            
ATOM    165  H78 GCD     1      37.360  18.960  14.650  1.00  0.00            
ATOM    166  H79 GCD     1      38.670  20.050  14.360  1.00  0.00            
ATOM    167  O40 GCD     1      38.190  18.980  12.770  1.00  0.00            
ATOM    168  H80 GCD     1      39.150  18.870  12.830  1.00  0.00            
ATOM    169  C1  DB4     2      40.780  24.340  18.520  1.00  0.00            
ATOM    170  C2  DB4     2      39.850  24.350  19.770  1.00  0.00            
ATOM    171  O1  DB4     2      38.460  24.240  19.430  1.00  0.00            
ATOM    172  C3  DB4     2      37.930  23.000  19.110  1.00  0.00            
ATOM    173  O2  DB4     2      38.660  22.100  18.770  1.00  0.00            
ATOM    174  N1  DB4     2      36.580  23.000  19.000  1.00  0.00            
ATOM    175  C4  DB4     2      35.800  24.250  19.200  1.00  0.00            
ATOM    176  C5  DB4     2      34.270  24.040  19.420  1.00  0.00            
ATOM    177  C6  DB4     2      33.760  23.240  18.240  1.00  0.00            
ATOM    178  C7  DB4     2      32.650  23.580  17.560  1.00  0.00            
ATOM    179  C8  DB4     2      32.100  22.770  16.450  1.00  0.00            
ATOM    180  C9  DB4     2      31.400  21.580  16.740  1.00  0.00            
ATOM    181  C10 DB4     2      30.820  20.820  15.710  1.00  0.00            
ATOM    182  C11 DB4     2      31.020  21.160  14.380  1.00  0.00            
ATOM    183  Cl1 DB4     2      30.070  20.300  13.120  1.00  0.00            
ATOM    184  C12 DB4     2      31.670  22.340  14.060  1.00  0.00            
ATOM    185  C13 DB4     2      32.240  23.150  15.110  1.00  0.00            
ATOM    186  C14 DB4     2      32.810  24.550  14.860  1.00  0.00            
ATOM    187  C15 DB4     2      31.960  25.710  15.360  1.00  0.00            
ATOM    188  C16 DB4     2      31.610  25.810  16.800  1.00  0.00            
ATOM    189  C17 DB4     2      30.920  26.970  17.310  1.00  0.00            
ATOM    190  C18 DB4     2      30.410  27.030  18.610  1.00  0.00            
ATOM    191  C19 DB4     2      30.600  25.900  19.400  1.00  0.00            
ATOM    192  N2  DB4     2      31.340  24.820  19.010  1.00  0.00            
ATOM    193  C20 DB4     2      31.910  24.830  17.740  1.00  0.00            
ATOM    194  C21 DB4     2      34.650  22.040  17.770  1.00  0.00            
ATOM    195  C22 DB4     2      35.810  21.770  18.740  1.00  0.00            
ATOM    196  H1  DB4     2      41.840  24.380  18.770  1.00  0.00            
ATOM    197  H2  DB4     2      40.710  23.390  17.970  1.00  0.00            
ATOM    198  H3  DB4     2      40.410  25.140  17.880  1.00  0.00            
ATOM    199  H4  DB4     2      39.980  25.270  20.340  1.00  0.00            
ATOM    200  H5  DB4     2      39.940  23.510  20.470  1.00  0.00            
ATOM    201  H6  DB4     2      35.950  24.880  18.310  1.00  0.00            
ATOM    202  H7  DB4     2      36.150  24.830  20.070  1.00  0.00            
ATOM    203  H8  DB4     2      33.800  25.020  19.570  1.00  0.00            
ATOM    204  H9  DB4     2      34.160  23.360  20.270  1.00  0.00            
ATOM    205  H10 DB4     2      31.210  21.300  17.770  1.00  0.00            
ATOM    206  H11 DB4     2      30.190  19.980  15.970  1.00  0.00            
ATOM    207  H12 DB4     2      31.750  22.620  13.020  1.00  0.00            
ATOM    208  H13 DB4     2      32.910  24.700  13.780  1.00  0.00            
ATOM    209  H14 DB4     2      33.780  24.450  15.370  1.00  0.00            
ATOM    210  H15 DB4     2      31.020  25.650  14.800  1.00  0.00            
ATOM    211  H16 DB4     2      32.380  26.680  15.060  1.00  0.00            
ATOM    212  H17 DB4     2      30.840  27.860  16.700  1.00  0.00            
ATOM    213  H18 DB4     2      30.110  27.990  19.000  1.00  0.00            
ATOM    214  H19 DB4     2      30.330  25.940  20.460  1.00  0.00            
ATOM    215  H20 DB4     2      35.030  22.190  16.750  1.00  0.00            
ATOM    216  H21 DB4     2      34.000  21.150  17.700  1.00  0.00            
ATOM    217  H22 DB4     2      35.350  21.410  19.670  1.00  0.00            
ATOM    218  H23 DB4     2      36.480  20.980  18.390  1.00  0.00            
TER
ENDMDL
MODEL        1
ATOM      1  H1  GCD     1      38.810  22.670  18.570  1.00  0.00            
ATOM      2  O1  GCD     1      38.890  23.090  19.430  1.00  0.00            
ATOM      3  C1  GCD     1      38.920  22.040  20.420  1.00  0.00            
ATOM      4  H2  GCD     1      38.090  21.370  20.180  1.00  0.00            
ATOM      5  H3  GCD     1      39.920  21.580  20.400  1.00  0.00            
ATOM      6  C2  GCD     1      38.610  22.540  21.800  1.00  0.00            
ATOM      7  H4  GCD     1      38.410  21.600  22.340  1.00  0.00            
ATOM      8  C3  GCD     1      37.460  23.510  22.040  1.00  0.00            
ATOM      9  H5  GCD     1      37.730  24.450  21.540  1.00  0.00            
ATOM     10  C4  GCD     1      37.250  23.840  23.510  1.00  0.00            
ATOM     11  H6  GCD     1      36.930  22.940  24.040  1.00  0.00            
ATOM     12  O2  GCD     1      36.220  24.860  23.670  1.00  0.00            
ATOM     13  H7  GCD     1      36.010  24.900  24.610  1.00  0.00            
ATOM     14  C5  GCD     1      38.570  24.330  24.070  1.00  0.00            
ATOM     15  H8  GCD     1      38.760  25.310  23.630  1.00  0.00            
ATOM     16  O3  GCD     1      38.520  24.540  25.450  1.00  0.00            
ATOM     17  H9  GCD     1      38.680  23.730  25.960  1.00  0.00            
ATOM     18  C6  GCD     1      39.750  23.490  23.750  1.00  0.00            
ATOM     19  O4  GCD     1      39.810  23.140  22.370  1.00  0.00            
ATOM     20  H10 GCD     1      40.660  24.070  23.970  1.00  0.00            
ATOM     21  O5  GCD     1      39.600  22.220  24.430  1.00  0.00            
ATOM     22  C7  GCD     1      40.760  21.720  24.970  1.00  0.00            
ATOM     23  H11 GCD     1      41.620  22.400  24.950  1.00  0.00            
ATOM     24  C8  GCD     1      40.370  21.410  26.390  1.00  0.00            
ATOM     25  H12 GCD     1      39.400  20.900  26.460  1.00  0.00            
ATOM     26  O6  GCD     1      40.100  22.580  27.170  1.00  0.00            
ATOM     27  H13 GCD     1      40.800  23.240  27.230  1.00  0.00            
ATOM     28  C9  GCD     1      41.500  20.660  27.090  1.00  0.00            
ATOM     29  H14 GCD     1      42.390  21.290  27.210  1.00  0.00            
ATOM     30  O7  GCD     1      41.280  20.300  28.450  1.00  0.00            
ATOM     31  H15 GCD     1      40.840  21.020  28.910  1.00  0.00            
ATOM     32  C10 GCD     1      41.960  19.510  26.280  1.00  0.00            
ATOM     33  H16 GCD     1      42.880  19.130  26.730  1.00  0.00            
ATOM     34  O8  GCD     1      42.320  19.940  24.910  1.00  0.00            
ATOM     35  C11 GCD     1      41.200  20.520  24.260  1.00  0.00            
ATOM     36  H17 GCD     1      40.370  19.800  24.280  1.00  0.00            
ATOM     37  C12 GCD     1      41.530  20.730  22.760  1.00  0.00            
ATOM     38  H18 GCD     1      40.670  21.030  22.140  1.00  0.00            
ATOM     39  H19 GCD     1      41.840  19.770  22.330  1.00  0.00            
ATOM     40  O9  GCD     1      42.540  21.720  22.500  1.00  0.00            
ATOM     41  H20 GCD     1      43.420  21.590  22.870  1.00  0.00            
ATOM     42  O10 GCD     1      40.930  18.460  26.230  1.00  0.00            
ATOM     43  C13 GCD     1      41.340  17.110  26.020  1.00  0.00            
ATOM     44  H21 GCD     1      42.420  17.160  25.830  1.00  0.00            
ATOM     45  C14 GCD     1      41.060  16.410  27.350  1.00  0.00            
ATOM     46  H22 GCD     1      39.990  16.320  27.550  1.00  0.00            
ATOM     47  O11 GCD     1      41.660  17.170  28.410  1.00  0.00            
ATOM     48  H23 GCD     1      41.530  18.110  28.220  1.00  0.00            
ATOM     49  C15 GCD     1      41.500  14.900  27.300  1.00  0.00            
ATOM     50  H24 GCD     1      42.580  14.760  27.130  1.00  0.00            
ATOM     51  O12 GCD     1      41.150  14.320  28.500  1.00  0.00            
ATOM     52  H25 GCD     1      41.200  15.040  29.140  1.00  0.00            
ATOM     53  C16 GCD     1      40.890  14.250  26.130  1.00  0.00            
ATOM     54  H26 GCD     1      41.320  13.250  25.980  1.00  0.00            
ATOM     55  O13 GCD     1      41.160  15.020  25.000  1.00  0.00            
ATOM     56  C17 GCD     1      40.650  16.350  24.860  1.00  0.00            
ATOM     57  H27 GCD     1      39.580  16.300  25.080  1.00  0.00            
ATOM     58  C18 GCD     1      40.870  16.920  23.510  1.00  0.00            
ATOM     59  H28 GCD     1      41.890  16.950  23.110  1.00  0.00            
ATOM     60  H29 GCD     1      40.550  17.970  23.560  1.00  0.00            
ATOM     61  O14 GCD     1      40.050  16.110  22.640  1.00  0.00            
ATOM     62  H30 GCD     1      39.950  16.650  21.840  1.00  0.00            
ATOM     63  O15 GCD     1      39.490  14.090  26.150  1.00  0.00            
ATOM     64  C19 GCD     1      39.070  12.730  25.910  1.00  0.00            
ATOM     65  H31 GCD     1      39.920  12.030  26.040  1.00  0.00            
ATOM     66  C20 GCD     1      37.940  12.570  26.940  1.00  0.00            
ATOM     67  H32 GCD     1      37.200  13.360  26.760  1.00  0.00            
ATOM     68  O16 GCD     1      38.570  12.840  28.120  1.00  0.00            
ATOM     69  H33 GCD     1      39.130  13.580  27.850  1.00  0.00            
ATOM     70  C21 GCD     1      37.420  11.180  26.880  1.00  0.00            
ATOM     71  H34 GCD     1      38.230  10.470  27.090  1.00  0.00            
ATOM     72  O17 GCD     1      36.290  11.010  27.860  1.00  0.00            
ATOM     73  H35 GCD     1      36.600  11.270  28.730  1.00  0.00            
ATOM     74  C22 GCD     1      36.930  10.930  25.490  1.00  0.00            
ATOM     75  H36 GCD     1      36.590   9.890  25.420  1.00  0.00            
ATOM     76  O18 GCD     1      37.970  11.150  24.540  1.00  0.00            
ATOM     77  C23 GCD     1      38.580  12.510  24.520  1.00  0.00            
ATOM     78  H37 GCD     1      37.730  13.180  24.330  1.00  0.00            
ATOM     79  C24 GCD     1      39.670  12.560  23.420  1.00  0.00            
ATOM     80  H38 GCD     1      39.970  13.610  23.540  1.00  0.00            
ATOM     81  H39 GCD     1      39.270  12.370  22.410  1.00  0.00            
ATOM     82  O19 GCD     1      40.770  11.680  23.590  1.00  0.00            
ATOM     83  H40 GCD     1      40.360  10.810  23.580  1.00  0.00            
ATOM     84  O20 GCD     1      35.910  11.790  25.150  1.00  0.00            
ATOM     85  C25 GCD     1      34.680  11.130  24.940  1.00  0.00            
ATOM     86  H41 GCD     1      34.770  10.080  25.270  1.00  0.00            
ATOM     87  C26 GCD     1      33.600  11.850  25.630  1.00  0.00            
ATOM     88  H42 GCD     1      33.710  12.900  25.300  1.00  0.00            
ATOM     89  O21 GCD     1      33.710  11.800  27.100  1.00  0.00            
ATOM     90  H43 GCD     1      34.600  12.030  27.380  1.00  0.00            
ATOM     91  C27 GCD     1      32.230  11.400  25.260  1.00  0.00            
ATOM     92  H44 GCD     1      32.100  10.380  25.630  1.00  0.00            
ATOM     93  O22 GCD     1      31.240  12.260  25.940  1.00  0.00            
ATOM     94  H45 GCD     1      30.680  12.690  25.290  1.00  0.00            
ATOM     95  C28 GCD     1      32.090  11.360  23.700  1.00  0.00            
ATOM     96  H46 GCD     1      31.220  10.780  23.380  1.00  0.00            
ATOM     97  O23 GCD     1      33.190  10.650  23.130  1.00  0.00            
ATOM     98  C29 GCD     1      34.470  11.150  23.390  1.00  0.00            
ATOM     99  H47 GCD     1      34.380  12.200  23.080  1.00  0.00            
ATOM    100  C30 GCD     1      35.490  10.330  22.600  1.00  0.00            
ATOM    101  H48 GCD     1      36.520  10.680  22.730  1.00  0.00            
ATOM    102  H49 GCD     1      35.170  10.480  21.560  1.00  0.00            
ATOM    103  O24 GCD     1      35.450   8.960  22.830  1.00  0.00            
ATOM    104  H50 GCD     1      35.810   8.510  22.060  1.00  0.00            
ATOM    105  O25 GCD     1      32.100  12.700  23.210  1.00  0.00            
ATOM    106  C31 GCD     1      31.090  13.140  22.360  1.00  0.00            
ATOM    107  H51 GCD     1      30.370  12.360  22.100  1.00  0.00            
ATOM    108  C32 GCD     1      30.300  14.270  22.980  1.00  0.00            
ATOM    109  H52 GCD     1      31.000  15.090  23.210  1.00  0.00            
ATOM    110  O26 GCD     1      29.660  13.890  24.160  1.00  0.00            
ATOM    111  H53 GCD     1      29.070  14.620  24.360  1.00  0.00            
ATOM    112  C33 GCD     1      29.210  14.730  22.000  1.00  0.00            
ATOM    113  H54 GCD     1      28.690  13.790  21.780  1.00  0.00            
ATOM    114  O27 GCD     1      28.390  15.690  22.580  1.00  0.00            
ATOM    115  H55 GCD     1      27.770  15.880  21.870  1.00  0.00            
ATOM    116  C34 GCD     1      29.890  15.180  20.760  1.00  0.00            
ATOM    117  H56 GCD     1      29.230  15.470  19.950  1.00  0.00            
ATOM    118  O28 GCD     1      30.620  14.090  20.260  1.00  0.00            
ATOM    119  C35 GCD     1      31.730  13.670  21.100  1.00  0.00            
ATOM    120  H57 GCD     1      32.350  14.540  21.380  1.00  0.00            
ATOM    121  C36 GCD     1      32.550  12.580  20.430  1.00  0.00            
ATOM    122  H58 GCD     1      31.820  11.930  19.930  1.00  0.00            
ATOM    123  H59 GCD     1      33.190  12.000  21.120  1.00  0.00            
ATOM    124  O29 GCD     1      33.450  13.220  19.450  1.00  0.00            
ATOM    125  H60 GCD     1      32.980  13.320  18.620  1.00  0.00            
ATOM    126  O30 GCD     1      30.760  16.240  21.030  1.00  0.00            
ATOM    127  C37 GCD     1      30.530  17.440  20.250  1.00  0.00            
ATOM    128  H61 GCD     1      29.550  17.370  19.770  1.00  0.00            
ATOM    129  C38 GCD     1      30.410  18.530  21.310  1.00  0.00            
ATOM    130  H62 GCD     1      31.290  18.680  21.960  1.00  0.00            
ATOM    131  O31 GCD     1      29.300  18.260  22.160  1.00  0.00            
ATOM    132  H63 GCD     1      29.380  17.360  22.500  1.00  0.00            
ATOM    133  C39 GCD     1      30.240  19.870  20.630  1.00  0.00            
ATOM    134  H64 GCD     1      29.320  19.770  20.040  1.00  0.00            
ATOM    135  O32 GCD     1      30.110  20.910  21.540  1.00  0.00            
ATOM    136  H65 GCD     1      30.830  21.540  21.390  1.00  0.00            
ATOM    137  C40 GCD     1      31.380  20.130  19.670  1.00  0.00            
ATOM    138  H66 GCD     1      31.130  20.960  19.010  1.00  0.00            
ATOM    139  O33 GCD     1      31.560  19.030  18.750  1.00  0.00            
ATOM    140  C41 GCD     1      31.740  17.720  19.350  1.00  0.00            
ATOM    141  H67 GCD     1      32.590  17.670  20.040  1.00  0.00            
ATOM    142  C42 GCD     1      32.070  16.690  18.270  1.00  0.00            
ATOM    143  H68 GCD     1      31.300  16.750  17.490  1.00  0.00            
ATOM    144  H69 GCD     1      31.930  15.680  18.670  1.00  0.00            
ATOM    145  O34 GCD     1      33.390  16.820  17.760  1.00  0.00            
ATOM    146  H70 GCD     1      33.630  16.110  17.150  1.00  0.00            
ATOM    147  O35 GCD     1      32.650  20.300  20.320  1.00  0.00            
ATOM    148  C43 GCD     1      33.350  21.400  19.880  1.00  0.00            
ATOM    149  H71 GCD     1      33.100  21.730  18.860  1.00  0.00            
ATOM    150  C44 GCD     1      33.280  22.570  20.900  1.00  0.00            
ATOM    151  H72 GCD     1      33.570  22.100  21.840  1.00  0.00            
ATOM    152  O36 GCD     1      31.900  22.930  21.070  1.00  0.00            
ATOM    153  H73 GCD     1      31.930  23.620  21.740  1.00  0.00            
ATOM    154  C45 GCD     1      34.250  23.760  20.510  1.00  0.00            
ATOM    155  H74 GCD     1      33.890  24.060  19.520  1.00  0.00            
ATOM    156  O37 GCD     1      34.180  24.800  21.470  1.00  0.00            
ATOM    157  H75 GCD     1      34.900  24.570  22.070  1.00  0.00            
ATOM    158  C46 GCD     1      35.700  23.300  20.270  1.00  0.00            
ATOM    159  H76 GCD     1      36.350  24.030  19.780  1.00  0.00            
ATOM    160  O38 GCD     1      36.270  22.890  21.570  1.00  0.00            
ATOM    161  O39 GCD     1      35.640  22.130  19.400  1.00  0.00            
ATOM    162  C47 GCD     1      34.770  21.020  19.750  1.00  0.00            
ATOM    163  H77 GCD     1      35.110  20.710  20.750  1.00  0.00            
ATOM    164  C48 GCD     1      35.070  19.840  18.830  1.00  0.00            
ATOM    165  H78 GCD     1      35.050  20.190  17.790  1.00  0.00            
ATOM    166  H79 GCD     1      34.420  18.970  18.980  1.00  0.00            
ATOM    167  O40 GCD     1      36.350  19.290  19.110  1.00  0.00            
ATOM    168  H80 GCD     1      36.880  19.190  18.310  1.00  0.00            
ATOM    169  C1  DB4     2      39.910  12.600  19.720  1.00  0.00            
ATOM    170  C2  DB4     2      39.030  13.720  19.150  1.00  0.00            
ATOM    171  O1  DB4     2      38.110  14.120  20.190  1.00  0.00            
ATOM    172  C3  DB4     2      37.090  14.980  19.820  1.00  0.00            
ATOM    173  O2  DB4     2      36.990  15.560  18.750  1.00  0.00            
ATOM    174  N1  DB4     2      36.270  15.270  20.830  1.00  0.00            
ATOM    175  C4  DB4     2      36.410  14.560  22.080  1.00  0.00            
ATOM    176  C5  DB4     2      35.470  14.980  23.180  1.00  0.00            
ATOM    177  C6  DB4     2      35.130  16.490  23.220  1.00  0.00            
ATOM    178  C7  DB4     2      35.190  17.220  24.390  1.00  0.00            
ATOM    179  C8  DB4     2      34.840  18.700  24.460  1.00  0.00            
ATOM    180  C9  DB4     2      33.520  19.100  24.140  1.00  0.00            
ATOM    181  C10 DB4     2      33.120  20.460  24.370  1.00  0.00            
ATOM    182  C11 DB4     2      33.990  21.330  25.030  1.00  0.00            
ATOM    183  Cl1 DB4     2      33.300  22.900  25.510  1.00  0.00            
ATOM    184  C12 DB4     2      35.300  20.880  25.390  1.00  0.00            
ATOM    185  C13 DB4     2      35.750  19.610  25.050  1.00  0.00            
ATOM    186  C14 DB4     2      37.210  19.150  25.190  1.00  0.00            
ATOM    187  C15 DB4     2      37.440  18.190  26.330  1.00  0.00            
ATOM    188  C16 DB4     2      36.560  16.990  26.550  1.00  0.00            
ATOM    189  C17 DB4     2      36.710  16.250  27.740  1.00  0.00            
ATOM    190  C18 DB4     2      35.820  15.230  28.020  1.00  0.00            
ATOM    191  C19 DB4     2      34.750  15.050  27.180  1.00  0.00            
ATOM    192  N2  DB4     2      34.540  15.740  26.010  1.00  0.00            
ATOM    193  C20 DB4     2      35.520  16.610  25.650  1.00  0.00            
ATOM    194  C21 DB4     2      34.730  17.060  21.820  1.00  0.00            
ATOM    195  C22 DB4     2      35.120  16.150  20.660  1.00  0.00            
ATOM    196  H1  DB4     2      40.520  12.150  18.930  1.00  0.00            
ATOM    197  H2  DB4     2      40.560  13.010  20.510  1.00  0.00            
ATOM    198  H3  DB4     2      39.330  11.740  20.070  1.00  0.00            
ATOM    199  H4  DB4     2      38.510  13.230  18.320  1.00  0.00            
ATOM    200  H5  DB4     2      39.760  14.440  18.750  1.00  0.00            
ATOM    201  H6  DB4     2      37.400  14.800  22.470  1.00  0.00            
ATOM    202  H7  DB4     2      36.320  13.480  21.870  1.00  0.00            
ATOM    203  H8  DB4     2      35.900  14.600  24.110  1.00  0.00            
ATOM    204  H9  DB4     2      34.510  14.460  23.160  1.00  0.00            
ATOM    205  H10 DB4     2      32.920  18.340  23.650  1.00  0.00            
ATOM    206  H11 DB4     2      32.100  20.680  24.070  1.00  0.00            
ATOM    207  H12 DB4     2      35.970  21.540  25.940  1.00  0.00            
ATOM    208  H13 DB4     2      37.780  20.090  25.280  1.00  0.00            
ATOM    209  H14 DB4     2      37.620  18.700  24.280  1.00  0.00            
ATOM    210  H15 DB4     2      37.610  18.730  27.280  1.00  0.00            
ATOM    211  H16 DB4     2      38.390  17.720  26.050  1.00  0.00            
ATOM    212  H17 DB4     2      37.580  16.360  28.380  1.00  0.00            
ATOM    213  H18 DB4     2      36.030  14.740  28.970  1.00  0.00            
ATOM    214  H19 DB4     2      33.910  14.450  27.540  1.00  0.00            
ATOM    215  H20 DB4     2      35.310  17.970  21.570  1.00  0.00            
ATOM    216  H21 DB4     2      33.670  17.340  21.840  1.00  0.00            
ATOM    217  H22 DB4     2      34.230  15.520  20.520  1.00  0.00            
ATOM    218  H23 DB4     2      35.320  16.800  19.800  1.00  0.00            
TER
ENDMDL
MODEL        1
ATOM      1  H1  GCD     1      26.290  28.670  10.010  1.00  0.00            
ATOM      2  O1  GCD     1      25.950  28.050  10.670  1.00  0.00            
ATOM      3  C1  GCD     1      24.620  27.880  10.470  1.00  0.00            
ATOM      4  H2  GCD     1      24.310  27.740   9.430  1.00  0.00            
ATOM      5  H3  GCD     1      24.330  26.970  11.010  1.00  0.00            
ATOM      6  C2  GCD     1      23.790  29.100  10.990  1.00  0.00            
ATOM      7  H4  GCD     1      24.040  29.290  12.040  1.00  0.00            
ATOM      8  C3  GCD     1      22.340  28.840  10.830  1.00  0.00            
ATOM      9  H5  GCD     1      22.130  28.590   9.780  1.00  0.00            
ATOM     10  C4  GCD     1      21.440  30.100  11.200  1.00  0.00            
ATOM     11  H6  GCD     1      21.550  30.270  12.280  1.00  0.00            
ATOM     12  O2  GCD     1      20.040  29.930  10.970  1.00  0.00            
ATOM     13  H7  GCD     1      19.850  29.620  10.070  1.00  0.00            
ATOM     14  C5  GCD     1      21.950  31.280  10.470  1.00  0.00            
ATOM     15  H8  GCD     1      21.670  30.970   9.460  1.00  0.00            
ATOM     16  O3  GCD     1      21.250  32.460  10.760  1.00  0.00            
ATOM     17  H9  GCD     1      21.950  33.120  10.850  1.00  0.00            
ATOM     18  C6  GCD     1      23.470  31.470  10.610  1.00  0.00            
ATOM     19  O4  GCD     1      24.190  30.270  10.250  1.00  0.00            
ATOM     20  H10 GCD     1      23.810  32.250   9.920  1.00  0.00            
ATOM     21  O5  GCD     1      23.750  31.910  11.920  1.00  0.00            
ATOM     22  C7  GCD     1      24.910  32.820  12.000  1.00  0.00            
ATOM     23  H11 GCD     1      25.410  32.730  11.030  1.00  0.00            
ATOM     24  C8  GCD     1      24.400  34.170  12.300  1.00  0.00            
ATOM     25  H12 GCD     1      23.770  34.050  13.190  1.00  0.00            
ATOM     26  O6  GCD     1      23.630  34.600  11.190  1.00  0.00            
ATOM     27  H13 GCD     1      24.250  34.820  10.490  1.00  0.00            
ATOM     28  C9  GCD     1      25.530  35.200  12.590  1.00  0.00            
ATOM     29  H14 GCD     1      26.130  35.290  11.680  1.00  0.00            
ATOM     30  O7  GCD     1      25.090  36.480  13.010  1.00  0.00            
ATOM     31  H15 GCD     1      24.850  36.410  13.940  1.00  0.00            
ATOM     32  C10 GCD     1      26.440  34.580  13.700  1.00  0.00            
ATOM     33  H16 GCD     1      27.320  35.220  13.870  1.00  0.00            
ATOM     34  O8  GCD     1      26.990  33.330  13.260  1.00  0.00            
ATOM     35  C11 GCD     1      25.880  32.350  13.080  1.00  0.00            
ATOM     36  H17 GCD     1      25.330  32.380  14.030  1.00  0.00            
ATOM     37  C12 GCD     1      26.520  30.990  12.740  1.00  0.00            
ATOM     38  H18 GCD     1      27.320  31.050  11.990  1.00  0.00            
ATOM     39  H19 GCD     1      25.800  30.260  12.370  1.00  0.00            
ATOM     40  O9  GCD     1      27.140  30.460  13.970  1.00  0.00            
ATOM     41  H20 GCD     1      27.850  31.020  14.310  1.00  0.00            
ATOM     42  O10 GCD     1      25.720  34.490  14.950  1.00  0.00            
ATOM     43  C13 GCD     1      26.260  35.320  16.000  1.00  0.00            
ATOM     44  H21 GCD     1      26.840  36.160  15.600  1.00  0.00            
ATOM     45  C14 GCD     1      25.010  35.780  16.730  1.00  0.00            
ATOM     46  H22 GCD     1      24.450  34.930  17.130  1.00  0.00            
ATOM     47  O11 GCD     1      24.200  36.570  15.870  1.00  0.00            
ATOM     48  H23 GCD     1      23.540  37.040  16.390  1.00  0.00            
ATOM     49  C15 GCD     1      25.380  36.640  17.980  1.00  0.00            
ATOM     50  H24 GCD     1      26.110  37.380  17.640  1.00  0.00            
ATOM     51  O12 GCD     1      24.200  37.140  18.680  1.00  0.00            
ATOM     52  H25 GCD     1      24.490  37.660  19.440  1.00  0.00            
ATOM     53  C16 GCD     1      26.230  35.760  18.880  1.00  0.00            
ATOM     54  H26 GCD     1      26.640  36.290  19.740  1.00  0.00            
ATOM     55  O13 GCD     1      27.390  35.380  18.130  1.00  0.00            
ATOM     56  C17 GCD     1      27.190  34.560  16.960  1.00  0.00            
ATOM     57  H27 GCD     1      26.630  33.680  17.300  1.00  0.00            
ATOM     58  C18 GCD     1      28.560  34.040  16.510  1.00  0.00            
ATOM     59  H28 GCD     1      28.480  33.430  15.590  1.00  0.00            
ATOM     60  H29 GCD     1      29.010  33.410  17.280  1.00  0.00            
ATOM     61  O14 GCD     1      29.620  35.060  16.390  1.00  0.00            
ATOM     62  H30 GCD     1      29.450  35.830  16.930  1.00  0.00            
ATOM     63  O15 GCD     1      25.510  34.670  19.290  1.00  0.00            
ATOM     64  C19 GCD     1      24.850  34.730  20.540  1.00  0.00            
ATOM     65  H31 GCD     1      24.800  35.780  20.860  1.00  0.00            
ATOM     66  C20 GCD     1      23.430  34.180  20.420  1.00  0.00            
ATOM     67  H32 GCD     1      23.570  33.150  20.080  1.00  0.00            
ATOM     68  O16 GCD     1      22.710  34.940  19.490  1.00  0.00            
ATOM     69  H33 GCD     1      23.370  35.180  18.840  1.00  0.00            
ATOM     70  C21 GCD     1      22.810  34.230  21.860  1.00  0.00            
ATOM     71  H34 GCD     1      22.780  35.220  22.310  1.00  0.00            
ATOM     72  O17 GCD     1      21.490  33.750  21.770  1.00  0.00            
ATOM     73  H35 GCD     1      20.880  34.400  21.390  1.00  0.00            
ATOM     74  C22 GCD     1      23.720  33.380  22.800  1.00  0.00            
ATOM     75  H36 GCD     1      23.380  33.490  23.830  1.00  0.00            
ATOM     76  O18 GCD     1      25.000  33.950  22.840  1.00  0.00            
ATOM     77  C23 GCD     1      25.630  33.920  21.560  1.00  0.00            
ATOM     78  H37 GCD     1      25.600  32.890  21.200  1.00  0.00            
ATOM     79  C24 GCD     1      27.130  34.430  21.810  1.00  0.00            
ATOM     80  H38 GCD     1      27.700  34.230  20.900  1.00  0.00            
ATOM     81  H39 GCD     1      27.690  33.910  22.590  1.00  0.00            
ATOM     82  O19 GCD     1      27.320  35.790  22.200  1.00  0.00            
ATOM     83  H40 GCD     1      26.840  36.010  23.010  1.00  0.00            
ATOM     84  O20 GCD     1      23.730  31.980  22.490  1.00  0.00            
ATOM     85  C25 GCD     1      23.530  31.000  23.560  1.00  0.00            
ATOM     86  H41 GCD     1      23.600  31.470  24.550  1.00  0.00            
ATOM     87  C26 GCD     1      22.090  30.380  23.370  1.00  0.00            
ATOM     88  H42 GCD     1      21.980  30.160  22.300  1.00  0.00            
ATOM     89  O21 GCD     1      21.160  31.410  23.740  1.00  0.00            
ATOM     90  H43 GCD     1      21.200  32.150  23.120  1.00  0.00            
ATOM     91  C27 GCD     1      21.940  29.170  24.190  1.00  0.00            
ATOM     92  H44 GCD     1      22.070  29.520  25.220  1.00  0.00            
ATOM     93  O22 GCD     1      20.620  28.620  24.030  1.00  0.00            
ATOM     94  H45 GCD     1      20.070  29.180  24.580  1.00  0.00            
ATOM     95  C28 GCD     1      23.050  28.180  23.970  1.00  0.00            
ATOM     96  H46 GCD     1      22.820  27.300  24.590  1.00  0.00            
ATOM     97  O23 GCD     1      24.230  28.830  24.270  1.00  0.00            
ATOM     98  C29 GCD     1      24.560  29.940  23.460  1.00  0.00            
ATOM     99  H47 GCD     1      24.590  29.600  22.420  1.00  0.00            
ATOM    100  C30 GCD     1      25.920  30.450  23.890  1.00  0.00            
ATOM    101  H48 GCD     1      25.860  30.650  24.970  1.00  0.00            
ATOM    102  H49 GCD     1      26.160  31.380  23.360  1.00  0.00            
ATOM    103  O24 GCD     1      27.080  29.590  23.600  1.00  0.00            
ATOM    104  H50 GCD     1      27.540  30.020  22.870  1.00  0.00            
ATOM    105  O25 GCD     1      22.990  27.710  22.590  1.00  0.00            
ATOM    106  C31 GCD     1      23.130  26.270  22.450  1.00  0.00            
ATOM    107  H51 GCD     1      23.410  25.950  23.460  1.00  0.00            
ATOM    108  C32 GCD     1      21.840  25.670  21.890  1.00  0.00            
ATOM    109  H52 GCD     1      21.610  26.270  20.990  1.00  0.00            
ATOM    110  O26 GCD     1      20.790  25.890  22.810  1.00  0.00            
ATOM    111  H53 GCD     1      20.580  26.830  22.900  1.00  0.00            
ATOM    112  C33 GCD     1      22.030  24.210  21.620  1.00  0.00            
ATOM    113  H54 GCD     1      22.300  23.710  22.560  1.00  0.00            
ATOM    114  O27 GCD     1      20.900  23.670  21.110  1.00  0.00            
ATOM    115  H55 GCD     1      20.180  23.950  21.690  1.00  0.00            
ATOM    116  C34 GCD     1      23.200  24.050  20.610  1.00  0.00            
ATOM    117  H56 GCD     1      23.430  22.990  20.440  1.00  0.00            
ATOM    118  O28 GCD     1      24.360  24.660  21.160  1.00  0.00            
ATOM    119  C35 GCD     1      24.320  26.060  21.430  1.00  0.00            
ATOM    120  H57 GCD     1      24.090  26.520  20.470  1.00  0.00            
ATOM    121  C36 GCD     1      25.630  26.690  21.910  1.00  0.00            
ATOM    122  H58 GCD     1      25.800  26.430  22.960  1.00  0.00            
ATOM    123  H59 GCD     1      25.470  27.780  21.900  1.00  0.00            
ATOM    124  O29 GCD     1      26.810  26.340  21.080  1.00  0.00            
ATOM    125  H60 GCD     1      26.910  25.390  21.180  1.00  0.00            
ATOM    126  O30 GCD     1      22.860  24.660  19.420  1.00  0.00            
ATOM    127  C37 GCD     1      22.870  23.840  18.300  1.00  0.00            
ATOM    128  H61 GCD     1      23.230  22.840  18.560  1.00  0.00            
ATOM    129  C38 GCD     1      21.460  23.800  17.690  1.00  0.00            
ATOM    130  H62 GCD     1      21.020  24.800  17.530  1.00  0.00            
ATOM    131  O31 GCD     1      20.590  23.080  18.510  1.00  0.00            
ATOM    132  H63 GCD     1      20.780  23.350  19.420  1.00  0.00            
ATOM    133  C39 GCD     1      21.480  23.090  16.320  1.00  0.00            
ATOM    134  H64 GCD     1      21.690  22.020  16.480  1.00  0.00            
ATOM    135  O32 GCD     1      20.140  23.130  15.700  1.00  0.00            
ATOM    136  H65 GCD     1      19.910  24.030  15.440  1.00  0.00            
ATOM    137  C40 GCD     1      22.530  23.680  15.360  1.00  0.00            
ATOM    138  H66 GCD     1      22.630  22.930  14.570  1.00  0.00            
ATOM    139  O33 GCD     1      23.810  23.690  16.030  1.00  0.00            
ATOM    140  C41 GCD     1      23.840  24.440  17.310  1.00  0.00            
ATOM    141  H67 GCD     1      23.530  25.490  17.240  1.00  0.00            
ATOM    142  C42 GCD     1      25.260  24.530  17.840  1.00  0.00            
ATOM    143  H68 GCD     1      25.650  23.510  17.930  1.00  0.00            
ATOM    144  H69 GCD     1      25.160  24.890  18.870  1.00  0.00            
ATOM    145  O34 GCD     1      26.130  25.350  17.100  1.00  0.00            
ATOM    146  H70 GCD     1      27.000  25.110  17.420  1.00  0.00            
ATOM    147  O35 GCD     1      22.380  24.970  14.830  1.00  0.00            
ATOM    148  C43 GCD     1      21.670  25.020  13.580  1.00  0.00            
ATOM    149  H71 GCD     1      21.150  24.090  13.350  1.00  0.00            
ATOM    150  C44 GCD     1      20.660  26.140  13.610  1.00  0.00            
ATOM    151  H72 GCD     1      21.180  27.060  13.900  1.00  0.00            
ATOM    152  O36 GCD     1      19.720  25.840  14.540  1.00  0.00            
ATOM    153  H73 GCD     1      19.170  26.600  14.770  1.00  0.00            
ATOM    154  C45 GCD     1      20.150  26.520  12.290  1.00  0.00            
ATOM    155  H74 GCD     1      19.440  25.800  11.860  1.00  0.00            
ATOM    156  O37 GCD     1      19.510  27.760  12.460  1.00  0.00            
ATOM    157  H75 GCD     1      20.150  28.350  12.040  1.00  0.00            
ATOM    158  C46 GCD     1      21.280  26.720  11.230  1.00  0.00            
ATOM    159  H76 GCD     1      20.890  26.870  10.220  1.00  0.00            
ATOM    160  O38 GCD     1      22.100  27.810  11.750  1.00  0.00            
ATOM    161  O39 GCD     1      22.060  25.550  11.270  1.00  0.00            
ATOM    162  C47 GCD     1      22.700  25.240  12.530  1.00  0.00            
ATOM    163  H77 GCD     1      23.350  26.070  12.840  1.00  0.00            
ATOM    164  C48 GCD     1      23.590  23.990  12.290  1.00  0.00            
ATOM    165  H78 GCD     1      24.230  23.890  13.180  1.00  0.00            
ATOM    166  H79 GCD     1      24.230  24.210  11.420  1.00  0.00            
ATOM    167  O40 GCD     1      22.810  22.880  11.990  1.00  0.00            
ATOM    168  H80 GCD     1      23.500  22.220  11.870  1.00  0.00            
ATOM    169  C1  DB4     2      31.130  32.690  19.550  1.00  0.00            
ATOM    170  C2  DB4     2      30.010  32.320  20.530  1.00  0.00            
ATOM    171  O1  DB4     2      28.950  31.840  19.680  1.00  0.00            
ATOM    172  C3  DB4     2      27.990  31.140  20.370  1.00  0.00            
ATOM    173  O2  DB4     2      27.920  31.080  21.570  1.00  0.00            
ATOM    174  N1  DB4     2      26.970  30.720  19.510  1.00  0.00            
ATOM    175  C4  DB4     2      26.920  31.000  18.040  1.00  0.00            
ATOM    176  C5  DB4     2      25.430  31.240  17.530  1.00  0.00            
ATOM    177  C6  DB4     2      24.300  30.420  18.200  1.00  0.00            
ATOM    178  C7  DB4     2      23.020  30.410  17.900  1.00  0.00            
ATOM    179  C8  DB4     2      21.930  29.550  18.520  1.00  0.00            
ATOM    180  C9  DB4     2      21.440  29.780  19.830  1.00  0.00            
ATOM    181  C10 DB4     2      20.360  29.130  20.390  1.00  0.00            
ATOM    182  C11 DB4     2      19.740  28.130  19.600  1.00  0.00            
ATOM    183  Cl1 DB4     2      18.410  27.180  20.260  1.00  0.00            
ATOM    184  C12 DB4     2      20.240  27.840  18.310  1.00  0.00            
ATOM    185  C13 DB4     2      21.360  28.480  17.780  1.00  0.00            
ATOM    186  C14 DB4     2      21.970  28.170  16.420  1.00  0.00            
ATOM    187  C15 DB4     2      21.640  29.180  15.260  1.00  0.00            
ATOM    188  C16 DB4     2      21.870  30.670  15.550  1.00  0.00            
ATOM    189  C17 DB4     2      21.280  31.550  14.700  1.00  0.00            
ATOM    190  C18 DB4     2      21.350  32.940  14.990  1.00  0.00            
ATOM    191  C19 DB4     2      22.150  33.370  16.040  1.00  0.00            
ATOM    192  N2  DB4     2      22.740  32.530  16.900  1.00  0.00            
ATOM    193  C20 DB4     2      22.560  31.190  16.720  1.00  0.00            
ATOM    194  C21 DB4     2      24.780  29.370  19.190  1.00  0.00            
ATOM    195  C22 DB4     2      25.870  30.020  20.120  1.00  0.00            
ATOM    196  H1  DB4     2      31.390  31.790  18.990  1.00  0.00            
ATOM    197  H2  DB4     2      30.870  33.500  18.850  1.00  0.00            
ATOM    198  H3  DB4     2      31.950  33.050  20.180  1.00  0.00            
ATOM    199  H4  DB4     2      29.640  33.160  21.130  1.00  0.00            
ATOM    200  H5  DB4     2      30.360  31.440  21.090  1.00  0.00            
ATOM    201  H6  DB4     2      27.290  30.140  17.470  1.00  0.00            
ATOM    202  H7  DB4     2      27.590  31.820  17.760  1.00  0.00            
ATOM    203  H8  DB4     2      25.470  31.340  16.440  1.00  0.00            
ATOM    204  H9  DB4     2      25.210  32.290  17.750  1.00  0.00            
ATOM    205  H10 DB4     2      21.880  30.640  20.320  1.00  0.00            
ATOM    206  H11 DB4     2      19.950  29.420  21.350  1.00  0.00            
ATOM    207  H12 DB4     2      19.800  27.020  17.760  1.00  0.00            
ATOM    208  H13 DB4     2      21.510  27.200  16.180  1.00  0.00            
ATOM    209  H14 DB4     2      23.050  28.000  16.520  1.00  0.00            
ATOM    210  H15 DB4     2      20.580  29.120  14.950  1.00  0.00            
ATOM    211  H16 DB4     2      22.240  28.930  14.380  1.00  0.00            
ATOM    212  H17 DB4     2      20.700  31.230  13.840  1.00  0.00            
ATOM    213  H18 DB4     2      20.940  33.670  14.300  1.00  0.00            
ATOM    214  H19 DB4     2      22.370  34.420  16.230  1.00  0.00            
ATOM    215  H20 DB4     2      25.170  28.580  18.550  1.00  0.00            
ATOM    216  H21 DB4     2      24.000  28.870  19.780  1.00  0.00            
ATOM    217  H22 DB4     2      25.430  30.680  20.870  1.00  0.00            
ATOM    218  H23 DB4     2      26.300  29.110  20.570  1.00  0.00            
TER
ENDMDL
MODEL        1
ATOM      1  H1  GCD     1      24.290  26.330   9.370  1.00  0.00            
ATOM      2  O1  GCD     1      24.390  26.010  10.270  1.00  0.00            
ATOM      3  C1  GCD     1      23.100  26.060  10.950  1.00  0.00            
ATOM      4  H2  GCD     1      22.370  25.420  10.430  1.00  0.00            
ATOM      5  H3  GCD     1      23.230  25.680  11.970  1.00  0.00            
ATOM      6  C2  GCD     1      22.480  27.460  11.140  1.00  0.00            
ATOM      7  H4  GCD     1      22.940  28.000  11.970  1.00  0.00            
ATOM      8  C3  GCD     1      20.910  27.330  11.230  1.00  0.00            
ATOM      9  H5  GCD     1      20.410  26.920  10.340  1.00  0.00            
ATOM     10  C4  GCD     1      20.300  28.720  11.480  1.00  0.00            
ATOM     11  H6  GCD     1      20.520  29.020  12.510  1.00  0.00            
ATOM     12  O2  GCD     1      18.890  28.580  11.370  1.00  0.00            
ATOM     13  H7  GCD     1      18.690  28.660  10.430  1.00  0.00            
ATOM     14  C5  GCD     1      20.860  29.800  10.490  1.00  0.00            
ATOM     15  H8  GCD     1      20.420  29.600   9.510  1.00  0.00            
ATOM     16  O3  GCD     1      20.510  31.160  10.860  1.00  0.00            
ATOM     17  H9  GCD     1      21.300  31.580  11.220  1.00  0.00            
ATOM     18  C6  GCD     1      22.370  29.660  10.220  1.00  0.00            
ATOM     19  O4  GCD     1      22.690  28.290   9.960  1.00  0.00            
ATOM     20  H10 GCD     1      22.630  30.200   9.310  1.00  0.00            
ATOM     21  O5  GCD     1      23.200  30.120  11.320  1.00  0.00            
ATOM     22  C7  GCD     1      24.400  30.820  10.920  1.00  0.00            
ATOM     23  H11 GCD     1      24.620  30.670   9.860  1.00  0.00            
ATOM     24  C8  GCD     1      24.210  32.290  11.120  1.00  0.00            
ATOM     25  H12 GCD     1      23.980  32.510  12.170  1.00  0.00            
ATOM     26  O6  GCD     1      23.050  32.720  10.340  1.00  0.00            
ATOM     27  H13 GCD     1      22.970  33.680  10.310  1.00  0.00            
ATOM     28  C9  GCD     1      25.510  33.030  10.820  1.00  0.00            
ATOM     29  H14 GCD     1      25.910  32.860   9.810  1.00  0.00            
ATOM     30  O7  GCD     1      25.410  34.460  11.100  1.00  0.00            
ATOM     31  H15 GCD     1      25.460  34.620  12.050  1.00  0.00            
ATOM     32  C10 GCD     1      26.480  32.400  11.730  1.00  0.00            
ATOM     33  H16 GCD     1      27.490  32.760  11.520  1.00  0.00            
ATOM     34  O8  GCD     1      26.560  31.010  11.500  1.00  0.00            
ATOM     35  C11 GCD     1      25.430  30.300  11.880  1.00  0.00            
ATOM     36  H17 GCD     1      25.170  30.490  12.930  1.00  0.00            
ATOM     37  C12 GCD     1      25.650  28.720  11.900  1.00  0.00            
ATOM     38  H18 GCD     1      25.690  28.300  10.890  1.00  0.00            
ATOM     39  H19 GCD     1      24.830  28.180  12.370  1.00  0.00            
ATOM     40  O9  GCD     1      26.790  28.270  12.650  1.00  0.00            
ATOM     41  H20 GCD     1      27.550  28.740  12.280  1.00  0.00            
ATOM     42  O10 GCD     1      26.200  32.750  13.090  1.00  0.00            
ATOM     43  C13 GCD     1      27.060  33.650  13.780  1.00  0.00            
ATOM     44  H21 GCD     1      27.730  34.270  13.170  1.00  0.00            
ATOM     45  C14 GCD     1      26.190  34.570  14.560  1.00  0.00            
ATOM     46  H22 GCD     1      25.420  34.030  15.130  1.00  0.00            
ATOM     47  O11 GCD     1      25.510  35.480  13.730  1.00  0.00            
ATOM     48  H23 GCD     1      25.250  36.260  14.230  1.00  0.00            
ATOM     49  C15 GCD     1      27.100  35.350  15.550  1.00  0.00            
ATOM     50  H24 GCD     1      27.800  35.970  14.990  1.00  0.00            
ATOM     51  O12 GCD     1      26.300  36.290  16.370  1.00  0.00            
ATOM     52  H25 GCD     1      26.660  37.160  16.180  1.00  0.00            
ATOM     53  C16 GCD     1      27.870  34.420  16.450  1.00  0.00            
ATOM     54  H26 GCD     1      28.540  35.060  17.030  1.00  0.00            
ATOM     55  O13 GCD     1      28.670  33.590  15.610  1.00  0.00            
ATOM     56  C17 GCD     1      27.900  32.790  14.780  1.00  0.00            
ATOM     57  H27 GCD     1      27.230  32.230  15.430  1.00  0.00            
ATOM     58  C18 GCD     1      28.740  31.800  14.110  1.00  0.00            
ATOM     59  H28 GCD     1      28.140  31.020  13.620  1.00  0.00            
ATOM     60  H29 GCD     1      29.300  31.120  14.770  1.00  0.00            
ATOM     61  O14 GCD     1      29.640  32.310  13.190  1.00  0.00            
ATOM     62  H30 GCD     1      30.140  33.000  13.640  1.00  0.00            
ATOM     63  O15 GCD     1      27.010  33.650  17.310  1.00  0.00            
ATOM     64  C19 GCD     1      26.930  34.050  18.680  1.00  0.00            
ATOM     65  H31 GCD     1      27.290  35.080  18.760  1.00  0.00            
ATOM     66  C20 GCD     1      25.510  33.840  19.130  1.00  0.00            
ATOM     67  H32 GCD     1      25.270  32.780  19.030  1.00  0.00            
ATOM     68  O16 GCD     1      24.620  34.580  18.290  1.00  0.00            
ATOM     69  H33 GCD     1      25.110  34.640  17.460  1.00  0.00            
ATOM     70  C21 GCD     1      25.470  34.180  20.570  1.00  0.00            
ATOM     71  H34 GCD     1      25.750  35.240  20.660  1.00  0.00            
ATOM     72  O17 GCD     1      24.090  34.100  21.070  1.00  0.00            
ATOM     73  H35 GCD     1      23.580  34.700  20.520  1.00  0.00            
ATOM     74  C22 GCD     1      26.370  33.400  21.490  1.00  0.00            
ATOM     75  H36 GCD     1      26.440  33.760  22.520  1.00  0.00            
ATOM     76  O18 GCD     1      27.670  33.500  20.880  1.00  0.00            
ATOM     77  C23 GCD     1      27.830  33.100  19.500  1.00  0.00            
ATOM     78  H37 GCD     1      27.540  32.040  19.430  1.00  0.00            
ATOM     79  C24 GCD     1      29.290  33.310  19.130  1.00  0.00            
ATOM     80  H38 GCD     1      29.550  32.820  18.190  1.00  0.00            
ATOM     81  H39 GCD     1      29.810  32.730  19.900  1.00  0.00            
ATOM     82  O19 GCD     1      29.840  34.600  18.990  1.00  0.00            
ATOM     83  H40 GCD     1      29.590  35.140  19.740  1.00  0.00            
ATOM     84  O20 GCD     1      25.930  32.080  21.440  1.00  0.00            
ATOM     85  C25 GCD     1      25.910  31.380  22.740  1.00  0.00            
ATOM     86  H41 GCD     1      26.380  31.930  23.560  1.00  0.00            
ATOM     87  C26 GCD     1      24.490  31.160  23.030  1.00  0.00            
ATOM     88  H42 GCD     1      24.030  30.710  22.140  1.00  0.00            
ATOM     89  O21 GCD     1      23.770  32.380  23.360  1.00  0.00            
ATOM     90  H43 GCD     1      23.690  32.910  22.560  1.00  0.00            
ATOM     91  C27 GCD     1      24.260  30.190  24.200  1.00  0.00            
ATOM     92  H44 GCD     1      24.700  30.740  25.040  1.00  0.00            
ATOM     93  O22 GCD     1      22.920  29.940  24.530  1.00  0.00            
ATOM     94  H45 GCD     1      22.390  30.710  24.320  1.00  0.00            
ATOM     95  C28 GCD     1      24.980  28.890  23.940  1.00  0.00            
ATOM     96  H46 GCD     1      24.900  28.270  24.840  1.00  0.00            
ATOM     97  O23 GCD     1      26.350  29.220  23.720  1.00  0.00            
ATOM     98  C29 GCD     1      26.540  30.060  22.580  1.00  0.00            
ATOM     99  H47 GCD     1      26.120  29.550  21.700  1.00  0.00            
ATOM    100  C30 GCD     1      28.080  30.090  22.280  1.00  0.00            
ATOM    101  H48 GCD     1      28.550  30.730  23.040  1.00  0.00            
ATOM    102  H49 GCD     1      28.340  30.600  21.330  1.00  0.00            
ATOM    103  O24 GCD     1      28.790  28.830  22.240  1.00  0.00            
ATOM    104  H50 GCD     1      29.680  29.170  22.400  1.00  0.00            
ATOM    105  O25 GCD     1      24.440  28.230  22.790  1.00  0.00            
ATOM    106  C31 GCD     1      24.230  26.830  22.920  1.00  0.00            
ATOM    107  H51 GCD     1      24.620  26.450  23.880  1.00  0.00            
ATOM    108  C32 GCD     1      22.700  26.640  22.830  1.00  0.00            
ATOM    109  H52 GCD     1      22.230  27.140  21.970  1.00  0.00            
ATOM    110  O26 GCD     1      21.990  27.120  24.030  1.00  0.00            
ATOM    111  H53 GCD     1      22.370  27.980  24.250  1.00  0.00            
ATOM    112  C33 GCD     1      22.460  25.170  22.790  1.00  0.00            
ATOM    113  H54 GCD     1      22.840  24.760  23.730  1.00  0.00            
ATOM    114  O27 GCD     1      21.030  24.890  22.570  1.00  0.00            
ATOM    115  H55 GCD     1      20.500  25.520  23.080  1.00  0.00            
ATOM    116  C34 GCD     1      23.190  24.470  21.640  1.00  0.00            
ATOM    117  H56 GCD     1      23.080  23.380  21.580  1.00  0.00            
ATOM    118  O28 GCD     1      24.550  24.740  21.730  1.00  0.00            
ATOM    119  C35 GCD     1      24.880  26.170  21.670  1.00  0.00            
ATOM    120  H57 GCD     1      24.390  26.580  20.780  1.00  0.00            
ATOM    121  C36 GCD     1      26.430  26.240  21.790  1.00  0.00            
ATOM    122  H58 GCD     1      26.890  25.740  22.650  1.00  0.00            
ATOM    123  H59 GCD     1      26.590  27.310  21.930  1.00  0.00            
ATOM    124  O29 GCD     1      27.030  25.900  20.580  1.00  0.00            
ATOM    125  H60 GCD     1      27.120  24.940  20.600  1.00  0.00            
ATOM    126  O30 GCD     1      22.690  25.040  20.410  1.00  0.00            
ATOM    127  C37 GCD     1      22.420  24.070  19.380  1.00  0.00            
ATOM    128  H61 GCD     1      22.830  23.120  19.750  1.00  0.00            
ATOM    129  C38 GCD     1      20.890  24.100  19.240  1.00  0.00            
ATOM    130  H62 GCD     1      20.520  25.120  19.060  1.00  0.00            
ATOM    131  O31 GCD     1      20.180  23.550  20.360  1.00  0.00            
ATOM    132  H63 GCD     1      20.460  24.140  21.070  1.00  0.00            
ATOM    133  C39 GCD     1      20.600  23.130  18.070  1.00  0.00            
ATOM    134  H64 GCD     1      20.800  22.180  18.580  1.00  0.00            
ATOM    135  O32 GCD     1      19.230  23.180  17.690  1.00  0.00            
ATOM    136  H65 GCD     1      19.130  24.040  17.260  1.00  0.00            
ATOM    137  C40 GCD     1      21.500  23.370  16.870  1.00  0.00            
ATOM    138  H66 GCD     1      21.360  22.500  16.220  1.00  0.00            
ATOM    139  O33 GCD     1      22.890  23.480  17.140  1.00  0.00            
ATOM    140  C41 GCD     1      23.120  24.480  18.090  1.00  0.00            
ATOM    141  H67 GCD     1      22.720  25.440  17.760  1.00  0.00            
ATOM    142  C42 GCD     1      24.630  24.520  18.200  1.00  0.00            
ATOM    143  H68 GCD     1      25.130  23.560  18.410  1.00  0.00            
ATOM    144  H69 GCD     1      24.890  25.160  19.050  1.00  0.00            
ATOM    145  O34 GCD     1      25.160  25.080  17.010  1.00  0.00            
ATOM    146  H70 GCD     1      24.760  24.510  16.340  1.00  0.00            
ATOM    147  O35 GCD     1      21.050  24.510  16.210  1.00  0.00            
ATOM    148  C43 GCD     1      20.270  24.280  15.080  1.00  0.00            
ATOM    149  H71 GCD     1      19.530  23.490  15.240  1.00  0.00            
ATOM    150  C44 GCD     1      19.450  25.460  14.890  1.00  0.00            
ATOM    151  H72 GCD     1      20.150  26.300  14.950  1.00  0.00            
ATOM    152  O36 GCD     1      18.570  25.610  16.110  1.00  0.00            
ATOM    153  H73 GCD     1      18.120  26.430  15.900  1.00  0.00            
ATOM    154  C45 GCD     1      18.720  25.560  13.520  1.00  0.00            
ATOM    155  H74 GCD     1      18.080  24.710  13.270  1.00  0.00            
ATOM    156  O37 GCD     1      18.020  26.860  13.460  1.00  0.00            
ATOM    157  H75 GCD     1      18.550  27.570  13.070  1.00  0.00            
ATOM    158  C46 GCD     1      19.690  25.490  12.380  1.00  0.00            
ATOM    159  H76 GCD     1      19.260  25.480  11.370  1.00  0.00            
ATOM    160  O38 GCD     1      20.610  26.590  12.370  1.00  0.00            
ATOM    161  O39 GCD     1      20.450  24.280  12.540  1.00  0.00            
ATOM    162  C47 GCD     1      21.190  24.110  13.760  1.00  0.00            
ATOM    163  H77 GCD     1      22.030  24.820  13.710  1.00  0.00            
ATOM    164  C48 GCD     1      21.830  22.660  13.760  1.00  0.00            
ATOM    165  H78 GCD     1      22.630  22.600  14.500  1.00  0.00            
ATOM    166  H79 GCD     1      22.300  22.550  12.770  1.00  0.00            
ATOM    167  O40 GCD     1      20.830  21.670  13.920  1.00  0.00            
ATOM    168  H80 GCD     1      20.180  21.810  13.230  1.00  0.00            
ATOM    169  C1  DB4     2      31.990  29.860  17.040  1.00  0.00            
ATOM    170  C2  DB4     2      30.890  30.850  17.050  1.00  0.00            
ATOM    171  O1  DB4     2      29.600  30.260  17.100  1.00  0.00            
ATOM    172  C3  DB4     2      29.020  29.880  18.180  1.00  0.00            
ATOM    173  O2  DB4     2      29.460  30.080  19.300  1.00  0.00            
ATOM    174  N1  DB4     2      27.700  29.340  17.980  1.00  0.00            
ATOM    175  C4  DB4     2      27.080  29.100  16.620  1.00  0.00            
ATOM    176  C5  DB4     2      25.760  29.930  16.530  1.00  0.00            
ATOM    177  C6  DB4     2      24.790  29.670  17.640  1.00  0.00            
ATOM    178  C7  DB4     2      23.540  30.230  17.650  1.00  0.00            
ATOM    179  C8  DB4     2      22.570  29.760  18.620  1.00  0.00            
ATOM    180  C9  DB4     2      22.500  30.380  19.850  1.00  0.00            
ATOM    181  C10 DB4     2      21.470  30.000  20.750  1.00  0.00            
ATOM    182  C11 DB4     2      20.520  29.020  20.390  1.00  0.00            
ATOM    183  Cl1 DB4     2      19.360  28.360  21.540  1.00  0.00            
ATOM    184  C12 DB4     2      20.630  28.330  19.160  1.00  0.00            
ATOM    185  C13 DB4     2      21.640  28.740  18.180  1.00  0.00            
ATOM    186  C14 DB4     2      21.880  28.060  16.800  1.00  0.00            
ATOM    187  C15 DB4     2      21.560  28.900  15.610  1.00  0.00            
ATOM    188  C16 DB4     2      22.090  30.310  15.550  1.00  0.00            
ATOM    189  C17 DB4     2      21.660  31.160  14.480  1.00  0.00            
ATOM    190  C18 DB4     2      22.110  32.480  14.310  1.00  0.00            
ATOM    191  C19 DB4     2      22.860  33.010  15.370  1.00  0.00            
ATOM    192  N2  DB4     2      23.230  32.260  16.420  1.00  0.00            
ATOM    193  C20 DB4     2      22.910  30.960  16.460  1.00  0.00            
ATOM    194  C21 DB4     2      25.340  28.730  18.740  1.00  0.00            
ATOM    195  C22 DB4     2      26.750  29.160  19.160  1.00  0.00            
ATOM    196  H1  DB4     2      31.990  29.350  18.010  1.00  0.00            
ATOM    197  H2  DB4     2      31.980  29.030  16.320  1.00  0.00            
ATOM    198  H3  DB4     2      32.950  30.360  16.880  1.00  0.00            
ATOM    199  H4  DB4     2      31.030  31.550  16.210  1.00  0.00            
ATOM    200  H5  DB4     2      31.180  31.490  17.890  1.00  0.00            
ATOM    201  H6  DB4     2      26.940  28.020  16.460  1.00  0.00            
ATOM    202  H7  DB4     2      27.740  29.470  15.820  1.00  0.00            
ATOM    203  H8  DB4     2      25.320  29.700  15.560  1.00  0.00            
ATOM    204  H9  DB4     2      25.900  31.020  16.500  1.00  0.00            
ATOM    205  H10 DB4     2      23.190  31.190  20.060  1.00  0.00            
ATOM    206  H11 DB4     2      21.440  30.510  21.710  1.00  0.00            
ATOM    207  H12 DB4     2      20.130  27.450  18.760  1.00  0.00            
ATOM    208  H13 DB4     2      21.270  27.160  16.750  1.00  0.00            
ATOM    209  H14 DB4     2      22.930  27.750  16.720  1.00  0.00            
ATOM    210  H15 DB4     2      20.470  28.940  15.690  1.00  0.00            
ATOM    211  H16 DB4     2      21.710  28.370  14.660  1.00  0.00            
ATOM    212  H17 DB4     2      21.040  30.690  13.720  1.00  0.00            
ATOM    213  H18 DB4     2      21.950  33.080  13.420  1.00  0.00            
ATOM    214  H19 DB4     2      23.170  34.050  15.390  1.00  0.00            
ATOM    215  H20 DB4     2      25.340  27.690  18.400  1.00  0.00            
ATOM    216  H21 DB4     2      24.800  28.780  19.690  1.00  0.00            
ATOM    217  H22 DB4     2      26.670  30.050  19.790  1.00  0.00            
ATOM    218  H23 DB4     2      27.150  28.320  19.740  1.00  0.00            
TER
ENDMDL
MODEL        1
ATOM      1  H1  GCD     1      31.140  21.280  13.110  1.00  0.00            
ATOM      2  O1  GCD     1      31.250  21.310  12.150  1.00  0.00            
ATOM      3  C1  GCD     1      30.070  22.040  11.630  1.00  0.00            
ATOM      4  H2  GCD     1      29.960  21.820  10.560  1.00  0.00            
ATOM      5  H3  GCD     1      29.220  21.560  12.140  1.00  0.00            
ATOM      6  C2  GCD     1      30.210  23.530  11.720  1.00  0.00            
ATOM      7  H4  GCD     1      31.290  23.630  11.590  1.00  0.00            
ATOM      8  C3  GCD     1      29.780  24.120  13.090  1.00  0.00            
ATOM      9  H5  GCD     1      28.770  23.790  13.380  1.00  0.00            
ATOM     10  C4  GCD     1      29.950  25.650  13.030  1.00  0.00            
ATOM     11  H6  GCD     1      31.010  25.890  12.860  1.00  0.00            
ATOM     12  O2  GCD     1      29.400  26.230  14.180  1.00  0.00            
ATOM     13  H7  GCD     1      29.870  27.030  14.440  1.00  0.00            
ATOM     14  C5  GCD     1      29.260  26.230  11.790  1.00  0.00            
ATOM     15  H8  GCD     1      28.170  26.090  11.860  1.00  0.00            
ATOM     16  O3  GCD     1      29.620  27.550  11.480  1.00  0.00            
ATOM     17  H9  GCD     1      29.650  28.170  12.210  1.00  0.00            
ATOM     18  C6  GCD     1      29.610  25.450  10.510  1.00  0.00            
ATOM     19  O4  GCD     1      29.420  24.070  10.700  1.00  0.00            
ATOM     20  H10 GCD     1      28.990  25.650   9.630  1.00  0.00            
ATOM     21  O5  GCD     1      30.930  25.730  10.140  1.00  0.00            
ATOM     22  C7  GCD     1      31.320  26.090   8.850  1.00  0.00            
ATOM     23  H11 GCD     1      30.420  26.320   8.270  1.00  0.00            
ATOM     24  C8  GCD     1      32.190  27.300   9.070  1.00  0.00            
ATOM     25  H12 GCD     1      32.980  27.040   9.790  1.00  0.00            
ATOM     26  O6  GCD     1      31.380  28.450   9.630  1.00  0.00            
ATOM     27  H13 GCD     1      30.710  28.050  10.200  1.00  0.00            
ATOM     28  C9  GCD     1      32.790  27.760   7.670  1.00  0.00            
ATOM     29  H14 GCD     1      32.020  27.980   6.930  1.00  0.00            
ATOM     30  O7  GCD     1      33.590  28.920   7.750  1.00  0.00            
ATOM     31  H15 GCD     1      34.480  28.570   7.650  1.00  0.00            
ATOM     32  C10 GCD     1      33.550  26.600   6.920  1.00  0.00            
ATOM     33  H16 GCD     1      33.930  26.930   5.950  1.00  0.00            
ATOM     34  O8  GCD     1      32.650  25.480   6.860  1.00  0.00            
ATOM     35  C11 GCD     1      32.120  24.980   8.120  1.00  0.00            
ATOM     36  H17 GCD     1      32.970  24.690   8.760  1.00  0.00            
ATOM     37  C12 GCD     1      31.320  23.730   7.890  1.00  0.00            
ATOM     38  H18 GCD     1      30.500  23.900   7.190  1.00  0.00            
ATOM     39  H19 GCD     1      30.740  23.440   8.770  1.00  0.00            
ATOM     40  O9  GCD     1      32.100  22.530   7.480  1.00  0.00            
ATOM     41  H20 GCD     1      32.790  22.890   6.900  1.00  0.00            
ATOM     42  O10 GCD     1      34.670  26.220   7.670  1.00  0.00            
ATOM     43  C13 GCD     1      35.830  25.810   6.980  1.00  0.00            
ATOM     44  H21 GCD     1      35.540  25.520   5.960  1.00  0.00            
ATOM     45  C14 GCD     1      36.960  26.830   6.920  1.00  0.00            
ATOM     46  H22 GCD     1      37.350  27.060   7.920  1.00  0.00            
ATOM     47  O11 GCD     1      36.470  28.020   6.360  1.00  0.00            
ATOM     48  H23 GCD     1      37.130  28.710   6.480  1.00  0.00            
ATOM     49  C15 GCD     1      38.140  26.340   6.110  1.00  0.00            
ATOM     50  H24 GCD     1      37.670  26.220   5.130  1.00  0.00            
ATOM     51  O12 GCD     1      39.230  27.300   6.040  1.00  0.00            
ATOM     52  H25 GCD     1      39.580  27.540   6.910  1.00  0.00            
ATOM     53  C16 GCD     1      38.560  24.950   6.640  1.00  0.00            
ATOM     54  H26 GCD     1      39.390  24.520   6.070  1.00  0.00            
ATOM     55  O13 GCD     1      37.450  24.070   6.610  1.00  0.00            
ATOM     56  C17 GCD     1      36.420  24.510   7.470  1.00  0.00            
ATOM     57  H27 GCD     1      36.850  24.790   8.440  1.00  0.00            
ATOM     58  C18 GCD     1      35.430  23.410   7.730  1.00  0.00            
ATOM     59  H28 GCD     1      34.730  23.470   8.570  1.00  0.00            
ATOM     60  H29 GCD     1      36.100  22.630   8.120  1.00  0.00            
ATOM     61  O14 GCD     1      34.850  22.950   6.550  1.00  0.00            
ATOM     62  H30 GCD     1      35.590  22.830   5.940  1.00  0.00            
ATOM     63  O15 GCD     1      39.120  25.000   7.920  1.00  0.00            
ATOM     64  C19 GCD     1      40.500  24.970   8.090  1.00  0.00            
ATOM     65  H31 GCD     1      41.000  25.230   7.160  1.00  0.00            
ATOM     66  C20 GCD     1      40.890  26.070   9.030  1.00  0.00            
ATOM     67  H32 GCD     1      40.340  25.940   9.970  1.00  0.00            
ATOM     68  O16 GCD     1      40.660  27.380   8.430  1.00  0.00            
ATOM     69  H33 GCD     1      41.250  28.000   8.870  1.00  0.00            
ATOM     70  C21 GCD     1      42.380  26.090   9.410  1.00  0.00            
ATOM     71  H34 GCD     1      42.950  26.420   8.530  1.00  0.00            
ATOM     72  O17 GCD     1      42.730  27.010  10.430  1.00  0.00            
ATOM     73  H35 GCD     1      42.530  26.630  11.300  1.00  0.00            
ATOM     74  C22 GCD     1      42.820  24.670   9.870  1.00  0.00            
ATOM     75  H36 GCD     1      43.900  24.590  10.010  1.00  0.00            
ATOM     76  O18 GCD     1      42.420  23.630   8.910  1.00  0.00            
ATOM     77  C23 GCD     1      41.000  23.600   8.620  1.00  0.00            
ATOM     78  H37 GCD     1      40.460  23.390   9.540  1.00  0.00            
ATOM     79  C24 GCD     1      40.680  22.460   7.630  1.00  0.00            
ATOM     80  H38 GCD     1      39.630  22.240   7.400  1.00  0.00            
ATOM     81  H39 GCD     1      41.090  21.540   8.060  1.00  0.00            
ATOM     82  O19 GCD     1      41.240  22.780   6.360  1.00  0.00            
ATOM     83  H40 GCD     1      41.440  21.930   5.960  1.00  0.00            
ATOM     84  O20 GCD     1      42.320  24.280  11.140  1.00  0.00            
ATOM     85  C25 GCD     1      43.210  23.890  12.190  1.00  0.00            
ATOM     86  H41 GCD     1      44.230  23.830  11.790  1.00  0.00            
ATOM     87  C26 GCD     1      43.150  24.880  13.290  1.00  0.00            
ATOM     88  H42 GCD     1      42.090  24.990  13.530  1.00  0.00            
ATOM     89  O21 GCD     1      43.690  26.110  12.840  1.00  0.00            
ATOM     90  H43 GCD     1      43.340  26.750  13.470  1.00  0.00            
ATOM     91  C27 GCD     1      43.850  24.480  14.580  1.00  0.00            
ATOM     92  H44 GCD     1      44.900  24.370  14.260  1.00  0.00            
ATOM     93  O22 GCD     1      43.730  25.510  15.580  1.00  0.00            
ATOM     94  H45 GCD     1      42.840  25.580  15.920  1.00  0.00            
ATOM     95  C28 GCD     1      43.310  23.160  15.040  1.00  0.00            
ATOM     96  H46 GCD     1      43.980  22.700  15.770  1.00  0.00            
ATOM     97  O23 GCD     1      43.540  22.220  14.000  1.00  0.00            
ATOM     98  C29 GCD     1      42.850  22.470  12.760  1.00  0.00            
ATOM     99  H47 GCD     1      41.770  22.370  12.960  1.00  0.00            
ATOM    100  C30 GCD     1      43.150  21.350  11.800  1.00  0.00            
ATOM    101  H48 GCD     1      42.600  21.430  10.860  1.00  0.00            
ATOM    102  H49 GCD     1      43.000  20.340  12.200  1.00  0.00            
ATOM    103  O24 GCD     1      44.510  21.390  11.360  1.00  0.00            
ATOM    104  H50 GCD     1      45.100  21.310  12.130  1.00  0.00            
ATOM    105  O25 GCD     1      41.940  23.290  15.360  1.00  0.00            
ATOM    106  C31 GCD     1      41.680  23.520  16.760  1.00  0.00            
ATOM    107  H51 GCD     1      42.590  23.670  17.350  1.00  0.00            
ATOM    108  C32 GCD     1      40.610  24.670  16.910  1.00  0.00            
ATOM    109  H52 GCD     1      39.790  24.580  16.190  1.00  0.00            
ATOM    110  O26 GCD     1      41.210  25.920  16.650  1.00  0.00            
ATOM    111  H53 GCD     1      40.400  26.430  16.570  1.00  0.00            
ATOM    112  C33 GCD     1      39.920  24.720  18.330  1.00  0.00            
ATOM    113  H54 GCD     1      40.720  25.110  18.970  1.00  0.00            
ATOM    114  O27 GCD     1      38.990  25.670  18.490  1.00  0.00            
ATOM    115  H55 GCD     1      39.370  26.480  18.860  1.00  0.00            
ATOM    116  C34 GCD     1      39.480  23.350  18.760  1.00  0.00            
ATOM    117  H56 GCD     1      39.150  23.250  19.790  1.00  0.00            
ATOM    118  O28 GCD     1      40.550  22.470  18.610  1.00  0.00            
ATOM    119  C35 GCD     1      40.950  22.230  17.280  1.00  0.00            
ATOM    120  H57 GCD     1      39.980  22.060  16.810  1.00  0.00            
ATOM    121  C36 GCD     1      41.780  20.920  17.120  1.00  0.00            
ATOM    122  H58 GCD     1      42.050  20.700  16.080  1.00  0.00            
ATOM    123  H59 GCD     1      41.180  20.090  17.510  1.00  0.00            
ATOM    124  O29 GCD     1      43.150  20.920  17.700  1.00  0.00            
ATOM    125  H60 GCD     1      43.630  20.130  17.450  1.00  0.00            
ATOM    126  O30 GCD     1      38.330  22.980  17.910  1.00  0.00            
ATOM    127  C37 GCD     1      37.160  22.390  18.560  1.00  0.00            
ATOM    128  H61 GCD     1      37.510  21.920  19.490  1.00  0.00            
ATOM    129  C38 GCD     1      36.140  23.460  18.860  1.00  0.00            
ATOM    130  H62 GCD     1      35.860  23.960  17.920  1.00  0.00            
ATOM    131  O31 GCD     1      36.750  24.430  19.740  1.00  0.00            
ATOM    132  H63 GCD     1      37.550  24.800  19.340  1.00  0.00            
ATOM    133  C39 GCD     1      34.830  22.910  19.500  1.00  0.00            
ATOM    134  H64 GCD     1      35.130  22.490  20.470  1.00  0.00            
ATOM    135  O32 GCD     1      33.980  23.970  19.820  1.00  0.00            
ATOM    136  H65 GCD     1      34.470  24.700  20.220  1.00  0.00            
ATOM    137  C40 GCD     1      34.260  21.890  18.540  1.00  0.00            
ATOM    138  H66 GCD     1      33.420  21.430  19.060  1.00  0.00            
ATOM    139  O33 GCD     1      35.230  20.880  18.320  1.00  0.00            
ATOM    140  C41 GCD     1      36.520  21.300  17.740  1.00  0.00            
ATOM    141  H67 GCD     1      36.330  21.700  16.730  1.00  0.00            
ATOM    142  C42 GCD     1      37.370  20.040  17.740  1.00  0.00            
ATOM    143  H68 GCD     1      38.220  20.380  17.140  1.00  0.00            
ATOM    144  H69 GCD     1      36.820  19.250  17.200  1.00  0.00            
ATOM    145  O34 GCD     1      37.860  19.580  18.970  1.00  0.00            
ATOM    146  H70 GCD     1      37.120  19.330  19.530  1.00  0.00            
ATOM    147  O35 GCD     1      33.990  22.490  17.240  1.00  0.00            
ATOM    148  C43 GCD     1      32.680  22.210  16.730  1.00  0.00            
ATOM    149  H71 GCD     1      32.400  21.330  17.320  1.00  0.00            
ATOM    150  C44 GCD     1      31.780  23.430  17.050  1.00  0.00            
ATOM    151  H72 GCD     1      32.140  24.350  16.560  1.00  0.00            
ATOM    152  O36 GCD     1      31.600  23.600  18.480  1.00  0.00            
ATOM    153  H73 GCD     1      32.450  23.920  18.790  1.00  0.00            
ATOM    154  C45 GCD     1      30.310  23.170  16.430  1.00  0.00            
ATOM    155  H74 GCD     1      29.850  22.310  16.930  1.00  0.00            
ATOM    156  O37 GCD     1      29.470  24.260  16.520  1.00  0.00            
ATOM    157  H75 GCD     1      29.830  25.070  16.160  1.00  0.00            
ATOM    158  C46 GCD     1      30.440  22.710  14.980  1.00  0.00            
ATOM    159  H76 GCD     1      29.440  22.380  14.700  1.00  0.00            
ATOM    160  O38 GCD     1      30.800  23.770  14.090  1.00  0.00            
ATOM    161  O39 GCD     1      31.260  21.560  14.930  1.00  0.00            
ATOM    162  C47 GCD     1      32.650  21.790  15.300  1.00  0.00            
ATOM    163  H77 GCD     1      33.100  22.590  14.690  1.00  0.00            
ATOM    164  C48 GCD     1      33.550  20.630  14.920  1.00  0.00            
ATOM    165  H78 GCD     1      33.180  19.690  15.360  1.00  0.00            
ATOM    166  H79 GCD     1      34.560  20.940  15.220  1.00  0.00            
ATOM    167  O40 GCD     1      33.630  20.490  13.490  1.00  0.00            
ATOM    168  H80 GCD     1      34.510  20.160  13.320  1.00  0.00            
ATOM    169  C1  DB4     2      41.290  17.850  15.650  1.00  0.00            
ATOM    170  C2  DB4     2      41.150  18.270  14.160  1.00  0.00            
ATOM    171  O1  DB4     2      40.470  19.540  14.120  1.00  0.00            
ATOM    172  C3  DB4     2      40.210  20.110  12.940  1.00  0.00            
ATOM    173  O2  DB4     2      40.650  19.630  11.900  1.00  0.00            
ATOM    174  N1  DB4     2      39.330  21.160  13.060  1.00  0.00            
ATOM    175  C4  DB4     2      39.090  22.000  11.880  1.00  0.00            
ATOM    176  C5  DB4     2      39.030  23.530  12.200  1.00  0.00            
ATOM    177  C6  DB4     2      37.880  23.780  13.200  1.00  0.00            
ATOM    178  C7  DB4     2      37.150  24.890  13.220  1.00  0.00            
ATOM    179  C8  DB4     2      36.040  25.170  14.150  1.00  0.00            
ATOM    180  C9  DB4     2      36.390  25.260  15.470  1.00  0.00            
ATOM    181  C10 DB4     2      35.510  25.850  16.360  1.00  0.00            
ATOM    182  C11 DB4     2      34.220  26.220  15.980  1.00  0.00            
ATOM    183  Cl1 DB4     2      33.120  26.990  17.120  1.00  0.00            
ATOM    184  C12 DB4     2      33.760  25.870  14.740  1.00  0.00            
ATOM    185  C13 DB4     2      34.670  25.420  13.780  1.00  0.00            
ATOM    186  C14 DB4     2      34.150  25.430  12.330  1.00  0.00            
ATOM    187  C15 DB4     2      35.180  25.150  11.210  1.00  0.00            
ATOM    188  C16 DB4     2      36.300  26.180  11.330  1.00  0.00            
ATOM    189  C17 DB4     2      36.380  27.360  10.540  1.00  0.00            
ATOM    190  C18 DB4     2      37.570  28.090  10.560  1.00  0.00            
ATOM    191  C19 DB4     2      38.670  27.650  11.310  1.00  0.00            
ATOM    192  N2  DB4     2      38.530  26.650  12.180  1.00  0.00            
ATOM    193  C20 DB4     2      37.350  25.950  12.240  1.00  0.00            
ATOM    194  C21 DB4     2      37.490  22.570  14.050  1.00  0.00            
ATOM    195  C22 DB4     2      38.600  21.560  14.270  1.00  0.00            
ATOM    196  H1  DB4     2      40.340  17.540  16.120  1.00  0.00            
ATOM    197  H2  DB4     2      41.870  16.930  15.630  1.00  0.00            
ATOM    198  H3  DB4     2      41.890  18.530  16.270  1.00  0.00            
ATOM    199  H4  DB4     2      40.510  17.560  13.620  1.00  0.00            
ATOM    200  H5  DB4     2      42.060  18.380  13.550  1.00  0.00            
ATOM    201  H6  DB4     2      38.160  21.680  11.400  1.00  0.00            
ATOM    202  H7  DB4     2      39.880  21.770  11.150  1.00  0.00            
ATOM    203  H8  DB4     2      38.730  24.030  11.270  1.00  0.00            
ATOM    204  H9  DB4     2      39.910  23.970  12.680  1.00  0.00            
ATOM    205  H10 DB4     2      37.430  25.080  15.740  1.00  0.00            
ATOM    206  H11 DB4     2      35.690  26.060  17.410  1.00  0.00            
ATOM    207  H12 DB4     2      32.710  26.020  14.500  1.00  0.00            
ATOM    208  H13 DB4     2      33.770  26.380  11.940  1.00  0.00            
ATOM    209  H14 DB4     2      33.350  24.680  12.290  1.00  0.00            
ATOM    210  H15 DB4     2      34.730  25.200  10.210  1.00  0.00            
ATOM    211  H16 DB4     2      35.530  24.120  11.380  1.00  0.00            
ATOM    212  H17 DB4     2      35.500  27.680   9.980  1.00  0.00            
ATOM    213  H18 DB4     2      37.750  28.860   9.810  1.00  0.00            
ATOM    214  H19 DB4     2      39.660  28.100  11.250  1.00  0.00            
ATOM    215  H20 DB4     2      36.610  22.110  13.580  1.00  0.00            
ATOM    216  H21 DB4     2      37.110  22.890  15.030  1.00  0.00            
ATOM    217  H22 DB4     2      39.340  21.930  14.990  1.00  0.00            
ATOM    218  H23 DB4     2      38.180  20.640  14.710  1.00  0.00            
TER
ENDMDL
MODEL        1
ATOM      1  H1  GCD     1      28.640  20.180  16.990  1.00  0.00            
ATOM      2  O1  GCD     1      28.160  19.720  17.680  1.00  0.00            
ATOM      3  C1  GCD     1      28.970  18.550  17.780  1.00  0.00            
ATOM      4  H2  GCD     1      29.140  18.170  16.770  1.00  0.00            
ATOM      5  H3  GCD     1      29.940  18.690  18.290  1.00  0.00            
ATOM      6  C2  GCD     1      28.310  17.410  18.610  1.00  0.00            
ATOM      7  H4  GCD     1      28.980  16.540  18.540  1.00  0.00            
ATOM      8  C3  GCD     1      26.900  16.970  18.300  1.00  0.00            
ATOM      9  H5  GCD     1      26.140  17.760  18.200  1.00  0.00            
ATOM     10  C4  GCD     1      26.390  15.890  19.270  1.00  0.00            
ATOM     11  H6  GCD     1      27.190  15.140  19.170  1.00  0.00            
ATOM     12  O2  GCD     1      25.040  15.420  18.990  1.00  0.00            
ATOM     13  H7  GCD     1      24.930  14.710  19.630  1.00  0.00            
ATOM     14  C5  GCD     1      26.330  16.630  20.610  1.00  0.00            
ATOM     15  H8  GCD     1      25.830  17.600  20.500  1.00  0.00            
ATOM     16  O3  GCD     1      25.730  15.860  21.630  1.00  0.00            
ATOM     17  H9  GCD     1      25.380  16.460  22.300  1.00  0.00            
ATOM     18  C6  GCD     1      27.800  16.950  20.980  1.00  0.00            
ATOM     19  O4  GCD     1      28.320  17.830  19.960  1.00  0.00            
ATOM     20  H10 GCD     1      27.880  17.560  21.890  1.00  0.00            
ATOM     21  O5  GCD     1      28.590  15.840  21.140  1.00  0.00            
ATOM     22  C7  GCD     1      29.240  15.600  22.360  1.00  0.00            
ATOM     23  H11 GCD     1      28.780  16.180  23.170  1.00  0.00            
ATOM     24  C8  GCD     1      28.990  14.110  22.500  1.00  0.00            
ATOM     25  H12 GCD     1      29.300  13.590  21.580  1.00  0.00            
ATOM     26  O6  GCD     1      27.540  13.880  22.670  1.00  0.00            
ATOM     27  H13 GCD     1      27.120  14.600  22.190  1.00  0.00            
ATOM     28  C9  GCD     1      29.790  13.630  23.680  1.00  0.00            
ATOM     29  H14 GCD     1      29.460  14.110  24.610  1.00  0.00            
ATOM     30  O7  GCD     1      29.660  12.240  23.900  1.00  0.00            
ATOM     31  H15 GCD     1      30.540  11.890  23.750  1.00  0.00            
ATOM     32  C10 GCD     1      31.260  13.940  23.550  1.00  0.00            
ATOM     33  H16 GCD     1      31.810  13.720  24.470  1.00  0.00            
ATOM     34  O8  GCD     1      31.460  15.390  23.270  1.00  0.00            
ATOM     35  C11 GCD     1      30.720  15.920  22.180  1.00  0.00            
ATOM     36  H17 GCD     1      31.030  15.480  21.230  1.00  0.00            
ATOM     37  C12 GCD     1      31.010  17.360  22.130  1.00  0.00            
ATOM     38  H18 GCD     1      30.590  17.710  21.180  1.00  0.00            
ATOM     39  H19 GCD     1      32.090  17.570  22.160  1.00  0.00            
ATOM     40  O9  GCD     1      30.400  18.110  23.240  1.00  0.00            
ATOM     41  H20 GCD     1      29.570  18.530  22.960  1.00  0.00            
ATOM     42  O10 GCD     1      31.760  13.180  22.350  1.00  0.00            
ATOM     43  C13 GCD     1      33.130  12.730  22.520  1.00  0.00            
ATOM     44  H21 GCD     1      33.650  13.300  23.300  1.00  0.00            
ATOM     45  C14 GCD     1      33.070  11.250  22.900  1.00  0.00            
ATOM     46  H22 GCD     1      32.510  10.810  22.080  1.00  0.00            
ATOM     47  O11 GCD     1      32.280  11.010  24.150  1.00  0.00            
ATOM     48  H23 GCD     1      32.220  10.050  24.200  1.00  0.00            
ATOM     49  C15 GCD     1      34.520  10.800  23.000  1.00  0.00            
ATOM     50  H24 GCD     1      35.100  11.340  23.760  1.00  0.00            
ATOM     51  O12 GCD     1      34.560   9.410  23.280  1.00  0.00            
ATOM     52  H25 GCD     1      34.190   8.930  22.530  1.00  0.00            
ATOM     53  C16 GCD     1      35.190  11.050  21.600  1.00  0.00            
ATOM     54  H26 GCD     1      36.240  10.800  21.690  1.00  0.00            
ATOM     55  O13 GCD     1      35.180  12.410  21.210  1.00  0.00            
ATOM     56  C17 GCD     1      33.830  12.930  21.180  1.00  0.00            
ATOM     57  H27 GCD     1      33.240  12.450  20.390  1.00  0.00            
ATOM     58  C18 GCD     1      33.940  14.360  20.740  1.00  0.00            
ATOM     59  H28 GCD     1      34.550  14.910  21.460  1.00  0.00            
ATOM     60  H29 GCD     1      32.930  14.770  20.710  1.00  0.00            
ATOM     61  O14 GCD     1      34.540  14.480  19.380  1.00  0.00            
ATOM     62  H30 GCD     1      35.460  14.200  19.320  1.00  0.00            
ATOM     63  O15 GCD     1      34.680  10.220  20.570  1.00  0.00            
ATOM     64  C19 GCD     1      35.560   9.300  20.060  1.00  0.00            
ATOM     65  H31 GCD     1      36.280   8.990  20.830  1.00  0.00            
ATOM     66  C20 GCD     1      34.680   8.050  19.760  1.00  0.00            
ATOM     67  H32 GCD     1      33.840   8.440  19.170  1.00  0.00            
ATOM     68  O16 GCD     1      34.240   7.540  21.010  1.00  0.00            
ATOM     69  H33 GCD     1      33.560   6.910  20.740  1.00  0.00            
ATOM     70  C21 GCD     1      35.520   7.000  19.000  1.00  0.00            
ATOM     71  H34 GCD     1      36.310   6.590  19.650  1.00  0.00            
ATOM     72  O17 GCD     1      34.670   5.910  18.600  1.00  0.00            
ATOM     73  H35 GCD     1      34.250   5.530  19.380  1.00  0.00            
ATOM     74  C22 GCD     1      36.320   7.630  17.800  1.00  0.00            
ATOM     75  H36 GCD     1      37.090   6.940  17.430  1.00  0.00            
ATOM     76  O18 GCD     1      37.100   8.750  18.180  1.00  0.00            
ATOM     77  C23 GCD     1      36.270   9.770  18.840  1.00  0.00            
ATOM     78  H37 GCD     1      35.520   9.950  18.050  1.00  0.00            
ATOM     79  C24 GCD     1      37.170  11.000  18.940  1.00  0.00            
ATOM     80  H38 GCD     1      36.560  11.900  19.040  1.00  0.00            
ATOM     81  H39 GCD     1      37.750  11.010  18.000  1.00  0.00            
ATOM     82  O19 GCD     1      38.140  10.910  19.970  1.00  0.00            
ATOM     83  H40 GCD     1      38.710  11.680  19.950  1.00  0.00            
ATOM     84  O20 GCD     1      35.410   8.090  16.770  1.00  0.00            
ATOM     85  C25 GCD     1      35.620   7.570  15.440  1.00  0.00            
ATOM     86  H41 GCD     1      36.640   7.210  15.260  1.00  0.00            
ATOM     87  C26 GCD     1      34.510   6.590  15.170  1.00  0.00            
ATOM     88  H42 GCD     1      33.520   7.040  15.300  1.00  0.00            
ATOM     89  O21 GCD     1      34.670   5.480  15.930  1.00  0.00            
ATOM     90  H43 GCD     1      34.480   5.840  16.800  1.00  0.00            
ATOM     91  C27 GCD     1      34.550   6.160  13.710  1.00  0.00            
ATOM     92  H44 GCD     1      35.510   5.630  13.600  1.00  0.00            
ATOM     93  O22 GCD     1      33.450   5.240  13.460  1.00  0.00            
ATOM     94  H45 GCD     1      33.280   4.840  14.320  1.00  0.00            
ATOM     95  C28 GCD     1      34.600   7.380  12.770  1.00  0.00            
ATOM     96  H46 GCD     1      34.850   7.020  11.760  1.00  0.00            
ATOM     97  O23 GCD     1      35.580   8.290  13.170  1.00  0.00            
ATOM     98  C29 GCD     1      35.440   8.760  14.520  1.00  0.00            
ATOM     99  H47 GCD     1      34.480   9.240  14.730  1.00  0.00            
ATOM    100  C30 GCD     1      36.310   9.980  14.790  1.00  0.00            
ATOM    101  H48 GCD     1      36.290  10.340  15.830  1.00  0.00            
ATOM    102  H49 GCD     1      36.060  10.820  14.130  1.00  0.00            
ATOM    103  O24 GCD     1      37.630   9.620  14.550  1.00  0.00            
ATOM    104  H50 GCD     1      37.570   9.210  13.680  1.00  0.00            
ATOM    105  O25 GCD     1      33.300   7.950  12.860  1.00  0.00            
ATOM    106  C31 GCD     1      32.530   8.170  11.660  1.00  0.00            
ATOM    107  H51 GCD     1      32.850   7.490  10.860  1.00  0.00            
ATOM    108  C32 GCD     1      31.090   7.850  12.040  1.00  0.00            
ATOM    109  H52 GCD     1      30.860   8.480  12.910  1.00  0.00            
ATOM    110  O26 GCD     1      31.000   6.430  12.350  1.00  0.00            
ATOM    111  H53 GCD     1      31.640   6.180  13.040  1.00  0.00            
ATOM    112  C33 GCD     1      30.150   8.300  10.890  1.00  0.00            
ATOM    113  H54 GCD     1      30.450   7.720  10.010  1.00  0.00            
ATOM    114  O27 GCD     1      28.750   8.170  11.060  1.00  0.00            
ATOM    115  H55 GCD     1      28.380   8.860  11.630  1.00  0.00            
ATOM    116  C34 GCD     1      30.350   9.710  10.430  1.00  0.00            
ATOM    117  H56 GCD     1      29.840   9.890   9.480  1.00  0.00            
ATOM    118  O28 GCD     1      31.710   9.840  10.110  1.00  0.00            
ATOM    119  C35 GCD     1      32.610   9.610  11.190  1.00  0.00            
ATOM    120  H57 GCD     1      32.310  10.260  12.010  1.00  0.00            
ATOM    121  C36 GCD     1      34.020  10.000  10.740  1.00  0.00            
ATOM    122  H58 GCD     1      34.250   9.450   9.820  1.00  0.00            
ATOM    123  H59 GCD     1      34.700   9.860  11.590  1.00  0.00            
ATOM    124  O29 GCD     1      33.930  11.350  10.360  1.00  0.00            
ATOM    125  H60 GCD     1      33.450  11.320   9.520  1.00  0.00            
ATOM    126  O30 GCD     1      29.970  10.650  11.400  1.00  0.00            
ATOM    127  C37 GCD     1      29.170  11.740  10.970  1.00  0.00            
ATOM    128  H61 GCD     1      29.200  11.930   9.890  1.00  0.00            
ATOM    129  C38 GCD     1      27.710  11.580  11.380  1.00  0.00            
ATOM    130  H62 GCD     1      27.750  11.370  12.460  1.00  0.00            
ATOM    131  O31 GCD     1      27.140  10.500  10.660  1.00  0.00            
ATOM    132  H63 GCD     1      27.290  10.630   9.710  1.00  0.00            
ATOM    133  C39 GCD     1      26.930  12.890  11.140  1.00  0.00            
ATOM    134  H64 GCD     1      26.780  12.940  10.050  1.00  0.00            
ATOM    135  O32 GCD     1      25.660  12.760  11.670  1.00  0.00            
ATOM    136  H65 GCD     1      25.230  11.990  11.280  1.00  0.00            
ATOM    137  C40 GCD     1      27.650  14.100  11.600  1.00  0.00            
ATOM    138  H66 GCD     1      27.080  14.960  11.240  1.00  0.00            
ATOM    139  O33 GCD     1      28.930  14.080  11.050  1.00  0.00            
ATOM    140  C41 GCD     1      29.750  13.010  11.510  1.00  0.00            
ATOM    141  H67 GCD     1      29.640  13.030  12.600  1.00  0.00            
ATOM    142  C42 GCD     1      31.160  13.270  11.110  1.00  0.00            
ATOM    143  H68 GCD     1      31.300  13.280  10.020  1.00  0.00            
ATOM    144  H69 GCD     1      31.850  12.500  11.470  1.00  0.00            
ATOM    145  O34 GCD     1      31.550  14.460  11.600  1.00  0.00            
ATOM    146  H70 GCD     1      32.510  14.520  11.640  1.00  0.00            
ATOM    147  O35 GCD     1      27.580  14.130  13.020  1.00  0.00            
ATOM    148  C43 GCD     1      27.240  15.380  13.670  1.00  0.00            
ATOM    149  H71 GCD     1      26.910  16.060  12.870  1.00  0.00            
ATOM    150  C44 GCD     1      26.020  15.110  14.480  1.00  0.00            
ATOM    151  H72 GCD     1      26.110  14.360  15.270  1.00  0.00            
ATOM    152  O36 GCD     1      24.940  14.660  13.580  1.00  0.00            
ATOM    153  H73 GCD     1      25.320  14.060  12.920  1.00  0.00            
ATOM    154  C45 GCD     1      25.480  16.440  15.100  1.00  0.00            
ATOM    155  H74 GCD     1      25.160  17.050  14.240  1.00  0.00            
ATOM    156  O37 GCD     1      24.380  16.280  16.020  1.00  0.00            
ATOM    157  H75 GCD     1      24.790  16.050  16.860  1.00  0.00            
ATOM    158  C46 GCD     1      26.670  17.090  15.830  1.00  0.00            
ATOM    159  H76 GCD     1      26.260  18.090  16.040  1.00  0.00            
ATOM    160  O38 GCD     1      27.000  16.290  17.000  1.00  0.00            
ATOM    161  O39 GCD     1      27.820  17.250  14.950  1.00  0.00            
ATOM    162  C47 GCD     1      28.340  15.940  14.550  1.00  0.00            
ATOM    163  H77 GCD     1      28.460  15.310  15.440  1.00  0.00            
ATOM    164  C48 GCD     1      29.690  16.220  13.910  1.00  0.00            
ATOM    165  H78 GCD     1      29.570  16.710  12.930  1.00  0.00            
ATOM    166  H79 GCD     1      30.130  15.250  13.650  1.00  0.00            
ATOM    167  O40 GCD     1      30.620  17.010  14.740  1.00  0.00            
ATOM    168  H80 GCD     1      31.460  16.840  14.290  1.00  0.00            
ATOM    169  C1  DB4     2      38.430  13.060  16.210  1.00  0.00            
ATOM    170  C2  DB4     2      37.280  13.550  15.420  1.00  0.00            
ATOM    171  O1  DB4     2      35.990  12.980  15.910  1.00  0.00            
ATOM    172  C3  DB4     2      34.910  13.000  15.110  1.00  0.00            
ATOM    173  O2  DB4     2      35.010  13.510  14.010  1.00  0.00            
ATOM    174  N1  DB4     2      33.860  12.180  15.560  1.00  0.00            
ATOM    175  C4  DB4     2      32.750  11.930  14.580  1.00  0.00            
ATOM    176  C5  DB4     2      31.430  12.440  15.190  1.00  0.00            
ATOM    177  C6  DB4     2      31.220  11.880  16.590  1.00  0.00            
ATOM    178  C7  DB4     2      30.310  11.030  16.960  1.00  0.00            
ATOM    179  C8  DB4     2      30.250  10.390  18.340  1.00  0.00            
ATOM    180  C9  DB4     2      29.850  11.160  19.400  1.00  0.00            
ATOM    181  C10 DB4     2      29.730  10.630  20.700  1.00  0.00            
ATOM    182  C11 DB4     2      30.170   9.350  20.900  1.00  0.00            
ATOM    183  Cl1 DB4     2      30.160   8.710  22.550  1.00  0.00            
ATOM    184  C12 DB4     2      30.660   8.580  19.820  1.00  0.00            
ATOM    185  C13 DB4     2      30.580   9.040  18.550  1.00  0.00            
ATOM    186  C14 DB4     2      30.960   8.010  17.490  1.00  0.00            
ATOM    187  C15 DB4     2      30.750   8.390  16.020  1.00  0.00            
ATOM    188  C16 DB4     2      29.490   9.180  15.710  1.00  0.00            
ATOM    189  C17 DB4     2      28.620   8.660  14.820  1.00  0.00            
ATOM    190  C18 DB4     2      27.580   9.470  14.350  1.00  0.00            
ATOM    191  C19 DB4     2      27.400  10.750  14.910  1.00  0.00            
ATOM    192  N2  DB4     2      28.210  11.310  15.810  1.00  0.00            
ATOM    193  C20 DB4     2      29.290  10.470  16.100  1.00  0.00            
ATOM    194  C21 DB4     2      32.380  12.220  17.500  1.00  0.00            
ATOM    195  C22 DB4     2      33.630  11.600  16.920  1.00  0.00            
ATOM    196  H1  DB4     2      39.300  13.650  15.910  1.00  0.00            
ATOM    197  H2  DB4     2      38.360  13.210  17.300  1.00  0.00            
ATOM    198  H3  DB4     2      38.530  12.010  15.910  1.00  0.00            
ATOM    199  H4  DB4     2      37.600  13.360  14.380  1.00  0.00            
ATOM    200  H5  DB4     2      37.200  14.640  15.550  1.00  0.00            
ATOM    201  H6  DB4     2      32.520  10.870  14.400  1.00  0.00            
ATOM    202  H7  DB4     2      32.930  12.350  13.580  1.00  0.00            
ATOM    203  H8  DB4     2      30.620  12.050  14.550  1.00  0.00            
ATOM    204  H9  DB4     2      31.480  13.530  15.260  1.00  0.00            
ATOM    205  H10 DB4     2      29.620  12.220  19.300  1.00  0.00            
ATOM    206  H11 DB4     2      29.590  11.260  21.570  1.00  0.00            
ATOM    207  H12 DB4     2      31.030   7.570  19.990  1.00  0.00            
ATOM    208  H13 DB4     2      30.350   7.110  17.680  1.00  0.00            
ATOM    209  H14 DB4     2      31.960   7.620  17.690  1.00  0.00            
ATOM    210  H15 DB4     2      30.830   7.490  15.390  1.00  0.00            
ATOM    211  H16 DB4     2      31.680   8.940  15.790  1.00  0.00            
ATOM    212  H17 DB4     2      28.750   7.620  14.510  1.00  0.00            
ATOM    213  H18 DB4     2      26.900   9.030  13.630  1.00  0.00            
ATOM    214  H19 DB4     2      26.550  11.390  14.680  1.00  0.00            
ATOM    215  H20 DB4     2      32.270  11.860  18.530  1.00  0.00            
ATOM    216  H21 DB4     2      32.460  13.310  17.640  1.00  0.00            
ATOM    217  H22 DB4     2      34.510  11.930  17.490  1.00  0.00            
ATOM    218  H23 DB4     2      33.530  10.510  16.800  1.00  0.00            
TER
ENDMDL
MODEL        1
ATOM      1  H1  GCD     1      28.460  23.920   8.080  1.00  0.00            
ATOM      2  O1  GCD     1      29.180  24.430   8.470  1.00  0.00            
ATOM      3  C1  GCD     1      28.630  25.430   9.340  1.00  0.00            
ATOM      4  H2  GCD     1      29.440  26.140   9.560  1.00  0.00            
ATOM      5  H3  GCD     1      27.780  25.990   8.930  1.00  0.00            
ATOM      6  C2  GCD     1      28.100  24.950  10.680  1.00  0.00            
ATOM      7  H4  GCD     1      28.680  24.160  11.170  1.00  0.00            
ATOM      8  C3  GCD     1      26.610  24.590  10.490  1.00  0.00            
ATOM      9  H5  GCD     1      25.950  25.350  10.040  1.00  0.00            
ATOM     10  C4  GCD     1      25.960  24.440  11.820  1.00  0.00            
ATOM     11  H6  GCD     1      26.390  23.600  12.380  1.00  0.00            
ATOM     12  O2  GCD     1      24.560  24.110  11.580  1.00  0.00            
ATOM     13  H7  GCD     1      24.530  23.610  10.760  1.00  0.00            
ATOM     14  C5  GCD     1      26.130  25.730  12.630  1.00  0.00            
ATOM     15  H8  GCD     1      25.680  26.550  12.070  1.00  0.00            
ATOM     16  O3  GCD     1      25.550  25.650  13.920  1.00  0.00            
ATOM     17  H9  GCD     1      24.590  25.640  13.810  1.00  0.00            
ATOM     18  C6  GCD     1      27.620  26.030  12.830  1.00  0.00            
ATOM     19  O4  GCD     1      28.180  26.090  11.520  1.00  0.00            
ATOM     20  H10 GCD     1      27.820  26.970  13.350  1.00  0.00            
ATOM     21  O5  GCD     1      28.280  24.910  13.530  1.00  0.00            
ATOM     22  C7  GCD     1      28.960  25.190  14.750  1.00  0.00            
ATOM     23  H11 GCD     1      28.750  26.200  15.120  1.00  0.00            
ATOM     24  C8  GCD     1      28.390  24.260  15.850  1.00  0.00            
ATOM     25  H12 GCD     1      28.390  23.220  15.510  1.00  0.00            
ATOM     26  O6  GCD     1      26.960  24.640  16.150  1.00  0.00            
ATOM     27  H13 GCD     1      26.530  24.850  15.310  1.00  0.00            
ATOM     28  C9  GCD     1      29.240  24.270  17.090  1.00  0.00            
ATOM     29  H14 GCD     1      29.190  25.280  17.500  1.00  0.00            
ATOM     30  O7  GCD     1      28.820  23.310  18.010  1.00  0.00            
ATOM     31  H15 GCD     1      27.990  22.970  17.680  1.00  0.00            
ATOM     32  C10 GCD     1      30.720  23.990  16.700  1.00  0.00            
ATOM     33  H16 GCD     1      31.300  24.100  17.620  1.00  0.00            
ATOM     34  O8  GCD     1      31.190  24.980  15.710  1.00  0.00            
ATOM     35  C11 GCD     1      30.420  24.960  14.470  1.00  0.00            
ATOM     36  H17 GCD     1      30.540  24.020  13.920  1.00  0.00            
ATOM     37  C12 GCD     1      30.970  26.010  13.580  1.00  0.00            
ATOM     38  H18 GCD     1      31.010  27.030  13.990  1.00  0.00            
ATOM     39  H19 GCD     1      30.340  26.070  12.690  1.00  0.00            
ATOM     40  O9  GCD     1      32.260  25.650  13.230  1.00  0.00            
ATOM     41  H20 GCD     1      32.770  25.600  14.040  1.00  0.00            
ATOM     42  O10 GCD     1      30.880  22.640  16.220  1.00  0.00            
ATOM     43  C13 GCD     1      32.010  22.020  16.810  1.00  0.00            
ATOM     44  H21 GCD     1      32.670  22.770  17.260  1.00  0.00            
ATOM     45  C14 GCD     1      31.710  20.940  17.820  1.00  0.00            
ATOM     46  H22 GCD     1      31.070  20.210  17.310  1.00  0.00            
ATOM     47  O11 GCD     1      30.910  21.530  18.880  1.00  0.00            
ATOM     48  H23 GCD     1      30.200  22.010  18.450  1.00  0.00            
ATOM     49  C15 GCD     1      33.020  20.280  18.300  1.00  0.00            
ATOM     50  H24 GCD     1      33.640  21.130  18.620  1.00  0.00            
ATOM     51  O12 GCD     1      32.740  19.300  19.300  1.00  0.00            
ATOM     52  H25 GCD     1      32.540  18.510  18.800  1.00  0.00            
ATOM     53  C16 GCD     1      33.780  19.750  17.040  1.00  0.00            
ATOM     54  H26 GCD     1      34.750  19.340  17.320  1.00  0.00            
ATOM     55  O13 GCD     1      34.040  20.760  16.040  1.00  0.00            
ATOM     56  C17 GCD     1      32.840  21.490  15.660  1.00  0.00            
ATOM     57  H27 GCD     1      32.210  20.830  15.040  1.00  0.00            
ATOM     58  C18 GCD     1      33.210  22.630  14.690  1.00  0.00            
ATOM     59  H28 GCD     1      33.940  23.270  15.220  1.00  0.00            
ATOM     60  H29 GCD     1      32.290  23.150  14.400  1.00  0.00            
ATOM     61  O14 GCD     1      33.820  22.140  13.480  1.00  0.00            
ATOM     62  H30 GCD     1      34.680  21.710  13.560  1.00  0.00            
ATOM     63  O15 GCD     1      32.860  18.800  16.460  1.00  0.00            
ATOM     64  C19 GCD     1      33.330  17.430  16.410  1.00  0.00            
ATOM     65  H31 GCD     1      34.250  17.240  16.970  1.00  0.00            
ATOM     66  C20 GCD     1      32.250  16.540  16.990  1.00  0.00            
ATOM     67  H32 GCD     1      31.390  16.760  16.340  1.00  0.00            
ATOM     68  O16 GCD     1      31.900  16.850  18.360  1.00  0.00            
ATOM     69  H33 GCD     1      32.140  16.100  18.920  1.00  0.00            
ATOM     70  C21 GCD     1      32.600  15.050  16.820  1.00  0.00            
ATOM     71  H34 GCD     1      33.470  14.840  17.450  1.00  0.00            
ATOM     72  O17 GCD     1      31.570  14.170  17.250  1.00  0.00            
ATOM     73  H35 GCD     1      31.020  13.940  16.490  1.00  0.00            
ATOM     74  C22 GCD     1      33.080  14.710  15.380  1.00  0.00            
ATOM     75  H36 GCD     1      33.460  13.710  15.180  1.00  0.00            
ATOM     76  O18 GCD     1      34.010  15.680  14.870  1.00  0.00            
ATOM     77  C23 GCD     1      33.630  17.060  14.980  1.00  0.00            
ATOM     78  H37 GCD     1      32.810  17.330  14.310  1.00  0.00            
ATOM     79  C24 GCD     1      34.810  17.940  14.440  1.00  0.00            
ATOM     80  H38 GCD     1      34.460  18.970  14.300  1.00  0.00            
ATOM     81  H39 GCD     1      35.070  17.510  13.460  1.00  0.00            
ATOM     82  O19 GCD     1      35.980  18.050  15.210  1.00  0.00            
ATOM     83  H40 GCD     1      36.450  17.210  15.280  1.00  0.00            
ATOM     84  O20 GCD     1      32.010  14.740  14.530  1.00  0.00            
ATOM     85  C25 GCD     1      31.550  13.460  13.970  1.00  0.00            
ATOM     86  H41 GCD     1      31.950  12.570  14.470  1.00  0.00            
ATOM     87  C26 GCD     1      30.080  13.370  14.080  1.00  0.00            
ATOM     88  H42 GCD     1      29.630  14.290  13.680  1.00  0.00            
ATOM     89  O21 GCD     1      29.640  13.290  15.390  1.00  0.00            
ATOM     90  H43 GCD     1      28.670  13.310  15.330  1.00  0.00            
ATOM     91  C27 GCD     1      29.490  12.170  13.410  1.00  0.00            
ATOM     92  H44 GCD     1      29.870  11.270  13.910  1.00  0.00            
ATOM     93  O22 GCD     1      28.020  12.120  13.480  1.00  0.00            
ATOM     94  H45 GCD     1      27.720  11.610  14.240  1.00  0.00            
ATOM     95  C28 GCD     1      29.970  12.100  11.950  1.00  0.00            
ATOM     96  H46 GCD     1      29.770  11.070  11.630  1.00  0.00            
ATOM     97  O23 GCD     1      31.380  12.160  11.780  1.00  0.00            
ATOM     98  C29 GCD     1      31.990  13.300  12.460  1.00  0.00            
ATOM     99  H47 GCD     1      31.680  14.210  11.930  1.00  0.00            
ATOM    100  C30 GCD     1      33.460  13.140  12.220  1.00  0.00            
ATOM    101  H48 GCD     1      34.050  14.070  12.340  1.00  0.00            
ATOM    102  H49 GCD     1      33.490  12.830  11.170  1.00  0.00            
ATOM    103  O24 GCD     1      34.130  12.100  13.000  1.00  0.00            
ATOM    104  H50 GCD     1      33.680  11.310  12.680  1.00  0.00            
ATOM    105  O25 GCD     1      29.430  13.130  11.200  1.00  0.00            
ATOM    106  C31 GCD     1      28.990  12.730   9.870  1.00  0.00            
ATOM    107  H51 GCD     1      29.280  11.700   9.630  1.00  0.00            
ATOM    108  C32 GCD     1      27.460  12.740   9.840  1.00  0.00            
ATOM    109  H52 GCD     1      27.060  13.680  10.250  1.00  0.00            
ATOM    110  O26 GCD     1      26.850  11.690  10.680  1.00  0.00            
ATOM    111  H53 GCD     1      27.060  11.890  11.590  1.00  0.00            
ATOM    112  C33 GCD     1      26.940  12.660   8.370  1.00  0.00            
ATOM    113  H54 GCD     1      27.200  11.690   7.950  1.00  0.00            
ATOM    114  O27 GCD     1      25.500  12.780   8.320  1.00  0.00            
ATOM    115  H55 GCD     1      25.240  13.700   8.420  1.00  0.00            
ATOM    116  C34 GCD     1      27.600  13.700   7.530  1.00  0.00            
ATOM    117  H56 GCD     1      27.370  13.630   6.470  1.00  0.00            
ATOM    118  O28 GCD     1      28.970  13.440   7.650  1.00  0.00            
ATOM    119  C35 GCD     1      29.610  13.730   8.870  1.00  0.00            
ATOM    120  H57 GCD     1      29.370  14.700   9.310  1.00  0.00            
ATOM    121  C36 GCD     1      31.130  13.660   8.620  1.00  0.00            
ATOM    122  H58 GCD     1      31.450  13.980   9.620  1.00  0.00            
ATOM    123  H59 GCD     1      31.450  14.400   7.880  1.00  0.00            
ATOM    124  O29 GCD     1      31.620  12.370   8.360  1.00  0.00            
ATOM    125  H60 GCD     1      31.230  12.040   7.540  1.00  0.00            
ATOM    126  O30 GCD     1      27.260  15.010   8.040  1.00  0.00            
ATOM    127  C37 GCD     1      26.530  15.780   7.080  1.00  0.00            
ATOM    128  H61 GCD     1      26.120  15.200   6.240  1.00  0.00            
ATOM    129  C38 GCD     1      25.320  16.320   7.770  1.00  0.00            
ATOM    130  H62 GCD     1      25.610  16.820   8.700  1.00  0.00            
ATOM    131  O31 GCD     1      24.410  15.310   8.070  1.00  0.00            
ATOM    132  H63 GCD     1      23.610  15.740   8.380  1.00  0.00            
ATOM    133  C39 GCD     1      24.650  17.420   7.010  1.00  0.00            
ATOM    134  H64 GCD     1      24.250  16.910   6.120  1.00  0.00            
ATOM    135  O32 GCD     1      23.620  18.060   7.850  1.00  0.00            
ATOM    136  H65 GCD     1      23.700  19.020   7.830  1.00  0.00            
ATOM    137  C40 GCD     1      25.600  18.450   6.410  1.00  0.00            
ATOM    138  H66 GCD     1      25.090  19.050   5.660  1.00  0.00            
ATOM    139  O33 GCD     1      26.680  17.720   5.760  1.00  0.00            
ATOM    140  C41 GCD     1      27.440  16.930   6.640  1.00  0.00            
ATOM    141  H67 GCD     1      27.800  17.440   7.540  1.00  0.00            
ATOM    142  C42 GCD     1      28.660  16.310   5.940  1.00  0.00            
ATOM    143  H68 GCD     1      29.180  15.670   6.670  1.00  0.00            
ATOM    144  H69 GCD     1      29.330  17.130   5.650  1.00  0.00            
ATOM    145  O34 GCD     1      28.360  15.480   4.790  1.00  0.00            
ATOM    146  H70 GCD     1      27.410  15.570   4.680  1.00  0.00            
ATOM    147  O35 GCD     1      26.140  19.350   7.480  1.00  0.00            
ATOM    148  C43 GCD     1      26.030  20.770   7.250  1.00  0.00            
ATOM    149  H71 GCD     1      25.850  20.910   6.170  1.00  0.00            
ATOM    150  C44 GCD     1      24.880  21.350   8.070  1.00  0.00            
ATOM    151  H72 GCD     1      24.970  21.130   9.140  1.00  0.00            
ATOM    152  O36 GCD     1      23.590  20.800   7.640  1.00  0.00            
ATOM    153  H73 GCD     1      22.850  21.060   8.200  1.00  0.00            
ATOM    154  C45 GCD     1      24.860  22.910   8.020  1.00  0.00            
ATOM    155  H74 GCD     1      24.640  23.140   6.970  1.00  0.00            
ATOM    156  O37 GCD     1      23.770  23.450   8.790  1.00  0.00            
ATOM    157  H75 GCD     1      22.990  23.040   8.410  1.00  0.00            
ATOM    158  C46 GCD     1      26.160  23.500   8.380  1.00  0.00            
ATOM    159  H76 GCD     1      26.180  24.560   8.100  1.00  0.00            
ATOM    160  O38 GCD     1      26.550  23.380   9.740  1.00  0.00            
ATOM    161  O39 GCD     1      27.180  22.940   7.600  1.00  0.00            
ATOM    162  C47 GCD     1      27.280  21.490   7.590  1.00  0.00            
ATOM    163  H77 GCD     1      27.430  21.250   8.650  1.00  0.00            
ATOM    164  C48 GCD     1      28.480  21.160   6.630  1.00  0.00            
ATOM    165  H78 GCD     1      28.610  20.070   6.570  1.00  0.00            
ATOM    166  H79 GCD     1      29.290  21.660   7.180  1.00  0.00            
ATOM    167  O40 GCD     1      28.200  21.520   5.290  1.00  0.00            
ATOM    168  H80 GCD     1      28.790  21.000   4.730  1.00  0.00            
ATOM    169  C1  DB4     2      35.510  14.800   9.680  1.00  0.00            
ATOM    170  C2  DB4     2      34.670  15.570   8.700  1.00  0.00            
ATOM    171  O1  DB4     2      33.450  15.940   9.450  1.00  0.00            
ATOM    172  C3  DB4     2      32.430  16.580   8.800  1.00  0.00            
ATOM    173  O2  DB4     2      32.430  16.750   7.570  1.00  0.00            
ATOM    174  N1  DB4     2      31.500  17.110   9.640  1.00  0.00            
ATOM    175  C4  DB4     2      31.510  17.010  11.090  1.00  0.00            
ATOM    176  C5  DB4     2      30.200  16.730  11.810  1.00  0.00            
ATOM    177  C6  DB4     2      29.040  17.560  11.250  1.00  0.00            
ATOM    178  C7  DB4     2      28.130  18.180  12.020  1.00  0.00            
ATOM    179  C8  DB4     2      26.970  18.930  11.630  1.00  0.00            
ATOM    180  C9  DB4     2      26.070  18.140  10.880  1.00  0.00            
ATOM    181  C10 DB4     2      24.820  18.620  10.700  1.00  0.00            
ATOM    182  C11 DB4     2      24.340  19.840  11.230  1.00  0.00            
ATOM    183  Cl1 DB4     2      22.690  20.340  10.990  1.00  0.00            
ATOM    184  C12 DB4     2      25.240  20.610  11.990  1.00  0.00            
ATOM    185  C13 DB4     2      26.520  20.140  12.210  1.00  0.00            
ATOM    186  C14 DB4     2      27.500  21.240  12.850  1.00  0.00            
ATOM    187  C15 DB4     2      28.770  20.680  13.500  1.00  0.00            
ATOM    188  C16 DB4     2      28.540  19.350  14.290  1.00  0.00            
ATOM    189  C17 DB4     2      28.600  19.370  15.650  1.00  0.00            
ATOM    190  C18 DB4     2      28.530  18.120  16.310  1.00  0.00            
ATOM    191  C19 DB4     2      28.220  17.000  15.530  1.00  0.00            
ATOM    192  N2  DB4     2      28.110  17.020  14.180  1.00  0.00            
ATOM    193  C20 DB4     2      28.270  18.180  13.550  1.00  0.00            
ATOM    194  C21 DB4     2      29.080  17.600   9.710  1.00  0.00            
ATOM    195  C22 DB4     2      30.420  17.990   9.180  1.00  0.00            
ATOM    196  H1  DB4     2      36.430  14.460   9.200  1.00  0.00            
ATOM    197  H2  DB4     2      35.560  15.320  10.640  1.00  0.00            
ATOM    198  H3  DB4     2      35.000  13.870   9.970  1.00  0.00            
ATOM    199  H4  DB4     2      34.310  14.930   7.890  1.00  0.00            
ATOM    200  H5  DB4     2      35.240  16.440   8.340  1.00  0.00            
ATOM    201  H6  DB4     2      31.750  18.020  11.460  1.00  0.00            
ATOM    202  H7  DB4     2      32.210  16.260  11.460  1.00  0.00            
ATOM    203  H8  DB4     2      30.360  16.920  12.880  1.00  0.00            
ATOM    204  H9  DB4     2      30.020  15.650  11.770  1.00  0.00            
ATOM    205  H10 DB4     2      26.360  17.120  10.670  1.00  0.00            
ATOM    206  H11 DB4     2      24.080  17.970  10.230  1.00  0.00            
ATOM    207  H12 DB4     2      24.930  21.580  12.370  1.00  0.00            
ATOM    208  H13 DB4     2      27.110  21.970  13.570  1.00  0.00            
ATOM    209  H14 DB4     2      27.800  21.800  11.950  1.00  0.00            
ATOM    210  H15 DB4     2      29.220  21.450  14.130  1.00  0.00            
ATOM    211  H16 DB4     2      29.490  20.470  12.690  1.00  0.00            
ATOM    212  H17 DB4     2      28.730  20.220  16.320  1.00  0.00            
ATOM    213  H18 DB4     2      28.770  17.970  17.360  1.00  0.00            
ATOM    214  H19 DB4     2      28.090  16.020  15.990  1.00  0.00            
ATOM    215  H20 DB4     2      28.440  18.440   9.410  1.00  0.00            
ATOM    216  H21 DB4     2      28.810  16.650   9.230  1.00  0.00            
ATOM    217  H22 DB4     2      30.510  18.060   8.090  1.00  0.00            
ATOM    218  H23 DB4     2      30.640  18.960   9.640  1.00  0.00            
TER
ENDMDL
MODEL        1
ATOM      1  H1  GCD     1      29.030  22.730   9.460  1.00  0.00            
ATOM      2  O1  GCD     1      28.890  23.600   9.080  1.00  0.00            
ATOM      3  C1  GCD     1      27.480  23.670   8.670  1.00  0.00            
ATOM      4  H2  GCD     1      27.410  24.570   8.050  1.00  0.00            
ATOM      5  H3  GCD     1      27.180  22.790   8.080  1.00  0.00            
ATOM      6  C2  GCD     1      26.530  23.750   9.850  1.00  0.00            
ATOM      7  H4  GCD     1      26.790  22.940  10.540  1.00  0.00            
ATOM      8  C3  GCD     1      25.080  23.550   9.440  1.00  0.00            
ATOM      9  H5  GCD     1      24.750  24.340   8.750  1.00  0.00            
ATOM     10  C4  GCD     1      24.160  23.600  10.580  1.00  0.00            
ATOM     11  H6  GCD     1      24.420  22.810  11.300  1.00  0.00            
ATOM     12  O2  GCD     1      22.800  23.680  10.140  1.00  0.00            
ATOM     13  H7  GCD     1      22.490  22.910   9.650  1.00  0.00            
ATOM     14  C5  GCD     1      24.510  24.890  11.340  1.00  0.00            
ATOM     15  H8  GCD     1      24.260  25.730  10.690  1.00  0.00            
ATOM     16  O3  GCD     1      23.750  24.960  12.590  1.00  0.00            
ATOM     17  H9  GCD     1      22.900  24.520  12.520  1.00  0.00            
ATOM     18  C6  GCD     1      25.950  25.090  11.630  1.00  0.00            
ATOM     19  O4  GCD     1      26.660  24.980  10.460  1.00  0.00            
ATOM     20  H10 GCD     1      25.970  26.070  12.110  1.00  0.00            
ATOM     21  O5  GCD     1      26.400  24.070  12.560  1.00  0.00            
ATOM     22  C7  GCD     1      27.150  24.490  13.750  1.00  0.00            
ATOM     23  H11 GCD     1      27.150  25.580  13.870  1.00  0.00            
ATOM     24  C8  GCD     1      26.440  23.770  14.880  1.00  0.00            
ATOM     25  H12 GCD     1      26.490  22.700  14.620  1.00  0.00            
ATOM     26  O6  GCD     1      25.120  24.240  15.070  1.00  0.00            
ATOM     27  H13 GCD     1      24.670  23.950  14.260  1.00  0.00            
ATOM     28  C9  GCD     1      27.250  23.960  16.200  1.00  0.00            
ATOM     29  H14 GCD     1      27.510  25.010  16.400  1.00  0.00            
ATOM     30  O7  GCD     1      26.670  23.320  17.290  1.00  0.00            
ATOM     31  H15 GCD     1      27.200  22.540  17.510  1.00  0.00            
ATOM     32  C10 GCD     1      28.750  23.600  16.100  1.00  0.00            
ATOM     33  H16 GCD     1      29.260  23.900  17.020  1.00  0.00            
ATOM     34  O8  GCD     1      29.310  24.220  14.980  1.00  0.00            
ATOM     35  C11 GCD     1      28.650  24.100  13.690  1.00  0.00            
ATOM     36  H17 GCD     1      28.710  23.070  13.320  1.00  0.00            
ATOM     37  C12 GCD     1      29.490  24.820  12.630  1.00  0.00            
ATOM     38  H18 GCD     1      29.340  25.900  12.660  1.00  0.00            
ATOM     39  H19 GCD     1      29.090  24.420  11.680  1.00  0.00            
ATOM     40  O9  GCD     1      30.910  24.420  12.690  1.00  0.00            
ATOM     41  H20 GCD     1      31.390  24.950  12.040  1.00  0.00            
ATOM     42  O10 GCD     1      28.860  22.210  15.900  1.00  0.00            
ATOM     43  C13 GCD     1      29.890  21.540  16.650  1.00  0.00            
ATOM     44  H21 GCD     1      30.460  22.340  17.130  1.00  0.00            
ATOM     45  C14 GCD     1      29.190  20.580  17.680  1.00  0.00            
ATOM     46  H22 GCD     1      28.430  19.980  17.170  1.00  0.00            
ATOM     47  O11 GCD     1      28.530  21.320  18.750  1.00  0.00            
ATOM     48  H23 GCD     1      28.190  20.650  19.360  1.00  0.00            
ATOM     49  C15 GCD     1      30.270  19.590  18.280  1.00  0.00            
ATOM     50  H24 GCD     1      30.950  20.210  18.880  1.00  0.00            
ATOM     51  O12 GCD     1      29.850  18.540  19.170  1.00  0.00            
ATOM     52  H25 GCD     1      29.380  17.860  18.670  1.00  0.00            
ATOM     53  C16 GCD     1      31.270  19.070  17.230  1.00  0.00            
ATOM     54  H26 GCD     1      32.200  18.630  17.590  1.00  0.00            
ATOM     55  O13 GCD     1      31.690  20.150  16.430  1.00  0.00            
ATOM     56  C17 GCD     1      30.660  20.760  15.670  1.00  0.00            
ATOM     57  H27 GCD     1      29.940  20.070  15.200  1.00  0.00            
ATOM     58  C18 GCD     1      31.350  21.540  14.560  1.00  0.00            
ATOM     59  H28 GCD     1      32.030  22.270  15.030  1.00  0.00            
ATOM     60  H29 GCD     1      30.700  22.240  14.010  1.00  0.00            
ATOM     61  O14 GCD     1      32.010  20.710  13.610  1.00  0.00            
ATOM     62  H30 GCD     1      32.830  20.370  13.970  1.00  0.00            
ATOM     63  O15 GCD     1      30.520  18.070  16.450  1.00  0.00            
ATOM     64  C19 GCD     1      30.970  16.730  16.700  1.00  0.00            
ATOM     65  H31 GCD     1      31.680  16.690  17.530  1.00  0.00            
ATOM     66  C20 GCD     1      29.840  15.690  16.930  1.00  0.00            
ATOM     67  H32 GCD     1      29.090  15.730  16.120  1.00  0.00            
ATOM     68  O16 GCD     1      29.070  16.040  18.150  1.00  0.00            
ATOM     69  H33 GCD     1      28.580  15.270  18.460  1.00  0.00            
ATOM     70  C21 GCD     1      30.420  14.240  16.920  1.00  0.00            
ATOM     71  H34 GCD     1      30.950  14.030  17.860  1.00  0.00            
ATOM     72  O17 GCD     1      29.260  13.290  16.930  1.00  0.00            
ATOM     73  H35 GCD     1      29.250  12.900  16.050  1.00  0.00            
ATOM     74  C22 GCD     1      31.230  13.950  15.680  1.00  0.00            
ATOM     75  H36 GCD     1      31.730  12.980  15.740  1.00  0.00            
ATOM     76  O18 GCD     1      32.240  14.980  15.610  1.00  0.00            
ATOM     77  C23 GCD     1      31.740  16.300  15.440  1.00  0.00            
ATOM     78  H37 GCD     1      31.070  16.460  14.580  1.00  0.00            
ATOM     79  C24 GCD     1      32.950  17.160  15.200  1.00  0.00            
ATOM     80  H38 GCD     1      32.730  18.230  15.160  1.00  0.00            
ATOM     81  H39 GCD     1      33.390  16.950  14.220  1.00  0.00            
ATOM     82  O19 GCD     1      33.920  16.900  16.180  1.00  0.00            
ATOM     83  H40 GCD     1      34.240  16.010  16.020  1.00  0.00            
ATOM     84  O20 GCD     1      30.450  13.980  14.540  1.00  0.00            
ATOM     85  C25 GCD     1      30.730  12.840  13.630  1.00  0.00            
ATOM     86  H41 GCD     1      31.520  12.210  14.060  1.00  0.00            
ATOM     87  C26 GCD     1      29.430  12.020  13.570  1.00  0.00            
ATOM     88  H42 GCD     1      28.560  12.570  13.190  1.00  0.00            
ATOM     89  O21 GCD     1      29.180  11.540  14.900  1.00  0.00            
ATOM     90  H43 GCD     1      29.900  10.950  15.160  1.00  0.00            
ATOM     91  C27 GCD     1      29.630  10.880  12.530  1.00  0.00            
ATOM     92  H44 GCD     1      30.390  10.200  12.940  1.00  0.00            
ATOM     93  O22 GCD     1      28.460  10.070  12.280  1.00  0.00            
ATOM     94  H45 GCD     1      28.300   9.610  13.110  1.00  0.00            
ATOM     95  C28 GCD     1      30.270  11.390  11.270  1.00  0.00            
ATOM     96  H46 GCD     1      30.480  10.520  10.640  1.00  0.00            
ATOM     97  O23 GCD     1      31.370  12.240  11.430  1.00  0.00            
ATOM     98  C29 GCD     1      31.120  13.380  12.240  1.00  0.00            
ATOM     99  H47 GCD     1      30.270  13.890  11.770  1.00  0.00            
ATOM    100  C30 GCD     1      32.400  14.130  12.290  1.00  0.00            
ATOM    101  H48 GCD     1      32.200  15.060  12.850  1.00  0.00            
ATOM    102  H49 GCD     1      32.820  14.360  11.310  1.00  0.00            
ATOM    103  O24 GCD     1      33.470  13.460  13.020  1.00  0.00            
ATOM    104  H50 GCD     1      34.150  14.140  12.940  1.00  0.00            
ATOM    105  O25 GCD     1      29.320  12.220  10.560  1.00  0.00            
ATOM    106  C31 GCD     1      29.040  11.850   9.200  1.00  0.00            
ATOM    107  H51 GCD     1      29.430  10.900   8.830  1.00  0.00            
ATOM    108  C32 GCD     1      27.500  11.830   9.100  1.00  0.00            
ATOM    109  H52 GCD     1      27.190  12.780   9.560  1.00  0.00            
ATOM    110  O26 GCD     1      26.990  10.730   9.860  1.00  0.00            
ATOM    111  H53 GCD     1      27.290  10.810  10.780  1.00  0.00            
ATOM    112  C33 GCD     1      27.020  11.740   7.610  1.00  0.00            
ATOM    113  H54 GCD     1      27.360  10.740   7.300  1.00  0.00            
ATOM    114  O27 GCD     1      25.600  11.790   7.500  1.00  0.00            
ATOM    115  H55 GCD     1      25.270  12.490   6.930  1.00  0.00            
ATOM    116  C34 GCD     1      27.640  12.870   6.840  1.00  0.00            
ATOM    117  H56 GCD     1      27.380  12.710   5.790  1.00  0.00            
ATOM    118  O28 GCD     1      29.060  12.790   6.930  1.00  0.00            
ATOM    119  C35 GCD     1      29.540  12.990   8.230  1.00  0.00            
ATOM    120  H57 GCD     1      29.180  13.950   8.620  1.00  0.00            
ATOM    121  C36 GCD     1      31.020  13.190   8.220  1.00  0.00            
ATOM    122  H58 GCD     1      31.260  13.620   9.190  1.00  0.00            
ATOM    123  H59 GCD     1      31.130  13.910   7.400  1.00  0.00            
ATOM    124  O29 GCD     1      31.780  12.010   7.950  1.00  0.00            
ATOM    125  H60 GCD     1      31.770  11.910   6.990  1.00  0.00            
ATOM    126  O30 GCD     1      27.040  14.070   7.200  1.00  0.00            
ATOM    127  C37 GCD     1      26.750  15.030   6.170  1.00  0.00            
ATOM    128  H61 GCD     1      26.980  14.610   5.190  1.00  0.00            
ATOM    129  C38 GCD     1      25.250  15.340   6.230  1.00  0.00            
ATOM    130  H62 GCD     1      25.020  15.610   7.270  1.00  0.00            
ATOM    131  O31 GCD     1      24.510  14.160   5.900  1.00  0.00            
ATOM    132  H63 GCD     1      23.560  14.300   6.010  1.00  0.00            
ATOM    133  C39 GCD     1      24.950  16.510   5.310  1.00  0.00            
ATOM    134  H64 GCD     1      25.100  16.030   4.330  1.00  0.00            
ATOM    135  O32 GCD     1      23.550  16.800   5.410  1.00  0.00            
ATOM    136  H65 GCD     1      23.500  17.600   5.950  1.00  0.00            
ATOM    137  C40 GCD     1      25.910  17.710   5.360  1.00  0.00            
ATOM    138  H66 GCD     1      25.800  18.470   4.580  1.00  0.00            
ATOM    139  O33 GCD     1      27.290  17.190   5.390  1.00  0.00            
ATOM    140  C41 GCD     1      27.610  16.240   6.410  1.00  0.00            
ATOM    141  H67 GCD     1      27.440  16.730   7.370  1.00  0.00            
ATOM    142  C42 GCD     1      29.060  16.010   6.350  1.00  0.00            
ATOM    143  H68 GCD     1      29.300  15.380   7.210  1.00  0.00            
ATOM    144  H69 GCD     1      29.580  16.980   6.420  1.00  0.00            
ATOM    145  O34 GCD     1      29.470  15.320   5.210  1.00  0.00            
ATOM    146  H70 GCD     1      30.430  15.240   5.240  1.00  0.00            
ATOM    147  O35 GCD     1      25.540  18.350   6.550  1.00  0.00            
ATOM    148  C43 GCD     1      24.800  19.640   6.430  1.00  0.00            
ATOM    149  H71 GCD     1      24.230  19.760   5.500  1.00  0.00            
ATOM    150  C44 GCD     1      23.720  19.710   7.630  1.00  0.00            
ATOM    151  H72 GCD     1      24.280  19.540   8.560  1.00  0.00            
ATOM    152  O36 GCD     1      22.780  18.660   7.380  1.00  0.00            
ATOM    153  H73 GCD     1      22.250  18.600   8.180  1.00  0.00            
ATOM    154  C45 GCD     1      23.090  21.090   7.640  1.00  0.00            
ATOM    155  H74 GCD     1      22.570  21.150   6.680  1.00  0.00            
ATOM    156  O37 GCD     1      22.100  21.250   8.700  1.00  0.00            
ATOM    157  H75 GCD     1      21.320  20.730   8.480  1.00  0.00            
ATOM    158  C46 GCD     1      24.110  22.190   7.600  1.00  0.00            
ATOM    159  H76 GCD     1      23.610  23.140   7.400  1.00  0.00            
ATOM    160  O38 GCD     1      24.900  22.280   8.790  1.00  0.00            
ATOM    161  O39 GCD     1      24.960  22.010   6.510  1.00  0.00            
ATOM    162  C47 GCD     1      25.750  20.830   6.520  1.00  0.00            
ATOM    163  H77 GCD     1      26.350  20.760   7.430  1.00  0.00            
ATOM    164  C48 GCD     1      26.760  20.960   5.300  1.00  0.00            
ATOM    165  H78 GCD     1      27.480  20.130   5.370  1.00  0.00            
ATOM    166  H79 GCD     1      27.340  21.840   5.570  1.00  0.00            
ATOM    167  O40 GCD     1      26.150  21.090   4.070  1.00  0.00            
ATOM    168  H80 GCD     1      25.950  22.020   3.930  1.00  0.00            
ATOM    169  C1  DB4     2      34.400  17.730  11.470  1.00  0.00            
ATOM    170  C2  DB4     2      33.460  17.130  10.410  1.00  0.00            
ATOM    171  O1  DB4     2      32.130  17.210  10.940  1.00  0.00            
ATOM    172  C3  DB4     2      31.120  16.850  10.130  1.00  0.00            
ATOM    173  O2  DB4     2      31.300  16.450   9.000  1.00  0.00            
ATOM    174  N1  DB4     2      29.890  17.050  10.750  1.00  0.00            
ATOM    175  C4  DB4     2      29.600  17.730  12.080  1.00  0.00            
ATOM    176  C5  DB4     2      28.630  16.870  12.910  1.00  0.00            
ATOM    177  C6  DB4     2      27.270  16.710  12.150  1.00  0.00            
ATOM    178  C7  DB4     2      26.080  17.200  12.650  1.00  0.00            
ATOM    179  C8  DB4     2      24.810  17.370  11.900  1.00  0.00            
ATOM    180  C9  DB4     2      24.220  16.230  11.350  1.00  0.00            
ATOM    181  C10 DB4     2      23.040  16.320  10.630  1.00  0.00            
ATOM    182  C11 DB4     2      22.430  17.560  10.450  1.00  0.00            
ATOM    183  Cl1 DB4     2      20.750  17.580   9.840  1.00  0.00            
ATOM    184  C12 DB4     2      23.100  18.700  10.940  1.00  0.00            
ATOM    185  C13 DB4     2      24.210  18.650  11.700  1.00  0.00            
ATOM    186  C14 DB4     2      24.570  19.920  12.420  1.00  0.00            
ATOM    187  C15 DB4     2      26.020  19.960  12.940  1.00  0.00            
ATOM    188  C16 DB4     2      26.130  19.080  14.250  1.00  0.00            
ATOM    189  C17 DB4     2      26.200  19.530  15.600  1.00  0.00            
ATOM    190  C18 DB4     2      26.400  18.590  16.620  1.00  0.00            
ATOM    191  C19 DB4     2      26.220  17.220  16.270  1.00  0.00            
ATOM    192  N2  DB4     2      26.040  16.780  14.990  1.00  0.00            
ATOM    193  C20 DB4     2      26.050  17.710  14.040  1.00  0.00            
ATOM    194  C21 DB4     2      27.470  16.260  10.720  1.00  0.00            
ATOM    195  C22 DB4     2      28.630  16.970   9.970  1.00  0.00            
ATOM    196  H1  DB4     2      33.850  18.520  12.000  1.00  0.00            
ATOM    197  H2  DB4     2      34.600  16.910  12.170  1.00  0.00            
ATOM    198  H3  DB4     2      35.340  18.170  11.130  1.00  0.00            
ATOM    199  H4  DB4     2      33.560  16.070  10.170  1.00  0.00            
ATOM    200  H5  DB4     2      33.610  17.710   9.480  1.00  0.00            
ATOM    201  H6  DB4     2      29.170  18.720  11.930  1.00  0.00            
ATOM    202  H7  DB4     2      30.550  17.810  12.620  1.00  0.00            
ATOM    203  H8  DB4     2      28.610  17.380  13.890  1.00  0.00            
ATOM    204  H9  DB4     2      28.930  15.820  12.960  1.00  0.00            
ATOM    205  H10 DB4     2      24.700  15.260  11.340  1.00  0.00            
ATOM    206  H11 DB4     2      22.550  15.480  10.160  1.00  0.00            
ATOM    207  H12 DB4     2      22.670  19.690  10.850  1.00  0.00            
ATOM    208  H13 DB4     2      23.790  20.120  13.170  1.00  0.00            
ATOM    209  H14 DB4     2      24.410  20.730  11.700  1.00  0.00            
ATOM    210  H15 DB4     2      26.320  21.000  13.160  1.00  0.00            
ATOM    211  H16 DB4     2      26.770  19.680  12.180  1.00  0.00            
ATOM    212  H17 DB4     2      26.270  20.600  15.790  1.00  0.00            
ATOM    213  H18 DB4     2      26.640  18.900  17.630  1.00  0.00            
ATOM    214  H19 DB4     2      26.330  16.480  17.060  1.00  0.00            
ATOM    215  H20 DB4     2      26.520  16.510  10.230  1.00  0.00            
ATOM    216  H21 DB4     2      27.630  15.170  10.750  1.00  0.00            
ATOM    217  H22 DB4     2      28.930  16.420   9.070  1.00  0.00            
ATOM    218  H23 DB4     2      28.300  17.980   9.720  1.00  0.00            
TER
ENDMDL
MODEL        1
ATOM      1  H1  GCD     1      25.110  23.330   9.900  1.00  0.00            
ATOM      2  O1  GCD     1      24.490  23.730   9.280  1.00  0.00            
ATOM      3  C1  GCD     1      23.620  22.570   9.080  1.00  0.00            
ATOM      4  H2  GCD     1      22.690  22.850   8.590  1.00  0.00            
ATOM      5  H3  GCD     1      24.120  22.020   8.270  1.00  0.00            
ATOM      6  C2  GCD     1      23.520  21.640  10.320  1.00  0.00            
ATOM      7  H4  GCD     1      24.390  20.980  10.380  1.00  0.00            
ATOM      8  C3  GCD     1      22.250  20.810  10.230  1.00  0.00            
ATOM      9  H5  GCD     1      21.400  21.500  10.120  1.00  0.00            
ATOM     10  C4  GCD     1      22.120  20.010  11.590  1.00  0.00            
ATOM     11  H6  GCD     1      22.910  19.260  11.700  1.00  0.00            
ATOM     12  O2  GCD     1      20.980  19.170  11.580  1.00  0.00            
ATOM     13  H7  GCD     1      20.820  18.870  10.680  1.00  0.00            
ATOM     14  C5  GCD     1      22.070  20.990  12.790  1.00  0.00            
ATOM     15  H8  GCD     1      21.120  21.530  12.680  1.00  0.00            
ATOM     16  O3  GCD     1      22.050  20.230  13.990  1.00  0.00            
ATOM     17  H9  GCD     1      21.460  19.480  13.860  1.00  0.00            
ATOM     18  C6  GCD     1      23.250  21.950  12.870  1.00  0.00            
ATOM     19  O4  GCD     1      23.320  22.550  11.530  1.00  0.00            
ATOM     20  H10 GCD     1      22.990  22.750  13.570  1.00  0.00            
ATOM     21  O5  GCD     1      24.450  21.240  13.160  1.00  0.00            
ATOM     22  C7  GCD     1      25.200  21.750  14.280  1.00  0.00            
ATOM     23  H11 GCD     1      24.980  22.810  14.450  1.00  0.00            
ATOM     24  C8  GCD     1      24.820  21.070  15.570  1.00  0.00            
ATOM     25  H12 GCD     1      24.950  19.980  15.430  1.00  0.00            
ATOM     26  O6  GCD     1      23.500  21.310  15.980  1.00  0.00            
ATOM     27  H13 GCD     1      23.070  21.130  15.140  1.00  0.00            
ATOM     28  C9  GCD     1      25.830  21.340  16.680  1.00  0.00            
ATOM     29  H14 GCD     1      25.650  22.390  16.970  1.00  0.00            
ATOM     30  O7  GCD     1      25.530  20.580  17.840  1.00  0.00            
ATOM     31  H15 GCD     1      26.260  19.960  17.950  1.00  0.00            
ATOM     32  C10 GCD     1      27.250  21.150  16.190  1.00  0.00            
ATOM     33  H16 GCD     1      27.920  21.530  16.980  1.00  0.00            
ATOM     34  O8  GCD     1      27.470  21.930  15.030  1.00  0.00            
ATOM     35  C11 GCD     1      26.670  21.570  13.930  1.00  0.00            
ATOM     36  H17 GCD     1      26.770  20.510  13.660  1.00  0.00            
ATOM     37  C12 GCD     1      27.230  22.310  12.690  1.00  0.00            
ATOM     38  H18 GCD     1      26.960  23.370  12.850  1.00  0.00            
ATOM     39  H19 GCD     1      26.760  21.960  11.760  1.00  0.00            
ATOM     40  O9  GCD     1      28.650  22.270  12.530  1.00  0.00            
ATOM     41  H20 GCD     1      28.810  21.730  11.740  1.00  0.00            
ATOM     42  O10 GCD     1      27.580  19.800  16.030  1.00  0.00            
ATOM     43  C13 GCD     1      28.750  19.310  16.760  1.00  0.00            
ATOM     44  H21 GCD     1      29.200  20.160  17.280  1.00  0.00            
ATOM     45  C14 GCD     1      28.300  18.300  17.760  1.00  0.00            
ATOM     46  H22 GCD     1      27.640  17.570  17.270  1.00  0.00            
ATOM     47  O11 GCD     1      27.450  19.010  18.690  1.00  0.00            
ATOM     48  H23 GCD     1      27.100  18.410  19.360  1.00  0.00            
ATOM     49  C15 GCD     1      29.440  17.610  18.400  1.00  0.00            
ATOM     50  H24 GCD     1      30.020  18.430  18.860  1.00  0.00            
ATOM     51  O12 GCD     1      28.950  16.630  19.420  1.00  0.00            
ATOM     52  H25 GCD     1      28.610  15.920  18.860  1.00  0.00            
ATOM     53  C16 GCD     1      30.350  16.940  17.400  1.00  0.00            
ATOM     54  H26 GCD     1      31.190  16.430  17.880  1.00  0.00            
ATOM     55  O13 GCD     1      30.850  17.950  16.550  1.00  0.00            
ATOM     56  C17 GCD     1      29.810  18.710  15.810  1.00  0.00            
ATOM     57  H27 GCD     1      29.370  18.010  15.090  1.00  0.00            
ATOM     58  C18 GCD     1      30.450  19.910  15.030  1.00  0.00            
ATOM     59  H28 GCD     1      30.840  20.610  15.770  1.00  0.00            
ATOM     60  H29 GCD     1      29.760  20.560  14.480  1.00  0.00            
ATOM     61  O14 GCD     1      31.510  19.470  14.120  1.00  0.00            
ATOM     62  H30 GCD     1      32.140  19.170  14.780  1.00  0.00            
ATOM     63  O15 GCD     1      29.670  16.070  16.570  1.00  0.00            
ATOM     64  C19 GCD     1      30.000  14.720  16.640  1.00  0.00            
ATOM     65  H31 GCD     1      30.410  14.440  17.620  1.00  0.00            
ATOM     66  C20 GCD     1      28.670  13.970  16.450  1.00  0.00            
ATOM     67  H32 GCD     1      28.190  14.430  15.580  1.00  0.00            
ATOM     68  O16 GCD     1      27.860  14.210  17.600  1.00  0.00            
ATOM     69  H33 GCD     1      27.420  13.410  17.880  1.00  0.00            
ATOM     70  C21 GCD     1      28.750  12.500  16.270  1.00  0.00            
ATOM     71  H34 GCD     1      29.220  12.060  17.160  1.00  0.00            
ATOM     72  O17 GCD     1      27.480  11.760  15.970  1.00  0.00            
ATOM     73  H35 GCD     1      26.890  12.250  15.390  1.00  0.00            
ATOM     74  C22 GCD     1      29.810  12.150  15.160  1.00  0.00            
ATOM     75  H36 GCD     1      30.050  11.080  15.160  1.00  0.00            
ATOM     76  O18 GCD     1      31.010  12.910  15.360  1.00  0.00            
ATOM     77  C23 GCD     1      30.910  14.330  15.450  1.00  0.00            
ATOM     78  H37 GCD     1      30.570  14.810  14.530  1.00  0.00            
ATOM     79  C24 GCD     1      32.320  14.870  15.590  1.00  0.00            
ATOM     80  H38 GCD     1      32.350  15.960  15.730  1.00  0.00            
ATOM     81  H39 GCD     1      32.880  14.740  14.660  1.00  0.00            
ATOM     82  O19 GCD     1      33.050  14.300  16.670  1.00  0.00            
ATOM     83  H40 GCD     1      32.890  13.360  16.570  1.00  0.00            
ATOM     84  O20 GCD     1      29.260  12.320  13.810  1.00  0.00            
ATOM     85  C25 GCD     1      29.510  11.300  12.860  1.00  0.00            
ATOM     86  H41 GCD     1      29.960  10.440  13.360  1.00  0.00            
ATOM     87  C26 GCD     1      28.200  10.780  12.380  1.00  0.00            
ATOM     88  H42 GCD     1      27.590  11.520  11.840  1.00  0.00            
ATOM     89  O21 GCD     1      27.390  10.180  13.400  1.00  0.00            
ATOM     90  H43 GCD     1      27.450  10.650  14.230  1.00  0.00            
ATOM     91  C27 GCD     1      28.530   9.710  11.340  1.00  0.00            
ATOM     92  H44 GCD     1      29.030   8.860  11.810  1.00  0.00            
ATOM     93  O22 GCD     1      27.360   9.200  10.770  1.00  0.00            
ATOM     94  H45 GCD     1      26.860   8.840  11.500  1.00  0.00            
ATOM     95  C28 GCD     1      29.440  10.360  10.240  1.00  0.00            
ATOM     96  H46 GCD     1      29.790   9.680   9.460  1.00  0.00            
ATOM     97  O23 GCD     1      30.620  10.800  10.920  1.00  0.00            
ATOM     98  C29 GCD     1      30.380  11.880  11.780  1.00  0.00            
ATOM     99  H47 GCD     1      29.740  12.560  11.210  1.00  0.00            
ATOM    100  C30 GCD     1      31.730  12.480  12.280  1.00  0.00            
ATOM    101  H48 GCD     1      31.500  13.510  12.560  1.00  0.00            
ATOM    102  H49 GCD     1      32.380  12.600  11.400  1.00  0.00            
ATOM    103  O24 GCD     1      32.340  11.720  13.330  1.00  0.00            
ATOM    104  H50 GCD     1      31.870  11.920  14.160  1.00  0.00            
ATOM    105  O25 GCD     1      28.790  11.470   9.580  1.00  0.00            
ATOM    106  C31 GCD     1      28.900  11.500   8.180  1.00  0.00            
ATOM    107  H51 GCD     1      29.590  10.710   7.880  1.00  0.00            
ATOM    108  C32 GCD     1      27.450  11.180   7.700  1.00  0.00            
ATOM    109  H52 GCD     1      26.720  11.890   8.110  1.00  0.00            
ATOM    110  O26 GCD     1      27.240   9.870   8.150  1.00  0.00            
ATOM    111  H53 GCD     1      27.350   9.960   9.100  1.00  0.00            
ATOM    112  C33 GCD     1      27.380  11.260   6.170  1.00  0.00            
ATOM    113  H54 GCD     1      28.100  10.580   5.700  1.00  0.00            
ATOM    114  O27 GCD     1      26.070  10.940   5.630  1.00  0.00            
ATOM    115  H55 GCD     1      25.570  11.770   5.610  1.00  0.00            
ATOM    116  C34 GCD     1      27.760  12.660   5.810  1.00  0.00            
ATOM    117  H56 GCD     1      27.750  12.660   4.720  1.00  0.00            
ATOM    118  O28 GCD     1      29.100  12.980   6.270  1.00  0.00            
ATOM    119  C35 GCD     1      29.250  12.910   7.690  1.00  0.00            
ATOM    120  H57 GCD     1      28.590  13.630   8.200  1.00  0.00            
ATOM    121  C36 GCD     1      30.720  13.250   8.050  1.00  0.00            
ATOM    122  H58 GCD     1      30.810  13.370   9.140  1.00  0.00            
ATOM    123  H59 GCD     1      31.030  14.230   7.680  1.00  0.00            
ATOM    124  O29 GCD     1      31.720  12.290   7.640  1.00  0.00            
ATOM    125  H60 GCD     1      31.750  12.230   6.680  1.00  0.00            
ATOM    126  O30 GCD     1      26.860  13.640   6.350  1.00  0.00            
ATOM    127  C37 GCD     1      26.200  14.530   5.470  1.00  0.00            
ATOM    128  H61 GCD     1      26.490  14.310   4.440  1.00  0.00            
ATOM    129  C38 GCD     1      24.680  14.460   5.630  1.00  0.00            
ATOM    130  H62 GCD     1      24.420  14.640   6.680  1.00  0.00            
ATOM    131  O31 GCD     1      24.340  13.110   5.330  1.00  0.00            
ATOM    132  H63 GCD     1      23.380  13.020   5.400  1.00  0.00            
ATOM    133  C39 GCD     1      24.060  15.490   4.720  1.00  0.00            
ATOM    134  H64 GCD     1      24.300  15.290   3.660  1.00  0.00            
ATOM    135  O32 GCD     1      22.620  15.520   4.780  1.00  0.00            
ATOM    136  H65 GCD     1      22.330  15.800   5.660  1.00  0.00            
ATOM    137  C40 GCD     1      24.580  16.850   5.060  1.00  0.00            
ATOM    138  H66 GCD     1      24.320  17.610   4.320  1.00  0.00            
ATOM    139  O33 GCD     1      25.970  16.940   4.980  1.00  0.00            
ATOM    140  C41 GCD     1      26.670  15.990   5.680  1.00  0.00            
ATOM    141  H67 GCD     1      26.490  16.180   6.740  1.00  0.00            
ATOM    142  C42 GCD     1      28.090  16.170   5.490  1.00  0.00            
ATOM    143  H68 GCD     1      28.750  15.490   6.050  1.00  0.00            
ATOM    144  H69 GCD     1      28.450  17.170   5.760  1.00  0.00            
ATOM    145  O34 GCD     1      28.390  15.900   4.090  1.00  0.00            
ATOM    146  H70 GCD     1      27.830  16.510   3.600  1.00  0.00            
ATOM    147  O35 GCD     1      24.210  17.290   6.330  1.00  0.00            
ATOM    148  C43 GCD     1      23.090  18.120   6.290  1.00  0.00            
ATOM    149  H71 GCD     1      22.480  18.090   5.380  1.00  0.00            
ATOM    150  C44 GCD     1      22.190  17.580   7.480  1.00  0.00            
ATOM    151  H72 GCD     1      22.780  17.530   8.400  1.00  0.00            
ATOM    152  O36 GCD     1      21.730  16.300   7.190  1.00  0.00            
ATOM    153  H73 GCD     1      21.230  16.020   7.970  1.00  0.00            
ATOM    154  C45 GCD     1      21.110  18.550   7.730  1.00  0.00            
ATOM    155  H74 GCD     1      20.470  18.650   6.840  1.00  0.00            
ATOM    156  O37 GCD     1      20.280  18.110   8.890  1.00  0.00            
ATOM    157  H75 GCD     1      20.040  17.180   8.850  1.00  0.00            
ATOM    158  C46 GCD     1      21.670  19.970   7.980  1.00  0.00            
ATOM    159  H76 GCD     1      20.830  20.660   8.160  1.00  0.00            
ATOM    160  O38 GCD     1      22.450  19.880   9.180  1.00  0.00            
ATOM    161  O39 GCD     1      22.360  20.370   6.830  1.00  0.00            
ATOM    162  C47 GCD     1      23.520  19.600   6.450  1.00  0.00            
ATOM    163  H77 GCD     1      24.180  19.610   7.320  1.00  0.00            
ATOM    164  C48 GCD     1      24.140  20.200   5.220  1.00  0.00            
ATOM    165  H78 GCD     1      24.860  19.460   4.830  1.00  0.00            
ATOM    166  H79 GCD     1      24.630  21.170   5.350  1.00  0.00            
ATOM    167  O40 GCD     1      23.210  20.300   4.140  1.00  0.00            
ATOM    168  H80 GCD     1      22.650  21.040   4.380  1.00  0.00            
ATOM    169  C1  DB4     2      35.120  14.750  12.460  1.00  0.00            
ATOM    170  C2  DB4     2      34.620  15.150  11.020  1.00  0.00            
ATOM    171  O1  DB4     2      33.300  15.640  11.220  1.00  0.00            
ATOM    172  C3  DB4     2      32.680  16.200  10.100  1.00  0.00            
ATOM    173  O2  DB4     2      33.080  15.920   9.010  1.00  0.00            
ATOM    174  N1  DB4     2      31.490  16.840  10.320  1.00  0.00            
ATOM    175  C4  DB4     2      31.030  17.210  11.690  1.00  0.00            
ATOM    176  C5  DB4     2      29.550  17.730  11.850  1.00  0.00            
ATOM    177  C6  DB4     2      28.610  16.770  11.030  1.00  0.00            
ATOM    178  C7  DB4     2      27.440  16.320  11.460  1.00  0.00            
ATOM    179  C8  DB4     2      26.510  15.500  10.690  1.00  0.00            
ATOM    180  C9  DB4     2      26.830  14.110  10.670  1.00  0.00            
ATOM    181  C10 DB4     2      25.810  13.230  10.220  1.00  0.00            
ATOM    182  C11 DB4     2      24.650  13.710   9.620  1.00  0.00            
ATOM    183  Cl1 DB4     2      23.460  12.570   9.060  1.00  0.00            
ATOM    184  C12 DB4     2      24.400  15.080   9.580  1.00  0.00            
ATOM    185  C13 DB4     2      25.320  16.020  10.090  1.00  0.00            
ATOM    186  C14 DB4     2      24.810  17.510  10.250  1.00  0.00            
ATOM    187  C15 DB4     2      25.520  18.410  11.310  1.00  0.00            
ATOM    188  C16 DB4     2      25.730  17.670  12.610  1.00  0.00            
ATOM    189  C17 DB4     2      25.030  17.910  13.780  1.00  0.00            
ATOM    190  C18 DB4     2      25.370  17.300  15.000  1.00  0.00            
ATOM    191  C19 DB4     2      26.390  16.370  14.940  1.00  0.00            
ATOM    192  N2  DB4     2      27.050  16.080  13.840  1.00  0.00            
ATOM    193  C20 DB4     2      26.770  16.730  12.720  1.00  0.00            
ATOM    194  C21 DB4     2      29.110  16.380   9.600  1.00  0.00            
ATOM    195  C22 DB4     2      30.440  17.080   9.270  1.00  0.00            
ATOM    196  H1  DB4     2      34.470  13.920  12.750  1.00  0.00            
ATOM    197  H2  DB4     2      36.200  14.530  12.490  1.00  0.00            
ATOM    198  H3  DB4     2      34.980  15.580  13.170  1.00  0.00            
ATOM    199  H4  DB4     2      34.640  14.270  10.370  1.00  0.00            
ATOM    200  H5  DB4     2      35.270  15.920  10.590  1.00  0.00            
ATOM    201  H6  DB4     2      31.850  17.870  12.000  1.00  0.00            
ATOM    202  H7  DB4     2      31.190  16.300  12.300  1.00  0.00            
ATOM    203  H8  DB4     2      29.450  18.760  11.480  1.00  0.00            
ATOM    204  H9  DB4     2      29.390  17.600  12.920  1.00  0.00            
ATOM    205  H10 DB4     2      27.720  13.650  11.100  1.00  0.00            
ATOM    206  H11 DB4     2      25.880  12.150  10.350  1.00  0.00            
ATOM    207  H12 DB4     2      23.440  15.350   9.150  1.00  0.00            
ATOM    208  H13 DB4     2      23.730  17.510  10.460  1.00  0.00            
ATOM    209  H14 DB4     2      24.930  18.000   9.280  1.00  0.00            
ATOM    210  H15 DB4     2      24.940  19.330  11.470  1.00  0.00            
ATOM    211  H16 DB4     2      26.460  18.830  10.950  1.00  0.00            
ATOM    212  H17 DB4     2      24.210  18.610  13.800  1.00  0.00            
ATOM    213  H18 DB4     2      24.850  17.520  15.920  1.00  0.00            
ATOM    214  H19 DB4     2      26.800  15.900  15.830  1.00  0.00            
ATOM    215  H20 DB4     2      28.330  16.520   8.840  1.00  0.00            
ATOM    216  H21 DB4     2      29.330  15.310   9.560  1.00  0.00            
ATOM    217  H22 DB4     2      30.840  16.720   8.320  1.00  0.00            
ATOM    218  H23 DB4     2      30.160  18.140   9.170  1.00  0.00            
TER
ENDMDL
MODEL        1
ATOM      1  H1  GCD     1      31.870  24.620   7.910  1.00  0.00            
ATOM      2  O1  GCD     1      31.070  24.110   7.770  1.00  0.00            
ATOM      3  C1  GCD     1      31.230  22.900   8.500  1.00  0.00            
ATOM      4  H2  GCD     1      30.290  22.350   8.660  1.00  0.00            
ATOM      5  H3  GCD     1      31.900  22.300   7.870  1.00  0.00            
ATOM      6  C2  GCD     1      31.890  23.130   9.810  1.00  0.00            
ATOM      7  H4  GCD     1      32.090  22.200  10.360  1.00  0.00            
ATOM      8  C3  GCD     1      31.190  24.150  10.730  1.00  0.00            
ATOM      9  H5  GCD     1      31.010  25.050  10.120  1.00  0.00            
ATOM     10  C4  GCD     1      32.080  24.580  11.890  1.00  0.00            
ATOM     11  H6  GCD     1      32.220  23.760  12.610  1.00  0.00            
ATOM     12  O2  GCD     1      31.510  25.610  12.660  1.00  0.00            
ATOM     13  H7  GCD     1      31.940  25.600  13.520  1.00  0.00            
ATOM     14  C5  GCD     1      33.400  25.050  11.370  1.00  0.00            
ATOM     15  H8  GCD     1      33.230  25.860  10.660  1.00  0.00            
ATOM     16  O3  GCD     1      34.320  25.550  12.290  1.00  0.00            
ATOM     17  H9  GCD     1      34.810  24.750  12.530  1.00  0.00            
ATOM     18  C6  GCD     1      34.040  23.960  10.620  1.00  0.00            
ATOM     19  O4  GCD     1      33.180  23.640   9.490  1.00  0.00            
ATOM     20  H10 GCD     1      35.060  24.230  10.320  1.00  0.00            
ATOM     21  O5  GCD     1      34.080  22.780  11.460  1.00  0.00            
ATOM     22  C7  GCD     1      35.380  22.070  11.520  1.00  0.00            
ATOM     23  H11 GCD     1      36.110  22.510  10.840  1.00  0.00            
ATOM     24  C8  GCD     1      35.930  22.290  12.990  1.00  0.00            
ATOM     25  H12 GCD     1      35.140  21.940  13.670  1.00  0.00            
ATOM     26  O6  GCD     1      36.170  23.700  13.190  1.00  0.00            
ATOM     27  H13 GCD     1      36.170  23.870  14.140  1.00  0.00            
ATOM     28  C9  GCD     1      37.320  21.510  13.110  1.00  0.00            
ATOM     29  H14 GCD     1      38.050  21.900  12.390  1.00  0.00            
ATOM     30  O7  GCD     1      37.950  21.620  14.390  1.00  0.00            
ATOM     31  H15 GCD     1      37.250  21.450  15.030  1.00  0.00            
ATOM     32  C10 GCD     1      37.110  20.070  12.680  1.00  0.00            
ATOM     33  H16 GCD     1      38.050  19.530  12.800  1.00  0.00            
ATOM     34  O8  GCD     1      36.600  19.990  11.320  1.00  0.00            
ATOM     35  C11 GCD     1      35.260  20.600  11.120  1.00  0.00            
ATOM     36  H17 GCD     1      34.590  20.070  11.820  1.00  0.00            
ATOM     37  C12 GCD     1      34.780  20.530   9.640  1.00  0.00            
ATOM     38  H18 GCD     1      35.350  21.060   8.870  1.00  0.00            
ATOM     39  H19 GCD     1      33.730  20.820   9.570  1.00  0.00            
ATOM     40  O9  GCD     1      34.650  19.170   9.260  1.00  0.00            
ATOM     41  H20 GCD     1      35.570  18.860   9.230  1.00  0.00            
ATOM     42  O10 GCD     1      36.120  19.440  13.580  1.00  0.00            
ATOM     43  C13 GCD     1      36.610  18.470  14.490  1.00  0.00            
ATOM     44  H21 GCD     1      37.690  18.630  14.550  1.00  0.00            
ATOM     45  C14 GCD     1      36.080  18.660  15.870  1.00  0.00            
ATOM     46  H22 GCD     1      35.040  18.320  15.880  1.00  0.00            
ATOM     47  O11 GCD     1      36.300  20.050  16.160  1.00  0.00            
ATOM     48  H23 GCD     1      36.240  20.100  17.120  1.00  0.00            
ATOM     49  C15 GCD     1      36.830  17.640  16.760  1.00  0.00            
ATOM     50  H24 GCD     1      37.920  17.750  16.740  1.00  0.00            
ATOM     51  O12 GCD     1      36.420  17.710  18.060  1.00  0.00            
ATOM     52  H25 GCD     1      36.490  18.640  18.300  1.00  0.00            
ATOM     53  C16 GCD     1      36.580  16.210  16.290  1.00  0.00            
ATOM     54  H26 GCD     1      37.190  15.520  16.870  1.00  0.00            
ATOM     55  O13 GCD     1      36.900  16.090  14.910  1.00  0.00            
ATOM     56  C17 GCD     1      36.230  17.020  14.030  1.00  0.00            
ATOM     57  H27 GCD     1      35.150  16.890  14.200  1.00  0.00            
ATOM     58  C18 GCD     1      36.570  16.780  12.610  1.00  0.00            
ATOM     59  H28 GCD     1      37.620  17.060  12.450  1.00  0.00            
ATOM     60  H29 GCD     1      35.900  17.350  11.960  1.00  0.00            
ATOM     61  O14 GCD     1      36.330  15.430  12.310  1.00  0.00            
ATOM     62  H30 GCD     1      36.110  15.490  11.380  1.00  0.00            
ATOM     63  O15 GCD     1      35.160  15.860  16.530  1.00  0.00            
ATOM     64  C19 GCD     1      34.830  14.520  16.910  1.00  0.00            
ATOM     65  H31 GCD     1      35.750  13.920  16.900  1.00  0.00            
ATOM     66  C20 GCD     1      34.250  14.720  18.340  1.00  0.00            
ATOM     67  H32 GCD     1      33.390  15.410  18.290  1.00  0.00            
ATOM     68  O16 GCD     1      35.260  15.250  19.120  1.00  0.00            
ATOM     69  H33 GCD     1      35.670  15.920  18.560  1.00  0.00            
ATOM     70  C21 GCD     1      33.580  13.430  18.850  1.00  0.00            
ATOM     71  H34 GCD     1      34.300  12.610  18.990  1.00  0.00            
ATOM     72  O17 GCD     1      32.910  13.670  20.180  1.00  0.00            
ATOM     73  H35 GCD     1      33.540  14.220  20.660  1.00  0.00            
ATOM     74  C22 GCD     1      32.550  12.840  17.820  1.00  0.00            
ATOM     75  H36 GCD     1      32.220  11.830  18.050  1.00  0.00            
ATOM     76  O18 GCD     1      33.260  12.690  16.630  1.00  0.00            
ATOM     77  C23 GCD     1      33.730  13.970  16.000  1.00  0.00            
ATOM     78  H37 GCD     1      32.920  14.690  15.920  1.00  0.00            
ATOM     79  C24 GCD     1      34.260  13.660  14.570  1.00  0.00            
ATOM     80  H38 GCD     1      34.660  14.590  14.140  1.00  0.00            
ATOM     81  H39 GCD     1      33.420  13.310  13.960  1.00  0.00            
ATOM     82  O19 GCD     1      35.230  12.610  14.550  1.00  0.00            
ATOM     83  H40 GCD     1      34.740  11.870  14.920  1.00  0.00            
ATOM     84  O20 GCD     1      31.360  13.640  17.660  1.00  0.00            
ATOM     85  C25 GCD     1      30.150  13.090  18.190  1.00  0.00            
ATOM     86  H41 GCD     1      30.200  12.300  18.950  1.00  0.00            
ATOM     87  C26 GCD     1      29.450  14.270  18.950  1.00  0.00            
ATOM     88  H42 GCD     1      29.560  15.120  18.270  1.00  0.00            
ATOM     89  O21 GCD     1      30.160  14.490  20.120  1.00  0.00            
ATOM     90  H43 GCD     1      31.060  14.360  19.800  1.00  0.00            
ATOM     91  C27 GCD     1      27.980  13.880  19.350  1.00  0.00            
ATOM     92  H44 GCD     1      28.000  13.040  20.060  1.00  0.00            
ATOM     93  O22 GCD     1      27.280  14.960  19.980  1.00  0.00            
ATOM     94  H45 GCD     1      27.770  15.340  20.720  1.00  0.00            
ATOM     95  C28 GCD     1      27.310  13.310  18.120  1.00  0.00            
ATOM     96  H46 GCD     1      26.340  12.870  18.380  1.00  0.00            
ATOM     97  O23 GCD     1      28.020  12.260  17.530  1.00  0.00            
ATOM     98  C29 GCD     1      29.290  12.630  17.030  1.00  0.00            
ATOM     99  H47 GCD     1      29.200  13.450  16.300  1.00  0.00            
ATOM    100  C30 GCD     1      29.910  11.450  16.260  1.00  0.00            
ATOM    101  H48 GCD     1      30.780  11.830  15.710  1.00  0.00            
ATOM    102  H49 GCD     1      29.110  11.180  15.560  1.00  0.00            
ATOM    103  O24 GCD     1      30.200  10.260  17.070  1.00  0.00            
ATOM    104  H50 GCD     1      29.460  10.140  17.680  1.00  0.00            
ATOM    105  O25 GCD     1      27.130  14.410  17.210  1.00  0.00            
ATOM    106  C31 GCD     1      25.870  14.520  16.580  1.00  0.00            
ATOM    107  H51 GCD     1      25.170  13.690  16.670  1.00  0.00            
ATOM    108  C32 GCD     1      25.260  15.730  17.130  1.00  0.00            
ATOM    109  H52 GCD     1      25.920  16.590  16.960  1.00  0.00            
ATOM    110  O26 GCD     1      25.130  15.620  18.560  1.00  0.00            
ATOM    111  H53 GCD     1      25.980  15.270  18.840  1.00  0.00            
ATOM    112  C33 GCD     1      24.040  16.170  16.400  1.00  0.00            
ATOM    113  H54 GCD     1      23.350  15.320  16.340  1.00  0.00            
ATOM    114  O27 GCD     1      23.370  17.320  17.010  1.00  0.00            
ATOM    115  H55 GCD     1      23.780  18.180  16.870  1.00  0.00            
ATOM    116  C34 GCD     1      24.400  16.380  14.890  1.00  0.00            
ATOM    117  H56 GCD     1      23.460  16.380  14.330  1.00  0.00            
ATOM    118  O28 GCD     1      25.020  15.270  14.360  1.00  0.00            
ATOM    119  C35 GCD     1      26.200  14.830  15.090  1.00  0.00            
ATOM    120  H57 GCD     1      26.990  15.590  15.110  1.00  0.00            
ATOM    121  C36 GCD     1      26.770  13.580  14.370  1.00  0.00            
ATOM    122  H58 GCD     1      25.890  12.950  14.220  1.00  0.00            
ATOM    123  H59 GCD     1      27.480  13.020  15.000  1.00  0.00            
ATOM    124  O29 GCD     1      27.380  13.930  13.150  1.00  0.00            
ATOM    125  H60 GCD     1      28.290  14.190  13.300  1.00  0.00            
ATOM    126  O30 GCD     1      25.130  17.630  14.560  1.00  0.00            
ATOM    127  C37 GCD     1      24.660  18.420  13.510  1.00  0.00            
ATOM    128  H61 GCD     1      23.700  18.080  13.080  1.00  0.00            
ATOM    129  C38 GCD     1      24.460  19.800  14.090  1.00  0.00            
ATOM    130  H62 GCD     1      25.420  20.150  14.470  1.00  0.00            
ATOM    131  O31 GCD     1      23.490  19.850  15.170  1.00  0.00            
ATOM    132  H63 GCD     1      22.630  20.000  14.760  1.00  0.00            
ATOM    133  C39 GCD     1      24.080  20.800  12.990  1.00  0.00            
ATOM    134  H64 GCD     1      23.040  20.540  12.750  1.00  0.00            
ATOM    135  O32 GCD     1      24.040  22.180  13.350  1.00  0.00            
ATOM    136  H65 GCD     1      24.940  22.420  13.620  1.00  0.00            
ATOM    137  C40 GCD     1      24.920  20.670  11.710  1.00  0.00            
ATOM    138  H66 GCD     1      24.470  21.180  10.850  1.00  0.00            
ATOM    139  O33 GCD     1      24.980  19.300  11.370  1.00  0.00            
ATOM    140  C41 GCD     1      25.590  18.460  12.340  1.00  0.00            
ATOM    141  H67 GCD     1      26.540  18.870  12.690  1.00  0.00            
ATOM    142  C42 GCD     1      25.900  17.140  11.710  1.00  0.00            
ATOM    143  H68 GCD     1      24.980  16.630  11.390  1.00  0.00            
ATOM    144  H69 GCD     1      26.360  16.500  12.470  1.00  0.00            
ATOM    145  O34 GCD     1      26.830  17.270  10.660  1.00  0.00            
ATOM    146  H70 GCD     1      26.600  18.030  10.120  1.00  0.00            
ATOM    147  O35 GCD     1      26.190  21.230  11.940  1.00  0.00            
ATOM    148  C43 GCD     1      26.550  22.570  11.530  1.00  0.00            
ATOM    149  H71 GCD     1      25.740  23.210  11.170  1.00  0.00            
ATOM    150  C44 GCD     1      27.350  23.230  12.710  1.00  0.00            
ATOM    151  H72 GCD     1      28.090  22.530  13.110  1.00  0.00            
ATOM    152  O36 GCD     1      26.520  23.440  13.820  1.00  0.00            
ATOM    153  H73 GCD     1      26.870  24.250  14.210  1.00  0.00            
ATOM    154  C45 GCD     1      27.910  24.580  12.230  1.00  0.00            
ATOM    155  H74 GCD     1      27.040  25.210  11.990  1.00  0.00            
ATOM    156  O37 GCD     1      28.740  25.220  13.240  1.00  0.00            
ATOM    157  H75 GCD     1      29.380  25.740  12.750  1.00  0.00            
ATOM    158  C46 GCD     1      28.780  24.430  10.990  1.00  0.00            
ATOM    159  H76 GCD     1      29.100  25.360  10.510  1.00  0.00            
ATOM    160  O38 GCD     1      29.930  23.660  11.290  1.00  0.00            
ATOM    161  O39 GCD     1      27.950  23.830  10.030  1.00  0.00            
ATOM    162  C47 GCD     1      27.500  22.460  10.310  1.00  0.00            
ATOM    163  H77 GCD     1      28.360  21.820  10.550  1.00  0.00            
ATOM    164  C48 GCD     1      26.810  22.050   9.020  1.00  0.00            
ATOM    165  H78 GCD     1      26.470  21.030   9.230  1.00  0.00            
ATOM    166  H79 GCD     1      27.620  22.130   8.280  1.00  0.00            
ATOM    167  O40 GCD     1      25.650  22.850   8.680  1.00  0.00            
ATOM    168  H80 GCD     1      25.970  23.760   8.760  1.00  0.00            
ATOM    169  C1  DB4     2      29.260  19.050   7.830  1.00  0.00            
ATOM    170  C2  DB4     2      30.440  18.330   8.420  1.00  0.00            
ATOM    171  O1  DB4     2      30.700  19.110   9.570  1.00  0.00            
ATOM    172  C3  DB4     2      31.710  18.530  10.360  1.00  0.00            
ATOM    173  O2  DB4     2      32.140  17.400  10.120  1.00  0.00            
ATOM    174  N1  DB4     2      31.870  19.120  11.590  1.00  0.00            
ATOM    175  C4  DB4     2      31.240  20.330  12.060  1.00  0.00            
ATOM    176  C5  DB4     2      30.190  19.820  13.090  1.00  0.00            
ATOM    177  C6  DB4     2      30.930  19.130  14.250  1.00  0.00            
ATOM    178  C7  DB4     2      30.640  19.470  15.530  1.00  0.00            
ATOM    179  C8  DB4     2      31.020  18.800  16.810  1.00  0.00            
ATOM    180  C9  DB4     2      32.420  18.790  17.160  1.00  0.00            
ATOM    181  C10 DB4     2      32.830  18.320  18.410  1.00  0.00            
ATOM    182  C11 DB4     2      31.930  17.820  19.290  1.00  0.00            
ATOM    183  Cl1 DB4     2      32.490  17.220  20.840  1.00  0.00            
ATOM    184  C12 DB4     2      30.600  17.780  18.920  1.00  0.00            
ATOM    185  C13 DB4     2      30.100  18.240  17.670  1.00  0.00            
ATOM    186  C14 DB4     2      28.590  18.090  17.350  1.00  0.00            
ATOM    187  C15 DB4     2      27.890  18.900  16.260  1.00  0.00            
ATOM    188  C16 DB4     2      28.400  20.330  16.190  1.00  0.00            
ATOM    189  C17 DB4     2      27.510  21.320  16.360  1.00  0.00            
ATOM    190  C18 DB4     2      27.940  22.640  16.210  1.00  0.00            
ATOM    191  C19 DB4     2      29.300  22.860  15.880  1.00  0.00            
ATOM    192  N2  DB4     2      30.180  21.890  15.670  1.00  0.00            
ATOM    193  C20 DB4     2      29.700  20.600  15.780  1.00  0.00            
ATOM    194  C21 DB4     2      31.860  17.980  13.880  1.00  0.00            
ATOM    195  C22 DB4     2      32.660  18.400  12.660  1.00  0.00            
ATOM    196  H1  DB4     2      28.940  18.670   6.860  1.00  0.00            
ATOM    197  H2  DB4     2      28.410  19.020   8.530  1.00  0.00            
ATOM    198  H3  DB4     2      29.490  20.090   7.580  1.00  0.00            
ATOM    199  H4  DB4     2      31.310  18.240   7.770  1.00  0.00            
ATOM    200  H5  DB4     2      30.060  17.340   8.700  1.00  0.00            
ATOM    201  H6  DB4     2      30.780  20.890  11.230  1.00  0.00            
ATOM    202  H7  DB4     2      31.940  20.970  12.610  1.00  0.00            
ATOM    203  H8  DB4     2      29.510  19.080  12.640  1.00  0.00            
ATOM    204  H9  DB4     2      29.460  20.620  13.300  1.00  0.00            
ATOM    205  H10 DB4     2      33.130  19.190  16.450  1.00  0.00            
ATOM    206  H11 DB4     2      33.860  18.330  18.750  1.00  0.00            
ATOM    207  H12 DB4     2      29.890  17.240  19.540  1.00  0.00            
ATOM    208  H13 DB4     2      27.990  18.300  18.250  1.00  0.00            
ATOM    209  H14 DB4     2      28.460  17.030  17.100  1.00  0.00            
ATOM    210  H15 DB4     2      26.810  18.840  16.420  1.00  0.00            
ATOM    211  H16 DB4     2      28.010  18.310  15.340  1.00  0.00            
ATOM    212  H17 DB4     2      26.490  21.090  16.670  1.00  0.00            
ATOM    213  H18 DB4     2      27.310  23.510  16.390  1.00  0.00            
ATOM    214  H19 DB4     2      29.760  23.850  15.830  1.00  0.00            
ATOM    215  H20 DB4     2      31.210  17.110  13.710  1.00  0.00            
ATOM    216  H21 DB4     2      32.620  17.740  14.630  1.00  0.00            
ATOM    217  H22 DB4     2      33.390  19.130  13.020  1.00  0.00            
ATOM    218  H23 DB4     2      33.150  17.490  12.270  1.00  0.00            
TER
ENDMDL
MODEL        1
ATOM      1  H1  GCD     1      25.050  24.460  12.680  1.00  0.00            
ATOM      2  O1  GCD     1      24.680  24.140  13.520  1.00  0.00            
ATOM      3  C1  GCD     1      23.310  24.460  13.430  1.00  0.00            
ATOM      4  H2  GCD     1      22.840  24.100  12.500  1.00  0.00            
ATOM      5  H3  GCD     1      22.830  23.900  14.240  1.00  0.00            
ATOM      6  C2  GCD     1      22.990  25.920  13.730  1.00  0.00            
ATOM      7  H4  GCD     1      23.460  26.180  14.690  1.00  0.00            
ATOM      8  C3  GCD     1      21.510  26.170  13.620  1.00  0.00            
ATOM      9  H5  GCD     1      21.150  25.840  12.640  1.00  0.00            
ATOM     10  C4  GCD     1      21.260  27.660  13.960  1.00  0.00            
ATOM     11  H6  GCD     1      21.690  27.780  14.960  1.00  0.00            
ATOM     12  O2  GCD     1      19.930  28.060  13.890  1.00  0.00            
ATOM     13  H7  GCD     1      19.930  28.990  14.150  1.00  0.00            
ATOM     14  C5  GCD     1      22.000  28.510  12.880  1.00  0.00            
ATOM     15  H8  GCD     1      21.610  28.180  11.910  1.00  0.00            
ATOM     16  O3  GCD     1      21.880  29.930  12.980  1.00  0.00            
ATOM     17  H9  GCD     1      21.740  30.210  12.070  1.00  0.00            
ATOM     18  C6  GCD     1      23.410  28.170  12.820  1.00  0.00            
ATOM     19  O4  GCD     1      23.620  26.750  12.760  1.00  0.00            
ATOM     20  H10 GCD     1      23.940  28.650  11.990  1.00  0.00            
ATOM     21  O5  GCD     1      24.070  28.540  14.030  1.00  0.00            
ATOM     22  C7  GCD     1      25.040  29.600  14.000  1.00  0.00            
ATOM     23  H11 GCD     1      24.810  30.120  13.050  1.00  0.00            
ATOM     24  C8  GCD     1      24.700  30.520  15.150  1.00  0.00            
ATOM     25  H12 GCD     1      24.810  29.930  16.070  1.00  0.00            
ATOM     26  O6  GCD     1      23.390  31.110  15.220  1.00  0.00            
ATOM     27  H13 GCD     1      22.670  30.590  14.840  1.00  0.00            
ATOM     28  C9  GCD     1      25.800  31.590  15.310  1.00  0.00            
ATOM     29  H14 GCD     1      25.690  32.370  14.540  1.00  0.00            
ATOM     30  O7  GCD     1      25.560  32.170  16.590  1.00  0.00            
ATOM     31  H15 GCD     1      24.750  32.680  16.680  1.00  0.00            
ATOM     32  C10 GCD     1      27.220  31.070  15.250  1.00  0.00            
ATOM     33  H16 GCD     1      27.970  31.850  15.260  1.00  0.00            
ATOM     34  O8  GCD     1      27.380  30.340  14.030  1.00  0.00            
ATOM     35  C11 GCD     1      26.520  29.190  13.940  1.00  0.00            
ATOM     36  H17 GCD     1      26.720  28.500  14.770  1.00  0.00            
ATOM     37  C12 GCD     1      26.920  28.510  12.610  1.00  0.00            
ATOM     38  H18 GCD     1      26.480  29.020  11.740  1.00  0.00            
ATOM     39  H19 GCD     1      26.550  27.480  12.610  1.00  0.00            
ATOM     40  O9  GCD     1      28.330  28.510  12.600  1.00  0.00            
ATOM     41  H20 GCD     1      28.560  29.290  13.110  1.00  0.00            
ATOM     42  O10 GCD     1      27.560  30.210  16.400  1.00  0.00            
ATOM     43  C13 GCD     1      28.890  30.350  16.880  1.00  0.00            
ATOM     44  H21 GCD     1      29.540  30.900  16.190  1.00  0.00            
ATOM     45  C14 GCD     1      28.700  31.300  18.060  1.00  0.00            
ATOM     46  H22 GCD     1      27.890  30.830  18.620  1.00  0.00            
ATOM     47  O11 GCD     1      28.380  32.640  17.660  1.00  0.00            
ATOM     48  H23 GCD     1      27.420  32.720  17.620  1.00  0.00            
ATOM     49  C15 GCD     1      30.020  31.270  18.950  1.00  0.00            
ATOM     50  H24 GCD     1      30.790  31.840  18.410  1.00  0.00            
ATOM     51  O12 GCD     1      29.750  31.970  20.160  1.00  0.00            
ATOM     52  H25 GCD     1      29.330  32.810  19.930  1.00  0.00            
ATOM     53  C16 GCD     1      30.530  29.870  19.210  1.00  0.00            
ATOM     54  H26 GCD     1      31.500  29.880  19.710  1.00  0.00            
ATOM     55  O13 GCD     1      30.690  29.180  18.040  1.00  0.00            
ATOM     56  C17 GCD     1      29.460  28.970  17.280  1.00  0.00            
ATOM     57  H27 GCD     1      28.750  28.400  17.900  1.00  0.00            
ATOM     58  C18 GCD     1      29.820  27.990  16.130  1.00  0.00            
ATOM     59  H28 GCD     1      28.860  27.690  15.700  1.00  0.00            
ATOM     60  H29 GCD     1      30.430  27.160  16.510  1.00  0.00            
ATOM     61  O14 GCD     1      30.630  28.640  15.210  1.00  0.00            
ATOM     62  H30 GCD     1      30.830  27.990  14.530  1.00  0.00            
ATOM     63  O15 GCD     1      29.670  29.180  20.130  1.00  0.00            
ATOM     64  C19 GCD     1      29.830  29.130  21.530  1.00  0.00            
ATOM     65  H31 GCD     1      30.530  29.900  21.860  1.00  0.00            
ATOM     66  C20 GCD     1      28.490  29.380  22.260  1.00  0.00            
ATOM     67  H32 GCD     1      27.740  28.780  21.730  1.00  0.00            
ATOM     68  O16 GCD     1      28.100  30.740  22.240  1.00  0.00            
ATOM     69  H33 GCD     1      28.640  31.200  21.580  1.00  0.00            
ATOM     70  C21 GCD     1      28.610  28.940  23.680  1.00  0.00            
ATOM     71  H34 GCD     1      29.240  29.730  24.120  1.00  0.00            
ATOM     72  O17 GCD     1      27.360  29.110  24.440  1.00  0.00            
ATOM     73  H35 GCD     1      27.030  30.010  24.340  1.00  0.00            
ATOM     74  C22 GCD     1      29.200  27.560  23.860  1.00  0.00            
ATOM     75  H36 GCD     1      29.380  27.370  24.920  1.00  0.00            
ATOM     76  O18 GCD     1      30.430  27.520  23.170  1.00  0.00            
ATOM     77  C23 GCD     1      30.360  27.680  21.790  1.00  0.00            
ATOM     78  H37 GCD     1      29.550  27.050  21.390  1.00  0.00            
ATOM     79  C24 GCD     1      31.680  27.370  21.100  1.00  0.00            
ATOM     80  H38 GCD     1      31.590  27.490  20.010  1.00  0.00            
ATOM     81  H39 GCD     1      32.010  26.340  21.310  1.00  0.00            
ATOM     82  O19 GCD     1      32.770  28.200  21.590  1.00  0.00            
ATOM     83  H40 GCD     1      33.460  28.290  20.930  1.00  0.00            
ATOM     84  O20 GCD     1      28.350  26.500  23.410  1.00  0.00            
ATOM     85  C25 GCD     1      28.200  25.350  24.310  1.00  0.00            
ATOM     86  H41 GCD     1      29.080  25.280  24.950  1.00  0.00            
ATOM     87  C26 GCD     1      26.890  25.630  25.060  1.00  0.00            
ATOM     88  H42 GCD     1      26.120  25.870  24.310  1.00  0.00            
ATOM     89  O21 GCD     1      27.010  26.670  25.990  1.00  0.00            
ATOM     90  H43 GCD     1      27.090  27.470  25.450  1.00  0.00            
ATOM     91  C27 GCD     1      26.460  24.430  25.820  1.00  0.00            
ATOM     92  H44 GCD     1      27.220  24.240  26.590  1.00  0.00            
ATOM     93  O22 GCD     1      25.210  24.580  26.470  1.00  0.00            
ATOM     94  H45 GCD     1      24.570  24.040  26.000  1.00  0.00            
ATOM     95  C28 GCD     1      26.470  23.230  24.940  1.00  0.00            
ATOM     96  H46 GCD     1      26.430  22.330  25.550  1.00  0.00            
ATOM     97  O23 GCD     1      27.640  23.070  24.210  1.00  0.00            
ATOM     98  C29 GCD     1      28.020  24.160  23.410  1.00  0.00            
ATOM     99  H47 GCD     1      27.150  24.370  22.770  1.00  0.00            
ATOM    100  C30 GCD     1      29.310  23.740  22.690  1.00  0.00            
ATOM    101  H48 GCD     1      29.560  24.410  21.860  1.00  0.00            
ATOM    102  H49 GCD     1      29.080  22.730  22.340  1.00  0.00            
ATOM    103  O24 GCD     1      30.330  23.630  23.630  1.00  0.00            
ATOM    104  H50 GCD     1      30.760  22.800  23.380  1.00  0.00            
ATOM    105  O25 GCD     1      25.330  23.250  24.020  1.00  0.00            
ATOM    106  C31 GCD     1      24.640  22.010  23.930  1.00  0.00            
ATOM    107  H51 GCD     1      25.080  21.170  24.470  1.00  0.00            
ATOM    108  C32 GCD     1      23.210  22.170  24.440  1.00  0.00            
ATOM    109  H52 GCD     1      22.710  23.000  23.920  1.00  0.00            
ATOM    110  O26 GCD     1      23.250  22.240  25.840  1.00  0.00            
ATOM    111  H53 GCD     1      23.270  21.400  26.310  1.00  0.00            
ATOM    112  C33 GCD     1      22.390  20.970  24.030  1.00  0.00            
ATOM    113  H54 GCD     1      22.740  20.130  24.650  1.00  0.00            
ATOM    114  O27 GCD     1      20.990  21.260  24.260  1.00  0.00            
ATOM    115  H55 GCD     1      20.700  21.740  23.480  1.00  0.00            
ATOM    116  C34 GCD     1      22.570  20.520  22.630  1.00  0.00            
ATOM    117  H56 GCD     1      22.150  19.520  22.470  1.00  0.00            
ATOM    118  O28 GCD     1      23.950  20.340  22.410  1.00  0.00            
ATOM    119  C35 GCD     1      24.780  21.500  22.510  1.00  0.00            
ATOM    120  H57 GCD     1      24.390  22.230  21.790  1.00  0.00            
ATOM    121  C36 GCD     1      26.180  21.120  22.070  1.00  0.00            
ATOM    122  H58 GCD     1      26.900  21.950  22.070  1.00  0.00            
ATOM    123  H59 GCD     1      26.150  20.590  21.100  1.00  0.00            
ATOM    124  O29 GCD     1      26.730  20.090  22.920  1.00  0.00            
ATOM    125  H60 GCD     1      27.630  19.980  22.600  1.00  0.00            
ATOM    126  O30 GCD     1      22.070  21.480  21.640  1.00  0.00            
ATOM    127  C37 GCD     1      20.920  21.160  20.980  1.00  0.00            
ATOM    128  H61 GCD     1      20.500  20.250  21.440  1.00  0.00            
ATOM    129  C38 GCD     1      19.950  22.370  21.100  1.00  0.00            
ATOM    130  H62 GCD     1      20.510  23.220  20.690  1.00  0.00            
ATOM    131  O31 GCD     1      19.580  22.730  22.410  1.00  0.00            
ATOM    132  H63 GCD     1      19.040  23.510  22.250  1.00  0.00            
ATOM    133  C39 GCD     1      18.720  22.160  20.190  1.00  0.00            
ATOM    134  H64 GCD     1      18.090  21.370  20.620  1.00  0.00            
ATOM    135  O32 GCD     1      18.020  23.450  20.020  1.00  0.00            
ATOM    136  H65 GCD     1      18.490  24.010  19.390  1.00  0.00            
ATOM    137  C40 GCD     1      19.210  21.710  18.760  1.00  0.00            
ATOM    138  H66 GCD     1      18.270  21.420  18.270  1.00  0.00            
ATOM    139  O33 GCD     1      19.970  20.530  18.800  1.00  0.00            
ATOM    140  C41 GCD     1      21.220  20.690  19.520  1.00  0.00            
ATOM    141  H67 GCD     1      21.850  21.410  18.980  1.00  0.00            
ATOM    142  C42 GCD     1      21.940  19.400  19.550  1.00  0.00            
ATOM    143  H68 GCD     1      22.960  19.460  19.950  1.00  0.00            
ATOM    144  H69 GCD     1      21.960  19.040  18.520  1.00  0.00            
ATOM    145  O34 GCD     1      21.240  18.420  20.290  1.00  0.00            
ATOM    146  H70 GCD     1      21.160  17.680  19.680  1.00  0.00            
ATOM    147  O35 GCD     1      19.930  22.690  18.080  1.00  0.00            
ATOM    148  C43 GCD     1      19.650  22.890  16.710  1.00  0.00            
ATOM    149  H71 GCD     1      18.930  22.110  16.430  1.00  0.00            
ATOM    150  C44 GCD     1      18.970  24.250  16.490  1.00  0.00            
ATOM    151  H72 GCD     1      19.700  24.970  16.870  1.00  0.00            
ATOM    152  O36 GCD     1      17.690  24.410  17.150  1.00  0.00            
ATOM    153  H73 GCD     1      17.080  24.020  16.510  1.00  0.00            
ATOM    154  C45 GCD     1      18.720  24.600  15.020  1.00  0.00            
ATOM    155  H74 GCD     1      17.980  23.810  14.810  1.00  0.00            
ATOM    156  O37 GCD     1      18.140  25.930  14.890  1.00  0.00            
ATOM    157  H75 GCD     1      18.820  26.550  14.600  1.00  0.00            
ATOM    158  C46 GCD     1      20.010  24.410  14.230  1.00  0.00            
ATOM    159  H76 GCD     1      19.830  24.550  13.160  1.00  0.00            
ATOM    160  O38 GCD     1      20.950  25.380  14.650  1.00  0.00            
ATOM    161  O39 GCD     1      20.470  23.080  14.490  1.00  0.00            
ATOM    162  C47 GCD     1      20.940  22.810  15.810  1.00  0.00            
ATOM    163  H77 GCD     1      21.670  23.500  16.240  1.00  0.00            
ATOM    164  C48 GCD     1      21.600  21.380  15.920  1.00  0.00            
ATOM    165  H78 GCD     1      22.190  21.280  16.840  1.00  0.00            
ATOM    166  H79 GCD     1      22.290  21.180  15.090  1.00  0.00            
ATOM    167  O40 GCD     1      20.670  20.380  15.870  1.00  0.00            
ATOM    168  H80 GCD     1      21.050  19.630  15.400  1.00  0.00            
ATOM    169  C1  DB4     2      28.420  24.460  13.060  1.00  0.00            
ATOM    170  C2  DB4     2      28.910  24.100  14.490  1.00  0.00            
ATOM    171  O1  DB4     2      28.050  24.700  15.410  1.00  0.00            
ATOM    172  C3  DB4     2      28.200  24.530  16.680  1.00  0.00            
ATOM    173  O2  DB4     2      28.850  23.610  17.220  1.00  0.00            
ATOM    174  N1  DB4     2      27.350  25.340  17.440  1.00  0.00            
ATOM    175  C4  DB4     2      26.370  26.200  16.710  1.00  0.00            
ATOM    176  C5  DB4     2      25.750  27.350  17.490  1.00  0.00            
ATOM    177  C6  DB4     2      25.520  27.090  18.980  1.00  0.00            
ATOM    178  C7  DB4     2      24.290  27.150  19.540  1.00  0.00            
ATOM    179  C8  DB4     2      24.060  26.860  20.980  1.00  0.00            
ATOM    180  C9  DB4     2      24.490  27.640  21.990  1.00  0.00            
ATOM    181  C10 DB4     2      24.090  27.360  23.270  1.00  0.00            
ATOM    182  C11 DB4     2      23.230  26.340  23.600  1.00  0.00            
ATOM    183  Cl1 DB4     2      22.650  26.070  25.250  1.00  0.00            
ATOM    184  C12 DB4     2      22.740  25.500  22.530  1.00  0.00            
ATOM    185  C13 DB4     2      23.260  25.730  21.200  1.00  0.00            
ATOM    186  C14 DB4     2      22.930  24.880  20.000  1.00  0.00            
ATOM    187  C15 DB4     2      21.740  25.440  19.250  1.00  0.00            
ATOM    188  C16 DB4     2      21.910  26.880  18.720  1.00  0.00            
ATOM    189  C17 DB4     2      21.000  27.450  17.850  1.00  0.00            
ATOM    190  C18 DB4     2      21.060  28.780  17.500  1.00  0.00            
ATOM    191  C19 DB4     2      22.180  29.510  17.850  1.00  0.00            
ATOM    192  N2  DB4     2      23.160  28.980  18.560  1.00  0.00            
ATOM    193  C20 DB4     2      23.110  27.650  18.860  1.00  0.00            
ATOM    194  C21 DB4     2      26.670  26.430  19.690  1.00  0.00            
ATOM    195  C22 DB4     2      27.240  25.190  18.890  1.00  0.00            
ATOM    196  H1  DB4     2      27.700  23.700  12.740  1.00  0.00            
ATOM    197  H2  DB4     2      27.930  25.440  13.030  1.00  0.00            
ATOM    198  H3  DB4     2      29.220  24.460  12.310  1.00  0.00            
ATOM    199  H4  DB4     2      29.960  24.380  14.650  1.00  0.00            
ATOM    200  H5  DB4     2      28.770  23.020  14.650  1.00  0.00            
ATOM    201  H6  DB4     2      25.520  25.530  16.510  1.00  0.00            
ATOM    202  H7  DB4     2      26.840  26.640  15.820  1.00  0.00            
ATOM    203  H8  DB4     2      24.830  27.630  16.970  1.00  0.00            
ATOM    204  H9  DB4     2      26.490  28.150  17.380  1.00  0.00            
ATOM    205  H10 DB4     2      25.210  28.410  21.730  1.00  0.00            
ATOM    206  H11 DB4     2      24.520  27.940  24.080  1.00  0.00            
ATOM    207  H12 DB4     2      21.970  24.740  22.640  1.00  0.00            
ATOM    208  H13 DB4     2      22.690  23.880  20.380  1.00  0.00            
ATOM    209  H14 DB4     2      23.710  24.730  19.250  1.00  0.00            
ATOM    210  H15 DB4     2      20.790  25.270  19.770  1.00  0.00            
ATOM    211  H16 DB4     2      21.670  24.840  18.330  1.00  0.00            
ATOM    212  H17 DB4     2      20.110  26.880  17.600  1.00  0.00            
ATOM    213  H18 DB4     2      20.260  29.310  16.990  1.00  0.00            
ATOM    214  H19 DB4     2      22.260  30.580  17.650  1.00  0.00            
ATOM    215  H20 DB4     2      26.300  26.060  20.650  1.00  0.00            
ATOM    216  H21 DB4     2      27.500  27.110  19.950  1.00  0.00            
ATOM    217  H22 DB4     2      28.130  24.790  19.400  1.00  0.00            
ATOM    218  H23 DB4     2      26.540  24.350  19.050  1.00  0.00            
TER
ENDMDL
MODEL        1
ATOM      1  H1  GCD     1      11.930  32.160   6.150  1.00  0.00            
ATOM      2  O1  GCD     1      11.840  31.220   6.340  1.00  0.00            
ATOM      3  C1  GCD     1      13.190  30.830   6.580  1.00  0.00            
ATOM      4  H2  GCD     1      13.210  29.740   6.690  1.00  0.00            
ATOM      5  H3  GCD     1      13.900  31.130   5.800  1.00  0.00            
ATOM      6  C2  GCD     1      13.630  31.280   7.930  1.00  0.00            
ATOM      7  H4  GCD     1      14.620  30.840   8.110  1.00  0.00            
ATOM      8  C3  GCD     1      12.740  30.840   9.090  1.00  0.00            
ATOM      9  H5  GCD     1      11.710  31.170   8.890  1.00  0.00            
ATOM     10  C4  GCD     1      13.170  31.560  10.360  1.00  0.00            
ATOM     11  H6  GCD     1      14.150  31.140  10.590  1.00  0.00            
ATOM     12  O2  GCD     1      12.190  31.160  11.420  1.00  0.00            
ATOM     13  H7  GCD     1      11.890  32.030  11.700  1.00  0.00            
ATOM     14  C5  GCD     1      13.220  33.060  10.170  1.00  0.00            
ATOM     15  H8  GCD     1      12.200  33.450  10.040  1.00  0.00            
ATOM     16  O3  GCD     1      13.600  33.680  11.390  1.00  0.00            
ATOM     17  H9  GCD     1      14.340  34.250  11.160  1.00  0.00            
ATOM     18  C6  GCD     1      14.140  33.360   9.010  1.00  0.00            
ATOM     19  O4  GCD     1      13.710  32.720   7.830  1.00  0.00            
ATOM     20  H10 GCD     1      14.160  34.440   8.860  1.00  0.00            
ATOM     21  O5  GCD     1      15.470  32.860   9.250  1.00  0.00            
ATOM     22  C7  GCD     1      16.620  33.680   8.940  1.00  0.00            
ATOM     23  H11 GCD     1      16.340  34.370   8.130  1.00  0.00            
ATOM     24  C8  GCD     1      17.050  34.360  10.200  1.00  0.00            
ATOM     25  H12 GCD     1      17.250  33.600  10.960  1.00  0.00            
ATOM     26  O6  GCD     1      15.980  35.290  10.650  1.00  0.00            
ATOM     27  H13 GCD     1      16.330  36.010  11.190  1.00  0.00            
ATOM     28  C9  GCD     1      18.350  35.140   9.900  1.00  0.00            
ATOM     29  H14 GCD     1      18.220  35.890   9.110  1.00  0.00            
ATOM     30  O7  GCD     1      18.970  35.740  11.100  1.00  0.00            
ATOM     31  H15 GCD     1      19.510  35.040  11.470  1.00  0.00            
ATOM     32  C10 GCD     1      19.460  34.230   9.320  1.00  0.00            
ATOM     33  H16 GCD     1      20.310  34.880   9.090  1.00  0.00            
ATOM     34  O8  GCD     1      18.910  33.630   8.110  1.00  0.00            
ATOM     35  C11 GCD     1      17.730  32.880   8.260  1.00  0.00            
ATOM     36  H17 GCD     1      17.930  32.080   8.980  1.00  0.00            
ATOM     37  C12 GCD     1      17.430  32.410   6.850  1.00  0.00            
ATOM     38  H18 GCD     1      16.590  31.720   7.010  1.00  0.00            
ATOM     39  H19 GCD     1      18.290  31.840   6.480  1.00  0.00            
ATOM     40  O9  GCD     1      17.110  33.460   5.930  1.00  0.00            
ATOM     41  H20 GCD     1      17.910  33.950   5.680  1.00  0.00            
ATOM     42  O10 GCD     1      19.810  33.210  10.260  1.00  0.00            
ATOM     43  C13 GCD     1      21.180  32.950  10.480  1.00  0.00            
ATOM     44  H21 GCD     1      21.740  33.770  10.030  1.00  0.00            
ATOM     45  C14 GCD     1      21.520  33.070  12.030  1.00  0.00            
ATOM     46  H22 GCD     1      21.010  32.320  12.650  1.00  0.00            
ATOM     47  O11 GCD     1      21.090  34.310  12.570  1.00  0.00            
ATOM     48  H23 GCD     1      21.510  34.330  13.440  1.00  0.00            
ATOM     49  C15 GCD     1      22.980  32.870  12.330  1.00  0.00            
ATOM     50  H24 GCD     1      23.460  33.690  11.790  1.00  0.00            
ATOM     51  O12 GCD     1      23.440  32.930  13.750  1.00  0.00            
ATOM     52  H25 GCD     1      24.120  33.620  13.810  1.00  0.00            
ATOM     53  C16 GCD     1      23.460  31.630  11.570  1.00  0.00            
ATOM     54  H26 GCD     1      24.550  31.540  11.480  1.00  0.00            
ATOM     55  O13 GCD     1      23.010  31.510  10.230  1.00  0.00            
ATOM     56  C17 GCD     1      21.580  31.580   9.920  1.00  0.00            
ATOM     57  H27 GCD     1      21.140  30.800  10.570  1.00  0.00            
ATOM     58  C18 GCD     1      21.400  31.340   8.350  1.00  0.00            
ATOM     59  H28 GCD     1      20.350  31.510   8.090  1.00  0.00            
ATOM     60  H29 GCD     1      21.670  30.320   8.040  1.00  0.00            
ATOM     61  O14 GCD     1      22.320  32.180   7.590  1.00  0.00            
ATOM     62  H30 GCD     1      22.940  32.450   8.280  1.00  0.00            
ATOM     63  O15 GCD     1      23.050  30.500  12.350  1.00  0.00            
ATOM     64  C19 GCD     1      23.960  29.330  12.560  1.00  0.00            
ATOM     65  H31 GCD     1      24.980  29.630  12.290  1.00  0.00            
ATOM     66  C20 GCD     1      23.830  29.100  14.100  1.00  0.00            
ATOM     67  H32 GCD     1      22.850  28.690  14.360  1.00  0.00            
ATOM     68  O16 GCD     1      24.100  30.270  14.890  1.00  0.00            
ATOM     69  H33 GCD     1      23.520  30.940  14.500  1.00  0.00            
ATOM     70  C21 GCD     1      24.680  27.870  14.450  1.00  0.00            
ATOM     71  H34 GCD     1      25.680  28.150  14.100  1.00  0.00            
ATOM     72  O17 GCD     1      24.550  27.520  15.850  1.00  0.00            
ATOM     73  H35 GCD     1      23.610  27.290  15.930  1.00  0.00            
ATOM     74  C22 GCD     1      24.210  26.660  13.640  1.00  0.00            
ATOM     75  H36 GCD     1      24.890  25.810  13.670  1.00  0.00            
ATOM     76  O18 GCD     1      24.360  27.020  12.260  1.00  0.00            
ATOM     77  C23 GCD     1      23.480  28.060  11.800  1.00  0.00            
ATOM     78  H37 GCD     1      22.450  27.860  12.100  1.00  0.00            
ATOM     79  C24 GCD     1      23.580  28.110  10.290  1.00  0.00            
ATOM     80  H38 GCD     1      24.650  28.230  10.090  1.00  0.00            
ATOM     81  H39 GCD     1      23.010  28.950   9.850  1.00  0.00            
ATOM     82  O19 GCD     1      23.070  26.940   9.630  1.00  0.00            
ATOM     83  H40 GCD     1      23.610  26.180   9.890  1.00  0.00            
ATOM     84  O20 GCD     1      22.830  26.290  13.890  1.00  0.00            
ATOM     85  C25 GCD     1      22.720  25.180  14.720  1.00  0.00            
ATOM     86  H41 GCD     1      23.690  24.950  15.180  1.00  0.00            
ATOM     87  C26 GCD     1      21.700  25.590  15.780  1.00  0.00            
ATOM     88  H42 GCD     1      20.820  25.880  15.190  1.00  0.00            
ATOM     89  O21 GCD     1      22.190  26.660  16.570  1.00  0.00            
ATOM     90  H43 GCD     1      21.390  27.070  16.930  1.00  0.00            
ATOM     91  C27 GCD     1      21.240  24.420  16.590  1.00  0.00            
ATOM     92  H44 GCD     1      22.110  24.130  17.190  1.00  0.00            
ATOM     93  O22 GCD     1      20.190  24.620  17.420  1.00  0.00            
ATOM     94  H45 GCD     1      19.680  23.810  17.270  1.00  0.00            
ATOM     95  C28 GCD     1      20.820  23.270  15.670  1.00  0.00            
ATOM     96  H46 GCD     1      20.710  22.370  16.280  1.00  0.00            
ATOM     97  O23 GCD     1      21.840  22.900  14.790  1.00  0.00            
ATOM     98  C29 GCD     1      22.290  23.930  13.890  1.00  0.00            
ATOM     99  H47 GCD     1      21.430  24.230  13.270  1.00  0.00            
ATOM    100  C30 GCD     1      23.450  23.470  12.980  1.00  0.00            
ATOM    101  H48 GCD     1      24.300  23.040  13.530  1.00  0.00            
ATOM    102  H49 GCD     1      23.860  24.350  12.460  1.00  0.00            
ATOM    103  O24 GCD     1      23.100  22.420  12.070  1.00  0.00            
ATOM    104  H50 GCD     1      22.960  21.610  12.580  1.00  0.00            
ATOM    105  O25 GCD     1      19.580  23.500  14.910  1.00  0.00            
ATOM    106  C31 GCD     1      18.610  22.370  14.910  1.00  0.00            
ATOM    107  H51 GCD     1      19.070  21.450  15.280  1.00  0.00            
ATOM    108  C32 GCD     1      17.530  22.640  15.840  1.00  0.00            
ATOM    109  H52 GCD     1      17.220  23.670  15.640  1.00  0.00            
ATOM    110  O26 GCD     1      18.010  22.500  17.250  1.00  0.00            
ATOM    111  H53 GCD     1      17.320  22.750  17.870  1.00  0.00            
ATOM    112  C33 GCD     1      16.380  21.650  15.670  1.00  0.00            
ATOM    113  H54 GCD     1      16.870  20.710  15.920  1.00  0.00            
ATOM    114  O27 GCD     1      15.250  21.850  16.490  1.00  0.00            
ATOM    115  H55 GCD     1      14.690  22.530  16.100  1.00  0.00            
ATOM    116  C34 GCD     1      15.960  21.600  14.190  1.00  0.00            
ATOM    117  H56 GCD     1      15.160  20.890  13.970  1.00  0.00            
ATOM    118  O28 GCD     1      17.100  21.190  13.460  1.00  0.00            
ATOM    119  C35 GCD     1      18.130  22.130  13.460  1.00  0.00            
ATOM    120  H57 GCD     1      17.890  23.130  13.080  1.00  0.00            
ATOM    121  C36 GCD     1      19.260  21.640  12.550  1.00  0.00            
ATOM    122  H58 GCD     1      19.700  20.690  12.890  1.00  0.00            
ATOM    123  H59 GCD     1      19.990  22.460  12.510  1.00  0.00            
ATOM    124  O29 GCD     1      18.900  21.480  11.180  1.00  0.00            
ATOM    125  H60 GCD     1      18.290  20.730  11.110  1.00  0.00            
ATOM    126  O30 GCD     1      15.460  22.830  13.680  1.00  0.00            
ATOM    127  C37 GCD     1      14.130  22.860  13.200  1.00  0.00            
ATOM    128  H61 GCD     1      13.560  21.950  13.450  1.00  0.00            
ATOM    129  C38 GCD     1      13.420  24.070  13.780  1.00  0.00            
ATOM    130  H62 GCD     1      13.990  24.980  13.560  1.00  0.00            
ATOM    131  O31 GCD     1      13.330  23.840  15.210  1.00  0.00            
ATOM    132  H63 GCD     1      12.680  24.520  15.430  1.00  0.00            
ATOM    133  C39 GCD     1      12.030  24.120  13.200  1.00  0.00            
ATOM    134  H64 GCD     1      11.600  23.130  13.430  1.00  0.00            
ATOM    135  O32 GCD     1      11.330  25.220  13.840  1.00  0.00            
ATOM    136  H65 GCD     1      11.120  25.930  13.230  1.00  0.00            
ATOM    137  C40 GCD     1      12.120  24.230  11.640  1.00  0.00            
ATOM    138  H66 GCD     1      11.110  24.200  11.240  1.00  0.00            
ATOM    139  O33 GCD     1      12.900  23.160  11.080  1.00  0.00            
ATOM    140  C41 GCD     1      14.210  23.030  11.640  1.00  0.00            
ATOM    141  H67 GCD     1      14.710  23.990  11.490  1.00  0.00            
ATOM    142  C42 GCD     1      15.000  21.980  10.900  1.00  0.00            
ATOM    143  H68 GCD     1      16.070  21.990  11.150  1.00  0.00            
ATOM    144  H69 GCD     1      15.000  22.340   9.860  1.00  0.00            
ATOM    145  O34 GCD     1      14.450  20.710  10.990  1.00  0.00            
ATOM    146  H70 GCD     1      13.510  20.830  10.860  1.00  0.00            
ATOM    147  O35 GCD     1      12.700  25.500  11.190  1.00  0.00            
ATOM    148  C43 GCD     1      11.980  26.140  10.150  1.00  0.00            
ATOM    149  H71 GCD     1      11.270  25.450   9.670  1.00  0.00            
ATOM    150  C44 GCD     1      11.210  27.360  10.700  1.00  0.00            
ATOM    151  H72 GCD     1      11.990  27.760  11.370  1.00  0.00            
ATOM    152  O36 GCD     1      10.090  26.890  11.390  1.00  0.00            
ATOM    153  H73 GCD     1       9.450  27.590  11.590  1.00  0.00            
ATOM    154  C45 GCD     1      10.740  28.330   9.570  1.00  0.00            
ATOM    155  H74 GCD     1       9.930  27.870   8.980  1.00  0.00            
ATOM    156  O37 GCD     1      10.260  29.520  10.050  1.00  0.00            
ATOM    157  H75 GCD     1      10.990  29.910  10.560  1.00  0.00            
ATOM    158  C46 GCD     1      11.840  28.520   8.560  1.00  0.00            
ATOM    159  H76 GCD     1      11.440  29.010   7.670  1.00  0.00            
ATOM    160  O38 GCD     1      12.910  29.390   9.180  1.00  0.00            
ATOM    161  O39 GCD     1      12.300  27.320   8.090  1.00  0.00            
ATOM    162  C47 GCD     1      12.970  26.530   9.110  1.00  0.00            
ATOM    163  H77 GCD     1      13.740  27.120   9.630  1.00  0.00            
ATOM    164  C48 GCD     1      13.680  25.340   8.510  1.00  0.00            
ATOM    165  H78 GCD     1      13.010  24.760   7.860  1.00  0.00            
ATOM    166  H79 GCD     1      14.050  24.530   9.150  1.00  0.00            
ATOM    167  O40 GCD     1      14.720  25.800   7.730  1.00  0.00            
ATOM    168  H80 GCD     1      14.280  26.290   7.030  1.00  0.00            
ATOM    169  C1  DB4     2      17.000  21.430   7.380  1.00  0.00            
ATOM    170  C2  DB4     2      18.300  22.090   7.730  1.00  0.00            
ATOM    171  O1  DB4     2      18.060  23.320   8.460  1.00  0.00            
ATOM    172  C3  DB4     2      19.140  23.890   9.060  1.00  0.00            
ATOM    173  O2  DB4     2      20.260  23.460   8.980  1.00  0.00            
ATOM    174  N1  DB4     2      18.780  25.010   9.800  1.00  0.00            
ATOM    175  C4  DB4     2      17.400  25.510   9.900  1.00  0.00            
ATOM    176  C5  DB4     2      16.980  25.680  11.370  1.00  0.00            
ATOM    177  C6  DB4     2      17.950  26.430  12.250  1.00  0.00            
ATOM    178  C7  DB4     2      17.480  27.380  13.130  1.00  0.00            
ATOM    179  C8  DB4     2      18.360  27.980  14.130  1.00  0.00            
ATOM    180  C9  DB4     2      19.240  28.830  13.580  1.00  0.00            
ATOM    181  C10 DB4     2      20.190  29.420  14.330  1.00  0.00            
ATOM    182  C11 DB4     2      20.140  29.240  15.710  1.00  0.00            
ATOM    183  Cl1 DB4     2      21.100  30.210  16.780  1.00  0.00            
ATOM    184  C12 DB4     2      19.230  28.410  16.280  1.00  0.00            
ATOM    185  C13 DB4     2      18.300  27.730  15.500  1.00  0.00            
ATOM    186  C14 DB4     2      17.390  26.780  16.200  1.00  0.00            
ATOM    187  C15 DB4     2      16.280  26.160  15.330  1.00  0.00            
ATOM    188  C16 DB4     2      15.520  27.140  14.540  1.00  0.00            
ATOM    189  C17 DB4     2      14.180  27.520  14.870  1.00  0.00            
ATOM    190  C18 DB4     2      13.540  28.400  13.930  1.00  0.00            
ATOM    191  C19 DB4     2      14.220  28.890  12.810  1.00  0.00            
ATOM    192  N2  DB4     2      15.430  28.500  12.500  1.00  0.00            
ATOM    193  C20 DB4     2      16.060  27.680  13.350  1.00  0.00            
ATOM    194  C21 DB4     2      19.380  25.950  12.130  1.00  0.00            
ATOM    195  C22 DB4     2      19.790  25.720  10.630  1.00  0.00            
ATOM    196  H1  DB4     2      17.070  20.330   7.320  1.00  0.00            
ATOM    197  H2  DB4     2      16.330  21.580   8.230  1.00  0.00            
ATOM    198  H3  DB4     2      16.590  21.660   6.380  1.00  0.00            
ATOM    199  H4  DB4     2      18.900  22.250   6.820  1.00  0.00            
ATOM    200  H5  DB4     2      18.880  21.470   8.420  1.00  0.00            
ATOM    201  H6  DB4     2      16.640  24.970   9.320  1.00  0.00            
ATOM    202  H7  DB4     2      17.490  26.540   9.550  1.00  0.00            
ATOM    203  H8  DB4     2      16.700  24.770  11.910  1.00  0.00            
ATOM    204  H9  DB4     2      15.990  26.160  11.360  1.00  0.00            
ATOM    205  H10 DB4     2      19.190  29.090  12.520  1.00  0.00            
ATOM    206  H11 DB4     2      20.890  30.150  13.910  1.00  0.00            
ATOM    207  H12 DB4     2      19.130  28.240  17.350  1.00  0.00            
ATOM    208  H13 DB4     2      16.810  27.270  17.000  1.00  0.00            
ATOM    209  H14 DB4     2      17.940  25.970  16.690  1.00  0.00            
ATOM    210  H15 DB4     2      15.570  25.500  15.850  1.00  0.00            
ATOM    211  H16 DB4     2      16.710  25.460  14.600  1.00  0.00            
ATOM    212  H17 DB4     2      13.680  27.140  15.760  1.00  0.00            
ATOM    213  H18 DB4     2      12.490  28.650  14.040  1.00  0.00            
ATOM    214  H19 DB4     2      13.760  29.470  12.010  1.00  0.00            
ATOM    215  H20 DB4     2      19.380  24.900  12.470  1.00  0.00            
ATOM    216  H21 DB4     2      20.110  26.550  12.680  1.00  0.00            
ATOM    217  H22 DB4     2      20.020  26.720  10.240  1.00  0.00            
ATOM    218  H23 DB4     2      20.740  25.170  10.600  1.00  0.00            
TER
ENDMDL
MODEL        1
ATOM      1  H1  GCD     1      23.860  25.100   7.970  1.00  0.00            
ATOM      2  O1  GCD     1      23.900  24.470   7.240  1.00  0.00            
ATOM      3  C1  GCD     1      22.850  23.520   7.230  1.00  0.00            
ATOM      4  H2  GCD     1      21.920  24.080   7.050  1.00  0.00            
ATOM      5  H3  GCD     1      22.960  22.850   6.370  1.00  0.00            
ATOM      6  C2  GCD     1      22.770  22.670   8.470  1.00  0.00            
ATOM      7  H4  GCD     1      23.710  22.140   8.660  1.00  0.00            
ATOM      8  C3  GCD     1      21.800  21.500   8.390  1.00  0.00            
ATOM      9  H5  GCD     1      20.860  21.910   7.990  1.00  0.00            
ATOM     10  C4  GCD     1      21.490  20.910   9.820  1.00  0.00            
ATOM     11  H6  GCD     1      22.340  20.240  10.060  1.00  0.00            
ATOM     12  O2  GCD     1      20.280  20.000   9.730  1.00  0.00            
ATOM     13  H7  GCD     1      20.330  19.530   8.900  1.00  0.00            
ATOM     14  C5  GCD     1      21.300  21.960  10.840  1.00  0.00            
ATOM     15  H8  GCD     1      20.560  22.710  10.520  1.00  0.00            
ATOM     16  O3  GCD     1      21.070  21.330  12.100  1.00  0.00            
ATOM     17  H9  GCD     1      20.140  21.100  12.120  1.00  0.00            
ATOM     18  C6  GCD     1      22.480  22.860  10.830  1.00  0.00            
ATOM     19  O4  GCD     1      22.410  23.520   9.560  1.00  0.00            
ATOM     20  H10 GCD     1      22.420  23.680  11.540  1.00  0.00            
ATOM     21  O5  GCD     1      23.700  22.250  11.040  1.00  0.00            
ATOM     22  C7  GCD     1      24.580  22.820  12.000  1.00  0.00            
ATOM     23  H11 GCD     1      24.280  23.860  12.200  1.00  0.00            
ATOM     24  C8  GCD     1      24.630  21.980  13.270  1.00  0.00            
ATOM     25  H12 GCD     1      25.090  21.020  12.990  1.00  0.00            
ATOM     26  O6  GCD     1      23.330  21.800  13.820  1.00  0.00            
ATOM     27  H13 GCD     1      22.720  21.510  13.130  1.00  0.00            
ATOM     28  C9  GCD     1      25.550  22.680  14.300  1.00  0.00            
ATOM     29  H14 GCD     1      25.170  23.670  14.570  1.00  0.00            
ATOM     30  O7  GCD     1      25.700  21.910  15.440  1.00  0.00            
ATOM     31  H15 GCD     1      24.830  21.800  15.860  1.00  0.00            
ATOM     32  C10 GCD     1      26.900  22.930  13.580  1.00  0.00            
ATOM     33  H16 GCD     1      27.480  23.660  14.150  1.00  0.00            
ATOM     34  O8  GCD     1      26.750  23.620  12.390  1.00  0.00            
ATOM     35  C11 GCD     1      26.000  22.920  11.400  1.00  0.00            
ATOM     36  H17 GCD     1      26.440  21.930  11.240  1.00  0.00            
ATOM     37  C12 GCD     1      25.960  23.870  10.140  1.00  0.00            
ATOM     38  H18 GCD     1      25.610  24.850  10.480  1.00  0.00            
ATOM     39  H19 GCD     1      25.280  23.490   9.370  1.00  0.00            
ATOM     40  O9  GCD     1      27.230  23.950   9.560  1.00  0.00            
ATOM     41  H20 GCD     1      27.260  23.210   8.950  1.00  0.00            
ATOM     42  O10 GCD     1      27.650  21.710  13.440  1.00  0.00            
ATOM     43  C13 GCD     1      28.890  21.540  14.240  1.00  0.00            
ATOM     44  H21 GCD     1      29.040  22.330  15.000  1.00  0.00            
ATOM     45  C14 GCD     1      28.960  20.160  14.930  1.00  0.00            
ATOM     46  H22 GCD     1      28.650  19.320  14.290  1.00  0.00            
ATOM     47  O11 GCD     1      28.020  20.290  15.950  1.00  0.00            
ATOM     48  H23 GCD     1      27.330  20.950  15.780  1.00  0.00            
ATOM     49  C15 GCD     1      30.350  19.890  15.550  1.00  0.00            
ATOM     50  H24 GCD     1      30.540  20.640  16.330  1.00  0.00            
ATOM     51  O12 GCD     1      30.400  18.610  16.150  1.00  0.00            
ATOM     52  H25 GCD     1      30.080  17.940  15.530  1.00  0.00            
ATOM     53  C16 GCD     1      31.350  19.970  14.430  1.00  0.00            
ATOM     54  H26 GCD     1      32.310  19.790  14.940  1.00  0.00            
ATOM     55  O13 GCD     1      31.320  21.340  14.000  1.00  0.00            
ATOM     56  C17 GCD     1      30.150  21.610  13.280  1.00  0.00            
ATOM     57  H27 GCD     1      30.000  20.910  12.440  1.00  0.00            
ATOM     58  C18 GCD     1      30.250  23.040  12.670  1.00  0.00            
ATOM     59  H28 GCD     1      30.360  23.780  13.470  1.00  0.00            
ATOM     60  H29 GCD     1      29.420  23.240  11.980  1.00  0.00            
ATOM     61  O14 GCD     1      31.380  23.120  11.880  1.00  0.00            
ATOM     62  H30 GCD     1      32.100  22.840  12.460  1.00  0.00            
ATOM     63  O15 GCD     1      31.140  19.090  13.340  1.00  0.00            
ATOM     64  C19 GCD     1      31.530  17.720  13.480  1.00  0.00            
ATOM     65  H31 GCD     1      31.700  17.510  14.540  1.00  0.00            
ATOM     66  C20 GCD     1      30.420  16.730  13.120  1.00  0.00            
ATOM     67  H32 GCD     1      30.180  16.930  12.070  1.00  0.00            
ATOM     68  O16 GCD     1      29.280  17.000  13.940  1.00  0.00            
ATOM     69  H33 GCD     1      28.530  17.080  13.340  1.00  0.00            
ATOM     70  C21 GCD     1      30.890  15.240  13.230  1.00  0.00            
ATOM     71  H34 GCD     1      30.880  14.810  14.240  1.00  0.00            
ATOM     72  O17 GCD     1      29.920  14.460  12.550  1.00  0.00            
ATOM     73  H35 GCD     1      29.020  14.780  12.680  1.00  0.00            
ATOM     74  C22 GCD     1      32.240  15.060  12.500  1.00  0.00            
ATOM     75  H36 GCD     1      32.580  14.020  12.540  1.00  0.00            
ATOM     76  O18 GCD     1      33.160  16.000  13.050  1.00  0.00            
ATOM     77  C23 GCD     1      32.800  17.340  12.770  1.00  0.00            
ATOM     78  H37 GCD     1      32.810  17.590  11.700  1.00  0.00            
ATOM     79  C24 GCD     1      33.940  18.140  13.430  1.00  0.00            
ATOM     80  H38 GCD     1      33.850  19.220  13.310  1.00  0.00            
ATOM     81  H39 GCD     1      34.860  17.840  12.910  1.00  0.00            
ATOM     82  O19 GCD     1      34.120  17.820  14.800  1.00  0.00            
ATOM     83  H40 GCD     1      33.510  17.140  15.110  1.00  0.00            
ATOM     84  O20 GCD     1      32.030  15.380  11.100  1.00  0.00            
ATOM     85  C25 GCD     1      32.830  14.810  10.110  1.00  0.00            
ATOM     86  H41 GCD     1      33.800  14.490  10.510  1.00  0.00            
ATOM     87  C26 GCD     1      32.080  13.570   9.680  1.00  0.00            
ATOM     88  H42 GCD     1      31.080  13.980   9.470  1.00  0.00            
ATOM     89  O21 GCD     1      31.860  12.620  10.700  1.00  0.00            
ATOM     90  H43 GCD     1      31.380  11.870  10.330  1.00  0.00            
ATOM     91  C27 GCD     1      32.620  12.960   8.320  1.00  0.00            
ATOM     92  H44 GCD     1      33.690  12.760   8.480  1.00  0.00            
ATOM     93  O22 GCD     1      31.980  11.710   7.960  1.00  0.00            
ATOM     94  H45 GCD     1      31.060  11.970   7.830  1.00  0.00            
ATOM     95  C28 GCD     1      32.730  14.060   7.290  1.00  0.00            
ATOM     96  H46 GCD     1      33.120  13.860   6.290  1.00  0.00            
ATOM     97  O23 GCD     1      33.550  15.150   7.850  1.00  0.00            
ATOM     98  C29 GCD     1      32.980  15.810   8.950  1.00  0.00            
ATOM     99  H47 GCD     1      32.010  16.270   8.740  1.00  0.00            
ATOM    100  C30 GCD     1      33.990  16.910   9.350  1.00  0.00            
ATOM    101  H48 GCD     1      33.500  17.640  10.010  1.00  0.00            
ATOM    102  H49 GCD     1      34.270  17.450   8.440  1.00  0.00            
ATOM    103  O24 GCD     1      35.190  16.560  10.010  1.00  0.00            
ATOM    104  H50 GCD     1      35.570  15.940   9.380  1.00  0.00            
ATOM    105  O25 GCD     1      31.460  14.610   7.140  1.00  0.00            
ATOM    106  C31 GCD     1      30.670  14.220   5.980  1.00  0.00            
ATOM    107  H51 GCD     1      31.170  13.370   5.510  1.00  0.00            
ATOM    108  C32 GCD     1      29.270  13.730   6.330  1.00  0.00            
ATOM    109  H52 GCD     1      28.630  14.470   6.820  1.00  0.00            
ATOM    110  O26 GCD     1      29.370  12.630   7.200  1.00  0.00            
ATOM    111  H53 GCD     1      28.540  12.140   7.160  1.00  0.00            
ATOM    112  C33 GCD     1      28.510  13.330   5.060  1.00  0.00            
ATOM    113  H54 GCD     1      29.150  12.530   4.680  1.00  0.00            
ATOM    114  O27 GCD     1      27.170  12.760   5.250  1.00  0.00            
ATOM    115  H55 GCD     1      26.470  13.300   4.850  1.00  0.00            
ATOM    116  C34 GCD     1      28.520  14.540   4.130  1.00  0.00            
ATOM    117  H56 GCD     1      28.250  14.230   3.120  1.00  0.00            
ATOM    118  O28 GCD     1      29.810  15.110   3.970  1.00  0.00            
ATOM    119  C35 GCD     1      30.510  15.440   5.120  1.00  0.00            
ATOM    120  H57 GCD     1      29.860  16.240   5.510  1.00  0.00            
ATOM    121  C36 GCD     1      31.830  16.190   4.650  1.00  0.00            
ATOM    122  H58 GCD     1      32.440  16.480   5.510  1.00  0.00            
ATOM    123  H59 GCD     1      31.630  17.150   4.160  1.00  0.00            
ATOM    124  O29 GCD     1      32.560  15.400   3.770  1.00  0.00            
ATOM    125  H60 GCD     1      32.030  14.620   3.580  1.00  0.00            
ATOM    126  O30 GCD     1      27.630  15.500   4.610  1.00  0.00            
ATOM    127  C37 GCD     1      26.870  16.100   3.650  1.00  0.00            
ATOM    128  H61 GCD     1      27.260  15.950   2.630  1.00  0.00            
ATOM    129  C38 GCD     1      25.410  15.660   3.680  1.00  0.00            
ATOM    130  H62 GCD     1      25.090  15.830   4.720  1.00  0.00            
ATOM    131  O31 GCD     1      25.370  14.280   3.380  1.00  0.00            
ATOM    132  H63 GCD     1      24.490  14.000   3.680  1.00  0.00            
ATOM    133  C39 GCD     1      24.590  16.500   2.670  1.00  0.00            
ATOM    134  H64 GCD     1      24.910  16.320   1.640  1.00  0.00            
ATOM    135  O32 GCD     1      23.180  16.250   2.690  1.00  0.00            
ATOM    136  H65 GCD     1      22.990  16.380   3.630  1.00  0.00            
ATOM    137  C40 GCD     1      24.760  17.970   2.930  1.00  0.00            
ATOM    138  H66 GCD     1      24.140  18.560   2.260  1.00  0.00            
ATOM    139  O33 GCD     1      26.070  18.280   2.750  1.00  0.00            
ATOM    140  C41 GCD     1      26.980  17.650   3.680  1.00  0.00            
ATOM    141  H67 GCD     1      26.670  18.000   4.670  1.00  0.00            
ATOM    142  C42 GCD     1      28.420  18.190   3.560  1.00  0.00            
ATOM    143  H68 GCD     1      28.990  17.690   4.360  1.00  0.00            
ATOM    144  H69 GCD     1      28.370  19.280   3.700  1.00  0.00            
ATOM    145  O34 GCD     1      29.100  17.830   2.360  1.00  0.00            
ATOM    146  H70 GCD     1      29.740  18.550   2.320  1.00  0.00            
ATOM    147  O35 GCD     1      24.380  18.190   4.340  1.00  0.00            
ATOM    148  C43 GCD     1      23.110  18.780   4.500  1.00  0.00            
ATOM    149  H71 GCD     1      22.430  18.620   3.650  1.00  0.00            
ATOM    150  C44 GCD     1      22.420  18.010   5.650  1.00  0.00            
ATOM    151  H72 GCD     1      23.140  17.920   6.460  1.00  0.00            
ATOM    152  O36 GCD     1      22.080  16.760   5.180  1.00  0.00            
ATOM    153  H73 GCD     1      21.590  16.240   5.830  1.00  0.00            
ATOM    154  C45 GCD     1      21.190  18.720   6.200  1.00  0.00            
ATOM    155  H74 GCD     1      20.380  18.580   5.480  1.00  0.00            
ATOM    156  O37 GCD     1      20.660  18.170   7.370  1.00  0.00            
ATOM    157  H75 GCD     1      20.560  17.230   7.190  1.00  0.00            
ATOM    158  C46 GCD     1      21.390  20.270   6.360  1.00  0.00            
ATOM    159  H76 GCD     1      20.390  20.700   6.450  1.00  0.00            
ATOM    160  O38 GCD     1      22.150  20.480   7.490  1.00  0.00            
ATOM    161  O39 GCD     1      22.070  20.750   5.190  1.00  0.00            
ATOM    162  C47 GCD     1      23.370  20.230   4.850  1.00  0.00            
ATOM    163  H77 GCD     1      24.050  20.360   5.700  1.00  0.00            
ATOM    164  C48 GCD     1      23.930  20.970   3.680  1.00  0.00            
ATOM    165  H78 GCD     1      25.010  20.760   3.620  1.00  0.00            
ATOM    166  H79 GCD     1      23.910  22.010   4.050  1.00  0.00            
ATOM    167  O40 GCD     1      23.240  20.900   2.440  1.00  0.00            
ATOM    168  H80 GCD     1      22.320  21.140   2.620  1.00  0.00            
ATOM    169  C1  DB4     2      34.470  21.570   7.820  1.00  0.00            
ATOM    170  C2  DB4     2      34.430  20.370   8.740  1.00  0.00            
ATOM    171  O1  DB4     2      33.060  20.070   9.040  1.00  0.00            
ATOM    172  C3  DB4     2      32.370  19.430   8.070  1.00  0.00            
ATOM    173  O2  DB4     2      32.820  19.060   6.960  1.00  0.00            
ATOM    174  N1  DB4     2      31.120  19.030   8.520  1.00  0.00            
ATOM    175  C4  DB4     2      30.680  19.260   9.880  1.00  0.00            
ATOM    176  C5  DB4     2      29.190  19.090  10.130  1.00  0.00            
ATOM    177  C6  DB4     2      28.660  17.810   9.630  1.00  0.00            
ATOM    178  C7  DB4     2      27.540  17.220  10.170  1.00  0.00            
ATOM    179  C8  DB4     2      27.120  15.850   9.700  1.00  0.00            
ATOM    180  C9  DB4     2      28.050  14.800   9.940  1.00  0.00            
ATOM    181  C10 DB4     2      27.740  13.500   9.600  1.00  0.00            
ATOM    182  C11 DB4     2      26.430  13.180   9.010  1.00  0.00            
ATOM    183  Cl1 DB4     2      26.070  11.540   8.460  1.00  0.00            
ATOM    184  C12 DB4     2      25.640  14.260   8.580  1.00  0.00            
ATOM    185  C13 DB4     2      25.890  15.580   8.970  1.00  0.00            
ATOM    186  C14 DB4     2      24.770  16.660   8.770  1.00  0.00            
ATOM    187  C15 DB4     2      25.040  18.140   9.200  1.00  0.00            
ATOM    188  C16 DB4     2      25.370  18.160  10.670  1.00  0.00            
ATOM    189  C17 DB4     2      24.410  18.540  11.570  1.00  0.00            
ATOM    190  C18 DB4     2      24.660  18.460  12.980  1.00  0.00            
ATOM    191  C19 DB4     2      25.950  18.040  13.330  1.00  0.00            
ATOM    192  N2  DB4     2      26.920  17.730  12.510  1.00  0.00            
ATOM    193  C20 DB4     2      26.590  17.780  11.190  1.00  0.00            
ATOM    194  C21 DB4     2      29.440  17.160   8.500  1.00  0.00            
ATOM    195  C22 DB4     2      30.250  18.190   7.660  1.00  0.00            
ATOM    196  H1  DB4     2      34.220  22.550   8.240  1.00  0.00            
ATOM    197  H2  DB4     2      35.520  21.590   7.480  1.00  0.00            
ATOM    198  H3  DB4     2      33.810  21.390   6.960  1.00  0.00            
ATOM    199  H4  DB4     2      34.960  20.570   9.670  1.00  0.00            
ATOM    200  H5  DB4     2      34.980  19.560   8.240  1.00  0.00            
ATOM    201  H6  DB4     2      30.830  20.300  10.210  1.00  0.00            
ATOM    202  H7  DB4     2      31.170  18.550  10.550  1.00  0.00            
ATOM    203  H8  DB4     2      28.610  19.790   9.520  1.00  0.00            
ATOM    204  H9  DB4     2      28.840  19.210  11.160  1.00  0.00            
ATOM    205  H10 DB4     2      28.980  15.020  10.450  1.00  0.00            
ATOM    206  H11 DB4     2      28.580  12.820   9.540  1.00  0.00            
ATOM    207  H12 DB4     2      24.730  14.070   8.020  1.00  0.00            
ATOM    208  H13 DB4     2      23.860  16.500   9.360  1.00  0.00            
ATOM    209  H14 DB4     2      24.570  16.620   7.690  1.00  0.00            
ATOM    210  H15 DB4     2      24.190  18.810   9.030  1.00  0.00            
ATOM    211  H16 DB4     2      25.830  18.530   8.550  1.00  0.00            
ATOM    212  H17 DB4     2      23.460  18.890  11.170  1.00  0.00            
ATOM    213  H18 DB4     2      23.990  18.770  13.780  1.00  0.00            
ATOM    214  H19 DB4     2      26.190  18.050  14.390  1.00  0.00            
ATOM    215  H20 DB4     2      28.700  16.680   7.850  1.00  0.00            
ATOM    216  H21 DB4     2      30.050  16.380   8.970  1.00  0.00            
ATOM    217  H22 DB4     2      30.870  17.530   7.040  1.00  0.00            
ATOM    218  H23 DB4     2      29.670  18.780   6.940  1.00  0.00            
TER
ENDMDL
MODEL        1
ATOM      1  H1  GCD     1      31.420  26.000   2.380  1.00  0.00            
ATOM      2  O1  GCD     1      31.980  25.750   3.120  1.00  0.00            
ATOM      3  C1  GCD     1      31.530  26.540   4.190  1.00  0.00            
ATOM      4  H2  GCD     1      30.580  26.100   4.530  1.00  0.00            
ATOM      5  H3  GCD     1      32.180  26.460   5.070  1.00  0.00            
ATOM      6  C2  GCD     1      31.350  28.020   3.680  1.00  0.00            
ATOM      7  H4  GCD     1      32.380  28.360   3.530  1.00  0.00            
ATOM      8  C3  GCD     1      30.650  28.890   4.700  1.00  0.00            
ATOM      9  H5  GCD     1      29.770  28.300   4.990  1.00  0.00            
ATOM     10  C4  GCD     1      30.310  30.250   4.060  1.00  0.00            
ATOM     11  H6  GCD     1      31.290  30.700   3.870  1.00  0.00            
ATOM     12  O2  GCD     1      29.540  31.080   5.010  1.00  0.00            
ATOM     13  H7  GCD     1      29.980  31.070   5.860  1.00  0.00            
ATOM     14  C5  GCD     1      29.710  30.250   2.690  1.00  0.00            
ATOM     15  H8  GCD     1      28.690  29.850   2.620  1.00  0.00            
ATOM     16  O3  GCD     1      29.750  31.500   1.980  1.00  0.00            
ATOM     17  H9  GCD     1      30.280  31.280   1.200  1.00  0.00            
ATOM     18  C6  GCD     1      30.470  29.310   1.790  1.00  0.00            
ATOM     19  O4  GCD     1      30.580  28.070   2.500  1.00  0.00            
ATOM     20  H10 GCD     1      29.850  29.160   0.900  1.00  0.00            
ATOM     21  O5  GCD     1      31.720  29.790   1.440  1.00  0.00            
ATOM     22  C7  GCD     1      31.970  29.620   0.050  1.00  0.00            
ATOM     23  H11 GCD     1      31.380  28.800  -0.380  1.00  0.00            
ATOM     24  C8  GCD     1      31.880  31.000  -0.670  1.00  0.00            
ATOM     25  H12 GCD     1      32.380  31.790  -0.100  1.00  0.00            
ATOM     26  O6  GCD     1      30.540  31.360  -0.750  1.00  0.00            
ATOM     27  H13 GCD     1      30.410  32.130  -1.320  1.00  0.00            
ATOM     28  C9  GCD     1      32.520  30.960  -2.060  1.00  0.00            
ATOM     29  H14 GCD     1      31.940  30.210  -2.600  1.00  0.00            
ATOM     30  O7  GCD     1      32.330  32.190  -2.850  1.00  0.00            
ATOM     31  H15 GCD     1      32.890  32.920  -2.560  1.00  0.00            
ATOM     32  C10 GCD     1      33.940  30.400  -2.040  1.00  0.00            
ATOM     33  H16 GCD     1      34.280  30.140  -3.050  1.00  0.00            
ATOM     34  O8  GCD     1      33.880  29.190  -1.360  1.00  0.00            
ATOM     35  C11 GCD     1      33.360  29.120  -0.060  1.00  0.00            
ATOM     36  H17 GCD     1      33.960  29.770   0.590  1.00  0.00            
ATOM     37  C12 GCD     1      33.450  27.660   0.360  1.00  0.00            
ATOM     38  H18 GCD     1      32.750  27.050  -0.230  1.00  0.00            
ATOM     39  H19 GCD     1      33.100  27.610   1.400  1.00  0.00            
ATOM     40  O9  GCD     1      34.820  27.150   0.240  1.00  0.00            
ATOM     41  H20 GCD     1      34.830  26.500   0.950  1.00  0.00            
ATOM     42  O10 GCD     1      34.800  31.230  -1.390  1.00  0.00            
ATOM     43  C13 GCD     1      35.530  32.160  -2.260  1.00  0.00            
ATOM     44  H21 GCD     1      35.040  32.310  -3.230  1.00  0.00            
ATOM     45  C14 GCD     1      35.410  33.570  -1.620  1.00  0.00            
ATOM     46  H22 GCD     1      35.830  33.530  -0.610  1.00  0.00            
ATOM     47  O11 GCD     1      34.020  34.060  -1.590  1.00  0.00            
ATOM     48  H23 GCD     1      33.940  34.800  -0.970  1.00  0.00            
ATOM     49  C15 GCD     1      36.240  34.430  -2.570  1.00  0.00            
ATOM     50  H24 GCD     1      35.790  34.260  -3.550  1.00  0.00            
ATOM     51  O12 GCD     1      36.210  35.890  -2.250  1.00  0.00            
ATOM     52  H25 GCD     1      36.630  36.100  -1.410  1.00  0.00            
ATOM     53  C16 GCD     1      37.680  33.940  -2.530  1.00  0.00            
ATOM     54  H26 GCD     1      38.300  34.620  -3.130  1.00  0.00            
ATOM     55  O13 GCD     1      37.750  32.680  -3.110  1.00  0.00            
ATOM     56  C17 GCD     1      36.980  31.680  -2.440  1.00  0.00            
ATOM     57  H27 GCD     1      37.450  31.530  -1.450  1.00  0.00            
ATOM     58  C18 GCD     1      37.100  30.410  -3.180  1.00  0.00            
ATOM     59  H28 GCD     1      36.790  29.580  -2.530  1.00  0.00            
ATOM     60  H29 GCD     1      38.160  30.250  -3.410  1.00  0.00            
ATOM     61  O14 GCD     1      36.350  30.350  -4.360  1.00  0.00            
ATOM     62  H30 GCD     1      36.290  29.410  -4.560  1.00  0.00            
ATOM     63  O15 GCD     1      38.250  33.920  -1.230  1.00  0.00            
ATOM     64  C19 GCD     1      39.280  34.860  -0.780  1.00  0.00            
ATOM     65  H31 GCD     1      39.490  35.670  -1.490  1.00  0.00            
ATOM     66  C20 GCD     1      38.750  35.330   0.570  1.00  0.00            
ATOM     67  H32 GCD     1      38.530  34.430   1.150  1.00  0.00            
ATOM     68  O16 GCD     1      37.590  36.100   0.390  1.00  0.00            
ATOM     69  H33 GCD     1      37.510  36.730   1.120  1.00  0.00            
ATOM     70  C21 GCD     1      39.790  36.130   1.360  1.00  0.00            
ATOM     71  H34 GCD     1      40.060  36.960   0.700  1.00  0.00            
ATOM     72  O17 GCD     1      39.300  36.680   2.610  1.00  0.00            
ATOM     73  H35 GCD     1      40.090  36.690   3.160  1.00  0.00            
ATOM     74  C22 GCD     1      41.040  35.240   1.500  1.00  0.00            
ATOM     75  H36 GCD     1      41.790  35.760   2.110  1.00  0.00            
ATOM     76  O18 GCD     1      41.470  34.890   0.240  1.00  0.00            
ATOM     77  C23 GCD     1      40.550  34.100  -0.490  1.00  0.00            
ATOM     78  H37 GCD     1      40.270  33.230   0.110  1.00  0.00            
ATOM     79  C24 GCD     1      41.160  33.660  -1.780  1.00  0.00            
ATOM     80  H38 GCD     1      40.450  33.130  -2.430  1.00  0.00            
ATOM     81  H39 GCD     1      41.910  32.940  -1.420  1.00  0.00            
ATOM     82  O19 GCD     1      41.770  34.760  -2.420  1.00  0.00            
ATOM     83  H40 GCD     1      41.900  35.310  -1.640  1.00  0.00            
ATOM     84  O20 GCD     1      40.610  34.140   2.260  1.00  0.00            
ATOM     85  C25 GCD     1      41.680  33.220   2.610  1.00  0.00            
ATOM     86  H41 GCD     1      42.450  33.190   1.820  1.00  0.00            
ATOM     87  C26 GCD     1      42.360  33.600   3.960  1.00  0.00            
ATOM     88  H42 GCD     1      41.490  33.770   4.610  1.00  0.00            
ATOM     89  O21 GCD     1      43.030  34.870   3.830  1.00  0.00            
ATOM     90  H43 GCD     1      43.190  35.190   4.730  1.00  0.00            
ATOM     91  C27 GCD     1      43.340  32.490   4.440  1.00  0.00            
ATOM     92  H44 GCD     1      44.090  32.400   3.650  1.00  0.00            
ATOM     93  O22 GCD     1      44.020  32.850   5.730  1.00  0.00            
ATOM     94  H45 GCD     1      43.290  32.680   6.340  1.00  0.00            
ATOM     95  C28 GCD     1      42.600  31.210   4.550  1.00  0.00            
ATOM     96  H46 GCD     1      43.290  30.380   4.710  1.00  0.00            
ATOM     97  O23 GCD     1      41.930  30.930   3.370  1.00  0.00            
ATOM     98  C29 GCD     1      41.000  31.870   2.850  1.00  0.00            
ATOM     99  H47 GCD     1      40.190  31.930   3.590  1.00  0.00            
ATOM    100  C30 GCD     1      40.380  31.190   1.580  1.00  0.00            
ATOM    101  H48 GCD     1      39.460  31.720   1.310  1.00  0.00            
ATOM    102  H49 GCD     1      40.060  30.170   1.820  1.00  0.00            
ATOM    103  O24 GCD     1      41.410  31.090   0.530  1.00  0.00            
ATOM    104  H50 GCD     1      42.220  30.740   0.930  1.00  0.00            
ATOM    105  O25 GCD     1      41.600  31.260   5.510  1.00  0.00            
ATOM    106  C31 GCD     1      41.840  30.640   6.740  1.00  0.00            
ATOM    107  H51 GCD     1      42.910  30.410   6.860  1.00  0.00            
ATOM    108  C32 GCD     1      41.390  31.500   7.950  1.00  0.00            
ATOM    109  H52 GCD     1      40.360  31.810   7.720  1.00  0.00            
ATOM    110  O26 GCD     1      42.260  32.700   7.920  1.00  0.00            
ATOM    111  H53 GCD     1      42.080  33.090   8.780  1.00  0.00            
ATOM    112  C33 GCD     1      41.420  30.580   9.200  1.00  0.00            
ATOM    113  H54 GCD     1      42.470  30.340   9.380  1.00  0.00            
ATOM    114  O27 GCD     1      40.810  31.360  10.190  1.00  0.00            
ATOM    115  H55 GCD     1      39.920  31.630   9.930  1.00  0.00            
ATOM    116  C34 GCD     1      40.640  29.260   9.000  1.00  0.00            
ATOM    117  H56 GCD     1      40.800  28.630   9.880  1.00  0.00            
ATOM    118  O28 GCD     1      41.230  28.600   7.910  1.00  0.00            
ATOM    119  C35 GCD     1      41.040  29.330   6.660  1.00  0.00            
ATOM    120  H57 GCD     1      40.030  29.750   6.580  1.00  0.00            
ATOM    121  C36 GCD     1      41.320  28.430   5.510  1.00  0.00            
ATOM    122  H58 GCD     1      41.100  28.940   4.560  1.00  0.00            
ATOM    123  H59 GCD     1      40.640  27.570   5.530  1.00  0.00            
ATOM    124  O29 GCD     1      42.660  27.880   5.600  1.00  0.00            
ATOM    125  H60 GCD     1      42.780  27.620   6.520  1.00  0.00            
ATOM    126  O30 GCD     1      39.290  29.620   8.730  1.00  0.00            
ATOM    127  C37 GCD     1      38.280  29.410   9.680  1.00  0.00            
ATOM    128  H61 GCD     1      38.740  29.180  10.650  1.00  0.00            
ATOM    129  C38 GCD     1      37.380  30.660   9.840  1.00  0.00            
ATOM    130  H62 GCD     1      37.060  31.010   8.850  1.00  0.00            
ATOM    131  O31 GCD     1      38.170  31.760  10.290  1.00  0.00            
ATOM    132  H63 GCD     1      38.100  31.790  11.260  1.00  0.00            
ATOM    133  C39 GCD     1      36.160  30.380  10.730  1.00  0.00            
ATOM    134  H64 GCD     1      36.550  30.080  11.710  1.00  0.00            
ATOM    135  O32 GCD     1      35.240  31.440  10.840  1.00  0.00            
ATOM    136  H65 GCD     1      35.660  32.270  11.110  1.00  0.00            
ATOM    137  C40 GCD     1      35.470  29.160  10.220  1.00  0.00            
ATOM    138  H66 GCD     1      34.720  28.700  10.870  1.00  0.00            
ATOM    139  O33 GCD     1      36.370  28.100  10.100  1.00  0.00            
ATOM    140  C41 GCD     1      37.420  28.290   9.130  1.00  0.00            
ATOM    141  H67 GCD     1      37.090  28.530   8.110  1.00  0.00            
ATOM    142  C42 GCD     1      38.160  26.970   9.050  1.00  0.00            
ATOM    143  H68 GCD     1      39.010  26.970   8.360  1.00  0.00            
ATOM    144  H69 GCD     1      37.370  26.330   8.640  1.00  0.00            
ATOM    145  O34 GCD     1      38.630  26.530  10.360  1.00  0.00            
ATOM    146  H70 GCD     1      38.010  26.080  10.950  1.00  0.00            
ATOM    147  O35 GCD     1      34.860  29.200   8.900  1.00  0.00            
ATOM    148  C43 GCD     1      33.540  28.680   8.720  1.00  0.00            
ATOM    149  H71 GCD     1      33.010  28.340   9.620  1.00  0.00            
ATOM    150  C44 GCD     1      32.730  29.950   8.490  1.00  0.00            
ATOM    151  H72 GCD     1      33.080  30.570   7.660  1.00  0.00            
ATOM    152  O36 GCD     1      32.670  30.760   9.650  1.00  0.00            
ATOM    153  H73 GCD     1      33.550  30.970   9.980  1.00  0.00            
ATOM    154  C45 GCD     1      31.240  29.630   8.040  1.00  0.00            
ATOM    155  H74 GCD     1      30.710  29.190   8.900  1.00  0.00            
ATOM    156  O37 GCD     1      30.510  30.850   7.570  1.00  0.00            
ATOM    157  H75 GCD     1      30.670  31.520   8.250  1.00  0.00            
ATOM    158  C46 GCD     1      31.130  28.450   7.050  1.00  0.00            
ATOM    159  H76 GCD     1      30.120  28.050   6.960  1.00  0.00            
ATOM    160  O38 GCD     1      31.590  29.010   5.790  1.00  0.00            
ATOM    161  O39 GCD     1      32.020  27.350   7.360  1.00  0.00            
ATOM    162  C47 GCD     1      33.370  27.750   7.520  1.00  0.00            
ATOM    163  H77 GCD     1      33.700  28.340   6.650  1.00  0.00            
ATOM    164  C48 GCD     1      34.270  26.520   7.640  1.00  0.00            
ATOM    165  H78 GCD     1      33.960  25.900   8.500  1.00  0.00            
ATOM    166  H79 GCD     1      35.340  26.760   7.690  1.00  0.00            
ATOM    167  O40 GCD     1      34.100  25.620   6.560  1.00  0.00            
ATOM    168  H80 GCD     1      33.150  25.460   6.590  1.00  0.00            
ATOM    169  C1  DB4     2      40.510  25.650   2.220  1.00  0.00            
ATOM    170  C2  DB4     2      39.040  25.750   1.990  1.00  0.00            
ATOM    171  O1  DB4     2      38.730  26.900   2.720  1.00  0.00            
ATOM    172  C3  DB4     2      37.400  27.170   2.850  1.00  0.00            
ATOM    173  O2  DB4     2      36.510  26.410   2.520  1.00  0.00            
ATOM    174  N1  DB4     2      37.130  28.280   3.670  1.00  0.00            
ATOM    175  C4  DB4     2      35.750  28.470   4.160  1.00  0.00            
ATOM    176  C5  DB4     2      35.240  29.960   4.090  1.00  0.00            
ATOM    177  C6  DB4     2      36.240  30.960   4.680  1.00  0.00            
ATOM    178  C7  DB4     2      35.930  32.270   4.810  1.00  0.00            
ATOM    179  C8  DB4     2      36.750  33.230   5.530  1.00  0.00            
ATOM    180  C9  DB4     2      37.940  33.770   4.970  1.00  0.00            
ATOM    181  C10 DB4     2      38.750  34.730   5.670  1.00  0.00            
ATOM    182  C11 DB4     2      38.370  34.910   7.020  1.00  0.00            
ATOM    183  Cl1 DB4     2      39.410  35.920   8.020  1.00  0.00            
ATOM    184  C12 DB4     2      37.210  34.390   7.630  1.00  0.00            
ATOM    185  C13 DB4     2      36.370  33.540   6.830  1.00  0.00            
ATOM    186  C14 DB4     2      35.140  32.810   7.400  1.00  0.00            
ATOM    187  C15 DB4     2      33.810  33.430   6.820  1.00  0.00            
ATOM    188  C16 DB4     2      33.600  33.210   5.320  1.00  0.00            
ATOM    189  C17 DB4     2      32.310  33.520   4.850  1.00  0.00            
ATOM    190  C18 DB4     2      32.080  33.550   3.500  1.00  0.00            
ATOM    191  C19 DB4     2      33.120  33.160   2.640  1.00  0.00            
ATOM    192  N2  DB4     2      34.340  32.860   3.030  1.00  0.00            
ATOM    193  C20 DB4     2      34.620  32.880   4.380  1.00  0.00            
ATOM    194  C21 DB4     2      37.580  30.330   5.040  1.00  0.00            
ATOM    195  C22 DB4     2      38.100  29.380   3.940  1.00  0.00            
ATOM    196  H1  DB4     2      40.870  24.880   1.520  1.00  0.00            
ATOM    197  H2  DB4     2      41.040  26.590   2.020  1.00  0.00            
ATOM    198  H3  DB4     2      40.700  25.270   3.230  1.00  0.00            
ATOM    199  H4  DB4     2      38.480  24.860   2.320  1.00  0.00            
ATOM    200  H5  DB4     2      38.800  25.870   0.930  1.00  0.00            
ATOM    201  H6  DB4     2      35.670  28.150   5.210  1.00  0.00            
ATOM    202  H7  DB4     2      34.990  27.900   3.610  1.00  0.00            
ATOM    203  H8  DB4     2      34.330  30.100   4.680  1.00  0.00            
ATOM    204  H9  DB4     2      34.840  30.180   3.090  1.00  0.00            
ATOM    205  H10 DB4     2      37.970  33.520   3.920  1.00  0.00            
ATOM    206  H11 DB4     2      39.570  35.320   5.280  1.00  0.00            
ATOM    207  H12 DB4     2      36.910  34.560   8.660  1.00  0.00            
ATOM    208  H13 DB4     2      35.110  32.950   8.490  1.00  0.00            
ATOM    209  H14 DB4     2      35.170  31.730   7.180  1.00  0.00            
ATOM    210  H15 DB4     2      33.620  34.430   7.210  1.00  0.00            
ATOM    211  H16 DB4     2      33.000  32.800   7.200  1.00  0.00            
ATOM    212  H17 DB4     2      31.510  33.630   5.580  1.00  0.00            
ATOM    213  H18 DB4     2      31.050  33.620   3.160  1.00  0.00            
ATOM    214  H19 DB4     2      32.950  33.210   1.570  1.00  0.00            
ATOM    215  H20 DB4     2      37.540  29.700   5.940  1.00  0.00            
ATOM    216  H21 DB4     2      38.360  31.090   5.170  1.00  0.00            
ATOM    217  H22 DB4     2      38.200  29.930   3.000  1.00  0.00            
ATOM    218  H23 DB4     2      39.100  29.180   4.350  1.00  0.00            
TER
ENDMDL
MODEL        1
ATOM      1  H1  GCD     1       9.920  28.150   5.900  1.00  0.00            
ATOM      2  O1  GCD     1      10.400  28.970   6.040  1.00  0.00            
ATOM      3  C1  GCD     1      11.810  28.520   6.130  1.00  0.00            
ATOM      4  H2  GCD     1      11.810  27.730   6.890  1.00  0.00            
ATOM      5  H3  GCD     1      12.140  28.090   5.180  1.00  0.00            
ATOM      6  C2  GCD     1      12.790  29.590   6.390  1.00  0.00            
ATOM      7  H4  GCD     1      13.760  29.090   6.490  1.00  0.00            
ATOM      8  C3  GCD     1      12.360  30.480   7.560  1.00  0.00            
ATOM      9  H5  GCD     1      11.350  30.850   7.340  1.00  0.00            
ATOM     10  C4  GCD     1      13.170  31.720   7.710  1.00  0.00            
ATOM     11  H6  GCD     1      14.240  31.630   7.940  1.00  0.00            
ATOM     12  O2  GCD     1      12.630  32.480   8.800  1.00  0.00            
ATOM     13  H7  GCD     1      13.250  33.210   8.930  1.00  0.00            
ATOM     14  C5  GCD     1      13.260  32.490   6.410  1.00  0.00            
ATOM     15  H8  GCD     1      12.280  32.830   6.030  1.00  0.00            
ATOM     16  O3  GCD     1      14.180  33.610   6.440  1.00  0.00            
ATOM     17  H9  GCD     1      15.060  33.230   6.420  1.00  0.00            
ATOM     18  C6  GCD     1      13.770  31.570   5.340  1.00  0.00            
ATOM     19  O4  GCD     1      12.880  30.390   5.260  1.00  0.00            
ATOM     20  H10 GCD     1      13.760  32.110   4.380  1.00  0.00            
ATOM     21  O5  GCD     1      15.130  31.270   5.600  1.00  0.00            
ATOM     22  C7  GCD     1      16.050  31.240   4.520  1.00  0.00            
ATOM     23  H11 GCD     1      15.650  31.640   3.580  1.00  0.00            
ATOM     24  C8  GCD     1      17.260  32.100   4.940  1.00  0.00            
ATOM     25  H12 GCD     1      17.570  31.850   5.970  1.00  0.00            
ATOM     26  O6  GCD     1      17.050  33.480   4.890  1.00  0.00            
ATOM     27  H13 GCD     1      16.650  33.640   4.030  1.00  0.00            
ATOM     28  C9  GCD     1      18.490  31.840   4.100  1.00  0.00            
ATOM     29  H14 GCD     1      18.150  32.350   3.180  1.00  0.00            
ATOM     30  O7  GCD     1      19.660  32.560   4.610  1.00  0.00            
ATOM     31  H15 GCD     1      20.330  31.900   4.840  1.00  0.00            
ATOM     32  C10 GCD     1      18.690  30.320   3.790  1.00  0.00            
ATOM     33  H16 GCD     1      19.370  30.200   2.940  1.00  0.00            
ATOM     34  O8  GCD     1      17.530  29.750   3.330  1.00  0.00            
ATOM     35  C11 GCD     1      16.480  29.790   4.300  1.00  0.00            
ATOM     36  H17 GCD     1      16.830  29.320   5.230  1.00  0.00            
ATOM     37  C12 GCD     1      15.380  28.860   3.740  1.00  0.00            
ATOM     38  H18 GCD     1      14.580  28.880   4.490  1.00  0.00            
ATOM     39  H19 GCD     1      15.750  27.830   3.800  1.00  0.00            
ATOM     40  O9  GCD     1      14.840  29.250   2.530  1.00  0.00            
ATOM     41  H20 GCD     1      15.520  29.040   1.880  1.00  0.00            
ATOM     42  O10 GCD     1      19.160  29.630   4.970  1.00  0.00            
ATOM     43  C13 GCD     1      20.480  29.090   4.860  1.00  0.00            
ATOM     44  H21 GCD     1      20.960  29.500   3.960  1.00  0.00            
ATOM     45  C14 GCD     1      21.320  29.500   6.070  1.00  0.00            
ATOM     46  H22 GCD     1      20.830  29.100   6.970  1.00  0.00            
ATOM     47  O11 GCD     1      21.230  30.910   6.210  1.00  0.00            
ATOM     48  H23 GCD     1      21.750  31.200   6.970  1.00  0.00            
ATOM     49  C15 GCD     1      22.790  29.040   5.910  1.00  0.00            
ATOM     50  H24 GCD     1      23.190  29.550   5.030  1.00  0.00            
ATOM     51  O12 GCD     1      23.660  29.430   7.020  1.00  0.00            
ATOM     52  H25 GCD     1      23.580  30.290   7.430  1.00  0.00            
ATOM     53  C16 GCD     1      22.680  27.480   5.750  1.00  0.00            
ATOM     54  H26 GCD     1      23.720  27.190   5.560  1.00  0.00            
ATOM     55  O13 GCD     1      21.810  27.030   4.730  1.00  0.00            
ATOM     56  C17 GCD     1      20.450  27.530   4.760  1.00  0.00            
ATOM     57  H27 GCD     1      19.980  27.340   5.740  1.00  0.00            
ATOM     58  C18 GCD     1      19.560  26.990   3.650  1.00  0.00            
ATOM     59  H28 GCD     1      18.600  27.480   3.830  1.00  0.00            
ATOM     60  H29 GCD     1      19.410  25.900   3.690  1.00  0.00            
ATOM     61  O14 GCD     1      20.180  27.360   2.380  1.00  0.00            
ATOM     62  H30 GCD     1      21.060  27.040   2.600  1.00  0.00            
ATOM     63  O15 GCD     1      22.230  26.940   7.090  1.00  0.00            
ATOM     64  C19 GCD     1      22.910  25.900   7.650  1.00  0.00            
ATOM     65  H31 GCD     1      23.460  25.400   6.850  1.00  0.00            
ATOM     66  C20 GCD     1      23.880  26.390   8.770  1.00  0.00            
ATOM     67  H32 GCD     1      23.220  26.860   9.510  1.00  0.00            
ATOM     68  O16 GCD     1      24.840  27.350   8.260  1.00  0.00            
ATOM     69  H33 GCD     1      24.280  28.010   7.840  1.00  0.00            
ATOM     70  C21 GCD     1      24.530  25.160   9.420  1.00  0.00            
ATOM     71  H34 GCD     1      25.190  24.700   8.680  1.00  0.00            
ATOM     72  O17 GCD     1      25.290  25.470  10.640  1.00  0.00            
ATOM     73  H35 GCD     1      24.680  25.940  11.210  1.00  0.00            
ATOM     74  C22 GCD     1      23.380  24.220   9.870  1.00  0.00            
ATOM     75  H36 GCD     1      23.780  23.260  10.220  1.00  0.00            
ATOM     76  O18 GCD     1      22.650  23.800   8.650  1.00  0.00            
ATOM     77  C23 GCD     1      21.940  24.830   8.040  1.00  0.00            
ATOM     78  H37 GCD     1      21.320  25.250   8.840  1.00  0.00            
ATOM     79  C24 GCD     1      21.090  24.360   6.880  1.00  0.00            
ATOM     80  H38 GCD     1      21.770  24.090   6.060  1.00  0.00            
ATOM     81  H39 GCD     1      20.420  25.140   6.510  1.00  0.00            
ATOM     82  O19 GCD     1      20.210  23.240   7.310  1.00  0.00            
ATOM     83  H40 GCD     1      20.710  22.410   7.370  1.00  0.00            
ATOM     84  O20 GCD     1      22.490  24.880  10.830  1.00  0.00            
ATOM     85  C25 GCD     1      22.680  24.380  12.180  1.00  0.00            
ATOM     86  H41 GCD     1      23.650  23.880  12.240  1.00  0.00            
ATOM     87  C26 GCD     1      22.520  25.620  13.080  1.00  0.00            
ATOM     88  H42 GCD     1      21.640  26.150  12.690  1.00  0.00            
ATOM     89  O21 GCD     1      23.670  26.490  13.000  1.00  0.00            
ATOM     90  H43 GCD     1      23.450  27.250  13.550  1.00  0.00            
ATOM     91  C27 GCD     1      22.300  25.230  14.520  1.00  0.00            
ATOM     92  H44 GCD     1      23.230  24.900  14.990  1.00  0.00            
ATOM     93  O22 GCD     1      21.890  26.330  15.340  1.00  0.00            
ATOM     94  H45 GCD     1      20.940  26.420  15.400  1.00  0.00            
ATOM     95  C28 GCD     1      21.230  24.170  14.670  1.00  0.00            
ATOM     96  H46 GCD     1      21.220  23.790  15.690  1.00  0.00            
ATOM     97  O23 GCD     1      21.530  23.030  13.830  1.00  0.00            
ATOM     98  C29 GCD     1      21.560  23.340  12.410  1.00  0.00            
ATOM     99  H47 GCD     1      20.620  23.800  12.090  1.00  0.00            
ATOM    100  C30 GCD     1      21.630  22.100  11.500  1.00  0.00            
ATOM    101  H48 GCD     1      22.650  21.700  11.630  1.00  0.00            
ATOM    102  H49 GCD     1      21.420  22.300  10.440  1.00  0.00            
ATOM    103  O24 GCD     1      20.660  21.120  11.870  1.00  0.00            
ATOM    104  H50 GCD     1      19.910  21.370  11.310  1.00  0.00            
ATOM    105  O25 GCD     1      19.950  24.670  14.320  1.00  0.00            
ATOM    106  C31 GCD     1      18.890  24.370  15.220  1.00  0.00            
ATOM    107  H51 GCD     1      19.170  23.620  15.970  1.00  0.00            
ATOM    108  C32 GCD     1      18.400  25.620  16.010  1.00  0.00            
ATOM    109  H52 GCD     1      18.260  26.470  15.320  1.00  0.00            
ATOM    110  O26 GCD     1      19.510  25.980  16.840  1.00  0.00            
ATOM    111  H53 GCD     1      19.420  26.890  17.160  1.00  0.00            
ATOM    112  C33 GCD     1      17.140  25.280  16.740  1.00  0.00            
ATOM    113  H54 GCD     1      17.430  24.390  17.310  1.00  0.00            
ATOM    114  O27 GCD     1      16.730  26.350  17.620  1.00  0.00            
ATOM    115  H55 GCD     1      16.470  27.150  17.150  1.00  0.00            
ATOM    116  C34 GCD     1      16.080  24.720  15.890  1.00  0.00            
ATOM    117  H56 GCD     1      15.250  24.380  16.520  1.00  0.00            
ATOM    118  O28 GCD     1      16.560  23.530  15.210  1.00  0.00            
ATOM    119  C35 GCD     1      17.720  23.810  14.310  1.00  0.00            
ATOM    120  H57 GCD     1      17.420  24.510  13.520  1.00  0.00            
ATOM    121  C36 GCD     1      18.020  22.510  13.600  1.00  0.00            
ATOM    122  H58 GCD     1      17.980  21.760  14.400  1.00  0.00            
ATOM    123  H59 GCD     1      19.070  22.550  13.270  1.00  0.00            
ATOM    124  O29 GCD     1      17.090  22.290  12.530  1.00  0.00            
ATOM    125  H60 GCD     1      16.230  22.270  12.970  1.00  0.00            
ATOM    126  O30 GCD     1      15.580  25.740  15.100  1.00  0.00            
ATOM    127  C37 GCD     1      14.410  26.410  15.510  1.00  0.00            
ATOM    128  H61 GCD     1      14.220  26.390  16.590  1.00  0.00            
ATOM    129  C38 GCD     1      14.720  27.900  15.320  1.00  0.00            
ATOM    130  H62 GCD     1      15.290  28.120  14.410  1.00  0.00            
ATOM    131  O31 GCD     1      15.500  28.380  16.400  1.00  0.00            
ATOM    132  H63 GCD     1      15.470  29.340  16.260  1.00  0.00            
ATOM    133  C39 GCD     1      13.410  28.800  15.390  1.00  0.00            
ATOM    134  H64 GCD     1      13.100  28.770  16.440  1.00  0.00            
ATOM    135  O32 GCD     1      13.720  30.160  15.070  1.00  0.00            
ATOM    136  H65 GCD     1      13.410  30.300  14.170  1.00  0.00            
ATOM    137  C40 GCD     1      12.340  28.190  14.530  1.00  0.00            
ATOM    138  H66 GCD     1      11.370  28.650  14.700  1.00  0.00            
ATOM    139  O33 GCD     1      12.110  26.880  14.870  1.00  0.00            
ATOM    140  C41 GCD     1      13.150  25.940  14.650  1.00  0.00            
ATOM    141  H67 GCD     1      13.330  26.010  13.570  1.00  0.00            
ATOM    142  C42 GCD     1      12.650  24.550  15.070  1.00  0.00            
ATOM    143  H68 GCD     1      13.470  23.880  14.780  1.00  0.00            
ATOM    144  H69 GCD     1      11.700  24.330  14.570  1.00  0.00            
ATOM    145  O34 GCD     1      12.530  24.540  16.500  1.00  0.00            
ATOM    146  H70 GCD     1      11.740  25.060  16.700  1.00  0.00            
ATOM    147  O35 GCD     1      12.780  28.340  13.180  1.00  0.00            
ATOM    148  C43 GCD     1      11.800  28.500  12.050  1.00  0.00            
ATOM    149  H71 GCD     1      10.740  28.330  12.300  1.00  0.00            
ATOM    150  C44 GCD     1      11.730  30.000  11.680  1.00  0.00            
ATOM    151  H72 GCD     1      12.730  30.330  11.370  1.00  0.00            
ATOM    152  O36 GCD     1      11.460  30.750  12.860  1.00  0.00            
ATOM    153  H73 GCD     1      10.710  30.370  13.340  1.00  0.00            
ATOM    154  C45 GCD     1      10.710  30.120  10.550  1.00  0.00            
ATOM    155  H74 GCD     1       9.730  29.680  10.760  1.00  0.00            
ATOM    156  O37 GCD     1      10.440  31.520  10.160  1.00  0.00            
ATOM    157  H75 GCD     1      11.200  31.910   9.710  1.00  0.00            
ATOM    158  C46 GCD     1      11.140  29.310   9.320  1.00  0.00            
ATOM    159  H76 GCD     1      10.300  29.300   8.610  1.00  0.00            
ATOM    160  O38 GCD     1      12.400  29.690   8.760  1.00  0.00            
ATOM    161  O39 GCD     1      11.150  27.940   9.710  1.00  0.00            
ATOM    162  C47 GCD     1      12.120  27.710  10.730  1.00  0.00            
ATOM    163  H77 GCD     1      13.120  28.090  10.460  1.00  0.00            
ATOM    164  C48 GCD     1      12.220  26.220  10.890  1.00  0.00            
ATOM    165  H78 GCD     1      11.270  25.850  11.300  1.00  0.00            
ATOM    166  H79 GCD     1      12.990  26.020  11.650  1.00  0.00            
ATOM    167  O40 GCD     1      12.400  25.490   9.730  1.00  0.00            
ATOM    168  H80 GCD     1      11.710  25.750   9.100  1.00  0.00            
ATOM    169  C1  DB4     2      13.700  22.350   7.710  1.00  0.00            
ATOM    170  C2  DB4     2      14.060  21.630   9.030  1.00  0.00            
ATOM    171  O1  DB4     2      14.840  22.490   9.770  1.00  0.00            
ATOM    172  C3  DB4     2      16.000  22.920   9.280  1.00  0.00            
ATOM    173  O2  DB4     2      16.650  22.260   8.500  1.00  0.00            
ATOM    174  N1  DB4     2      16.570  23.950   9.990  1.00  0.00            
ATOM    175  C4  DB4     2      15.810  24.880  10.940  1.00  0.00            
ATOM    176  C5  DB4     2      16.130  26.330  10.650  1.00  0.00            
ATOM    177  C6  DB4     2      17.580  26.670  10.650  1.00  0.00            
ATOM    178  C7  DB4     2      18.030  27.910  10.970  1.00  0.00            
ATOM    179  C8  DB4     2      19.500  28.300  11.040  1.00  0.00            
ATOM    180  C9  DB4     2      20.260  28.390   9.830  1.00  0.00            
ATOM    181  C10 DB4     2      21.580  28.850   9.960  1.00  0.00            
ATOM    182  C11 DB4     2      22.180  29.080  11.170  1.00  0.00            
ATOM    183  Cl1 DB4     2      23.740  29.730  11.350  1.00  0.00            
ATOM    184  C12 DB4     2      21.430  28.950  12.340  1.00  0.00            
ATOM    185  C13 DB4     2      20.080  28.600  12.270  1.00  0.00            
ATOM    186  C14 DB4     2      19.230  28.420  13.590  1.00  0.00            
ATOM    187  C15 DB4     2      18.150  29.450  13.780  1.00  0.00            
ATOM    188  C16 DB4     2      17.080  29.620  12.650  1.00  0.00            
ATOM    189  C17 DB4     2      16.120  30.610  12.860  1.00  0.00            
ATOM    190  C18 DB4     2      15.140  30.870  11.920  1.00  0.00            
ATOM    191  C19 DB4     2      15.300  30.290  10.690  1.00  0.00            
ATOM    192  N2  DB4     2      16.250  29.390  10.340  1.00  0.00            
ATOM    193  C20 DB4     2      17.130  29.080  11.320  1.00  0.00            
ATOM    194  C21 DB4     2      18.560  25.510  10.470  1.00  0.00            
ATOM    195  C22 DB4     2      18.040  24.270   9.770  1.00  0.00            
ATOM    196  H1  DB4     2      14.560  22.430   7.040  1.00  0.00            
ATOM    197  H2  DB4     2      13.030  21.680   7.160  1.00  0.00            
ATOM    198  H3  DB4     2      13.290  23.350   7.890  1.00  0.00            
ATOM    199  H4  DB4     2      14.640  20.740   8.750  1.00  0.00            
ATOM    200  H5  DB4     2      13.160  21.400   9.610  1.00  0.00            
ATOM    201  H6  DB4     2      16.050  24.640  11.980  1.00  0.00            
ATOM    202  H7  DB4     2      14.730  24.790  10.800  1.00  0.00            
ATOM    203  H8  DB4     2      15.490  26.940  11.290  1.00  0.00            
ATOM    204  H9  DB4     2      15.720  26.540   9.650  1.00  0.00            
ATOM    205  H10 DB4     2      19.780  28.320   8.860  1.00  0.00            
ATOM    206  H11 DB4     2      22.210  29.150   9.130  1.00  0.00            
ATOM    207  H12 DB4     2      22.000  29.100  13.260  1.00  0.00            
ATOM    208  H13 DB4     2      19.880  28.360  14.470  1.00  0.00            
ATOM    209  H14 DB4     2      18.830  27.400  13.570  1.00  0.00            
ATOM    210  H15 DB4     2      18.530  30.430  14.090  1.00  0.00            
ATOM    211  H16 DB4     2      17.610  29.170  14.690  1.00  0.00            
ATOM    212  H17 DB4     2      16.140  31.150  13.790  1.00  0.00            
ATOM    213  H18 DB4     2      14.420  31.620  12.230  1.00  0.00            
ATOM    214  H19 DB4     2      14.590  30.650   9.940  1.00  0.00            
ATOM    215  H20 DB4     2      18.730  25.220  11.520  1.00  0.00            
ATOM    216  H21 DB4     2      19.460  25.910   9.980  1.00  0.00            
ATOM    217  H22 DB4     2      18.180  24.320   8.680  1.00  0.00            
ATOM    218  H23 DB4     2      18.570  23.360  10.060  1.00  0.00            
TER
ENDMDL
MODEL        1
ATOM      1  H1  GCD     1      40.700  26.380  -0.320  1.00  0.00            
ATOM      2  O1  GCD     1      40.710  26.160   0.620  1.00  0.00            
ATOM      3  C1  GCD     1      39.410  25.790   0.910  1.00  0.00            
ATOM      4  H2  GCD     1      39.300  24.730   0.640  1.00  0.00            
ATOM      5  H3  GCD     1      39.160  25.880   1.980  1.00  0.00            
ATOM      6  C2  GCD     1      38.480  26.730   0.130  1.00  0.00            
ATOM      7  H4  GCD     1      38.620  27.780   0.410  1.00  0.00            
ATOM      8  C3  GCD     1      37.020  26.370   0.450  1.00  0.00            
ATOM      9  H5  GCD     1      36.810  25.340   0.150  1.00  0.00            
ATOM     10  C4  GCD     1      36.210  27.260  -0.500  1.00  0.00            
ATOM     11  H6  GCD     1      36.520  28.300  -0.320  1.00  0.00            
ATOM     12  O2  GCD     1      34.790  27.200  -0.350  1.00  0.00            
ATOM     13  H7  GCD     1      34.670  27.000   0.580  1.00  0.00            
ATOM     14  C5  GCD     1      36.590  27.040  -1.950  1.00  0.00            
ATOM     15  H8  GCD     1      36.250  26.040  -2.240  1.00  0.00            
ATOM     16  O3  GCD     1      35.890  27.870  -2.890  1.00  0.00            
ATOM     17  H9  GCD     1      34.940  27.730  -2.850  1.00  0.00            
ATOM     18  C6  GCD     1      38.040  27.240  -2.130  1.00  0.00            
ATOM     19  O4  GCD     1      38.810  26.440  -1.210  1.00  0.00            
ATOM     20  H10 GCD     1      38.310  26.840  -3.110  1.00  0.00            
ATOM     21  O5  GCD     1      38.490  28.590  -1.940  1.00  0.00            
ATOM     22  C7  GCD     1      39.310  29.040  -2.970  1.00  0.00            
ATOM     23  H11 GCD     1      39.780  28.230  -3.530  1.00  0.00            
ATOM     24  C8  GCD     1      38.370  29.890  -3.880  1.00  0.00            
ATOM     25  H12 GCD     1      37.890  30.640  -3.240  1.00  0.00            
ATOM     26  O6  GCD     1      37.430  29.190  -4.650  1.00  0.00            
ATOM     27  H13 GCD     1      36.980  28.520  -4.120  1.00  0.00            
ATOM     28  C9  GCD     1      39.250  30.640  -4.930  1.00  0.00            
ATOM     29  H14 GCD     1      39.760  29.860  -5.510  1.00  0.00            
ATOM     30  O7  GCD     1      38.430  31.470  -5.710  1.00  0.00            
ATOM     31  H15 GCD     1      38.150  32.170  -5.120  1.00  0.00            
ATOM     32  C10 GCD     1      40.390  31.410  -4.240  1.00  0.00            
ATOM     33  H16 GCD     1      41.170  31.780  -4.900  1.00  0.00            
ATOM     34  O8  GCD     1      41.110  30.570  -3.440  1.00  0.00            
ATOM     35  C11 GCD     1      40.370  29.930  -2.390  1.00  0.00            
ATOM     36  H17 GCD     1      39.920  30.650  -1.690  1.00  0.00            
ATOM     37  C12 GCD     1      41.330  29.100  -1.520  1.00  0.00            
ATOM     38  H18 GCD     1      41.760  28.300  -2.140  1.00  0.00            
ATOM     39  H19 GCD     1      40.770  28.630  -0.700  1.00  0.00            
ATOM     40  O9  GCD     1      42.350  29.900  -0.880  1.00  0.00            
ATOM     41  H20 GCD     1      41.980  30.540  -0.260  1.00  0.00
[truncated: 2,187,243 more chars]
