# Supplementary material for: Achieving Chemical Accuracy in Cyclodextrin Host–Guest Binding via Integrative Atomistic Modelling
Source: Adv Sci (Weinh). 2025 Dec 14;13(10):e19782. doi: 10.1002/advs.202519782 (PMC12915143; doi:10.1002/advs.202519782)
Supplement: Supplementary file 1 — Supporting Information [file ADVS-13-e19782-s003.zip › all_poses/GCD.DF0.pdb]

MODEL        1
ATOM      1  H1  GCD     1      15.480  20.620  31.690  1.00  0.00            
ATOM      2  O1  GCD     1      16.210  20.180  31.240  1.00  0.00            
ATOM      3  C1  GCD     1      16.080  20.330  29.890  1.00  0.00            
ATOM      4  H2  GCD     1      15.100  20.780  29.650  1.00  0.00            
ATOM      5  H3  GCD     1      16.810  21.100  29.630  1.00  0.00            
ATOM      6  C2  GCD     1      16.440  19.040  28.990  1.00  0.00            
ATOM      7  H4  GCD     1      17.400  18.560  29.220  1.00  0.00            
ATOM      8  C3  GCD     1      16.370  19.330  27.560  1.00  0.00            
ATOM      9  H5  GCD     1      15.430  19.840  27.320  1.00  0.00            
ATOM     10  C4  GCD     1      16.500  18.120  26.630  1.00  0.00            
ATOM     11  H6  GCD     1      17.490  17.720  26.860  1.00  0.00            
ATOM     12  O2  GCD     1      16.490  18.510  25.240  1.00  0.00            
ATOM     13  H7  GCD     1      17.150  19.210  25.270  1.00  0.00            
ATOM     14  C5  GCD     1      15.300  17.200  27.000  1.00  0.00            
ATOM     15  H8  GCD     1      14.360  17.730  26.800  1.00  0.00            
ATOM     16  O3  GCD     1      15.310  15.920  26.320  1.00  0.00            
ATOM     17  H9  GCD     1      16.090  15.490  26.670  1.00  0.00            
ATOM     18  C6  GCD     1      15.310  16.920  28.460  1.00  0.00            
ATOM     19  O4  GCD     1      15.280  18.140  29.140  1.00  0.00            
ATOM     20  H10 GCD     1      14.450  16.350  28.840  1.00  0.00            
ATOM     21  O5  GCD     1      16.570  16.330  28.840  1.00  0.00            
ATOM     22  C7  GCD     1      16.580  15.240  29.740  1.00  0.00            
ATOM     23  H11 GCD     1      15.570  14.830  29.850  1.00  0.00            
ATOM     24  C8  GCD     1      17.360  14.140  29.020  1.00  0.00            
ATOM     25  H12 GCD     1      18.340  14.600  28.840  1.00  0.00            
ATOM     26  O6  GCD     1      16.680  13.970  27.780  1.00  0.00            
ATOM     27  H13 GCD     1      15.750  13.810  27.980  1.00  0.00            
ATOM     28  C9  GCD     1      17.500  12.900  29.910  1.00  0.00            
ATOM     29  H14 GCD     1      16.470  12.550  30.040  1.00  0.00            
ATOM     30  O7  GCD     1      18.390  11.810  29.510  1.00  0.00            
ATOM     31  H15 GCD     1      19.250  12.140  29.770  1.00  0.00            
ATOM     32  C10 GCD     1      17.890  13.330  31.360  1.00  0.00            
ATOM     33  H16 GCD     1      17.710  12.540  32.100  1.00  0.00            
ATOM     34  O8  GCD     1      17.200  14.520  31.870  1.00  0.00            
ATOM     35  C11 GCD     1      17.120  15.650  31.050  1.00  0.00            
ATOM     36  H17 GCD     1      18.170  15.980  31.010  1.00  0.00            
ATOM     37  C12 GCD     1      16.250  16.680  31.760  1.00  0.00            
ATOM     38  H18 GCD     1      16.250  17.660  31.270  1.00  0.00            
ATOM     39  H19 GCD     1      16.710  16.910  32.730  1.00  0.00            
ATOM     40  O9  GCD     1      14.850  16.380  32.000  1.00  0.00            
ATOM     41  H20 GCD     1      14.760  15.430  32.140  1.00  0.00            
ATOM     42  O10 GCD     1      19.210  13.810  31.400  1.00  0.00            
ATOM     43  C13 GCD     1      20.170  12.870  31.820  1.00  0.00            
ATOM     44  H21 GCD     1      19.750  11.860  31.880  1.00  0.00            
ATOM     45  C14 GCD     1      21.330  12.910  30.870  1.00  0.00            
ATOM     46  H22 GCD     1      21.780  13.900  30.710  1.00  0.00            
ATOM     47  O11 GCD     1      20.870  12.250  29.700  1.00  0.00            
ATOM     48  H23 GCD     1      21.650  11.910  29.250  1.00  0.00            
ATOM     49  C15 GCD     1      22.510  12.070  31.420  1.00  0.00            
ATOM     50  H24 GCD     1      22.190  11.020  31.450  1.00  0.00            
ATOM     51  O12 GCD     1      23.610  12.140  30.480  1.00  0.00            
ATOM     52  H25 GCD     1      23.310  11.690  29.680  1.00  0.00            
ATOM     53  C16 GCD     1      22.920  12.460  32.820  1.00  0.00            
ATOM     54  H26 GCD     1      23.640  11.730  33.190  1.00  0.00            
ATOM     55  O13 GCD     1      21.800  12.520  33.660  1.00  0.00            
ATOM     56  C17 GCD     1      20.660  13.220  33.260  1.00  0.00            
ATOM     57  H27 GCD     1      20.840  14.300  33.310  1.00  0.00            
ATOM     58  C18 GCD     1      19.480  13.000  34.330  1.00  0.00            
ATOM     59  H28 GCD     1      19.260  11.930  34.430  1.00  0.00            
ATOM     60  H29 GCD     1      18.550  13.430  33.950  1.00  0.00            
ATOM     61  O14 GCD     1      19.770  13.460  35.700  1.00  0.00            
ATOM     62  H30 GCD     1      19.910  14.410  35.690  1.00  0.00            
ATOM     63  O15 GCD     1      23.460  13.810  32.930  1.00  0.00            
ATOM     64  C19 GCD     1      24.570  13.990  33.760  1.00  0.00            
ATOM     65  H31 GCD     1      24.710  13.060  34.320  1.00  0.00            
ATOM     66  C20 GCD     1      25.780  14.200  32.880  1.00  0.00            
ATOM     67  H32 GCD     1      25.630  15.090  32.270  1.00  0.00            
ATOM     68  O16 GCD     1      26.010  12.980  32.080  1.00  0.00            
ATOM     69  H33 GCD     1      25.200  12.860  31.580  1.00  0.00            
ATOM     70  C21 GCD     1      27.000  14.560  33.660  1.00  0.00            
ATOM     71  H34 GCD     1      27.180  13.650  34.250  1.00  0.00            
ATOM     72  O17 GCD     1      28.080  14.810  32.770  1.00  0.00            
ATOM     73  H35 GCD     1      28.140  14.160  32.060  1.00  0.00            
ATOM     74  C22 GCD     1      26.710  15.750  34.560  1.00  0.00            
ATOM     75  H36 GCD     1      27.540  16.000  35.230  1.00  0.00            
ATOM     76  O18 GCD     1      25.570  15.520  35.390  1.00  0.00            
ATOM     77  C23 GCD     1      24.340  15.210  34.700  1.00  0.00            
ATOM     78  H37 GCD     1      24.100  16.120  34.130  1.00  0.00            
ATOM     79  C24 GCD     1      23.200  15.160  35.720  1.00  0.00            
ATOM     80  H38 GCD     1      23.410  14.300  36.380  1.00  0.00            
ATOM     81  H39 GCD     1      22.210  15.060  35.250  1.00  0.00            
ATOM     82  O19 GCD     1      23.110  16.350  36.450  1.00  0.00            
ATOM     83  H40 GCD     1      22.300  16.320  36.990  1.00  0.00            
ATOM     84  O20 GCD     1      26.350  16.890  33.780  1.00  0.00            
ATOM     85  C25 GCD     1      27.230  17.990  33.790  1.00  0.00            
ATOM     86  H41 GCD     1      28.310  17.830  33.930  1.00  0.00            
ATOM     87  C26 GCD     1      27.210  18.550  32.390  1.00  0.00            
ATOM     88  H42 GCD     1      26.150  18.780  32.210  1.00  0.00            
ATOM     89  O21 GCD     1      27.710  17.580  31.430  1.00  0.00            
ATOM     90  H43 GCD     1      27.460  16.730  31.810  1.00  0.00            
ATOM     91  C27 GCD     1      27.850  19.920  32.360  1.00  0.00            
ATOM     92  H44 GCD     1      28.890  19.840  32.710  1.00  0.00            
ATOM     93  O22 GCD     1      27.780  20.570  31.090  1.00  0.00            
ATOM     94  H45 GCD     1      28.310  20.130  30.410  1.00  0.00            
ATOM     95  C28 GCD     1      27.220  20.840  33.440  1.00  0.00            
ATOM     96  H46 GCD     1      27.820  21.760  33.440  1.00  0.00            
ATOM     97  O23 GCD     1      27.370  20.230  34.710  1.00  0.00            
ATOM     98  C29 GCD     1      26.640  18.980  34.840  1.00  0.00            
ATOM     99  H47 GCD     1      25.610  19.230  34.550  1.00  0.00            
ATOM    100  C30 GCD     1      26.880  18.520  36.280  1.00  0.00            
ATOM    101  H48 GCD     1      26.370  17.570  36.500  1.00  0.00            
ATOM    102  H49 GCD     1      26.370  19.240  36.940  1.00  0.00            
ATOM    103  O24 GCD     1      28.260  18.490  36.530  1.00  0.00            
ATOM    104  H50 GCD     1      28.480  19.400  36.270  1.00  0.00            
ATOM    105  O25 GCD     1      25.980  21.330  33.060  1.00  0.00            
ATOM    106  C31 GCD     1      25.810  22.790  33.150  1.00  0.00            
ATOM    107  H51 GCD     1      26.470  23.210  33.920  1.00  0.00            
ATOM    108  C32 GCD     1      26.280  23.450  31.880  1.00  0.00            
ATOM    109  H52 GCD     1      25.850  22.930  31.010  1.00  0.00            
ATOM    110  O26 GCD     1      27.740  23.430  31.800  1.00  0.00            
ATOM    111  H53 GCD     1      27.910  22.570  31.390  1.00  0.00            
ATOM    112  C33 GCD     1      25.810  24.920  31.860  1.00  0.00            
ATOM    113  H54 GCD     1      26.260  25.440  32.710  1.00  0.00            
ATOM    114  O27 GCD     1      26.200  25.580  30.600  1.00  0.00            
ATOM    115  H55 GCD     1      27.120  25.300  30.570  1.00  0.00            
ATOM    116  C34 GCD     1      24.300  25.030  32.060  1.00  0.00            
ATOM    117  H56 GCD     1      23.910  26.040  32.180  1.00  0.00            
ATOM    118  O28 GCD     1      24.110  24.500  33.390  1.00  0.00            
ATOM    119  C35 GCD     1      24.380  23.080  33.620  1.00  0.00            
ATOM    120  H57 GCD     1      23.720  22.490  32.970  1.00  0.00            
ATOM    121  C36 GCD     1      24.270  22.790  35.050  1.00  0.00            
ATOM    122  H58 GCD     1      25.040  23.270  35.670  1.00  0.00            
ATOM    123  H59 GCD     1      24.360  21.700  35.150  1.00  0.00            
ATOM    124  O29 GCD     1      22.960  23.230  35.590  1.00  0.00            
ATOM    125  H60 GCD     1      22.740  22.830  36.440  1.00  0.00            
ATOM    126  O30 GCD     1      23.470  24.340  31.140  1.00  0.00            
ATOM    127  C37 GCD     1      23.030  24.930  29.970  1.00  0.00            
ATOM    128  H61 GCD     1      23.530  25.890  29.770  1.00  0.00            
ATOM    129  C38 GCD     1      23.380  23.970  28.790  1.00  0.00            
ATOM    130  H62 GCD     1      22.920  22.980  28.950  1.00  0.00            
ATOM    131  O31 GCD     1      24.830  23.710  28.600  1.00  0.00            
ATOM    132  H63 GCD     1      25.230  23.980  29.440  1.00  0.00            
ATOM    133  C39 GCD     1      22.760  24.440  27.510  1.00  0.00            
ATOM    134  H64 GCD     1      23.260  25.360  27.180  1.00  0.00            
ATOM    135  O32 GCD     1      22.940  23.490  26.460  1.00  0.00            
ATOM    136  H65 GCD     1      23.850  23.180  26.530  1.00  0.00            
ATOM    137  C40 GCD     1      21.240  24.730  27.700  1.00  0.00            
ATOM    138  H66 GCD     1      20.840  25.200  26.800  1.00  0.00            
ATOM    139  O33 GCD     1      20.960  25.640  28.850  1.00  0.00            
ATOM    140  C41 GCD     1      21.510  25.060  30.050  1.00  0.00            
ATOM    141  H67 GCD     1      21.110  24.050  30.170  1.00  0.00            
ATOM    142  C42 GCD     1      21.000  25.790  31.270  1.00  0.00            
ATOM    143  H68 GCD     1      21.550  25.490  32.180  1.00  0.00            
ATOM    144  H69 GCD     1      19.930  25.700  31.470  1.00  0.00            
ATOM    145  O34 GCD     1      21.310  27.160  31.070  1.00  0.00            
ATOM    146  H70 GCD     1      20.860  27.460  30.270  1.00  0.00            
ATOM    147  O35 GCD     1      20.520  23.490  27.930  1.00  0.00            
ATOM    148  C43 GCD     1      19.350  23.180  27.200  1.00  0.00            
ATOM    149  H71 GCD     1      19.050  24.090  26.650  1.00  0.00            
ATOM    150  C44 GCD     1      19.570  22.020  26.160  1.00  0.00            
ATOM    151  H72 GCD     1      19.830  21.150  26.770  1.00  0.00            
ATOM    152  O36 GCD     1      20.560  22.360  25.150  1.00  0.00            
ATOM    153  H73 GCD     1      21.340  22.760  25.550  1.00  0.00            
ATOM    154  C45 GCD     1      18.280  21.680  25.450  1.00  0.00            
ATOM    155  H74 GCD     1      18.010  22.560  24.860  1.00  0.00            
ATOM    156  O37 GCD     1      18.440  20.550  24.590  1.00  0.00            
ATOM    157  H75 GCD     1      19.360  20.620  24.330  1.00  0.00            
ATOM    158  C46 GCD     1      17.200  21.410  26.530  1.00  0.00            
ATOM    159  H76 GCD     1      16.270  21.210  26.010  1.00  0.00            
ATOM    160  O38 GCD     1      17.480  20.210  27.310  1.00  0.00            
ATOM    161  O39 GCD     1      17.090  22.520  27.360  1.00  0.00            
ATOM    162  C47 GCD     1      18.210  22.890  28.150  1.00  0.00            
ATOM    163  H77 GCD     1      18.400  22.090  28.890  1.00  0.00            
ATOM    164  C48 GCD     1      17.720  24.120  28.860  1.00  0.00            
ATOM    165  H78 GCD     1      17.510  24.880  28.100  1.00  0.00            
ATOM    166  H79 GCD     1      18.540  24.540  29.440  1.00  0.00            
ATOM    167  O40 GCD     1      16.700  23.860  29.890  1.00  0.00            
ATOM    168  H80 GCD     1      15.870  24.020  29.440  1.00  0.00            
ATOM    169  C1  DF0     2      17.610  16.290  35.440  1.00  0.00            
ATOM    170  C2  DF0     2      19.040  16.590  35.210  1.00  0.00            
ATOM    171  O1  DF0     2      19.940  16.070  35.760  1.00  0.00            
ATOM    172  O2  DF0     2      19.090  17.690  34.400  1.00  0.00            
ATOM    173  C3  DF0     2      20.450  18.330  34.310  1.00  0.00            
ATOM    174  C4  DF0     2      21.180  17.710  33.110  1.00  0.00            
ATOM    175  C5  DF0     2      21.870  18.890  32.350  1.00  0.00            
ATOM    176  C6  DF0     2      23.080  19.290  33.290  1.00  0.00            
ATOM    177  C7  DF0     2      20.800  20.000  32.430  1.00  0.00            
ATOM    178  C8  DF0     2      19.660  19.830  31.400  1.00  0.00            
ATOM    179  C9  DF0     2      20.140  19.590  29.940  1.00  0.00            
ATOM    180  O3  DF0     2      20.670  20.880  29.600  1.00  0.00            
ATOM    181  C10 DF0     2      21.050  18.360  29.860  1.00  0.00            
ATOM    182  C11 DF0     2      21.320  17.790  28.390  1.00  0.00            
ATOM    183  C12 DF0     2      21.930  18.900  27.390  1.00  0.00            
ATOM    184  C13 DF0     2      19.960  17.440  27.760  1.00  0.00            
ATOM    185  C14 DF0     2      20.090  16.720  26.370  1.00  0.00            
ATOM    186  C15 DF0     2      21.100  15.500  26.440  1.00  0.00            
ATOM    187  O4  DF0     2      21.240  14.980  25.130  1.00  0.00            
ATOM    188  C16 DF0     2      22.470  15.800  27.110  1.00  0.00            
ATOM    189  C17 DF0     2      23.230  14.410  27.310  1.00  0.00            
ATOM    190  C18 DF0     2      22.220  16.500  28.490  1.00  0.00            
ATOM    191  C19 DF0     2      23.450  16.660  29.410  1.00  0.00            
ATOM    192  C20 DF0     2      23.050  17.100  30.840  1.00  0.00            
ATOM    193  C21 DF0     2      22.330  18.500  30.810  1.00  0.00            
ATOM    194  C22 DF0     2      23.400  19.550  30.310  1.00  0.00            
ATOM    195  C23 DF0     2      20.250  19.840  33.880  1.00  0.00            
ATOM    196  C24 DF0     2      19.740  20.790  34.720  1.00  0.00            
ATOM    197  C25 DF0     2      19.540  22.180  34.210  1.00  0.00            
ATOM    198  C26 DF0     2      18.140  22.390  33.660  1.00  0.00            
ATOM    199  C27 DF0     2      17.120  22.400  34.750  1.00  0.00            
ATOM    200  C28 DF0     2      16.300  21.400  35.080  1.00  0.00            
ATOM    201  C29 DF0     2      15.310  21.610  36.260  1.00  0.00            
ATOM    202  C30 DF0     2      16.350  19.990  34.480  1.00  0.00            
ATOM    203  C31 DF0     2      19.330  20.450  36.110  1.00  0.00            
ATOM    204  O5  DF0     2      19.650  19.460  36.710  1.00  0.00            
ATOM    205  O6  DF0     2      18.890  21.490  36.820  1.00  0.00            
ATOM    206  H1  DF0     2      17.440  16.370  36.520  1.00  0.00            
ATOM    207  H2  DF0     2      16.960  17.080  35.040  1.00  0.00            
ATOM    208  H3  DF0     2      17.280  15.350  34.980  1.00  0.00            
ATOM    209  H4  DF0     2      21.050  18.140  35.210  1.00  0.00            
ATOM    210  H5  DF0     2      20.450  17.250  32.440  1.00  0.00            
ATOM    211  H6  DF0     2      21.880  16.910  33.360  1.00  0.00            
ATOM    212  H7  DF0     2      23.920  18.590  33.360  1.00  0.00            
ATOM    213  H8  DF0     2      23.480  20.270  32.990  1.00  0.00            
ATOM    214  H9  DF0     2      22.880  19.480  34.350  1.00  0.00            
ATOM    215  H10 DF0     2      21.360  20.920  32.220  1.00  0.00            
ATOM    216  H11 DF0     2      19.170  20.810  31.350  1.00  0.00            
ATOM    217  H12 DF0     2      18.960  19.080  31.780  1.00  0.00            
ATOM    218  H13 DF0     2      19.190  19.440  29.420  1.00  0.00            
ATOM    219  H14 DF0     2      21.100  20.710  28.750  1.00  0.00            
ATOM    220  H15 DF0     2      20.440  17.520  30.200  1.00  0.00            
ATOM    221  H16 DF0     2      21.190  19.670  27.130  1.00  0.00            
ATOM    222  H17 DF0     2      22.870  19.310  27.780  1.00  0.00            
ATOM    223  H18 DF0     2      22.130  18.350  26.470  1.00  0.00            
ATOM    224  H19 DF0     2      19.350  18.320  27.520  1.00  0.00            
ATOM    225  H20 DF0     2      19.250  16.940  28.420  1.00  0.00            
ATOM    226  H21 DF0     2      20.250  17.410  25.530  1.00  0.00            
ATOM    227  H22 DF0     2      19.180  16.190  26.060  1.00  0.00            
ATOM    228  H23 DF0     2      20.530  14.830  27.100  1.00  0.00            
ATOM    229  H24 DF0     2      21.350  14.020  25.260  1.00  0.00            
ATOM    230  H25 DF0     2      23.090  16.420  26.460  1.00  0.00            
ATOM    231  H26 DF0     2      24.220  14.390  27.770  1.00  0.00            
ATOM    232  H27 DF0     2      22.630  13.720  27.910  1.00  0.00            
ATOM    233  H28 DF0     2      23.310  13.820  26.390  1.00  0.00            
ATOM    234  H29 DF0     2      21.570  15.850  29.090  1.00  0.00            
ATOM    235  H30 DF0     2      24.190  17.210  28.820  1.00  0.00            
ATOM    236  H31 DF0     2      23.930  15.670  29.450  1.00  0.00            
ATOM    237  H32 DF0     2      23.910  17.050  31.520  1.00  0.00            
ATOM    238  H33 DF0     2      22.340  16.340  31.190  1.00  0.00            
ATOM    239  H34 DF0     2      24.180  19.590  31.080  1.00  0.00            
ATOM    240  H35 DF0     2      23.920  19.250  29.390  1.00  0.00            
ATOM    241  H36 DF0     2      23.030  20.560  30.130  1.00  0.00            
ATOM    242  H37 DF0     2      20.300  22.420  33.450  1.00  0.00            
ATOM    243  H38 DF0     2      19.780  22.920  34.980  1.00  0.00            
ATOM    244  H39 DF0     2      17.810  21.660  32.920  1.00  0.00            
ATOM    245  H40 DF0     2      18.030  23.350  33.130  1.00  0.00            
ATOM    246  H41 DF0     2      17.030  23.350  35.270  1.00  0.00            
ATOM    247  H42 DF0     2      14.280  21.580  35.900  1.00  0.00            
ATOM    248  H43 DF0     2      15.500  20.780  36.950  1.00  0.00            
ATOM    249  H44 DF0     2      15.430  22.550  36.810  1.00  0.00            
ATOM    250  H45 DF0     2      15.550  19.790  33.750  1.00  0.00            
ATOM    251  H46 DF0     2      17.270  19.700  33.940  1.00  0.00            
ATOM    252  H47 DF0     2      16.350  19.250  35.290  1.00  0.00            
ATOM    253  H48 DF0     2      18.880  22.250  36.210  1.00  0.00            
TER
ENDMDL
MODEL        1
ATOM      1  H1  GCD     1      14.200  20.360  33.200  1.00  0.00            
ATOM      2  O1  GCD     1      14.130  19.540  32.700  1.00  0.00            
ATOM      3  C1  GCD     1      13.500  19.840  31.480  1.00  0.00            
ATOM      4  H2  GCD     1      12.420  20.000  31.550  1.00  0.00            
ATOM      5  H3  GCD     1      13.880  20.710  30.920  1.00  0.00            
ATOM      6  C2  GCD     1      13.560  18.600  30.580  1.00  0.00            
ATOM      7  H4  GCD     1      14.590  18.230  30.540  1.00  0.00            
ATOM      8  C3  GCD     1      12.910  18.750  29.230  1.00  0.00            
ATOM      9  H5  GCD     1      11.870  19.090  29.250  1.00  0.00            
ATOM     10  C4  GCD     1      12.860  17.410  28.480  1.00  0.00            
ATOM     11  H6  GCD     1      13.900  17.180  28.240  1.00  0.00            
ATOM     12  O2  GCD     1      12.070  17.580  27.270  1.00  0.00            
ATOM     13  H7  GCD     1      12.460  18.270  26.720  1.00  0.00            
ATOM     14  C5  GCD     1      12.170  16.270  29.270  1.00  0.00            
ATOM     15  H8  GCD     1      11.120  16.540  29.420  1.00  0.00            
ATOM     16  O3  GCD     1      12.210  14.980  28.640  1.00  0.00            
ATOM     17  H9  GCD     1      11.730  15.110  27.810  1.00  0.00            
ATOM     18  C6  GCD     1      12.770  16.300  30.710  1.00  0.00            
ATOM     19  O4  GCD     1      12.690  17.630  31.210  1.00  0.00            
ATOM     20  H10 GCD     1      12.310  15.510  31.310  1.00  0.00            
ATOM     21  O5  GCD     1      14.160  16.000  30.660  1.00  0.00            
ATOM     22  C7  GCD     1      14.650  14.780  31.100  1.00  0.00            
ATOM     23  H11 GCD     1      13.810  14.140  31.410  1.00  0.00            
ATOM     24  C8  GCD     1      15.430  14.020  30.020  1.00  0.00            
ATOM     25  H12 GCD     1      16.280  14.500  29.520  1.00  0.00            
ATOM     26  O6  GCD     1      14.480  13.570  29.100  1.00  0.00            
ATOM     27  H13 GCD     1      13.810  14.230  28.870  1.00  0.00            
ATOM     28  C9  GCD     1      16.000  12.750  30.610  1.00  0.00            
ATOM     29  H14 GCD     1      15.220  12.080  30.990  1.00  0.00            
ATOM     30  O7  GCD     1      16.820  12.000  29.690  1.00  0.00            
ATOM     31  H15 GCD     1      17.540  12.550  29.370  1.00  0.00            
ATOM     32  C10 GCD     1      16.860  13.150  31.820  1.00  0.00            
ATOM     33  H16 GCD     1      17.150  12.220  32.310  1.00  0.00            
ATOM     34  O8  GCD     1      16.010  13.800  32.820  1.00  0.00            
ATOM     35  C11 GCD     1      15.390  15.020  32.390  1.00  0.00            
ATOM     36  H17 GCD     1      16.190  15.730  32.150  1.00  0.00            
ATOM     37  C12 GCD     1      14.650  15.590  33.620  1.00  0.00            
ATOM     38  H18 GCD     1      14.110  16.490  33.320  1.00  0.00            
ATOM     39  H19 GCD     1      15.380  15.930  34.360  1.00  0.00            
ATOM     40  O9  GCD     1      13.670  14.700  34.170  1.00  0.00            
ATOM     41  H20 GCD     1      14.130  13.890  34.400  1.00  0.00            
ATOM     42  O10 GCD     1      17.980  13.940  31.400  1.00  0.00            
ATOM     43  C13 GCD     1      19.190  13.150  31.190  1.00  0.00            
ATOM     44  H21 GCD     1      18.930  12.100  31.040  1.00  0.00            
ATOM     45  C14 GCD     1      19.900  13.630  29.900  1.00  0.00            
ATOM     46  H22 GCD     1      20.050  14.700  30.090  1.00  0.00            
ATOM     47  O11 GCD     1      19.040  13.310  28.770  1.00  0.00            
ATOM     48  H23 GCD     1      19.710  13.050  28.130  1.00  0.00            
ATOM     49  C15 GCD     1      21.250  13.030  29.600  1.00  0.00            
ATOM     50  H24 GCD     1      21.020  11.960  29.470  1.00  0.00            
ATOM     51  O12 GCD     1      21.730  13.530  28.360  1.00  0.00            
ATOM     52  H25 GCD     1      21.990  14.450  28.530  1.00  0.00            
ATOM     53  C16 GCD     1      22.190  13.340  30.790  1.00  0.00            
ATOM     54  H26 GCD     1      23.100  12.750  30.690  1.00  0.00            
ATOM     55  O13 GCD     1      21.490  12.800  31.960  1.00  0.00            
ATOM     56  C17 GCD     1      20.160  13.230  32.350  1.00  0.00            
ATOM     57  H27 GCD     1      20.210  14.320  32.450  1.00  0.00            
ATOM     58  C18 GCD     1      19.710  12.560  33.650  1.00  0.00            
ATOM     59  H28 GCD     1      19.680  11.470  33.530  1.00  0.00            
ATOM     60  H29 GCD     1      18.770  13.030  33.980  1.00  0.00            
ATOM     61  O14 GCD     1      20.620  12.840  34.690  1.00  0.00            
ATOM     62  H30 GCD     1      20.490  13.750  34.970  1.00  0.00            
ATOM     63  O15 GCD     1      22.470  14.770  30.820  1.00  0.00            
ATOM     64  C19 GCD     1      23.820  15.070  31.180  1.00  0.00            
ATOM     65  H31 GCD     1      24.220  14.150  31.630  1.00  0.00            
ATOM     66  C20 GCD     1      24.610  15.310  29.850  1.00  0.00            
ATOM     67  H32 GCD     1      24.070  16.160  29.420  1.00  0.00            
ATOM     68  O16 GCD     1      24.640  14.180  29.050  1.00  0.00            
ATOM     69  H33 GCD     1      24.590  14.480  28.140  1.00  0.00            
ATOM     70  C21 GCD     1      25.990  15.880  30.080  1.00  0.00            
ATOM     71  H34 GCD     1      26.530  15.110  30.650  1.00  0.00            
ATOM     72  O17 GCD     1      26.600  16.340  28.880  1.00  0.00            
ATOM     73  H35 GCD     1      26.790  15.500  28.440  1.00  0.00            
ATOM     74  C22 GCD     1      25.940  16.990  31.100  1.00  0.00            
ATOM     75  H36 GCD     1      26.900  17.420  31.400  1.00  0.00            
ATOM     76  O18 GCD     1      25.340  16.540  32.310  1.00  0.00            
ATOM     77  C23 GCD     1      23.950  16.240  32.180  1.00  0.00            
ATOM     78  H37 GCD     1      23.320  17.060  31.810  1.00  0.00            
ATOM     79  C24 GCD     1      23.380  15.880  33.510  1.00  0.00            
ATOM     80  H38 GCD     1      24.000  15.050  33.880  1.00  0.00            
ATOM     81  H39 GCD     1      22.390  15.440  33.360  1.00  0.00            
ATOM     82  O19 GCD     1      23.340  16.950  34.500  1.00  0.00            
ATOM     83  H40 GCD     1      23.350  16.550  35.380  1.00  0.00            
ATOM     84  O20 GCD     1      25.130  18.070  30.640  1.00  0.00            
ATOM     85  C25 GCD     1      25.780  19.280  30.520  1.00  0.00            
ATOM     86  H41 GCD     1      26.850  19.280  30.780  1.00  0.00            
ATOM     87  C26 GCD     1      25.680  19.790  29.090  1.00  0.00            
ATOM     88  H42 GCD     1      24.630  19.840  28.780  1.00  0.00            
ATOM     89  O21 GCD     1      26.470  18.930  28.250  1.00  0.00            
ATOM     90  H43 GCD     1      26.360  18.040  28.590  1.00  0.00            
ATOM     91  C27 GCD     1      26.230  21.270  29.010  1.00  0.00            
ATOM     92  H44 GCD     1      27.310  21.240  29.210  1.00  0.00            
ATOM     93  O22 GCD     1      26.090  21.820  27.690  1.00  0.00            
ATOM     94  H45 GCD     1      26.210  21.160  26.990  1.00  0.00            
ATOM     95  C28 GCD     1      25.490  22.080  30.060  1.00  0.00            
ATOM     96  H46 GCD     1      26.030  23.020  30.150  1.00  0.00            
ATOM     97  O23 GCD     1      25.650  21.590  31.340  1.00  0.00            
ATOM     98  C29 GCD     1      25.090  20.240  31.510  1.00  0.00            
ATOM     99  H47 GCD     1      24.030  20.280  31.220  1.00  0.00            
ATOM    100  C30 GCD     1      25.190  19.890  32.900  1.00  0.00            
ATOM    101  H48 GCD     1      26.270  19.870  33.110  1.00  0.00            
ATOM    102  H49 GCD     1      24.560  19.010  33.030  1.00  0.00            
ATOM    103  O24 GCD     1      24.720  20.970  33.760  1.00  0.00            
ATOM    104  H50 GCD     1      25.300  21.700  33.520  1.00  0.00            
ATOM    105  O25 GCD     1      24.120  22.230  29.810  1.00  0.00            
ATOM    106  C31 GCD     1      23.670  23.580  29.840  1.00  0.00            
ATOM    107  H51 GCD     1      24.380  24.240  30.360  1.00  0.00            
ATOM    108  C32 GCD     1      23.440  23.890  28.410  1.00  0.00            
ATOM    109  H52 GCD     1      22.860  23.050  28.000  1.00  0.00            
ATOM    110  O26 GCD     1      24.650  24.120  27.690  1.00  0.00            
ATOM    111  H53 GCD     1      25.210  23.340  27.640  1.00  0.00            
ATOM    112  C33 GCD     1      22.730  25.220  28.310  1.00  0.00            
ATOM    113  H54 GCD     1      23.340  25.980  28.810  1.00  0.00            
ATOM    114  O27 GCD     1      22.450  25.540  26.990  1.00  0.00            
ATOM    115  H55 GCD     1      22.020  26.400  27.060  1.00  0.00            
ATOM    116  C34 GCD     1      21.420  25.180  29.120  1.00  0.00            
ATOM    117  H56 GCD     1      20.910  26.150  29.160  1.00  0.00            
ATOM    118  O28 GCD     1      21.850  24.920  30.470  1.00  0.00            
ATOM    119  C35 GCD     1      22.440  23.680  30.680  1.00  0.00            
ATOM    120  H57 GCD     1      21.840  22.830  30.320  1.00  0.00            
ATOM    121  C36 GCD     1      22.650  23.520  32.180  1.00  0.00            
ATOM    122  H58 GCD     1      23.180  24.350  32.680  1.00  0.00            
ATOM    123  H59 GCD     1      23.320  22.680  32.400  1.00  0.00            
ATOM    124  O29 GCD     1      21.370  23.210  32.850  1.00  0.00            
ATOM    125  H60 GCD     1      21.530  23.360  33.790  1.00  0.00            
ATOM    126  O30 GCD     1      20.500  24.140  28.650  1.00  0.00            
ATOM    127  C37 GCD     1      19.570  24.490  27.670  1.00  0.00            
ATOM    128  H61 GCD     1      19.980  25.380  27.160  1.00  0.00            
ATOM    129  C38 GCD     1      19.350  23.390  26.630  1.00  0.00            
ATOM    130  H62 GCD     1      19.070  22.440  27.100  1.00  0.00            
ATOM    131  O31 GCD     1      20.540  23.080  25.830  1.00  0.00            
ATOM    132  H63 GCD     1      21.080  22.700  26.530  1.00  0.00            
ATOM    133  C39 GCD     1      18.220  23.870  25.710  1.00  0.00            
ATOM    134  H64 GCD     1      18.680  24.730  25.200  1.00  0.00            
ATOM    135  O32 GCD     1      17.860  22.890  24.790  1.00  0.00            
ATOM    136  H65 GCD     1      18.680  22.560  24.390  1.00  0.00            
ATOM    137  C40 GCD     1      16.930  24.180  26.550  1.00  0.00            
ATOM    138  H66 GCD     1      16.170  24.620  25.890  1.00  0.00            
ATOM    139  O33 GCD     1      17.160  25.120  27.570  1.00  0.00            
ATOM    140  C41 GCD     1      18.280  24.760  28.430  1.00  0.00            
ATOM    141  H67 GCD     1      17.980  23.910  29.050  1.00  0.00            
ATOM    142  C42 GCD     1      18.340  25.910  29.410  1.00  0.00            
ATOM    143  H68 GCD     1      19.030  25.790  30.260  1.00  0.00            
ATOM    144  H69 GCD     1      17.360  26.090  29.860  1.00  0.00            
ATOM    145  O34 GCD     1      18.730  27.130  28.810  1.00  0.00            
ATOM    146  H70 GCD     1      17.940  27.410  28.330  1.00  0.00            
ATOM    147  O35 GCD     1      16.440  22.940  27.080  1.00  0.00            
ATOM    148  C43 GCD     1      15.010  22.610  27.010  1.00  0.00            
ATOM    149  H71 GCD     1      14.430  23.450  26.620  1.00  0.00            
ATOM    150  C44 GCD     1      14.820  21.300  26.210  1.00  0.00            
ATOM    151  H72 GCD     1      15.430  20.460  26.560  1.00  0.00            
ATOM    152  O36 GCD     1      15.140  21.520  24.830  1.00  0.00            
ATOM    153  H73 GCD     1      16.020  21.910  24.810  1.00  0.00            
ATOM    154  C45 GCD     1      13.370  20.800  26.360  1.00  0.00            
ATOM    155  H74 GCD     1      12.750  21.610  25.970  1.00  0.00            
ATOM    156  O37 GCD     1      13.170  19.600  25.570  1.00  0.00            
ATOM    157  H75 GCD     1      13.750  19.610  24.800  1.00  0.00            
ATOM    158  C46 GCD     1      13.000  20.700  27.810  1.00  0.00            
ATOM    159  H76 GCD     1      11.930  20.530  27.910  1.00  0.00            
ATOM    160  O38 GCD     1      13.740  19.640  28.460  1.00  0.00            
ATOM    161  O39 GCD     1      13.320  21.900  28.530  1.00  0.00            
ATOM    162  C47 GCD     1      14.640  22.400  28.420  1.00  0.00            
ATOM    163  H77 GCD     1      15.240  21.610  28.890  1.00  0.00            
ATOM    164  C48 GCD     1      14.790  23.680  29.250  1.00  0.00            
ATOM    165  H78 GCD     1      14.240  24.480  28.740  1.00  0.00            
ATOM    166  H79 GCD     1      15.860  23.910  29.270  1.00  0.00            
ATOM    167  O40 GCD     1      14.370  23.500  30.630  1.00  0.00            
ATOM    168  H80 GCD     1      13.420  23.380  30.550  1.00  0.00            
ATOM    169  C1  DF0     2      17.950  15.390  35.520  1.00  0.00            
ATOM    170  C2  DF0     2      19.160  16.110  34.960  1.00  0.00            
ATOM    171  O1  DF0     2      20.240  15.560  34.850  1.00  0.00            
ATOM    172  O2  DF0     2      18.780  17.240  34.270  1.00  0.00            
ATOM    173  C3  DF0     2      19.760  18.140  33.720  1.00  0.00            
ATOM    174  C4  DF0     2      20.100  17.690  32.280  1.00  0.00            
ATOM    175  C5  DF0     2      20.130  19.010  31.480  1.00  0.00            
ATOM    176  C6  DF0     2      21.580  19.540  31.800  1.00  0.00            
ATOM    177  C7  DF0     2      19.020  19.860  32.200  1.00  0.00            
ATOM    178  C8  DF0     2      17.580  19.420  31.770  1.00  0.00            
ATOM    179  C9  DF0     2      17.410  19.460  30.170  1.00  0.00            
ATOM    180  O3  DF0     2      17.420  20.800  29.680  1.00  0.00            
ATOM    181  C10 DF0     2      18.390  18.530  29.530  1.00  0.00            
ATOM    182  C11 DF0     2      18.020  18.110  27.990  1.00  0.00            
ATOM    183  C12 DF0     2      18.080  19.340  26.990  1.00  0.00            
ATOM    184  C13 DF0     2      16.560  17.470  27.900  1.00  0.00            
ATOM    185  C14 DF0     2      16.150  16.750  26.580  1.00  0.00            
ATOM    186  C15 DF0     2      17.220  15.840  26.050  1.00  0.00            
ATOM    187  O4  DF0     2      16.870  15.330  24.810  1.00  0.00            
ATOM    188  C16 DF0     2      18.650  16.490  26.060  1.00  0.00            
ATOM    189  C17 DF0     2      19.710  15.480  25.580  1.00  0.00            
ATOM    190  C18 DF0     2      18.970  17.010  27.580  1.00  0.00            
ATOM    191  C19 DF0     2      20.430  17.500  27.710  1.00  0.00            
ATOM    192  C20 DF0     2      20.800  17.890  29.160  1.00  0.00            
ATOM    193  C21 DF0     2      19.910  18.930  29.830  1.00  0.00            
ATOM    194  C22 DF0     2      20.310  20.310  29.270  1.00  0.00            
ATOM    195  C23 DF0     2      19.140  19.520  33.680  1.00  0.00            
ATOM    196  C24 DF0     2      19.010  20.360  34.760  1.00  0.00            
ATOM    197  C25 DF0     2      18.520  21.830  34.500  1.00  0.00            
ATOM    198  C26 DF0     2      16.940  21.900  34.700  1.00  0.00            
ATOM    199  C27 DF0     2      16.580  21.700  36.110  1.00  0.00            
ATOM    200  C28 DF0     2      16.010  20.650  36.720  1.00  0.00            
ATOM    201  C29 DF0     2      15.870  20.590  38.250  1.00  0.00            
ATOM    202  C30 DF0     2      15.690  19.330  36.010  1.00  0.00            
ATOM    203  C31 DF0     2      19.450  19.940  36.080  1.00  0.00            
ATOM    204  O5  DF0     2      19.860  18.850  36.480  1.00  0.00            
ATOM    205  O6  DF0     2      19.400  20.840  37.090  1.00  0.00            
ATOM    206  H1  DF0     2      17.480  14.670  34.840  1.00  0.00            
ATOM    207  H2  DF0     2      18.240  14.660  36.290  1.00  0.00            
ATOM    208  H3  DF0     2      17.230  16.110  35.920  1.00  0.00            
ATOM    209  H4  DF0     2      20.620  18.180  34.400  1.00  0.00            
ATOM    210  H5  DF0     2      19.240  17.110  31.930  1.00  0.00            
ATOM    211  H6  DF0     2      20.960  17.030  32.130  1.00  0.00            
ATOM    212  H7  DF0     2      21.610  20.620  31.610  1.00  0.00            
ATOM    213  H8  DF0     2      21.890  19.460  32.850  1.00  0.00            
ATOM    214  H9  DF0     2      22.330  19.010  31.210  1.00  0.00            
ATOM    215  H10 DF0     2      19.150  20.920  31.930  1.00  0.00            
ATOM    216  H11 DF0     2      16.800  20.070  32.190  1.00  0.00            
ATOM    217  H12 DF0     2      17.370  18.390  32.060  1.00  0.00            
ATOM    218  H13 DF0     2      16.410  19.020  30.010  1.00  0.00            
ATOM    219  H14 DF0     2      18.000  20.730  28.900  1.00  0.00            
ATOM    220  H15 DF0     2      18.250  17.570  30.060  1.00  0.00            
ATOM    221  H16 DF0     2      19.110  19.600  26.730  1.00  0.00            
ATOM    222  H17 DF0     2      17.550  19.060  26.070  1.00  0.00            
ATOM    223  H18 DF0     2      17.520  20.250  27.220  1.00  0.00            
ATOM    224  H19 DF0     2      15.830  18.230  28.220  1.00  0.00            
ATOM    225  H20 DF0     2      16.640  16.730  28.700  1.00  0.00            
ATOM    226  H21 DF0     2      15.810  17.540  25.890  1.00  0.00            
ATOM    227  H22 DF0     2      15.300  16.190  26.980  1.00  0.00            
ATOM    228  H23 DF0     2      17.230  14.970  26.720  1.00  0.00            
ATOM    229  H24 DF0     2      16.690  15.990  24.120  1.00  0.00            
ATOM    230  H25 DF0     2      18.720  17.290  25.320  1.00  0.00            
ATOM    231  H26 DF0     2      19.890  14.680  26.310  1.00  0.00            
ATOM    232  H27 DF0     2      19.540  15.070  24.580  1.00  0.00            
ATOM    233  H28 DF0     2      20.720  15.910  25.500  1.00  0.00            
ATOM    234  H29 DF0     2      18.900  16.120  28.210  1.00  0.00            
ATOM    235  H30 DF0     2      20.740  18.270  27.000  1.00  0.00            
ATOM    236  H31 DF0     2      21.060  16.620  27.500  1.00  0.00            
ATOM    237  H32 DF0     2      21.830  18.230  29.040  1.00  0.00            
ATOM    238  H33 DF0     2      20.910  16.940  29.690  1.00  0.00            
ATOM    239  H34 DF0     2      19.740  21.180  29.630  1.00  0.00            
ATOM    240  H35 DF0     2      21.370  20.530  29.400  1.00  0.00            
ATOM    241  H36 DF0     2      20.220  20.380  28.180  1.00  0.00            
ATOM    242  H37 DF0     2      18.710  22.110  33.460  1.00  0.00            
ATOM    243  H38 DF0     2      18.950  22.540  35.220  1.00  0.00            
ATOM    244  H39 DF0     2      16.470  21.280  33.920  1.00  0.00            
ATOM    245  H40 DF0     2      16.620  22.920  34.440  1.00  0.00            
ATOM    246  H41 DF0     2      16.750  22.590  36.720  1.00  0.00            
ATOM    247  H42 DF0     2      14.820  20.440  38.550  1.00  0.00            
ATOM    248  H43 DF0     2      16.550  19.800  38.610  1.00  0.00            
ATOM    249  H44 DF0     2      16.220  21.530  38.690  1.00  0.00            
ATOM    250  H45 DF0     2      16.220  19.190  35.060  1.00  0.00            
ATOM    251  H46 DF0     2      15.910  18.500  36.700  1.00  0.00            
ATOM    252  H47 DF0     2      14.610  19.270  35.820  1.00  0.00            
ATOM    253  H48 DF0     2      18.800  21.520  36.750  1.00  0.00            
TER
ENDMDL
MODEL        1
ATOM      1  H1  GCD     1      17.040  21.110  32.210  1.00  0.00            
ATOM      2  O1  GCD     1      16.650  20.240  32.070  1.00  0.00            
ATOM      3  C1  GCD     1      15.950  20.120  30.830  1.00  0.00            
ATOM      4  H2  GCD     1      15.080  20.780  30.940  1.00  0.00            
ATOM      5  H3  GCD     1      16.640  20.540  30.090  1.00  0.00            
ATOM      6  C2  GCD     1      15.450  18.710  30.370  1.00  0.00            
ATOM      7  H4  GCD     1      16.240  17.950  30.460  1.00  0.00            
ATOM      8  C3  GCD     1      15.040  18.720  28.900  1.00  0.00            
ATOM      9  H5  GCD     1      14.350  19.570  28.790  1.00  0.00            
ATOM     10  C4  GCD     1      14.220  17.490  28.400  1.00  0.00            
ATOM     11  H6  GCD     1      14.960  16.680  28.440  1.00  0.00            
ATOM     12  O2  GCD     1      13.660  17.630  27.100  1.00  0.00            
ATOM     13  H7  GCD     1      14.310  17.550  26.400  1.00  0.00            
ATOM     14  C5  GCD     1      13.190  17.060  29.500  1.00  0.00            
ATOM     15  H8  GCD     1      12.420  17.840  29.450  1.00  0.00            
ATOM     16  O3  GCD     1      12.620  15.760  29.230  1.00  0.00            
ATOM     17  H9  GCD     1      11.670  15.740  29.330  1.00  0.00            
ATOM     18  C6  GCD     1      13.690  17.070  30.960  1.00  0.00            
ATOM     19  O4  GCD     1      14.290  18.390  31.150  1.00  0.00            
ATOM     20  H10 GCD     1      12.900  16.870  31.700  1.00  0.00            
ATOM     21  O5  GCD     1      14.710  16.040  31.010  1.00  0.00            
ATOM     22  C7  GCD     1      14.580  15.210  32.150  1.00  0.00            
ATOM     23  H11 GCD     1      13.580  15.190  32.610  1.00  0.00            
ATOM     24  C8  GCD     1      14.910  13.770  31.700  1.00  0.00            
ATOM     25  H12 GCD     1      15.930  13.810  31.290  1.00  0.00            
ATOM     26  O6  GCD     1      14.080  13.440  30.560  1.00  0.00            
ATOM     27  H13 GCD     1      13.670  14.290  30.340  1.00  0.00            
ATOM     28  C9  GCD     1      14.880  12.760  32.800  1.00  0.00            
ATOM     29  H14 GCD     1      13.840  12.840  33.140  1.00  0.00            
ATOM     30  O7  GCD     1      15.140  11.390  32.400  1.00  0.00            
ATOM     31  H15 GCD     1      15.980  11.340  31.930  1.00  0.00            
ATOM     32  C10 GCD     1      15.770  13.150  33.980  1.00  0.00            
ATOM     33  H16 GCD     1      15.550  12.420  34.770  1.00  0.00            
ATOM     34  O8  GCD     1      15.440  14.490  34.400  1.00  0.00            
ATOM     35  C11 GCD     1      15.560  15.520  33.340  1.00  0.00            
ATOM     36  H17 GCD     1      16.630  15.610  33.150  1.00  0.00            
ATOM     37  C12 GCD     1      15.230  16.850  33.950  1.00  0.00            
ATOM     38  H18 GCD     1      15.510  17.680  33.290  1.00  0.00            
ATOM     39  H19 GCD     1      15.920  17.030  34.790  1.00  0.00            
ATOM     40  O9  GCD     1      13.850  16.980  34.420  1.00  0.00            
ATOM     41  H20 GCD     1      13.610  16.170  34.890  1.00  0.00            
ATOM     42  O10 GCD     1      17.200  13.180  33.780  1.00  0.00            
ATOM     43  C13 GCD     1      17.780  11.890  33.980  1.00  0.00            
ATOM     44  H21 GCD     1      17.010  11.110  34.070  1.00  0.00            
ATOM     45  C14 GCD     1      18.700  11.580  32.740  1.00  0.00            
ATOM     46  H22 GCD     1      19.320  12.480  32.590  1.00  0.00            
ATOM     47  O11 GCD     1      17.840  11.530  31.560  1.00  0.00            
ATOM     48  H23 GCD     1      18.340  10.920  30.990  1.00  0.00            
ATOM     49  C15 GCD     1      19.650  10.480  33.000  1.00  0.00            
ATOM     50  H24 GCD     1      19.160   9.500  33.080  1.00  0.00            
ATOM     51  O12 GCD     1      20.610  10.440  32.010  1.00  0.00            
ATOM     52  H25 GCD     1      21.420  10.050  32.370  1.00  0.00            
ATOM     53  C16 GCD     1      20.470  10.650  34.320  1.00  0.00            
ATOM     54  H26 GCD     1      21.090   9.760  34.470  1.00  0.00            
ATOM     55  O13 GCD     1      19.470  10.730  35.320  1.00  0.00            
ATOM     56  C17 GCD     1      18.660  11.930  35.300  1.00  0.00            
ATOM     57  H27 GCD     1      19.220  12.860  35.200  1.00  0.00            
ATOM     58  C18 GCD     1      17.820  12.070  36.510  1.00  0.00            
ATOM     59  H28 GCD     1      17.430  11.090  36.810  1.00  0.00            
ATOM     60  H29 GCD     1      17.080  12.840  36.250  1.00  0.00            
ATOM     61  O14 GCD     1      18.510  12.600  37.660  1.00  0.00            
ATOM     62  H30 GCD     1      18.840  13.480  37.440  1.00  0.00            
ATOM     63  O15 GCD     1      21.280  11.760  34.200  1.00  0.00            
ATOM     64  C19 GCD     1      22.630  11.670  34.750  1.00  0.00            
ATOM     65  H31 GCD     1      22.670  10.900  35.530  1.00  0.00            
ATOM     66  C20 GCD     1      23.670  11.320  33.720  1.00  0.00            
ATOM     67  H32 GCD     1      23.790  12.200  33.080  1.00  0.00            
ATOM     68  O16 GCD     1      23.230  10.140  33.030  1.00  0.00            
ATOM     69  H33 GCD     1      23.870  10.100  32.310  1.00  0.00            
ATOM     70  C21 GCD     1      25.030  11.250  34.420  1.00  0.00            
ATOM     71  H34 GCD     1      25.040  10.520  35.240  1.00  0.00            
ATOM     72  O17 GCD     1      26.040  10.830  33.540  1.00  0.00            
ATOM     73  H35 GCD     1      26.090   9.860  33.560  1.00  0.00            
ATOM     74  C22 GCD     1      25.330  12.530  35.130  1.00  0.00            
ATOM     75  H36 GCD     1      26.280  12.530  35.670  1.00  0.00            
ATOM     76  O18 GCD     1      24.270  12.790  36.110  1.00  0.00            
ATOM     77  C23 GCD     1      22.980  12.960  35.550  1.00  0.00            
ATOM     78  H37 GCD     1      23.030  13.870  34.940  1.00  0.00            
ATOM     79  C24 GCD     1      22.070  13.020  36.700  1.00  0.00            
ATOM     80  H38 GCD     1      22.150  12.080  37.250  1.00  0.00            
ATOM     81  H39 GCD     1      21.120  13.150  36.170  1.00  0.00            
ATOM     82  O19 GCD     1      22.250  14.080  37.610  1.00  0.00            
ATOM     83  H40 GCD     1      23.210  14.120  37.700  1.00  0.00            
ATOM     84  O20 GCD     1      25.310  13.720  34.280  1.00  0.00            
ATOM     85  C25 GCD     1      26.490  14.470  34.160  1.00  0.00            
ATOM     86  H41 GCD     1      27.260  14.140  34.870  1.00  0.00            
ATOM     87  C26 GCD     1      27.020  14.390  32.760  1.00  0.00            
ATOM     88  H42 GCD     1      26.180  14.680  32.110  1.00  0.00            
ATOM     89  O21 GCD     1      27.550  13.120  32.410  1.00  0.00            
ATOM     90  H43 GCD     1      27.250  12.350  32.890  1.00  0.00            
ATOM     91  C27 GCD     1      28.090  15.420  32.520  1.00  0.00            
ATOM     92  H44 GCD     1      28.950  15.090  33.110  1.00  0.00            
ATOM     93  O22 GCD     1      28.490  15.410  31.180  1.00  0.00            
ATOM     94  H45 GCD     1      28.060  14.680  30.720  1.00  0.00            
ATOM     95  C28 GCD     1      27.680  16.790  32.910  1.00  0.00            
ATOM     96  H46 GCD     1      28.500  17.510  32.940  1.00  0.00            
ATOM     97  O23 GCD     1      27.230  16.720  34.230  1.00  0.00            
ATOM     98  C29 GCD     1      26.090  15.900  34.490  1.00  0.00            
ATOM     99  H47 GCD     1      25.270  16.290  33.870  1.00  0.00            
ATOM    100  C30 GCD     1      25.670  16.030  35.990  1.00  0.00            
ATOM    101  H48 GCD     1      26.420  15.710  36.730  1.00  0.00            
ATOM    102  H49 GCD     1      24.810  15.370  36.160  1.00  0.00            
ATOM    103  O24 GCD     1      25.440  17.420  36.340  1.00  0.00            
ATOM    104  H50 GCD     1      24.990  17.520  37.180  1.00  0.00            
ATOM    105  O25 GCD     1      26.570  17.120  32.090  1.00  0.00            
ATOM    106  C31 GCD     1      26.620  18.370  31.450  1.00  0.00            
ATOM    107  H51 GCD     1      27.460  19.020  31.750  1.00  0.00            
ATOM    108  C32 GCD     1      26.790  18.180  29.920  1.00  0.00            
ATOM    109  H52 GCD     1      26.040  17.450  29.590  1.00  0.00            
ATOM    110  O26 GCD     1      28.080  17.670  29.680  1.00  0.00            
ATOM    111  H53 GCD     1      28.060  16.780  30.040  1.00  0.00            
ATOM    112  C33 GCD     1      26.670  19.510  29.140  1.00  0.00            
ATOM    113  H54 GCD     1      27.520  20.150  29.430  1.00  0.00            
ATOM    114  O27 GCD     1      26.710  19.220  27.750  1.00  0.00            
ATOM    115  H55 GCD     1      27.630  18.990  27.570  1.00  0.00            
ATOM    116  C34 GCD     1      25.370  20.270  29.550  1.00  0.00            
ATOM    117  H56 GCD     1      25.400  21.280  29.140  1.00  0.00            
ATOM    118  O28 GCD     1      25.310  20.380  31.000  1.00  0.00            
ATOM    119  C35 GCD     1      25.330  19.140  31.770  1.00  0.00            
ATOM    120  H57 GCD     1      24.510  18.460  31.530  1.00  0.00            
ATOM    121  C36 GCD     1      25.210  19.540  33.250  1.00  0.00            
ATOM    122  H58 GCD     1      25.990  20.220  33.590  1.00  0.00            
ATOM    123  H59 GCD     1      25.320  18.670  33.900  1.00  0.00            
ATOM    124  O29 GCD     1      23.990  20.240  33.560  1.00  0.00            
ATOM    125  H60 GCD     1      23.800  21.050  33.060  1.00  0.00            
ATOM    126  O30 GCD     1      24.190  19.500  29.120  1.00  0.00            
ATOM    127  C37 GCD     1      23.640  19.980  27.880  1.00  0.00            
ATOM    128  H61 GCD     1      24.450  20.460  27.310  1.00  0.00            
ATOM    129  C38 GCD     1      23.200  18.730  27.090  1.00  0.00            
ATOM    130  H62 GCD     1      22.590  18.060  27.720  1.00  0.00            
ATOM    131  O31 GCD     1      24.420  18.030  26.750  1.00  0.00            
ATOM    132  H63 GCD     1      25.060  18.320  27.410  1.00  0.00            
ATOM    133  C39 GCD     1      22.470  19.150  25.850  1.00  0.00            
ATOM    134  H64 GCD     1      23.200  19.690  25.240  1.00  0.00            
ATOM    135  O32 GCD     1      21.940  17.990  25.150  1.00  0.00            
ATOM    136  H65 GCD     1      22.040  18.110  24.190  1.00  0.00            
ATOM    137  C40 GCD     1      21.460  20.230  26.050  1.00  0.00            
ATOM    138  H66 GCD     1      21.020  20.490  25.080  1.00  0.00            
ATOM    139  O33 GCD     1      22.090  21.300  26.780  1.00  0.00            
ATOM    140  C41 GCD     1      22.510  20.920  28.100  1.00  0.00            
ATOM    141  H67 GCD     1      21.760  20.380  28.690  1.00  0.00            
ATOM    142  C42 GCD     1      22.790  22.230  28.870  1.00  0.00            
ATOM    143  H68 GCD     1      23.010  22.010  29.920  1.00  0.00            
ATOM    144  H69 GCD     1      21.890  22.850  28.950  1.00  0.00            
ATOM    145  O34 GCD     1      23.870  23.010  28.290  1.00  0.00            
ATOM    146  H70 GCD     1      23.580  23.210  27.390  1.00  0.00            
ATOM    147  O35 GCD     1      20.430  19.670  26.850  1.00  0.00            
ATOM    148  C43 GCD     1      19.120  20.030  26.460  1.00  0.00            
ATOM    149  H71 GCD     1      19.120  20.690  25.580  1.00  0.00            
ATOM    150  C44 GCD     1      18.380  18.740  26.080  1.00  0.00            
ATOM    151  H72 GCD     1      18.410  18.010  26.890  1.00  0.00            
ATOM    152  O36 GCD     1      19.040  18.120  24.950  1.00  0.00            
ATOM    153  H73 GCD     1      19.980  18.070  25.160  1.00  0.00            
ATOM    154  C45 GCD     1      16.930  19.100  25.860  1.00  0.00            
ATOM    155  H74 GCD     1      17.080  19.800  25.030  1.00  0.00            
ATOM    156  O37 GCD     1      16.140  18.060  25.470  1.00  0.00            
ATOM    157  H75 GCD     1      16.660  17.510  24.870  1.00  0.00            
ATOM    158  C46 GCD     1      16.310  19.800  27.060  1.00  0.00            
ATOM    159  H76 GCD     1      15.260  20.090  26.930  1.00  0.00            
ATOM    160  O38 GCD     1      16.240  18.820  28.130  1.00  0.00            
ATOM    161  O39 GCD     1      17.070  20.960  27.440  1.00  0.00            
ATOM    162  C47 GCD     1      18.520  20.800  27.620  1.00  0.00            
ATOM    163  H77 GCD     1      18.640  20.170  28.500  1.00  0.00            
ATOM    164  C48 GCD     1      19.100  22.210  27.770  1.00  0.00            
ATOM    165  H78 GCD     1      18.870  22.600  26.780  1.00  0.00            
ATOM    166  H79 GCD     1      20.200  22.270  27.770  1.00  0.00            
ATOM    167  O40 GCD     1      18.540  23.030  28.840  1.00  0.00            
ATOM    168  H80 GCD     1      17.630  23.270  28.600  1.00  0.00            
ATOM    169  C1  DF0     2      16.870  16.330  37.160  1.00  0.00            
ATOM    170  C2  DF0     2      18.270  16.000  36.790  1.00  0.00            
ATOM    171  O1  DF0     2      18.960  15.100  37.310  1.00  0.00            
ATOM    172  O2  DF0     2      18.660  16.870  35.800  1.00  0.00            
ATOM    173  C3  DF0     2      20.000  16.680  35.410  1.00  0.00            
ATOM    174  C4  DF0     2      20.250  15.790  34.170  1.00  0.00            
ATOM    175  C5  DF0     2      21.190  16.550  33.240  1.00  0.00            
ATOM    176  C6  DF0     2      22.650  16.580  33.890  1.00  0.00            
ATOM    177  C7  DF0     2      20.640  18.020  33.430  1.00  0.00            
ATOM    178  C8  DF0     2      19.440  18.520  32.570  1.00  0.00            
ATOM    179  C9  DF0     2      19.510  17.970  31.150  1.00  0.00            
ATOM    180  O3  DF0     2      20.330  18.880  30.420  1.00  0.00            
ATOM    181  C10 DF0     2      19.840  16.440  31.040  1.00  0.00            
ATOM    182  C11 DF0     2      19.430  15.730  29.760  1.00  0.00            
ATOM    183  C12 DF0     2      20.030  16.400  28.480  1.00  0.00            
ATOM    184  C13 DF0     2      17.880  15.710  29.570  1.00  0.00            
ATOM    185  C14 DF0     2      17.210  14.810  28.460  1.00  0.00            
ATOM    186  C15 DF0     2      17.710  13.410  28.610  1.00  0.00            
ATOM    187  O4  DF0     2      17.110  12.540  27.550  1.00  0.00            
ATOM    188  C16 DF0     2      19.270  13.310  28.600  1.00  0.00            
ATOM    189  C17 DF0     2      19.780  11.810  28.590  1.00  0.00            
ATOM    190  C18 DF0     2      19.790  14.190  29.790  1.00  0.00            
ATOM    191  C19 DF0     2      21.260  13.970  30.230  1.00  0.00            
ATOM    192  C20 DF0     2      21.480  14.500  31.680  1.00  0.00            
ATOM    193  C21 DF0     2      21.210  16.060  31.770  1.00  0.00            
ATOM    194  C22 DF0     2      22.430  16.790  30.960  1.00  0.00            
ATOM    195  C23 DF0     2      20.350  18.110  34.910  1.00  0.00            
ATOM    196  C24 DF0     2      20.360  19.230  35.720  1.00  0.00            
ATOM    197  C25 DF0     2      20.710  20.620  35.120  1.00  0.00            
ATOM    198  C26 DF0     2      19.420  21.450  34.890  1.00  0.00            
ATOM    199  C27 DF0     2      18.750  22.100  36.080  1.00  0.00            
ATOM    200  C28 DF0     2      17.770  21.720  36.860  1.00  0.00            
ATOM    201  C29 DF0     2      17.230  22.550  37.940  1.00  0.00            
ATOM    202  C30 DF0     2      17.030  20.320  36.620  1.00  0.00            
ATOM    203  C31 DF0     2      20.210  19.200  37.210  1.00  0.00            
ATOM    204  O5  DF0     2      20.390  18.190  37.900  1.00  0.00            
ATOM    205  O6  DF0     2      20.430  20.260  37.930  1.00  0.00            
ATOM    206  H1  DF0     2      16.900  16.240  38.250  1.00  0.00            
ATOM    207  H2  DF0     2      16.490  17.320  36.870  1.00  0.00            
ATOM    208  H3  DF0     2      16.150  15.600  36.750  1.00  0.00            
ATOM    209  H4  DF0     2      20.730  16.470  36.200  1.00  0.00            
ATOM    210  H5  DF0     2      19.300  15.480  33.720  1.00  0.00            
ATOM    211  H6  DF0     2      20.740  14.880  34.550  1.00  0.00            
ATOM    212  H7  DF0     2      22.920  15.530  33.800  1.00  0.00            
ATOM    213  H8  DF0     2      23.330  17.240  33.340  1.00  0.00            
ATOM    214  H9  DF0     2      22.600  16.750  34.970  1.00  0.00            
ATOM    215  H10 DF0     2      21.480  18.640  33.090  1.00  0.00            
ATOM    216  H11 DF0     2      19.510  19.620  32.570  1.00  0.00            
ATOM    217  H12 DF0     2      18.530  18.130  33.040  1.00  0.00            
ATOM    218  H13 DF0     2      18.550  18.180  30.680  1.00  0.00            
ATOM    219  H14 DF0     2      20.490  18.450  29.560  1.00  0.00            
ATOM    220  H15 DF0     2      19.160  15.880  31.700  1.00  0.00            
ATOM    221  H16 DF0     2      19.720  15.930  27.530  1.00  0.00            
ATOM    222  H17 DF0     2      19.760  17.460  28.530  1.00  0.00            
ATOM    223  H18 DF0     2      21.120  16.310  28.400  1.00  0.00            
ATOM    224  H19 DF0     2      17.570  16.750  29.410  1.00  0.00            
ATOM    225  H20 DF0     2      17.400  15.380  30.510  1.00  0.00            
ATOM    226  H21 DF0     2      17.420  15.180  27.450  1.00  0.00            
ATOM    227  H22 DF0     2      16.120  14.830  28.580  1.00  0.00            
ATOM    228  H23 DF0     2      17.250  13.000  29.520  1.00  0.00            
ATOM    229  H24 DF0     2      16.560  11.920  28.050  1.00  0.00            
ATOM    230  H25 DF0     2      19.650  13.740  27.660  1.00  0.00            
ATOM    231  H26 DF0     2      20.780  11.530  28.210  1.00  0.00            
ATOM    232  H27 DF0     2      19.680  11.430  29.620  1.00  0.00            
ATOM    233  H28 DF0     2      19.100  11.180  28.010  1.00  0.00            
ATOM    234  H29 DF0     2      19.210  13.820  30.650  1.00  0.00            
ATOM    235  H30 DF0     2      21.990  14.430  29.550  1.00  0.00            
ATOM    236  H31 DF0     2      21.380  12.880  30.220  1.00  0.00            
ATOM    237  H32 DF0     2      22.530  14.320  31.930  1.00  0.00            
ATOM    238  H33 DF0     2      20.930  13.790  32.310  1.00  0.00            
ATOM    239  H34 DF0     2      23.410  16.520  31.370  1.00  0.00            
ATOM    240  H35 DF0     2      22.510  16.460  29.920  1.00  0.00            
ATOM    241  H36 DF0     2      22.450  17.880  30.980  1.00  0.00            
ATOM    242  H37 DF0     2      21.300  20.700  34.210  1.00  0.00            
ATOM    243  H38 DF0     2      21.330  21.290  35.730  1.00  0.00            
ATOM    244  H39 DF0     2      18.730  20.990  34.180  1.00  0.00            
ATOM    245  H40 DF0     2      19.820  22.320  34.360  1.00  0.00            
ATOM    246  H41 DF0     2      19.110  23.100  36.300  1.00  0.00            
ATOM    247  H42 DF0     2      18.020  23.210  38.320  1.00  0.00            
ATOM    248  H43 DF0     2      16.310  23.070  37.650  1.00  0.00            
ATOM    249  H44 DF0     2      16.920  21.840  38.720  1.00  0.00            
ATOM    250  H45 DF0     2      16.950  19.740  37.540  1.00  0.00            
ATOM    251  H46 DF0     2      16.000  20.470  36.270  1.00  0.00            
ATOM    252  H47 DF0     2      17.590  19.670  35.930  1.00  0.00            
ATOM    253  H48 DF0     2      20.140  20.930  37.280  1.00  0.00            
TER
ENDMDL
MODEL        1
ATOM      1  H1  GCD     1      17.820  24.900  25.080  1.00  0.00            
ATOM      2  O1  GCD     1      18.750  24.710  25.230  1.00  0.00            
ATOM      3  C1  GCD     1      19.540  24.860  24.060  1.00  0.00            
ATOM      4  H2  GCD     1      19.530  25.900  23.700  1.00  0.00            
ATOM      5  H3  GCD     1      20.580  24.610  24.320  1.00  0.00            
ATOM      6  C2  GCD     1      19.160  23.870  23.020  1.00  0.00            
ATOM      7  H4  GCD     1      19.400  22.880  23.430  1.00  0.00            
ATOM      8  C3  GCD     1      19.840  24.050  21.600  1.00  0.00            
ATOM      9  H5  GCD     1      19.660  25.080  21.260  1.00  0.00            
ATOM     10  C4  GCD     1      19.200  23.100  20.590  1.00  0.00            
ATOM     11  H6  GCD     1      19.610  22.120  20.870  1.00  0.00            
ATOM     12  O2  GCD     1      19.640  23.430  19.290  1.00  0.00            
ATOM     13  H7  GCD     1      19.570  22.680  18.690  1.00  0.00            
ATOM     14  C5  GCD     1      17.630  23.070  20.610  1.00  0.00            
ATOM     15  H8  GCD     1      17.180  23.980  20.210  1.00  0.00            
ATOM     16  O3  GCD     1      17.150  21.860  19.900  1.00  0.00            
ATOM     17  H9  GCD     1      16.880  22.210  19.040  1.00  0.00            
ATOM     18  C6  GCD     1      17.200  22.910  22.060  1.00  0.00            
ATOM     19  O4  GCD     1      17.730  24.010  22.780  1.00  0.00            
ATOM     20  H10 GCD     1      16.110  22.880  22.170  1.00  0.00            
ATOM     21  O5  GCD     1      17.660  21.570  22.510  1.00  0.00            
ATOM     22  C7  GCD     1      16.600  20.720  22.880  1.00  0.00            
ATOM     23  H11 GCD     1      15.650  21.020  22.420  1.00  0.00            
ATOM     24  C8  GCD     1      16.920  19.380  22.350  1.00  0.00            
ATOM     25  H12 GCD     1      17.810  19.070  22.900  1.00  0.00            
ATOM     26  O6  GCD     1      17.010  19.300  20.950  1.00  0.00            
ATOM     27  H13 GCD     1      17.210  20.210  20.700  1.00  0.00            
ATOM     28  C9  GCD     1      15.790  18.420  22.780  1.00  0.00            
ATOM     29  H14 GCD     1      14.790  18.750  22.470  1.00  0.00            
ATOM     30  O7  GCD     1      15.940  17.090  22.240  1.00  0.00            
ATOM     31  H15 GCD     1      16.730  16.710  22.650  1.00  0.00            
ATOM     32  C10 GCD     1      15.690  18.330  24.280  1.00  0.00            
ATOM     33  H16 GCD     1      14.770  17.810  24.560  1.00  0.00            
ATOM     34  O8  GCD     1      15.690  19.660  24.890  1.00  0.00            
ATOM     35  C11 GCD     1      16.700  20.590  24.410  1.00  0.00            
ATOM     36  H17 GCD     1      17.690  20.320  24.810  1.00  0.00            
ATOM     37  C12 GCD     1      16.370  21.890  25.070  1.00  0.00            
ATOM     38  H18 GCD     1      17.140  22.610  24.780  1.00  0.00            
ATOM     39  H19 GCD     1      16.290  21.820  26.160  1.00  0.00            
ATOM     40  O9  GCD     1      15.090  22.420  24.720  1.00  0.00            
ATOM     41  H20 GCD     1      14.360  21.820  24.890  1.00  0.00            
ATOM     42  O10 GCD     1      16.800  17.780  24.980  1.00  0.00            
ATOM     43  C13 GCD     1      16.730  16.330  25.110  1.00  0.00            
ATOM     44  H21 GCD     1      15.880  15.850  24.610  1.00  0.00            
ATOM     45  C14 GCD     1      18.100  15.800  24.620  1.00  0.00            
ATOM     46  H22 GCD     1      18.840  16.460  25.090  1.00  0.00            
ATOM     47  O11 GCD     1      18.210  15.840  23.220  1.00  0.00            
ATOM     48  H23 GCD     1      18.580  15.000  22.920  1.00  0.00            
ATOM     49  C15 GCD     1      18.280  14.370  25.160  1.00  0.00            
ATOM     50  H24 GCD     1      17.530  13.690  24.750  1.00  0.00            
ATOM     51  O12 GCD     1      19.590  13.770  24.710  1.00  0.00            
ATOM     52  H25 GCD     1      20.080  13.500  25.500  1.00  0.00            
ATOM     53  C16 GCD     1      18.070  14.310  26.720  1.00  0.00            
ATOM     54  H26 GCD     1      18.100  13.240  26.930  1.00  0.00            
ATOM     55  O13 GCD     1      16.710  14.730  26.890  1.00  0.00            
ATOM     56  C17 GCD     1      16.520  16.100  26.620  1.00  0.00            
ATOM     57  H27 GCD     1      17.280  16.650  27.180  1.00  0.00            
ATOM     58  C18 GCD     1      15.180  16.590  27.150  1.00  0.00            
ATOM     59  H28 GCD     1      14.440  15.920  26.700  1.00  0.00            
ATOM     60  H29 GCD     1      15.020  17.590  26.720  1.00  0.00            
ATOM     61  O14 GCD     1      15.070  16.530  28.610  1.00  0.00            
ATOM     62  H30 GCD     1      15.670  17.210  28.940  1.00  0.00            
ATOM     63  O15 GCD     1      18.950  15.100  27.510  1.00  0.00            
ATOM     64  C19 GCD     1      19.630  14.500  28.580  1.00  0.00            
ATOM     65  H31 GCD     1      19.030  13.700  29.030  1.00  0.00            
ATOM     66  C20 GCD     1      20.920  13.780  28.050  1.00  0.00            
ATOM     67  H32 GCD     1      21.480  14.600  27.580  1.00  0.00            
ATOM     68  O16 GCD     1      20.610  12.710  27.070  1.00  0.00            
ATOM     69  H33 GCD     1      20.310  11.970  27.610  1.00  0.00            
ATOM     70  C21 GCD     1      21.650  13.170  29.210  1.00  0.00            
ATOM     71  H34 GCD     1      21.120  12.330  29.680  1.00  0.00            
ATOM     72  O17 GCD     1      22.990  12.700  28.800  1.00  0.00            
ATOM     73  H35 GCD     1      23.490  12.470  29.590  1.00  0.00            
ATOM     74  C22 GCD     1      21.830  14.340  30.230  1.00  0.00            
ATOM     75  H36 GCD     1      22.350  13.920  31.090  1.00  0.00            
ATOM     76  O18 GCD     1      20.590  14.880  30.740  1.00  0.00            
ATOM     77  C23 GCD     1      19.820  15.460  29.710  1.00  0.00            
ATOM     78  H37 GCD     1      20.390  16.190  29.120  1.00  0.00            
ATOM     79  C24 GCD     1      18.540  16.000  30.330  1.00  0.00            
ATOM     80  H38 GCD     1      18.130  15.160  30.890  1.00  0.00            
ATOM     81  H39 GCD     1      17.840  16.210  29.500  1.00  0.00            
ATOM     82  O19 GCD     1      18.580  17.220  31.070  1.00  0.00            
ATOM     83  H40 GCD     1      17.690  17.110  31.420  1.00  0.00            
ATOM     84  O20 GCD     1      22.580  15.430  29.780  1.00  0.00            
ATOM     85  C25 GCD     1      23.850  15.740  30.490  1.00  0.00            
ATOM     86  H41 GCD     1      24.150  14.910  31.140  1.00  0.00            
ATOM     87  C26 GCD     1      24.930  16.010  29.440  1.00  0.00            
ATOM     88  H42 GCD     1      24.510  16.730  28.720  1.00  0.00            
ATOM     89  O21 GCD     1      25.240  14.750  28.830  1.00  0.00            
ATOM     90  H43 GCD     1      24.450  14.210  28.750  1.00  0.00            
ATOM     91  C27 GCD     1      26.250  16.530  30.020  1.00  0.00            
ATOM     92  H44 GCD     1      26.640  15.730  30.650  1.00  0.00            
ATOM     93  O22 GCD     1      27.100  16.810  28.920  1.00  0.00            
ATOM     94  H45 GCD     1      27.260  15.910  28.610  1.00  0.00            
ATOM     95  C28 GCD     1      25.980  17.770  30.960  1.00  0.00            
ATOM     96  H46 GCD     1      26.840  18.170  31.520  1.00  0.00            
ATOM     97  O23 GCD     1      25.060  17.350  31.960  1.00  0.00            
ATOM     98  C29 GCD     1      23.740  16.950  31.440  1.00  0.00            
ATOM     99  H47 GCD     1      23.290  17.780  30.890  1.00  0.00            
ATOM    100  C30 GCD     1      22.820  16.660  32.650  1.00  0.00            
ATOM    101  H48 GCD     1      23.060  15.670  33.060  1.00  0.00            
ATOM    102  H49 GCD     1      21.860  16.650  32.120  1.00  0.00            
ATOM    103  O24 GCD     1      22.840  17.740  33.630  1.00  0.00            
ATOM    104  H50 GCD     1      23.690  17.570  34.040  1.00  0.00            
ATOM    105  O25 GCD     1      25.380  18.920  30.310  1.00  0.00            
ATOM    106  C31 GCD     1      26.180  20.120  30.450  1.00  0.00            
ATOM    107  H51 GCD     1      26.720  20.200  31.400  1.00  0.00            
ATOM    108  C32 GCD     1      27.190  20.200  29.300  1.00  0.00            
ATOM    109  H52 GCD     1      26.590  20.060  28.390  1.00  0.00            
ATOM    110  O26 GCD     1      28.240  19.220  29.550  1.00  0.00            
ATOM    111  H53 GCD     1      27.760  18.390  29.490  1.00  0.00            
ATOM    112  C33 GCD     1      27.820  21.670  29.230  1.00  0.00            
ATOM    113  H54 GCD     1      28.390  21.790  30.170  1.00  0.00            
ATOM    114  O27 GCD     1      28.700  21.740  28.130  1.00  0.00            
ATOM    115  H55 GCD     1      28.280  21.240  27.420  1.00  0.00            
ATOM    116  C34 GCD     1      26.740  22.710  29.150  1.00  0.00            
ATOM    117  H56 GCD     1      27.120  23.740  29.140  1.00  0.00            
ATOM    118  O28 GCD     1      25.900  22.570  30.190  1.00  0.00            
ATOM    119  C35 GCD     1      25.180  21.300  30.410  1.00  0.00            
ATOM    120  H57 GCD     1      24.380  21.210  29.670  1.00  0.00            
ATOM    121  C36 GCD     1      24.490  21.410  31.740  1.00  0.00            
ATOM    122  H58 GCD     1      25.180  21.840  32.480  1.00  0.00            
ATOM    123  H59 GCD     1      24.240  20.410  32.110  1.00  0.00            
ATOM    124  O29 GCD     1      23.270  22.110  31.780  1.00  0.00            
ATOM    125  H60 GCD     1      23.370  23.010  31.440  1.00  0.00            
ATOM    126  O30 GCD     1      25.960  22.570  27.890  1.00  0.00            
ATOM    127  C37 GCD     1      26.510  23.180  26.720  1.00  0.00            
ATOM    128  H61 GCD     1      27.560  23.450  26.880  1.00  0.00            
ATOM    129  C38 GCD     1      26.340  22.100  25.630  1.00  0.00            
ATOM    130  H62 GCD     1      25.310  21.760  25.470  1.00  0.00            
ATOM    131  O31 GCD     1      27.140  20.890  25.940  1.00  0.00            
ATOM    132  H63 GCD     1      26.750  20.150  25.450  1.00  0.00            
ATOM    133  C39 GCD     1      26.880  22.670  24.330  1.00  0.00            
ATOM    134  H64 GCD     1      27.970  22.780  24.370  1.00  0.00            
ATOM    135  O32 GCD     1      26.700  21.850  23.220  1.00  0.00            
ATOM    136  H65 GCD     1      26.650  20.940  23.560  1.00  0.00            
ATOM    137  C40 GCD     1      26.260  24.110  24.050  1.00  0.00            
ATOM    138  H66 GCD     1      26.790  24.480  23.170  1.00  0.00            
ATOM    139  O33 GCD     1      26.430  24.940  25.170  1.00  0.00            
ATOM    140  C41 GCD     1      25.840  24.490  26.340  1.00  0.00            
ATOM    141  H67 GCD     1      24.770  24.320  26.160  1.00  0.00            
ATOM    142  C42 GCD     1      26.120  25.600  27.370  1.00  0.00            
ATOM    143  H68 GCD     1      25.700  25.390  28.360  1.00  0.00            
ATOM    144  H69 GCD     1      25.610  26.530  27.070  1.00  0.00            
ATOM    145  O34 GCD     1      27.500  25.880  27.650  1.00  0.00            
ATOM    146  H70 GCD     1      27.470  26.660  28.210  1.00  0.00            
ATOM    147  O35 GCD     1      24.900  23.990  23.770  1.00  0.00            
ATOM    148  C43 GCD     1      24.430  24.600  22.520  1.00  0.00            
ATOM    149  H71 GCD     1      25.280  25.140  22.070  1.00  0.00            
ATOM    150  C44 GCD     1      24.000  23.430  21.620  1.00  0.00            
ATOM    151  H72 GCD     1      23.330  22.770  22.190  1.00  0.00            
ATOM    152  O36 GCD     1      25.160  22.660  21.160  1.00  0.00            
ATOM    153  H73 GCD     1      25.610  22.340  21.950  1.00  0.00            
ATOM    154  C45 GCD     1      23.210  23.890  20.420  1.00  0.00            
ATOM    155  H74 GCD     1      23.780  24.670  19.900  1.00  0.00            
ATOM    156  O37 GCD     1      22.720  22.740  19.620  1.00  0.00            
ATOM    157  H75 GCD     1      21.830  22.710  19.980  1.00  0.00            
ATOM    158  C46 GCD     1      22.020  24.670  20.870  1.00  0.00            
ATOM    159  H76 GCD     1      21.460  25.130  20.050  1.00  0.00            
ATOM    160  O38 GCD     1      21.170  23.720  21.550  1.00  0.00            
ATOM    161  O39 GCD     1      22.430  25.820  21.750  1.00  0.00            
ATOM    162  C47 GCD     1      23.240  25.500  22.860  1.00  0.00            
ATOM    163  H77 GCD     1      22.640  25.130  23.710  1.00  0.00            
ATOM    164  C48 GCD     1      23.920  26.790  23.500  1.00  0.00            
ATOM    165  H78 GCD     1      24.360  27.310  22.640  1.00  0.00            
ATOM    166  H79 GCD     1      24.680  26.440  24.220  1.00  0.00            
ATOM    167  O40 GCD     1      23.100  27.680  24.260  1.00  0.00            
ATOM    168  H80 GCD     1      22.830  27.250  25.080  1.00  0.00            
ATOM    169  C1  DF0     2      15.150  20.700  28.460  1.00  0.00            
ATOM    170  C2  DF0     2      16.490  19.900  28.600  1.00  0.00            
ATOM    171  O1  DF0     2      16.610  18.690  28.830  1.00  0.00            
ATOM    172  O2  DF0     2      17.510  20.750  28.560  1.00  0.00            
ATOM    173  C3  DF0     2      18.750  20.200  29.100  1.00  0.00            
ATOM    174  C4  DF0     2      19.410  19.280  28.080  1.00  0.00            
ATOM    175  C5  DF0     2      20.940  19.620  28.150  1.00  0.00            
ATOM    176  C6  DF0     2      21.500  19.000  29.500  1.00  0.00            
ATOM    177  C7  DF0     2      20.840  21.180  28.280  1.00  0.00            
ATOM    178  C8  DF0     2      20.530  21.820  26.930  1.00  0.00            
ATOM    179  C9  DF0     2      21.270  21.360  25.640  1.00  0.00            
ATOM    180  O3  DF0     2      22.510  22.020  25.730  1.00  0.00            
ATOM    181  C10 DF0     2      21.290  19.760  25.560  1.00  0.00            
ATOM    182  C11 DF0     2      21.790  19.270  24.140  1.00  0.00            
ATOM    183  C12 DF0     2      23.220  19.700  23.700  1.00  0.00            
ATOM    184  C13 DF0     2      20.870  19.970  23.060  1.00  0.00            
ATOM    185  C14 DF0     2      21.030  19.390  21.660  1.00  0.00            
ATOM    186  C15 DF0     2      20.890  17.820  21.660  1.00  0.00            
ATOM    187  O4  DF0     2      21.150  17.410  20.340  1.00  0.00            
ATOM    188  C16 DF0     2      21.850  17.130  22.730  1.00  0.00            
ATOM    189  C17 DF0     2      21.870  15.610  22.710  1.00  0.00            
ATOM    190  C18 DF0     2      21.550  17.750  24.120  1.00  0.00            
ATOM    191  C19 DF0     2      22.260  16.960  25.350  1.00  0.00            
ATOM    192  C20 DF0     2      21.680  17.520  26.720  1.00  0.00            
ATOM    193  C21 DF0     2      21.810  19.150  26.860  1.00  0.00            
ATOM    194  C22 DF0     2      23.390  19.470  27.140  1.00  0.00            
ATOM    195  C23 DF0     2      19.700  21.380  29.230  1.00  0.00            
ATOM    196  C24 DF0     2      19.490  22.390  30.170  1.00  0.00            
ATOM    197  C25 DF0     2      20.550  23.610  30.190  1.00  0.00            
ATOM    198  C26 DF0     2      20.220  24.870  29.360  1.00  0.00            
ATOM    199  C27 DF0     2      19.470  25.850  30.140  1.00  0.00            
ATOM    200  C28 DF0     2      18.200  26.200  29.980  1.00  0.00            
ATOM    201  C29 DF0     2      17.590  27.300  30.860  1.00  0.00            
ATOM    202  C30 DF0     2      17.260  25.770  28.850  1.00  0.00            
ATOM    203  C31 DF0     2      18.400  22.460  31.190  1.00  0.00            
ATOM    204  O5  DF0     2      17.760  21.480  31.570  1.00  0.00            
ATOM    205  O6  DF0     2      18.220  23.690  31.690  1.00  0.00            
ATOM    206  H1  DF0     2      14.700  20.410  27.500  1.00  0.00            
ATOM    207  H2  DF0     2      14.520  20.330  29.270  1.00  0.00            
ATOM    208  H3  DF0     2      15.250  21.790  28.430  1.00  0.00            
ATOM    209  H4  DF0     2      18.710  19.650  30.050  1.00  0.00            
ATOM    210  H5  DF0     2      18.940  19.360  27.090  1.00  0.00            
ATOM    211  H6  DF0     2      19.310  18.250  28.440  1.00  0.00            
ATOM    212  H7  DF0     2      22.360  19.560  29.900  1.00  0.00            
ATOM    213  H8  DF0     2      20.810  19.080  30.350  1.00  0.00            
ATOM    214  H9  DF0     2      21.760  17.930  29.400  1.00  0.00            
ATOM    215  H10 DF0     2      21.820  21.440  28.680  1.00  0.00            
ATOM    216  H11 DF0     2      20.830  22.870  27.080  1.00  0.00            
ATOM    217  H12 DF0     2      19.450  21.780  26.730  1.00  0.00            
ATOM    218  H13 DF0     2      20.650  21.750  24.830  1.00  0.00            
ATOM    219  H14 DF0     2      22.650  22.420  24.850  1.00  0.00            
ATOM    220  H15 DF0     2      20.270  19.370  25.530  1.00  0.00            
ATOM    221  H16 DF0     2      23.950  19.380  24.450  1.00  0.00            
ATOM    222  H17 DF0     2      23.660  19.350  22.760  1.00  0.00            
ATOM    223  H18 DF0     2      23.320  20.790  23.660  1.00  0.00            
ATOM    224  H19 DF0     2      21.120  21.030  22.950  1.00  0.00            
ATOM    225  H20 DF0     2      19.840  19.870  23.420  1.00  0.00            
ATOM    226  H21 DF0     2      22.020  19.550  21.220  1.00  0.00            
ATOM    227  H22 DF0     2      20.270  19.800  20.990  1.00  0.00            
ATOM    228  H23 DF0     2      19.870  17.450  21.830  1.00  0.00            
ATOM    229  H24 DF0     2      20.270  17.590  19.960  1.00  0.00            
ATOM    230  H25 DF0     2      22.870  17.390  22.410  1.00  0.00            
ATOM    231  H26 DF0     2      20.960  15.250  23.200  1.00  0.00            
ATOM    232  H27 DF0     2      21.900  15.260  21.670  1.00  0.00            
ATOM    233  H28 DF0     2      22.710  15.170  23.260  1.00  0.00            
ATOM    234  H29 DF0     2      20.480  17.540  24.190  1.00  0.00            
ATOM    235  H30 DF0     2      23.360  16.990  25.270  1.00  0.00            
ATOM    236  H31 DF0     2      22.020  15.890  25.380  1.00  0.00            
ATOM    237  H32 DF0     2      22.120  17.000  27.580  1.00  0.00            
ATOM    238  H33 DF0     2      20.660  17.120  26.800  1.00  0.00            
ATOM    239  H34 DF0     2      23.740  18.990  28.060  1.00  0.00            
ATOM    240  H35 DF0     2      24.020  18.960  26.400  1.00  0.00            
ATOM    241  H36 DF0     2      23.610  20.540  27.200  1.00  0.00            
ATOM    242  H37 DF0     2      21.470  23.180  29.760  1.00  0.00            
ATOM    243  H38 DF0     2      20.940  23.880  31.170  1.00  0.00            
ATOM    244  H39 DF0     2      19.630  24.590  28.480  1.00  0.00            
ATOM    245  H40 DF0     2      21.160  25.300  28.990  1.00  0.00            
ATOM    246  H41 DF0     2      20.020  26.280  30.970  1.00  0.00            
ATOM    247  H42 DF0     2      17.310  28.250  30.380  1.00  0.00            
ATOM    248  H43 DF0     2      16.740  26.870  31.400  1.00  0.00            
ATOM    249  H44 DF0     2      18.220  27.660  31.690  1.00  0.00            
ATOM    250  H45 DF0     2      17.680  24.880  28.370  1.00  0.00            
ATOM    251  H46 DF0     2      16.290  25.500  29.290  1.00  0.00            
ATOM    252  H47 DF0     2      17.030  26.610  28.180  1.00  0.00            
ATOM    253  H48 DF0     2      18.820  24.140  31.080  1.00  0.00            
TER
ENDMDL
MODEL        1
ATOM      1  H1  GCD     1      13.030  20.300  32.250  1.00  0.00            
ATOM      2  O1  GCD     1      13.820  20.780  32.000  1.00  0.00            
ATOM      3  C1  GCD     1      13.700  20.830  30.580  1.00  0.00            
ATOM      4  H2  GCD     1      13.020  21.610  30.220  1.00  0.00            
ATOM      5  H3  GCD     1      14.690  21.090  30.160  1.00  0.00            
ATOM      6  C2  GCD     1      13.260  19.440  30.140  1.00  0.00            
ATOM      7  H4  GCD     1      14.100  18.760  30.320  1.00  0.00            
ATOM      8  C3  GCD     1      12.860  19.390  28.650  1.00  0.00            
ATOM      9  H5  GCD     1      12.130  20.190  28.470  1.00  0.00            
ATOM     10  C4  GCD     1      12.180  18.100  28.260  1.00  0.00            
ATOM     11  H6  GCD     1      12.890  17.260  28.180  1.00  0.00            
ATOM     12  O2  GCD     1      11.710  18.100  26.920  1.00  0.00            
ATOM     13  H7  GCD     1      11.460  17.200  26.670  1.00  0.00            
ATOM     14  C5  GCD     1      11.080  17.780  29.220  1.00  0.00            
ATOM     15  H8  GCD     1      10.330  18.580  29.280  1.00  0.00            
ATOM     16  O3  GCD     1      10.530  16.540  28.970  1.00  0.00            
ATOM     17  H9  GCD     1      11.320  15.980  29.060  1.00  0.00            
ATOM     18  C6  GCD     1      11.760  17.760  30.600  1.00  0.00            
ATOM     19  O4  GCD     1      12.190  19.070  30.970  1.00  0.00            
ATOM     20  H10 GCD     1      10.910  17.620  31.270  1.00  0.00            
ATOM     21  O5  GCD     1      12.780  16.720  30.700  1.00  0.00            
ATOM     22  C7  GCD     1      12.510  15.680  31.550  1.00  0.00            
ATOM     23  H11 GCD     1      11.460  15.690  31.860  1.00  0.00            
ATOM     24  C8  GCD     1      12.810  14.350  30.850  1.00  0.00            
ATOM     25  H12 GCD     1      13.840  14.170  30.520  1.00  0.00            
ATOM     26  O6  GCD     1      12.030  14.270  29.690  1.00  0.00            
ATOM     27  H13 GCD     1      12.310  13.620  29.040  1.00  0.00            
ATOM     28  C9  GCD     1      12.480  13.250  31.840  1.00  0.00            
ATOM     29  H14 GCD     1      11.430  13.330  32.140  1.00  0.00            
ATOM     30  O7  GCD     1      12.670  11.910  31.330  1.00  0.00            
ATOM     31  H15 GCD     1      11.890  11.350  31.450  1.00  0.00            
ATOM     32  C10 GCD     1      13.200  13.470  33.140  1.00  0.00            
ATOM     33  H16 GCD     1      12.840  12.820  33.950  1.00  0.00            
ATOM     34  O8  GCD     1      12.980  14.830  33.680  1.00  0.00            
ATOM     35  C11 GCD     1      13.350  15.940  32.830  1.00  0.00            
ATOM     36  H17 GCD     1      14.410  15.870  32.550  1.00  0.00            
ATOM     37  C12 GCD     1      12.900  17.220  33.590  1.00  0.00            
ATOM     38  H18 GCD     1      13.100  18.160  33.050  1.00  0.00            
ATOM     39  H19 GCD     1      13.580  17.310  34.460  1.00  0.00            
ATOM     40  O9  GCD     1      11.500  17.120  34.000  1.00  0.00            
ATOM     41  H20 GCD     1      11.500  16.190  34.250  1.00  0.00            
ATOM     42  O10 GCD     1      14.600  13.330  32.960  1.00  0.00            
ATOM     43  C13 GCD     1      15.180  11.980  33.170  1.00  0.00            
ATOM     44  H21 GCD     1      14.300  11.340  33.300  1.00  0.00            
ATOM     45  C14 GCD     1      16.030  11.550  31.940  1.00  0.00            
ATOM     46  H22 GCD     1      16.750  12.360  31.760  1.00  0.00            
ATOM     47  O11 GCD     1      15.230  11.280  30.780  1.00  0.00            
ATOM     48  H23 GCD     1      14.390  11.710  30.980  1.00  0.00            
ATOM     49  C15 GCD     1      16.930  10.380  32.300  1.00  0.00            
ATOM     50  H24 GCD     1      16.320   9.480  32.460  1.00  0.00            
ATOM     51  O12 GCD     1      17.850   9.990  31.220  1.00  0.00            
ATOM     52  H25 GCD     1      17.330   9.470  30.600  1.00  0.00            
ATOM     53  C16 GCD     1      17.810  10.670  33.490  1.00  0.00            
ATOM     54  H26 GCD     1      18.450   9.820  33.760  1.00  0.00            
ATOM     55  O13 GCD     1      16.970  11.000  34.620  1.00  0.00            
ATOM     56  C17 GCD     1      16.050  12.100  34.450  1.00  0.00            
ATOM     57  H27 GCD     1      16.660  13.020  34.400  1.00  0.00            
ATOM     58  C18 GCD     1      15.160  12.390  35.720  1.00  0.00            
ATOM     59  H28 GCD     1      14.530  11.490  35.760  1.00  0.00            
ATOM     60  H29 GCD     1      14.390  13.120  35.450  1.00  0.00            
ATOM     61  O14 GCD     1      15.740  12.580  36.960  1.00  0.00            
ATOM     62  H30 GCD     1      16.170  13.450  36.920  1.00  0.00            
ATOM     63  O15 GCD     1      18.750  11.720  33.250  1.00  0.00            
ATOM     64  C19 GCD     1      20.080  11.550  33.730  1.00  0.00            
ATOM     65  H31 GCD     1      20.060  10.700  34.430  1.00  0.00            
ATOM     66  C20 GCD     1      21.070  11.280  32.640  1.00  0.00            
ATOM     67  H32 GCD     1      21.260  12.110  31.950  1.00  0.00            
ATOM     68  O16 GCD     1      20.610  10.130  31.980  1.00  0.00            
ATOM     69  H33 GCD     1      19.680  10.180  31.730  1.00  0.00            
ATOM     70  C21 GCD     1      22.430  10.990  33.280  1.00  0.00            
ATOM     71  H34 GCD     1      22.200  10.200  34.010  1.00  0.00            
ATOM     72  O17 GCD     1      23.320  10.630  32.230  1.00  0.00            
ATOM     73  H35 GCD     1      22.810   9.880  31.890  1.00  0.00            
ATOM     74  C22 GCD     1      22.830  12.220  34.120  1.00  0.00            
ATOM     75  H36 GCD     1      23.810  11.980  34.540  1.00  0.00            
ATOM     76  O18 GCD     1      21.780  12.410  35.080  1.00  0.00            
ATOM     77  C23 GCD     1      20.520  12.690  34.610  1.00  0.00            
ATOM     78  H37 GCD     1      20.530  13.600  33.990  1.00  0.00            
ATOM     79  C24 GCD     1      19.570  12.930  35.790  1.00  0.00            
ATOM     80  H38 GCD     1      19.420  12.140  36.530  1.00  0.00            
ATOM     81  H39 GCD     1      18.580  13.050  35.320  1.00  0.00            
ATOM     82  O19 GCD     1      19.790  14.130  36.510  1.00  0.00            
ATOM     83  H40 GCD     1      18.980  14.600  36.740  1.00  0.00            
ATOM     84  O20 GCD     1      22.800  13.400  33.350  1.00  0.00            
ATOM     85  C25 GCD     1      24.020  14.120  33.210  1.00  0.00            
ATOM     86  H41 GCD     1      24.870  13.730  33.780  1.00  0.00            
ATOM     87  C26 GCD     1      24.340  14.280  31.710  1.00  0.00            
ATOM     88  H42 GCD     1      23.460  14.670  31.180  1.00  0.00            
ATOM     89  O21 GCD     1      24.600  12.920  31.190  1.00  0.00            
ATOM     90  H43 GCD     1      24.020  12.230  31.530  1.00  0.00            
ATOM     91  C27 GCD     1      25.540  15.210  31.550  1.00  0.00            
ATOM     92  H44 GCD     1      26.440  14.760  31.990  1.00  0.00            
ATOM     93  O22 GCD     1      25.840  15.400  30.180  1.00  0.00            
ATOM     94  H45 GCD     1      26.150  14.540  29.880  1.00  0.00            
ATOM     95  C28 GCD     1      25.250  16.630  32.090  1.00  0.00            
ATOM     96  H46 GCD     1      26.130  17.280  32.060  1.00  0.00            
ATOM     97  O23 GCD     1      25.010  16.320  33.490  1.00  0.00            
ATOM     98  C29 GCD     1      23.840  15.540  33.800  1.00  0.00            
ATOM     99  H47 GCD     1      22.970  16.110  33.450  1.00  0.00            
ATOM    100  C30 GCD     1      23.650  15.580  35.270  1.00  0.00            
ATOM    101  H48 GCD     1      24.490  15.130  35.820  1.00  0.00            
ATOM    102  H49 GCD     1      22.760  14.960  35.420  1.00  0.00            
ATOM    103  O24 GCD     1      23.280  16.940  35.610  1.00  0.00            
ATOM    104  H50 GCD     1      24.060  17.510  35.640  1.00  0.00            
ATOM    105  O25 GCD     1      24.050  17.260  31.670  1.00  0.00            
ATOM    106  C31 GCD     1      24.090  18.630  31.270  1.00  0.00            
ATOM    107  H51 GCD     1      24.970  19.140  31.690  1.00  0.00            
ATOM    108  C32 GCD     1      24.250  18.760  29.710  1.00  0.00            
ATOM    109  H52 GCD     1      23.370  18.330  29.210  1.00  0.00            
ATOM    110  O26 GCD     1      25.480  18.090  29.410  1.00  0.00            
ATOM    111  H53 GCD     1      25.450  17.240  29.860  1.00  0.00            
ATOM    112  C33 GCD     1      24.350  20.220  29.320  1.00  0.00            
ATOM    113  H54 GCD     1      25.110  20.810  29.850  1.00  0.00            
ATOM    114  O27 GCD     1      24.590  20.440  27.950  1.00  0.00            
ATOM    115  H55 GCD     1      25.470  20.140  27.720  1.00  0.00            
ATOM    116  C34 GCD     1      23.040  20.910  29.770  1.00  0.00            
ATOM    117  H56 GCD     1      23.170  21.980  29.580  1.00  0.00            
ATOM    118  O28 GCD     1      22.880  20.670  31.220  1.00  0.00            
ATOM    119  C35 GCD     1      22.830  19.360  31.720  1.00  0.00            
ATOM    120  H57 GCD     1      21.990  18.860  31.210  1.00  0.00            
ATOM    121  C36 GCD     1      22.660  19.340  33.260  1.00  0.00            
ATOM    122  H58 GCD     1      23.580  19.850  33.540  1.00  0.00            
ATOM    123  H59 GCD     1      22.680  18.310  33.630  1.00  0.00            
ATOM    124  O29 GCD     1      21.460  19.880  33.690  1.00  0.00            
ATOM    125  H60 GCD     1      21.340  20.670  33.140  1.00  0.00            
ATOM    126  O30 GCD     1      21.910  20.450  29.040  1.00  0.00            
ATOM    127  C37 GCD     1      21.490  21.110  27.840  1.00  0.00            
ATOM    128  H61 GCD     1      22.310  21.720  27.460  1.00  0.00            
ATOM    129  C38 GCD     1      21.160  19.970  26.820  1.00  0.00            
ATOM    130  H62 GCD     1      20.570  19.220  27.350  1.00  0.00            
ATOM    131  O31 GCD     1      22.410  19.330  26.350  1.00  0.00            
ATOM    132  H63 GCD     1      23.060  19.430  27.060  1.00  0.00            
ATOM    133  C39 GCD     1      20.430  20.540  25.600  1.00  0.00            
ATOM    134  H64 GCD     1      21.090  21.160  24.970  1.00  0.00            
ATOM    135  O32 GCD     1      19.930  19.450  24.790  1.00  0.00            
ATOM    136  H65 GCD     1      20.640  18.810  24.650  1.00  0.00            
ATOM    137  C40 GCD     1      19.230  21.390  26.110  1.00  0.00            
ATOM    138  H66 GCD     1      18.730  21.880  25.270  1.00  0.00            
ATOM    139  O33 GCD     1      19.780  22.440  26.840  1.00  0.00            
ATOM    140  C41 GCD     1      20.290  22.030  28.120  1.00  0.00            
ATOM    141  H67 GCD     1      19.560  21.400  28.650  1.00  0.00            
ATOM    142  C42 GCD     1      20.650  23.260  28.950  1.00  0.00            
ATOM    143  H68 GCD     1      20.840  23.100  30.010  1.00  0.00            
ATOM    144  H69 GCD     1      19.760  23.900  28.990  1.00  0.00            
ATOM    145  O34 GCD     1      21.710  24.040  28.370  1.00  0.00            
ATOM    146  H70 GCD     1      22.060  24.620  29.050  1.00  0.00            
ATOM    147  O35 GCD     1      18.210  20.610  26.900  1.00  0.00            
ATOM    148  C43 GCD     1      16.900  20.850  26.420  1.00  0.00            
ATOM    149  H71 GCD     1      16.900  21.410  25.480  1.00  0.00            
ATOM    150  C44 GCD     1      16.270  19.520  25.990  1.00  0.00            
ATOM    151  H72 GCD     1      16.360  18.870  26.870  1.00  0.00            
ATOM    152  O36 GCD     1      17.110  18.980  24.940  1.00  0.00            
ATOM    153  H73 GCD     1      18.040  18.940  25.170  1.00  0.00            
ATOM    154  C45 GCD     1      14.740  19.630  25.630  1.00  0.00            
ATOM    155  H74 GCD     1      14.690  20.220  24.700  1.00  0.00            
ATOM    156  O37 GCD     1      14.290  18.250  25.430  1.00  0.00            
ATOM    157  H75 GCD     1      13.420  18.210  25.860  1.00  0.00            
ATOM    158  C46 GCD     1      14.000  20.380  26.750  1.00  0.00            
ATOM    159  H76 GCD     1      12.960  20.660  26.560  1.00  0.00            
ATOM    160  O38 GCD     1      14.060  19.540  27.950  1.00  0.00            
ATOM    161  O39 GCD     1      14.690  21.650  26.960  1.00  0.00            
ATOM    162  C47 GCD     1      16.050  21.600  27.360  1.00  0.00            
ATOM    163  H77 GCD     1      16.070  21.140  28.350  1.00  0.00            
ATOM    164  C48 GCD     1      16.630  23.010  27.440  1.00  0.00            
ATOM    165  H78 GCD     1      16.670  23.480  26.450  1.00  0.00            
ATOM    166  H79 GCD     1      17.660  22.910  27.810  1.00  0.00            
ATOM    167  O40 GCD     1      16.000  23.870  28.360  1.00  0.00            
ATOM    168  H80 GCD     1      16.130  23.650  29.280  1.00  0.00            
ATOM    169  C1  DF0     2      14.840  15.790  36.760  1.00  0.00            
ATOM    170  C2  DF0     2      16.150  15.670  36.070  1.00  0.00            
ATOM    171  O1  DF0     2      17.060  14.900  36.440  1.00  0.00            
ATOM    172  O2  DF0     2      16.320  16.690  35.140  1.00  0.00            
ATOM    173  C3  DF0     2      17.690  16.920  34.570  1.00  0.00            
ATOM    174  C4  DF0     2      17.900  15.980  33.310  1.00  0.00            
ATOM    175  C5  DF0     2      18.830  16.800  32.330  1.00  0.00            
ATOM    176  C6  DF0     2      20.280  16.780  33.000  1.00  0.00            
ATOM    177  C7  DF0     2      18.200  18.240  32.580  1.00  0.00            
ATOM    178  C8  DF0     2      16.870  18.580  31.740  1.00  0.00            
ATOM    179  C9  DF0     2      17.110  18.200  30.290  1.00  0.00            
ATOM    180  O3  DF0     2      18.040  19.150  29.770  1.00  0.00            
ATOM    181  C10 DF0     2      17.480  16.640  30.180  1.00  0.00            
ATOM    182  C11 DF0     2      17.110  15.940  28.760  1.00  0.00            
ATOM    183  C12 DF0     2      17.900  16.680  27.580  1.00  0.00            
ATOM    184  C13 DF0     2      15.550  16.060  28.500  1.00  0.00            
ATOM    185  C14 DF0     2      15.040  15.220  27.270  1.00  0.00            
ATOM    186  C15 DF0     2      15.640  13.820  27.210  1.00  0.00            
ATOM    187  O4  DF0     2      15.380  13.240  25.900  1.00  0.00            
ATOM    188  C16 DF0     2      17.140  13.680  27.550  1.00  0.00            
ATOM    189  C17 DF0     2      17.480  12.090  27.660  1.00  0.00            
ATOM    190  C18 DF0     2      17.440  14.420  28.830  1.00  0.00            
ATOM    191  C19 DF0     2      18.930  14.190  29.310  1.00  0.00            
ATOM    192  C20 DF0     2      19.210  14.860  30.710  1.00  0.00            
ATOM    193  C21 DF0     2      18.890  16.370  30.790  1.00  0.00            
ATOM    194  C22 DF0     2      20.100  17.130  30.080  1.00  0.00            
ATOM    195  C23 DF0     2      17.890  18.370  34.130  1.00  0.00            
ATOM    196  C24 DF0     2      17.890  19.510  34.860  1.00  0.00            
ATOM    197  C25 DF0     2      18.090  20.930  34.240  1.00  0.00            
ATOM    198  C26 DF0     2      16.910  21.880  34.060  1.00  0.00            
ATOM    199  C27 DF0     2      16.140  22.170  35.320  1.00  0.00            
ATOM    200  C28 DF0     2      15.150  21.430  35.770  1.00  0.00            
ATOM    201  C29 DF0     2      14.390  21.800  37.030  1.00  0.00            
ATOM    202  C30 DF0     2      14.670  20.130  35.120  1.00  0.00            
ATOM    203  C31 DF0     2      17.820  19.450  36.380  1.00  0.00            
ATOM    204  O5  DF0     2      17.790  18.410  37.040  1.00  0.00            
ATOM    205  O6  DF0     2      17.870  20.640  37.000  1.00  0.00            
ATOM    206  H1  DF0     2      14.880  15.380  37.780  1.00  0.00            
ATOM    207  H2  DF0     2      14.510  16.830  36.740  1.00  0.00            
ATOM    208  H3  DF0     2      14.130  15.250  36.120  1.00  0.00            
ATOM    209  H4  DF0     2      18.530  16.650  35.220  1.00  0.00            
ATOM    210  H5  DF0     2      16.930  15.730  32.870  1.00  0.00            
ATOM    211  H6  DF0     2      18.390  15.030  33.570  1.00  0.00            
ATOM    212  H7  DF0     2      20.700  15.780  33.150  1.00  0.00            
ATOM    213  H8  DF0     2      21.060  17.280  32.410  1.00  0.00            
ATOM    214  H9  DF0     2      20.310  17.290  33.980  1.00  0.00            
ATOM    215  H10 DF0     2      19.000  18.890  32.230  1.00  0.00            
ATOM    216  H11 DF0     2      16.600  19.640  31.810  1.00  0.00            
ATOM    217  H12 DF0     2      16.010  18.110  32.240  1.00  0.00            
ATOM    218  H13 DF0     2      16.180  18.400  29.760  1.00  0.00            
ATOM    219  H14 DF0     2      18.190  18.980  28.820  1.00  0.00            
ATOM    220  H15 DF0     2      16.780  16.100  30.830  1.00  0.00            
ATOM    221  H16 DF0     2      18.340  17.660  27.800  1.00  0.00            
ATOM    222  H17 DF0     2      18.740  16.040  27.280  1.00  0.00            
ATOM    223  H18 DF0     2      17.280  16.790  26.680  1.00  0.00            
ATOM    224  H19 DF0     2      15.300  17.090  28.230  1.00  0.00            
ATOM    225  H20 DF0     2      14.940  15.920  29.400  1.00  0.00            
ATOM    226  H21 DF0     2      15.330  15.780  26.380  1.00  0.00            
ATOM    227  H22 DF0     2      13.960  15.080  27.400  1.00  0.00            
ATOM    228  H23 DF0     2      15.060  13.170  27.870  1.00  0.00            
ATOM    229  H24 DF0     2      15.310  12.280  26.040  1.00  0.00            
ATOM    230  H25 DF0     2      17.750  14.130  26.760  1.00  0.00            
ATOM    231  H26 DF0     2      17.080  11.720  28.600  1.00  0.00            
ATOM    232  H27 DF0     2      17.070  11.430  26.890  1.00  0.00            
ATOM    233  H28 DF0     2      18.520  11.750  27.710  1.00  0.00            
ATOM    234  H29 DF0     2      16.800  13.960  29.590  1.00  0.00            
ATOM    235  H30 DF0     2      19.580  14.590  28.530  1.00  0.00            
ATOM    236  H31 DF0     2      19.220  13.140  29.450  1.00  0.00            
ATOM    237  H32 DF0     2      20.230  14.680  31.060  1.00  0.00            
ATOM    238  H33 DF0     2      18.570  14.340  31.430  1.00  0.00            
ATOM    239  H34 DF0     2      20.240  18.200  30.280  1.00  0.00            
ATOM    240  H35 DF0     2      21.050  16.640  30.330  1.00  0.00            
ATOM    241  H36 DF0     2      20.030  17.030  28.990  1.00  0.00            
ATOM    242  H37 DF0     2      18.590  20.840  33.270  1.00  0.00            
ATOM    243  H38 DF0     2      18.840  21.380  34.900  1.00  0.00            
ATOM    244  H39 DF0     2      16.340  21.550  33.180  1.00  0.00            
ATOM    245  H40 DF0     2      17.270  22.820  33.630  1.00  0.00            
ATOM    246  H41 DF0     2      16.400  23.110  35.800  1.00  0.00            
ATOM    247  H42 DF0     2      13.320  21.920  36.820  1.00  0.00            
ATOM    248  H43 DF0     2      14.490  21.040  37.820  1.00  0.00            
ATOM    249  H44 DF0     2      14.640  22.740  37.540  1.00  0.00            
ATOM    250  H45 DF0     2      15.180  19.860  34.180  1.00  0.00            
ATOM    251  H46 DF0     2      14.780  19.280  35.810  1.00  0.00            
ATOM    252  H47 DF0     2      13.630  20.270  34.810  1.00  0.00            
ATOM    253  H48 DF0     2      17.720  21.250  36.260  1.00  0.00            
TER
ENDMDL
MODEL        1
ATOM      1  H1  GCD     1      19.280  21.880  30.680  1.00  0.00            
ATOM      2  O1  GCD     1      19.220  21.000  31.080  1.00  0.00            
ATOM      3  C1  GCD     1      18.060  20.230  30.790  1.00  0.00            
ATOM      4  H2  GCD     1      17.240  20.960  30.720  1.00  0.00            
ATOM      5  H3  GCD     1      18.300  19.910  29.770  1.00  0.00            
ATOM      6  C2  GCD     1      17.650  19.010  31.640  1.00  0.00            
ATOM      7  H4  GCD     1      18.440  18.260  31.730  1.00  0.00            
ATOM      8  C3  GCD     1      16.550  18.410  31.020  1.00  0.00            
ATOM      9  H5  GCD     1      15.720  19.120  30.870  1.00  0.00            
ATOM     10  C4  GCD     1      16.090  17.230  31.900  1.00  0.00            
ATOM     11  H6  GCD     1      16.940  16.560  32.090  1.00  0.00            
ATOM     12  O2  GCD     1      15.040  16.510  31.260  1.00  0.00            
ATOM     13  H7  GCD     1      15.310  16.240  30.370  1.00  0.00            
ATOM     14  C5  GCD     1      15.570  17.790  33.300  1.00  0.00            
ATOM     15  H8  GCD     1      14.750  18.480  33.030  1.00  0.00            
ATOM     16  O3  GCD     1      15.050  16.740  34.190  1.00  0.00            
ATOM     17  H9  GCD     1      14.460  16.140  33.730  1.00  0.00            
ATOM     18  C6  GCD     1      16.750  18.620  33.910  1.00  0.00            
ATOM     19  O4  GCD     1      17.190  19.590  32.850  1.00  0.00            
ATOM     20  H10 GCD     1      16.460  19.050  34.870  1.00  0.00            
ATOM     21  O5  GCD     1      17.780  17.630  34.150  1.00  0.00            
ATOM     22  C7  GCD     1      18.290  17.360  35.430  1.00  0.00            
ATOM     23  H11 GCD     1      17.670  17.910  36.140  1.00  0.00            
ATOM     24  C8  GCD     1      18.210  15.820  35.700  1.00  0.00            
ATOM     25  H12 GCD     1      18.790  15.330  34.910  1.00  0.00            
ATOM     26  O6  GCD     1      16.880  15.330  35.690  1.00  0.00            
ATOM     27  H13 GCD     1      16.520  15.990  35.090  1.00  0.00            
ATOM     28  C9  GCD     1      19.050  15.550  37.000  1.00  0.00            
ATOM     29  H14 GCD     1      18.530  16.060  37.820  1.00  0.00            
ATOM     30  O7  GCD     1      19.060  14.140  37.220  1.00  0.00            
ATOM     31  H15 GCD     1      19.290  13.730  36.380  1.00  0.00            
ATOM     32  C10 GCD     1      20.420  16.230  36.980  1.00  0.00            
ATOM     33  H16 GCD     1      20.930  16.160  37.940  1.00  0.00            
ATOM     34  O8  GCD     1      20.270  17.640  36.780  1.00  0.00            
ATOM     35  C11 GCD     1      19.760  17.960  35.490  1.00  0.00            
ATOM     36  H17 GCD     1      20.440  17.600  34.710  1.00  0.00            
ATOM     37  C12 GCD     1      19.670  19.490  35.180  1.00  0.00            
ATOM     38  H18 GCD     1      19.080  19.710  34.280  1.00  0.00            
ATOM     39  H19 GCD     1      20.670  19.920  35.020  1.00  0.00            
ATOM     40  O9  GCD     1      19.100  20.230  36.180  1.00  0.00            
ATOM     41  H20 GCD     1      19.090  21.150  35.890  1.00  0.00            
ATOM     42  O10 GCD     1      21.330  15.710  36.080  1.00  0.00            
ATOM     43  C13 GCD     1      22.050  14.470  36.400  1.00  0.00            
ATOM     44  H21 GCD     1      21.730  14.110  37.380  1.00  0.00            
ATOM     45  C14 GCD     1      21.730  13.370  35.390  1.00  0.00            
ATOM     46  H22 GCD     1      22.080  13.740  34.420  1.00  0.00            
ATOM     47  O11 GCD     1      20.390  12.980  35.270  1.00  0.00            
ATOM     48  H23 GCD     1      20.360  12.350  34.540  1.00  0.00            
ATOM     49  C15 GCD     1      22.660  12.200  35.700  1.00  0.00            
ATOM     50  H24 GCD     1      22.400  11.750  36.660  1.00  0.00            
ATOM     51  O12 GCD     1      22.650  11.250  34.700  1.00  0.00            
ATOM     52  H25 GCD     1      23.530  11.240  34.310  1.00  0.00            
ATOM     53  C16 GCD     1      24.150  12.650  35.840  1.00  0.00            
ATOM     54  H26 GCD     1      24.790  11.820  36.180  1.00  0.00            
ATOM     55  O13 GCD     1      24.280  13.630  36.760  1.00  0.00            
ATOM     56  C17 GCD     1      23.500  14.840  36.520  1.00  0.00            
ATOM     57  H27 GCD     1      23.830  15.290  35.570  1.00  0.00            
ATOM     58  C18 GCD     1      23.700  15.790  37.680  1.00  0.00            
ATOM     59  H28 GCD     1      23.160  15.480  38.580  1.00  0.00            
ATOM     60  H29 GCD     1      23.150  16.710  37.400  1.00  0.00            
ATOM     61  O14 GCD     1      25.070  16.090  37.860  1.00  0.00            
ATOM     62  H30 GCD     1      25.670  15.330  37.910  1.00  0.00            
ATOM     63  O15 GCD     1      24.590  13.130  34.590  1.00  0.00            
ATOM     64  C19 GCD     1      25.970  12.860  34.340  1.00  0.00            
ATOM     65  H31 GCD     1      26.580  12.740  35.240  1.00  0.00            
ATOM     66  C20 GCD     1      26.060  11.700  33.310  1.00  0.00            
ATOM     67  H32 GCD     1      25.500  12.020  32.420  1.00  0.00            
ATOM     68  O16 GCD     1      25.390  10.530  33.840  1.00  0.00            
ATOM     69  H33 GCD     1      25.980  10.170  34.520  1.00  0.00            
ATOM     70  C21 GCD     1      27.530  11.280  32.970  1.00  0.00            
ATOM     71  H34 GCD     1      28.080  11.120  33.910  1.00  0.00            
ATOM     72  O17 GCD     1      27.630  10.150  32.160  1.00  0.00            
ATOM     73  H35 GCD     1      27.360  10.400  31.270  1.00  0.00            
ATOM     74  C22 GCD     1      28.100  12.480  32.320  1.00  0.00            
ATOM     75  H36 GCD     1      29.140  12.330  31.990  1.00  0.00            
ATOM     76  O18 GCD     1      27.980  13.600  33.110  1.00  0.00            
ATOM     77  C23 GCD     1      26.650  14.010  33.580  1.00  0.00            
ATOM     78  H37 GCD     1      26.020  14.440  32.790  1.00  0.00            
ATOM     79  C24 GCD     1      26.870  15.100  34.640  1.00  0.00            
ATOM     80  H38 GCD     1      27.790  14.830  35.170  1.00  0.00            
ATOM     81  H39 GCD     1      26.120  15.070  35.440  1.00  0.00            
ATOM     82  O19 GCD     1      27.020  16.410  34.140  1.00  0.00            
ATOM     83  H40 GCD     1      26.600  16.990  34.790  1.00  0.00            
ATOM     84  O20 GCD     1      27.340  12.810  31.100  1.00  0.00            
ATOM     85  C25 GCD     1      28.070  12.670  29.830  1.00  0.00            
ATOM     86  H41 GCD     1      28.970  12.050  29.840  1.00  0.00            
ATOM     87  C26 GCD     1      27.060  12.020  28.970  1.00  0.00            
ATOM     88  H42 GCD     1      26.130  12.600  28.920  1.00  0.00            
ATOM     89  O21 GCD     1      26.850  10.700  29.490  1.00  0.00            
ATOM     90  H43 GCD     1      25.990  10.400  29.160  1.00  0.00            
ATOM     91  C27 GCD     1      27.650  11.860  27.560  1.00  0.00            
ATOM     92  H44 GCD     1      28.530  11.210  27.570  1.00  0.00            
ATOM     93  O22 GCD     1      26.730  11.270  26.610  1.00  0.00            
ATOM     94  H45 GCD     1      26.330  10.520  27.050  1.00  0.00            
ATOM     95  C28 GCD     1      28.030  13.290  27.060  1.00  0.00            
ATOM     96  H46 GCD     1      28.660  13.120  26.180  1.00  0.00            
ATOM     97  O23 GCD     1      28.910  13.900  28.000  1.00  0.00            
ATOM     98  C29 GCD     1      28.390  14.040  29.340  1.00  0.00            
ATOM     99  H47 GCD     1      27.490  14.670  29.360  1.00  0.00            
ATOM    100  C30 GCD     1      29.470  14.640  30.260  1.00  0.00            
ATOM    101  H48 GCD     1      30.440  14.150  30.130  1.00  0.00            
ATOM    102  H49 GCD     1      29.240  14.550  31.330  1.00  0.00            
ATOM    103  O24 GCD     1      29.630  16.050  29.960  1.00  0.00            
ATOM    104  H50 GCD     1      29.060  16.590  30.530  1.00  0.00            
ATOM    105  O25 GCD     1      26.850  14.060  27.010  1.00  0.00            
ATOM    106  C31 GCD     1      26.660  14.750  25.810  1.00  0.00            
ATOM    107  H51 GCD     1      27.620  14.820  25.270  1.00  0.00            
ATOM    108  C32 GCD     1      25.640  14.090  24.900  1.00  0.00            
ATOM    109  H52 GCD     1      24.710  13.860  25.440  1.00  0.00            
ATOM    110  O26 GCD     1      26.110  12.820  24.420  1.00  0.00            
ATOM    111  H53 GCD     1      26.380  12.310  25.190  1.00  0.00            
ATOM    112  C33 GCD     1      25.350  15.120  23.780  1.00  0.00            
ATOM    113  H54 GCD     1      26.160  15.510  23.150  1.00  0.00            
ATOM    114  O27 GCD     1      24.330  14.530  22.920  1.00  0.00            
ATOM    115  H55 GCD     1      23.550  14.260  23.430  1.00  0.00            
ATOM    116  C34 GCD     1      24.860  16.440  24.390  1.00  0.00            
ATOM    117  H56 GCD     1      24.590  17.140  23.590  1.00  0.00            
ATOM    118  O28 GCD     1      25.960  16.970  25.110  1.00  0.00            
ATOM    119  C35 GCD     1      26.300  16.190  26.190  1.00  0.00            
ATOM    120  H57 GCD     1      25.490  16.290  26.920  1.00  0.00            
ATOM    121  C36 GCD     1      27.510  17.010  26.730  1.00  0.00            
ATOM    122  H58 GCD     1      28.290  17.050  25.970  1.00  0.00            
ATOM    123  H59 GCD     1      27.840  16.470  27.630  1.00  0.00            
ATOM    124  O29 GCD     1      27.010  18.260  27.110  1.00  0.00            
ATOM    125  H60 GCD     1      26.530  18.500  26.310  1.00  0.00            
ATOM    126  O30 GCD     1      23.720  16.220  25.210  1.00  0.00            
ATOM    127  C37 GCD     1      22.430  16.510  24.560  1.00  0.00            
ATOM    128  H61 GCD     1      22.510  16.370  23.480  1.00  0.00            
ATOM    129  C38 GCD     1      21.450  15.360  24.920  1.00  0.00            
ATOM    130  H62 GCD     1      21.300  15.380  26.010  1.00  0.00            
ATOM    131  O31 GCD     1      22.070  14.100  24.520  1.00  0.00            
ATOM    132  H63 GCD     1      22.170  13.590  25.330  1.00  0.00            
ATOM    133  C39 GCD     1      20.020  15.560  24.390  1.00  0.00            
ATOM    134  H64 GCD     1      19.940  15.490  23.300  1.00  0.00            
ATOM    135  O32 GCD     1      19.120  14.610  25.070  1.00  0.00            
ATOM    136  H65 GCD     1      19.430  13.740  24.790  1.00  0.00            
ATOM    137  C40 GCD     1      19.600  16.930  24.780  1.00  0.00            
ATOM    138  H66 GCD     1      18.700  17.230  24.230  1.00  0.00            
ATOM    139  O33 GCD     1      20.560  17.890  24.510  1.00  0.00            
ATOM    140  C41 GCD     1      21.850  17.750  25.080  1.00  0.00            
ATOM    141  H67 GCD     1      21.810  17.840  26.170  1.00  0.00            
ATOM    142  C42 GCD     1      22.690  18.930  24.550  1.00  0.00            
ATOM    143  H68 GCD     1      23.700  18.800  24.940  1.00  0.00            
ATOM    144  H69 GCD     1      22.310  19.890  24.940  1.00  0.00            
ATOM    145  O34 GCD     1      22.910  18.960  23.040  1.00  0.00            
ATOM    146  H70 GCD     1      23.470  19.690  22.750  1.00  0.00            
ATOM    147  O35 GCD     1      19.340  17.000  26.190  1.00  0.00            
ATOM    148  C43 GCD     1      18.000  17.400  26.530  1.00  0.00            
ATOM    149  H71 GCD     1      17.500  17.790  25.640  1.00  0.00            
ATOM    150  C44 GCD     1      17.120  16.350  27.290  1.00  0.00            
ATOM    151  H72 GCD     1      17.840  16.070  28.070  1.00  0.00            
ATOM    152  O36 GCD     1      16.860  15.170  26.530  1.00  0.00            
ATOM    153  H73 GCD     1      17.760  15.090  26.190  1.00  0.00            
ATOM    154  C45 GCD     1      15.850  16.880  27.850  1.00  0.00            
ATOM    155  H74 GCD     1      15.190  17.200  27.040  1.00  0.00            
ATOM    156  O37 GCD     1      15.060  15.940  28.620  1.00  0.00            
ATOM    157  H75 GCD     1      14.830  15.220  28.030  1.00  0.00            
ATOM    158  C46 GCD     1      16.120  18.080  28.740  1.00  0.00            
ATOM    159  H76 GCD     1      15.150  18.460  29.060  1.00  0.00            
ATOM    160  O38 GCD     1      16.930  17.730  29.780  1.00  0.00            
ATOM    161  O39 GCD     1      16.860  19.020  27.900  1.00  0.00            
ATOM    162  C47 GCD     1      18.130  18.640  27.350  1.00  0.00            
ATOM    163  H77 GCD     1      18.840  18.320  28.130  1.00  0.00            
ATOM    164  C48 GCD     1      18.710  19.920  26.680  1.00  0.00            
ATOM    165  H78 GCD     1      17.920  20.410  26.110  1.00  0.00            
ATOM    166  H79 GCD     1      19.560  19.620  26.050  1.00  0.00            
ATOM    167  O40 GCD     1      19.260  20.830  27.630  1.00  0.00            
ATOM    168  H80 GCD     1      18.640  21.560  27.780  1.00  0.00            
ATOM    169  C1  DF0     2      23.420  19.480  36.270  1.00  0.00            
ATOM    170  C2  DF0     2      24.190  18.600  35.320  1.00  0.00            
ATOM    171  O1  DF0     2      25.180  18.010  35.650  1.00  0.00            
ATOM    172  O2  DF0     2      23.760  18.920  34.070  1.00  0.00            
ATOM    173  C3  DF0     2      24.470  18.430  32.920  1.00  0.00            
ATOM    174  C4  DF0     2      23.920  17.070  32.640  1.00  0.00            
ATOM    175  C5  DF0     2      23.950  16.970  31.100  1.00  0.00            
ATOM    176  C6  DF0     2      25.470  16.850  30.700  1.00  0.00            
ATOM    177  C7  DF0     2      23.410  18.390  30.730  1.00  0.00            
ATOM    178  C8  DF0     2      21.820  18.490  30.820  1.00  0.00            
ATOM    179  C9  DF0     2      21.050  17.390  30.170  1.00  0.00            
ATOM    180  O3  DF0     2      21.090  17.500  28.710  1.00  0.00            
ATOM    181  C10 DF0     2      21.470  15.950  30.690  1.00  0.00            
ATOM    182  C11 DF0     2      20.480  14.750  30.410  1.00  0.00            
ATOM    183  C12 DF0     2      20.200  14.360  28.970  1.00  0.00            
ATOM    184  C13 DF0     2      19.080  15.060  31.040  1.00  0.00            
ATOM    185  C14 DF0     2      18.110  13.870  31.050  1.00  0.00            
ATOM    186  C15 DF0     2      18.790  12.620  31.680  1.00  0.00            
ATOM    187  O4  DF0     2      17.780  11.610  31.750  1.00  0.00            
ATOM    188  C16 DF0     2      20.120  12.200  31.060  1.00  0.00            
ATOM    189  C17 DF0     2      20.740  10.910  31.630  1.00  0.00            
ATOM    190  C18 DF0     2      21.050  13.450  31.160  1.00  0.00            
ATOM    191  C19 DF0     2      22.530  13.230  30.770  1.00  0.00            
ATOM    192  C20 DF0     2      23.450  14.400  31.180  1.00  0.00            
ATOM    193  C21 DF0     2      23.080  15.740  30.470  1.00  0.00            
ATOM    194  C22 DF0     2      23.400  15.640  28.940  1.00  0.00            
ATOM    195  C23 DF0     2      24.130  19.280  31.750  1.00  0.00            
ATOM    196  C24 DF0     2      24.390  20.610  31.640  1.00  0.00            
ATOM    197  C25 DF0     2      23.980  21.440  30.350  1.00  0.00            
ATOM    198  C26 DF0     2      22.730  22.330  30.500  1.00  0.00            
ATOM    199  C27 DF0     2      22.830  23.560  31.450  1.00  0.00            
ATOM    200  C28 DF0     2      22.400  23.510  32.720  1.00  0.00            
ATOM    201  C29 DF0     2      22.490  24.670  33.670  1.00  0.00            
ATOM    202  C30 DF0     2      21.740  22.410  33.430  1.00  0.00            
ATOM    203  C31 DF0     2      25.210  21.270  32.730  1.00  0.00            
ATOM    204  O5  DF0     2      25.920  20.780  33.640  1.00  0.00            
ATOM    205  O6  DF0     2      25.550  22.480  32.440  1.00  0.00            
ATOM    206  H1  DF0     2      23.120  20.360  35.700  1.00  0.00            
ATOM    207  H2  DF0     2      22.630  18.810  36.630  1.00  0.00            
ATOM    208  H3  DF0     2      23.950  19.850  37.160  1.00  0.00            
ATOM    209  H4  DF0     2      25.540  18.470  33.160  1.00  0.00            
ATOM    210  H5  DF0     2      22.980  16.960  33.190  1.00  0.00            
ATOM    211  H6  DF0     2      24.650  16.460  33.180  1.00  0.00            
ATOM    212  H7  DF0     2      25.770  15.800  30.630  1.00  0.00            
ATOM    213  H8  DF0     2      25.740  17.380  29.780  1.00  0.00            
ATOM    214  H9  DF0     2      26.170  17.190  31.480  1.00  0.00            
ATOM    215  H10 DF0     2      23.680  18.650  29.690  1.00  0.00            
ATOM    216  H11 DF0     2      21.580  19.490  30.450  1.00  0.00            
ATOM    217  H12 DF0     2      21.510  18.550  31.860  1.00  0.00            
ATOM    218  H13 DF0     2      20.010  17.530  30.480  1.00  0.00            
ATOM    219  H14 DF0     2      20.670  16.710  28.310  1.00  0.00            
ATOM    220  H15 DF0     2      21.470  15.990  31.790  1.00  0.00            
ATOM    221  H16 DF0     2      20.160  15.290  28.400  1.00  0.00            
ATOM    222  H17 DF0     2      21.040  13.780  28.570  1.00  0.00            
ATOM    223  H18 DF0     2      19.290  13.830  28.680  1.00  0.00            
ATOM    224  H19 DF0     2      18.680  15.920  30.480  1.00  0.00            
ATOM    225  H20 DF0     2      19.150  15.480  32.050  1.00  0.00            
ATOM    226  H21 DF0     2      17.700  13.580  30.070  1.00  0.00            
ATOM    227  H22 DF0     2      17.230  14.200  31.630  1.00  0.00            
ATOM    228  H23 DF0     2      18.990  12.880  32.720  1.00  0.00            
ATOM    229  H24 DF0     2      17.930  11.340  32.680  1.00  0.00            
ATOM    230  H25 DF0     2      19.980  11.970  30.000  1.00  0.00            
ATOM    231  H26 DF0     2      20.120  10.010  31.500  1.00  0.00            
ATOM    232  H27 DF0     2      21.670  10.690  31.100  1.00  0.00            
ATOM    233  H28 DF0     2      20.930  11.070  32.700  1.00  0.00            
ATOM    234  H29 DF0     2      21.060  13.730  32.220  1.00  0.00            
ATOM    235  H30 DF0     2      22.710  12.930  29.730  1.00  0.00            
ATOM    236  H31 DF0     2      22.880  12.370  31.360  1.00  0.00            
ATOM    237  H32 DF0     2      24.510  14.230  30.960  1.00  0.00            
ATOM    238  H33 DF0     2      23.460  14.490  32.270  1.00  0.00            
ATOM    239  H34 DF0     2      24.390  15.180  28.800  1.00  0.00            
ATOM    240  H35 DF0     2      22.670  15.010  28.420  1.00  0.00            
ATOM    241  H36 DF0     2      23.370  16.620  28.450  1.00  0.00            
ATOM    242  H37 DF0     2      23.820  20.800  29.470  1.00  0.00            
ATOM    243  H38 DF0     2      24.770  22.150  30.080  1.00  0.00            
ATOM    244  H39 DF0     2      21.870  21.690  30.740  1.00  0.00            
ATOM    245  H40 DF0     2      22.510  22.690  29.480  1.00  0.00            
ATOM    246  H41 DF0     2      23.300  24.410  30.950  1.00  0.00            
ATOM    247  H42 DF0     2      21.560  25.080  34.080  1.00  0.00            
ATOM    248  H43 DF0     2      23.030  24.390  34.580  1.00  0.00            
ATOM    249  H44 DF0     2      23.020  25.490  33.180  1.00  0.00            
ATOM    250  H45 DF0     2      22.310  22.130  34.330  1.00  0.00            
ATOM    251  H46 DF0     2      20.720  22.660  33.750  1.00  0.00            
ATOM    252  H47 DF0     2      21.770  21.500  32.820  1.00  0.00            
ATOM    253  H48 DF0     2      25.090  22.680  31.610  1.00  0.00            
TER
ENDMDL
MODEL        1
ATOM      1  H1  GCD     1      15.000  18.930  31.420  1.00  0.00            
ATOM      2  O1  GCD     1      15.460  19.580  30.890  1.00  0.00            
ATOM      3  C1  GCD     1      15.700  19.140  29.550  1.00  0.00            
ATOM      4  H2  GCD     1      14.840  19.150  28.880  1.00  0.00            
ATOM      5  H3  GCD     1      16.450  19.770  29.060  1.00  0.00            
ATOM      6  C2  GCD     1      16.170  17.750  29.580  1.00  0.00            
ATOM      7  H4  GCD     1      17.090  17.670  30.180  1.00  0.00            
ATOM      8  C3  GCD     1      16.500  17.180  28.200  1.00  0.00            
ATOM      9  H5  GCD     1      15.610  17.390  27.580  1.00  0.00            
ATOM     10  C4  GCD     1      16.830  15.730  28.200  1.00  0.00            
ATOM     11  H6  GCD     1      17.780  15.620  28.740  1.00  0.00            
ATOM     12  O2  GCD     1      16.930  15.190  26.870  1.00  0.00            
ATOM     13  H7  GCD     1      17.810  15.460  26.580  1.00  0.00            
ATOM     14  C5  GCD     1      15.740  14.970  29.030  1.00  0.00            
ATOM     15  H8  GCD     1      14.770  15.070  28.530  1.00  0.00            
ATOM     16  O3  GCD     1      16.020  13.530  29.150  1.00  0.00            
ATOM     17  H9  GCD     1      16.190  13.120  28.290  1.00  0.00            
ATOM     18  C6  GCD     1      15.560  15.560  30.350  1.00  0.00            
ATOM     19  O4  GCD     1      15.190  16.950  30.090  1.00  0.00            
ATOM     20  H10 GCD     1      14.740  15.010  30.810  1.00  0.00            
ATOM     21  O5  GCD     1      16.720  15.500  31.170  1.00  0.00            
ATOM     22  C7  GCD     1      16.610  15.050  32.520  1.00  0.00            
ATOM     23  H11 GCD     1      15.600  14.710  32.800  1.00  0.00            
ATOM     24  C8  GCD     1      17.570  13.910  32.620  1.00  0.00            
ATOM     25  H12 GCD     1      18.570  14.270  32.340  1.00  0.00            
ATOM     26  O6  GCD     1      17.120  12.930  31.630  1.00  0.00            
ATOM     27  H13 GCD     1      17.160  13.360  30.770  1.00  0.00            
ATOM     28  C9  GCD     1      17.480  13.390  34.060  1.00  0.00            
ATOM     29  H14 GCD     1      16.410  13.150  34.130  1.00  0.00            
ATOM     30  O7  GCD     1      18.310  12.230  34.210  1.00  0.00            
ATOM     31  H15 GCD     1      19.220  12.550  34.300  1.00  0.00            
ATOM     32  C10 GCD     1      17.650  14.510  35.150  1.00  0.00            
ATOM     33  H16 GCD     1      17.440  14.180  36.170  1.00  0.00            
ATOM     34  O8  GCD     1      16.840  15.600  34.780  1.00  0.00            
ATOM     35  C11 GCD     1      17.050  16.170  33.520  1.00  0.00            
ATOM     36  H17 GCD     1      18.130  16.390  33.470  1.00  0.00            
ATOM     37  C12 GCD     1      16.230  17.470  33.400  1.00  0.00            
ATOM     38  H18 GCD     1      16.410  17.920  32.420  1.00  0.00            
ATOM     39  H19 GCD     1      16.640  18.170  34.140  1.00  0.00            
ATOM     40  O9  GCD     1      14.850  17.260  33.630  1.00  0.00            
ATOM     41  H20 GCD     1      14.770  16.640  34.370  1.00  0.00            
ATOM     42  O10 GCD     1      18.940  15.030  35.040  1.00  0.00            
ATOM     43  C13 GCD     1      19.910  14.620  36.050  1.00  0.00            
ATOM     44  H21 GCD     1      19.590  13.680  36.530  1.00  0.00            
ATOM     45  C14 GCD     1      21.170  14.210  35.290  1.00  0.00            
ATOM     46  H22 GCD     1      21.510  15.040  34.670  1.00  0.00            
ATOM     47  O11 GCD     1      20.840  13.060  34.490  1.00  0.00            
ATOM     48  H23 GCD     1      21.580  12.460  34.410  1.00  0.00            
ATOM     49  C15 GCD     1      22.270  13.910  36.220  1.00  0.00            
ATOM     50  H24 GCD     1      22.110  12.940  36.710  1.00  0.00            
ATOM     51  O12 GCD     1      23.520  13.810  35.480  1.00  0.00            
ATOM     52  H25 GCD     1      24.120  13.460  36.150  1.00  0.00            
ATOM     53  C16 GCD     1      22.540  14.950  37.350  1.00  0.00            
ATOM     54  H26 GCD     1      23.240  14.580  38.110  1.00  0.00            
ATOM     55  O13 GCD     1      21.210  15.250  37.970  1.00  0.00            
ATOM     56  C17 GCD     1      20.150  15.660  37.060  1.00  0.00            
ATOM     57  H27 GCD     1      20.490  16.590  36.590  1.00  0.00            
ATOM     58  C18 GCD     1      18.890  15.960  37.890  1.00  0.00            
ATOM     59  H28 GCD     1      18.150  16.500  37.300  1.00  0.00            
ATOM     60  H29 GCD     1      19.160  16.670  38.680  1.00  0.00            
ATOM     61  O14 GCD     1      18.310  14.780  38.510  1.00  0.00            
ATOM     62  H30 GCD     1      18.740  14.760  39.360  1.00  0.00            
ATOM     63  O15 GCD     1      23.080  16.210  36.830  1.00  0.00            
ATOM     64  C19 GCD     1      24.040  16.820  37.670  1.00  0.00            
ATOM     65  H31 GCD     1      24.090  16.410  38.690  1.00  0.00            
ATOM     66  C20 GCD     1      25.420  16.850  37.000  1.00  0.00            
ATOM     67  H32 GCD     1      25.420  17.070  35.920  1.00  0.00            
ATOM     68  O16 GCD     1      25.900  15.530  37.110  1.00  0.00            
ATOM     69  H33 GCD     1      25.940  15.350  38.050  1.00  0.00            
ATOM     70  C21 GCD     1      26.410  17.840  37.610  1.00  0.00            
ATOM     71  H34 GCD     1      26.560  17.460  38.630  1.00  0.00            
ATOM     72  O17 GCD     1      27.690  17.870  37.040  1.00  0.00            
ATOM     73  H35 GCD     1      27.590  18.330  36.200  1.00  0.00            
ATOM     74  C22 GCD     1      25.770  19.200  37.800  1.00  0.00            
ATOM     75  H36 GCD     1      26.410  19.890  38.360  1.00  0.00            
ATOM     76  O18 GCD     1      24.600  18.990  38.560  1.00  0.00            
ATOM     77  C23 GCD     1      23.620  18.310  37.810  1.00  0.00            
ATOM     78  H37 GCD     1      23.440  18.730  36.810  1.00  0.00            
ATOM     79  C24 GCD     1      22.250  18.520  38.560  1.00  0.00            
ATOM     80  H38 GCD     1      22.300  18.060  39.560  1.00  0.00            
ATOM     81  H39 GCD     1      21.420  18.020  38.050  1.00  0.00            
ATOM     82  O19 GCD     1      22.050  19.950  38.690  1.00  0.00            
ATOM     83  H40 GCD     1      22.930  20.320  38.630  1.00  0.00            
ATOM     84  O20 GCD     1      25.410  19.860  36.520  1.00  0.00            
ATOM     85  C25 GCD     1      26.230  20.860  35.900  1.00  0.00            
ATOM     86  H41 GCD     1      27.100  21.020  36.560  1.00  0.00            
ATOM     87  C26 GCD     1      26.640  20.430  34.530  1.00  0.00            
ATOM     88  H42 GCD     1      25.690  20.130  34.070  1.00  0.00            
ATOM     89  O21 GCD     1      27.590  19.370  34.600  1.00  0.00            
ATOM     90  H43 GCD     1      27.430  18.850  33.800  1.00  0.00            
ATOM     91  C27 GCD     1      27.210  21.610  33.680  1.00  0.00            
ATOM     92  H44 GCD     1      28.160  21.840  34.190  1.00  0.00            
ATOM     93  O22 GCD     1      27.470  21.350  32.310  1.00  0.00            
ATOM     94  H45 GCD     1      27.870  22.100  31.860  1.00  0.00            
ATOM     95  C28 GCD     1      26.400  22.870  33.870  1.00  0.00            
ATOM     96  H46 GCD     1      26.980  23.680  33.420  1.00  0.00            
ATOM     97  O23 GCD     1      26.160  23.180  35.220  1.00  0.00            
ATOM     98  C29 GCD     1      25.410  22.170  35.960  1.00  0.00            
ATOM     99  H47 GCD     1      24.440  22.060  35.460  1.00  0.00            
ATOM    100  C30 GCD     1      25.290  22.740  37.410  1.00  0.00            
ATOM    101  H48 GCD     1      26.230  23.020  37.900  1.00  0.00            
ATOM    102  H49 GCD     1      24.680  22.000  37.940  1.00  0.00            
ATOM    103  O24 GCD     1      24.540  23.890  37.390  1.00  0.00            
ATOM    104  H50 GCD     1      25.070  24.400  36.770  1.00  0.00            
ATOM    105  O25 GCD     1      25.170  22.790  33.160  1.00  0.00            
ATOM    106  C31 GCD     1      24.900  23.980  32.420  1.00  0.00            
ATOM    107  H51 GCD     1      25.270  24.870  32.940  1.00  0.00            
ATOM    108  C32 GCD     1      25.560  23.840  31.010  1.00  0.00            
ATOM    109  H52 GCD     1      25.190  22.870  30.660  1.00  0.00            
ATOM    110  O26 GCD     1      26.960  23.990  31.070  1.00  0.00            
ATOM    111  H53 GCD     1      27.440  23.580  30.340  1.00  0.00            
ATOM    112  C33 GCD     1      24.990  24.720  30.030  1.00  0.00            
ATOM    113  H54 GCD     1      25.390  25.690  30.360  1.00  0.00            
ATOM    114  O27 GCD     1      25.610  24.490  28.790  1.00  0.00            
ATOM    115  H55 GCD     1      26.010  25.290  28.440  1.00  0.00            
ATOM    116  C34 GCD     1      23.450  24.710  29.970  1.00  0.00            
ATOM    117  H56 GCD     1      23.220  25.510  29.260  1.00  0.00            
ATOM    118  O28 GCD     1      22.920  24.990  31.300  1.00  0.00            
ATOM    119  C35 GCD     1      23.360  24.090  32.390  1.00  0.00            
ATOM    120  H57 GCD     1      22.880  23.130  32.160  1.00  0.00            
ATOM    121  C36 GCD     1      22.790  24.520  33.700  1.00  0.00            
ATOM    122  H58 GCD     1      23.160  25.500  34.030  1.00  0.00            
ATOM    123  H59 GCD     1      23.030  23.770  34.470  1.00  0.00            
ATOM    124  O29 GCD     1      21.330  24.540  33.670  1.00  0.00            
ATOM    125  H60 GCD     1      21.080  25.000  32.860  1.00  0.00            
ATOM    126  O30 GCD     1      22.810  23.490  29.500  1.00  0.00            
ATOM    127  C37 GCD     1      22.730  23.170  28.120  1.00  0.00            
ATOM    128  H61 GCD     1      23.550  23.740  27.660  1.00  0.00            
ATOM    129  C38 GCD     1      23.110  21.620  27.970  1.00  0.00            
ATOM    130  H62 GCD     1      22.430  20.960  28.530  1.00  0.00            
ATOM    131  O31 GCD     1      24.400  21.390  28.510  1.00  0.00            
ATOM    132  H63 GCD     1      24.490  21.880  29.330  1.00  0.00            
ATOM    133  C39 GCD     1      22.970  21.180  26.560  1.00  0.00            
ATOM    134  H64 GCD     1      23.600  21.840  25.960  1.00  0.00            
ATOM    135  O32 GCD     1      23.240  19.750  26.360  1.00  0.00            
ATOM    136  H65 GCD     1      24.050  19.520  26.830  1.00  0.00            
ATOM    137  C40 GCD     1      21.590  21.530  26.070  1.00  0.00            
ATOM    138  H66 GCD     1      21.480  21.260  25.020  1.00  0.00            
ATOM    139  O33 GCD     1      21.290  22.970  26.180  1.00  0.00            
ATOM    140  C41 GCD     1      21.370  23.510  27.510  1.00  0.00            
ATOM    141  H67 GCD     1      20.710  22.860  28.100  1.00  0.00            
ATOM    142  C42 GCD     1      21.070  25.030  27.500  1.00  0.00            
ATOM    143  H68 GCD     1      20.980  25.400  28.530  1.00  0.00            
ATOM    144  H69 GCD     1      20.130  25.120  26.950  1.00  0.00            
ATOM    145  O34 GCD     1      22.050  25.770  26.810  1.00  0.00            
ATOM    146  H70 GCD     1      22.000  25.390  25.920  1.00  0.00            
ATOM    147  O35 GCD     1      20.630  20.840  26.860  1.00  0.00            
ATOM    148  C43 GCD     1      19.590  20.200  26.090  1.00  0.00            
ATOM    149  H71 GCD     1      19.550  20.670  25.100  1.00  0.00            
ATOM    150  C44 GCD     1      19.860  18.680  26.090  1.00  0.00            
ATOM    151  H72 GCD     1      20.140  18.360  27.100  1.00  0.00            
ATOM    152  O36 GCD     1      21.060  18.350  25.330  1.00  0.00            
ATOM    153  H73 GCD     1      21.870  18.720  25.700  1.00  0.00            
ATOM    154  C45 GCD     1      18.800  17.780  25.530  1.00  0.00            
ATOM    155  H74 GCD     1      18.700  17.980  24.450  1.00  0.00            
ATOM    156  O37 GCD     1      19.110  16.410  25.710  1.00  0.00            
ATOM    157  H75 GCD     1      20.030  16.340  25.430  1.00  0.00            
ATOM    158  C46 GCD     1      17.450  18.210  26.220  1.00  0.00            
ATOM    159  H76 GCD     1      16.600  17.630  25.850  1.00  0.00            
ATOM    160  O38 GCD     1      17.550  17.940  27.640  1.00  0.00            
ATOM    161  O39 GCD     1      17.250  19.600  26.040  1.00  0.00            
ATOM    162  C47 GCD     1      18.190  20.470  26.700  1.00  0.00            
ATOM    163  H77 GCD     1      18.140  20.260  27.780  1.00  0.00            
ATOM    164  C48 GCD     1      17.760  21.930  26.600  1.00  0.00            
ATOM    165  H78 GCD     1      17.740  22.460  25.640  1.00  0.00            
ATOM    166  H79 GCD     1      18.460  22.400  27.300  1.00  0.00            
ATOM    167  O40 GCD     1      16.450  22.030  27.120  1.00  0.00            
ATOM    168  H80 GCD     1      15.970  21.400  26.580  1.00  0.00            
ATOM    169  C1  DF0     2      15.920  18.560  36.930  1.00  0.00            
ATOM    170  C2  DF0     2      17.340  18.980  36.880  1.00  0.00            
ATOM    171  O1  DF0     2      18.010  18.980  37.940  1.00  0.00            
ATOM    172  O2  DF0     2      17.590  19.680  35.790  1.00  0.00            
ATOM    173  C3  DF0     2      18.870  20.320  35.690  1.00  0.00            
ATOM    174  C4  DF0     2      19.910  19.320  35.160  1.00  0.00            
ATOM    175  C5  DF0     2      20.820  20.090  34.200  1.00  0.00            
ATOM    176  C6  DF0     2      21.690  20.930  35.150  1.00  0.00            
ATOM    177  C7  DF0     2      19.750  21.010  33.500  1.00  0.00            
ATOM    178  C8  DF0     2      18.920  20.380  32.340  1.00  0.00            
ATOM    179  C9  DF0     2      19.820  19.640  31.320  1.00  0.00            
ATOM    180  O3  DF0     2      20.390  20.570  30.450  1.00  0.00            
ATOM    181  C10 DF0     2      20.770  18.610  32.040  1.00  0.00            
ATOM    182  C11 DF0     2      21.330  17.470  31.080  1.00  0.00            
ATOM    183  C12 DF0     2      22.290  17.980  29.920  1.00  0.00            
ATOM    184  C13 DF0     2      20.240  16.720  30.280  1.00  0.00            
ATOM    185  C14 DF0     2      20.720  15.320  29.610  1.00  0.00            
ATOM    186  C15 DF0     2      21.380  14.450  30.620  1.00  0.00            
ATOM    187  O4  DF0     2      21.730  13.200  30.040  1.00  0.00            
ATOM    188  C16 DF0     2      22.620  15.150  31.240  1.00  0.00            
ATOM    189  C17 DF0     2      23.480  14.160  32.080  1.00  0.00            
ATOM    190  C18 DF0     2      22.120  16.450  31.950  1.00  0.00            
ATOM    191  C19 DF0     2      23.160  17.170  32.860  1.00  0.00            
ATOM    192  C20 DF0     2      22.470  18.160  33.870  1.00  0.00            
ATOM    193  C21 DF0     2      21.680  19.280  33.130  1.00  0.00            
ATOM    194  C22 DF0     2      22.650  20.280  32.550  1.00  0.00            
ATOM    195  C23 DF0     2      18.770  21.410  34.650  1.00  0.00            
ATOM    196  C24 DF0     2      17.980  22.530  34.730  1.00  0.00            
ATOM    197  C25 DF0     2      17.830  23.570  33.620  1.00  0.00            
ATOM    198  C26 DF0     2      16.580  23.460  32.740  1.00  0.00            
ATOM    199  C27 DF0     2      15.190  23.600  33.360  1.00  0.00            
ATOM    200  C28 DF0     2      14.430  22.620  33.850  1.00  0.00            
ATOM    201  C29 DF0     2      13.160  22.810  34.540  1.00  0.00            
ATOM    202  C30 DF0     2      14.870  21.150  33.910  1.00  0.00            
ATOM    203  C31 DF0     2      17.170  22.760  36.030  1.00  0.00            
ATOM    204  O5  DF0     2      17.360  22.360  37.140  1.00  0.00            
ATOM    205  O6  DF0     2      16.260  23.720  35.870  1.00  0.00            
ATOM    206  H1  DF0     2      15.840  17.470  36.900  1.00  0.00            
ATOM    207  H2  DF0     2      15.460  18.850  37.890  1.00  0.00            
ATOM    208  H3  DF0     2      15.320  18.970  36.100  1.00  0.00            
ATOM    209  H4  DF0     2      19.220  20.730  36.640  1.00  0.00            
ATOM    210  H5  DF0     2      19.340  18.460  34.780  1.00  0.00            
ATOM    211  H6  DF0     2      20.360  18.910  36.070  1.00  0.00            
ATOM    212  H7  DF0     2      22.100  21.810  34.640  1.00  0.00            
ATOM    213  H8  DF0     2      21.280  21.230  36.120  1.00  0.00            
ATOM    214  H9  DF0     2      22.570  20.340  35.450  1.00  0.00            
ATOM    215  H10 DF0     2      20.310  21.880  33.130  1.00  0.00            
ATOM    216  H11 DF0     2      18.270  21.090  31.830  1.00  0.00            
ATOM    217  H12 DF0     2      18.230  19.630  32.750  1.00  0.00            
ATOM    218  H13 DF0     2      19.190  19.000  30.680  1.00  0.00            
ATOM    219  H14 DF0     2      21.030  20.050  29.940  1.00  0.00            
ATOM    220  H15 DF0     2      20.020  18.060  32.630  1.00  0.00            
ATOM    221  H16 DF0     2      23.360  17.820  30.120  1.00  0.00            
ATOM    222  H17 DF0     2      22.130  17.550  28.920  1.00  0.00            
ATOM    223  H18 DF0     2      22.200  19.050  29.660  1.00  0.00            
ATOM    224  H19 DF0     2      19.900  17.360  29.450  1.00  0.00            
ATOM    225  H20 DF0     2      19.400  16.540  30.970  1.00  0.00            
ATOM    226  H21 DF0     2      21.340  15.470  28.710  1.00  0.00            
ATOM    227  H22 DF0     2      19.790  14.860  29.250  1.00  0.00            
ATOM    228  H23 DF0     2      20.710  14.150  31.440  1.00  0.00            
ATOM    229  H24 DF0     2      22.550  13.400  29.550  1.00  0.00            
ATOM    230  H25 DF0     2      23.310  15.440  30.440  1.00  0.00            
ATOM    231  H26 DF0     2      23.620  13.240  31.500  1.00  0.00            
ATOM    232  H27 DF0     2      24.470  14.610  32.250  1.00  0.00            
ATOM    233  H28 DF0     2      22.960  13.910  33.010  1.00  0.00            
ATOM    234  H29 DF0     2      21.340  16.050  32.610  1.00  0.00            
ATOM    235  H30 DF0     2      24.050  17.530  32.320  1.00  0.00            
ATOM    236  H31 DF0     2      23.610  16.380  33.470  1.00  0.00            
ATOM    237  H32 DF0     2      23.240  18.580  34.520  1.00  0.00            
ATOM    238  H33 DF0     2      21.800  17.640  34.570  1.00  0.00            
ATOM    239  H34 DF0     2      22.140  21.150  32.130  1.00  0.00            
ATOM    240  H35 DF0     2      23.430  20.600  33.250  1.00  0.00            
ATOM    241  H36 DF0     2      23.260  19.820  31.760  1.00  0.00            
ATOM    242  H37 DF0     2      18.700  23.490  32.950  1.00  0.00            
ATOM    243  H38 DF0     2      17.830  24.550  34.110  1.00  0.00            
ATOM    244  H39 DF0     2      16.660  22.520  32.180  1.00  0.00            
ATOM    245  H40 DF0     2      16.530  24.190  31.920  1.00  0.00            
ATOM    246  H41 DF0     2      14.890  24.630  33.530  1.00  0.00            
ATOM    247  H42 DF0     2      13.380  22.670  35.610  1.00  0.00            
ATOM    248  H43 DF0     2      12.840  23.860  34.410  1.00  0.00            
ATOM    249  H44 DF0     2      12.320  22.190  34.220  1.00  0.00            
ATOM    250  H45 DF0     2      14.850  20.760  34.930  1.00  0.00            
ATOM    251  H46 DF0     2      14.160  20.530  33.350  1.00  0.00            
ATOM    252  H47 DF0     2      15.750  20.860  33.320  1.00  0.00            
ATOM    253  H48 DF0     2      16.250  23.980  34.930  1.00  0.00            
TER
ENDMDL
MODEL        1
ATOM      1  H1  GCD     1      17.700  13.080  29.460  1.00  0.00            
ATOM      2  O1  GCD     1      18.370  13.260  28.790  1.00  0.00            
ATOM      3  C1  GCD     1      19.730  13.290  29.370  1.00  0.00            
ATOM      4  H2  GCD     1      19.620  13.790  30.340  1.00  0.00            
ATOM      5  H3  GCD     1      20.020  12.250  29.580  1.00  0.00            
ATOM      6  C2  GCD     1      20.860  13.950  28.500  1.00  0.00            
ATOM      7  H4  GCD     1      21.760  13.940  29.130  1.00  0.00            
ATOM      8  C3  GCD     1      20.550  15.340  27.920  1.00  0.00            
ATOM      9  H5  GCD     1      19.610  15.410  27.370  1.00  0.00            
ATOM     10  C4  GCD     1      21.480  15.880  26.820  1.00  0.00            
ATOM     11  H6  GCD     1      22.470  16.110  27.240  1.00  0.00            
ATOM     12  O2  GCD     1      20.880  17.000  26.220  1.00  0.00            
ATOM     13  H7  GCD     1      21.340  17.140  25.390  1.00  0.00            
ATOM     14  C5  GCD     1      21.620  14.780  25.820  1.00  0.00            
ATOM     15  H8  GCD     1      20.650  14.690  25.330  1.00  0.00            
ATOM     16  O3  GCD     1      22.560  15.070  24.840  1.00  0.00            
ATOM     17  H9  GCD     1      23.390  15.190  25.310  1.00  0.00            
ATOM     18  C6  GCD     1      22.070  13.440  26.470  1.00  0.00            
ATOM     19  O4  GCD     1      21.070  13.070  27.460  1.00  0.00            
ATOM     20  H10 GCD     1      22.130  12.650  25.720  1.00  0.00            
ATOM     21  O5  GCD     1      23.370  13.570  27.090  1.00  0.00            
ATOM     22  C7  GCD     1      24.480  12.800  26.590  1.00  0.00            
ATOM     23  H11 GCD     1      24.230  12.260  25.670  1.00  0.00            
ATOM     24  C8  GCD     1      25.660  13.790  26.380  1.00  0.00            
ATOM     25  H12 GCD     1      25.900  14.380  27.280  1.00  0.00            
ATOM     26  O6  GCD     1      25.300  14.730  25.390  1.00  0.00            
ATOM     27  H13 GCD     1      26.090  15.130  25.010  1.00  0.00            
ATOM     28  C9  GCD     1      26.870  12.920  25.940  1.00  0.00            
ATOM     29  H14 GCD     1      26.500  12.420  25.040  1.00  0.00            
ATOM     30  O7  GCD     1      28.010  13.740  25.680  1.00  0.00            
ATOM     31  H15 GCD     1      27.790  14.400  25.010  1.00  0.00            
ATOM     32  C10 GCD     1      27.190  11.820  26.980  1.00  0.00            
ATOM     33  H16 GCD     1      27.920  11.090  26.610  1.00  0.00            
ATOM     34  O8  GCD     1      26.010  11.020  27.170  1.00  0.00            
ATOM     35  C11 GCD     1      24.890  11.730  27.620  1.00  0.00            
ATOM     36  H17 GCD     1      25.200  12.220  28.560  1.00  0.00            
ATOM     37  C12 GCD     1      23.890  10.620  27.920  1.00  0.00            
ATOM     38  H18 GCD     1      23.090  11.050  28.530  1.00  0.00            
ATOM     39  H19 GCD     1      24.460   9.770  28.330  1.00  0.00            
ATOM     40  O9  GCD     1      23.220  10.220  26.760  1.00  0.00            
ATOM     41  H20 GCD     1      23.800  10.040  26.010  1.00  0.00            
ATOM     42  O10 GCD     1      27.610  12.310  28.200  1.00  0.00            
ATOM     43  C13 GCD     1      28.730  11.680  28.780  1.00  0.00            
ATOM     44  H21 GCD     1      28.950  10.670  28.410  1.00  0.00            
ATOM     45  C14 GCD     1      29.930  12.590  28.560  1.00  0.00            
ATOM     46  H22 GCD     1      29.660  13.620  28.840  1.00  0.00            
ATOM     47  O11 GCD     1      30.390  12.520  27.220  1.00  0.00            
ATOM     48  H23 GCD     1      29.950  13.210  26.700  1.00  0.00            
ATOM     49  C15 GCD     1      31.030  12.320  29.530  1.00  0.00            
ATOM     50  H24 GCD     1      31.360  11.310  29.260  1.00  0.00            
ATOM     51  O12 GCD     1      32.060  13.280  29.300  1.00  0.00            
ATOM     52  H25 GCD     1      32.320  13.180  28.380  1.00  0.00            
ATOM     53  C16 GCD     1      30.540  12.170  30.920  1.00  0.00            
ATOM     54  H26 GCD     1      31.410  11.830  31.490  1.00  0.00            
ATOM     55  O13 GCD     1      29.480  11.300  30.980  1.00  0.00            
ATOM     56  C17 GCD     1      28.310  11.710  30.260  1.00  0.00            
ATOM     57  H27 GCD     1      28.080  12.750  30.520  1.00  0.00            
ATOM     58  C18 GCD     1      27.150  10.850  30.670  1.00  0.00            
ATOM     59  H28 GCD     1      27.450   9.820  30.430  1.00  0.00            
ATOM     60  H29 GCD     1      26.220  11.070  30.130  1.00  0.00            
ATOM     61  O14 GCD     1      26.860  10.910  32.070  1.00  0.00            
ATOM     62  H30 GCD     1      26.010  11.340  32.230  1.00  0.00            
ATOM     63  O15 GCD     1      30.160  13.420  31.490  1.00  0.00            
ATOM     64  C19 GCD     1      30.790  13.880  32.660  1.00  0.00            
ATOM     65  H31 GCD     1      31.500  13.080  32.890  1.00  0.00            
ATOM     66  C20 GCD     1      31.670  15.060  32.330  1.00  0.00            
ATOM     67  H32 GCD     1      31.090  15.870  31.860  1.00  0.00            
ATOM     68  O16 GCD     1      32.790  14.750  31.470  1.00  0.00            
ATOM     69  H33 GCD     1      32.460  14.000  30.970  1.00  0.00            
ATOM     70  C21 GCD     1      32.140  15.740  33.650  1.00  0.00            
ATOM     71  H34 GCD     1      32.680  15.020  34.270  1.00  0.00            
ATOM     72  O17 GCD     1      33.180  16.800  33.420  1.00  0.00            
ATOM     73  H35 GCD     1      32.890  17.380  32.710  1.00  0.00            
ATOM     74  C22 GCD     1      30.870  16.160  34.420  1.00  0.00            
ATOM     75  H36 GCD     1      31.270  16.510  35.370  1.00  0.00            
ATOM     76  O18 GCD     1      30.160  14.970  34.770  1.00  0.00            
ATOM     77  C23 GCD     1      29.730  14.130  33.750  1.00  0.00            
ATOM     78  H37 GCD     1      28.920  14.710  33.310  1.00  0.00            
ATOM     79  C24 GCD     1      29.200  12.860  34.340  1.00  0.00            
ATOM     80  H38 GCD     1      29.030  12.130  33.540  1.00  0.00            
ATOM     81  H39 GCD     1      28.210  13.080  34.770  1.00  0.00            
ATOM     82  O19 GCD     1      30.160  12.370  35.290  1.00  0.00            
ATOM     83  H40 GCD     1      30.390  13.150  35.810  1.00  0.00            
ATOM     84  O20 GCD     1      29.990  17.090  33.870  1.00  0.00            
ATOM     85  C25 GCD     1      30.440  18.440  34.110  1.00  0.00            
ATOM     86  H41 GCD     1      31.420  18.420  34.620  1.00  0.00            
ATOM     87  C26 GCD     1      30.650  19.190  32.810  1.00  0.00            
ATOM     88  H42 GCD     1      29.760  19.150  32.170  1.00  0.00            
ATOM     89  O21 GCD     1      31.850  18.680  32.130  1.00  0.00            
ATOM     90  H43 GCD     1      31.760  19.000  31.230  1.00  0.00            
ATOM     91  C27 GCD     1      30.910  20.690  33.100  1.00  0.00            
ATOM     92  H44 GCD     1      31.810  20.840  33.710  1.00  0.00            
ATOM     93  O22 GCD     1      30.990  21.440  31.920  1.00  0.00            
ATOM     94  H45 GCD     1      30.080  21.450  31.610  1.00  0.00            
ATOM     95  C28 GCD     1      29.710  21.180  33.960  1.00  0.00            
ATOM     96  H46 GCD     1      29.800  22.250  34.170  1.00  0.00            
ATOM     97  O23 GCD     1      29.610  20.450  35.160  1.00  0.00            
ATOM     98  C29 GCD     1      29.370  19.090  34.890  1.00  0.00            
ATOM     99  H47 GCD     1      28.370  18.940  34.460  1.00  0.00            
ATOM    100  C30 GCD     1      29.290  18.600  36.390  1.00  0.00            
ATOM    101  H48 GCD     1      28.950  17.560  36.270  1.00  0.00            
ATOM    102  H49 GCD     1      28.460  19.120  36.870  1.00  0.00            
ATOM    103  O24 GCD     1      30.560  18.630  37.040  1.00  0.00            
ATOM    104  H50 GCD     1      30.810  19.550  37.130  1.00  0.00            
ATOM    105  O25 GCD     1      28.520  21.110  33.290  1.00  0.00            
ATOM    106  C31 GCD     1      27.910  22.400  32.940  1.00  0.00            
ATOM    107  H51 GCD     1      28.560  23.280  33.020  1.00  0.00            
ATOM    108  C32 GCD     1      27.490  22.430  31.500  1.00  0.00            
ATOM    109  H52 GCD     1      26.880  21.550  31.240  1.00  0.00            
ATOM    110  O26 GCD     1      28.690  22.460  30.690  1.00  0.00            
ATOM    111  H53 GCD     1      28.630  23.110  29.980  1.00  0.00            
ATOM    112  C33 GCD     1      26.580  23.650  31.170  1.00  0.00            
ATOM    113  H54 GCD     1      27.160  24.550  31.430  1.00  0.00            
ATOM    114  O27 GCD     1      26.350  23.700  29.740  1.00  0.00            
ATOM    115  H55 GCD     1      25.440  23.880  29.500  1.00  0.00            
ATOM    116  C34 GCD     1      25.370  23.690  32.060  1.00  0.00            
ATOM    117  H56 GCD     1      24.830  24.630  31.970  1.00  0.00            
ATOM    118  O28 GCD     1      25.880  23.720  33.390  1.00  0.00            
ATOM    119  C35 GCD     1      26.630  22.640  33.860  1.00  0.00            
ATOM    120  H57 GCD     1      25.970  21.760  33.830  1.00  0.00            
ATOM    121  C36 GCD     1      26.890  22.710  35.340  1.00  0.00            
ATOM    122  H58 GCD     1      27.230  21.750  35.760  1.00  0.00            
ATOM    123  H59 GCD     1      25.940  22.920  35.840  1.00  0.00            
ATOM    124  O29 GCD     1      27.710  23.770  35.620  1.00  0.00            
ATOM    125  H60 GCD     1      27.740  24.530  35.020  1.00  0.00            
ATOM    126  O30 GCD     1      24.550  22.540  31.860  1.00  0.00            
ATOM    127  C37 GCD     1      23.120  22.800  32.120  1.00  0.00            
ATOM    128  H61 GCD     1      23.020  23.780  32.590  1.00  0.00            
ATOM    129  C38 GCD     1      22.430  22.850  30.740  1.00  0.00            
ATOM    130  H62 GCD     1      22.700  21.960  30.160  1.00  0.00            
ATOM    131  O31 GCD     1      22.980  24.010  29.980  1.00  0.00            
ATOM    132  H63 GCD     1      22.990  23.680  29.080  1.00  0.00            
ATOM    133  C39 GCD     1      20.890  22.810  30.750  1.00  0.00            
ATOM    134  H64 GCD     1      20.570  23.690  31.320  1.00  0.00            
ATOM    135  O32 GCD     1      20.380  22.890  29.390  1.00  0.00            
ATOM    136  H65 GCD     1      19.670  23.540  29.380  1.00  0.00            
ATOM    137  C40 GCD     1      20.470  21.560  31.580  1.00  0.00            
ATOM    138  H66 GCD     1      19.390  21.590  31.710  1.00  0.00            
ATOM    139  O33 GCD     1      21.070  21.620  32.910  1.00  0.00            
ATOM    140  C41 GCD     1      22.520  21.710  32.980  1.00  0.00            
ATOM    141  H67 GCD     1      22.980  20.870  32.460  1.00  0.00            
ATOM    142  C42 GCD     1      22.780  21.820  34.510  1.00  0.00            
ATOM    143  H68 GCD     1      23.870  21.840  34.600  1.00  0.00            
ATOM    144  H69 GCD     1      22.460  20.920  35.050  1.00  0.00            
ATOM    145  O34 GCD     1      22.160  22.940  35.150  1.00  0.00            
ATOM    146  H70 GCD     1      22.120  22.850  36.110  1.00  0.00            
ATOM    147  O35 GCD     1      20.900  20.370  30.960  1.00  0.00            
ATOM    148  C43 GCD     1      19.930  19.370  30.700  1.00  0.00            
ATOM    149  H71 GCD     1      18.960  19.700  31.090  1.00  0.00            
ATOM    150  C44 GCD     1      19.780  19.220  29.150  1.00  0.00            
ATOM    151  H72 GCD     1      20.710  19.030  28.590  1.00  0.00            
ATOM    152  O36 GCD     1      19.140  20.450  28.690  1.00  0.00            
ATOM    153  H73 GCD     1      19.630  21.190  29.060  1.00  0.00            
ATOM    154  C45 GCD     1      18.810  18.060  28.900  1.00  0.00            
ATOM    155  H74 GCD     1      17.850  18.330  29.370  1.00  0.00            
ATOM    156  O37 GCD     1      18.630  17.810  27.490  1.00  0.00            
ATOM    157  H75 GCD     1      19.510  17.720  27.110  1.00  0.00            
ATOM    158  C46 GCD     1      19.370  16.760  29.560  1.00  0.00            
ATOM    159  H76 GCD     1      18.620  15.970  29.450  1.00  0.00            
ATOM    160  O38 GCD     1      20.570  16.330  28.940  1.00  0.00            
ATOM    161  O39 GCD     1      19.510  16.990  30.910  1.00  0.00            
ATOM    162  C47 GCD     1      20.430  18.010  31.300  1.00  0.00            
ATOM    163  H77 GCD     1      21.450  17.700  31.030  1.00  0.00            
ATOM    164  C48 GCD     1      20.460  18.130  32.840  1.00  0.00            
ATOM    165  H78 GCD     1      19.410  18.250  33.140  1.00  0.00            
ATOM    166  H79 GCD     1      20.940  19.100  33.050  1.00  0.00            
ATOM    167  O40 GCD     1      21.030  17.050  33.570  1.00  0.00            
ATOM    168  H80 GCD     1      20.470  16.270  33.530  1.00  0.00            
ATOM    169  C1  DF0     2      22.100  13.140  31.870  1.00  0.00            
ATOM    170  C2  DF0     2      23.550  13.230  31.360  1.00  0.00            
ATOM    171  O1  DF0     2      24.220  12.270  30.980  1.00  0.00            
ATOM    172  O2  DF0     2      24.030  14.380  31.790  1.00  0.00            
ATOM    173  C3  DF0     2      25.440  14.600  31.790  1.00  0.00            
ATOM    174  C4  DF0     2      25.750  15.230  30.400  1.00  0.00            
ATOM    175  C5  DF0     2      26.570  16.570  30.710  1.00  0.00            
ATOM    176  C6  DF0     2      27.990  16.140  31.080  1.00  0.00            
ATOM    177  C7  DF0     2      25.870  16.980  32.060  1.00  0.00            
ATOM    178  C8  DF0     2      24.440  17.630  31.720  1.00  0.00            
ATOM    179  C9  DF0     2      24.410  18.780  30.700  1.00  0.00            
ATOM    180  O3  DF0     2      24.980  19.900  31.440  1.00  0.00            
ATOM    181  C10 DF0     2      25.080  18.320  29.370  1.00  0.00            
ATOM    182  C11 DF0     2      24.770  19.150  28.000  1.00  0.00            
ATOM    183  C12 DF0     2      25.460  20.520  28.080  1.00  0.00            
ATOM    184  C13 DF0     2      23.230  19.370  27.870  1.00  0.00            
ATOM    185  C14 DF0     2      22.740  19.910  26.510  1.00  0.00            
ATOM    186  C15 DF0     2      23.300  19.110  25.330  1.00  0.00            
ATOM    187  O4  DF0     2      22.840  19.820  24.120  1.00  0.00            
ATOM    188  C16 DF0     2      24.840  18.830  25.420  1.00  0.00            
ATOM    189  C17 DF0     2      25.210  18.040  24.100  1.00  0.00            
ATOM    190  C18 DF0     2      25.230  18.210  26.820  1.00  0.00            
ATOM    191  C19 DF0     2      26.720  17.750  26.890  1.00  0.00            
ATOM    192  C20 DF0     2      27.020  16.940  28.190  1.00  0.00            
ATOM    193  C21 DF0     2      26.560  17.630  29.530  1.00  0.00            
ATOM    194  C22 DF0     2      27.610  18.720  29.880  1.00  0.00            
ATOM    195  C23 DF0     2      25.730  15.700  32.850  1.00  0.00            
ATOM    196  C24 DF0     2      25.780  15.480  34.200  1.00  0.00            
ATOM    197  C25 DF0     2      26.160  16.610  35.140  1.00  0.00            
ATOM    198  C26 DF0     2      24.890  17.330  35.790  1.00  0.00            
ATOM    199  C27 DF0     2      24.000  16.550  36.620  1.00  0.00            
ATOM    200  C28 DF0     2      23.810  16.630  37.970  1.00  0.00            
ATOM    201  C29 DF0     2      22.780  15.720  38.680  1.00  0.00            
ATOM    202  C30 DF0     2      24.510  17.550  38.960  1.00  0.00            
ATOM    203  C31 DF0     2      25.570  14.130  34.800  1.00  0.00            
ATOM    204  O5  DF0     2      25.320  13.090  34.210  1.00  0.00            
ATOM    205  O6  DF0     2      25.440  14.040  36.080  1.00  0.00            
ATOM    206  H1  DF0     2      22.060  12.650  32.850  1.00  0.00            
ATOM    207  H2  DF0     2      21.630  14.140  31.900  1.00  0.00            
ATOM    208  H3  DF0     2      21.590  12.570  31.080  1.00  0.00            
ATOM    209  H4  DF0     2      25.980  13.710  32.130  1.00  0.00            
ATOM    210  H5  DF0     2      24.820  15.530  29.910  1.00  0.00            
ATOM    211  H6  DF0     2      26.280  14.520  29.760  1.00  0.00            
ATOM    212  H7  DF0     2      28.030  15.220  31.670  1.00  0.00            
ATOM    213  H8  DF0     2      28.470  15.790  30.160  1.00  0.00            
ATOM    214  H9  DF0     2      28.540  16.950  31.570  1.00  0.00            
ATOM    215  H10 DF0     2      26.420  17.810  32.510  1.00  0.00            
ATOM    216  H11 DF0     2      23.870  17.910  32.610  1.00  0.00            
ATOM    217  H12 DF0     2      23.770  16.850  31.320  1.00  0.00            
ATOM    218  H13 DF0     2      23.320  18.920  30.700  1.00  0.00            
ATOM    219  H14 DF0     2      24.550  20.720  31.150  1.00  0.00            
ATOM    220  H15 DF0     2      24.490  17.410  29.180  1.00  0.00            
ATOM    221  H16 DF0     2      26.520  20.420  27.820  1.00  0.00            
ATOM    222  H17 DF0     2      25.120  21.240  27.330  1.00  0.00            
ATOM    223  H18 DF0     2      25.470  20.910  29.110  1.00  0.00            
ATOM    224  H19 DF0     2      22.960  20.050  28.690  1.00  0.00            
ATOM    225  H20 DF0     2      22.700  18.430  28.080  1.00  0.00            
ATOM    226  H21 DF0     2      23.090  20.940  26.390  1.00  0.00            
ATOM    227  H22 DF0     2      21.650  19.950  26.550  1.00  0.00            
ATOM    228  H23 DF0     2      22.730  18.170  25.290  1.00  0.00            
ATOM    229  H24 DF0     2      22.910  19.090  23.490  1.00  0.00            
ATOM    230  H25 DF0     2      25.340  19.800  25.340  1.00  0.00            
ATOM    231  H26 DF0     2      24.810  18.600  23.240  1.00  0.00            
ATOM    232  H27 DF0     2      26.290  17.990  23.920  1.00  0.00            
ATOM    233  H28 DF0     2      24.700  17.070  24.130  1.00  0.00            
ATOM    234  H29 DF0     2      24.690  17.260  26.960  1.00  0.00            
ATOM    235  H30 DF0     2      27.370  18.630  26.910  1.00  0.00            
ATOM    236  H31 DF0     2      27.070  17.070  26.100  1.00  0.00            
ATOM    237  H32 DF0     2      28.100  16.720  28.170  1.00  0.00            
ATOM    238  H33 DF0     2      26.450  16.020  28.030  1.00  0.00            
ATOM    239  H34 DF0     2      27.680  19.550  29.180  1.00  0.00            
ATOM    240  H35 DF0     2      27.430  19.230  30.830  1.00  0.00            
ATOM    241  H36 DF0     2      28.640  18.340  29.800  1.00  0.00            
ATOM    242  H37 DF0     2      26.810  17.350  34.650  1.00  0.00            
ATOM    243  H38 DF0     2      26.840  16.200  35.900  1.00  0.00            
ATOM    244  H39 DF0     2      24.290  17.650  34.940  1.00  0.00            
ATOM    245  H40 DF0     2      25.220  18.230  36.320  1.00  0.00            
ATOM    246  H41 DF0     2      23.230  15.950  36.150  1.00  0.00            
ATOM    247  H42 DF0     2      23.310  15.240  39.500  1.00  0.00            
ATOM    248  H43 DF0     2      21.950  16.310  39.080  1.00  0.00            
ATOM    249  H44 DF0     2      22.510  14.930  37.960  1.00  0.00            
ATOM    250  H45 DF0     2      25.270  17.080  39.600  1.00  0.00            
ATOM    251  H46 DF0     2      25.110  18.260  38.370  1.00  0.00            
ATOM    252  H47 DF0     2      23.800  18.200  39.490  1.00  0.00            
ATOM    253  H48 DF0     2      25.220  14.900  36.470  1.00  0.00            
TER
ENDMDL
MODEL        1
ATOM      1  H1  GCD     1      18.640  13.340  30.920  1.00  0.00            
ATOM      2  O1  GCD     1      19.040  13.770  30.150  1.00  0.00            
ATOM      3  C1  GCD     1      18.730  12.890  29.020  1.00  0.00            
ATOM      4  H2  GCD     1      17.690  12.540  29.110  1.00  0.00            
ATOM      5  H3  GCD     1      18.850  13.540  28.150  1.00  0.00            
ATOM      6  C2  GCD     1      19.600  11.650  28.890  1.00  0.00            
ATOM      7  H4  GCD     1      20.660  11.960  28.920  1.00  0.00            
ATOM      8  C3  GCD     1      19.340  10.870  27.620  1.00  0.00            
ATOM      9  H5  GCD     1      18.290  10.570  27.520  1.00  0.00            
ATOM     10  C4  GCD     1      20.060   9.570  27.650  1.00  0.00            
ATOM     11  H6  GCD     1      21.120   9.860  27.620  1.00  0.00            
ATOM     12  O2  GCD     1      19.770   8.880  26.410  1.00  0.00            
ATOM     13  H7  GCD     1      19.940   9.580  25.770  1.00  0.00            
ATOM     14  C5  GCD     1      19.730   8.730  28.920  1.00  0.00            
ATOM     15  H8  GCD     1      18.660   8.510  28.860  1.00  0.00            
ATOM     16  O3  GCD     1      20.500   7.500  28.830  1.00  0.00            
ATOM     17  H9  GCD     1      20.080   6.870  28.240  1.00  0.00            
ATOM     18  C6  GCD     1      19.990   9.590  30.160  1.00  0.00            
ATOM     19  O4  GCD     1      19.220  10.770  29.960  1.00  0.00            
ATOM     20  H10 GCD     1      19.570   9.000  30.980  1.00  0.00            
ATOM     21  O5  GCD     1      21.390   9.770  30.400  1.00  0.00            
ATOM     22  C7  GCD     1      21.720   9.490  31.720  1.00  0.00            
ATOM     23  H11 GCD     1      20.880   9.370  32.410  1.00  0.00            
ATOM     24  C8  GCD     1      22.500   8.300  31.720  1.00  0.00            
ATOM     25  H12 GCD     1      23.330   8.370  31.020  1.00  0.00            
ATOM     26  O6  GCD     1      21.660   7.190  31.270  1.00  0.00            
ATOM     27  H13 GCD     1      21.350   7.350  30.370  1.00  0.00            
ATOM     28  C9  GCD     1      23.050   8.050  33.080  1.00  0.00            
ATOM     29  H14 GCD     1      22.280   8.170  33.860  1.00  0.00            
ATOM     30  O7  GCD     1      23.890   6.860  33.280  1.00  0.00            
ATOM     31  H15 GCD     1      24.690   7.080  32.790  1.00  0.00            
ATOM     32  C10 GCD     1      24.060   9.200  33.350  1.00  0.00            
ATOM     33  H16 GCD     1      24.420   9.030  34.370  1.00  0.00            
ATOM     34  O8  GCD     1      23.300  10.460  33.440  1.00  0.00            
ATOM     35  C11 GCD     1      22.550  10.710  32.230  1.00  0.00            
ATOM     36  H17 GCD     1      23.220  10.860  31.370  1.00  0.00            
ATOM     37  C12 GCD     1      21.740  12.010  32.560  1.00  0.00            
ATOM     38  H18 GCD     1      21.200  12.350  31.670  1.00  0.00            
ATOM     39  H19 GCD     1      22.510  12.710  32.890  1.00  0.00            
ATOM     40  O9  GCD     1      20.750  11.800  33.620  1.00  0.00            
ATOM     41  H20 GCD     1      21.280  11.490  34.360  1.00  0.00            
ATOM     42  O10 GCD     1      25.140   9.260  32.430  1.00  0.00            
ATOM     43  C13 GCD     1      26.440   9.320  33.000  1.00  0.00            
ATOM     44  H21 GCD     1      26.460   9.210  34.090  1.00  0.00            
ATOM     45  C14 GCD     1      27.410   8.290  32.400  1.00  0.00            
ATOM     46  H22 GCD     1      27.460   8.350  31.300  1.00  0.00            
ATOM     47  O11 GCD     1      26.980   6.980  32.800  1.00  0.00            
ATOM     48  H23 GCD     1      26.990   6.940  33.760  1.00  0.00            
ATOM     49  C15 GCD     1      28.820   8.560  32.980  1.00  0.00            
ATOM     50  H24 GCD     1      28.860   8.300  34.050  1.00  0.00            
ATOM     51  O12 GCD     1      29.810   7.730  32.300  1.00  0.00            
ATOM     52  H25 GCD     1      29.830   7.970  31.370  1.00  0.00            
ATOM     53  C16 GCD     1      29.220   9.970  32.750  1.00  0.00            
ATOM     54  H26 GCD     1      30.170  10.100  33.260  1.00  0.00            
ATOM     55  O13 GCD     1      28.310  10.870  33.270  1.00  0.00            
ATOM     56  C17 GCD     1      27.010  10.790  32.830  1.00  0.00            
ATOM     57  H27 GCD     1      26.960  11.070  31.770  1.00  0.00            
ATOM     58  C18 GCD     1      26.180  11.800  33.530  1.00  0.00            
ATOM     59  H28 GCD     1      25.150  11.810  33.130  1.00  0.00            
ATOM     60  H29 GCD     1      26.740  12.730  33.350  1.00  0.00            
ATOM     61  O14 GCD     1      26.220  11.660  34.940  1.00  0.00            
ATOM     62  H30 GCD     1      27.050  11.370  35.340  1.00  0.00            
ATOM     63  O15 GCD     1      29.280  10.260  31.360  1.00  0.00            
ATOM     64  C19 GCD     1      30.540  10.430  30.760  1.00  0.00            
ATOM     65  H31 GCD     1      31.390  10.010  31.320  1.00  0.00            
ATOM     66  C20 GCD     1      30.570   9.870  29.340  1.00  0.00            
ATOM     67  H32 GCD     1      29.700  10.320  28.850  1.00  0.00            
ATOM     68  O16 GCD     1      30.370   8.470  29.340  1.00  0.00            
ATOM     69  H33 GCD     1      30.800   8.170  28.540  1.00  0.00            
ATOM     70  C21 GCD     1      31.810  10.190  28.500  1.00  0.00            
ATOM     71  H34 GCD     1      32.630   9.740  29.060  1.00  0.00            
ATOM     72  O17 GCD     1      31.800   9.620  27.190  1.00  0.00            
ATOM     73  H35 GCD     1      31.320  10.180  26.570  1.00  0.00            
ATOM     74  C22 GCD     1      31.990  11.670  28.530  1.00  0.00            
ATOM     75  H36 GCD     1      32.940  11.940  28.060  1.00  0.00            
ATOM     76  O18 GCD     1      31.970  12.070  29.920  1.00  0.00            
ATOM     77  C23 GCD     1      30.750  11.940  30.630  1.00  0.00            
ATOM     78  H37 GCD     1      29.900  12.370  30.100  1.00  0.00            
ATOM     79  C24 GCD     1      30.970  12.680  31.900  1.00  0.00            
ATOM     80  H38 GCD     1      31.840  12.230  32.390  1.00  0.00            
ATOM     81  H39 GCD     1      30.080  12.610  32.540  1.00  0.00            
ATOM     82  O19 GCD     1      31.230  14.130  31.790  1.00  0.00            
ATOM     83  H40 GCD     1      31.950  14.260  31.170  1.00  0.00            
ATOM     84  O20 GCD     1      30.930  12.350  27.810  1.00  0.00            
ATOM     85  C25 GCD     1      31.310  12.980  26.580  1.00  0.00            
ATOM     86  H41 GCD     1      32.370  12.940  26.300  1.00  0.00            
ATOM     87  C26 GCD     1      30.510  12.470  25.420  1.00  0.00            
ATOM     88  H42 GCD     1      29.480  12.560  25.770  1.00  0.00            
ATOM     89  O21 GCD     1      30.900  11.100  25.150  1.00  0.00            
ATOM     90  H43 GCD     1      30.290  10.840  24.460  1.00  0.00            
ATOM     91  C27 GCD     1      30.590  13.270  24.160  1.00  0.00            
ATOM     92  H44 GCD     1      31.560  13.040  23.700  1.00  0.00            
ATOM     93  O22 GCD     1      29.520  12.920  23.210  1.00  0.00            
ATOM     94  H45 GCD     1      29.610  13.600  22.530  1.00  0.00            
ATOM     95  C28 GCD     1      30.530  14.780  24.440  1.00  0.00            
ATOM     96  H46 GCD     1      30.710  15.330  23.510  1.00  0.00            
ATOM     97  O23 GCD     1      31.450  15.100  25.460  1.00  0.00            
ATOM     98  C29 GCD     1      31.110  14.520  26.700  1.00  0.00            
ATOM     99  H47 GCD     1      30.080  14.790  26.980  1.00  0.00            
ATOM    100  C30 GCD     1      31.990  15.250  27.770  1.00  0.00            
ATOM    101  H48 GCD     1      31.590  14.960  28.760  1.00  0.00            
ATOM    102  H49 GCD     1      31.860  16.340  27.690  1.00  0.00            
ATOM    103  O24 GCD     1      33.390  14.850  27.680  1.00  0.00            
ATOM    104  H50 GCD     1      33.540  15.000  26.740  1.00  0.00            
ATOM    105  O25 GCD     1      29.160  15.150  24.850  1.00  0.00            
ATOM    106  C31 GCD     1      28.600  16.390  24.270  1.00  0.00            
ATOM    107  H51 GCD     1      29.430  17.000  23.870  1.00  0.00            
ATOM    108  C32 GCD     1      27.790  16.130  23.040  1.00  0.00            
ATOM    109  H52 GCD     1      26.990  15.410  23.230  1.00  0.00            
ATOM    110  O26 GCD     1      28.620  15.640  21.960  1.00  0.00            
ATOM    111  H53 GCD     1      28.180  15.510  21.110  1.00  0.00            
ATOM    112  C33 GCD     1      27.150  17.480  22.590  1.00  0.00            
ATOM    113  H54 GCD     1      27.830  18.340  22.570  1.00  0.00            
ATOM    114  O27 GCD     1      26.530  17.510  21.360  1.00  0.00            
ATOM    115  H55 GCD     1      25.780  16.910  21.450  1.00  0.00            
ATOM    116  C34 GCD     1      26.180  17.940  23.650  1.00  0.00            
ATOM    117  H56 GCD     1      25.630  18.860  23.440  1.00  0.00            
ATOM    118  O28 GCD     1      27.010  18.250  24.770  1.00  0.00            
ATOM    119  C35 GCD     1      27.780  17.120  25.310  1.00  0.00            
ATOM    120  H57 GCD     1      27.070  16.460  25.830  1.00  0.00            
ATOM    121  C36 GCD     1      28.610  17.670  26.380  1.00  0.00            
ATOM    122  H58 GCD     1      29.030  16.910  27.040  1.00  0.00            
ATOM    123  H59 GCD     1      27.930  18.310  26.960  1.00  0.00            
ATOM    124  O29 GCD     1      29.640  18.560  25.900  1.00  0.00            
ATOM    125  H60 GCD     1      29.230  18.950  25.120  1.00  0.00            
ATOM    126  O30 GCD     1      25.210  16.960  23.970  1.00  0.00            
ATOM    127  C37 GCD     1      23.860  17.280  23.620  1.00  0.00            
ATOM    128  H61 GCD     1      23.740  18.150  22.960  1.00  0.00            
ATOM    129  C38 GCD     1      23.380  16.190  22.670  1.00  0.00            
ATOM    130  H62 GCD     1      23.480  15.240  23.210  1.00  0.00            
ATOM    131  O31 GCD     1      24.230  16.150  21.450  1.00  0.00            
ATOM    132  H63 GCD     1      24.040  15.280  21.090  1.00  0.00            
ATOM    133  C39 GCD     1      21.910  16.330  22.290  1.00  0.00            
ATOM    134  H64 GCD     1      21.750  17.310  21.820  1.00  0.00            
ATOM    135  O32 GCD     1      21.460  15.300  21.430  1.00  0.00            
ATOM    136  H65 GCD     1      21.660  14.480  21.900  1.00  0.00            
ATOM    137  C40 GCD     1      21.110  16.380  23.610  1.00  0.00            
ATOM    138  H66 GCD     1      20.060  16.610  23.420  1.00  0.00            
ATOM    139  O33 GCD     1      21.600  17.480  24.400  1.00  0.00            
ATOM    140  C41 GCD     1      22.960  17.350  24.860  1.00  0.00            
ATOM    141  H67 GCD     1      23.080  16.420  25.430  1.00  0.00            
ATOM    142  C42 GCD     1      23.340  18.550  25.700  1.00  0.00            
ATOM    143  H68 GCD     1      23.500  19.420  25.050  1.00  0.00            
ATOM    144  H69 GCD     1      24.280  18.420  26.250  1.00  0.00            
ATOM    145  O34 GCD     1      22.290  18.880  26.600  1.00  0.00            
ATOM    146  H70 GCD     1      21.500  18.780  26.050  1.00  0.00            
ATOM    147  O35 GCD     1      21.230  15.200  24.430  1.00  0.00            
ATOM    148  C43 GCD     1      20.190  14.330  24.290  1.00  0.00            
ATOM    149  H71 GCD     1      19.560  14.560  23.410  1.00  0.00            
ATOM    150  C44 GCD     1      20.870  13.030  23.970  1.00  0.00            
ATOM    151  H72 GCD     1      21.710  12.980  24.680  1.00  0.00            
ATOM    152  O36 GCD     1      21.390  12.950  22.630  1.00  0.00            
ATOM    153  H73 GCD     1      21.900  12.150  22.460  1.00  0.00            
ATOM    154  C45 GCD     1      19.800  11.940  24.130  1.00  0.00            
ATOM    155  H74 GCD     1      19.120  12.190  23.300  1.00  0.00            
ATOM    156  O37 GCD     1      20.310  10.620  23.820  1.00  0.00            
ATOM    157  H75 GCD     1      20.370  10.570  22.860  1.00  0.00            
ATOM    158  C46 GCD     1      19.050  11.930  25.460  1.00  0.00            
ATOM    159  H76 GCD     1      18.210  11.230  25.420  1.00  0.00            
ATOM    160  O38 GCD     1      19.900  11.530  26.480  1.00  0.00            
ATOM    161  O39 GCD     1      18.540  13.140  25.690  1.00  0.00            
ATOM    162  C47 GCD     1      19.420  14.270  25.640  1.00  0.00            
ATOM    163  H77 GCD     1      20.180  14.090  26.400  1.00  0.00            
ATOM    164  C48 GCD     1      18.590  15.530  25.930  1.00  0.00            
ATOM    165  H78 GCD     1      19.190  16.440  25.900  1.00  0.00            
ATOM    166  H79 GCD     1      18.300  15.490  26.990  1.00  0.00            
ATOM    167  O40 GCD     1      17.480  15.720  25.100  1.00  0.00            
ATOM    168  H80 GCD     1      17.180  16.630  25.200  1.00  0.00            
ATOM    169  C1  DF0     2      28.300  15.300  31.470  1.00  0.00            
ATOM    170  C2  DF0     2      28.230  15.190  30.020  1.00  0.00            
ATOM    171  O1  DF0     2      28.910  15.860  29.280  1.00  0.00            
ATOM    172  O2  DF0     2      27.080  14.550  29.680  1.00  0.00            
ATOM    173  C3  DF0     2      26.580  14.880  28.340  1.00  0.00            
ATOM    174  C4  DF0     2      26.950  13.730  27.430  1.00  0.00            
ATOM    175  C5  DF0     2      25.530  13.190  26.930  1.00  0.00            
ATOM    176  C6  DF0     2      25.180  14.170  25.720  1.00  0.00            
ATOM    177  C7  DF0     2      24.540  13.580  28.000  1.00  0.00            
ATOM    178  C8  DF0     2      24.570  12.570  29.150  1.00  0.00            
ATOM    179  C9  DF0     2      24.490  11.050  28.780  1.00  0.00            
ATOM    180  O3  DF0     2      23.130  10.820  28.420  1.00  0.00            
ATOM    181  C10 DF0     2      25.510  10.690  27.700  1.00  0.00            
ATOM    182  C11 DF0     2      25.800   9.120  27.430  1.00  0.00            
ATOM    183  C12 DF0     2      24.520   8.400  26.890  1.00  0.00            
ATOM    184  C13 DF0     2      26.180   8.430  28.760  1.00  0.00            
ATOM    185  C14 DF0     2      26.720   6.960  28.610  1.00  0.00            
ATOM    186  C15 DF0     2      27.890   7.030  27.640  1.00  0.00            
ATOM    187  O4  DF0     2      28.310   5.660  27.430  1.00  0.00            
ATOM    188  C16 DF0     2      27.560   7.730  26.280  1.00  0.00            
ATOM    189  C17 DF0     2      28.870   7.600  25.420  1.00  0.00            
ATOM    190  C18 DF0     2      27.050   9.150  26.540  1.00  0.00            
ATOM    191  C19 DF0     2      26.810   9.860  25.160  1.00  0.00            
ATOM    192  C20 DF0     2      26.590  11.310  25.400  1.00  0.00            
ATOM    193  C21 DF0     2      25.410  11.660  26.440  1.00  0.00            
ATOM    194  C22 DF0     2      24.120  11.400  25.540  1.00  0.00            
ATOM    195  C23 DF0     2      25.030  14.910  28.550  1.00  0.00            
ATOM    196  C24 DF0     2      24.300  16.050  28.790  1.00  0.00            
ATOM    197  C25 DF0     2      22.790  16.090  28.710  1.00  0.00            
ATOM    198  C26 DF0     2      22.020  15.660  29.940  1.00  0.00            
ATOM    199  C27 DF0     2      22.270  16.540  31.140  1.00  0.00            
ATOM    200  C28 DF0     2      23.120  16.340  32.130  1.00  0.00            
ATOM    201  C29 DF0     2      23.240  17.260  33.250  1.00  0.00            
ATOM    202  C30 DF0     2      24.040  15.140  32.190  1.00  0.00            
ATOM    203  C31 DF0     2      24.950  17.330  29.260  1.00  0.00            
ATOM    204  O5  DF0     2      26.120  17.450  29.490  1.00  0.00            
ATOM    205  O6  DF0     2      24.230  18.430  29.320  1.00  0.00            
ATOM    206  H1  DF0     2      28.910  16.170  31.770  1.00  0.00            
ATOM    207  H2  DF0     2      27.300  15.450  31.880  1.00  0.00            
ATOM    208  H3  DF0     2      28.790  14.390  31.830  1.00  0.00            
ATOM    209  H4  DF0     2      26.960  15.860  28.000  1.00  0.00            
ATOM    210  H5  DF0     2      27.500  13.000  28.030  1.00  0.00            
ATOM    211  H6  DF0     2      27.520  14.060  26.550  1.00  0.00            
ATOM    212  H7  DF0     2      25.820  14.010  24.850  1.00  0.00            
ATOM    213  H8  DF0     2      24.130  14.110  25.420  1.00  0.00            
ATOM    214  H9  DF0     2      25.410  15.230  25.900  1.00  0.00            
ATOM    215  H10 DF0     2      23.540  13.680  27.570  1.00  0.00            
ATOM    216  H11 DF0     2      23.730  12.640  29.850  1.00  0.00            
ATOM    217  H12 DF0     2      25.470  12.660  29.780  1.00  0.00            
ATOM    218  H13 DF0     2      24.670  10.340  29.600  1.00  0.00            
ATOM    219  H14 DF0     2      22.640  10.290  29.080  1.00  0.00            
ATOM    220  H15 DF0     2      26.430  10.960  28.240  1.00  0.00            
ATOM    221  H16 DF0     2      24.690   7.320  26.930  1.00  0.00            
ATOM    222  H17 DF0     2      23.660   8.620  27.540  1.00  0.00            
ATOM    223  H18 DF0     2      24.080   8.820  25.980  1.00  0.00            
ATOM    224  H19 DF0     2      25.260   8.300  29.340  1.00  0.00            
ATOM    225  H20 DF0     2      26.910   8.910  29.420  1.00  0.00            
ATOM    226  H21 DF0     2      25.900   6.250  28.410  1.00  0.00            
ATOM    227  H22 DF0     2      27.120   6.670  29.590  1.00  0.00            
ATOM    228  H23 DF0     2      28.690   7.670  28.040  1.00  0.00            
ATOM    229  H24 DF0     2      29.280   5.640  27.450  1.00  0.00            
ATOM    230  H25 DF0     2      26.670   7.220  25.900  1.00  0.00            
ATOM    231  H26 DF0     2      29.170   6.550  25.500  1.00  0.00            
ATOM    232  H27 DF0     2      28.750   7.750  24.340  1.00  0.00            
ATOM    233  H28 DF0     2      29.740   8.140  25.800  1.00  0.00            
ATOM    234  H29 DF0     2      27.820   9.730  27.060  1.00  0.00            
ATOM    235  H30 DF0     2      25.980   9.400  24.590  1.00  0.00            
ATOM    236  H31 DF0     2      27.710   9.860  24.530  1.00  0.00            
ATOM    237  H32 DF0     2      26.310  11.810  24.470  1.00  0.00            
ATOM    238  H33 DF0     2      27.490  11.760  25.840  1.00  0.00            
ATOM    239  H34 DF0     2      24.190  10.690  24.710  1.00  0.00            
ATOM    240  H35 DF0     2      23.260  11.010  26.100  1.00  0.00            
ATOM    241  H36 DF0     2      23.780  12.260  24.970  1.00  0.00            
ATOM    242  H37 DF0     2      22.500  15.400  27.910  1.00  0.00            
ATOM    243  H38 DF0     2      22.410  17.090  28.500  1.00  0.00            
ATOM    244  H39 DF0     2      22.080  14.580  30.120  1.00  0.00            
ATOM    245  H40 DF0     2      20.960  15.770  29.680  1.00  0.00            
ATOM    246  H41 DF0     2      21.810  17.530  31.070  1.00  0.00            
ATOM    247  H42 DF0     2      24.000  18.030  33.070  1.00  0.00            
ATOM    248  H43 DF0     2      22.270  17.740  33.420  1.00  0.00            
ATOM    249  H44 DF0     2      23.380  16.710  34.190  1.00  0.00            
ATOM    250  H45 DF0     2      24.090  14.770  31.160  1.00  0.00            
ATOM    251  H46 DF0     2      25.060  15.430  32.470  1.00  0.00            
ATOM    252  H47 DF0     2      23.790  14.360  32.920  1.00  0.00            
ATOM    253  H48 DF0     2      24.940  19.070  29.480  1.00  0.00            
TER
ENDMDL
MODEL        1
ATOM      1  H1  GCD     1      19.610   9.560  33.150  1.00  0.00            
ATOM      2  O1  GCD     1      19.610  10.460  32.800  1.00  0.00            
ATOM      3  C1  GCD     1      19.560  10.380  31.440  1.00  0.00            
ATOM      4  H2  GCD     1      18.550  10.010  31.200  1.00  0.00            
ATOM      5  H3  GCD     1      19.560  11.410  31.050  1.00  0.00            
ATOM      6  C2  GCD     1      20.690   9.470  31.000  1.00  0.00            
ATOM      7  H4  GCD     1      21.610   9.980  31.330  1.00  0.00            
ATOM      8  C3  GCD     1      20.700   9.280  29.490  1.00  0.00            
ATOM      9  H5  GCD     1      19.750   8.910  29.090  1.00  0.00            
ATOM     10  C4  GCD     1      21.720   8.150  29.080  1.00  0.00            
ATOM     11  H6  GCD     1      22.720   8.560  29.220  1.00  0.00            
ATOM     12  O2  GCD     1      21.630   7.720  27.720  1.00  0.00            
ATOM     13  H7  GCD     1      21.570   8.480  27.140  1.00  0.00            
ATOM     14  C5  GCD     1      21.750   6.940  29.970  1.00  0.00            
ATOM     15  H8  GCD     1      20.850   6.380  29.660  1.00  0.00            
ATOM     16  O3  GCD     1      22.830   6.100  29.740  1.00  0.00            
ATOM     17  H9  GCD     1      23.120   6.190  28.830  1.00  0.00            
ATOM     18  C6  GCD     1      21.610   7.330  31.460  1.00  0.00            
ATOM     19  O4  GCD     1      20.500   8.210  31.610  1.00  0.00            
ATOM     20  H10 GCD     1      21.240   6.500  32.070  1.00  0.00            
ATOM     21  O5  GCD     1      22.850   7.870  31.900  1.00  0.00            
ATOM     22  C7  GCD     1      23.360   7.320  33.070  1.00  0.00            
ATOM     23  H11 GCD     1      22.610   6.880  33.740  1.00  0.00            
ATOM     24  C8  GCD     1      24.420   6.320  32.780  1.00  0.00            
ATOM     25  H12 GCD     1      25.160   6.870  32.200  1.00  0.00            
ATOM     26  O6  GCD     1      23.760   5.220  32.170  1.00  0.00            
ATOM     27  H13 GCD     1      23.350   5.570  31.370  1.00  0.00            
ATOM     28  C9  GCD     1      25.060   5.880  34.090  1.00  0.00            
ATOM     29  H14 GCD     1      24.220   5.650  34.760  1.00  0.00            
ATOM     30  O7  GCD     1      25.970   4.780  34.010  1.00  0.00            
ATOM     31  H15 GCD     1      26.810   5.090  33.660  1.00  0.00            
ATOM     32  C10 GCD     1      25.730   7.070  34.680  1.00  0.00            
ATOM     33  H16 GCD     1      26.120   6.810  35.670  1.00  0.00            
ATOM     34  O8  GCD     1      24.840   8.100  34.870  1.00  0.00            
ATOM     35  C11 GCD     1      23.970   8.540  33.850  1.00  0.00            
ATOM     36  H17 GCD     1      24.520   9.190  33.150  1.00  0.00            
ATOM     37  C12 GCD     1      22.880   9.410  34.460  1.00  0.00            
ATOM     38  H18 GCD     1      22.220   9.820  33.680  1.00  0.00            
ATOM     39  H19 GCD     1      23.370  10.340  34.790  1.00  0.00            
ATOM     40  O9  GCD     1      21.990   8.740  35.350  1.00  0.00            
ATOM     41  H20 GCD     1      22.530   8.340  36.040  1.00  0.00            
ATOM     42  O10 GCD     1      26.700   7.440  33.730  1.00  0.00            
ATOM     43  C13 GCD     1      28.010   7.380  34.260  1.00  0.00            
ATOM     44  H21 GCD     1      28.070   6.810  35.200  1.00  0.00            
ATOM     45  C14 GCD     1      28.860   6.570  33.200  1.00  0.00            
ATOM     46  H22 GCD     1      28.700   7.050  32.230  1.00  0.00            
ATOM     47  O11 GCD     1      28.380   5.240  33.220  1.00  0.00            
ATOM     48  H23 GCD     1      28.830   4.770  32.520  1.00  0.00            
ATOM     49  C15 GCD     1      30.370   6.580  33.610  1.00  0.00            
ATOM     50  H24 GCD     1      30.340   6.060  34.570  1.00  0.00            
ATOM     51  O12 GCD     1      31.240   5.720  32.790  1.00  0.00            
ATOM     52  H25 GCD     1      31.400   6.150  31.940  1.00  0.00            
ATOM     53  C16 GCD     1      30.880   7.960  33.740  1.00  0.00            
ATOM     54  H26 GCD     1      31.900   8.010  34.130  1.00  0.00            
ATOM     55  O13 GCD     1      30.030   8.660  34.620  1.00  0.00            
ATOM     56  C17 GCD     1      28.640   8.800  34.370  1.00  0.00            
ATOM     57  H27 GCD     1      28.380   9.280  33.420  1.00  0.00            
ATOM     58  C18 GCD     1      28.000   9.640  35.510  1.00  0.00            
ATOM     59  H28 GCD     1      27.050   9.970  35.070  1.00  0.00            
ATOM     60  H29 GCD     1      28.510  10.570  35.770  1.00  0.00            
ATOM     61  O14 GCD     1      27.810   8.870  36.670  1.00  0.00            
ATOM     62  H30 GCD     1      28.530   9.050  37.290  1.00  0.00            
ATOM     63  O15 GCD     1      30.860   8.600  32.460  1.00  0.00            
ATOM     64  C19 GCD     1      32.150   8.770  31.850  1.00  0.00            
ATOM     65  H31 GCD     1      32.900   8.090  32.260  1.00  0.00            
ATOM     66  C20 GCD     1      31.930   8.470  30.420  1.00  0.00            
ATOM     67  H32 GCD     1      31.180   9.190  30.060  1.00  0.00            
ATOM     68  O16 GCD     1      31.620   7.060  30.340  1.00  0.00            
ATOM     69  H33 GCD     1      31.830   6.750  29.450  1.00  0.00            
ATOM     70  C21 GCD     1      33.190   8.810  29.680  1.00  0.00            
ATOM     71  H34 GCD     1      33.980   8.140  30.040  1.00  0.00            
ATOM     72  O17 GCD     1      32.940   8.440  28.290  1.00  0.00            
ATOM     73  H35 GCD     1      32.710   9.310  27.950  1.00  0.00            
ATOM     74  C22 GCD     1      33.630  10.270  29.860  1.00  0.00            
ATOM     75  H36 GCD     1      34.560  10.460  29.320  1.00  0.00            
ATOM     76  O18 GCD     1      33.740  10.520  31.250  1.00  0.00            
ATOM     77  C23 GCD     1      32.570  10.230  32.040  1.00  0.00            
ATOM     78  H37 GCD     1      31.750  10.930  31.840  1.00  0.00            
ATOM     79  C24 GCD     1      32.910  10.520  33.510  1.00  0.00            
ATOM     80  H38 GCD     1      33.570   9.770  33.970  1.00  0.00            
ATOM     81  H39 GCD     1      32.010  10.360  34.120  1.00  0.00            
ATOM     82  O19 GCD     1      33.470  11.820  33.630  1.00  0.00            
ATOM     83  H40 GCD     1      34.230  11.850  33.030  1.00  0.00            
ATOM     84  O20 GCD     1      32.500  11.070  29.410  1.00  0.00            
ATOM     85  C25 GCD     1      32.770  12.080  28.420  1.00  0.00            
ATOM     86  H41 GCD     1      33.790  12.210  28.040  1.00  0.00            
ATOM     87  C26 GCD     1      31.960  11.790  27.130  1.00  0.00            
ATOM     88  H42 GCD     1      30.910  11.830  27.440  1.00  0.00            
ATOM     89  O21 GCD     1      32.200  10.520  26.590  1.00  0.00            
ATOM     90  H43 GCD     1      32.250  10.620  25.630  1.00  0.00            
ATOM     91  C27 GCD     1      32.340  13.020  26.160  1.00  0.00            
ATOM     92  H44 GCD     1      33.420  13.080  26.000  1.00  0.00            
ATOM     93  O22 GCD     1      31.610  12.970  24.950  1.00  0.00            
ATOM     94  H45 GCD     1      31.710  12.110  24.540  1.00  0.00            
ATOM     95  C28 GCD     1      32.000  14.410  26.820  1.00  0.00            
ATOM     96  H46 GCD     1      32.310  15.320  26.300  1.00  0.00            
ATOM     97  O23 GCD     1      32.630  14.450  28.140  1.00  0.00            
ATOM     98  C29 GCD     1      32.320  13.420  29.050  1.00  0.00            
ATOM     99  H47 GCD     1      31.250  13.380  29.290  1.00  0.00            
ATOM    100  C30 GCD     1      33.160  13.670  30.270  1.00  0.00            
ATOM    101  H48 GCD     1      32.850  12.860  30.940  1.00  0.00            
ATOM    102  H49 GCD     1      32.870  14.670  30.610  1.00  0.00            
ATOM    103  O24 GCD     1      34.540  13.610  30.050  1.00  0.00            
ATOM    104  H50 GCD     1      34.770  13.090  30.830  1.00  0.00            
ATOM    105  O25 GCD     1      30.610  14.510  27.120  1.00  0.00            
ATOM    106  C31 GCD     1      29.960  15.750  26.730  1.00  0.00            
ATOM    107  H51 GCD     1      30.790  16.460  26.660  1.00  0.00            
ATOM    108  C32 GCD     1      29.250  15.630  25.330  1.00  0.00            
ATOM    109  H52 GCD     1      28.580  14.780  25.520  1.00  0.00            
ATOM    110  O26 GCD     1      30.240  15.310  24.380  1.00  0.00            
ATOM    111  H53 GCD     1      30.660  14.480  24.630  1.00  0.00            
ATOM    112  C33 GCD     1      28.420  16.910  25.040  1.00  0.00            
ATOM    113  H54 GCD     1      29.230  17.630  24.840  1.00  0.00            
ATOM    114  O27 GCD     1      27.600  16.840  23.850  1.00  0.00            
ATOM    115  H55 GCD     1      26.890  16.220  24.040  1.00  0.00            
ATOM    116  C34 GCD     1      27.540  17.240  26.190  1.00  0.00            
ATOM    117  H56 GCD     1      27.070  18.210  25.990  1.00  0.00            
ATOM    118  O28 GCD     1      28.370  17.330  27.320  1.00  0.00            
ATOM    119  C35 GCD     1      29.040  16.230  27.830  1.00  0.00            
ATOM    120  H57 GCD     1      28.250  15.480  28.010  1.00  0.00            
ATOM    121  C36 GCD     1      29.690  16.620  29.160  1.00  0.00            
ATOM    122  H58 GCD     1      30.230  15.810  29.660  1.00  0.00            
ATOM    123  H59 GCD     1      28.860  16.970  29.790  1.00  0.00            
ATOM    124  O29 GCD     1      30.660  17.680  29.110  1.00  0.00            
ATOM    125  H60 GCD     1      30.690  18.230  28.310  1.00  0.00            
ATOM    126  O30 GCD     1      26.540  16.280  26.380  1.00  0.00            
ATOM    127  C37 GCD     1      25.150  16.630  26.450  1.00  0.00            
ATOM    128  H61 GCD     1      25.140  17.650  26.020  1.00  0.00            
ATOM    129  C38 GCD     1      24.440  15.650  25.570  1.00  0.00            
ATOM    130  H62 GCD     1      24.590  14.650  25.980  1.00  0.00            
ATOM    131  O31 GCD     1      24.840  15.750  24.270  1.00  0.00            
ATOM    132  H63 GCD     1      24.290  15.140  23.760  1.00  0.00            
ATOM    133  C39 GCD     1      22.940  15.920  25.530  1.00  0.00            
ATOM    134  H64 GCD     1      22.950  16.930  25.110  1.00  0.00            
ATOM    135  O32 GCD     1      22.180  15.000  24.700  1.00  0.00            
ATOM    136  H65 GCD     1      22.250  14.140  25.120  1.00  0.00            
ATOM    137  C40 GCD     1      22.470  15.820  27.010  1.00  0.00            
ATOM    138  H66 GCD     1      21.410  16.040  27.160  1.00  0.00            
ATOM    139  O33 GCD     1      23.130  16.770  27.810  1.00  0.00            
ATOM    140  C41 GCD     1      24.590  16.560  27.830  1.00  0.00            
ATOM    141  H67 GCD     1      24.740  15.510  28.120  1.00  0.00            
ATOM    142  C42 GCD     1      25.270  17.590  28.780  1.00  0.00            
ATOM    143  H68 GCD     1      25.040  18.560  28.330  1.00  0.00            
ATOM    144  H69 GCD     1      26.360  17.430  28.810  1.00  0.00            
ATOM    145  O34 GCD     1      24.630  17.540  30.040  1.00  0.00            
ATOM    146  H70 GCD     1      23.700  17.390  29.820  1.00  0.00            
ATOM    147  O35 GCD     1      22.760  14.550  27.460  1.00  0.00            
ATOM    148  C43 GCD     1      21.700  13.600  27.410  1.00  0.00            
ATOM    149  H71 GCD     1      20.840  13.920  26.800  1.00  0.00            
ATOM    150  C44 GCD     1      22.070  12.280  26.680  1.00  0.00            
ATOM    151  H72 GCD     1      22.840  11.850  27.330  1.00  0.00            
ATOM    152  O36 GCD     1      22.400  12.470  25.340  1.00  0.00            
ATOM    153  H73 GCD     1      22.890  11.720  24.970  1.00  0.00            
ATOM    154  C45 GCD     1      20.860  11.260  26.640  1.00  0.00            
ATOM    155  H74 GCD     1      20.130  11.760  25.990  1.00  0.00            
ATOM    156  O37 GCD     1      21.070   9.960  26.070  1.00  0.00            
ATOM    157  H75 GCD     1      21.060   9.870  25.110  1.00  0.00            
ATOM    158  C46 GCD     1      20.270  11.130  28.030  1.00  0.00            
ATOM    159  H76 GCD     1      19.270  10.700  28.010  1.00  0.00            
ATOM    160  O38 GCD     1      21.200  10.370  28.770  1.00  0.00            
ATOM    161  O39 GCD     1      20.080  12.360  28.670  1.00  0.00            
ATOM    162  C47 GCD     1      21.170  13.290  28.800  1.00  0.00            
ATOM    163  H77 GCD     1      21.970  12.820  29.380  1.00  0.00            
ATOM    164  C48 GCD     1      20.700  14.540  29.650  1.00  0.00            
ATOM    165  H78 GCD     1      21.510  15.080  30.150  1.00  0.00            
ATOM    166  H79 GCD     1      20.060  14.160  30.450  1.00  0.00            
ATOM    167  O40 GCD     1      19.960  15.570  28.870  1.00  0.00            
ATOM    168  H80 GCD     1      19.110  15.180  28.620  1.00  0.00            
ATOM    169  C1  DF0     2      30.230  12.720  33.770  1.00  0.00            
ATOM    170  C2  DF0     2      29.980  13.240  32.400  1.00  0.00            
ATOM    171  O1  DF0     2      30.750  13.950  31.810  1.00  0.00            
ATOM    172  O2  DF0     2      28.650  13.100  32.160  1.00  0.00            
ATOM    173  C3  DF0     2      27.980  13.590  31.010  1.00  0.00            
ATOM    174  C4  DF0     2      28.310  12.710  29.810  1.00  0.00            
ATOM    175  C5  DF0     2      26.870  12.270  29.300  1.00  0.00            
ATOM    176  C6  DF0     2      26.300  13.480  28.440  1.00  0.00            
ATOM    177  C7  DF0     2      25.990  12.230  30.540  1.00  0.00            
ATOM    178  C8  DF0     2      26.210  11.040  31.510  1.00  0.00            
ATOM    179  C9  DF0     2      26.230   9.610  30.740  1.00  0.00            
ATOM    180  O3  DF0     2      24.860   9.350  30.510  1.00  0.00            
ATOM    181  C10 DF0     2      27.090   9.640  29.410  1.00  0.00            
ATOM    182  C11 DF0     2      27.430   8.260  28.760  1.00  0.00            
ATOM    183  C12 DF0     2      26.200   7.450  28.250  1.00  0.00            
ATOM    184  C13 DF0     2      28.170   7.360  29.770  1.00  0.00            
ATOM    185  C14 DF0     2      28.720   6.010  29.200  1.00  0.00            
ATOM    186  C15 DF0     2      29.560   6.230  27.890  1.00  0.00            
ATOM    187  O4  DF0     2      29.850   4.980  27.320  1.00  0.00            
ATOM    188  C16 DF0     2      28.940   7.150  26.850  1.00  0.00            
ATOM    189  C17 DF0     2      30.080   7.500  25.790  1.00  0.00            
ATOM    190  C18 DF0     2      28.410   8.500  27.560  1.00  0.00            
ATOM    191  C19 DF0     2      27.830   9.610  26.640  1.00  0.00            
ATOM    192  C20 DF0     2      27.860  10.960  27.360  1.00  0.00            
ATOM    193  C21 DF0     2      26.830  10.900  28.500  1.00  0.00            
ATOM    194  C22 DF0     2      25.360  10.790  27.830  1.00  0.00            
ATOM    195  C23 DF0     2      26.430  13.490  31.310  1.00  0.00            
ATOM    196  C24 DF0     2      25.690  14.450  32.010  1.00  0.00            
ATOM    197  C25 DF0     2      24.100  14.400  32.060  1.00  0.00            
ATOM    198  C26 DF0     2      23.690  13.430  33.140  1.00  0.00            
ATOM    199  C27 DF0     2      23.900  14.130  34.460  1.00  0.00            
ATOM    200  C28 DF0     2      24.820  14.000  35.400  1.00  0.00            
ATOM    201  C29 DF0     2      24.910  14.750  36.610  1.00  0.00            
ATOM    202  C30 DF0     2      26.020  13.060  35.190  1.00  0.00            
ATOM    203  C31 DF0     2      26.450  15.630  32.660  1.00  0.00            
ATOM    204  O5  DF0     2      27.570  15.970  32.410  1.00  0.00            
ATOM    205  O6  DF0     2      25.700  16.460  33.300  1.00  0.00            
ATOM    206  H1  DF0     2      29.930  11.670  33.830  1.00  0.00            
ATOM    207  H2  DF0     2      31.310  12.830  33.960  1.00  0.00            
ATOM    208  H3  DF0     2      29.610  13.410  34.350  1.00  0.00            
ATOM    209  H4  DF0     2      28.290  14.600  30.720  1.00  0.00            
ATOM    210  H5  DF0     2      28.870  11.820  30.140  1.00  0.00            
ATOM    211  H6  DF0     2      28.920  13.240  29.070  1.00  0.00            
ATOM    212  H7  DF0     2      25.210  13.430  28.310  1.00  0.00            
ATOM    213  H8  DF0     2      26.570  14.440  28.890  1.00  0.00            
ATOM    214  H9  DF0     2      26.760  13.440  27.450  1.00  0.00            
ATOM    215  H10 DF0     2      24.970  12.470  30.210  1.00  0.00            
ATOM    216  H11 DF0     2      25.570  11.020  32.400  1.00  0.00            
ATOM    217  H12 DF0     2      27.240  11.190  31.860  1.00  0.00            
ATOM    218  H13 DF0     2      26.730   8.890  31.400  1.00  0.00            
ATOM    219  H14 DF0     2      24.590   8.430  30.660  1.00  0.00            
ATOM    220  H15 DF0     2      28.050   9.980  29.800  1.00  0.00            
ATOM    221  H16 DF0     2      25.730   7.900  27.360  1.00  0.00            
ATOM    222  H17 DF0     2      26.450   6.440  27.920  1.00  0.00            
ATOM    223  H18 DF0     2      25.440   7.310  29.020  1.00  0.00            
ATOM    224  H19 DF0     2      27.330   7.100  30.430  1.00  0.00            
ATOM    225  H20 DF0     2      28.990   7.900  30.270  1.00  0.00            
ATOM    226  H21 DF0     2      27.840   5.410  28.950  1.00  0.00            
ATOM    227  H22 DF0     2      29.410   5.540  29.910  1.00  0.00            
ATOM    228  H23 DF0     2      30.450   6.770  28.230  1.00  0.00            
ATOM    229  H24 DF0     2      30.680   4.800  27.790  1.00  0.00            
ATOM    230  H25 DF0     2      28.190   6.660  26.230  1.00  0.00            
ATOM    231  H26 DF0     2      30.330   6.580  25.250  1.00  0.00            
ATOM    232  H27 DF0     2      29.800   8.230  25.020  1.00  0.00            
ATOM    233  H28 DF0     2      30.940   7.900  26.350  1.00  0.00            
ATOM    234  H29 DF0     2      29.350   8.920  27.950  1.00  0.00            
ATOM    235  H30 DF0     2      26.900   9.380  26.120  1.00  0.00            
ATOM    236  H31 DF0     2      28.530   9.840  25.820  1.00  0.00            
ATOM    237  H32 DF0     2      27.550  11.770  26.690  1.00  0.00            
ATOM    238  H33 DF0     2      28.840  11.140  27.820  1.00  0.00            
ATOM    239  H34 DF0     2      25.230  11.480  26.990  1.00  0.00            
ATOM    240  H35 DF0     2      25.300   9.790  27.390  1.00  0.00            
ATOM    241  H36 DF0     2      24.540  10.890  28.560  1.00  0.00            
ATOM    242  H37 DF0     2      23.680  14.180  31.070  1.00  0.00            
ATOM    243  H38 DF0     2      23.650  15.370  32.290  1.00  0.00            
ATOM    244  H39 DF0     2      24.250  12.490  33.040  1.00  0.00            
ATOM    245  H40 DF0     2      22.620  13.230  33.050  1.00  0.00            
ATOM    246  H41 DF0     2      23.130  14.880  34.610  1.00  0.00            
ATOM    247  H42 DF0     2      25.950  15.050  36.730  1.00  0.00            
ATOM    248  H43 DF0     2      24.270  15.650  36.540  1.00  0.00            
ATOM    249  H44 DF0     2      24.580  14.160  37.470  1.00  0.00            
ATOM    250  H45 DF0     2      26.950  13.630  35.270  1.00  0.00            
ATOM    251  H46 DF0     2      26.060  12.130  35.770  1.00  0.00            
ATOM    252  H47 DF0     2      26.030  12.780  34.130  1.00  0.00            
ATOM    253  H48 DF0     2      26.380  17.110  33.540  1.00  0.00            
TER
ENDMDL
MODEL        1
ATOM      1  H1  GCD     1      15.960  16.230  38.910  1.00  0.00            
ATOM      2  O1  GCD     1      16.810  16.030  39.320  1.00  0.00            
ATOM      3  C1  GCD     1      17.640  17.280  39.190  1.00  0.00            
ATOM      4  H2  GCD     1      17.180  17.840  38.360  1.00  0.00            
ATOM      5  H3  GCD     1      17.410  17.910  40.060  1.00  0.00            
ATOM      6  C2  GCD     1      19.130  16.950  38.990  1.00  0.00            
ATOM      7  H4  GCD     1      19.630  17.900  38.800  1.00  0.00            
ATOM      8  C3  GCD     1      19.460  15.880  37.920  1.00  0.00            
ATOM      9  H5  GCD     1      18.970  14.970  38.260  1.00  0.00            
ATOM     10  C4  GCD     1      21.000  15.690  37.850  1.00  0.00            
ATOM     11  H6  GCD     1      21.310  16.670  37.480  1.00  0.00            
ATOM     12  O2  GCD     1      21.220  14.600  37.000  1.00  0.00            
ATOM     13  H7  GCD     1      22.140  14.300  37.010  1.00  0.00            
ATOM     14  C5  GCD     1      21.600  15.490  39.280  1.00  0.00            
ATOM     15  H8  GCD     1      21.400  14.480  39.650  1.00  0.00            
ATOM     16  O3  GCD     1      23.040  15.590  39.400  1.00  0.00            
ATOM     17  H9  GCD     1      23.370  14.840  38.890  1.00  0.00            
ATOM     18  C6  GCD     1      21.030  16.390  40.380  1.00  0.00            
ATOM     19  O4  GCD     1      19.640  16.480  40.260  1.00  0.00            
ATOM     20  H10 GCD     1      21.240  16.030  41.380  1.00  0.00            
ATOM     21  O5  GCD     1      21.460  17.720  40.400  1.00  0.00            
ATOM     22  C7  GCD     1      22.700  18.100  41.010  1.00  0.00            
ATOM     23  H11 GCD     1      23.310  17.230  41.280  1.00  0.00            
ATOM     24  C8  GCD     1      23.500  18.900  39.930  1.00  0.00            
ATOM     25  H12 GCD     1      22.860  19.710  39.550  1.00  0.00            
ATOM     26  O6  GCD     1      23.830  18.120  38.790  1.00  0.00            
ATOM     27  H13 GCD     1      23.530  17.210  38.930  1.00  0.00            
ATOM     28  C9  GCD     1      24.740  19.480  40.560  1.00  0.00            
ATOM     29  H14 GCD     1      25.360  18.660  40.930  1.00  0.00            
ATOM     30  O7  GCD     1      25.470  20.240  39.580  1.00  0.00            
ATOM     31  H15 GCD     1      25.670  19.540  38.950  1.00  0.00            
ATOM     32  C10 GCD     1      24.480  20.320  41.830  1.00  0.00            
ATOM     33  H16 GCD     1      25.480  20.480  42.260  1.00  0.00            
ATOM     34  O8  GCD     1      23.770  19.440  42.680  1.00  0.00            
ATOM     35  C11 GCD     1      22.450  19.040  42.230  1.00  0.00            
ATOM     36  H17 GCD     1      21.920  19.980  42.040  1.00  0.00            
ATOM     37  C12 GCD     1      21.690  18.380  43.320  1.00  0.00            
ATOM     38  H18 GCD     1      22.020  18.750  44.300  1.00  0.00            
ATOM     39  H19 GCD     1      21.970  17.320  43.360  1.00  0.00            
ATOM     40  O9  GCD     1      20.290  18.580  43.170  1.00  0.00            
ATOM     41  H20 GCD     1      19.980  18.040  42.430  1.00  0.00            
ATOM     42  O10 GCD     1      23.850  21.530  41.670  1.00  0.00            
ATOM     43  C13 GCD     1      24.350  22.610  42.400  1.00  0.00            
ATOM     44  H21 GCD     1      25.120  22.280  43.110  1.00  0.00            
ATOM     45  C14 GCD     1      25.010  23.630  41.460  1.00  0.00            
ATOM     46  H22 GCD     1      24.320  23.950  40.670  1.00  0.00            
ATOM     47  O11 GCD     1      26.120  22.910  40.930  1.00  0.00            
ATOM     48  H23 GCD     1      25.920  22.040  40.570  1.00  0.00            
ATOM     49  C15 GCD     1      25.450  24.830  42.210  1.00  0.00            
ATOM     50  H24 GCD     1      26.110  24.620  43.060  1.00  0.00            
ATOM     51  O12 GCD     1      26.180  25.610  41.270  1.00  0.00            
ATOM     52  H25 GCD     1      26.940  25.030  41.160  1.00  0.00            
ATOM     53  C16 GCD     1      24.280  25.500  42.850  1.00  0.00            
ATOM     54  H26 GCD     1      24.480  26.400  43.440  1.00  0.00            
ATOM     55  O13 GCD     1      23.610  24.530  43.690  1.00  0.00            
ATOM     56  C17 GCD     1      23.120  23.260  43.090  1.00  0.00            
ATOM     57  H27 GCD     1      22.310  23.540  42.400  1.00  0.00            
ATOM     58  C18 GCD     1      22.640  22.290  44.170  1.00  0.00            
ATOM     59  H28 GCD     1      23.480  22.320  44.880  1.00  0.00            
ATOM     60  H29 GCD     1      22.410  21.290  43.790  1.00  0.00            
ATOM     61  O14 GCD     1      21.490  22.700  44.880  1.00  0.00            
ATOM     62  H30 GCD     1      20.880  23.040  44.220  1.00  0.00            
ATOM     63  O15 GCD     1      23.350  25.830  41.840  1.00  0.00            
ATOM     64  C19 GCD     1      22.940  27.220  41.690  1.00  0.00            
ATOM     65  H31 GCD     1      23.180  27.860  42.550  1.00  0.00            
ATOM     66  C20 GCD     1      23.720  27.920  40.550  1.00  0.00            
ATOM     67  H32 GCD     1      23.730  27.200  39.720  1.00  0.00            
ATOM     68  O16 GCD     1      25.100  28.150  40.820  1.00  0.00            
ATOM     69  H33 GCD     1      25.530  27.300  40.900  1.00  0.00            
ATOM     70  C21 GCD     1      23.140  29.200  40.220  1.00  0.00            
ATOM     71  H34 GCD     1      23.160  29.820  41.130  1.00  0.00            
ATOM     72  O17 GCD     1      23.820  29.820  39.110  1.00  0.00            
ATOM     73  H35 GCD     1      23.560  29.360  38.300  1.00  0.00            
ATOM     74  C22 GCD     1      21.730  28.910  39.960  1.00  0.00            
ATOM     75  H36 GCD     1      21.230  29.800  39.570  1.00  0.00            
ATOM     76  O18 GCD     1      20.980  28.390  41.040  1.00  0.00            
ATOM     77  C23 GCD     1      21.500  27.130  41.460  1.00  0.00            
ATOM     78  H37 GCD     1      21.410  26.320  40.720  1.00  0.00            
ATOM     79  C24 GCD     1      20.800  26.690  42.780  1.00  0.00            
ATOM     80  H38 GCD     1      20.870  27.510  43.510  1.00  0.00            
ATOM     81  H39 GCD     1      21.300  25.890  43.350  1.00  0.00            
ATOM     82  O19 GCD     1      19.500  26.280  42.320  1.00  0.00            
ATOM     83  H40 GCD     1      18.990  27.100  42.270  1.00  0.00            
ATOM     84  O20 GCD     1      21.710  27.930  38.940  1.00  0.00            
ATOM     85  C25 GCD     1      21.250  28.390  37.710  1.00  0.00            
ATOM     86  H41 GCD     1      21.180  29.490  37.740  1.00  0.00            
ATOM     87  C26 GCD     1      22.180  28.050  36.510  1.00  0.00            
ATOM     88  H42 GCD     1      22.090  26.960  36.490  1.00  0.00            
ATOM     89  O21 GCD     1      23.470  28.420  36.760  1.00  0.00            
ATOM     90  H43 GCD     1      24.100  28.000  36.160  1.00  0.00            
ATOM     91  C27 GCD     1      21.620  28.680  35.290  1.00  0.00            
ATOM     92  H44 GCD     1      21.770  29.750  35.490  1.00  0.00            
ATOM     93  O22 GCD     1      22.430  28.490  34.130  1.00  0.00            
ATOM     94  H45 GCD     1      23.110  29.160  34.200  1.00  0.00            
ATOM     95  C28 GCD     1      20.180  28.210  35.000  1.00  0.00            
ATOM     96  H46 GCD     1      19.740  28.830  34.210  1.00  0.00            
ATOM     97  O23 GCD     1      19.340  28.360  36.150  1.00  0.00            
ATOM     98  C29 GCD     1      19.860  27.820  37.430  1.00  0.00            
ATOM     99  H47 GCD     1      19.880  26.730  37.310  1.00  0.00            
ATOM    100  C30 GCD     1      18.780  28.160  38.480  1.00  0.00            
ATOM    101  H48 GCD     1      19.060  27.580  39.370  1.00  0.00            
ATOM    102  H49 GCD     1      17.860  27.720  38.070  1.00  0.00            
ATOM    103  O24 GCD     1      18.530  29.510  38.910  1.00  0.00            
ATOM    104  H50 GCD     1      18.050  29.920  38.190  1.00  0.00            
ATOM    105  O25 GCD     1      20.090  26.860  34.580  1.00  0.00            
ATOM    106  C31 GCD     1      19.800  26.600  33.180  1.00  0.00            
ATOM    107  H51 GCD     1      19.890  27.470  32.520  1.00  0.00            
ATOM    108  C32 GCD     1      20.980  25.630  32.870  1.00  0.00            
ATOM    109  H52 GCD     1      20.740  24.860  33.620  1.00  0.00            
ATOM    110  O26 GCD     1      22.270  26.190  32.980  1.00  0.00            
ATOM    111  H53 GCD     1      22.150  27.050  33.410  1.00  0.00            
ATOM    112  C33 GCD     1      20.660  25.030  31.410  1.00  0.00            
ATOM    113  H54 GCD     1      20.640  25.830  30.660  1.00  0.00            
ATOM    114  O27 GCD     1      21.670  24.090  30.990  1.00  0.00            
ATOM    115  H55 GCD     1      22.500  24.540  31.210  1.00  0.00            
ATOM    116  C34 GCD     1      19.290  24.320  31.430  1.00  0.00            
ATOM    117  H56 GCD     1      19.170  23.920  30.420  1.00  0.00            
ATOM    118  O28 GCD     1      18.320  25.330  31.770  1.00  0.00            
ATOM    119  C35 GCD     1      18.500  25.860  33.090  1.00  0.00            
ATOM    120  H57 GCD     1      18.540  24.980  33.740  1.00  0.00            
ATOM    121  C36 GCD     1      17.330  26.830  33.400  1.00  0.00            
ATOM    122  H58 GCD     1      17.470  27.330  34.370  1.00  0.00            
ATOM    123  H59 GCD     1      16.410  26.240  33.300  1.00  0.00            
ATOM    124  O29 GCD     1      17.210  27.870  32.410  1.00  0.00            
ATOM    125  H60 GCD     1      16.250  27.950  32.430  1.00  0.00            
ATOM    126  O30 GCD     1      19.230  23.250  32.280  1.00  0.00            
ATOM    127  C37 GCD     1      18.680  22.070  31.740  1.00  0.00            
ATOM    128  H61 GCD     1      18.400  22.270  30.690  1.00  0.00            
ATOM    129  C38 GCD     1      19.790  21.030  31.820  1.00  0.00            
ATOM    130  H62 GCD     1      20.030  20.960  32.890  1.00  0.00            
ATOM    131  O31 GCD     1      21.050  21.420  31.190  1.00  0.00            
ATOM    132  H63 GCD     1      21.280  22.270  31.590  1.00  0.00            
ATOM    133  C39 GCD     1      19.360  19.660  31.500  1.00  0.00            
ATOM    134  H64 GCD     1      19.210  19.600  30.410  1.00  0.00            
ATOM    135  O32 GCD     1      20.460  18.720  31.820  1.00  0.00            
ATOM    136  H65 GCD     1      20.190  18.140  32.550  1.00  0.00            
ATOM    137  C40 GCD     1      17.980  19.270  32.070  1.00  0.00            
ATOM    138  H66 GCD     1      17.500  18.420  31.570  1.00  0.00            
ATOM    139  O33 GCD     1      17.090  20.420  31.940  1.00  0.00            
ATOM    140  C41 GCD     1      17.540  21.580  32.560  1.00  0.00            
ATOM    141  H67 GCD     1      17.680  21.540  33.640  1.00  0.00            
ATOM    142  C42 GCD     1      16.470  22.700  32.550  1.00  0.00            
ATOM    143  H68 GCD     1      16.170  22.890  31.510  1.00  0.00            
ATOM    144  H69 GCD     1      16.880  23.660  32.910  1.00  0.00            
ATOM    145  O34 GCD     1      15.340  22.470  33.350  1.00  0.00            
ATOM    146  H70 GCD     1      14.860  21.720  32.990  1.00  0.00            
ATOM    147  O35 GCD     1      18.080  19.010  33.450  1.00  0.00            
ATOM    148  C43 GCD     1      17.510  17.760  33.860  1.00  0.00            
ATOM    149  H71 GCD     1      16.560  17.560  33.350  1.00  0.00            
ATOM    150  C44 GCD     1      18.560  16.620  33.620  1.00  0.00            
ATOM    151  H72 GCD     1      19.550  16.980  33.940  1.00  0.00            
ATOM    152  O36 GCD     1      18.440  16.270  32.250  1.00  0.00            
ATOM    153  H73 GCD     1      18.080  15.380  32.190  1.00  0.00            
ATOM    154  C45 GCD     1      18.380  15.380  34.590  1.00  0.00            
ATOM    155  H74 GCD     1      17.530  14.810  34.200  1.00  0.00            
ATOM    156  O37 GCD     1      19.450  14.440  34.510  1.00  0.00            
ATOM    157  H75 GCD     1      20.190  14.640  35.100  1.00  0.00            
ATOM    158  C46 GCD     1      18.020  15.740  35.990  1.00  0.00            
ATOM    159  H76 GCD     1      17.640  14.930  36.610  1.00  0.00            
ATOM    160  O38 GCD     1      19.060  16.390  36.630  1.00  0.00            
ATOM    161  O39 GCD     1      16.850  16.660  35.860  1.00  0.00            
ATOM    162  C47 GCD     1      17.120  17.890  35.310  1.00  0.00            
ATOM    163  H77 GCD     1      18.010  18.280  35.820  1.00  0.00            
ATOM    164  C48 GCD     1      15.840  18.700  35.550  1.00  0.00            
ATOM    165  H78 GCD     1      15.930  19.700  35.110  1.00  0.00            
ATOM    166  H79 GCD     1      15.650  18.990  36.590  1.00  0.00            
ATOM    167  O40 GCD     1      14.670  18.080  35.050  1.00  0.00            
ATOM    168  H80 GCD     1      14.670  17.140  35.250  1.00  0.00            
ATOM    169  C1  DF0     2      15.600  28.220  36.220  1.00  0.00            
ATOM    170  C2  DF0     2      15.760  26.750  36.130  1.00  0.00            
ATOM    171  O1  DF0     2      14.990  26.190  35.360  1.00  0.00            
ATOM    172  O2  DF0     2      16.160  26.160  37.260  1.00  0.00            
ATOM    173  C3  DF0     2      16.160  24.700  37.270  1.00  0.00            
ATOM    174  C4  DF0     2      17.420  24.170  36.580  1.00  0.00            
ATOM    175  C5  DF0     2      17.830  22.920  37.450  1.00  0.00            
ATOM    176  C6  DF0     2      16.720  21.780  36.990  1.00  0.00            
ATOM    177  C7  DF0     2      17.540  23.400  38.870  1.00  0.00            
ATOM    178  C8  DF0     2      18.570  24.320  39.570  1.00  0.00            
ATOM    179  C9  DF0     2      19.910  23.610  39.670  1.00  0.00            
ATOM    180  O3  DF0     2      19.850  22.500  40.560  1.00  0.00            
ATOM    181  C10 DF0     2      20.290  23.300  38.140  1.00  0.00            
ATOM    182  C11 DF0     2      21.850  23.220  37.880  1.00  0.00            
ATOM    183  C12 DF0     2      22.430  21.910  38.500  1.00  0.00            
ATOM    184  C13 DF0     2      22.660  24.490  38.450  1.00  0.00            
ATOM    185  C14 DF0     2      24.110  24.530  38.040  1.00  0.00            
ATOM    186  C15 DF0     2      24.180  24.530  36.520  1.00  0.00            
ATOM    187  O4  DF0     2      25.520  24.590  36.120  1.00  0.00            
ATOM    188  C16 DF0     2      23.580  23.260  35.920  1.00  0.00            
ATOM    189  C17 DF0     2      23.900  23.110  34.420  1.00  0.00            
ATOM    190  C18 DF0     2      22.080  23.260  36.330  1.00  0.00            
ATOM    191  C19 DF0     2      21.290  22.160  35.600  1.00  0.00            
ATOM    192  C20 DF0     2      19.730  22.310  35.810  1.00  0.00            
ATOM    193  C21 DF0     2      19.340  22.320  37.340  1.00  0.00            
ATOM    194  C22 DF0     2      19.370  20.890  37.910  1.00  0.00            
ATOM    195  C23 DF0     2      16.240  24.240  38.740  1.00  0.00            
ATOM    196  C24 DF0     2      15.370  24.690  39.720  1.00  0.00            
ATOM    197  C25 DF0     2      15.400  24.270  41.170  1.00  0.00            
ATOM    198  C26 DF0     2      14.490  23.070  41.610  1.00  0.00            
ATOM    199  C27 DF0     2      14.840  21.860  40.880  1.00  0.00            
ATOM    200  C28 DF0     2      14.170  21.200  39.950  1.00  0.00            
ATOM    201  C29 DF0     2      14.640  19.930  39.300  1.00  0.00            
ATOM    202  C30 DF0     2      12.890  21.670  39.400  1.00  0.00            
ATOM    203  C31 DF0     2      14.200  25.510  39.280  1.00  0.00            
ATOM    204  O5  DF0     2      13.630  25.340  38.190  1.00  0.00            
ATOM    205  O6  DF0     2      13.660  26.290  40.250  1.00  0.00            
ATOM    206  H1  DF0     2      14.940  28.520  35.400  1.00  0.00            
ATOM    207  H2  DF0     2      15.020  28.460  37.120  1.00  0.00            
ATOM    208  H3  DF0     2      16.570  28.740  36.230  1.00  0.00            
ATOM    209  H4  DF0     2      15.330  24.260  36.700  1.00  0.00            
ATOM    210  H5  DF0     2      18.130  25.010  36.520  1.00  0.00            
ATOM    211  H6  DF0     2      17.240  23.890  35.540  1.00  0.00            
ATOM    212  H7  DF0     2      15.730  22.090  37.350  1.00  0.00            
ATOM    213  H8  DF0     2      16.770  21.690  35.900  1.00  0.00            
ATOM    214  H9  DF0     2      16.810  20.820  37.500  1.00  0.00            
ATOM    215  H10 DF0     2      17.410  22.530  39.520  1.00  0.00            
ATOM    216  H11 DF0     2      18.170  24.650  40.540  1.00  0.00            
ATOM    217  H12 DF0     2      18.670  25.290  39.060  1.00  0.00            
ATOM    218  H13 DF0     2      20.550  24.330  40.200  1.00  0.00            
ATOM    219  H14 DF0     2      19.940  22.930  41.420  1.00  0.00            
ATOM    220  H15 DF0     2      20.130  24.270  37.640  1.00  0.00            
ATOM    221  H16 DF0     2      21.940  21.620  39.430  1.00  0.00            
ATOM    222  H17 DF0     2      22.310  21.010  37.880  1.00  0.00            
ATOM    223  H18 DF0     2      23.520  21.840  38.660  1.00  0.00            
ATOM    224  H19 DF0     2      22.580  24.470  39.540  1.00  0.00            
ATOM    225  H20 DF0     2      22.120  25.430  38.260  1.00  0.00            
ATOM    226  H21 DF0     2      24.710  23.690  38.400  1.00  0.00            
ATOM    227  H22 DF0     2      24.640  25.400  38.440  1.00  0.00            
ATOM    228  H23 DF0     2      23.660  25.420  36.150  1.00  0.00            
ATOM    229  H24 DF0     2      25.970  23.850  36.570  1.00  0.00            
ATOM    230  H25 DF0     2      24.120  22.490  36.490  1.00  0.00            
ATOM    231  H26 DF0     2      24.980  23.210  34.260  1.00  0.00            
ATOM    232  H27 DF0     2      23.680  22.130  33.980  1.00  0.00            
ATOM    233  H28 DF0     2      23.460  23.920  33.830  1.00  0.00            
ATOM    234  H29 DF0     2      21.800  24.230  35.900  1.00  0.00            
ATOM    235  H30 DF0     2      21.590  21.160  35.910  1.00  0.00            
ATOM    236  H31 DF0     2      21.310  22.200  34.500  1.00  0.00            
ATOM    237  H32 DF0     2      19.180  21.440  35.410  1.00  0.00            
ATOM    238  H33 DF0     2      19.470  23.220  35.270  1.00  0.00            
ATOM    239  H34 DF0     2      20.380  20.490  38.070  1.00  0.00            
ATOM    240  H35 DF0     2      18.930  20.850  38.920  1.00  0.00            
ATOM    241  H36 DF0     2      18.830  20.210  37.240  1.00  0.00            
ATOM    242  H37 DF0     2      15.130  25.090  41.850  1.00  0.00            
ATOM    243  H38 DF0     2      16.420  23.990  41.450  1.00  0.00            
ATOM    244  H39 DF0     2      13.450  23.400  41.490  1.00  0.00            
ATOM    245  H40 DF0     2      14.650  22.880  42.670  1.00  0.00            
ATOM    246  H41 DF0     2      15.810  21.440  41.150  1.00  0.00            
ATOM    247  H42 DF0     2      14.620  20.070  38.220  1.00  0.00            
ATOM    248  H43 DF0     2      15.700  19.770  39.540  1.00  0.00            
ATOM    249  H44 DF0     2      14.030  19.070  39.600  1.00  0.00            
ATOM    250  H45 DF0     2      13.030  21.910  38.340  1.00  0.00            
ATOM    251  H46 DF0     2      12.020  21.020  39.560  1.00  0.00            
ATOM    252  H47 DF0     2      12.570  22.590  39.910  1.00  0.00            
ATOM    253  H48 DF0     2      14.290  26.250  40.980  1.00  0.00            
TER
ENDMDL
MODEL        1
ATOM      1  H1  GCD     1      14.580  20.280  20.320  1.00  0.00            
ATOM      2  O1  GCD     1      13.740  20.000  20.700  1.00  0.00            
ATOM      3  C1  GCD     1      14.000  18.900  21.660  1.00  0.00            
ATOM      4  H2  GCD     1      13.120  18.820  22.310  1.00  0.00            
ATOM      5  H3  GCD     1      14.050  17.920  21.180  1.00  0.00            
ATOM      6  C2  GCD     1      15.230  19.180  22.470  1.00  0.00            
ATOM      7  H4  GCD     1      15.410  18.260  23.030  1.00  0.00            
ATOM      8  C3  GCD     1      15.240  20.360  23.410  1.00  0.00            
ATOM      9  H5  GCD     1      15.130  21.250  22.770  1.00  0.00            
ATOM     10  C4  GCD     1      16.620  20.590  24.020  1.00  0.00            
ATOM     11  H6  GCD     1      17.030  19.690  24.490  1.00  0.00            
ATOM     12  O2  GCD     1      16.740  21.680  24.960  1.00  0.00            
ATOM     13  H7  GCD     1      17.540  22.150  24.710  1.00  0.00            
ATOM     14  C5  GCD     1      17.540  20.790  22.900  1.00  0.00            
ATOM     15  H8  GCD     1      17.190  21.660  22.330  1.00  0.00            
ATOM     16  O3  GCD     1      18.850  21.200  23.300  1.00  0.00            
ATOM     17  H9  GCD     1      19.120  20.510  23.920  1.00  0.00            
ATOM     18  C6  GCD     1      17.670  19.610  21.930  1.00  0.00            
ATOM     19  O4  GCD     1      16.320  19.270  21.500  1.00  0.00            
ATOM     20  H10 GCD     1      18.180  19.880  21.000  1.00  0.00            
ATOM     21  O5  GCD     1      18.160  18.500  22.630  1.00  0.00            
ATOM     22  C7  GCD     1      19.590  18.180  22.450  1.00  0.00            
ATOM     23  H11 GCD     1      20.120  19.000  21.950  1.00  0.00            
ATOM     24  C8  GCD     1      20.230  17.900  23.820  1.00  0.00            
ATOM     25  H12 GCD     1      19.660  17.150  24.390  1.00  0.00            
ATOM     26  O6  GCD     1      20.300  19.080  24.600  1.00  0.00            
ATOM     27  H13 GCD     1      21.030  19.000  25.220  1.00  0.00            
ATOM     28  C9  GCD     1      21.610  17.280  23.640  1.00  0.00            
ATOM     29  H14 GCD     1      22.250  17.920  23.030  1.00  0.00            
ATOM     30  O7  GCD     1      22.210  16.980  24.940  1.00  0.00            
ATOM     31  H15 GCD     1      22.400  16.040  25.010  1.00  0.00            
ATOM     32  C10 GCD     1      21.530  15.960  22.850  1.00  0.00            
ATOM     33  H16 GCD     1      22.530  15.540  22.680  1.00  0.00            
ATOM     34  O8  GCD     1      21.030  16.330  21.620  1.00  0.00            
ATOM     35  C11 GCD     1      19.740  16.970  21.560  1.00  0.00            
ATOM     36  H17 GCD     1      19.010  16.230  21.920  1.00  0.00            
ATOM     37  C12 GCD     1      19.390  17.330  20.100  1.00  0.00            
ATOM     38  H18 GCD     1      18.310  17.440  20.000  1.00  0.00            
ATOM     39  H19 GCD     1      19.730  16.640  19.320  1.00  0.00            
ATOM     40  O9  GCD     1      19.970  18.550  19.620  1.00  0.00            
ATOM     41  H20 GCD     1      19.500  18.720  18.790  1.00  0.00            
ATOM     42  O10 GCD     1      20.680  15.030  23.430  1.00  0.00            
ATOM     43  C13 GCD     1      21.110  13.680  23.330  1.00  0.00            
ATOM     44  H21 GCD     1      21.900  13.560  22.580  1.00  0.00            
ATOM     45  C14 GCD     1      21.630  13.210  24.640  1.00  0.00            
ATOM     46  H22 GCD     1      20.880  13.450  25.400  1.00  0.00            
ATOM     47  O11 GCD     1      22.850  13.900  25.080  1.00  0.00            
ATOM     48  H23 GCD     1      23.210  13.280  25.730  1.00  0.00            
ATOM     49  C15 GCD     1      21.910  11.710  24.620  1.00  0.00            
ATOM     50  H24 GCD     1      22.590  11.470  23.790  1.00  0.00            
ATOM     51  O12 GCD     1      22.300  11.350  25.870  1.00  0.00            
ATOM     52  H25 GCD     1      21.490  11.240  26.380  1.00  0.00            
ATOM     53  C16 GCD     1      20.690  10.940  24.260  1.00  0.00            
ATOM     54  H26 GCD     1      20.920   9.880  24.130  1.00  0.00            
ATOM     55  O13 GCD     1      20.270  11.380  23.010  1.00  0.00            
ATOM     56  C17 GCD     1      19.960  12.750  22.890  1.00  0.00            
ATOM     57  H27 GCD     1      19.070  12.870  23.510  1.00  0.00            
ATOM     58  C18 GCD     1      19.430  13.050  21.450  1.00  0.00            
ATOM     59  H28 GCD     1      19.170  14.110  21.300  1.00  0.00            
ATOM     60  H29 GCD     1      18.520  12.460  21.310  1.00  0.00            
ATOM     61  O14 GCD     1      20.390  12.610  20.470  1.00  0.00            
ATOM     62  H30 GCD     1      20.180  11.670  20.520  1.00  0.00            
ATOM     63  O15 GCD     1      19.660  11.080  25.190  1.00  0.00            
ATOM     64  C19 GCD     1      19.380   9.910  25.830  1.00  0.00            
ATOM     65  H31 GCD     1      20.040   9.040  25.690  1.00  0.00            
ATOM     66  C20 GCD     1      19.300  10.210  27.320  1.00  0.00            
ATOM     67  H32 GCD     1      18.610  11.060  27.340  1.00  0.00            
ATOM     68  O16 GCD     1      20.510  10.650  27.880  1.00  0.00            
ATOM     69  H33 GCD     1      20.420  11.520  28.290  1.00  0.00            
ATOM     70  C21 GCD     1      18.660   9.010  28.150  1.00  0.00            
ATOM     71  H34 GCD     1      19.350   8.170  28.010  1.00  0.00            
ATOM     72  O17 GCD     1      18.490   9.340  29.530  1.00  0.00            
ATOM     73  H35 GCD     1      17.570   9.140  29.760  1.00  0.00            
ATOM     74  C22 GCD     1      17.380   8.580  27.550  1.00  0.00            
ATOM     75  H36 GCD     1      16.880   7.670  27.900  1.00  0.00            
ATOM     76  O18 GCD     1      17.590   8.380  26.170  1.00  0.00            
ATOM     77  C23 GCD     1      18.000   9.500  25.410  1.00  0.00            
ATOM     78  H37 GCD     1      17.310  10.350  25.550  1.00  0.00            
ATOM     79  C24 GCD     1      17.980   9.080  23.990  1.00  0.00            
ATOM     80  H38 GCD     1      18.820   8.440  23.700  1.00  0.00            
ATOM     81  H39 GCD     1      18.100   9.960  23.340  1.00  0.00            
ATOM     82  O19 GCD     1      16.710   8.450  23.640  1.00  0.00            
ATOM     83  H40 GCD     1      16.880   7.570  24.000  1.00  0.00            
ATOM     84  O20 GCD     1      16.350   9.630  27.820  1.00  0.00            
ATOM     85  C25 GCD     1      15.120   9.200  28.270  1.00  0.00            
ATOM     86  H41 GCD     1      15.040   8.100  28.240  1.00  0.00            
ATOM     87  C26 GCD     1      15.030   9.620  29.720  1.00  0.00            
ATOM     88  H42 GCD     1      15.260  10.690  29.800  1.00  0.00            
ATOM     89  O21 GCD     1      15.980   8.870  30.460  1.00  0.00            
ATOM     90  H43 GCD     1      15.890   9.060  31.400  1.00  0.00            
ATOM     91  C27 GCD     1      13.600   9.470  30.190  1.00  0.00            
ATOM     92  H44 GCD     1      13.310   8.410  30.140  1.00  0.00            
ATOM     93  O22 GCD     1      13.510   9.950  31.590  1.00  0.00            
ATOM     94  H45 GCD     1      13.830  10.850  31.480  1.00  0.00            
ATOM     95  C28 GCD     1      12.620  10.240  29.300  1.00  0.00            
ATOM     96  H46 GCD     1      11.580   9.970  29.520  1.00  0.00            
ATOM     97  O23 GCD     1      12.710   9.750  27.970  1.00  0.00            
ATOM     98  C29 GCD     1      14.030   9.910  27.420  1.00  0.00            
ATOM     99  H47 GCD     1      14.210  10.990  27.320  1.00  0.00            
ATOM    100  C30 GCD     1      13.990   9.300  26.050  1.00  0.00            
ATOM    101  H48 GCD     1      13.370   8.400  26.070  1.00  0.00            
ATOM    102  H49 GCD     1      14.990   9.150  25.630  1.00  0.00            
ATOM    103  O24 GCD     1      13.430  10.220  25.030  1.00  0.00            
ATOM    104  H50 GCD     1      13.250   9.680  24.250  1.00  0.00            
ATOM    105  O25 GCD     1      12.870  11.620  29.340  1.00  0.00            
ATOM    106  C31 GCD     1      12.450  12.480  30.450  1.00  0.00            
ATOM    107  H51 GCD     1      12.070  11.980  31.350  1.00  0.00            
ATOM    108  C32 GCD     1      13.670  13.300  30.960  1.00  0.00            
ATOM    109  H52 GCD     1      14.070  13.870  30.110  1.00  0.00            
ATOM    110  O26 GCD     1      14.570  12.400  31.370  1.00  0.00            
ATOM    111  H53 GCD     1      15.260  12.980  31.700  1.00  0.00            
ATOM    112  C33 GCD     1      13.210  14.340  32.040  1.00  0.00            
ATOM    113  H54 GCD     1      12.850  13.760  32.900  1.00  0.00            
ATOM    114  O27 GCD     1      14.170  15.260  32.470  1.00  0.00            
ATOM    115  H55 GCD     1      14.240  15.890  31.740  1.00  0.00            
ATOM    116  C34 GCD     1      12.020  15.110  31.460  1.00  0.00            
ATOM    117  H56 GCD     1      11.610  15.700  32.290  1.00  0.00            
ATOM    118  O28 GCD     1      11.000  14.240  31.050  1.00  0.00            
ATOM    119  C35 GCD     1      11.370  13.400  30.000  1.00  0.00            
ATOM    120  H57 GCD     1      11.650  14.020  29.140  1.00  0.00            
ATOM    121  C36 GCD     1      10.140  12.700  29.480  1.00  0.00            
ATOM    122  H58 GCD     1      10.400  12.010  28.670  1.00  0.00            
ATOM    123  H59 GCD     1       9.480  13.450  29.040  1.00  0.00            
ATOM    124  O29 GCD     1       9.310  12.040  30.470  1.00  0.00            
ATOM    125  H60 GCD     1       9.070  12.830  30.970  1.00  0.00            
ATOM    126  O30 GCD     1      12.460  15.970  30.370  1.00  0.00            
ATOM    127  C37 GCD     1      12.080  17.290  30.390  1.00  0.00            
ATOM    128  H61 GCD     1      11.720  17.570  31.390  1.00  0.00            
ATOM    129  C38 GCD     1      13.270  18.220  30.210  1.00  0.00            
ATOM    130  H62 GCD     1      13.810  17.910  29.310  1.00  0.00            
ATOM    131  O31 GCD     1      14.210  18.070  31.290  1.00  0.00            
ATOM    132  H63 GCD     1      13.790  18.330  32.120  1.00  0.00            
ATOM    133  C39 GCD     1      12.760  19.630  30.150  1.00  0.00            
ATOM    134  H64 GCD     1      12.250  19.840  31.100  1.00  0.00            
ATOM    135  O32 GCD     1      13.780  20.600  29.960  1.00  0.00            
ATOM    136  H65 GCD     1      14.490  20.420  30.580  1.00  0.00            
ATOM    137  C40 GCD     1      11.810  19.780  29.050  1.00  0.00            
ATOM    138  H66 GCD     1      11.410  20.790  28.930  1.00  0.00            
ATOM    139  O33 GCD     1      10.710  19.020  29.310  1.00  0.00            
ATOM    140  C41 GCD     1      10.990  17.520  29.350  1.00  0.00            
ATOM    141  H67 GCD     1      11.330  17.230  28.340  1.00  0.00            
ATOM    142  C42 GCD     1       9.590  16.810  29.410  1.00  0.00            
ATOM    143  H68 GCD     1       9.730  15.720  29.440  1.00  0.00            
ATOM    144  H69 GCD     1       8.960  17.040  28.540  1.00  0.00            
ATOM    145  O34 GCD     1       8.920  17.210  30.640  1.00  0.00            
ATOM    146  H70 GCD     1       7.980  17.010  30.600  1.00  0.00            
ATOM    147  O35 GCD     1      12.390  19.390  27.790  1.00  0.00            
ATOM    148  C43 GCD     1      12.020  20.230  26.700  1.00  0.00            
ATOM    149  H71 GCD     1      11.060  20.760  26.720  1.00  0.00            
ATOM    150  C44 GCD     1      13.090  21.360  26.600  1.00  0.00            
ATOM    151  H72 GCD     1      14.060  20.850  26.700  1.00  0.00            
ATOM    152  O36 GCD     1      12.890  22.230  27.690  1.00  0.00            
ATOM    153  H73 GCD     1      13.280  21.860  28.490  1.00  0.00            
ATOM    154  C45 GCD     1      13.120  22.070  25.260  1.00  0.00            
ATOM    155  H74 GCD     1      12.330  22.800  25.040  1.00  0.00            
ATOM    156  O37 GCD     1      14.350  22.830  25.150  1.00  0.00            
ATOM    157  H75 GCD     1      15.060  22.180  25.140  1.00  0.00            
ATOM    158  C46 GCD     1      13.040  20.980  24.150  1.00  0.00            
ATOM    159  H76 GCD     1      13.010  21.440  23.160  1.00  0.00            
ATOM    160  O38 GCD     1      14.280  20.250  24.340  1.00  0.00            
ATOM    161  O39 GCD     1      11.850  20.210  24.310  1.00  0.00            
ATOM    162  C47 GCD     1      11.920  19.430  25.450  1.00  0.00            
ATOM    163  H77 GCD     1      12.780  18.740  25.360  1.00  0.00            
ATOM    164  C48 GCD     1      10.630  18.580  25.350  1.00  0.00            
ATOM    165  H78 GCD     1      10.670  17.880  26.200  1.00  0.00            
ATOM    166  H79 GCD     1      10.580  17.910  24.490  1.00  0.00            
ATOM    167  O40 GCD     1       9.430  19.300  25.410  1.00  0.00            
ATOM    168  H80 GCD     1       9.660  20.220  25.240  1.00  0.00            
ATOM    169  C1  DF0     2      15.830  16.830  19.150  1.00  0.00            
ATOM    170  C2  DF0     2      16.230  15.660  20.000  1.00  0.00            
ATOM    171  O1  DF0     2      17.230  14.960  19.820  1.00  0.00            
ATOM    172  O2  DF0     2      15.210  15.350  20.890  1.00  0.00            
ATOM    173  C3  DF0     2      15.350  14.230  21.690  1.00  0.00            
ATOM    174  C4  DF0     2      16.320  14.450  22.850  1.00  0.00            
ATOM    175  C5  DF0     2      15.600  13.840  24.110  1.00  0.00            
ATOM    176  C6  DF0     2      15.810  12.310  23.900  1.00  0.00            
ATOM    177  C7  DF0     2      14.110  14.200  23.800  1.00  0.00            
ATOM    178  C8  DF0     2      13.740  15.600  24.130  1.00  0.00            
ATOM    179  C9  DF0     2      14.090  16.000  25.590  1.00  0.00            
ATOM    180  O3  DF0     2      13.360  15.110  26.400  1.00  0.00            
ATOM    181  C10 DF0     2      15.650  15.880  25.730  1.00  0.00            
ATOM    182  C11 DF0     2      16.260  16.710  26.950  1.00  0.00            
ATOM    183  C12 DF0     2      15.800  16.220  28.370  1.00  0.00            
ATOM    184  C13 DF0     2      15.830  18.180  26.720  1.00  0.00            
ATOM    185  C14 DF0     2      16.650  19.150  27.660  1.00  0.00            
ATOM    186  C15 DF0     2      18.180  19.030  27.630  1.00  0.00            
ATOM    187  O4  DF0     2      18.750  19.960  28.590  1.00  0.00            
ATOM    188  C16 DF0     2      18.590  17.570  27.880  1.00  0.00            
ATOM    189  C17 DF0     2      20.160  17.470  27.920  1.00  0.00            
ATOM    190  C18 DF0     2      17.870  16.700  26.790  1.00  0.00            
ATOM    191  C19 DF0     2      18.340  15.210  26.610  1.00  0.00            
ATOM    192  C20 DF0     2      17.690  14.480  25.400  1.00  0.00            
ATOM    193  C21 DF0     2      16.150  14.420  25.490  1.00  0.00            
ATOM    194  C22 DF0     2      15.830  13.480  26.710  1.00  0.00            
ATOM    195  C23 DF0     2      13.980  13.960  22.270  1.00  0.00            
ATOM    196  C24 DF0     2      12.870  13.570  21.600  1.00  0.00            
ATOM    197  C25 DF0     2      11.550  13.310  22.250  1.00  0.00            
ATOM    198  C26 DF0     2      10.440  14.430  22.320  1.00  0.00            
ATOM    199  C27 DF0     2      10.120  14.830  20.940  1.00  0.00            
ATOM    200  C28 DF0     2      10.540  15.930  20.380  1.00  0.00            
ATOM    201  C29 DF0     2      10.000  16.280  19.010  1.00  0.00            
ATOM    202  C30 DF0     2      11.500  16.950  21.050  1.00  0.00            
ATOM    203  C31 DF0     2      12.950  13.310  20.100  1.00  0.00            
ATOM    204  O5  DF0     2      13.980  13.200  19.520  1.00  0.00            
ATOM    205  O6  DF0     2      11.770  13.140  19.410  1.00  0.00            
ATOM    206  H1  DF0     2      15.940  17.770  19.710  1.00  0.00            
ATOM    207  H2  DF0     2      16.440  16.930  18.240  1.00  0.00            
ATOM    208  H3  DF0     2      14.800  16.820  18.800  1.00  0.00            
ATOM    209  H4  DF0     2      15.620  13.320  21.140  1.00  0.00            
ATOM    210  H5  DF0     2      16.400  15.520  23.040  1.00  0.00            
ATOM    211  H6  DF0     2      17.320  14.060  22.620  1.00  0.00            
ATOM    212  H7  DF0     2      16.890  12.120  23.870  1.00  0.00            
ATOM    213  H8  DF0     2      15.360  11.730  24.720  1.00  0.00            
ATOM    214  H9  DF0     2      15.550  11.890  22.930  1.00  0.00            
ATOM    215  H10 DF0     2      13.420  13.610  24.420  1.00  0.00            
ATOM    216  H11 DF0     2      12.670  15.780  23.990  1.00  0.00            
ATOM    217  H12 DF0     2      14.270  16.350  23.530  1.00  0.00            
ATOM    218  H13 DF0     2      13.700  17.020  25.640  1.00  0.00            
ATOM    219  H14 DF0     2      12.410  15.100  26.180  1.00  0.00            
ATOM    220  H15 DF0     2      15.990  16.520  24.900  1.00  0.00            
ATOM    221  H16 DF0     2      16.500  15.490  28.810  1.00  0.00            
ATOM    222  H17 DF0     2      15.760  17.010  29.120  1.00  0.00            
ATOM    223  H18 DF0     2      14.790  15.810  28.420  1.00  0.00            
ATOM    224  H19 DF0     2      14.770  18.190  27.000  1.00  0.00            
ATOM    225  H20 DF0     2      15.960  18.520  25.680  1.00  0.00            
ATOM    226  H21 DF0     2      16.290  19.130  28.700  1.00  0.00            
ATOM    227  H22 DF0     2      16.460  20.170  27.330  1.00  0.00            
ATOM    228  H23 DF0     2      18.620  19.440  26.710  1.00  0.00            
ATOM    229  H24 DF0     2      19.620  20.100  28.190  1.00  0.00            
ATOM    230  H25 DF0     2      18.210  17.270  28.870  1.00  0.00            
ATOM    231  H26 DF0     2      20.480  16.420  28.020  1.00  0.00            
ATOM    232  H27 DF0     2      20.500  17.850  26.940  1.00  0.00            
ATOM    233  H28 DF0     2      20.560  18.060  28.760  1.00  0.00            
ATOM    234  H29 DF0     2      18.030  17.200  25.820  1.00  0.00            
ATOM    235  H30 DF0     2      18.090  14.720  27.560  1.00  0.00            
ATOM    236  H31 DF0     2      19.430  15.200  26.480  1.00  0.00            
ATOM    237  H32 DF0     2      18.190  13.510  25.390  1.00  0.00            
ATOM    238  H33 DF0     2      18.090  15.070  24.560  1.00  0.00            
ATOM    239  H34 DF0     2      14.770  13.260  26.910  1.00  0.00            
ATOM    240  H35 DF0     2      16.310  12.510  26.590  1.00  0.00            
ATOM    241  H36 DF0     2      16.380  13.640  27.650  1.00  0.00            
ATOM    242  H37 DF0     2      11.710  12.930  23.270  1.00  0.00            
ATOM    243  H38 DF0     2      11.120  12.380  21.860  1.00  0.00            
ATOM    244  H39 DF0     2      10.850  15.270  22.910  1.00  0.00            
ATOM    245  H40 DF0     2       9.560  14.050  22.840  1.00  0.00            
ATOM    246  H41 DF0     2       9.340  14.270  20.420  1.00  0.00            
ATOM    247  H42 DF0     2       9.570  15.460  18.410  1.00  0.00            
ATOM    248  H43 DF0     2       9.200  17.030  19.030  1.00  0.00            
ATOM    249  H44 DF0     2      10.840  16.630  18.400  1.00  0.00            
ATOM    250  H45 DF0     2      10.960  17.860  21.350  1.00  0.00            
ATOM    251  H46 DF0     2      12.110  16.610  21.890  1.00  0.00            
ATOM    252  H47 DF0     2      12.200  17.220  20.250  1.00  0.00            
ATOM    253  H48 DF0     2      11.150  13.420  20.100  1.00  0.00            
TER
ENDMDL
MODEL        1
ATOM      1  H1  GCD     1      14.490  19.640  20.340  1.00  0.00            
ATOM      2  O1  GCD     1      13.840  19.680  21.050  1.00  0.00            
ATOM      3  C1  GCD     1      14.170  18.740  22.060  1.00  0.00            
ATOM      4  H2  GCD     1      13.340  18.610  22.780  1.00  0.00            
ATOM      5  H3  GCD     1      14.330  17.770  21.570  1.00  0.00            
ATOM      6  C2  GCD     1      15.420  19.100  22.900  1.00  0.00            
ATOM      7  H4  GCD     1      15.600  18.290  23.620  1.00  0.00            
ATOM      8  C3  GCD     1      15.370  20.490  23.600  1.00  0.00            
ATOM      9  H5  GCD     1      15.350  21.190  22.760  1.00  0.00            
ATOM     10  C4  GCD     1      16.600  20.690  24.440  1.00  0.00            
ATOM     11  H6  GCD     1      16.730  19.860  25.140  1.00  0.00            
ATOM     12  O2  GCD     1      16.500  21.950  25.020  1.00  0.00            
ATOM     13  H7  GCD     1      15.630  22.040  25.410  1.00  0.00            
ATOM     14  C5  GCD     1      17.810  20.590  23.470  1.00  0.00            
ATOM     15  H8  GCD     1      17.680  21.420  22.770  1.00  0.00            
ATOM     16  O3  GCD     1      19.100  20.840  24.030  1.00  0.00            
ATOM     17  H9  GCD     1      19.430  20.260  24.720  1.00  0.00            
ATOM     18  C6  GCD     1      17.820  19.270  22.700  1.00  0.00            
ATOM     19  O4  GCD     1      16.580  19.110  22.030  1.00  0.00            
ATOM     20  H10 GCD     1      18.620  19.310  21.950  1.00  0.00            
ATOM     21  O5  GCD     1      17.980  18.150  23.660  1.00  0.00            
ATOM     22  C7  GCD     1      19.290  17.590  23.550  1.00  0.00            
ATOM     23  H11 GCD     1      19.990  18.370  23.220  1.00  0.00            
ATOM     24  C8  GCD     1      19.630  17.140  24.990  1.00  0.00            
ATOM     25  H12 GCD     1      18.760  16.530  25.310  1.00  0.00            
ATOM     26  O6  GCD     1      19.790  18.390  25.740  1.00  0.00            
ATOM     27  H13 GCD     1      19.870  18.200  26.680  1.00  0.00            
ATOM     28  C9  GCD     1      20.890  16.270  24.920  1.00  0.00            
ATOM     29  H14 GCD     1      21.700  16.900  24.540  1.00  0.00            
ATOM     30  O7  GCD     1      21.370  15.800  26.160  1.00  0.00            
ATOM     31  H15 GCD     1      21.680  14.900  26.040  1.00  0.00            
ATOM     32  C10 GCD     1      20.630  15.050  24.000  1.00  0.00            
ATOM     33  H16 GCD     1      21.510  14.400  24.000  1.00  0.00            
ATOM     34  O8  GCD     1      20.410  15.530  22.650  1.00  0.00            
ATOM     35  C11 GCD     1      19.230  16.390  22.570  1.00  0.00            
ATOM     36  H17 GCD     1      18.420  15.720  22.880  1.00  0.00            
ATOM     37  C12 GCD     1      19.120  16.870  21.140  1.00  0.00            
ATOM     38  H18 GCD     1      18.180  17.430  21.000  1.00  0.00            
ATOM     39  H19 GCD     1      19.040  16.030  20.440  1.00  0.00            
ATOM     40  O9  GCD     1      20.260  17.560  20.640  1.00  0.00            
ATOM     41  H20 GCD     1      21.000  17.450  21.250  1.00  0.00            
ATOM     42  O10 GCD     1      19.570  14.180  24.410  1.00  0.00            
ATOM     43  C13 GCD     1      19.960  12.780  24.320  1.00  0.00            
ATOM     44  H21 GCD     1      20.840  12.690  23.670  1.00  0.00            
ATOM     45  C14 GCD     1      20.160  12.350  25.750  1.00  0.00            
ATOM     46  H22 GCD     1      19.290  12.710  26.320  1.00  0.00            
ATOM     47  O11 GCD     1      21.310  12.940  26.270  1.00  0.00            
ATOM     48  H23 GCD     1      21.450  12.320  27.000  1.00  0.00            
ATOM     49  C15 GCD     1      20.160  10.830  25.770  1.00  0.00            
ATOM     50  H24 GCD     1      21.020  10.430  25.210  1.00  0.00            
ATOM     51  O12 GCD     1      20.480  10.320  27.070  1.00  0.00            
ATOM     52  H25 GCD     1      19.690  10.530  27.580  1.00  0.00            
ATOM     53  C16 GCD     1      18.820  10.270  25.200  1.00  0.00            
ATOM     54  H26 GCD     1      18.830   9.180  25.100  1.00  0.00            
ATOM     55  O13 GCD     1      18.780  10.730  23.850  1.00  0.00            
ATOM     56  C17 GCD     1      18.770  12.180  23.630  1.00  0.00            
ATOM     57  H27 GCD     1      17.870  12.410  24.230  1.00  0.00            
ATOM     58  C18 GCD     1      18.710  12.590  22.150  1.00  0.00            
ATOM     59  H28 GCD     1      18.750  13.690  22.060  1.00  0.00            
ATOM     60  H29 GCD     1      17.740  12.260  21.760  1.00  0.00            
ATOM     61  O14 GCD     1      19.870  12.170  21.350  1.00  0.00            
ATOM     62  H30 GCD     1      19.830  12.480  20.440  1.00  0.00            
ATOM     63  O15 GCD     1      17.680  10.660  25.900  1.00  0.00            
ATOM     64  C19 GCD     1      17.290   9.750  26.890  1.00  0.00            
ATOM     65  H31 GCD     1      18.030   8.980  27.110  1.00  0.00            
ATOM     66  C20 GCD     1      17.050  10.490  28.240  1.00  0.00            
ATOM     67  H32 GCD     1      16.370  11.330  28.080  1.00  0.00            
ATOM     68  O16 GCD     1      18.270  10.960  28.680  1.00  0.00            
ATOM     69  H33 GCD     1      17.990  11.360  29.510  1.00  0.00            
ATOM     70  C21 GCD     1      16.390   9.600  29.310  1.00  0.00            
ATOM     71  H34 GCD     1      17.080   8.790  29.570  1.00  0.00            
ATOM     72  O17 GCD     1      16.080  10.340  30.520  1.00  0.00            
ATOM     73  H35 GCD     1      15.180  10.160  30.810  1.00  0.00            
ATOM     74  C22 GCD     1      15.110   9.030  28.770  1.00  0.00            
ATOM     75  H36 GCD     1      14.760   8.190  29.380  1.00  0.00            
ATOM     76  O18 GCD     1      15.360   8.320  27.560  1.00  0.00            
ATOM     77  C23 GCD     1      15.980   9.060  26.440  1.00  0.00            
ATOM     78  H37 GCD     1      15.270   9.850  26.200  1.00  0.00            
ATOM     79  C24 GCD     1      16.200   8.070  25.330  1.00  0.00            
ATOM     80  H38 GCD     1      16.790   7.270  25.800  1.00  0.00            
ATOM     81  H39 GCD     1      16.770   8.510  24.500  1.00  0.00            
ATOM     82  O19 GCD     1      14.940   7.560  24.790  1.00  0.00            
ATOM     83  H40 GCD     1      15.170   6.740  24.330  1.00  0.00            
ATOM     84  O20 GCD     1      14.160  10.070  28.420  1.00  0.00            
ATOM     85  C25 GCD     1      12.920   9.890  28.930  1.00  0.00            
ATOM     86  H41 GCD     1      12.620   8.850  29.110  1.00  0.00            
ATOM     87  C26 GCD     1      12.880  10.530  30.290  1.00  0.00            
ATOM     88  H42 GCD     1      13.370  11.510  30.190  1.00  0.00            
ATOM     89  O21 GCD     1      13.560   9.640  31.150  1.00  0.00            
ATOM     90  H43 GCD     1      13.390   9.970  32.050  1.00  0.00            
ATOM     91  C27 GCD     1      11.440  10.580  30.790  1.00  0.00            
ATOM     92  H44 GCD     1      11.020   9.580  30.950  1.00  0.00            
ATOM     93  O22 GCD     1      11.440  11.190  32.080  1.00  0.00            
ATOM     94  H45 GCD     1      12.020  11.960  32.170  1.00  0.00            
ATOM     95  C28 GCD     1      10.500  11.270  29.720  1.00  0.00            
ATOM     96  H46 GCD     1       9.460  11.110  30.020  1.00  0.00            
ATOM     97  O23 GCD     1      10.590  10.470  28.580  1.00  0.00            
ATOM     98  C29 GCD     1      11.900  10.560  28.000  1.00  0.00            
ATOM     99  H47 GCD     1      12.170  11.610  27.790  1.00  0.00            
ATOM    100  C30 GCD     1      11.860   9.880  26.630  1.00  0.00            
ATOM    101  H48 GCD     1      11.290   8.940  26.730  1.00  0.00            
ATOM    102  H49 GCD     1      12.770   9.520  26.140  1.00  0.00            
ATOM    103  O24 GCD     1      11.130  10.640  25.640  1.00  0.00            
ATOM    104  H50 GCD     1      11.440  10.400  24.750  1.00  0.00            
ATOM    105  O25 GCD     1      10.800  12.670  29.480  1.00  0.00            
ATOM    106  C31 GCD     1      10.480  13.610  30.550  1.00  0.00            
ATOM    107  H51 GCD     1      10.090  13.080  31.420  1.00  0.00            
ATOM    108  C32 GCD     1      11.800  14.360  30.810  1.00  0.00            
ATOM    109  H52 GCD     1      12.010  14.750  29.810  1.00  0.00            
ATOM    110  O26 GCD     1      12.820  13.510  31.450  1.00  0.00            
ATOM    111  H53 GCD     1      13.570  14.110  31.520  1.00  0.00            
ATOM    112  C33 GCD     1      11.490  15.470  31.840  1.00  0.00            
ATOM    113  H54 GCD     1      11.230  14.950  32.770  1.00  0.00            
ATOM    114  O27 GCD     1      12.630  16.280  32.200  1.00  0.00            
ATOM    115  H55 GCD     1      12.560  17.110  31.710  1.00  0.00            
ATOM    116  C34 GCD     1      10.360  16.360  31.410  1.00  0.00            
ATOM    117  H56 GCD     1      10.130  17.040  32.230  1.00  0.00            
ATOM    118  O28 GCD     1       9.250  15.540  31.100  1.00  0.00            
ATOM    119  C35 GCD     1       9.460  14.630  30.020  1.00  0.00            
ATOM    120  H57 GCD     1       9.840  15.110  29.110  1.00  0.00            
ATOM    121  C36 GCD     1       8.150  14.040  29.510  1.00  0.00            
ATOM    122  H58 GCD     1       8.340  13.430  28.620  1.00  0.00            
ATOM    123  H59 GCD     1       7.370  14.730  29.160  1.00  0.00            
ATOM    124  O29 GCD     1       7.590  13.210  30.520  1.00  0.00            
ATOM    125  H60 GCD     1       6.810  12.790  30.150  1.00  0.00            
ATOM    126  O30 GCD     1      10.800  17.130  30.350  1.00  0.00            
ATOM    127  C37 GCD     1      10.290  18.480  30.200  1.00  0.00            
ATOM    128  H61 GCD     1       9.690  18.600  31.110  1.00  0.00            
ATOM    129  C38 GCD     1      11.560  19.300  30.270  1.00  0.00            
ATOM    130  H62 GCD     1      12.390  19.060  29.600  1.00  0.00            
ATOM    131  O31 GCD     1      12.000  19.160  31.600  1.00  0.00            
ATOM    132  H63 GCD     1      12.760  19.750  31.730  1.00  0.00            
ATOM    133  C39 GCD     1      11.140  20.800  29.990  1.00  0.00            
ATOM    134  H64 GCD     1      10.410  21.030  30.780  1.00  0.00            
ATOM    135  O32 GCD     1      12.240  21.700  30.060  1.00  0.00            
ATOM    136  H65 GCD     1      12.910  21.350  30.660  1.00  0.00            
ATOM    137  C40 GCD     1      10.390  20.880  28.600  1.00  0.00            
ATOM    138  H66 GCD     1      10.080  21.900  28.360  1.00  0.00            
ATOM    139  O33 GCD     1       9.230  20.000  28.560  1.00  0.00            
ATOM    140  C41 GCD     1       9.480  18.600  28.970  1.00  0.00            
ATOM    141  H67 GCD     1      10.060  18.110  28.180  1.00  0.00            
ATOM    142  C42 GCD     1       8.130  17.900  29.010  1.00  0.00            
ATOM    143  H68 GCD     1       8.260  16.820  29.170  1.00  0.00            
ATOM    144  H69 GCD     1       7.700  17.910  28.000  1.00  0.00            
ATOM    145  O34 GCD     1       7.230  18.500  29.960  1.00  0.00            
ATOM    146  H70 GCD     1       6.430  17.990  30.140  1.00  0.00            
ATOM    147  O35 GCD     1      11.360  20.480  27.660  1.00  0.00            
ATOM    148  C43 GCD     1      11.410  21.090  26.400  1.00  0.00            
ATOM    149  H71 GCD     1      10.510  21.680  26.200  1.00  0.00            
ATOM    150  C44 GCD     1      12.560  22.030  26.340  1.00  0.00            
ATOM    151  H72 GCD     1      13.510  21.550  26.620  1.00  0.00            
ATOM    152  O36 GCD     1      12.260  23.090  27.250  1.00  0.00            
ATOM    153  H73 GCD     1      12.300  22.770  28.160  1.00  0.00            
ATOM    154  C45 GCD     1      12.860  22.500  24.920  1.00  0.00            
ATOM    155  H74 GCD     1      11.990  23.070  24.590  1.00  0.00            
ATOM    156  O37 GCD     1      14.020  23.330  24.950  1.00  0.00            
ATOM    157  H75 GCD     1      14.030  23.870  24.150  1.00  0.00            
ATOM    158  C46 GCD     1      13.130  21.320  24.020  1.00  0.00            
ATOM    159  H76 GCD     1      13.250  21.620  22.980  1.00  0.00            
ATOM    160  O38 GCD     1      14.200  20.500  24.470  1.00  0.00            
ATOM    161  O39 GCD     1      11.910  20.470  24.120  1.00  0.00            
ATOM    162  C47 GCD     1      11.550  19.950  25.430  1.00  0.00            
ATOM    163  H77 GCD     1      12.330  19.250  25.740  1.00  0.00            
ATOM    164  C48 GCD     1      10.230  19.250  25.210  1.00  0.00            
ATOM    165  H78 GCD     1       9.860  18.850  26.160  1.00  0.00            
ATOM    166  H79 GCD     1      10.390  18.420  24.510  1.00  0.00            
ATOM    167  O40 GCD     1       9.150  20.010  24.650  1.00  0.00            
ATOM    168  H80 GCD     1       8.500  19.350  24.410  1.00  0.00            
ATOM    169  C1  DF0     2      15.340  15.970  19.780  1.00  0.00            
ATOM    170  C2  DF0     2      15.550  14.780  20.650  1.00  0.00            
ATOM    171  O1  DF0     2      16.620  14.200  20.710  1.00  0.00            
ATOM    172  O2  DF0     2      14.540  14.800  21.570  1.00  0.00            
ATOM    173  C3  DF0     2      14.420  13.810  22.570  1.00  0.00            
ATOM    174  C4  DF0     2      15.210  14.320  23.780  1.00  0.00            
ATOM    175  C5  DF0     2      14.460  13.800  24.970  1.00  0.00            
ATOM    176  C6  DF0     2      14.650  12.190  24.950  1.00  0.00            
ATOM    177  C7  DF0     2      13.000  14.070  24.500  1.00  0.00            
ATOM    178  C8  DF0     2      12.580  15.530  24.760  1.00  0.00            
ATOM    179  C9  DF0     2      12.880  16.130  26.160  1.00  0.00            
ATOM    180  O3  DF0     2      11.900  15.680  27.060  1.00  0.00            
ATOM    181  C10 DF0     2      14.400  15.930  26.590  1.00  0.00            
ATOM    182  C11 DF0     2      14.960  16.800  27.780  1.00  0.00            
ATOM    183  C12 DF0     2      14.240  16.640  29.190  1.00  0.00            
ATOM    184  C13 DF0     2      14.690  18.360  27.410  1.00  0.00            
ATOM    185  C14 DF0     2      15.440  19.330  28.360  1.00  0.00            
ATOM    186  C15 DF0     2      16.950  19.030  28.560  1.00  0.00            
ATOM    187  O4  DF0     2      17.510  19.950  29.440  1.00  0.00            
ATOM    188  C16 DF0     2      17.090  17.580  29.060  1.00  0.00            
ATOM    189  C17 DF0     2      18.600  17.390  29.450  1.00  0.00            
ATOM    190  C18 DF0     2      16.520  16.580  27.900  1.00  0.00            
ATOM    191  C19 DF0     2      16.910  15.060  27.920  1.00  0.00            
ATOM    192  C20 DF0     2      16.360  14.320  26.660  1.00  0.00            
ATOM    193  C21 DF0     2      14.870  14.400  26.410  1.00  0.00            
ATOM    194  C22 DF0     2      14.220  13.600  27.580  1.00  0.00            
ATOM    195  C23 DF0     2      13.000  13.810  23.040  1.00  0.00            
ATOM    196  C24 DF0     2      11.860  13.370  22.300  1.00  0.00            
ATOM    197  C25 DF0     2      10.450  13.340  22.890  1.00  0.00            
ATOM    198  C26 DF0     2       9.850  14.690  22.470  1.00  0.00            
ATOM    199  C27 DF0     2       9.490  14.720  20.950  1.00  0.00            
ATOM    200  C28 DF0     2      10.080  15.370  19.970  1.00  0.00            
ATOM    201  C29 DF0     2       9.530  15.270  18.540  1.00  0.00            
ATOM    202  C30 DF0     2      11.360  16.120  20.090  1.00  0.00            
ATOM    203  C31 DF0     2      12.070  12.770  20.980  1.00  0.00            
ATOM    204  O5  DF0     2      13.110  12.640  20.370  1.00  0.00            
ATOM    205  O6  DF0     2      11.060  12.130  20.330  1.00  0.00            
ATOM    206  H1  DF0     2      15.790  16.800  20.340  1.00  0.00            
ATOM    207  H2  DF0     2      15.840  15.920  18.810  1.00  0.00            
ATOM    208  H3  DF0     2      14.270  16.160  19.660  1.00  0.00            
ATOM    209  H4  DF0     2      14.830  12.870  22.180  1.00  0.00            
ATOM    210  H5  DF0     2      15.290  15.420  23.740  1.00  0.00            
ATOM    211  H6  DF0     2      16.230  13.940  23.870  1.00  0.00            
ATOM    212  H7  DF0     2      15.630  11.850  25.310  1.00  0.00            
ATOM    213  H8  DF0     2      13.850  11.710  25.540  1.00  0.00            
ATOM    214  H9  DF0     2      14.560  11.780  23.940  1.00  0.00            
ATOM    215  H10 DF0     2      12.410  13.280  24.990  1.00  0.00            
ATOM    216  H11 DF0     2      11.500  15.500  24.590  1.00  0.00            
ATOM    217  H12 DF0     2      13.060  16.200  24.030  1.00  0.00            
ATOM    218  H13 DF0     2      12.620  17.200  26.140  1.00  0.00            
ATOM    219  H14 DF0     2      11.060  15.600  26.580  1.00  0.00            
ATOM    220  H15 DF0     2      14.920  16.380  25.740  1.00  0.00            
ATOM    221  H16 DF0     2      14.650  15.760  29.710  1.00  0.00            
ATOM    222  H17 DF0     2      14.490  17.320  30.010  1.00  0.00            
ATOM    223  H18 DF0     2      13.150  16.500  29.170  1.00  0.00            
ATOM    224  H19 DF0     2      13.640  18.570  27.640  1.00  0.00            
ATOM    225  H20 DF0     2      14.940  18.620  26.370  1.00  0.00            
ATOM    226  H21 DF0     2      14.960  19.340  29.350  1.00  0.00            
ATOM    227  H22 DF0     2      15.260  20.350  28.010  1.00  0.00            
ATOM    228  H23 DF0     2      17.450  19.040  27.590  1.00  0.00            
ATOM    229  H24 DF0     2      18.370  20.220  29.070  1.00  0.00            
ATOM    230  H25 DF0     2      16.590  17.510  30.040  1.00  0.00            
ATOM    231  H26 DF0     2      18.930  16.350  29.580  1.00  0.00            
ATOM    232  H27 DF0     2      19.230  17.890  28.710  1.00  0.00            
ATOM    233  H28 DF0     2      18.920  18.030  30.280  1.00  0.00            
ATOM    234  H29 DF0     2      16.990  16.930  26.980  1.00  0.00            
ATOM    235  H30 DF0     2      16.400  14.590  28.770  1.00  0.00            
ATOM    236  H31 DF0     2      18.000  14.990  27.940  1.00  0.00            
ATOM    237  H32 DF0     2      16.660  13.270  26.640  1.00  0.00            
ATOM    238  H33 DF0     2      16.870  14.690  25.760  1.00  0.00            
ATOM    239  H34 DF0     2      14.740  12.640  27.710  1.00  0.00            
ATOM    240  H35 DF0     2      14.280  14.140  28.530  1.00  0.00            
ATOM    241  H36 DF0     2      13.130  13.510  27.440  1.00  0.00            
ATOM    242  H37 DF0     2      10.480  13.320  23.990  1.00  0.00            
ATOM    243  H38 DF0     2       9.950  12.420  22.550  1.00  0.00            
ATOM    244  H39 DF0     2      10.540  15.490  22.750  1.00  0.00            
ATOM    245  H40 DF0     2       8.970  14.840  23.100  1.00  0.00            
ATOM    246  H41 DF0     2       8.600  14.140  20.710  1.00  0.00            
ATOM    247  H42 DF0     2       9.020  16.200  18.260  1.00  0.00            
ATOM    248  H43 DF0     2      10.320  15.070  17.800  1.00  0.00            
ATOM    249  H44 DF0     2       8.890  14.390  18.550  1.00  0.00            
ATOM    250  H45 DF0     2      11.050  17.170  20.200  1.00  0.00            
ATOM    251  H46 DF0     2      11.910  15.820  20.990  1.00  0.00            
ATOM    252  H47 DF0     2      11.960  16.080  19.170  1.00  0.00            
ATOM    253  H48 DF0     2      10.410  12.030  21.050  1.00  0.00            
TER
ENDMDL
MODEL        1
ATOM      1  H1  GCD     1      17.770  18.320  26.560  1.00  0.00            
ATOM      2  O1  GCD     1      17.310  18.460  27.390  1.00  0.00            
ATOM      3  C1  GCD     1      15.990  17.850  27.380  1.00  0.00            
ATOM      4  H2  GCD     1      15.210  18.610  27.210  1.00  0.00            
ATOM      5  H3  GCD     1      15.980  17.260  26.450  1.00  0.00            
ATOM      6  C2  GCD     1      15.760  16.870  28.550  1.00  0.00            
ATOM      7  H4  GCD     1      16.660  16.240  28.520  1.00  0.00            
ATOM      8  C3  GCD     1      14.630  15.790  28.320  1.00  0.00            
ATOM      9  H5  GCD     1      13.690  16.310  28.070  1.00  0.00            
ATOM     10  C4  GCD     1      14.410  14.860  29.460  1.00  0.00            
ATOM     11  H6  GCD     1      15.330  14.300  29.670  1.00  0.00            
ATOM     12  O2  GCD     1      13.340  13.840  29.290  1.00  0.00            
ATOM     13  H7  GCD     1      13.370  13.140  29.950  1.00  0.00            
ATOM     14  C5  GCD     1      14.220  15.720  30.720  1.00  0.00            
ATOM     15  H8  GCD     1      13.310  16.320  30.620  1.00  0.00            
ATOM     16  O3  GCD     1      13.960  14.910  31.870  1.00  0.00            
ATOM     17  H9  GCD     1      14.720  14.380  32.130  1.00  0.00            
ATOM     18  C6  GCD     1      15.440  16.630  30.910  1.00  0.00            
ATOM     19  O4  GCD     1      15.600  17.520  29.800  1.00  0.00            
ATOM     20  H10 GCD     1      15.270  17.190  31.830  1.00  0.00            
ATOM     21  O5  GCD     1      16.550  15.730  30.980  1.00  0.00            
ATOM     22  C7  GCD     1      17.310  15.790  32.180  1.00  0.00            
ATOM     23  H11 GCD     1      16.750  16.390  32.910  1.00  0.00            
ATOM     24  C8  GCD     1      17.420  14.410  32.670  1.00  0.00            
ATOM     25  H12 GCD     1      17.940  13.820  31.900  1.00  0.00            
ATOM     26  O6  GCD     1      16.110  13.910  33.040  1.00  0.00            
ATOM     27  H13 GCD     1      16.200  13.230  33.720  1.00  0.00            
ATOM     28  C9  GCD     1      18.410  14.410  33.870  1.00  0.00            
ATOM     29  H14 GCD     1      17.870  14.990  34.640  1.00  0.00            
ATOM     30  O7  GCD     1      18.770  13.090  34.230  1.00  0.00            
ATOM     31  H15 GCD     1      19.170  12.700  33.440  1.00  0.00            
ATOM     32  C10 GCD     1      19.690  15.200  33.640  1.00  0.00            
ATOM     33  H16 GCD     1      20.270  15.280  34.570  1.00  0.00            
ATOM     34  O8  GCD     1      19.390  16.440  33.120  1.00  0.00            
ATOM     35  C11 GCD     1      18.650  16.470  31.900  1.00  0.00            
ATOM     36  H17 GCD     1      19.210  15.890  31.160  1.00  0.00            
ATOM     37  C12 GCD     1      18.470  17.910  31.460  1.00  0.00            
ATOM     38  H18 GCD     1      17.890  17.950  30.530  1.00  0.00            
ATOM     39  H19 GCD     1      19.470  18.310  31.290  1.00  0.00            
ATOM     40  O9  GCD     1      17.710  18.710  32.380  1.00  0.00            
ATOM     41  H20 GCD     1      17.770  19.650  32.170  1.00  0.00            
ATOM     42  O10 GCD     1      20.500  14.570  32.610  1.00  0.00            
ATOM     43  C13 GCD     1      21.420  13.590  33.120  1.00  0.00            
ATOM     44  H21 GCD     1      21.220  13.330  34.170  1.00  0.00            
ATOM     45  C14 GCD     1      21.340  12.320  32.270  1.00  0.00            
ATOM     46  H22 GCD     1      21.540  12.660  31.240  1.00  0.00            
ATOM     47  O11 GCD     1      19.990  11.830  32.170  1.00  0.00            
ATOM     48  H23 GCD     1      19.930  10.920  32.490  1.00  0.00            
ATOM     49  C15 GCD     1      22.340  11.240  32.750  1.00  0.00            
ATOM     50  H24 GCD     1      21.970  10.920  33.740  1.00  0.00            
ATOM     51  O12 GCD     1      22.390  10.070  31.960  1.00  0.00            
ATOM     52  H25 GCD     1      21.740   9.460  32.330  1.00  0.00            
ATOM     53  C16 GCD     1      23.750  11.940  32.800  1.00  0.00            
ATOM     54  H26 GCD     1      24.420  11.200  33.250  1.00  0.00            
ATOM     55  O13 GCD     1      23.770  13.120  33.570  1.00  0.00            
ATOM     56  C17 GCD     1      22.830  14.130  33.130  1.00  0.00            
ATOM     57  H27 GCD     1      23.140  14.450  32.130  1.00  0.00            
ATOM     58  C18 GCD     1      22.990  15.240  34.180  1.00  0.00            
ATOM     59  H28 GCD     1      22.870  14.800  35.170  1.00  0.00            
ATOM     60  H29 GCD     1      22.120  15.910  34.140  1.00  0.00            
ATOM     61  O14 GCD     1      24.230  15.990  34.200  1.00  0.00            
ATOM     62  H30 GCD     1      24.110  16.570  33.440  1.00  0.00            
ATOM     63  O15 GCD     1      24.120  12.220  31.400  1.00  0.00            
ATOM     64  C19 GCD     1      25.560  11.880  31.140  1.00  0.00            
ATOM     65  H31 GCD     1      26.170  11.680  32.030  1.00  0.00            
ATOM     66  C20 GCD     1      25.540  10.560  30.350  1.00  0.00            
ATOM     67  H32 GCD     1      24.790  10.830  29.600  1.00  0.00            
ATOM     68  O16 GCD     1      25.050   9.510  31.170  1.00  0.00            
ATOM     69  H33 GCD     1      24.150   9.740  31.410  1.00  0.00            
ATOM     70  C21 GCD     1      26.830  10.220  29.640  1.00  0.00            
ATOM     71  H34 GCD     1      27.580  10.150  30.440  1.00  0.00            
ATOM     72  O17 GCD     1      26.690   9.060  28.800  1.00  0.00            
ATOM     73  H35 GCD     1      26.580   8.280  29.360  1.00  0.00            
ATOM     74  C22 GCD     1      27.260  11.460  28.900  1.00  0.00            
ATOM     75  H36 GCD     1      28.280  11.290  28.540  1.00  0.00            
ATOM     76  O18 GCD     1      27.390  12.520  29.810  1.00  0.00            
ATOM     77  C23 GCD     1      26.160  13.050  30.340  1.00  0.00            
ATOM     78  H37 GCD     1      25.510  13.450  29.550  1.00  0.00            
ATOM     79  C24 GCD     1      26.540  14.210  31.250  1.00  0.00            
ATOM     80  H38 GCD     1      27.340  13.810  31.890  1.00  0.00            
ATOM     81  H39 GCD     1      25.650  14.530  31.790  1.00  0.00            
ATOM     82  O19 GCD     1      27.070  15.300  30.530  1.00  0.00            
ATOM     83  H40 GCD     1      27.440  15.910  31.180  1.00  0.00            
ATOM     84  O20 GCD     1      26.320  11.740  27.850  1.00  0.00            
ATOM     85  C25 GCD     1      26.870  11.720  26.500  1.00  0.00            
ATOM     86  H41 GCD     1      27.930  11.430  26.520  1.00  0.00            
ATOM     87  C26 GCD     1      26.020  10.810  25.620  1.00  0.00            
ATOM     88  H42 GCD     1      24.940  10.990  25.700  1.00  0.00            
ATOM     89  O21 GCD     1      26.260   9.490  26.080  1.00  0.00            
ATOM     90  H43 GCD     1      26.080   9.440  27.020  1.00  0.00            
ATOM     91  C27 GCD     1      26.400  10.890  24.160  1.00  0.00            
ATOM     92  H44 GCD     1      27.410  10.450  24.090  1.00  0.00            
ATOM     93  O22 GCD     1      25.650  10.060  23.300  1.00  0.00            
ATOM     94  H45 GCD     1      25.990   9.170  23.400  1.00  0.00            
ATOM     95  C28 GCD     1      26.390  12.350  23.670  1.00  0.00            
ATOM     96  H46 GCD     1      26.940  12.420  22.720  1.00  0.00            
ATOM     97  O23 GCD     1      27.070  13.210  24.550  1.00  0.00            
ATOM     98  C29 GCD     1      26.660  13.170  25.950  1.00  0.00            
ATOM     99  H47 GCD     1      25.620  13.530  25.900  1.00  0.00            
ATOM    100  C30 GCD     1      27.460  14.120  26.730  1.00  0.00            
ATOM    101  H48 GCD     1      28.520  13.910  26.560  1.00  0.00            
ATOM    102  H49 GCD     1      27.310  14.180  27.820  1.00  0.00            
ATOM    103  O24 GCD     1      27.250  15.480  26.290  1.00  0.00            
ATOM    104  H50 GCD     1      27.280  15.400  25.330  1.00  0.00            
ATOM    105  O25 GCD     1      25.020  12.730  23.530  1.00  0.00            
ATOM    106  C31 GCD     1      24.540  13.210  22.270  1.00  0.00            
ATOM    107  H51 GCD     1      25.470  13.530  21.780  1.00  0.00            
ATOM    108  C32 GCD     1      23.830  12.140  21.420  1.00  0.00            
ATOM    109  H52 GCD     1      23.080  11.620  22.030  1.00  0.00            
ATOM    110  O26 GCD     1      24.740  11.120  21.030  1.00  0.00            
ATOM    111  H53 GCD     1      25.160  10.750  21.820  1.00  0.00            
ATOM    112  C33 GCD     1      23.060  12.780  20.290  1.00  0.00            
ATOM    113  H54 GCD     1      23.830  13.120  19.590  1.00  0.00            
ATOM    114  O27 GCD     1      22.360  11.830  19.550  1.00  0.00            
ATOM    115  H55 GCD     1      22.840  11.000  19.690  1.00  0.00            
ATOM    116  C34 GCD     1      22.240  13.970  20.790  1.00  0.00            
ATOM    117  H56 GCD     1      21.790  14.460  19.920  1.00  0.00            
ATOM    118  O28 GCD     1      23.120  15.000  21.320  1.00  0.00            
ATOM    119  C35 GCD     1      23.580  14.450  22.570  1.00  0.00            
ATOM    120  H57 GCD     1      22.790  14.200  23.290  1.00  0.00            
ATOM    121  C36 GCD     1      24.390  15.600  23.240  1.00  0.00            
ATOM    122  H58 GCD     1      25.170  15.820  22.490  1.00  0.00            
ATOM    123  H59 GCD     1      24.870  15.200  24.140  1.00  0.00            
ATOM    124  O29 GCD     1      23.650  16.790  23.470  1.00  0.00            
ATOM    125  H60 GCD     1      24.170  17.450  23.940  1.00  0.00            
ATOM    126  O30 GCD     1      21.210  13.690  21.800  1.00  0.00            
ATOM    127  C37 GCD     1      19.950  13.220  21.360  1.00  0.00            
ATOM    128  H61 GCD     1      20.100  12.900  20.320  1.00  0.00            
ATOM    129  C38 GCD     1      19.460  12.100  22.170  1.00  0.00            
ATOM    130  H62 GCD     1      19.650  12.390  23.220  1.00  0.00            
ATOM    131  O31 GCD     1      20.370  11.080  21.940  1.00  0.00            
ATOM    132  H63 GCD     1      21.210  11.440  22.250  1.00  0.00            
ATOM    133  C39 GCD     1      17.970  11.650  21.970  1.00  0.00            
ATOM    134  H64 GCD     1      17.840  11.210  20.970  1.00  0.00            
ATOM    135  O32 GCD     1      17.650  10.740  22.960  1.00  0.00            
ATOM    136  H65 GCD     1      18.450  10.250  23.160  1.00  0.00            
ATOM    137  C40 GCD     1      17.120  12.870  22.060  1.00  0.00            
ATOM    138  H66 GCD     1      16.130  12.540  21.750  1.00  0.00            
ATOM    139  O33 GCD     1      17.570  13.870  21.160  1.00  0.00            
ATOM    140  C41 GCD     1      18.890  14.320  21.460  1.00  0.00            
ATOM    141  H67 GCD     1      18.900  14.750  22.470  1.00  0.00            
ATOM    142  C42 GCD     1      19.200  15.470  20.540  1.00  0.00            
ATOM    143  H68 GCD     1      20.250  15.760  20.670  1.00  0.00            
ATOM    144  H69 GCD     1      18.630  16.380  20.750  1.00  0.00            
ATOM    145  O34 GCD     1      18.940  15.130  19.190  1.00  0.00            
ATOM    146  H70 GCD     1      17.990  15.180  19.030  1.00  0.00            
ATOM    147  O35 GCD     1      17.100  13.390  23.390  1.00  0.00            
ATOM    148  C43 GCD     1      15.910  13.860  23.930  1.00  0.00            
ATOM    149  H71 GCD     1      15.200  13.830  23.090  1.00  0.00            
ATOM    150  C44 GCD     1      15.520  12.930  25.110  1.00  0.00            
ATOM    151  H72 GCD     1      16.220  13.060  25.950  1.00  0.00            
ATOM    152  O36 GCD     1      15.570  11.510  24.710  1.00  0.00            
ATOM    153  H73 GCD     1      16.450  11.420  24.310  1.00  0.00            
ATOM    154  C45 GCD     1      14.190  13.360  25.760  1.00  0.00            
ATOM    155  H74 GCD     1      13.430  13.160  24.990  1.00  0.00            
ATOM    156  O37 GCD     1      14.020  12.610  26.920  1.00  0.00            
ATOM    157  H75 GCD     1      14.110  13.160  27.710  1.00  0.00            
ATOM    158  C46 GCD     1      14.140  14.860  26.130  1.00  0.00            
ATOM    159  H76 GCD     1      13.120  15.170  26.360  1.00  0.00            
ATOM    160  O38 GCD     1      15.110  15.110  27.240  1.00  0.00            
ATOM    161  O39 GCD     1      14.590  15.570  24.950  1.00  0.00            
ATOM    162  C47 GCD     1      15.910  15.260  24.300  1.00  0.00            
ATOM    163  H77 GCD     1      16.680  15.410  25.060  1.00  0.00            
ATOM    164  C48 GCD     1      16.170  16.280  23.120  1.00  0.00            
ATOM    165  H78 GCD     1      15.480  15.870  22.380  1.00  0.00            
ATOM    166  H79 GCD     1      17.230  16.250  22.820  1.00  0.00            
ATOM    167  O40 GCD     1      15.900  17.620  23.500  1.00  0.00            
ATOM    168  H80 GCD     1      15.040  17.550  23.940  1.00  0.00            
ATOM    169  C1  DF0     2      22.000  19.120  32.680  1.00  0.00            
ATOM    170  C2  DF0     2      22.740  18.160  31.750  1.00  0.00            
ATOM    171  O1  DF0     2      23.760  17.500  32.070  1.00  0.00            
ATOM    172  O2  DF0     2      22.120  18.040  30.560  1.00  0.00            
ATOM    173  C3  DF0     2      22.890  17.420  29.480  1.00  0.00            
ATOM    174  C4  DF0     2      22.580  15.950  29.340  1.00  0.00            
ATOM    175  C5  DF0     2      22.520  15.690  27.790  1.00  0.00            
ATOM    176  C6  DF0     2      24.010  15.760  27.320  1.00  0.00            
ATOM    177  C7  DF0     2      21.670  16.970  27.380  1.00  0.00            
ATOM    178  C8  DF0     2      20.140  16.830  27.770  1.00  0.00            
ATOM    179  C9  DF0     2      19.470  15.580  27.340  1.00  0.00            
ATOM    180  O3  DF0     2      19.470  15.670  25.900  1.00  0.00            
ATOM    181  C10 DF0     2      20.240  14.290  27.800  1.00  0.00            
ATOM    182  C11 DF0     2      19.370  13.020  27.690  1.00  0.00            
ATOM    183  C12 DF0     2      18.860  12.690  26.280  1.00  0.00            
ATOM    184  C13 DF0     2      18.050  13.010  28.640  1.00  0.00            
ATOM    185  C14 DF0     2      17.310  11.630  28.770  1.00  0.00            
ATOM    186  C15 DF0     2      18.280  10.550  29.210  1.00  0.00            
ATOM    187  O4  DF0     2      17.470   9.320  29.350  1.00  0.00            
ATOM    188  C16 DF0     2      19.500  10.460  28.210  1.00  0.00            
ATOM    189  C17 DF0     2      20.340   9.220  28.510  1.00  0.00            
ATOM    190  C18 DF0     2      20.290  11.830  28.200  1.00  0.00            
ATOM    191  C19 DF0     2      21.750  11.700  27.740  1.00  0.00            
ATOM    192  C20 DF0     2      22.510  13.030  27.950  1.00  0.00            
ATOM    193  C21 DF0     2      21.770  14.370  27.350  1.00  0.00            
ATOM    194  C22 DF0     2      21.960  14.240  25.810  1.00  0.00            
ATOM    195  C23 DF0     2      22.380  18.090  28.180  1.00  0.00            
ATOM    196  C24 DF0     2      22.680  19.330  27.720  1.00  0.00            
ATOM    197  C25 DF0     2      22.320  19.720  26.290  1.00  0.00            
ATOM    198  C26 DF0     2      20.940  20.500  26.190  1.00  0.00            
ATOM    199  C27 DF0     2      20.940  21.750  27.060  1.00  0.00            
ATOM    200  C28 DF0     2      20.440  21.880  28.300  1.00  0.00            
ATOM    201  C29 DF0     2      20.460  23.170  29.080  1.00  0.00            
ATOM    202  C30 DF0     2      19.840  20.730  29.110  1.00  0.00            
ATOM    203  C31 DF0     2      23.590  20.210  28.510  1.00  0.00            
ATOM    204  O5  DF0     2      24.140  19.970  29.570  1.00  0.00            
ATOM    205  O6  DF0     2      23.690  21.500  28.030  1.00  0.00            
ATOM    206  H1  DF0     2      21.820  20.110  32.220  1.00  0.00            
ATOM    207  H2  DF0     2      21.030  18.650  32.870  1.00  0.00            
ATOM    208  H3  DF0     2      22.510  19.240  33.640  1.00  0.00            
ATOM    209  H4  DF0     2      23.980  17.560  29.510  1.00  0.00            
ATOM    210  H5  DF0     2      21.670  15.860  29.950  1.00  0.00            
ATOM    211  H6  DF0     2      23.280  15.240  29.810  1.00  0.00            
ATOM    212  H7  DF0     2      24.570  14.870  27.630  1.00  0.00            
ATOM    213  H8  DF0     2      24.040  15.920  26.240  1.00  0.00            
ATOM    214  H9  DF0     2      24.600  16.560  27.780  1.00  0.00            
ATOM    215  H10 DF0     2      21.690  17.170  26.300  1.00  0.00            
ATOM    216  H11 DF0     2      19.700  17.630  27.170  1.00  0.00            
ATOM    217  H12 DF0     2      19.980  16.950  28.850  1.00  0.00            
ATOM    218  H13 DF0     2      18.430  15.640  27.690  1.00  0.00            
ATOM    219  H14 DF0     2      18.950  16.490  25.880  1.00  0.00            
ATOM    220  H15 DF0     2      20.240  14.300  28.890  1.00  0.00            
ATOM    221  H16 DF0     2      19.580  12.150  25.650  1.00  0.00            
ATOM    222  H17 DF0     2      18.140  11.870  26.210  1.00  0.00            
ATOM    223  H18 DF0     2      18.430  13.550  25.750  1.00  0.00            
ATOM    224  H19 DF0     2      17.290  13.670  28.190  1.00  0.00            
ATOM    225  H20 DF0     2      18.400  13.370  29.610  1.00  0.00            
ATOM    226  H21 DF0     2      16.750  11.410  27.850  1.00  0.00            
ATOM    227  H22 DF0     2      16.570  11.680  29.580  1.00  0.00            
ATOM    228  H23 DF0     2      18.560  10.860  30.220  1.00  0.00            
ATOM    229  H24 DF0     2      17.150   9.160  28.450  1.00  0.00            
ATOM    230  H25 DF0     2      19.010  10.220  27.260  1.00  0.00            
ATOM    231  H26 DF0     2      21.050   9.110  27.680  1.00  0.00            
ATOM    232  H27 DF0     2      20.930   9.320  29.430  1.00  0.00            
ATOM    233  H28 DF0     2      19.750   8.290  28.500  1.00  0.00            
ATOM    234  H29 DF0     2      20.430  12.130  29.250  1.00  0.00            
ATOM    235  H30 DF0     2      21.830  11.440  26.670  1.00  0.00            
ATOM    236  H31 DF0     2      22.290  10.930  28.290  1.00  0.00            
ATOM    237  H32 DF0     2      23.540  12.910  27.570  1.00  0.00            
ATOM    238  H33 DF0     2      22.540  13.080  29.040  1.00  0.00            
ATOM    239  H34 DF0     2      21.720  15.150  25.250  1.00  0.00            
ATOM    240  H35 DF0     2      23.020  14.000  25.620  1.00  0.00            
ATOM    241  H36 DF0     2      21.350  13.430  25.400  1.00  0.00            
ATOM    242  H37 DF0     2      22.340  18.870  25.590  1.00  0.00            
ATOM    243  H38 DF0     2      23.170  20.290  25.900  1.00  0.00            
ATOM    244  H39 DF0     2      20.070  19.840  26.350  1.00  0.00            
ATOM    245  H40 DF0     2      20.790  20.670  25.120  1.00  0.00            
ATOM    246  H41 DF0     2      21.360  22.640  26.600  1.00  0.00            
ATOM    247  H42 DF0     2      20.320  23.950  28.330  1.00  0.00            
ATOM    248  H43 DF0     2      19.760  23.330  29.910  1.00  0.00            
ATOM    249  H44 DF0     2      21.490  23.350  29.410  1.00  0.00            
ATOM    250  H45 DF0     2      18.770  20.920  29.200  1.00  0.00            
ATOM    251  H46 DF0     2      19.930  19.710  28.710  1.00  0.00            
ATOM    252  H47 DF0     2      20.300  20.700  30.100  1.00  0.00            
ATOM    253  H48 DF0     2      23.060  21.420  27.300  1.00  0.00            
TER
ENDMDL
MODEL        1
ATOM      1  H1  GCD     1      14.870  23.890  26.260  1.00  0.00            
ATOM      2  O1  GCD     1      14.460  23.740  27.120  1.00  0.00            
ATOM      3  C1  GCD     1      14.910  22.490  27.600  1.00  0.00            
ATOM      4  H2  GCD     1      14.340  22.060  28.430  1.00  0.00            
ATOM      5  H3  GCD     1      14.920  21.750  26.790  1.00  0.00            
ATOM      6  C2  GCD     1      16.400  22.490  28.130  1.00  0.00            
ATOM      7  H4  GCD     1      16.670  21.460  28.400  1.00  0.00            
ATOM      8  C3  GCD     1      16.670  23.460  29.310  1.00  0.00            
ATOM      9  H5  GCD     1      16.370  24.460  28.990  1.00  0.00            
ATOM     10  C4  GCD     1      18.170  23.530  29.750  1.00  0.00            
ATOM     11  H6  GCD     1      18.480  22.610  30.270  1.00  0.00            
ATOM     12  O2  GCD     1      18.310  24.620  30.700  1.00  0.00            
ATOM     13  H7  GCD     1      17.750  24.340  31.440  1.00  0.00            
ATOM     14  C5  GCD     1      19.020  23.710  28.480  1.00  0.00            
ATOM     15  H8  GCD     1      18.830  24.760  28.220  1.00  0.00            
ATOM     16  O3  GCD     1      20.410  23.560  28.770  1.00  0.00            
ATOM     17  H9  GCD     1      20.630  22.630  28.930  1.00  0.00            
ATOM     18  C6  GCD     1      18.620  22.750  27.310  1.00  0.00            
ATOM     19  O4  GCD     1      17.230  22.820  27.020  1.00  0.00            
ATOM     20  H10 GCD     1      19.150  23.050  26.410  1.00  0.00            
ATOM     21  O5  GCD     1      18.900  21.360  27.650  1.00  0.00            
ATOM     22  C7  GCD     1      20.230  20.900  27.290  1.00  0.00            
ATOM     23  H11 GCD     1      20.920  21.740  27.170  1.00  0.00            
ATOM     24  C8  GCD     1      20.790  20.110  28.540  1.00  0.00            
ATOM     25  H12 GCD     1      20.070  19.330  28.800  1.00  0.00            
ATOM     26  O6  GCD     1      20.880  20.910  29.700  1.00  0.00            
ATOM     27  H13 GCD     1      21.350  20.420  30.380  1.00  0.00            
ATOM     28  C9  GCD     1      22.150  19.460  28.190  1.00  0.00            
ATOM     29  H14 GCD     1      22.880  20.260  28.040  1.00  0.00            
ATOM     30  O7  GCD     1      22.620  18.640  29.270  1.00  0.00            
ATOM     31  H15 GCD     1      22.910  17.790  28.940  1.00  0.00            
ATOM     32  C10 GCD     1      22.000  18.650  26.890  1.00  0.00            
ATOM     33  H16 GCD     1      23.010  18.410  26.530  1.00  0.00            
ATOM     34  O8  GCD     1      21.470  19.400  25.830  1.00  0.00            
ATOM     35  C11 GCD     1      20.180  20.010  26.060  1.00  0.00            
ATOM     36  H17 GCD     1      19.470  19.220  26.340  1.00  0.00            
ATOM     37  C12 GCD     1      19.760  20.780  24.810  1.00  0.00            
ATOM     38  H18 GCD     1      18.680  20.970  24.830  1.00  0.00            
ATOM     39  H19 GCD     1      19.930  20.130  23.930  1.00  0.00            
ATOM     40  O9  GCD     1      20.490  21.950  24.630  1.00  0.00            
ATOM     41  H20 GCD     1      20.540  22.130  23.680  1.00  0.00            
ATOM     42  O10 GCD     1      21.370  17.370  27.090  1.00  0.00            
ATOM     43  C13 GCD     1      22.070  16.220  26.700  1.00  0.00            
ATOM     44  H21 GCD     1      22.790  16.430  25.900  1.00  0.00            
ATOM     45  C14 GCD     1      22.620  15.560  27.960  1.00  0.00            
ATOM     46  H22 GCD     1      21.790  15.480  28.680  1.00  0.00            
ATOM     47  O11 GCD     1      23.720  16.350  28.590  1.00  0.00            
ATOM     48  H23 GCD     1      24.440  15.720  28.730  1.00  0.00            
ATOM     49  C15 GCD     1      23.070  14.160  27.700  1.00  0.00            
ATOM     50  H24 GCD     1      23.820  14.150  26.890  1.00  0.00            
ATOM     51  O12 GCD     1      23.600  13.540  28.850  1.00  0.00            
ATOM     52  H25 GCD     1      23.020  13.550  29.620  1.00  0.00            
ATOM     53  C16 GCD     1      21.930  13.330  27.100  1.00  0.00            
ATOM     54  H26 GCD     1      22.340  12.350  26.840  1.00  0.00            
ATOM     55  O13 GCD     1      21.520  13.930  25.920  1.00  0.00            
ATOM     56  C17 GCD     1      20.980  15.320  26.060  1.00  0.00            
ATOM     57  H27 GCD     1      20.040  15.310  26.630  1.00  0.00            
ATOM     58  C18 GCD     1      20.610  15.780  24.650  1.00  0.00            
ATOM     59  H28 GCD     1      20.130  16.760  24.700  1.00  0.00            
ATOM     60  H29 GCD     1      19.950  15.030  24.200  1.00  0.00            
ATOM     61  O14 GCD     1      21.830  16.050  23.860  1.00  0.00            
ATOM     62  H30 GCD     1      22.240  15.190  23.690  1.00  0.00            
ATOM     63  O15 GCD     1      20.910  13.150  28.060  1.00  0.00            
ATOM     64  C19 GCD     1      20.660  11.830  28.550  1.00  0.00            
ATOM     65  H31 GCD     1      21.490  11.180  28.260  1.00  0.00            
ATOM     66  C20 GCD     1      20.560  11.860  30.010  1.00  0.00            
ATOM     67  H32 GCD     1      19.730  12.540  30.230  1.00  0.00            
ATOM     68  O16 GCD     1      21.730  12.320  30.660  1.00  0.00            
ATOM     69  H33 GCD     1      22.020  11.570  31.180  1.00  0.00            
ATOM     70  C21 GCD     1      20.310  10.470  30.600  1.00  0.00            
ATOM     71  H34 GCD     1      21.090   9.720  30.420  1.00  0.00            
ATOM     72  O17 GCD     1      20.260  10.470  32.020  1.00  0.00            
ATOM     73  H35 GCD     1      19.690  11.210  32.280  1.00  0.00            
ATOM     74  C22 GCD     1      19.010   9.970  30.000  1.00  0.00            
ATOM     75  H36 GCD     1      18.740   8.970  30.330  1.00  0.00            
ATOM     76  O18 GCD     1      19.040  10.040  28.610  1.00  0.00            
ATOM     77  C23 GCD     1      19.300  11.360  27.980  1.00  0.00            
ATOM     78  H37 GCD     1      18.480  12.010  28.300  1.00  0.00            
ATOM     79  C24 GCD     1      19.360  11.160  26.420  1.00  0.00            
ATOM     80  H38 GCD     1      20.070  10.360  26.170  1.00  0.00            
ATOM     81  H39 GCD     1      19.560  12.060  25.830  1.00  0.00            
ATOM     82  O19 GCD     1      18.110  10.630  25.990  1.00  0.00            
ATOM     83  H40 GCD     1      18.010   9.700  26.220  1.00  0.00            
ATOM     84  O20 GCD     1      17.980  10.830  30.460  1.00  0.00            
ATOM     85  C25 GCD     1      16.730  10.270  30.690  1.00  0.00            
ATOM     86  H41 GCD     1      16.660   9.260  30.260  1.00  0.00            
ATOM     87  C26 GCD     1      16.470  10.110  32.230  1.00  0.00            
ATOM     88  H42 GCD     1      16.690  11.040  32.780  1.00  0.00            
ATOM     89  O21 GCD     1      17.270   9.080  32.800  1.00  0.00            
ATOM     90  H43 GCD     1      17.050   8.970  33.730  1.00  0.00            
ATOM     91  C27 GCD     1      14.960   9.940  32.480  1.00  0.00            
ATOM     92  H44 GCD     1      14.640   8.980  32.050  1.00  0.00            
ATOM     93  O22 GCD     1      14.630   9.940  33.890  1.00  0.00            
ATOM     94  H45 GCD     1      14.800  10.800  34.290  1.00  0.00            
ATOM     95  C28 GCD     1      14.190  10.990  31.740  1.00  0.00            
ATOM     96  H46 GCD     1      13.150  10.770  31.990  1.00  0.00            
ATOM     97  O23 GCD     1      14.370  10.820  30.360  1.00  0.00            
ATOM     98  C29 GCD     1      15.670  11.010  29.860  1.00  0.00            
ATOM     99  H47 GCD     1      15.900  12.080  29.930  1.00  0.00            
ATOM    100  C30 GCD     1      15.650  10.640  28.360  1.00  0.00            
ATOM    101  H48 GCD     1      15.450   9.560  28.310  1.00  0.00            
ATOM    102  H49 GCD     1      16.610  10.830  27.860  1.00  0.00            
ATOM    103  O24 GCD     1      14.720  11.390  27.620  1.00  0.00            
ATOM    104  H50 GCD     1      13.950  11.410  28.190  1.00  0.00            
ATOM    105  O25 GCD     1      14.570  12.280  32.130  1.00  0.00            
ATOM    106  C31 GCD     1      13.750  12.860  33.210  1.00  0.00            
ATOM    107  H51 GCD     1      13.080  12.190  33.760  1.00  0.00            
ATOM    108  C32 GCD     1      14.530  13.590  34.310  1.00  0.00            
ATOM    109  H52 GCD     1      15.220  14.310  33.860  1.00  0.00            
ATOM    110  O26 GCD     1      15.350  12.640  34.920  1.00  0.00            
ATOM    111  H53 GCD     1      16.220  13.020  35.080  1.00  0.00            
ATOM    112  C33 GCD     1      13.600  14.300  35.310  1.00  0.00            
ATOM    113  H54 GCD     1      13.100  13.490  35.870  1.00  0.00            
ATOM    114  O27 GCD     1      14.220  15.100  36.280  1.00  0.00            
ATOM    115  H55 GCD     1      14.920  14.690  36.800  1.00  0.00            
ATOM    116  C34 GCD     1      12.560  15.150  34.580  1.00  0.00            
ATOM    117  H56 GCD     1      11.740  15.440  35.240  1.00  0.00            
ATOM    118  O28 GCD     1      11.900  14.430  33.580  1.00  0.00            
ATOM    119  C35 GCD     1      12.730  13.850  32.560  1.00  0.00            
ATOM    120  H57 GCD     1      13.330  14.650  32.100  1.00  0.00            
ATOM    121  C36 GCD     1      11.820  13.260  31.510  1.00  0.00            
ATOM    122  H58 GCD     1      12.360  12.860  30.640  1.00  0.00            
ATOM    123  H59 GCD     1      11.200  14.060  31.080  1.00  0.00            
ATOM    124  O29 GCD     1      10.950  12.240  32.100  1.00  0.00            
ATOM    125  H60 GCD     1      10.590  12.650  32.890  1.00  0.00            
ATOM    126  O30 GCD     1      13.160  16.350  34.070  1.00  0.00            
ATOM    127  C37 GCD     1      12.630  17.530  34.550  1.00  0.00            
ATOM    128  H61 GCD     1      11.970  17.370  35.400  1.00  0.00            
ATOM    129  C38 GCD     1      13.700  18.520  35.030  1.00  0.00            
ATOM    130  H62 GCD     1      14.320  18.530  34.130  1.00  0.00            
ATOM    131  O31 GCD     1      14.410  17.930  36.150  1.00  0.00            
ATOM    132  H63 GCD     1      14.310  16.990  35.990  1.00  0.00            
ATOM    133  C39 GCD     1      13.120  19.860  35.440  1.00  0.00            
ATOM    134  H64 GCD     1      12.430  19.530  36.240  1.00  0.00            
ATOM    135  O32 GCD     1      14.080  20.700  36.040  1.00  0.00            
ATOM    136  H65 GCD     1      14.760  20.050  36.260  1.00  0.00            
ATOM    137  C40 GCD     1      12.390  20.540  34.310  1.00  0.00            
ATOM    138  H66 GCD     1      11.900  21.500  34.490  1.00  0.00            
ATOM    139  O33 GCD     1      11.460  19.600  33.800  1.00  0.00            
ATOM    140  C41 GCD     1      11.830  18.260  33.440  1.00  0.00            
ATOM    141  H67 GCD     1      12.560  18.400  32.640  1.00  0.00            
ATOM    142  C42 GCD     1      10.610  17.370  32.980  1.00  0.00            
ATOM    143  H68 GCD     1      10.950  16.480  32.430  1.00  0.00            
ATOM    144  H69 GCD     1      10.040  17.990  32.270  1.00  0.00            
ATOM    145  O34 GCD     1       9.580  17.110  34.000  1.00  0.00            
ATOM    146  H70 GCD     1       9.370  17.990  34.330  1.00  0.00            
ATOM    147  O35 GCD     1      13.380  20.800  33.330  1.00  0.00            
ATOM    148  C43 GCD     1      13.370  22.050  32.680  1.00  0.00            
ATOM    149  H71 GCD     1      12.440  22.590  32.890  1.00  0.00            
ATOM    150  C44 GCD     1      14.530  22.860  33.180  1.00  0.00            
ATOM    151  H72 GCD     1      15.430  22.240  33.170  1.00  0.00            
ATOM    152  O36 GCD     1      14.380  23.070  34.580  1.00  0.00            
ATOM    153  H73 GCD     1      14.470  22.280  35.120  1.00  0.00            
ATOM    154  C45 GCD     1      14.690  24.200  32.370  1.00  0.00            
ATOM    155  H74 GCD     1      13.820  24.840  32.570  1.00  0.00            
ATOM    156  O37 GCD     1      15.900  24.870  32.740  1.00  0.00            
ATOM    157  H75 GCD     1      16.150  24.680  33.650  1.00  0.00            
ATOM    158  C46 GCD     1      14.800  23.860  30.870  1.00  0.00            
ATOM    159  H76 GCD     1      14.700  24.760  30.250  1.00  0.00            
ATOM    160  O38 GCD     1      15.980  23.100  30.480  1.00  0.00            
ATOM    161  O39 GCD     1      13.690  23.060  30.530  1.00  0.00            
ATOM    162  C47 GCD     1      13.560  21.770  31.150  1.00  0.00            
ATOM    163  H77 GCD     1      14.440  21.150  30.920  1.00  0.00            
ATOM    164  C48 GCD     1      12.320  20.960  30.580  1.00  0.00            
ATOM    165  H78 GCD     1      12.130  19.990  31.050  1.00  0.00            
ATOM    166  H79 GCD     1      12.410  20.860  29.490  1.00  0.00            
ATOM    167  O40 GCD     1      11.150  21.540  30.860  1.00  0.00            
ATOM    168  H80 GCD     1      11.000  22.440  30.530  1.00  0.00            
ATOM    169  C1  DF0     2      16.280  20.400  24.280  1.00  0.00            
ATOM    170  C2  DF0     2      16.700  18.940  24.380  1.00  0.00            
ATOM    171  O1  DF0     2      17.800  18.590  23.940  1.00  0.00            
ATOM    172  O2  DF0     2      15.750  18.190  24.930  1.00  0.00            
ATOM    173  C3  DF0     2      15.970  16.850  25.240  1.00  0.00            
ATOM    174  C4  DF0     2      16.970  16.850  26.410  1.00  0.00            
ATOM    175  C5  DF0     2      16.350  15.850  27.410  1.00  0.00            
ATOM    176  C6  DF0     2      16.690  14.430  26.830  1.00  0.00            
ATOM    177  C7  DF0     2      14.780  16.130  27.300  1.00  0.00            
ATOM    178  C8  DF0     2      14.350  17.410  27.990  1.00  0.00            
ATOM    179  C9  DF0     2      14.800  17.600  29.520  1.00  0.00            
ATOM    180  O3  DF0     2      13.940  16.710  30.240  1.00  0.00            
ATOM    181  C10 DF0     2      16.360  17.340  29.650  1.00  0.00            
ATOM    182  C11 DF0     2      17.020  17.830  31.020  1.00  0.00            
ATOM    183  C12 DF0     2      16.560  16.980  32.300  1.00  0.00            
ATOM    184  C13 DF0     2      16.610  19.290  31.250  1.00  0.00            
ATOM    185  C14 DF0     2      17.270  20.000  32.450  1.00  0.00            
ATOM    186  C15 DF0     2      18.800  19.760  32.550  1.00  0.00            
ATOM    187  O4  DF0     2      19.430  20.180  33.790  1.00  0.00            
ATOM    188  C16 DF0     2      19.200  18.270  32.270  1.00  0.00            
ATOM    189  C17 DF0     2      20.760  18.030  32.450  1.00  0.00            
ATOM    190  C18 DF0     2      18.590  17.790  30.910  1.00  0.00            
ATOM    191  C19 DF0     2      19.100  16.440  30.430  1.00  0.00            
ATOM    192  C20 DF0     2      18.460  16.130  28.980  1.00  0.00            
ATOM    193  C21 DF0     2      16.850  16.040  28.940  1.00  0.00            
ATOM    194  C22 DF0     2      16.400  14.780  29.810  1.00  0.00            
ATOM    195  C23 DF0     2      14.640  16.320  25.830  1.00  0.00            
ATOM    196  C24 DF0     2      13.560  15.900  25.110  1.00  0.00            
ATOM    197  C25 DF0     2      12.250  15.380  25.710  1.00  0.00            
ATOM    198  C26 DF0     2      11.170  16.560  25.920  1.00  0.00            
ATOM    199  C27 DF0     2      11.170  17.550  24.790  1.00  0.00            
ATOM    200  C28 DF0     2      11.750  18.780  24.720  1.00  0.00            
ATOM    201  C29 DF0     2      11.690  19.600  23.460  1.00  0.00            
ATOM    202  C30 DF0     2      12.340  19.620  25.900  1.00  0.00            
ATOM    203  C31 DF0     2      13.600  15.990  23.580  1.00  0.00            
ATOM    204  O5  DF0     2      14.560  16.170  22.930  1.00  0.00            
ATOM    205  O6  DF0     2      12.510  15.570  22.900  1.00  0.00            
ATOM    206  H1  DF0     2      16.340  20.880  25.260  1.00  0.00            
ATOM    207  H2  DF0     2      16.990  20.870  23.580  1.00  0.00            
ATOM    208  H3  DF0     2      15.270  20.400  23.860  1.00  0.00            
ATOM    209  H4  DF0     2      16.370  16.280  24.400  1.00  0.00            
ATOM    210  H5  DF0     2      17.020  17.880  26.800  1.00  0.00            
ATOM    211  H6  DF0     2      17.990  16.670  26.060  1.00  0.00            
ATOM    212  H7  DF0     2      17.750  14.200  26.920  1.00  0.00            
ATOM    213  H8  DF0     2      16.030  13.700  27.310  1.00  0.00            
ATOM    214  H9  DF0     2      16.300  14.410  25.800  1.00  0.00            
ATOM    215  H10 DF0     2      14.260  15.240  27.690  1.00  0.00            
ATOM    216  H11 DF0     2      13.250  17.520  27.970  1.00  0.00            
ATOM    217  H12 DF0     2      14.730  18.270  27.440  1.00  0.00            
ATOM    218  H13 DF0     2      14.580  18.650  29.730  1.00  0.00            
ATOM    219  H14 DF0     2      12.990  16.810  30.050  1.00  0.00            
ATOM    220  H15 DF0     2      16.810  18.060  28.950  1.00  0.00            
ATOM    221  H16 DF0     2      17.330  16.270  32.600  1.00  0.00            
ATOM    222  H17 DF0     2      16.240  17.640  33.110  1.00  0.00            
ATOM    223  H18 DF0     2      15.700  16.350  32.050  1.00  0.00            
ATOM    224  H19 DF0     2      15.520  19.370  31.320  1.00  0.00            
ATOM    225  H20 DF0     2      16.900  19.820  30.340  1.00  0.00            
ATOM    226  H21 DF0     2      16.830  19.730  33.420  1.00  0.00            
ATOM    227  H22 DF0     2      17.140  21.080  32.360  1.00  0.00            
ATOM    228  H23 DF0     2      19.290  20.400  31.800  1.00  0.00            
ATOM    229  H24 DF0     2      19.640  21.100  33.560  1.00  0.00            
ATOM    230  H25 DF0     2      18.840  17.650  33.100  1.00  0.00            
ATOM    231  H26 DF0     2      21.070  16.980  32.430  1.00  0.00            
ATOM    232  H27 DF0     2      21.260  18.570  31.630  1.00  0.00            
ATOM    233  H28 DF0     2      21.120  18.570  33.340  1.00  0.00            
ATOM    234  H29 DF0     2      18.800  18.540  30.140  1.00  0.00            
ATOM    235  H30 DF0     2      18.990  15.650  31.180  1.00  0.00            
ATOM    236  H31 DF0     2      20.160  16.430  30.150  1.00  0.00            
ATOM    237  H32 DF0     2      18.800  15.150  28.610  1.00  0.00            
ATOM    238  H33 DF0     2      18.740  16.880  28.230  1.00  0.00            
ATOM    239  H34 DF0     2      15.310  14.720  29.980  1.00  0.00            
ATOM    240  H35 DF0     2      16.760  13.870  29.330  1.00  0.00            
ATOM    241  H36 DF0     2      16.830  14.820  30.820  1.00  0.00            
ATOM    242  H37 DF0     2      12.390  14.880  26.670  1.00  0.00            
ATOM    243  H38 DF0     2      11.820  14.660  25.000  1.00  0.00            
ATOM    244  H39 DF0     2      11.340  17.020  26.900  1.00  0.00            
ATOM    245  H40 DF0     2      10.220  16.030  25.980  1.00  0.00            
ATOM    246  H41 DF0     2      10.800  17.180  23.840  1.00  0.00            
ATOM    247  H42 DF0     2      12.660  20.050  23.190  1.00  0.00            
ATOM    248  H43 DF0     2      11.310  19.070  22.580  1.00  0.00            
ATOM    249  H44 DF0     2      11.050  20.490  23.560  1.00  0.00            
ATOM    250  H45 DF0     2      11.680  20.460  26.130  1.00  0.00            
ATOM    251  H46 DF0     2      12.310  19.060  26.840  1.00  0.00            
ATOM    252  H47 DF0     2      13.390  19.910  25.780  1.00  0.00            
ATOM    253  H48 DF0     2      11.870  15.470  23.620  1.00  0.00            
TER
ENDMDL
MODEL        1
ATOM      1  H1  GCD     1      20.760  13.380  29.180  1.00  0.00            
ATOM      2  O1  GCD     1      20.410  12.640  29.700  1.00  0.00            
ATOM      3  C1  GCD     1      20.430  11.470  28.820  1.00  0.00            
ATOM      4  H2  GCD     1      19.670  11.650  28.050  1.00  0.00            
ATOM      5  H3  GCD     1      21.450  11.470  28.400  1.00  0.00            
ATOM      6  C2  GCD     1      20.110  10.070  29.400  1.00  0.00            
ATOM      7  H4  GCD     1      21.050   9.640  29.790  1.00  0.00            
ATOM      8  C3  GCD     1      19.740   9.110  28.290  1.00  0.00            
ATOM      9  H5  GCD     1      18.910   9.490  27.680  1.00  0.00            
ATOM     10  C4  GCD     1      19.310   7.750  28.740  1.00  0.00            
ATOM     11  H6  GCD     1      20.170   7.160  29.080  1.00  0.00            
ATOM     12  O2  GCD     1      18.700   7.010  27.680  1.00  0.00            
ATOM     13  H7  GCD     1      18.650   6.120  28.030  1.00  0.00            
ATOM     14  C5  GCD     1      18.360   7.900  29.880  1.00  0.00            
ATOM     15  H8  GCD     1      17.480   8.390  29.450  1.00  0.00            
ATOM     16  O3  GCD     1      18.130   6.620  30.460  1.00  0.00            
ATOM     17  H9  GCD     1      18.890   6.450  31.030  1.00  0.00            
ATOM     18  C6  GCD     1      18.810   8.790  31.050  1.00  0.00            
ATOM     19  O4  GCD     1      19.060  10.030  30.410  1.00  0.00            
ATOM     20  H10 GCD     1      18.020   8.940  31.790  1.00  0.00            
ATOM     21  O5  GCD     1      20.080   8.360  31.680  1.00  0.00            
ATOM     22  C7  GCD     1      20.040   8.030  33.070  1.00  0.00            
ATOM     23  H11 GCD     1      19.010   7.980  33.450  1.00  0.00            
ATOM     24  C8  GCD     1      20.660   6.610  33.300  1.00  0.00            
ATOM     25  H12 GCD     1      21.690   6.710  32.920  1.00  0.00            
ATOM     26  O6  GCD     1      19.870   5.590  32.640  1.00  0.00            
ATOM     27  H13 GCD     1      20.350   4.770  32.790  1.00  0.00            
ATOM     28  C9  GCD     1      20.640   6.280  34.780  1.00  0.00            
ATOM     29  H14 GCD     1      19.610   6.110  35.120  1.00  0.00            
ATOM     30  O7  GCD     1      21.250   5.050  35.110  1.00  0.00            
ATOM     31  H15 GCD     1      21.810   5.280  35.850  1.00  0.00            
ATOM     32  C10 GCD     1      21.310   7.360  35.650  1.00  0.00            
ATOM     33  H16 GCD     1      21.150   7.260  36.730  1.00  0.00            
ATOM     34  O8  GCD     1      20.790   8.640  35.260  1.00  0.00            
ATOM     35  C11 GCD     1      20.930   8.980  33.880  1.00  0.00            
ATOM     36  H17 GCD     1      22.000   8.900  33.660  1.00  0.00            
ATOM     37  C12 GCD     1      20.550  10.480  33.850  1.00  0.00            
ATOM     38  H18 GCD     1      20.730  10.880  32.840  1.00  0.00            
ATOM     39  H19 GCD     1      21.220  11.020  34.530  1.00  0.00            
ATOM     40  O9  GCD     1      19.220  10.730  34.280  1.00  0.00            
ATOM     41  H20 GCD     1      18.830  11.300  33.610  1.00  0.00            
ATOM     42  O10 GCD     1      22.710   7.320  35.350  1.00  0.00            
ATOM     43  C13 GCD     1      23.550   7.740  36.530  1.00  0.00            
ATOM     44  H21 GCD     1      22.870   8.100  37.310  1.00  0.00            
ATOM     45  C14 GCD     1      24.040   6.460  37.100  1.00  0.00            
ATOM     46  H22 GCD     1      24.700   5.910  36.420  1.00  0.00            
ATOM     47  O11 GCD     1      23.020   5.560  37.580  1.00  0.00            
ATOM     48  H23 GCD     1      23.410   5.040  38.290  1.00  0.00            
ATOM     49  C15 GCD     1      25.020   6.800  38.310  1.00  0.00            
ATOM     50  H24 GCD     1      24.390   7.440  38.930  1.00  0.00            
ATOM     51  O12 GCD     1      25.530   5.660  39.000  1.00  0.00            
ATOM     52  H25 GCD     1      26.040   5.160  38.360  1.00  0.00            
ATOM     53  C16 GCD     1      26.160   7.720  37.810  1.00  0.00            
ATOM     54  H26 GCD     1      26.820   8.160  38.560  1.00  0.00            
ATOM     55  O13 GCD     1      25.570   8.890  37.250  1.00  0.00            
ATOM     56  C17 GCD     1      24.700   8.710  36.120  1.00  0.00            
ATOM     57  H27 GCD     1      25.220   8.360  35.230  1.00  0.00            
ATOM     58  C18 GCD     1      24.120  10.080  35.810  1.00  0.00            
ATOM     59  H28 GCD     1      23.510  10.140  34.910  1.00  0.00            
ATOM     60  H29 GCD     1      24.980  10.750  35.640  1.00  0.00            
ATOM     61  O14 GCD     1      23.290  10.740  36.840  1.00  0.00            
ATOM     62  H30 GCD     1      23.980  10.680  37.510  1.00  0.00            
ATOM     63  O15 GCD     1      26.930   7.000  36.830  1.00  0.00            
ATOM     64  C19 GCD     1      28.140   6.470  37.310  1.00  0.00            
ATOM     65  H31 GCD     1      28.200   6.430  38.400  1.00  0.00            
ATOM     66  C20 GCD     1      28.210   5.030  36.800  1.00  0.00            
ATOM     67  H32 GCD     1      28.090   5.200  35.720  1.00  0.00            
ATOM     68  O16 GCD     1      27.140   4.140  37.360  1.00  0.00            
ATOM     69  H33 GCD     1      27.430   3.250  37.110  1.00  0.00            
ATOM     70  C21 GCD     1      29.630   4.450  36.980  1.00  0.00            
ATOM     71  H34 GCD     1      29.910   4.370  38.030  1.00  0.00            
ATOM     72  O17 GCD     1      29.810   3.170  36.360  1.00  0.00            
ATOM     73  H35 GCD     1      29.970   3.340  35.430  1.00  0.00            
ATOM     74  C22 GCD     1      30.650   5.400  36.310  1.00  0.00            
ATOM     75  H36 GCD     1      31.670   5.070  36.570  1.00  0.00            
ATOM     76  O18 GCD     1      30.560   6.660  36.820  1.00  0.00            
ATOM     77  C23 GCD     1      29.330   7.360  36.740  1.00  0.00            
ATOM     78  H37 GCD     1      29.080   7.620  35.700  1.00  0.00            
ATOM     79  C24 GCD     1      29.530   8.600  37.550  1.00  0.00            
ATOM     80  H38 GCD     1      29.980   8.290  38.500  1.00  0.00            
ATOM     81  H39 GCD     1      28.670   9.230  37.790  1.00  0.00            
ATOM     82  O19 GCD     1      30.420   9.480  36.870  1.00  0.00            
ATOM     83  H40 GCD     1      31.320   9.140  36.830  1.00  0.00            
ATOM     84  O20 GCD     1      30.490   5.360  34.900  1.00  0.00            
ATOM     85  C25 GCD     1      31.680   5.270  34.140  1.00  0.00            
ATOM     86  H41 GCD     1      32.480   4.890  34.790  1.00  0.00            
ATOM     87  C26 GCD     1      31.330   4.170  33.120  1.00  0.00            
ATOM     88  H42 GCD     1      30.510   4.670  32.580  1.00  0.00            
ATOM     89  O21 GCD     1      31.000   3.000  33.780  1.00  0.00            
ATOM     90  H43 GCD     1      30.500   2.410  33.190  1.00  0.00            
ATOM     91  C27 GCD     1      32.390   4.070  32.070  1.00  0.00            
ATOM     92  H44 GCD     1      33.290   3.670  32.550  1.00  0.00            
ATOM     93  O22 GCD     1      32.030   3.130  31.030  1.00  0.00            
ATOM     94  H45 GCD     1      32.770   2.640  30.640  1.00  0.00            
ATOM     95  C28 GCD     1      32.550   5.450  31.440  1.00  0.00            
ATOM     96  H46 GCD     1      33.440   5.460  30.810  1.00  0.00            
ATOM     97  O23 GCD     1      32.950   6.290  32.470  1.00  0.00            
ATOM     98  C29 GCD     1      31.990   6.550  33.450  1.00  0.00            
ATOM     99  H47 GCD     1      31.070   6.820  32.920  1.00  0.00            
ATOM    100  C30 GCD     1      32.350   7.770  34.350  1.00  0.00            
ATOM    101  H48 GCD     1      31.570   8.020  35.090  1.00  0.00            
ATOM    102  H49 GCD     1      32.420   8.690  33.750  1.00  0.00            
ATOM    103  O24 GCD     1      33.590   7.570  35.040  1.00  0.00            
ATOM    104  H50 GCD     1      33.590   8.360  35.580  1.00  0.00            
ATOM    105  O25 GCD     1      31.340   5.880  30.710  1.00  0.00            
ATOM    106  C31 GCD     1      31.560   6.300  29.400  1.00  0.00            
ATOM    107  H51 GCD     1      32.650   6.340  29.300  1.00  0.00            
ATOM    108  C32 GCD     1      30.850   5.430  28.430  1.00  0.00            
ATOM    109  H52 GCD     1      29.810   5.310  28.740  1.00  0.00            
ATOM    110  O26 GCD     1      31.400   4.130  28.410  1.00  0.00            
ATOM    111  H53 GCD     1      30.940   3.560  29.050  1.00  0.00            
ATOM    112  C33 GCD     1      30.980   6.010  27.030  1.00  0.00            
ATOM    113  H54 GCD     1      32.060   6.180  26.990  1.00  0.00            
ATOM    114  O27 GCD     1      30.420   5.160  26.060  1.00  0.00            
ATOM    115  H55 GCD     1      29.480   5.070  26.230  1.00  0.00            
ATOM    116  C34 GCD     1      30.320   7.330  27.040  1.00  0.00            
ATOM    117  H56 GCD     1      30.530   7.790  26.070  1.00  0.00            
ATOM    118  O28 GCD     1      31.050   8.160  27.960  1.00  0.00            
ATOM    119  C35 GCD     1      31.030   7.740  29.300  1.00  0.00            
ATOM    120  H57 GCD     1      29.970   7.790  29.610  1.00  0.00            
ATOM    121  C36 GCD     1      31.910   8.630  30.120  1.00  0.00            
ATOM    122  H58 GCD     1      32.000   8.200  31.120  1.00  0.00            
ATOM    123  H59 GCD     1      31.320   9.560  30.100  1.00  0.00            
ATOM    124  O29 GCD     1      33.290   8.880  29.760  1.00  0.00            
ATOM    125  H60 GCD     1      33.520   8.940  28.830  1.00  0.00            
ATOM    126  O30 GCD     1      28.950   7.350  27.280  1.00  0.00            
ATOM    127  C37 GCD     1      28.160   7.320  26.090  1.00  0.00            
ATOM    128  H61 GCD     1      28.830   7.190  25.240  1.00  0.00            
ATOM    129  C38 GCD     1      27.130   6.250  26.230  1.00  0.00            
ATOM    130  H62 GCD     1      26.490   6.400  27.120  1.00  0.00            
ATOM    131  O31 GCD     1      27.660   4.890  26.330  1.00  0.00            
ATOM    132  H63 GCD     1      26.930   4.300  26.540  1.00  0.00            
ATOM    133  C39 GCD     1      26.210   6.190  25.010  1.00  0.00            
ATOM    134  H64 GCD     1      26.850   5.920  24.170  1.00  0.00            
ATOM    135  O32 GCD     1      25.200   5.140  25.070  1.00  0.00            
ATOM    136  H65 GCD     1      24.780   5.200  24.210  1.00  0.00            
ATOM    137  C40 GCD     1      25.720   7.580  24.690  1.00  0.00            
ATOM    138  H66 GCD     1      25.360   7.590  23.650  1.00  0.00            
ATOM    139  O33 GCD     1      26.730   8.580  24.740  1.00  0.00            
ATOM    140  C41 GCD     1      27.460   8.640  25.990  1.00  0.00            
ATOM    141  H67 GCD     1      26.750   8.800  26.800  1.00  0.00            
ATOM    142  C42 GCD     1      28.400   9.820  26.010  1.00  0.00            
ATOM    143  H68 GCD     1      29.190   9.700  25.260  1.00  0.00            
ATOM    144  H69 GCD     1      28.780   9.870  27.040  1.00  0.00            
ATOM    145  O34 GCD     1      27.710  11.030  25.660  1.00  0.00            
ATOM    146  H70 GCD     1      27.440  10.910  24.740  1.00  0.00            
ATOM    147  O35 GCD     1      24.660   7.920  25.540  1.00  0.00            
ATOM    148  C43 GCD     1      23.470   8.510  25.020  1.00  0.00            
ATOM    149  H71 GCD     1      23.450   8.590  23.920  1.00  0.00            
ATOM    150  C44 GCD     1      22.410   7.510  25.280  1.00  0.00            
ATOM    151  H72 GCD     1      22.520   7.110  26.300  1.00  0.00            
ATOM    152  O36 GCD     1      22.620   6.400  24.440  1.00  0.00            
ATOM    153  H73 GCD     1      22.290   5.580  24.820  1.00  0.00            
ATOM    154  C45 GCD     1      21.020   8.170  25.150  1.00  0.00            
ATOM    155  H74 GCD     1      20.990   8.550  24.120  1.00  0.00            
ATOM    156  O37 GCD     1      19.930   7.240  25.310  1.00  0.00            
ATOM    157  H75 GCD     1      19.560   7.320  26.200  1.00  0.00            
ATOM    158  C46 GCD     1      20.810   9.380  26.030  1.00  0.00            
ATOM    159  H76 GCD     1      19.890   9.950  25.860  1.00  0.00            
ATOM    160  O38 GCD     1      20.910   8.920  27.430  1.00  0.00            
ATOM    161  O39 GCD     1      21.870  10.280  25.600  1.00  0.00            
ATOM    162  C47 GCD     1      23.170   9.830  25.760  1.00  0.00            
ATOM    163  H77 GCD     1      23.360   9.730  26.840  1.00  0.00            
ATOM    164  C48 GCD     1      24.130  10.870  25.220  1.00  0.00            
ATOM    165  H78 GCD     1      25.180  10.550  25.330  1.00  0.00            
ATOM    166  H79 GCD     1      23.910  11.770  25.800  1.00  0.00            
ATOM    167  O40 GCD     1      23.820  11.240  23.880  1.00  0.00            
ATOM    168  H80 GCD     1      24.440  11.980  23.820  1.00  0.00            
ATOM    169  C1  DF0     2      27.740  10.100  34.610  1.00  0.00            
ATOM    170  C2  DF0     2      28.300   8.960  33.710  1.00  0.00            
ATOM    171  O1  DF0     2      29.500   8.770  33.520  1.00  0.00            
ATOM    172  O2  DF0     2      27.300   8.270  33.110  1.00  0.00            
ATOM    173  C3  DF0     2      27.720   7.350  32.100  1.00  0.00            
ATOM    174  C4  DF0     2      27.890   6.000  32.660  1.00  0.00            
ATOM    175  C5  DF0     2      27.030   5.050  31.720  1.00  0.00            
ATOM    176  C6  DF0     2      27.980   4.880  30.490  1.00  0.00            
ATOM    177  C7  DF0     2      25.910   5.960  31.330  1.00  0.00            
ATOM    178  C8  DF0     2      24.800   6.110  32.420  1.00  0.00            
ATOM    179  C9  DF0     2      24.260   4.740  32.760  1.00  0.00            
ATOM    180  O3  DF0     2      23.370   4.350  31.710  1.00  0.00            
ATOM    181  C10 DF0     2      25.350   3.770  33.240  1.00  0.00            
ATOM    182  C11 DF0     2      24.890   2.450  34.060  1.00  0.00            
ATOM    183  C12 DF0     2      24.080   1.400  33.220  1.00  0.00            
ATOM    184  C13 DF0     2      23.950   2.900  35.190  1.00  0.00            
ATOM    185  C14 DF0     2      23.790   1.920  36.390  1.00  0.00            
ATOM    186  C15 DF0     2      25.080   1.140  36.750  1.00  0.00            
ATOM    187  O4  DF0     2      24.670   0.100  37.610  1.00  0.00            
ATOM    188  C16 DF0     2      26.040   0.670  35.650  1.00  0.00            
ATOM    189  C17 DF0     2      27.440   0.320  36.340  1.00  0.00            
ATOM    190  C18 DF0     2      26.230   1.850  34.640  1.00  0.00            
ATOM    191  C19 DF0     2      27.280   1.580  33.540  1.00  0.00            
ATOM    192  C20 DF0     2      27.640   2.830  32.840  1.00  0.00            
ATOM    193  C21 DF0     2      26.500   3.630  32.190  1.00  0.00            
ATOM    194  C22 DF0     2      26.120   2.820  30.990  1.00  0.00            
ATOM    195  C23 DF0     2      26.540   7.260  31.140  1.00  0.00            
ATOM    196  C24 DF0     2      26.270   8.100  30.090  1.00  0.00            
ATOM    197  C25 DF0     2      25.020   7.900  29.060  1.00  0.00            
ATOM    198  C26 DF0     2      23.680   8.560  29.470  1.00  0.00            
ATOM    199  C27 DF0     2      23.690  10.080  29.540  1.00  0.00            
ATOM    200  C28 DF0     2      23.890  10.890  30.600  1.00  0.00            
ATOM    201  C29 DF0     2      23.810  12.420  30.460  1.00  0.00            
ATOM    202  C30 DF0     2      24.130  10.370  32.070  1.00  0.00            
ATOM    203  C31 DF0     2      27.160   9.300  29.840  1.00  0.00            
ATOM    204  O5  DF0     2      28.150   9.550  30.520  1.00  0.00            
ATOM    205  O6  DF0     2      26.830  10.230  28.950  1.00  0.00            
ATOM    206  H1  DF0     2      27.440   9.790  35.610  1.00  0.00            
ATOM    207  H2  DF0     2      28.580  10.800  34.730  1.00  0.00            
ATOM    208  H3  DF0     2      26.890  10.500  34.050  1.00  0.00            
ATOM    209  H4  DF0     2      28.660   7.670  31.630  1.00  0.00            
ATOM    210  H5  DF0     2      27.530   5.970  33.700  1.00  0.00            
ATOM    211  H6  DF0     2      28.950   5.760  32.760  1.00  0.00            
ATOM    212  H7  DF0     2      27.440   4.520  29.610  1.00  0.00            
ATOM    213  H8  DF0     2      28.400   5.830  30.120  1.00  0.00            
ATOM    214  H9  DF0     2      28.780   4.130  30.590  1.00  0.00            
ATOM    215  H10 DF0     2      25.490   5.480  30.440  1.00  0.00            
ATOM    216  H11 DF0     2      23.970   6.760  32.120  1.00  0.00            
ATOM    217  H12 DF0     2      25.160   6.630  33.320  1.00  0.00            
ATOM    218  H13 DF0     2      23.590   4.920  33.600  1.00  0.00            
ATOM    219  H14 DF0     2      22.600   3.970  32.170  1.00  0.00            
ATOM    220  H15 DF0     2      25.890   4.320  34.020  1.00  0.00            
ATOM    221  H16 DF0     2      23.440   0.750  33.830  1.00  0.00            
ATOM    222  H17 DF0     2      23.370   1.900  32.550  1.00  0.00            
ATOM    223  H18 DF0     2      24.750   0.740  32.650  1.00  0.00            
ATOM    224  H19 DF0     2      22.970   3.170  34.800  1.00  0.00            
ATOM    225  H20 DF0     2      24.310   3.830  35.650  1.00  0.00            
ATOM    226  H21 DF0     2      22.970   1.220  36.200  1.00  0.00            
ATOM    227  H22 DF0     2      23.580   2.490  37.310  1.00  0.00            
ATOM    228  H23 DF0     2      25.630   1.820  37.400  1.00  0.00            
ATOM    229  H24 DF0     2      25.180   0.260  38.430  1.00  0.00            
ATOM    230  H25 DF0     2      25.670  -0.240  35.150  1.00  0.00            
ATOM    231  H26 DF0     2      27.710   1.260  36.840  1.00  0.00            
ATOM    232  H27 DF0     2      27.240  -0.440  37.120  1.00  0.00            
ATOM    233  H28 DF0     2      28.280   0.100  35.680  1.00  0.00            
ATOM    234  H29 DF0     2      26.660   2.610  35.310  1.00  0.00            
ATOM    235  H30 DF0     2      27.010   0.820  32.800  1.00  0.00            
ATOM    236  H31 DF0     2      28.150   1.010  33.880  1.00  0.00            
ATOM    237  H32 DF0     2      28.440   2.620  32.120  1.00  0.00            
ATOM    238  H33 DF0     2      28.220   3.390  33.580  1.00  0.00            
ATOM    239  H34 DF0     2      25.650   1.860  31.250  1.00  0.00            
ATOM    240  H35 DF0     2      25.450   3.460  30.400  1.00  0.00            
ATOM    241  H36 DF0     2      26.950   2.530  30.330  1.00  0.00            
ATOM    242  H37 DF0     2      24.850   6.810  29.030  1.00  0.00            
ATOM    243  H38 DF0     2      25.280   8.120  28.020  1.00  0.00            
ATOM    244  H39 DF0     2      23.390   8.100  30.430  1.00  0.00            
ATOM    245  H40 DF0     2      22.910   8.120  28.830  1.00  0.00            
ATOM    246  H41 DF0     2      23.490  10.630  28.620  1.00  0.00            
ATOM    247  H42 DF0     2      24.700  13.020  30.700  1.00  0.00            
ATOM    248  H43 DF0     2      23.560  12.610  29.410  1.00  0.00            
ATOM    249  H44 DF0     2      23.050  12.770  31.160  1.00  0.00            
ATOM    250  H45 DF0     2      25.200  10.210  32.250  1.00  0.00            
ATOM    251  H46 DF0     2      23.690  11.090  32.770  1.00  0.00            
ATOM    252  H47 DF0     2      23.580   9.440  32.240  1.00  0.00            
ATOM    253  H48 DF0     2      27.620  10.780  29.060  1.00  0.00            
TER
ENDMDL
MODEL        1
ATOM      1  H1  GCD     1      18.310  17.400  29.010  1.00  0.00            
ATOM      2  O1  GCD     1      18.670  17.180  28.150  1.00  0.00            
ATOM      3  C1  GCD     1      17.610  16.630  27.400  1.00  0.00            
ATOM      4  H2  GCD     1      16.990  17.510  27.170  1.00  0.00            
ATOM      5  H3  GCD     1      18.030  16.110  26.530  1.00  0.00            
ATOM      6  C2  GCD     1      16.810  15.670  28.230  1.00  0.00            
ATOM      7  H4  GCD     1      17.440  14.790  28.430  1.00  0.00            
ATOM      8  C3  GCD     1      15.670  15.160  27.370  1.00  0.00            
ATOM      9  H5  GCD     1      15.160  16.020  26.930  1.00  0.00            
ATOM     10  C4  GCD     1      14.640  14.220  28.180  1.00  0.00            
ATOM     11  H6  GCD     1      15.260  13.340  28.390  1.00  0.00            
ATOM     12  O2  GCD     1      13.560  13.950  27.310  1.00  0.00            
ATOM     13  H7  GCD     1      13.730  13.190  26.740  1.00  0.00            
ATOM     14  C5  GCD     1      14.230  14.890  29.520  1.00  0.00            
ATOM     15  H8  GCD     1      13.570  15.720  29.240  1.00  0.00            
ATOM     16  O3  GCD     1      13.390  14.060  30.400  1.00  0.00            
ATOM     17  H9  GCD     1      14.010  13.540  30.930  1.00  0.00            
ATOM     18  C6  GCD     1      15.560  15.360  30.240  1.00  0.00            
ATOM     19  O4  GCD     1      16.230  16.300  29.390  1.00  0.00            
ATOM     20  H10 GCD     1      15.260  15.860  31.160  1.00  0.00            
ATOM     21  O5  GCD     1      16.340  14.180  30.400  1.00  0.00            
ATOM     22  C7  GCD     1      16.800  13.870  31.710  1.00  0.00            
ATOM     23  H11 GCD     1      16.560  14.610  32.480  1.00  0.00            
ATOM     24  C8  GCD     1      16.230  12.500  32.170  1.00  0.00            
ATOM     25  H12 GCD     1      16.610  11.610  31.660  1.00  0.00            
ATOM     26  O6  GCD     1      14.790  12.350  31.980  1.00  0.00            
ATOM     27  H13 GCD     1      14.440  11.460  32.130  1.00  0.00            
ATOM     28  C9  GCD     1      16.690  12.410  33.620  1.00  0.00            
ATOM     29  H14 GCD     1      16.290  13.300  34.110  1.00  0.00            
ATOM     30  O7  GCD     1      16.270  11.240  34.310  1.00  0.00            
ATOM     31  H15 GCD     1      16.740  10.510  33.890  1.00  0.00            
ATOM     32  C10 GCD     1      18.260  12.480  33.720  1.00  0.00            
ATOM     33  H16 GCD     1      18.430  12.370  34.790  1.00  0.00            
ATOM     34  O8  GCD     1      18.760  13.670  33.160  1.00  0.00            
ATOM     35  C11 GCD     1      18.310  13.870  31.780  1.00  0.00            
ATOM     36  H17 GCD     1      18.720  13.070  31.150  1.00  0.00            
ATOM     37  C12 GCD     1      18.900  15.200  31.330  1.00  0.00            
ATOM     38  H18 GCD     1      18.690  15.450  30.280  1.00  0.00            
ATOM     39  H19 GCD     1      19.970  15.190  31.540  1.00  0.00            
ATOM     40  O9  GCD     1      18.290  16.330  32.040  1.00  0.00            
ATOM     41  H20 GCD     1      17.850  16.980  31.480  1.00  0.00            
ATOM     42  O10 GCD     1      18.840  11.350  33.130  1.00  0.00            
ATOM     43  C13 GCD     1      18.980  10.150  33.930  1.00  0.00            
ATOM     44  H21 GCD     1      18.320  10.250  34.800  1.00  0.00            
ATOM     45  C14 GCD     1      18.610   8.950  33.070  1.00  0.00            
ATOM     46  H22 GCD     1      19.190   8.900  32.140  1.00  0.00            
ATOM     47  O11 GCD     1      17.220   8.960  32.770  1.00  0.00            
ATOM     48  H23 GCD     1      17.080   8.040  32.520  1.00  0.00            
ATOM     49  C15 GCD     1      18.950   7.670  33.790  1.00  0.00            
ATOM     50  H24 GCD     1      18.440   7.720  34.760  1.00  0.00            
ATOM     51  O12 GCD     1      18.590   6.520  33.050  1.00  0.00            
ATOM     52  H25 GCD     1      18.070   6.040  33.700  1.00  0.00            
ATOM     53  C16 GCD     1      20.500   7.700  34.000  1.00  0.00            
ATOM     54  H26 GCD     1      20.920   6.830  34.500  1.00  0.00            
ATOM     55  O13 GCD     1      20.850   8.770  34.870  1.00  0.00            
ATOM     56  C17 GCD     1      20.400  10.140  34.500  1.00  0.00            
ATOM     57  H27 GCD     1      21.190  10.570  33.880  1.00  0.00            
ATOM     58  C18 GCD     1      20.630  10.960  35.810  1.00  0.00            
ATOM     59  H28 GCD     1      20.060  10.450  36.600  1.00  0.00            
ATOM     60  H29 GCD     1      20.300  12.000  35.750  1.00  0.00            
ATOM     61  O14 GCD     1      22.060  11.040  36.090  1.00  0.00            
ATOM     62  H30 GCD     1      22.410  11.800  35.610  1.00  0.00            
ATOM     63  O15 GCD     1      21.220   8.000  32.850  1.00  0.00            
ATOM     64  C19 GCD     1      22.310   7.080  32.640  1.00  0.00            
ATOM     65  H31 GCD     1      22.480   6.410  33.500  1.00  0.00            
ATOM     66  C20 GCD     1      22.080   6.290  31.290  1.00  0.00            
ATOM     67  H32 GCD     1      22.160   7.020  30.470  1.00  0.00            
ATOM     68  O16 GCD     1      20.860   5.510  31.300  1.00  0.00            
ATOM     69  H33 GCD     1      20.300   6.000  31.900  1.00  0.00            
ATOM     70  C21 GCD     1      23.390   5.400  31.170  1.00  0.00            
ATOM     71  H34 GCD     1      23.550   4.780  32.060  1.00  0.00            
ATOM     72  O17 GCD     1      23.260   4.510  30.050  1.00  0.00            
ATOM     73  H35 GCD     1      23.770   3.700  30.150  1.00  0.00            
ATOM     74  C22 GCD     1      24.630   6.290  30.990  1.00  0.00            
ATOM     75  H36 GCD     1      25.480   5.610  30.890  1.00  0.00            
ATOM     76  O18 GCD     1      24.750   7.120  32.160  1.00  0.00            
ATOM     77  C23 GCD     1      23.590   7.920  32.520  1.00  0.00            
ATOM     78  H37 GCD     1      23.390   8.710  31.790  1.00  0.00            
ATOM     79  C24 GCD     1      23.910   8.600  33.880  1.00  0.00            
ATOM     80  H38 GCD     1      24.010   7.860  34.680  1.00  0.00            
ATOM     81  H39 GCD     1      23.090   9.210  34.270  1.00  0.00            
ATOM     82  O19 GCD     1      25.180   9.310  33.790  1.00  0.00            
ATOM     83  H40 GCD     1      25.780   8.640  33.430  1.00  0.00            
ATOM     84  O20 GCD     1      24.570   7.140  29.830  1.00  0.00            
ATOM     85  C25 GCD     1      25.730   7.100  28.970  1.00  0.00            
ATOM     86  H41 GCD     1      26.570   6.570  29.440  1.00  0.00            
ATOM     87  C26 GCD     1      25.450   6.250  27.740  1.00  0.00            
ATOM     88  H42 GCD     1      24.450   6.550  27.390  1.00  0.00            
ATOM     89  O21 GCD     1      25.240   4.890  28.190  1.00  0.00            
ATOM     90  H43 GCD     1      24.550   4.890  28.860  1.00  0.00            
ATOM     91  C27 GCD     1      26.550   6.500  26.690  1.00  0.00            
ATOM     92  H44 GCD     1      27.500   6.130  27.090  1.00  0.00            
ATOM     93  O22 GCD     1      26.170   5.790  25.420  1.00  0.00            
ATOM     94  H45 GCD     1      26.030   4.860  25.620  1.00  0.00            
ATOM     95  C28 GCD     1      26.760   7.980  26.440  1.00  0.00            
ATOM     96  H46 GCD     1      27.570   8.090  25.720  1.00  0.00            
ATOM     97  O23 GCD     1      27.170   8.490  27.620  1.00  0.00            
ATOM     98  C29 GCD     1      26.150   8.480  28.670  1.00  0.00            
ATOM     99  H47 GCD     1      25.310   9.080  28.310  1.00  0.00            
ATOM    100  C30 GCD     1      26.750   9.100  29.970  1.00  0.00            
ATOM    101  H48 GCD     1      27.440   8.390  30.420  1.00  0.00            
ATOM    102  H49 GCD     1      25.980   9.380  30.700  1.00  0.00            
ATOM    103  O24 GCD     1      27.510  10.350  29.680  1.00  0.00            
ATOM    104  H50 GCD     1      27.570  10.420  28.720  1.00  0.00            
ATOM    105  O25 GCD     1      25.630   8.670  25.930  1.00  0.00            
ATOM    106  C31 GCD     1      25.860   9.390  24.700  1.00  0.00            
ATOM    107  H51 GCD     1      26.920   9.350  24.410  1.00  0.00            
ATOM    108  C32 GCD     1      25.080   8.670  23.640  1.00  0.00            
ATOM    109  H52 GCD     1      24.060   8.450  23.980  1.00  0.00            
ATOM    110  O26 GCD     1      25.760   7.400  23.390  1.00  0.00            
ATOM    111  H53 GCD     1      25.700   6.920  24.220  1.00  0.00            
ATOM    112  C33 GCD     1      24.860   9.440  22.390  1.00  0.00            
ATOM    113  H54 GCD     1      25.840   9.600  21.920  1.00  0.00            
ATOM    114  O27 GCD     1      23.890   8.810  21.570  1.00  0.00            
ATOM    115  H55 GCD     1      23.080   8.680  22.070  1.00  0.00            
ATOM    116  C34 GCD     1      24.380  10.850  22.720  1.00  0.00            
ATOM    117  H56 GCD     1      24.270  11.490  21.840  1.00  0.00            
ATOM    118  O28 GCD     1      25.300  11.410  23.620  1.00  0.00            
ATOM    119  C35 GCD     1      25.440  10.810  24.880  1.00  0.00            
ATOM    120  H57 GCD     1      24.450  10.770  25.350  1.00  0.00            
ATOM    121  C36 GCD     1      26.280  11.580  25.880  1.00  0.00            
ATOM    122  H58 GCD     1      27.230  11.820  25.390  1.00  0.00            
ATOM    123  H59 GCD     1      26.390  11.030  26.820  1.00  0.00            
ATOM    124  O29 GCD     1      25.610  12.740  26.290  1.00  0.00            
ATOM    125  H60 GCD     1      26.140  13.160  26.970  1.00  0.00            
ATOM    126  O30 GCD     1      23.050  10.730  23.320  1.00  0.00            
ATOM    127  C37 GCD     1      21.970  10.890  22.420  1.00  0.00            
ATOM    128  H61 GCD     1      22.200  10.610  21.390  1.00  0.00            
ATOM    129  C38 GCD     1      20.800  10.060  22.830  1.00  0.00            
ATOM    130  H62 GCD     1      20.610  10.120  23.910  1.00  0.00            
ATOM    131  O31 GCD     1      21.180   8.710  22.550  1.00  0.00            
ATOM    132  H63 GCD     1      20.700   8.170  23.180  1.00  0.00            
ATOM    133  C39 GCD     1      19.540  10.330  21.990  1.00  0.00            
ATOM    134  H64 GCD     1      19.770   9.930  20.990  1.00  0.00            
ATOM    135  O32 GCD     1      18.400   9.670  22.570  1.00  0.00            
ATOM    136  H65 GCD     1      18.490   8.810  23.000  1.00  0.00            
ATOM    137  C40 GCD     1      19.240  11.880  21.960  1.00  0.00            
ATOM    138  H66 GCD     1      18.440  12.060  21.230  1.00  0.00            
ATOM    139  O33 GCD     1      20.440  12.560  21.510  1.00  0.00            
ATOM    140  C41 GCD     1      21.510  12.370  22.430  1.00  0.00            
ATOM    141  H67 GCD     1      21.280  12.550  23.490  1.00  0.00            
ATOM    142  C42 GCD     1      22.580  13.400  22.000  1.00  0.00            
ATOM    143  H68 GCD     1      23.460  13.390  22.660  1.00  0.00            
ATOM    144  H69 GCD     1      22.100  14.360  22.200  1.00  0.00            
ATOM    145  O34 GCD     1      23.080  13.150  20.660  1.00  0.00            
ATOM    146  H70 GCD     1      23.190  14.030  20.280  1.00  0.00            
ATOM    147  O35 GCD     1      18.840  12.270  23.250  1.00  0.00            
ATOM    148  C43 GCD     1      17.550  13.000  23.360  1.00  0.00            
ATOM    149  H71 GCD     1      17.130  13.190  22.370  1.00  0.00            
ATOM    150  C44 GCD     1      16.610  12.260  24.210  1.00  0.00            
ATOM    151  H72 GCD     1      16.960  12.170  25.240  1.00  0.00            
ATOM    152  O36 GCD     1      16.310  10.930  23.660  1.00  0.00            
ATOM    153  H73 GCD     1      17.110  10.620  23.220  1.00  0.00            
ATOM    154  C45 GCD     1      15.350  13.120  24.360  1.00  0.00            
ATOM    155  H74 GCD     1      14.900  13.330  23.390  1.00  0.00            
ATOM    156  O37 GCD     1      14.360  12.440  25.190  1.00  0.00            
ATOM    157  H75 GCD     1      14.230  11.550  24.870  1.00  0.00            
ATOM    158  C46 GCD     1      15.690  14.480  24.990  1.00  0.00            
ATOM    159  H76 GCD     1      14.790  15.100  25.030  1.00  0.00            
ATOM    160  O38 GCD     1      16.200  14.280  26.330  1.00  0.00            
ATOM    161  O39 GCD     1      16.680  15.100  24.210  1.00  0.00            
ATOM    162  C47 GCD     1      17.890  14.370  23.960  1.00  0.00            
ATOM    163  H77 GCD     1      18.470  14.360  24.890  1.00  0.00            
ATOM    164  C48 GCD     1      18.740  15.140  23.010  1.00  0.00            
ATOM    165  H78 GCD     1      18.250  15.110  22.030  1.00  0.00            
ATOM    166  H79 GCD     1      19.720  14.640  23.000  1.00  0.00            
ATOM    167  O40 GCD     1      19.000  16.480  23.490  1.00  0.00            
ATOM    168  H80 GCD     1      19.870  16.580  23.900  1.00  0.00            
ATOM    169  C1  DF0     2      21.550  15.070  34.310  1.00  0.00            
ATOM    170  C2  DF0     2      22.200  13.970  33.560  1.00  0.00            
ATOM    171  O1  DF0     2      22.530  12.980  34.150  1.00  0.00            
ATOM    172  O2  DF0     2      21.940  13.990  32.220  1.00  0.00            
ATOM    173  C3  DF0     2      22.710  13.090  31.400  1.00  0.00            
ATOM    174  C4  DF0     2      21.890  11.880  31.050  1.00  0.00            
ATOM    175  C5  DF0     2      22.230  11.560  29.550  1.00  0.00            
ATOM    176  C6  DF0     2      23.690  11.050  29.510  1.00  0.00            
ATOM    177  C7  DF0     2      22.260  13.000  28.980  1.00  0.00            
ATOM    178  C8  DF0     2      20.970  13.690  28.640  1.00  0.00            
ATOM    179  C9  DF0     2      20.000  12.750  27.840  1.00  0.00            
ATOM    180  O3  DF0     2      20.510  12.720  26.540  1.00  0.00            
ATOM    181  C10 DF0     2      19.910  11.330  28.490  1.00  0.00            
ATOM    182  C11 DF0     2      18.640  10.450  27.960  1.00  0.00            
ATOM    183  C12 DF0     2      18.790  10.130  26.400  1.00  0.00            
ATOM    184  C13 DF0     2      17.350  11.290  28.250  1.00  0.00            
ATOM    185  C14 DF0     2      16.110  10.390  28.080  1.00  0.00            
ATOM    186  C15 DF0     2      16.120   9.060  28.910  1.00  0.00            
ATOM    187  O4  DF0     2      14.900   8.300  28.900  1.00  0.00            
ATOM    188  C16 DF0     2      17.400   8.240  28.570  1.00  0.00            
ATOM    189  C17 DF0     2      17.440   6.850  29.330  1.00  0.00            
ATOM    190  C18 DF0     2      18.640   9.130  28.860  1.00  0.00            
ATOM    191  C19 DF0     2      20.020   8.360  28.920  1.00  0.00            
ATOM    192  C20 DF0     2      21.130   9.310  29.440  1.00  0.00            
ATOM    193  C21 DF0     2      21.270  10.620  28.650  1.00  0.00            
ATOM    194  C22 DF0     2      21.980  10.250  27.280  1.00  0.00            
ATOM    195  C23 DF0     2      22.990  13.810  30.070  1.00  0.00            
ATOM    196  C24 DF0     2      23.770  14.890  29.960  1.00  0.00            
ATOM    197  C25 DF0     2      24.040  15.700  28.640  1.00  0.00            
ATOM    198  C26 DF0     2      23.130  16.830  28.390  1.00  0.00            
ATOM    199  C27 DF0     2      23.510  17.990  29.250  1.00  0.00            
ATOM    200  C28 DF0     2      23.090  18.420  30.430  1.00  0.00            
ATOM    201  C29 DF0     2      23.570  19.660  31.120  1.00  0.00            
ATOM    202  C30 DF0     2      22.040  17.720  31.200  1.00  0.00            
ATOM    203  C31 DF0     2      24.680  15.320  31.120  1.00  0.00            
ATOM    204  O5  DF0     2      24.840  14.670  32.150  1.00  0.00            
ATOM    205  O6  DF0     2      25.460  16.390  30.940  1.00  0.00            
ATOM    206  H1  DF0     2      22.200  15.950  34.250  1.00  0.00            
ATOM    207  H2  DF0     2      20.560  15.200  33.870  1.00  0.00            
ATOM    208  H3  DF0     2      21.510  14.780  35.360  1.00  0.00            
ATOM    209  H4  DF0     2      23.610  12.700  31.880  1.00  0.00            
ATOM    210  H5  DF0     2      20.830  12.040  31.280  1.00  0.00            
ATOM    211  H6  DF0     2      22.160  11.000  31.650  1.00  0.00            
ATOM    212  H7  DF0     2      24.300  11.710  30.130  1.00  0.00            
ATOM    213  H8  DF0     2      23.740  10.050  29.980  1.00  0.00            
ATOM    214  H9  DF0     2      24.170  10.970  28.530  1.00  0.00            
ATOM    215  H10 DF0     2      22.920  13.030  28.100  1.00  0.00            
ATOM    216  H11 DF0     2      21.110  14.640  28.110  1.00  0.00            
ATOM    217  H12 DF0     2      20.450  14.060  29.540  1.00  0.00            
ATOM    218  H13 DF0     2      18.970  13.130  27.790  1.00  0.00            
ATOM    219  H14 DF0     2      19.850  12.350  25.930  1.00  0.00            
ATOM    220  H15 DF0     2      19.640  11.550  29.530  1.00  0.00            
ATOM    221  H16 DF0     2      19.300   9.180  26.160  1.00  0.00            
ATOM    222  H17 DF0     2      17.810  10.180  25.910  1.00  0.00            
ATOM    223  H18 DF0     2      19.310  10.900  25.810  1.00  0.00            
ATOM    224  H19 DF0     2      17.330  12.190  27.630  1.00  0.00            
ATOM    225  H20 DF0     2      17.410  11.730  29.260  1.00  0.00            
ATOM    226  H21 DF0     2      16.140  10.130  27.020  1.00  0.00            
ATOM    227  H22 DF0     2      15.250  11.040  28.300  1.00  0.00            
ATOM    228  H23 DF0     2      16.310   9.410  29.940  1.00  0.00            
ATOM    229  H24 DF0     2      15.010   7.760  28.100  1.00  0.00            
ATOM    230  H25 DF0     2      17.390   8.080  27.490  1.00  0.00            
ATOM    231  H26 DF0     2      17.600   6.970  30.410  1.00  0.00            
ATOM    232  H27 DF0     2      16.490   6.290  29.290  1.00  0.00            
ATOM    233  H28 DF0     2      18.300   6.210  29.110  1.00  0.00            
ATOM    234  H29 DF0     2      18.450   9.510  29.870  1.00  0.00            
ATOM    235  H30 DF0     2      20.330   7.920  27.970  1.00  0.00            
ATOM    236  H31 DF0     2      20.050   7.530  29.640  1.00  0.00            
ATOM    237  H32 DF0     2      22.070   8.740  29.460  1.00  0.00            
ATOM    238  H33 DF0     2      20.850   9.590  30.460  1.00  0.00            
ATOM    239  H34 DF0     2      22.950   9.780  27.510  1.00  0.00            
ATOM    240  H35 DF0     2      21.300   9.590  26.740  1.00  0.00            
ATOM    241  H36 DF0     2      22.210  11.110  26.630  1.00  0.00            
ATOM    242  H37 DF0     2      23.940  15.040  27.770  1.00  0.00            
ATOM    243  H38 DF0     2      25.080  16.010  28.530  1.00  0.00            
ATOM    244  H39 DF0     2      22.060  16.590  28.420  1.00  0.00            
ATOM    245  H40 DF0     2      23.200  17.080  27.330  1.00  0.00            
ATOM    246  H41 DF0     2      24.290  18.590  28.790  1.00  0.00            
ATOM    247  H42 DF0     2      22.800  20.330  31.520  1.00  0.00            
ATOM    248  H43 DF0     2      24.280  19.380  31.910  1.00  0.00            
ATOM    249  H44 DF0     2      24.160  20.240  30.400  1.00  0.00            
ATOM    250  H45 DF0     2      21.520  18.430  31.850  1.00  0.00            
ATOM    251  H46 DF0     2      21.380  17.090  30.590  1.00  0.00            
ATOM    252  H47 DF0     2      22.540  16.970  31.830  1.00  0.00            
ATOM    253  H48 DF0     2      25.020  16.920  30.270  1.00  0.00            
TER
ENDMDL
MODEL        1
ATOM      1  H1  GCD     1      19.280  16.080  27.750  1.00  0.00            
ATOM      2  O1  GCD     1      19.790  15.810  26.980  1.00  0.00            
ATOM      3  C1  GCD     1      18.950  15.300  25.970  1.00  0.00            
ATOM      4  H2  GCD     1      18.350  16.180  25.700  1.00  0.00            
ATOM      5  H3  GCD     1      19.500  14.970  25.070  1.00  0.00            
ATOM      6  C2  GCD     1      18.160  14.080  26.570  1.00  0.00            
ATOM      7  H4  GCD     1      18.850  13.290  26.900  1.00  0.00            
ATOM      8  C3  GCD     1      17.190  13.510  25.520  1.00  0.00            
ATOM      9  H5  GCD     1      16.680  14.340  25.020  1.00  0.00            
ATOM     10  C4  GCD     1      16.090  12.660  26.120  1.00  0.00            
ATOM     11  H6  GCD     1      16.580  11.730  26.420  1.00  0.00            
ATOM     12  O2  GCD     1      15.170  12.300  25.080  1.00  0.00            
ATOM     13  H7  GCD     1      15.680  11.760  24.460  1.00  0.00            
ATOM     14  C5  GCD     1      15.480  13.400  27.260  1.00  0.00            
ATOM     15  H8  GCD     1      14.910  14.280  26.930  1.00  0.00            
ATOM     16  O3  GCD     1      14.450  12.570  27.880  1.00  0.00            
ATOM     17  H9  GCD     1      14.930  11.940  28.430  1.00  0.00            
ATOM     18  C6  GCD     1      16.460  13.660  28.290  1.00  0.00            
ATOM     19  O4  GCD     1      17.470  14.510  27.720  1.00  0.00            
ATOM     20  H10 GCD     1      15.990  14.220  29.100  1.00  0.00            
ATOM     21  O5  GCD     1      17.080  12.520  28.850  1.00  0.00            
ATOM     22  C7  GCD     1      16.810  12.490  30.300  1.00  0.00            
ATOM     23  H11 GCD     1      16.110  13.230  30.710  1.00  0.00            
ATOM     24  C8  GCD     1      16.310  11.150  30.590  1.00  0.00            
ATOM     25  H12 GCD     1      17.040  10.450  30.170  1.00  0.00            
ATOM     26  O6  GCD     1      15.040  11.030  29.910  1.00  0.00            
ATOM     27  H13 GCD     1      14.770  10.110  29.830  1.00  0.00            
ATOM     28  C9  GCD     1      16.170  11.020  32.140  1.00  0.00            
ATOM     29  H14 GCD     1      15.480  11.790  32.480  1.00  0.00            
ATOM     30  O7  GCD     1      15.650   9.750  32.430  1.00  0.00            
ATOM     31  H15 GCD     1      16.180   9.080  31.980  1.00  0.00            
ATOM     32  C10 GCD     1      17.580  11.320  32.780  1.00  0.00            
ATOM     33  H16 GCD     1      17.520  11.380  33.870  1.00  0.00            
ATOM     34  O8  GCD     1      18.060  12.660  32.470  1.00  0.00            
ATOM     35  C11 GCD     1      18.200  12.670  31.030  1.00  0.00            
ATOM     36  H17 GCD     1      18.910  11.930  30.640  1.00  0.00            
ATOM     37  C12 GCD     1      18.790  14.070  30.750  1.00  0.00            
ATOM     38  H18 GCD     1      18.950  14.220  29.670  1.00  0.00            
ATOM     39  H19 GCD     1      19.750  14.260  31.240  1.00  0.00            
ATOM     40  O9  GCD     1      17.950  15.170  31.020  1.00  0.00            
ATOM     41  H20 GCD     1      18.370  15.930  30.620  1.00  0.00            
ATOM     42  O10 GCD     1      18.650  10.360  32.460  1.00  0.00            
ATOM     43  C13 GCD     1      18.730   9.040  33.080  1.00  0.00            
ATOM     44  H21 GCD     1      17.940   8.940  33.840  1.00  0.00            
ATOM     45  C14 GCD     1      18.690   7.910  32.050  1.00  0.00            
ATOM     46  H22 GCD     1      19.510   8.200  31.380  1.00  0.00            
ATOM     47  O11 GCD     1      17.360   7.900  31.420  1.00  0.00            
ATOM     48  H23 GCD     1      17.260   7.140  30.840  1.00  0.00            
ATOM     49  C15 GCD     1      19.070   6.550  32.640  1.00  0.00            
ATOM     50  H24 GCD     1      18.300   6.190  33.330  1.00  0.00            
ATOM     51  O12 GCD     1      19.220   5.570  31.630  1.00  0.00            
ATOM     52  H25 GCD     1      20.110   5.200  31.670  1.00  0.00            
ATOM     53  C16 GCD     1      20.390   6.610  33.460  1.00  0.00            
ATOM     54  H26 GCD     1      20.610   5.650  33.940  1.00  0.00            
ATOM     55  O13 GCD     1      20.290   7.610  34.390  1.00  0.00            
ATOM     56  C17 GCD     1      20.060   8.940  33.830  1.00  0.00            
ATOM     57  H27 GCD     1      20.900   9.280  33.220  1.00  0.00            
ATOM     58  C18 GCD     1      20.140  10.000  34.910  1.00  0.00            
ATOM     59  H28 GCD     1      19.340   9.920  35.650  1.00  0.00            
ATOM     60  H29 GCD     1      19.920  10.970  34.430  1.00  0.00            
ATOM     61  O14 GCD     1      21.500   9.920  35.510  1.00  0.00            
ATOM     62  H30 GCD     1      21.970  10.690  35.150  1.00  0.00            
ATOM     63  O15 GCD     1      21.490   6.980  32.600  1.00  0.00            
ATOM     64  C19 GCD     1      22.690   6.250  32.840  1.00  0.00            
ATOM     65  H31 GCD     1      22.550   5.780  33.830  1.00  0.00            
ATOM     66  C20 GCD     1      22.770   5.160  31.860  1.00  0.00            
ATOM     67  H32 GCD     1      22.690   5.510  30.820  1.00  0.00            
ATOM     68  O16 GCD     1      21.650   4.210  32.070  1.00  0.00            
ATOM     69  H33 GCD     1      21.840   3.500  31.450  1.00  0.00            
ATOM     70  C21 GCD     1      24.080   4.330  32.020  1.00  0.00            
ATOM     71  H34 GCD     1      24.250   3.920  33.030  1.00  0.00            
ATOM     72  O17 GCD     1      24.040   3.280  31.060  1.00  0.00            
ATOM     73  H35 GCD     1      24.270   3.770  30.260  1.00  0.00            
ATOM     74  C22 GCD     1      25.250   5.330  31.760  1.00  0.00            
ATOM     75  H36 GCD     1      26.240   4.910  31.930  1.00  0.00            
ATOM     76  O18 GCD     1      25.070   6.380  32.710  1.00  0.00            
ATOM     77  C23 GCD     1      23.900   7.170  32.770  1.00  0.00            
ATOM     78  H37 GCD     1      23.850   7.700  31.820  1.00  0.00            
ATOM     79  C24 GCD     1      24.040   8.200  33.870  1.00  0.00            
ATOM     80  H38 GCD     1      23.940   7.720  34.850  1.00  0.00            
ATOM     81  H39 GCD     1      23.240   8.950  33.800  1.00  0.00            
ATOM     82  O19 GCD     1      25.300   8.980  33.760  1.00  0.00            
ATOM     83  H40 GCD     1      26.010   8.390  34.030  1.00  0.00            
ATOM     84  O20 GCD     1      25.070   5.930  30.480  1.00  0.00            
ATOM     85  C25 GCD     1      25.990   5.550  29.460  1.00  0.00            
ATOM     86  H41 GCD     1      26.640   4.730  29.780  1.00  0.00            
ATOM     87  C26 GCD     1      25.220   5.130  28.150  1.00  0.00            
ATOM     88  H42 GCD     1      24.580   5.970  27.850  1.00  0.00            
ATOM     89  O21 GCD     1      24.380   4.050  28.410  1.00  0.00            
ATOM     90  H43 GCD     1      24.230   3.460  27.650  1.00  0.00            
ATOM     91  C27 GCD     1      26.220   4.760  27.010  1.00  0.00            
ATOM     92  H44 GCD     1      26.760   3.860  27.330  1.00  0.00            
ATOM     93  O22 GCD     1      25.550   4.480  25.730  1.00  0.00            
ATOM     94  H45 GCD     1      25.260   3.570  25.750  1.00  0.00            
ATOM     95  C28 GCD     1      27.140   5.930  26.820  1.00  0.00            
ATOM     96  H46 GCD     1      28.010   5.760  26.180  1.00  0.00            
ATOM     97  O23 GCD     1      27.770   6.390  28.060  1.00  0.00            
ATOM     98  C29 GCD     1      26.860   6.810  29.050  1.00  0.00            
ATOM     99  H47 GCD     1      26.170   7.550  28.630  1.00  0.00            
ATOM    100  C30 GCD     1      27.670   7.410  30.240  1.00  0.00            
ATOM    101  H48 GCD     1      28.330   6.660  30.690  1.00  0.00            
ATOM    102  H49 GCD     1      26.960   7.680  31.040  1.00  0.00            
ATOM    103  O24 GCD     1      28.450   8.500  29.810  1.00  0.00            
ATOM    104  H50 GCD     1      27.930   9.210  30.200  1.00  0.00            
ATOM    105  O25 GCD     1      26.420   7.010  26.270  1.00  0.00            
ATOM    106  C31 GCD     1      27.000   7.650  25.130  1.00  0.00            
ATOM    107  H51 GCD     1      28.090   7.600  25.170  1.00  0.00            
ATOM    108  C32 GCD     1      26.500   6.960  23.920  1.00  0.00            
ATOM    109  H52 GCD     1      25.410   6.880  23.890  1.00  0.00            
ATOM    110  O26 GCD     1      26.900   5.610  23.850  1.00  0.00            
ATOM    111  H53 GCD     1      26.400   5.150  24.530  1.00  0.00            
ATOM    112  C33 GCD     1      26.790   7.740  22.660  1.00  0.00            
ATOM    113  H54 GCD     1      27.880   7.590  22.600  1.00  0.00            
ATOM    114  O27 GCD     1      26.220   7.100  21.520  1.00  0.00            
ATOM    115  H55 GCD     1      25.310   6.870  21.730  1.00  0.00            
ATOM    116  C34 GCD     1      26.440   9.280  22.770  1.00  0.00            
ATOM    117  H56 GCD     1      26.700   9.940  21.940  1.00  0.00            
ATOM    118  O28 GCD     1      26.890   9.820  24.050  1.00  0.00            
ATOM    119  C35 GCD     1      26.570   9.050  25.220  1.00  0.00            
ATOM    120  H57 GCD     1      25.470   9.080  25.280  1.00  0.00            
ATOM    121  C36 GCD     1      27.220   9.810  26.410  1.00  0.00            
ATOM    122  H58 GCD     1      28.310   9.650  26.440  1.00  0.00            
ATOM    123  H59 GCD     1      26.750   9.300  27.260  1.00  0.00            
ATOM    124  O29 GCD     1      26.890  11.210  26.470  1.00  0.00            
ATOM    125  H60 GCD     1      27.580  11.570  27.040  1.00  0.00            
ATOM    126  O30 GCD     1      25.030   9.510  22.810  1.00  0.00            
ATOM    127  C37 GCD     1      24.250   9.540  21.550  1.00  0.00            
ATOM    128  H61 GCD     1      24.780   9.150  20.680  1.00  0.00            
ATOM    129  C38 GCD     1      23.050   8.540  21.770  1.00  0.00            
ATOM    130  H62 GCD     1      22.690   8.760  22.780  1.00  0.00            
ATOM    131  O31 GCD     1      23.480   7.170  21.680  1.00  0.00            
ATOM    132  H63 GCD     1      23.010   6.650  22.340  1.00  0.00            
ATOM    133  C39 GCD     1      21.990   8.780  20.750  1.00  0.00            
ATOM    134  H64 GCD     1      22.440   8.630  19.760  1.00  0.00            
ATOM    135  O32 GCD     1      20.840   8.010  21.060  1.00  0.00            
ATOM    136  H65 GCD     1      21.050   7.080  21.200  1.00  0.00            
ATOM    137  C40 GCD     1      21.480  10.200  20.700  1.00  0.00            
ATOM    138  H66 GCD     1      20.740  10.410  19.930  1.00  0.00            
ATOM    139  O33 GCD     1      22.680  10.990  20.360  1.00  0.00            
ATOM    140  C41 GCD     1      23.770  11.000  21.290  1.00  0.00            
ATOM    141  H67 GCD     1      23.330  11.430  22.200  1.00  0.00            
ATOM    142  C42 GCD     1      24.860  11.910  20.790  1.00  0.00            
ATOM    143  H68 GCD     1      25.670  11.930  21.530  1.00  0.00            
ATOM    144  H69 GCD     1      24.530  12.950  20.680  1.00  0.00            
ATOM    145  O34 GCD     1      25.400  11.540  19.530  1.00  0.00            
ATOM    146  H70 GCD     1      24.630  11.310  19.000  1.00  0.00            
ATOM    147  O35 GCD     1      20.980  10.690  22.040  1.00  0.00            
ATOM    148  C43 GCD     1      19.840  11.500  21.920  1.00  0.00            
ATOM    149  H71 GCD     1      19.630  11.770  20.880  1.00  0.00            
ATOM    150  C44 GCD     1      18.610  10.740  22.380  1.00  0.00            
ATOM    151  H72 GCD     1      18.850  10.450  23.410  1.00  0.00            
ATOM    152  O36 GCD     1      18.370   9.600  21.570  1.00  0.00            
ATOM    153  H73 GCD     1      19.200   9.120  21.470  1.00  0.00            
ATOM    154  C45 GCD     1      17.430  11.600  22.470  1.00  0.00            
ATOM    155  H74 GCD     1      17.060  11.900  21.470  1.00  0.00            
ATOM    156  O37 GCD     1      16.380  10.830  23.090  1.00  0.00            
ATOM    157  H75 GCD     1      16.430  10.010  22.580  1.00  0.00            
ATOM    158  C46 GCD     1      17.720  12.920  23.160  1.00  0.00            
ATOM    159  H76 GCD     1      16.870  13.610  23.100  1.00  0.00            
ATOM    160  O38 GCD     1      17.850  12.690  24.580  1.00  0.00            
ATOM    161  O39 GCD     1      18.790  13.480  22.510  1.00  0.00            
ATOM    162  C47 GCD     1      20.030  12.770  22.670  1.00  0.00            
ATOM    163  H77 GCD     1      20.360  12.680  23.720  1.00  0.00            
ATOM    164  C48 GCD     1      20.940  13.690  21.920  1.00  0.00            
ATOM    165  H78 GCD     1      20.390  13.840  20.980  1.00  0.00            
ATOM    166  H79 GCD     1      21.820  13.120  21.620  1.00  0.00            
ATOM    167  O40 GCD     1      21.140  15.030  22.420  1.00  0.00            
ATOM    168  H80 GCD     1      21.260  15.050  23.380  1.00  0.00            
ATOM    169  C1  DF0     2      21.180  13.710  33.840  1.00  0.00            
ATOM    170  C2  DF0     2      22.040  12.610  33.280  1.00  0.00            
ATOM    171  O1  DF0     2      22.700  11.840  33.980  1.00  0.00            
ATOM    172  O2  DF0     2      22.110  12.800  31.990  1.00  0.00            
ATOM    173  C3  DF0     2      23.140  12.020  31.360  1.00  0.00            
ATOM    174  C4  DF0     2      22.480  10.710  30.780  1.00  0.00            
ATOM    175  C5  DF0     2      23.130  10.530  29.370  1.00  0.00            
ATOM    176  C6  DF0     2      24.590   9.950  29.700  1.00  0.00            
ATOM    177  C7  DF0     2      23.290  11.990  28.820  1.00  0.00            
ATOM    178  C8  DF0     2      22.010  12.470  28.200  1.00  0.00            
ATOM    179  C9  DF0     2      21.260  11.530  27.260  1.00  0.00            
ATOM    180  O3  DF0     2      21.980  11.600  26.040  1.00  0.00            
ATOM    181  C10 DF0     2      21.030  10.130  27.810  1.00  0.00            
ATOM    182  C11 DF0     2      20.090   9.250  26.940  1.00  0.00            
ATOM    183  C12 DF0     2      20.640   8.770  25.510  1.00  0.00            
ATOM    184  C13 DF0     2      18.700   9.990  26.780  1.00  0.00            
ATOM    185  C14 DF0     2      17.590   9.040  26.250  1.00  0.00            
ATOM    186  C15 DF0     2      17.390   7.810  27.140  1.00  0.00            
ATOM    187  O4  DF0     2      16.280   7.050  26.540  1.00  0.00            
ATOM    188  C16 DF0     2      18.760   7.030  27.140  1.00  0.00            
ATOM    189  C17 DF0     2      18.640   5.630  27.790  1.00  0.00            
ATOM    190  C18 DF0     2      19.790   7.950  27.820  1.00  0.00            
ATOM    191  C19 DF0     2      21.070   7.250  28.270  1.00  0.00            
ATOM    192  C20 DF0     2      22.000   8.220  29.130  1.00  0.00            
ATOM    193  C21 DF0     2      22.400   9.480  28.370  1.00  0.00            
ATOM    194  C22 DF0     2      23.400   9.070  27.250  1.00  0.00            
ATOM    195  C23 DF0     2      23.590  12.790  30.060  1.00  0.00            
ATOM    196  C24 DF0     2      24.380  13.900  30.100  1.00  0.00            
ATOM    197  C25 DF0     2      25.000  14.470  28.790  1.00  0.00            
ATOM    198  C26 DF0     2      24.150  15.550  28.150  1.00  0.00            
ATOM    199  C27 DF0     2      24.020  16.680  29.090  1.00  0.00            
ATOM    200  C28 DF0     2      23.030  16.760  29.980  1.00  0.00            
ATOM    201  C29 DF0     2      23.000  17.920  30.890  1.00  0.00            
ATOM    202  C30 DF0     2      21.750  15.950  29.990  1.00  0.00            
ATOM    203  C31 DF0     2      24.810  14.520  31.400  1.00  0.00            
ATOM    204  O5  DF0     2      24.340  14.230  32.480  1.00  0.00            
ATOM    205  O6  DF0     2      25.770  15.430  31.290  1.00  0.00            
ATOM    206  H1  DF0     2      21.550  14.040  34.820  1.00  0.00            
ATOM    207  H2  DF0     2      21.180  14.550  33.130  1.00  0.00            
ATOM    208  H3  DF0     2      20.140  13.360  33.890  1.00  0.00            
ATOM    209  H4  DF0     2      23.950  11.810  32.060  1.00  0.00            
ATOM    210  H5  DF0     2      21.380  10.760  30.700  1.00  0.00            
ATOM    211  H6  DF0     2      22.750   9.930  31.490  1.00  0.00            
ATOM    212  H7  DF0     2      25.040  10.520  30.530  1.00  0.00            
ATOM    213  H8  DF0     2      24.670   8.890  29.960  1.00  0.00            
ATOM    214  H9  DF0     2      25.290  10.210  28.890  1.00  0.00            
ATOM    215  H10 DF0     2      24.090  11.920  28.080  1.00  0.00            
ATOM    216  H11 DF0     2      22.170  13.400  27.630  1.00  0.00            
ATOM    217  H12 DF0     2      21.390  12.700  29.070  1.00  0.00            
ATOM    218  H13 DF0     2      20.280  12.010  27.180  1.00  0.00            
ATOM    219  H14 DF0     2      22.200  10.760  25.610  1.00  0.00            
ATOM    220  H15 DF0     2      20.400  10.310  28.690  1.00  0.00            
ATOM    221  H16 DF0     2      19.920   8.860  24.690  1.00  0.00            
ATOM    222  H17 DF0     2      21.510   9.370  25.190  1.00  0.00            
ATOM    223  H18 DF0     2      21.020   7.740  25.430  1.00  0.00            
ATOM    224  H19 DF0     2      18.780  10.930  26.220  1.00  0.00            
ATOM    225  H20 DF0     2      18.420  10.300  27.790  1.00  0.00            
ATOM    226  H21 DF0     2      17.830   8.800  25.210  1.00  0.00            
ATOM    227  H22 DF0     2      16.650   9.610  26.220  1.00  0.00            
ATOM    228  H23 DF0     2      17.280   8.240  28.140  1.00  0.00            
ATOM    229  H24 DF0     2      15.770   6.640  27.260  1.00  0.00            
ATOM    230  H25 DF0     2      19.120   6.800  26.130  1.00  0.00            
ATOM    231  H26 DF0     2      17.880   4.980  27.330  1.00  0.00            
ATOM    232  H27 DF0     2      19.590   5.080  27.650  1.00  0.00            
ATOM    233  H28 DF0     2      18.410   5.720  28.860  1.00  0.00            
ATOM    234  H29 DF0     2      19.400   8.350  28.760  1.00  0.00            
ATOM    235  H30 DF0     2      21.540   6.890  27.350  1.00  0.00            
ATOM    236  H31 DF0     2      20.870   6.410  28.940  1.00  0.00            
ATOM    237  H32 DF0     2      22.870   7.650  29.450  1.00  0.00            
ATOM    238  H33 DF0     2      21.510   8.540  30.050  1.00  0.00            
ATOM    239  H34 DF0     2      24.260   8.570  27.710  1.00  0.00            
ATOM    240  H35 DF0     2      23.080   8.280  26.560  1.00  0.00            
ATOM    241  H36 DF0     2      23.920   9.840  26.660  1.00  0.00            
ATOM    242  H37 DF0     2      25.060  13.690  28.020  1.00  0.00            
ATOM    243  H38 DF0     2      26.000  14.880  28.990  1.00  0.00            
ATOM    244  H39 DF0     2      23.140  15.170  27.940  1.00  0.00            
ATOM    245  H40 DF0     2      24.590  16.000  27.250  1.00  0.00            
ATOM    246  H41 DF0     2      24.810  17.430  29.120  1.00  0.00            
ATOM    247  H42 DF0     2      22.910  17.710  31.960  1.00  0.00            
ATOM    248  H43 DF0     2      23.950  18.460  30.800  1.00  0.00            
ATOM    249  H44 DF0     2      22.210  18.640  30.650  1.00  0.00            
ATOM    250  H45 DF0     2      20.870  16.570  30.190  1.00  0.00            
ATOM    251  H46 DF0     2      21.470  15.310  29.140  1.00  0.00            
ATOM    252  H47 DF0     2      21.760  15.290  30.870  1.00  0.00            
ATOM    253  H48 DF0     2      25.780  15.530  30.320  1.00  0.00            
TER
ENDMDL
MODEL        1
ATOM      1  H1  GCD     1      12.910  18.910  26.530  1.00  0.00            
ATOM      2  O1  GCD     1      13.770  19.350  26.460  1.00  0.00            
ATOM      3  C1  GCD     1      14.540  18.440  27.240  1.00  0.00            
ATOM      4  H2  GCD     1      13.910  18.150  28.100  1.00  0.00            
ATOM      5  H3  GCD     1      14.830  17.600  26.600  1.00  0.00            
ATOM      6  C2  GCD     1      15.910  18.950  27.620  1.00  0.00            
ATOM      7  H4  GCD     1      16.470  18.220  28.220  1.00  0.00            
ATOM      8  C3  GCD     1      15.870  20.230  28.310  1.00  0.00            
ATOM      9  H5  GCD     1      15.300  20.980  27.740  1.00  0.00            
ATOM     10  C4  GCD     1      17.310  20.740  28.540  1.00  0.00            
ATOM     11  H6  GCD     1      17.850  20.110  29.260  1.00  0.00            
ATOM     12  O2  GCD     1      17.310  22.060  29.000  1.00  0.00            
ATOM     13  H7  GCD     1      18.230  22.340  29.010  1.00  0.00            
ATOM     14  C5  GCD     1      18.170  20.740  27.270  1.00  0.00            
ATOM     15  H8  GCD     1      17.690  21.510  26.660  1.00  0.00            
ATOM     16  O3  GCD     1      19.550  21.100  27.590  1.00  0.00            
ATOM     17  H9  GCD     1      20.040  20.300  27.830  1.00  0.00            
ATOM     18  C6  GCD     1      18.040  19.440  26.470  1.00  0.00            
ATOM     19  O4  GCD     1      16.630  19.150  26.390  1.00  0.00            
ATOM     20  H10 GCD     1      18.500  19.640  25.500  1.00  0.00            
ATOM     21  O5  GCD     1      18.730  18.330  27.040  1.00  0.00            
ATOM     22  C7  GCD     1      19.970  17.920  26.420  1.00  0.00            
ATOM     23  H11 GCD     1      20.360  18.700  25.760  1.00  0.00            
ATOM     24  C8  GCD     1      20.880  17.580  27.640  1.00  0.00            
ATOM     25  H12 GCD     1      20.330  16.800  28.170  1.00  0.00            
ATOM     26  O6  GCD     1      21.030  18.720  28.490  1.00  0.00            
ATOM     27  H13 GCD     1      21.740  18.450  29.080  1.00  0.00            
ATOM     28  C9  GCD     1      22.150  17.040  27.100  1.00  0.00            
ATOM     29  H14 GCD     1      22.590  17.790  26.440  1.00  0.00            
ATOM     30  O7  GCD     1      23.030  16.790  28.200  1.00  0.00            
ATOM     31  H15 GCD     1      23.240  17.610  28.670  1.00  0.00            
ATOM     32  C10 GCD     1      21.880  15.750  26.280  1.00  0.00            
ATOM     33  H16 GCD     1      22.700  15.300  25.710  1.00  0.00            
ATOM     34  O8  GCD     1      20.940  16.110  25.250  1.00  0.00            
ATOM     35  C11 GCD     1      19.700  16.620  25.660  1.00  0.00            
ATOM     36  H17 GCD     1      19.100  15.940  26.280  1.00  0.00            
ATOM     37  C12 GCD     1      18.920  16.910  24.350  1.00  0.00            
ATOM     38  H18 GCD     1      18.000  17.470  24.590  1.00  0.00            
ATOM     39  H19 GCD     1      18.760  16.030  23.720  1.00  0.00            
ATOM     40  O9  GCD     1      19.600  17.770  23.410  1.00  0.00            
ATOM     41  H20 GCD     1      19.000  17.850  22.650  1.00  0.00            
ATOM     42  O10 GCD     1      21.330  14.700  27.080  1.00  0.00            
ATOM     43  C13 GCD     1      21.860  13.370  26.890  1.00  0.00            
ATOM     44  H21 GCD     1      22.530  13.430  26.020  1.00  0.00            
ATOM     45  C14 GCD     1      22.820  13.060  28.090  1.00  0.00            
ATOM     46  H22 GCD     1      22.350  13.080  29.080  1.00  0.00            
ATOM     47  O11 GCD     1      23.830  14.070  28.180  1.00  0.00            
ATOM     48  H23 GCD     1      23.420  14.940  28.140  1.00  0.00            
ATOM     49  C15 GCD     1      23.330  11.630  27.920  1.00  0.00            
ATOM     50  H24 GCD     1      23.950  11.540  27.020  1.00  0.00            
ATOM     51  O12 GCD     1      24.190  11.170  28.990  1.00  0.00            
ATOM     52  H25 GCD     1      23.730  10.660  29.660  1.00  0.00            
ATOM     53  C16 GCD     1      22.140  10.680  27.700  1.00  0.00            
ATOM     54  H26 GCD     1      22.580   9.680  27.590  1.00  0.00            
ATOM     55  O13 GCD     1      21.430  11.090  26.500  1.00  0.00            
ATOM     56  C17 GCD     1      20.790  12.310  26.650  1.00  0.00            
ATOM     57  H27 GCD     1      20.110  12.260  27.520  1.00  0.00            
ATOM     58  C18 GCD     1      20.070  12.570  25.350  1.00  0.00            
ATOM     59  H28 GCD     1      19.910  13.660  25.410  1.00  0.00            
ATOM     60  H29 GCD     1      19.190  11.920  25.240  1.00  0.00            
ATOM     61  O14 GCD     1      21.050  12.280  24.300  1.00  0.00            
ATOM     62  H30 GCD     1      21.670  11.690  24.740  1.00  0.00            
ATOM     63  O15 GCD     1      21.220  10.670  28.810  1.00  0.00            
ATOM     64  C19 GCD     1      21.080   9.320  29.400  1.00  0.00            
ATOM     65  H31 GCD     1      21.690   8.550  28.910  1.00  0.00            
ATOM     66  C20 GCD     1      21.480   9.410  30.920  1.00  0.00            
ATOM     67  H32 GCD     1      20.900  10.230  31.350  1.00  0.00            
ATOM     68  O16 GCD     1      22.850   9.780  31.160  1.00  0.00            
ATOM     69  H33 GCD     1      23.380   8.980  31.050  1.00  0.00            
ATOM     70  C21 GCD     1      21.160   8.130  31.690  1.00  0.00            
ATOM     71  H34 GCD     1      21.850   7.370  31.320  1.00  0.00            
ATOM     72  O17 GCD     1      21.370   8.380  33.070  1.00  0.00            
ATOM     73  H35 GCD     1      22.290   8.600  33.250  1.00  0.00            
ATOM     74  C22 GCD     1      19.710   7.830  31.460  1.00  0.00            
ATOM     75  H36 GCD     1      19.440   6.940  32.030  1.00  0.00            
ATOM     76  O18 GCD     1      19.310   7.710  30.070  1.00  0.00            
ATOM     77  C23 GCD     1      19.590   8.870  29.220  1.00  0.00            
ATOM     78  H37 GCD     1      18.970   9.710  29.560  1.00  0.00            
ATOM     79  C24 GCD     1      19.100   8.530  27.820  1.00  0.00            
ATOM     80  H38 GCD     1      19.760   7.820  27.310  1.00  0.00            
ATOM     81  H39 GCD     1      19.060   9.420  27.180  1.00  0.00            
ATOM     82  O19 GCD     1      17.820   7.990  27.940  1.00  0.00            
ATOM     83  H40 GCD     1      17.900   7.570  28.800  1.00  0.00            
ATOM     84  O20 GCD     1      18.910   8.820  32.050  1.00  0.00            
ATOM     85  C25 GCD     1      17.740   8.340  32.830  1.00  0.00            
ATOM     86  H41 GCD     1      17.650   7.260  32.660  1.00  0.00            
ATOM     87  C26 GCD     1      18.050   8.730  34.340  1.00  0.00            
ATOM     88  H42 GCD     1      18.320   9.800  34.280  1.00  0.00            
ATOM     89  O21 GCD     1      19.280   8.020  34.780  1.00  0.00            
ATOM     90  H43 GCD     1      19.950   8.190  34.120  1.00  0.00            
ATOM     91  C27 GCD     1      16.810   8.500  35.230  1.00  0.00            
ATOM     92  H44 GCD     1      16.620   7.420  35.270  1.00  0.00            
ATOM     93  O22 GCD     1      17.040   8.860  36.600  1.00  0.00            
ATOM     94  H45 GCD     1      17.670   8.230  36.970  1.00  0.00            
ATOM     95  C28 GCD     1      15.590   9.140  34.620  1.00  0.00            
ATOM     96  H46 GCD     1      14.640   8.880  35.100  1.00  0.00            
ATOM     97  O23 GCD     1      15.400   8.630  33.320  1.00  0.00            
ATOM     98  C29 GCD     1      16.450   9.000  32.420  1.00  0.00            
ATOM     99  H47 GCD     1      16.570  10.090  32.350  1.00  0.00            
ATOM    100  C30 GCD     1      16.070   8.450  31.030  1.00  0.00            
ATOM    101  H48 GCD     1      15.850   7.380  31.130  1.00  0.00            
ATOM    102  H49 GCD     1      16.910   8.480  30.330  1.00  0.00            
ATOM    103  O24 GCD     1      14.920   9.090  30.480  1.00  0.00            
ATOM    104  H50 GCD     1      14.230   9.250  31.140  1.00  0.00            
ATOM    105  O25 GCD     1      15.730  10.590  34.620  1.00  0.00            
ATOM    106  C31 GCD     1      14.960  11.320  35.630  1.00  0.00            
ATOM    107  H51 GCD     1      14.440  10.560  36.250  1.00  0.00            
ATOM    108  C32 GCD     1      15.900  12.250  36.340  1.00  0.00            
ATOM    109  H52 GCD     1      16.430  12.770  35.530  1.00  0.00            
ATOM    110  O26 GCD     1      16.800  11.430  37.050  1.00  0.00            
ATOM    111  H53 GCD     1      16.830  10.580  36.590  1.00  0.00            
ATOM    112  C33 GCD     1      15.210  13.190  37.320  1.00  0.00            
ATOM    113  H54 GCD     1      14.880  12.510  38.120  1.00  0.00            
ATOM    114  O27 GCD     1      16.100  14.140  37.990  1.00  0.00            
ATOM    115  H55 GCD     1      16.770  13.680  38.500  1.00  0.00            
ATOM    116  C34 GCD     1      14.020  13.930  36.700  1.00  0.00            
ATOM    117  H56 GCD     1      13.380  14.420  37.440  1.00  0.00            
ATOM    118  O28 GCD     1      13.230  12.940  36.190  1.00  0.00            
ATOM    119  C35 GCD     1      13.800  12.180  35.100  1.00  0.00            
ATOM    120  H57 GCD     1      14.170  12.860  34.330  1.00  0.00            
ATOM    121  C36 GCD     1      12.720  11.270  34.490  1.00  0.00            
ATOM    122  H58 GCD     1      13.220  10.760  33.650  1.00  0.00            
ATOM    123  H59 GCD     1      11.950  11.950  34.090  1.00  0.00            
ATOM    124  O29 GCD     1      12.120  10.390  35.470  1.00  0.00            
ATOM    125  H60 GCD     1      11.570  10.930  36.050  1.00  0.00            
ATOM    126  O30 GCD     1      14.480  14.830  35.670  1.00  0.00            
ATOM    127  C37 GCD     1      14.010  16.140  35.740  1.00  0.00            
ATOM    128  H61 GCD     1      13.650  16.300  36.760  1.00  0.00            
ATOM    129  C38 GCD     1      15.200  17.040  35.580  1.00  0.00            
ATOM    130  H62 GCD     1      15.560  16.890  34.560  1.00  0.00            
ATOM    131  O31 GCD     1      16.320  16.750  36.510  1.00  0.00            
ATOM    132  H63 GCD     1      16.120  15.850  36.810  1.00  0.00            
ATOM    133  C39 GCD     1      14.670  18.440  35.740  1.00  0.00            
ATOM    134  H64 GCD     1      14.190  18.620  36.710  1.00  0.00            
ATOM    135  O32 GCD     1      15.670  19.430  35.470  1.00  0.00            
ATOM    136  H65 GCD     1      15.670  19.520  34.510  1.00  0.00            
ATOM    137  C40 GCD     1      13.590  18.730  34.680  1.00  0.00            
ATOM    138  H66 GCD     1      13.100  19.690  34.860  1.00  0.00            
ATOM    139  O33 GCD     1      12.550  17.760  34.730  1.00  0.00            
ATOM    140  C41 GCD     1      12.950  16.390  34.670  1.00  0.00            
ATOM    141  H67 GCD     1      13.320  16.260  33.640  1.00  0.00            
ATOM    142  C42 GCD     1      11.660  15.560  34.800  1.00  0.00            
ATOM    143  H68 GCD     1      11.690  14.480  34.590  1.00  0.00            
ATOM    144  H69 GCD     1      11.010  15.970  34.030  1.00  0.00            
ATOM    145  O34 GCD     1      10.990  15.730  36.070  1.00  0.00            
ATOM    146  H70 GCD     1      11.160  16.620  36.400  1.00  0.00            
ATOM    147  O35 GCD     1      14.200  18.690  33.400  1.00  0.00            
ATOM    148  C43 GCD     1      13.660  19.520  32.440  1.00  0.00            
ATOM    149  H71 GCD     1      12.650  19.810  32.770  1.00  0.00            
ATOM    150  C44 GCD     1      14.600  20.700  32.330  1.00  0.00            
ATOM    151  H72 GCD     1      15.630  20.350  32.190  1.00  0.00            
ATOM    152  O36 GCD     1      14.570  21.490  33.500  1.00  0.00            
ATOM    153  H73 GCD     1      15.470  21.820  33.630  1.00  0.00            
ATOM    154  C45 GCD     1      14.350  21.580  31.150  1.00  0.00            
ATOM    155  H74 GCD     1      13.430  22.130  31.380  1.00  0.00            
ATOM    156  O37 GCD     1      15.280  22.620  30.970  1.00  0.00            
ATOM    157  H75 GCD     1      16.010  22.300  30.440  1.00  0.00            
ATOM    158  C46 GCD     1      14.070  20.740  29.890  1.00  0.00            
ATOM    159  H76 GCD     1      13.770  21.500  29.150  1.00  0.00            
ATOM    160  O38 GCD     1      15.280  19.980  29.540  1.00  0.00            
ATOM    161  O39 GCD     1      13.070  19.870  30.160  1.00  0.00            
ATOM    162  C47 GCD     1      13.370  18.810  31.090  1.00  0.00            
ATOM    163  H77 GCD     1      14.310  18.380  30.720  1.00  0.00            
ATOM    164  C48 GCD     1      12.390  17.640  31.120  1.00  0.00            
ATOM    165  H78 GCD     1      12.820  16.760  31.630  1.00  0.00            
ATOM    166  H79 GCD     1      12.110  17.240  30.140  1.00  0.00            
ATOM    167  O40 GCD     1      11.210  18.020  31.900  1.00  0.00            
ATOM    168  H80 GCD     1      10.530  17.400  31.610  1.00  0.00            
ATOM    169  C1  DF0     2      15.300  15.610  24.040  1.00  0.00            
ATOM    170  C2  DF0     2      15.980  14.560  24.810  1.00  0.00            
ATOM    171  O1  DF0     2      16.970  13.940  24.450  1.00  0.00            
ATOM    172  O2  DF0     2      15.420  14.400  25.990  1.00  0.00            
ATOM    173  C3  DF0     2      15.970  13.240  26.720  1.00  0.00            
ATOM    174  C4  DF0     2      17.010  13.680  27.690  1.00  0.00            
ATOM    175  C5  DF0     2      16.820  12.900  28.960  1.00  0.00            
ATOM    176  C6  DF0     2      17.310  11.410  28.620  1.00  0.00            
ATOM    177  C7  DF0     2      15.260  12.940  29.050  1.00  0.00            
ATOM    178  C8  DF0     2      14.680  14.240  29.650  1.00  0.00            
ATOM    179  C9  DF0     2      15.380  14.740  30.920  1.00  0.00            
ATOM    180  O3  DF0     2      14.800  13.940  31.910  1.00  0.00            
ATOM    181  C10 DF0     2      16.900  14.780  30.770  1.00  0.00            
ATOM    182  C11 DF0     2      17.670  15.710  31.780  1.00  0.00            
ATOM    183  C12 DF0     2      17.610  15.170  33.240  1.00  0.00            
ATOM    184  C13 DF0     2      17.020  17.170  31.750  1.00  0.00            
ATOM    185  C14 DF0     2      17.900  18.260  32.490  1.00  0.00            
ATOM    186  C15 DF0     2      19.380  18.240  32.040  1.00  0.00            
ATOM    187  O4  DF0     2      19.950  19.250  32.820  1.00  0.00            
ATOM    188  C16 DF0     2      20.050  16.900  32.130  1.00  0.00            
ATOM    189  C17 DF0     2      21.570  16.950  31.810  1.00  0.00            
ATOM    190  C18 DF0     2      19.180  15.870  31.280  1.00  0.00            
ATOM    191  C19 DF0     2      19.850  14.490  31.070  1.00  0.00            
ATOM    192  C20 DF0     2      19.140  13.580  30.000  1.00  0.00            
ATOM    193  C21 DF0     2      17.540  13.450  30.280  1.00  0.00            
ATOM    194  C22 DF0     2      17.500  12.360  31.390  1.00  0.00            
ATOM    195  C23 DF0     2      14.840  12.750  27.610  1.00  0.00            
ATOM    196  C24 DF0     2      13.740  12.100  27.100  1.00  0.00            
ATOM    197  C25 DF0     2      12.600  11.480  28.020  1.00  0.00            
ATOM    198  C26 DF0     2      11.400  12.410  28.250  1.00  0.00            
ATOM    199  C27 DF0     2      10.600  12.900  27.020  1.00  0.00            
ATOM    200  C28 DF0     2      10.870  13.950  26.240  1.00  0.00            
ATOM    201  C29 DF0     2      10.090  14.230  25.040  1.00  0.00            
ATOM    202  C30 DF0     2      12.030  14.950  26.460  1.00  0.00            
ATOM    203  C31 DF0     2      13.570  11.850  25.600  1.00  0.00            
ATOM    204  O5  DF0     2      14.420  12.060  24.750  1.00  0.00            
ATOM    205  O6  DF0     2      12.430  11.260  25.220  1.00  0.00            
ATOM    206  H1  DF0     2      15.720  16.610  24.220  1.00  0.00            
ATOM    207  H2  DF0     2      15.370  15.330  22.980  1.00  0.00            
ATOM    208  H3  DF0     2      14.250  15.570  24.340  1.00  0.00            
ATOM    209  H4  DF0     2      16.350  12.420  26.110  1.00  0.00            
ATOM    210  H5  DF0     2      16.960  14.770  27.870  1.00  0.00            
ATOM    211  H6  DF0     2      17.900  13.360  27.140  1.00  0.00            
ATOM    212  H7  DF0     2      16.880  11.130  27.660  1.00  0.00            
ATOM    213  H8  DF0     2      18.370  11.420  28.360  1.00  0.00            
ATOM    214  H9  DF0     2      16.970  10.670  29.350  1.00  0.00            
ATOM    215  H10 DF0     2      15.030  12.090  29.710  1.00  0.00            
ATOM    216  H11 DF0     2      13.620  14.080  29.900  1.00  0.00            
ATOM    217  H12 DF0     2      14.720  15.060  28.920  1.00  0.00            
ATOM    218  H13 DF0     2      15.070  15.780  31.010  1.00  0.00            
ATOM    219  H14 DF0     2      13.900  14.270  32.020  1.00  0.00            
ATOM    220  H15 DF0     2      17.020  15.410  29.880  1.00  0.00            
ATOM    221  H16 DF0     2      18.050  15.920  33.920  1.00  0.00            
ATOM    222  H17 DF0     2      16.590  14.990  33.610  1.00  0.00            
ATOM    223  H18 DF0     2      18.230  14.290  33.450  1.00  0.00            
ATOM    224  H19 DF0     2      16.010  17.100  32.180  1.00  0.00            
ATOM    225  H20 DF0     2      17.000  17.450  30.690  1.00  0.00            
ATOM    226  H21 DF0     2      17.910  18.160  33.580  1.00  0.00            
ATOM    227  H22 DF0     2      17.420  19.230  32.340  1.00  0.00            
ATOM    228  H23 DF0     2      19.440  18.580  30.990  1.00  0.00            
ATOM    229  H24 DF0     2      20.190  19.010  33.730  1.00  0.00            
ATOM    230  H25 DF0     2      20.070  16.620  33.190  1.00  0.00            
ATOM    231  H26 DF0     2      22.050  17.650  32.500  1.00  0.00            
ATOM    232  H27 DF0     2      21.840  15.940  32.140  1.00  0.00            
ATOM    233  H28 DF0     2      21.770  17.110  30.750  1.00  0.00            
ATOM    234  H29 DF0     2      19.050  16.310  30.280  1.00  0.00            
ATOM    235  H30 DF0     2      19.850  13.970  32.030  1.00  0.00            
ATOM    236  H31 DF0     2      20.860  14.640  30.660  1.00  0.00            
ATOM    237  H32 DF0     2      19.650  12.620  29.870  1.00  0.00            
ATOM    238  H33 DF0     2      19.290  14.080  29.030  1.00  0.00            
ATOM    239  H34 DF0     2      16.490  12.130  31.740  1.00  0.00            
ATOM    240  H35 DF0     2      18.060  11.450  31.140  1.00  0.00            
ATOM    241  H36 DF0     2      18.040  12.570  32.320  1.00  0.00            
ATOM    242  H37 DF0     2      13.100  11.180  28.950  1.00  0.00            
ATOM    243  H38 DF0     2      12.230  10.490  27.720  1.00  0.00            
ATOM    244  H39 DF0     2      11.780  13.270  28.810  1.00  0.00            
ATOM    245  H40 DF0     2      10.680  11.940  28.940  1.00  0.00            
ATOM    246  H41 DF0     2       9.740  12.280  26.760  1.00  0.00            
ATOM    247  H42 DF0     2       9.280  13.500  24.910  1.00  0.00            
ATOM    248  H43 DF0     2       9.620  15.220  25.060  1.00  0.00            
ATOM    249  H44 DF0     2      10.730  14.270  24.150  1.00  0.00            
ATOM    250  H45 DF0     2      11.670  15.950  26.170  1.00  0.00            
ATOM    251  H46 DF0     2      12.260  15.020  27.530  1.00  0.00            
ATOM    252  H47 DF0     2      12.870  14.560  25.880  1.00  0.00            
ATOM    253  H48 DF0     2      11.920  11.310  26.050  1.00  0.00            
TER
ENDMDL
MODEL        1
ATOM      1  H1  GCD     1      25.670  16.190  26.950  1.00  0.00            
ATOM      2  O1  GCD     1      25.530  15.720  27.780  1.00  0.00            
ATOM      3  C1  GCD     1      26.800  15.180  28.190  1.00  0.00            
ATOM      4  H2  GCD     1      27.610  15.930  28.150  1.00  0.00            
ATOM      5  H3  GCD     1      26.690  14.980  29.260  1.00  0.00            
ATOM      6  C2  GCD     1      27.280  13.980  27.490  1.00  0.00            
ATOM      7  H4  GCD     1      28.330  13.770  27.740  1.00  0.00            
ATOM      8  C3  GCD     1      27.040  14.110  25.980  1.00  0.00            
ATOM      9  H5  GCD     1      25.960  14.300  25.890  1.00  0.00            
ATOM     10  C4  GCD     1      27.460  12.860  25.260  1.00  0.00            
ATOM     11  H6  GCD     1      28.540  12.770  25.420  1.00  0.00            
ATOM     12  O2  GCD     1      27.200  12.870  23.810  1.00  0.00            
ATOM     13  H7  GCD     1      27.900  13.450  23.470  1.00  0.00            
ATOM     14  C5  GCD     1      26.840  11.650  25.920  1.00  0.00            
ATOM     15  H8  GCD     1      25.760  11.740  25.790  1.00  0.00            
ATOM     16  O3  GCD     1      27.170  10.340  25.330  1.00  0.00            
ATOM     17  H9  GCD     1      27.080  10.440  24.380  1.00  0.00            
ATOM     18  C6  GCD     1      26.920  11.580  27.440  1.00  0.00            
ATOM     19  O4  GCD     1      26.480  12.860  27.940  1.00  0.00            
ATOM     20  H10 GCD     1      26.220  10.790  27.720  1.00  0.00            
ATOM     21  O5  GCD     1      28.230  11.250  27.970  1.00  0.00            
ATOM     22  C7  GCD     1      28.460   9.880  28.270  1.00  0.00            
ATOM     23  H11 GCD     1      27.670   9.260  27.840  1.00  0.00            
ATOM     24  C8  GCD     1      29.810   9.480  27.600  1.00  0.00            
ATOM     25  H12 GCD     1      30.550  10.240  27.870  1.00  0.00            
ATOM     26  O6  GCD     1      29.600   9.390  26.210  1.00  0.00            
ATOM     27  H13 GCD     1      28.720   9.790  26.130  1.00  0.00            
ATOM     28  C9  GCD     1      30.270   8.120  28.170  1.00  0.00            
ATOM     29  H14 GCD     1      29.480   7.390  27.960  1.00  0.00            
ATOM     30  O7  GCD     1      31.520   7.640  27.630  1.00  0.00            
ATOM     31  H15 GCD     1      32.270   8.170  27.940  1.00  0.00            
ATOM     32  C10 GCD     1      30.370   8.180  29.750  1.00  0.00            
ATOM     33  H16 GCD     1      30.780   7.250  30.150  1.00  0.00            
ATOM     34  O8  GCD     1      29.050   8.470  30.260  1.00  0.00            
ATOM     35  C11 GCD     1      28.540   9.700  29.820  1.00  0.00            
ATOM     36  H17 GCD     1      29.260  10.430  30.230  1.00  0.00            
ATOM     37  C12 GCD     1      27.130   9.950  30.340  1.00  0.00            
ATOM     38  H18 GCD     1      26.910  10.990  30.070  1.00  0.00            
ATOM     39  H19 GCD     1      27.280   9.860  31.420  1.00  0.00            
ATOM     40  O9  GCD     1      26.150   9.020  29.910  1.00  0.00            
ATOM     41  H20 GCD     1      26.020   8.230  30.440  1.00  0.00            
ATOM     42  O10 GCD     1      31.260   9.290  30.070  1.00  0.00            
ATOM     43  C13 GCD     1      32.310   9.070  30.950  1.00  0.00            
ATOM     44  H21 GCD     1      32.280   8.050  31.370  1.00  0.00            
ATOM     45  C14 GCD     1      33.620   9.190  30.180  1.00  0.00            
ATOM     46  H22 GCD     1      33.660  10.200  29.740  1.00  0.00            
ATOM     47  O11 GCD     1      33.740   8.340  29.030  1.00  0.00            
ATOM     48  H23 GCD     1      33.900   7.470  29.420  1.00  0.00            
ATOM     49  C15 GCD     1      34.920   9.030  31.070  1.00  0.00            
ATOM     50  H24 GCD     1      35.020   8.030  31.500  1.00  0.00            
ATOM     51  O12 GCD     1      35.990   9.510  30.430  1.00  0.00            
ATOM     52  H25 GCD     1      36.150   8.950  29.660  1.00  0.00            
ATOM     53  C16 GCD     1      34.720  10.060  32.240  1.00  0.00            
ATOM     54  H26 GCD     1      35.490   9.980  33.010  1.00  0.00            
ATOM     55  O13 GCD     1      33.440   9.830  32.890  1.00  0.00            
ATOM     56  C17 GCD     1      32.240  10.050  32.040  1.00  0.00            
ATOM     57  H27 GCD     1      32.280  11.050  31.580  1.00  0.00            
ATOM     58  C18 GCD     1      31.010   9.710  32.880  1.00  0.00            
ATOM     59  H28 GCD     1      30.750   8.650  32.910  1.00  0.00            
ATOM     60  H29 GCD     1      30.170  10.150  32.330  1.00  0.00            
ATOM     61  O14 GCD     1      31.030  10.200  34.190  1.00  0.00            
ATOM     62  H30 GCD     1      31.870   9.830  34.490  1.00  0.00            
ATOM     63  O15 GCD     1      34.770  11.420  31.700  1.00  0.00            
ATOM     64  C19 GCD     1      35.610  12.280  32.460  1.00  0.00            
ATOM     65  H31 GCD     1      35.970  11.820  33.390  1.00  0.00            
ATOM     66  C20 GCD     1      36.800  12.880  31.670  1.00  0.00            
ATOM     67  H32 GCD     1      36.390  13.280  30.730  1.00  0.00            
ATOM     68  O16 GCD     1      37.580  11.740  31.150  1.00  0.00            
ATOM     69  H33 GCD     1      36.930  11.090  30.860  1.00  0.00            
ATOM     70  C21 GCD     1      37.610  13.860  32.520  1.00  0.00            
ATOM     71  H34 GCD     1      37.880  13.310  33.430  1.00  0.00            
ATOM     72  O17 GCD     1      38.720  14.390  31.800  1.00  0.00            
ATOM     73  H35 GCD     1      39.180  14.930  32.460  1.00  0.00            
ATOM     74  C22 GCD     1      36.660  14.970  32.940  1.00  0.00            
ATOM     75  H36 GCD     1      37.190  15.610  33.650  1.00  0.00            
ATOM     76  O18 GCD     1      35.600  14.420  33.590  1.00  0.00            
ATOM     77  C23 GCD     1      34.820  13.570  32.760  1.00  0.00            
ATOM     78  H37 GCD     1      34.450  14.000  31.810  1.00  0.00            
ATOM     79  C24 GCD     1      33.540  13.300  33.610  1.00  0.00            
ATOM     80  H38 GCD     1      33.690  12.790  34.570  1.00  0.00            
ATOM     81  H39 GCD     1      32.890  12.680  32.980  1.00  0.00            
ATOM     82  O19 GCD     1      32.870  14.540  33.930  1.00  0.00            
ATOM     83  H40 GCD     1      32.530  15.000  33.150  1.00  0.00            
ATOM     84  O20 GCD     1      36.280  15.800  31.800  1.00  0.00            
ATOM     85  C25 GCD     1      36.700  17.150  31.880  1.00  0.00            
ATOM     86  H41 GCD     1      37.530  17.340  32.580  1.00  0.00            
ATOM     87  C26 GCD     1      37.180  17.610  30.480  1.00  0.00            
ATOM     88  H42 GCD     1      36.430  17.530  29.690  1.00  0.00            
ATOM     89  O21 GCD     1      38.360  16.790  30.170  1.00  0.00            
ATOM     90  H43 GCD     1      38.100  15.950  30.560  1.00  0.00            
ATOM     91  C27 GCD     1      37.670  19.090  30.600  1.00  0.00            
ATOM     92  H44 GCD     1      38.390  19.170  31.430  1.00  0.00            
ATOM     93  O22 GCD     1      38.230  19.560  29.360  1.00  0.00            
ATOM     94  H45 GCD     1      37.460  19.940  28.910  1.00  0.00            
ATOM     95  C28 GCD     1      36.550  20.040  31.070  1.00  0.00            
ATOM     96  H46 GCD     1      36.980  21.030  31.240  1.00  0.00            
ATOM     97  O23 GCD     1      36.000  19.450  32.320  1.00  0.00            
ATOM     98  C29 GCD     1      35.510  18.090  32.170  1.00  0.00            
ATOM     99  H47 GCD     1      34.730  17.990  31.400  1.00  0.00            
ATOM    100  C30 GCD     1      34.840  17.730  33.420  1.00  0.00            
ATOM    101  H48 GCD     1      34.190  16.850  33.510  1.00  0.00            
ATOM    102  H49 GCD     1      34.120  18.530  33.650  1.00  0.00            
ATOM    103  O24 GCD     1      35.810  17.720  34.480  1.00  0.00            
ATOM    104  H50 GCD     1      35.410  17.160  35.150  1.00  0.00            
ATOM    105  O25 GCD     1      35.570  20.000  30.040  1.00  0.00            
ATOM    106  C31 GCD     1      34.990  21.260  29.580  1.00  0.00            
ATOM    107  H51 GCD     1      35.470  22.080  30.120  1.00  0.00            
ATOM    108  C32 GCD     1      35.140  21.500  28.080  1.00  0.00            
ATOM    109  H52 GCD     1      34.780  20.570  27.630  1.00  0.00            
ATOM    110  O26 GCD     1      36.570  21.660  27.830  1.00  0.00            
ATOM    111  H53 GCD     1      36.860  21.720  26.910  1.00  0.00            
ATOM    112  C33 GCD     1      34.400  22.680  27.560  1.00  0.00            
ATOM    113  H54 GCD     1      34.810  23.560  28.080  1.00  0.00            
ATOM    114  O27 GCD     1      34.540  22.930  26.140  1.00  0.00            
ATOM    115  H55 GCD     1      33.970  22.360  25.620  1.00  0.00            
ATOM    116  C34 GCD     1      32.960  22.580  27.970  1.00  0.00            
ATOM    117  H56 GCD     1      32.410  23.480  27.670  1.00  0.00            
ATOM    118  O28 GCD     1      32.840  22.480  29.410  1.00  0.00            
ATOM    119  C35 GCD     1      33.530  21.400  29.980  1.00  0.00            
ATOM    120  H57 GCD     1      32.950  20.560  29.570  1.00  0.00            
ATOM    121  C36 GCD     1      33.410  21.440  31.490  1.00  0.00            
ATOM    122  H58 GCD     1      33.880  22.380  31.790  1.00  0.00            
ATOM    123  H59 GCD     1      34.060  20.660  31.900  1.00  0.00            
ATOM    124  O29 GCD     1      32.040  21.330  31.960  1.00  0.00            
ATOM    125  H60 GCD     1      32.100  20.730  32.720  1.00  0.00            
ATOM    126  O30 GCD     1      32.300  21.460  27.350  1.00  0.00            
ATOM    127  C37 GCD     1      31.310  21.760  26.370  1.00  0.00            
ATOM    128  H61 GCD     1      31.380  22.810  26.070  1.00  0.00            
ATOM    129  C38 GCD     1      31.750  21.000  25.090  1.00  0.00            
ATOM    130  H62 GCD     1      31.830  19.940  25.340  1.00  0.00            
ATOM    131  O31 GCD     1      33.000  21.340  24.430  1.00  0.00            
ATOM    132  H63 GCD     1      32.910  21.020  23.520  1.00  0.00            
ATOM    133  C39 GCD     1      30.670  21.020  24.010  1.00  0.00            
ATOM    134  H64 GCD     1      30.570  22.080  23.710  1.00  0.00            
ATOM    135  O32 GCD     1      30.930  20.240  22.790  1.00  0.00            
ATOM    136  H65 GCD     1      30.530  19.370  22.870  1.00  0.00            
ATOM    137  C40 GCD     1      29.290  20.580  24.560  1.00  0.00            
ATOM    138  H66 GCD     1      28.600  20.850  23.750  1.00  0.00            
ATOM    139  O33 GCD     1      28.980  21.500  25.610  1.00  0.00            
ATOM    140  C41 GCD     1      29.820  21.480  26.770  1.00  0.00            
ATOM    141  H67 GCD     1      29.930  20.440  27.110  1.00  0.00            
ATOM    142  C42 GCD     1      29.280  22.230  27.860  1.00  0.00            
ATOM    143  H68 GCD     1      29.990  22.190  28.690  1.00  0.00            
ATOM    144  H69 GCD     1      28.290  21.780  28.050  1.00  0.00            
ATOM    145  O34 GCD     1      29.060  23.650  27.590  1.00  0.00            
ATOM    146  H70 GCD     1      28.660  23.710  26.710  1.00  0.00            
ATOM    147  O35 GCD     1      29.340  19.210  24.950  1.00  0.00            
ATOM    148  C43 GCD     1      28.330  18.430  24.340  1.00  0.00            
ATOM    149  H71 GCD     1      27.940  19.030  23.500  1.00  0.00            
ATOM    150  C44 GCD     1      29.000  17.190  23.750  1.00  0.00            
ATOM    151  H72 GCD     1      29.670  16.740  24.500  1.00  0.00            
ATOM    152  O36 GCD     1      29.810  17.670  22.710  1.00  0.00            
ATOM    153  H73 GCD     1      29.210  18.040  22.050  1.00  0.00            
ATOM    154  C45 GCD     1      28.110  16.160  23.190  1.00  0.00            
ATOM    155  H74 GCD     1      27.620  16.630  22.330  1.00  0.00            
ATOM    156  O37 GCD     1      28.770  14.930  22.760  1.00  0.00            
ATOM    157  H75 GCD     1      29.640  15.200  22.450  1.00  0.00            
ATOM    158  C46 GCD     1      27.160  15.830  24.360  1.00  0.00            
ATOM    159  H76 GCD     1      26.400  15.110  24.040  1.00  0.00            
ATOM    160  O38 GCD     1      27.740  15.160  25.450  1.00  0.00            
ATOM    161  O39 GCD     1      26.480  16.930  24.730  1.00  0.00            
ATOM    162  C47 GCD     1      27.260  18.010  25.310  1.00  0.00            
ATOM    163  H77 GCD     1      27.760  17.540  26.170  1.00  0.00            
ATOM    164  C48 GCD     1      26.360  19.200  25.690  1.00  0.00            
ATOM    165  H78 GCD     1      25.970  19.500  24.710  1.00  0.00            
ATOM    166  H79 GCD     1      26.970  20.050  26.030  1.00  0.00            
ATOM    167  O40 GCD     1      25.300  18.760  26.580  1.00  0.00            
ATOM    168  H80 GCD     1      24.820  18.100  26.070  1.00  0.00            
ATOM    169  C1  DF0     2      28.440  13.860  31.420  1.00  0.00            
ATOM    170  C2  DF0     2      29.730  13.250  31.120  1.00  0.00            
ATOM    171  O1  DF0     2      30.370  12.890  32.060  1.00  0.00            
ATOM    172  O2  DF0     2      30.260  13.690  29.950  1.00  0.00            
ATOM    173  C3  DF0     2      31.670  13.770  29.720  1.00  0.00            
ATOM    174  C4  DF0     2      32.060  12.690  28.720  1.00  0.00            
ATOM    175  C5  DF0     2      33.110  13.340  27.740  1.00  0.00            
ATOM    176  C6  DF0     2      34.460  13.470  28.530  1.00  0.00            
ATOM    177  C7  DF0     2      32.450  14.750  27.570  1.00  0.00            
ATOM    178  C8  DF0     2      31.240  14.790  26.530  1.00  0.00            
ATOM    179  C9  DF0     2      31.410  14.040  25.230  1.00  0.00            
ATOM    180  O3  DF0     2      32.310  14.900  24.500  1.00  0.00            
ATOM    181  C10 DF0     2      31.970  12.610  25.440  1.00  0.00            
ATOM    182  C11 DF0     2      31.990  11.690  24.100  1.00  0.00            
ATOM    183  C12 DF0     2      32.940  12.250  23.010  1.00  0.00            
ATOM    184  C13 DF0     2      30.470  11.610  23.570  1.00  0.00            
ATOM    185  C14 DF0     2      30.200  10.630  22.470  1.00  0.00            
ATOM    186  C15 DF0     2      30.640   9.190  22.850  1.00  0.00            
ATOM    187  O4  DF0     2      30.340   8.280  21.770  1.00  0.00            
ATOM    188  C16 DF0     2      32.090   9.150  23.400  1.00  0.00            
ATOM    189  C17 DF0     2      32.560   7.730  23.920  1.00  0.00            
ATOM    190  C18 DF0     2      32.320  10.240  24.490  1.00  0.00            
ATOM    191  C19 DF0     2      33.680  10.160  25.330  1.00  0.00            
ATOM    192  C20 DF0     2      33.470  11.030  26.620  1.00  0.00            
ATOM    193  C21 DF0     2      33.290  12.550  26.310  1.00  0.00            
ATOM    194  C22 DF0     2      34.590  13.140  25.620  1.00  0.00            
ATOM    195  C23 DF0     2      32.030  15.040  29.030  1.00  0.00            
ATOM    196  C24 DF0     2      32.000  16.290  29.510  1.00  0.00            
ATOM    197  C25 DF0     2      32.130  17.540  28.660  1.00  0.00            
ATOM    198  C26 DF0     2      30.750  18.040  28.280  1.00  0.00            
ATOM    199  C27 DF0     2      30.290  19.080  29.210  1.00  0.00            
ATOM    200  C28 DF0     2      29.130  19.200  29.820  1.00  0.00            
ATOM    201  C29 DF0     2      28.810  20.360  30.720  1.00  0.00            
ATOM    202  C30 DF0     2      27.940  18.250  29.690  1.00  0.00            
ATOM    203  C31 DF0     2      31.750  16.580  30.970  1.00  0.00            
ATOM    204  O5  DF0     2      31.610  15.770  31.870  1.00  0.00            
ATOM    205  O6  DF0     2      31.850  17.860  31.390  1.00  0.00            
ATOM    206  H1  DF0     2      28.290  14.750  30.800  1.00  0.00            
ATOM    207  H2  DF0     2      27.590  13.180  31.250  1.00  0.00            
ATOM    208  H3  DF0     2      28.370  14.060  32.500  1.00  0.00            
ATOM    209  H4  DF0     2      32.140  13.590  30.690  1.00  0.00            
ATOM    210  H5  DF0     2      31.170  12.250  28.240  1.00  0.00            
ATOM    211  H6  DF0     2      32.460  11.820  29.270  1.00  0.00            
ATOM    212  H7  DF0     2      35.120  14.180  28.010  1.00  0.00            
ATOM    213  H8  DF0     2      34.280  13.870  29.540  1.00  0.00            
ATOM    214  H9  DF0     2      34.980  12.510  28.600  1.00  0.00            
ATOM    215  H10 DF0     2      33.240  15.380  27.140  1.00  0.00            
ATOM    216  H11 DF0     2      30.750  15.750  26.330  1.00  0.00            
ATOM    217  H12 DF0     2      30.350  14.350  27.010  1.00  0.00            
ATOM    218  H13 DF0     2      30.390  14.040  24.820  1.00  0.00            
ATOM    219  H14 DF0     2      32.010  14.720  23.600  1.00  0.00            
ATOM    220  H15 DF0     2      31.160  12.260  26.080  1.00  0.00            
ATOM    221  H16 DF0     2      32.530  11.990  22.030  1.00  0.00            
ATOM    222  H17 DF0     2      33.130  13.330  22.990  1.00  0.00            
ATOM    223  H18 DF0     2      33.940  11.810  23.030  1.00  0.00            
ATOM    224  H19 DF0     2      30.160  12.560  23.130  1.00  0.00            
ATOM    225  H20 DF0     2      29.790  11.270  24.360  1.00  0.00            
ATOM    226  H21 DF0     2      30.770  10.780  21.540  1.00  0.00            
ATOM    227  H22 DF0     2      29.150  10.680  22.160  1.00  0.00            
ATOM    228  H23 DF0     2      29.920   9.060  23.660  1.00  0.00            
ATOM    229  H24 DF0     2      30.360   7.380  22.150  1.00  0.00            
ATOM    230  H25 DF0     2      32.660   9.380  22.490  1.00  0.00            
ATOM    231  H26 DF0     2      32.450   6.980  23.120  1.00  0.00            
ATOM    232  H27 DF0     2      33.570   7.570  24.310  1.00  0.00            
ATOM    233  H28 DF0     2      31.850   7.430  24.700  1.00  0.00            
ATOM    234  H29 DF0     2      31.620   9.860  25.250  1.00  0.00            
ATOM    235  H30 DF0     2      34.550  10.580  24.810  1.00  0.00            
ATOM    236  H31 DF0     2      33.960   9.140  25.620  1.00  0.00            
ATOM    237  H32 DF0     2      34.360  11.020  27.270  1.00  0.00            
ATOM    238  H33 DF0     2      32.620  10.600  27.150  1.00  0.00            
ATOM    239  H34 DF0     2      35.560  13.060  26.120  1.00  0.00            
ATOM    240  H35 DF0     2      34.810  12.670  24.650  1.00  0.00            
ATOM    241  H36 DF0     2      34.430  14.170  25.290  1.00  0.00            
ATOM    242  H37 DF0     2      32.760  17.410  27.770  1.00  0.00            
ATOM    243  H38 DF0     2      32.760  18.310  29.130  1.00  0.00            
ATOM    244  H39 DF0     2      30.020  17.230  28.160  1.00  0.00            
ATOM    245  H40 DF0     2      30.810  18.500  27.290  1.00  0.00            
ATOM    246  H41 DF0     2      30.960  19.940  29.330  1.00  0.00            
ATOM    247  H42 DF0     2      28.640  19.880  31.690  1.00  0.00            
ATOM    248  H43 DF0     2      29.620  21.080  30.890  1.00  0.00            
ATOM    249  H44 DF0     2      27.900  20.910  30.430  1.00  0.00
[truncated: 2,602,018 more chars]
