# Supplementary material for: Achieving Chemical Accuracy in Cyclodextrin Host–Guest Binding via Integrative Atomistic Modelling
Source: Adv Sci (Weinh). 2025 Dec 14;13(10):e19782. doi: 10.1002/advs.202519782 (PMC12915143; doi:10.1002/advs.202519782)
Supplement: Supplementary file 1 — Supporting Information [file ADVS-13-e19782-s003.zip › all_poses/GCD.DK2.pdb]

MODEL        1
ATOM      1  H1  GCD     1      16.570  31.110  17.900  1.00  0.00            
ATOM      2  O1  GCD     1      17.240  31.550  17.370  1.00  0.00            
ATOM      3  C1  GCD     1      16.630  32.300  16.420  1.00  0.00            
ATOM      4  H2  GCD     1      15.830  32.870  16.910  1.00  0.00            
ATOM      5  H3  GCD     1      17.400  33.010  16.090  1.00  0.00            
ATOM      6  C2  GCD     1      16.180  31.540  15.190  1.00  0.00            
ATOM      7  H4  GCD     1      17.010  30.890  14.880  1.00  0.00            
ATOM      8  C3  GCD     1      15.850  32.410  14.010  1.00  0.00            
ATOM      9  H5  GCD     1      15.330  33.340  14.290  1.00  0.00            
ATOM     10  C4  GCD     1      15.070  31.670  12.890  1.00  0.00            
ATOM     11  H6  GCD     1      15.760  30.900  12.540  1.00  0.00            
ATOM     12  O2  GCD     1      14.910  32.520  11.750  1.00  0.00            
ATOM     13  H7  GCD     1      14.370  33.270  12.030  1.00  0.00            
ATOM     14  C5  GCD     1      13.810  31.050  13.510  1.00  0.00            
ATOM     15  H8  GCD     1      13.140  31.810  13.930  1.00  0.00            
ATOM     16  O3  GCD     1      13.100  30.300  12.490  1.00  0.00            
ATOM     17  H9  GCD     1      12.810  30.990  11.890  1.00  0.00            
ATOM     18  C6  GCD     1      14.290  30.080  14.650  1.00  0.00            
ATOM     19  O4  GCD     1      14.990  30.830  15.620  1.00  0.00            
ATOM     20  H10 GCD     1      13.380  29.690  15.110  1.00  0.00            
ATOM     21  O5  GCD     1      15.260  29.050  14.190  1.00  0.00            
ATOM     22  C7  GCD     1      14.730  27.940  13.580  1.00  0.00            
ATOM     23  H11 GCD     1      13.670  28.160  13.400  1.00  0.00            
ATOM     24  C8  GCD     1      15.460  27.770  12.300  1.00  0.00            
ATOM     25  H12 GCD     1      16.540  27.780  12.480  1.00  0.00            
ATOM     26  O6  GCD     1      15.110  28.820  11.420  1.00  0.00            
ATOM     27  H13 GCD     1      14.600  29.440  11.960  1.00  0.00            
ATOM     28  C9  GCD     1      15.030  26.410  11.610  1.00  0.00            
ATOM     29  H14 GCD     1      13.960  26.500  11.400  1.00  0.00            
ATOM     30  O7  GCD     1      15.840  26.070  10.460  1.00  0.00            
ATOM     31  H15 GCD     1      15.500  26.660   9.770  1.00  0.00            
ATOM     32  C10 GCD     1      15.190  25.240  12.710  1.00  0.00            
ATOM     33  H16 GCD     1      14.800  24.300  12.300  1.00  0.00            
ATOM     34  O8  GCD     1      14.520  25.540  13.940  1.00  0.00            
ATOM     35  C11 GCD     1      14.990  26.780  14.580  1.00  0.00            
ATOM     36  H17 GCD     1      16.060  26.660  14.800  1.00  0.00            
ATOM     37  C12 GCD     1      14.280  27.000  15.840  1.00  0.00            
ATOM     38  H18 GCD     1      14.650  27.890  16.370  1.00  0.00            
ATOM     39  H19 GCD     1      14.510  26.160  16.500  1.00  0.00            
ATOM     40  O9  GCD     1      12.840  27.200  15.760  1.00  0.00            
ATOM     41  H20 GCD     1      12.540  26.420  15.280  1.00  0.00            
ATOM     42  O10 GCD     1      16.570  25.030  12.940  1.00  0.00            
ATOM     43  C13 GCD     1      16.910  23.690  13.100  1.00  0.00            
ATOM     44  H21 GCD     1      16.040  23.070  13.380  1.00  0.00            
ATOM     45  C14 GCD     1      17.420  23.220  11.710  1.00  0.00            
ATOM     46  H22 GCD     1      18.180  23.920  11.330  1.00  0.00            
ATOM     47  O11 GCD     1      16.420  23.310  10.740  1.00  0.00            
ATOM     48  H23 GCD     1      16.200  24.220  10.500  1.00  0.00            
ATOM     49  C15 GCD     1      18.000  21.900  11.740  1.00  0.00            
ATOM     50  H24 GCD     1      17.170  21.220  11.960  1.00  0.00            
ATOM     51  O12 GCD     1      18.580  21.480  10.530  1.00  0.00            
ATOM     52  H25 GCD     1      18.020  21.730   9.790  1.00  0.00            
ATOM     53  C16 GCD     1      19.080  21.860  12.860  1.00  0.00            
ATOM     54  H26 GCD     1      19.500  20.850  13.000  1.00  0.00            
ATOM     55  O13 GCD     1      18.460  22.220  14.120  1.00  0.00            
ATOM     56  C17 GCD     1      17.900  23.580  14.240  1.00  0.00            
ATOM     57  H27 GCD     1      18.730  24.300  14.150  1.00  0.00            
ATOM     58  C18 GCD     1      17.360  23.740  15.630  1.00  0.00            
ATOM     59  H28 GCD     1      16.500  23.070  15.710  1.00  0.00            
ATOM     60  H29 GCD     1      17.000  24.770  15.680  1.00  0.00            
ATOM     61  O14 GCD     1      18.360  23.560  16.660  1.00  0.00            
ATOM     62  H30 GCD     1      18.890  24.360  16.690  1.00  0.00            
ATOM     63  O15 GCD     1      20.150  22.720  12.640  1.00  0.00            
ATOM     64  C19 GCD     1      21.490  22.200  12.600  1.00  0.00            
ATOM     65  H31 GCD     1      21.470  21.100  12.550  1.00  0.00            
ATOM     66  C20 GCD     1      22.100  22.620  11.210  1.00  0.00            
ATOM     67  H32 GCD     1      21.940  23.690  11.030  1.00  0.00            
ATOM     68  O16 GCD     1      21.290  22.030  10.190  1.00  0.00            
ATOM     69  H33 GCD     1      20.390  21.970  10.550  1.00  0.00            
ATOM     70  C21 GCD     1      23.580  22.170  11.140  1.00  0.00            
ATOM     71  H34 GCD     1      23.490  21.070  11.190  1.00  0.00            
ATOM     72  O17 GCD     1      24.160  22.450   9.850  1.00  0.00            
ATOM     73  H35 GCD     1      24.630  23.290   9.750  1.00  0.00            
ATOM     74  C22 GCD     1      24.390  22.620  12.290  1.00  0.00            
ATOM     75  H36 GCD     1      25.410  22.290  12.080  1.00  0.00            
ATOM     76  O18 GCD     1      23.800  22.270  13.580  1.00  0.00            
ATOM     77  C23 GCD     1      22.390  22.720  13.740  1.00  0.00            
ATOM     78  H37 GCD     1      22.350  23.810  13.700  1.00  0.00            
ATOM     79  C24 GCD     1      21.980  22.250  15.120  1.00  0.00            
ATOM     80  H38 GCD     1      22.330  21.220  15.280  1.00  0.00            
ATOM     81  H39 GCD     1      20.880  22.220  15.090  1.00  0.00            
ATOM     82  O19 GCD     1      22.380  23.170  16.100  1.00  0.00            
ATOM     83  H40 GCD     1      22.180  22.780  16.960  1.00  0.00            
ATOM     84  O20 GCD     1      24.350  24.040  12.160  1.00  0.00            
ATOM     85  C25 GCD     1      25.630  24.710  12.130  1.00  0.00            
ATOM     86  H41 GCD     1      26.470  24.020  11.980  1.00  0.00            
ATOM     87  C26 GCD     1      25.650  25.610  10.860  1.00  0.00            
ATOM     88  H42 GCD     1      24.860  26.380  10.840  1.00  0.00            
ATOM     89  O21 GCD     1      25.450  24.910   9.650  1.00  0.00            
ATOM     90  H43 GCD     1      25.140  25.580   9.030  1.00  0.00            
ATOM     91  C27 GCD     1      26.960  26.350  10.830  1.00  0.00            
ATOM     92  H44 GCD     1      27.890  25.760  10.820  1.00  0.00            
ATOM     93  O22 GCD     1      27.250  27.170   9.710  1.00  0.00            
ATOM     94  H45 GCD     1      26.730  27.970   9.850  1.00  0.00            
ATOM     95  C28 GCD     1      27.180  27.070  12.160  1.00  0.00            
ATOM     96  H46 GCD     1      28.190  27.510  12.140  1.00  0.00            
ATOM     97  O23 GCD     1      27.070  26.250  13.290  1.00  0.00            
ATOM     98  C29 GCD     1      25.840  25.480  13.440  1.00  0.00            
ATOM     99  H47 GCD     1      24.990  26.140  13.600  1.00  0.00            
ATOM    100  C30 GCD     1      26.030  24.510  14.590  1.00  0.00            
ATOM    101  H48 GCD     1      27.070  24.650  14.900  1.00  0.00            
ATOM    102  H49 GCD     1      25.820  23.470  14.290  1.00  0.00            
ATOM    103  O24 GCD     1      25.200  24.850  15.660  1.00  0.00            
ATOM    104  H50 GCD     1      24.370  24.370  15.510  1.00  0.00            
ATOM    105  O25 GCD     1      26.250  28.090  12.210  1.00  0.00            
ATOM    106  C31 GCD     1      26.790  29.320  12.680  1.00  0.00            
ATOM    107  H51 GCD     1      27.770  29.140  13.160  1.00  0.00            
ATOM    108  C32 GCD     1      26.670  30.320  11.550  1.00  0.00            
ATOM    109  H52 GCD     1      25.590  30.470  11.400  1.00  0.00            
ATOM    110  O26 GCD     1      27.310  29.960  10.330  1.00  0.00            
ATOM    111  H53 GCD     1      27.520  30.680   9.720  1.00  0.00            
ATOM    112  C33 GCD     1      27.170  31.720  12.020  1.00  0.00            
ATOM    113  H54 GCD     1      28.220  31.700  12.330  1.00  0.00            
ATOM    114  O27 GCD     1      27.100  32.680  11.020  1.00  0.00            
ATOM    115  H55 GCD     1      26.170  32.930  11.010  1.00  0.00            
ATOM    116  C34 GCD     1      26.450  32.110  13.360  1.00  0.00            
ATOM    117  H56 GCD     1      26.950  33.000  13.760  1.00  0.00            
ATOM    118  O28 GCD     1      26.620  30.980  14.250  1.00  0.00            
ATOM    119  C35 GCD     1      25.950  29.840  13.830  1.00  0.00            
ATOM    120  H57 GCD     1      24.890  29.880  13.560  1.00  0.00            
ATOM    121  C36 GCD     1      26.000  28.820  14.930  1.00  0.00            
ATOM    122  H58 GCD     1      27.000  28.480  15.200  1.00  0.00            
ATOM    123  H59 GCD     1      25.530  27.930  14.500  1.00  0.00            
ATOM    124  O29 GCD     1      25.230  29.320  16.040  1.00  0.00            
ATOM    125  H60 GCD     1      25.700  30.090  16.370  1.00  0.00            
ATOM    126  O30 GCD     1      25.050  32.370  13.130  1.00  0.00            
ATOM    127  C37 GCD     1      24.550  33.660  13.450  1.00  0.00            
ATOM    128  H61 GCD     1      25.410  34.340  13.560  1.00  0.00            
ATOM    129  C38 GCD     1      23.710  34.190  12.260  1.00  0.00            
ATOM    130  H62 GCD     1      22.850  33.540  12.080  1.00  0.00            
ATOM    131  O31 GCD     1      24.440  34.310  11.090  1.00  0.00            
ATOM    132  H63 GCD     1      23.960  34.670  10.330  1.00  0.00            
ATOM    133  C39 GCD     1      23.120  35.540  12.730  1.00  0.00            
ATOM    134  H64 GCD     1      23.940  36.250  12.880  1.00  0.00            
ATOM    135  O32 GCD     1      22.220  36.050  11.700  1.00  0.00            
ATOM    136  H65 GCD     1      21.670  35.270  11.550  1.00  0.00            
ATOM    137  C40 GCD     1      22.260  35.310  13.990  1.00  0.00            
ATOM    138  H66 GCD     1      21.840  36.230  14.400  1.00  0.00            
ATOM    139  O33 GCD     1      23.140  34.920  14.950  1.00  0.00            
ATOM    140  C41 GCD     1      23.770  33.680  14.750  1.00  0.00            
ATOM    141  H67 GCD     1      23.000  32.890  14.760  1.00  0.00            
ATOM    142  C42 GCD     1      24.620  33.440  16.000  1.00  0.00            
ATOM    143  H68 GCD     1      25.090  32.450  16.060  1.00  0.00            
ATOM    144  H69 GCD     1      24.040  33.590  16.920  1.00  0.00            
ATOM    145  O34 GCD     1      25.650  34.410  15.960  1.00  0.00            
ATOM    146  H70 GCD     1      25.220  35.240  16.230  1.00  0.00            
ATOM    147  O35 GCD     1      21.320  34.280  13.850  1.00  0.00            
ATOM    148  C43 GCD     1      19.960  34.630  13.480  1.00  0.00            
ATOM    149  H71 GCD     1      19.910  35.690  13.200  1.00  0.00            
ATOM    150  C44 GCD     1      19.530  33.840  12.230  1.00  0.00            
ATOM    151  H72 GCD     1      19.440  32.790  12.520  1.00  0.00            
ATOM    152  O36 GCD     1      20.310  34.020  11.030  1.00  0.00            
ATOM    153  H73 GCD     1      19.840  33.500  10.380  1.00  0.00            
ATOM    154  C45 GCD     1      18.050  34.230  11.860  1.00  0.00            
ATOM    155  H74 GCD     1      18.050  35.260  11.470  1.00  0.00            
ATOM    156  O37 GCD     1      17.530  33.260  10.960  1.00  0.00            
ATOM    157  H75 GCD     1      16.960  32.690  11.490  1.00  0.00            
ATOM    158  C46 GCD     1      17.160  34.180  13.130  1.00  0.00            
ATOM    159  H76 GCD     1      16.170  34.530  12.840  1.00  0.00            
ATOM    160  O38 GCD     1      17.130  32.810  13.480  1.00  0.00            
ATOM    161  O39 GCD     1      17.670  34.960  14.260  1.00  0.00            
ATOM    162  C47 GCD     1      18.970  34.560  14.640  1.00  0.00            
ATOM    163  H77 GCD     1      18.940  33.530  15.020  1.00  0.00            
ATOM    164  C48 GCD     1      19.350  35.570  15.660  1.00  0.00            
ATOM    165  H78 GCD     1      19.160  36.590  15.310  1.00  0.00            
ATOM    166  H79 GCD     1      20.440  35.530  15.780  1.00  0.00            
ATOM    167  O40 GCD     1      18.700  35.520  16.920  1.00  0.00            
ATOM    168  H80 GCD     1      17.750  35.570  16.740  1.00  0.00            
ATOM    169  Cl1 DK2     2      19.450  25.620   9.050  1.00  0.00            
ATOM    170  C1  DK2     2      20.150  26.300  10.450  1.00  0.00            
ATOM    171  C2  DK2     2      21.570  26.510  10.530  1.00  0.00            
ATOM    172  C3  DK2     2      22.130  26.770  11.780  1.00  0.00            
ATOM    173  C4  DK2     2      21.330  26.850  12.940  1.00  0.00            
ATOM    174  C5  DK2     2      22.000  27.070  14.290  1.00  0.00            
ATOM    175  O1  DK2     2      22.770  28.300  14.320  1.00  0.00            
ATOM    176  C6  DK2     2      22.130  29.590  14.680  1.00  0.00            
ATOM    177  C7  DK2     2      21.780  29.520  16.170  1.00  0.00            
ATOM    178  N1  DK2     2      21.510  30.850  16.640  1.00  0.00            
ATOM    179  C8  DK2     2      22.250  31.480  17.660  1.00  0.00            
ATOM    180  C9  DK2     2      21.650  32.690  17.800  1.00  0.00            
ATOM    181  N2  DK2     2      20.410  32.720  17.170  1.00  0.00            
ATOM    182  C10 DK2     2      20.380  31.670  16.380  1.00  0.00            
ATOM    183  C11 DK2     2      20.950  29.850  13.710  1.00  0.00            
ATOM    184  C12 DK2     2      19.540  29.700  13.980  1.00  0.00            
ATOM    185  C13 DK2     2      18.560  29.830  13.000  1.00  0.00            
ATOM    186  C14 DK2     2      18.940  30.160  11.720  1.00  0.00            
ATOM    187  Cl2 DK2     2      17.730  30.320  10.430  1.00  0.00            
ATOM    188  C15 DK2     2      20.300  30.350  11.390  1.00  0.00            
ATOM    189  C16 DK2     2      21.280  30.170  12.400  1.00  0.00            
ATOM    190  Cl3 DK2     2      22.890  30.260  11.770  1.00  0.00            
ATOM    191  C17 DK2     2      19.910  26.690  12.810  1.00  0.00            
ATOM    192  C18 DK2     2      19.330  26.420  11.580  1.00  0.00            
ATOM    193  H1  DK2     2      22.220  26.480   9.650  1.00  0.00            
ATOM    194  H2  DK2     2      23.210  26.750  11.870  1.00  0.00            
ATOM    195  H3  DK2     2      22.750  26.360  14.660  1.00  0.00            
ATOM    196  H4  DK2     2      21.280  27.160  15.120  1.00  0.00            
ATOM    197  H5  DK2     2      22.910  30.340  14.470  1.00  0.00            
ATOM    198  H6  DK2     2      22.680  29.210  16.730  1.00  0.00            
ATOM    199  H7  DK2     2      21.010  28.770  16.380  1.00  0.00            
ATOM    200  H8  DK2     2      23.140  30.990  18.030  1.00  0.00            
ATOM    201  H9  DK2     2      21.910  33.450  18.520  1.00  0.00            
ATOM    202  H10 DK2     2      19.650  31.380  15.640  1.00  0.00            
ATOM    203  H11 DK2     2      19.200  29.320  14.940  1.00  0.00            
ATOM    204  H12 DK2     2      17.510  29.660  13.180  1.00  0.00            
ATOM    205  H13 DK2     2      20.610  30.410  10.350  1.00  0.00            
ATOM    206  H14 DK2     2      19.270  26.770  13.690  1.00  0.00            
ATOM    207  H15 DK2     2      18.260  26.300  11.540  1.00  0.00            
TER
ENDMDL
MODEL        1
ATOM      1  H1  GCD     1      17.410  30.300  18.920  1.00  0.00            
ATOM      2  O1  GCD     1      17.890  31.030  18.530  1.00  0.00            
ATOM      3  C1  GCD     1      17.050  32.150  18.200  1.00  0.00            
ATOM      4  H2  GCD     1      16.380  32.470  19.020  1.00  0.00            
ATOM      5  H3  GCD     1      17.560  33.080  17.910  1.00  0.00            
ATOM      6  C2  GCD     1      16.260  31.740  16.980  1.00  0.00            
ATOM      7  H4  GCD     1      16.810  31.140  16.240  1.00  0.00            
ATOM      8  C3  GCD     1      15.800  32.980  16.310  1.00  0.00            
ATOM      9  H5  GCD     1      15.340  33.570  17.120  1.00  0.00            
ATOM     10  C4  GCD     1      14.830  32.680  15.200  1.00  0.00            
ATOM     11  H6  GCD     1      15.230  32.050  14.400  1.00  0.00            
ATOM     12  O2  GCD     1      14.290  33.910  14.750  1.00  0.00            
ATOM     13  H7  GCD     1      13.960  34.380  15.520  1.00  0.00            
ATOM     14  C5  GCD     1      13.640  31.820  15.830  1.00  0.00            
ATOM     15  H8  GCD     1      13.250  32.320  16.720  1.00  0.00            
ATOM     16  O3  GCD     1      12.640  31.630  14.930  1.00  0.00            
ATOM     17  H9  GCD     1      12.030  32.360  15.040  1.00  0.00            
ATOM     18  C6  GCD     1      14.230  30.550  16.370  1.00  0.00            
ATOM     19  O4  GCD     1      15.170  30.840  17.390  1.00  0.00            
ATOM     20  H10 GCD     1      13.440  29.950  16.830  1.00  0.00            
ATOM     21  O5  GCD     1      14.930  29.780  15.320  1.00  0.00            
ATOM     22  C7  GCD     1      14.130  28.730  14.860  1.00  0.00            
ATOM     23  H11 GCD     1      13.160  28.890  15.340  1.00  0.00            
ATOM     24  C8  GCD     1      13.930  28.830  13.320  1.00  0.00            
ATOM     25  H12 GCD     1      14.870  28.830  12.760  1.00  0.00            
ATOM     26  O6  GCD     1      13.130  29.920  13.010  1.00  0.00            
ATOM     27  H13 GCD     1      13.290  30.660  13.610  1.00  0.00            
ATOM     28  C9  GCD     1      13.290  27.500  12.730  1.00  0.00            
ATOM     29  H14 GCD     1      12.280  27.550  13.150  1.00  0.00            
ATOM     30  O7  GCD     1      13.180  27.590  11.290  1.00  0.00            
ATOM     31  H15 GCD     1      13.340  28.500  11.020  1.00  0.00            
ATOM     32  C10 GCD     1      13.900  26.230  13.180  1.00  0.00            
ATOM     33  H16 GCD     1      13.250  25.390  12.930  1.00  0.00            
ATOM     34  O8  GCD     1      14.010  26.330  14.680  1.00  0.00            
ATOM     35  C11 GCD     1      14.840  27.400  15.170  1.00  0.00            
ATOM     36  H17 GCD     1      15.780  27.470  14.600  1.00  0.00            
ATOM     37  C12 GCD     1      15.060  27.270  16.630  1.00  0.00            
ATOM     38  H18 GCD     1      15.690  28.130  16.900  1.00  0.00            
ATOM     39  H19 GCD     1      15.550  26.300  16.780  1.00  0.00            
ATOM     40  O9  GCD     1      13.790  27.370  17.350  1.00  0.00            
ATOM     41  H20 GCD     1      13.990  27.180  18.270  1.00  0.00            
ATOM     42  O10 GCD     1      15.190  26.010  12.680  1.00  0.00            
ATOM     43  C13 GCD     1      15.470  24.680  12.160  1.00  0.00            
ATOM     44  H21 GCD     1      14.670  23.990  12.480  1.00  0.00            
ATOM     45  C14 GCD     1      15.560  24.680  10.670  1.00  0.00            
ATOM     46  H22 GCD     1      16.150  25.510  10.270  1.00  0.00            
ATOM     47  O11 GCD     1      14.270  24.980  10.170  1.00  0.00            
ATOM     48  H23 GCD     1      14.100  25.910  10.340  1.00  0.00            
ATOM     49  C15 GCD     1      16.100  23.370  10.140  1.00  0.00            
ATOM     50  H24 GCD     1      15.270  22.710  10.440  1.00  0.00            
ATOM     51  O12 GCD     1      16.150  23.510   8.740  1.00  0.00            
ATOM     52  H25 GCD     1      15.340  23.140   8.380  1.00  0.00            
ATOM     53  C16 GCD     1      17.370  23.010  10.870  1.00  0.00            
ATOM     54  H26 GCD     1      17.660  21.980  10.620  1.00  0.00            
ATOM     55  O13 GCD     1      17.090  22.920  12.260  1.00  0.00            
ATOM     56  C17 GCD     1      16.730  24.160  12.900  1.00  0.00            
ATOM     57  H27 GCD     1      17.570  24.830  12.690  1.00  0.00            
ATOM     58  C18 GCD     1      16.520  23.890  14.360  1.00  0.00            
ATOM     59  H28 GCD     1      15.850  23.020  14.390  1.00  0.00            
ATOM     60  H29 GCD     1      16.030  24.720  14.880  1.00  0.00            
ATOM     61  O14 GCD     1      17.720  23.570  15.070  1.00  0.00            
ATOM     62  H30 GCD     1      18.170  22.940  14.500  1.00  0.00            
ATOM     63  O15 GCD     1      18.430  23.970  10.620  1.00  0.00            
ATOM     64  C19 GCD     1      19.670  23.480  10.180  1.00  0.00            
ATOM     65  H31 GCD     1      19.610  22.390  10.070  1.00  0.00            
ATOM     66  C20 GCD     1      19.970  24.070   8.780  1.00  0.00            
ATOM     67  H32 GCD     1      19.970  25.160   8.910  1.00  0.00            
ATOM     68  O16 GCD     1      18.920  23.860   7.790  1.00  0.00            
ATOM     69  H33 GCD     1      18.110  24.170   8.220  1.00  0.00            
ATOM     70  C21 GCD     1      21.330  23.620   8.370  1.00  0.00            
ATOM     71  H34 GCD     1      21.380  22.530   8.220  1.00  0.00            
ATOM     72  O17 GCD     1      21.820  24.270   7.160  1.00  0.00            
ATOM     73  H35 GCD     1      22.160  25.160   7.290  1.00  0.00            
ATOM     74  C22 GCD     1      22.410  24.010   9.430  1.00  0.00            
ATOM     75  H36 GCD     1      23.380  23.580   9.190  1.00  0.00            
ATOM     76  O18 GCD     1      22.040  23.380  10.710  1.00  0.00            
ATOM     77  C23 GCD     1      20.790  23.770  11.190  1.00  0.00            
ATOM     78  H37 GCD     1      20.820  24.820  11.530  1.00  0.00            
ATOM     79  C24 GCD     1      20.580  23.000  12.440  1.00  0.00            
ATOM     80  H38 GCD     1      20.600  21.920  12.240  1.00  0.00            
ATOM     81  H39 GCD     1      19.570  23.150  12.850  1.00  0.00            
ATOM     82  O19 GCD     1      21.470  23.440  13.450  1.00  0.00            
ATOM     83  H40 GCD     1      22.330  23.050  13.230  1.00  0.00            
ATOM     84  O20 GCD     1      22.610  25.410   9.590  1.00  0.00            
ATOM     85  C25 GCD     1      23.810  25.960   9.150  1.00  0.00            
ATOM     86  H41 GCD     1      24.440  25.290   8.550  1.00  0.00            
ATOM     87  C26 GCD     1      23.500  27.150   8.300  1.00  0.00            
ATOM     88  H42 GCD     1      22.780  27.650   8.950  1.00  0.00            
ATOM     89  O21 GCD     1      22.920  26.830   6.980  1.00  0.00            
ATOM     90  H43 GCD     1      23.090  27.580   6.390  1.00  0.00            
ATOM     91  C27 GCD     1      24.680  28.090   8.050  1.00  0.00            
ATOM     92  H44 GCD     1      25.350  27.440   7.470  1.00  0.00            
ATOM     93  O22 GCD     1      24.490  29.310   7.350  1.00  0.00            
ATOM     94  H45 GCD     1      25.330  29.610   7.000  1.00  0.00            
ATOM     95  C28 GCD     1      25.480  28.370   9.350  1.00  0.00            
ATOM     96  H46 GCD     1      26.450  28.860   9.200  1.00  0.00            
ATOM     97  O23 GCD     1      25.750  27.120   9.990  1.00  0.00            
ATOM     98  C29 GCD     1      24.550  26.400  10.370  1.00  0.00            
ATOM     99  H47 GCD     1      23.880  27.030  10.970  1.00  0.00            
ATOM    100  C30 GCD     1      25.020  25.280  11.300  1.00  0.00            
ATOM    101  H48 GCD     1      25.730  25.730  12.010  1.00  0.00            
ATOM    102  H49 GCD     1      25.360  24.380  10.780  1.00  0.00            
ATOM    103  O24 GCD     1      23.940  24.810  12.160  1.00  0.00            
ATOM    104  H50 GCD     1      23.250  24.540  11.540  1.00  0.00            
ATOM    105  O25 GCD     1      24.760  29.190  10.260  1.00  0.00            
ATOM    106  C31 GCD     1      25.580  30.190  10.940  1.00  0.00            
ATOM    107  H51 GCD     1      26.630  29.870  10.920  1.00  0.00            
ATOM    108  C32 GCD     1      25.420  31.550  10.190  1.00  0.00            
ATOM    109  H52 GCD     1      24.370  31.750   9.950  1.00  0.00            
ATOM    110  O26 GCD     1      26.090  31.500   8.860  1.00  0.00            
ATOM    111  H53 GCD     1      26.180  32.430   8.620  1.00  0.00            
ATOM    112  C33 GCD     1      25.980  32.630  11.060  1.00  0.00            
ATOM    113  H54 GCD     1      27.050  32.430  11.020  1.00  0.00            
ATOM    114  O27 GCD     1      25.750  33.890  10.520  1.00  0.00            
ATOM    115  H55 GCD     1      25.050  34.310  11.030  1.00  0.00            
ATOM    116  C34 GCD     1      25.590  32.600  12.530  1.00  0.00            
ATOM    117  H56 GCD     1      26.260  33.220  13.120  1.00  0.00            
ATOM    118  O28 GCD     1      25.810  31.270  13.040  1.00  0.00            
ATOM    119  C35 GCD     1      25.120  30.280  12.370  1.00  0.00            
ATOM    120  H57 GCD     1      24.060  30.550  12.440  1.00  0.00            
ATOM    121  C36 GCD     1      25.370  29.040  13.280  1.00  0.00            
ATOM    122  H58 GCD     1      26.430  28.760  13.240  1.00  0.00            
ATOM    123  H59 GCD     1      24.760  28.190  12.960  1.00  0.00            
ATOM    124  O29 GCD     1      25.030  29.380  14.640  1.00  0.00            
ATOM    125  H60 GCD     1      25.740  29.970  14.890  1.00  0.00            
ATOM    126  O30 GCD     1      24.280  32.980  12.740  1.00  0.00            
ATOM    127  C37 GCD     1      24.150  34.260  13.310  1.00  0.00            
ATOM    128  H61 GCD     1      25.080  34.830  13.280  1.00  0.00            
ATOM    129  C38 GCD     1      23.080  35.040  12.600  1.00  0.00            
ATOM    130  H62 GCD     1      22.230  34.380  12.410  1.00  0.00            
ATOM    131  O31 GCD     1      23.530  35.510  11.300  1.00  0.00            
ATOM    132  H63 GCD     1      22.880  36.110  10.910  1.00  0.00            
ATOM    133  C39 GCD     1      22.640  36.290  13.430  1.00  0.00            
ATOM    134  H64 GCD     1      23.520  36.920  13.630  1.00  0.00            
ATOM    135  O32 GCD     1      21.650  36.920  12.650  1.00  0.00            
ATOM    136  H65 GCD     1      20.810  36.460  12.750  1.00  0.00            
ATOM    137  C40 GCD     1      22.130  35.880  14.770  1.00  0.00            
ATOM    138  H66 GCD     1      21.710  36.630  15.440  1.00  0.00            
ATOM    139  O33 GCD     1      23.210  35.170  15.460  1.00  0.00            
ATOM    140  C41 GCD     1      23.670  34.040  14.780  1.00  0.00            
ATOM    141  H67 GCD     1      22.860  33.300  14.790  1.00  0.00            
ATOM    142  C42 GCD     1      24.790  33.510  15.600  1.00  0.00            
ATOM    143  H68 GCD     1      25.060  32.470  15.380  1.00  0.00            
ATOM    144  H69 GCD     1      24.330  33.550  16.600  1.00  0.00            
ATOM    145  O34 GCD     1      25.950  34.370  15.730  1.00  0.00            
ATOM    146  H70 GCD     1      25.650  35.240  15.990  1.00  0.00            
ATOM    147  O35 GCD     1      21.070  34.980  14.550  1.00  0.00            
ATOM    148  C43 GCD     1      19.780  35.420  14.980  1.00  0.00            
ATOM    149  H71 GCD     1      19.790  36.520  15.020  1.00  0.00            
ATOM    150  C44 GCD     1      18.820  35.110  13.920  1.00  0.00            
ATOM    151  H72 GCD     1      18.810  34.030  13.710  1.00  0.00            
ATOM    152  O36 GCD     1      19.150  35.740  12.660  1.00  0.00            
ATOM    153  H73 GCD     1      18.660  35.350  11.920  1.00  0.00            
ATOM    154  C45 GCD     1      17.420  35.580  14.310  1.00  0.00            
ATOM    155  H74 GCD     1      17.430  36.680  14.340  1.00  0.00            
ATOM    156  O37 GCD     1      16.490  35.110  13.300  1.00  0.00            
ATOM    157  H75 GCD     1      15.910  34.600  13.890  1.00  0.00            
ATOM    158  C46 GCD     1      17.060  34.990  15.700  1.00  0.00            
ATOM    159  H76 GCD     1      16.170  35.430  16.160  1.00  0.00            
ATOM    160  O38 GCD     1      16.910  33.580  15.590  1.00  0.00            
ATOM    161  O39 GCD     1      18.040  35.270  16.710  1.00  0.00            
ATOM    162  C47 GCD     1      19.410  34.830  16.370  1.00  0.00            
ATOM    163  H77 GCD     1      19.700  33.770  16.370  1.00  0.00            
ATOM    164  C48 GCD     1      20.270  35.490  17.420  1.00  0.00            
ATOM    165  H78 GCD     1      20.160  36.560  17.170  1.00  0.00            
ATOM    166  H79 GCD     1      21.340  35.270  17.260  1.00  0.00            
ATOM    167  O40 GCD     1      20.020  35.280  18.820  1.00  0.00            
ATOM    168  H80 GCD     1      19.080  35.070  18.860  1.00  0.00            
ATOM    169  Cl1 DK2     2      17.810  28.830   7.920  1.00  0.00            
ATOM    170  C1  DK2     2      18.470  28.440   9.490  1.00  0.00            
ATOM    171  C2  DK2     2      19.830  27.990   9.530  1.00  0.00            
ATOM    172  C3  DK2     2      20.390  27.530  10.730  1.00  0.00            
ATOM    173  C4  DK2     2      19.550  27.430  11.850  1.00  0.00            
ATOM    174  C5  DK2     2      20.140  27.080  13.170  1.00  0.00            
ATOM    175  O1  DK2     2      21.290  27.900  13.380  1.00  0.00            
ATOM    176  C6  DK2     2      21.150  29.250  13.930  1.00  0.00            
ATOM    177  C7  DK2     2      21.100  29.060  15.450  1.00  0.00            
ATOM    178  N1  DK2     2      21.330  30.320  16.190  1.00  0.00            
ATOM    179  C8  DK2     2      22.550  30.930  16.390  1.00  0.00            
ATOM    180  C9  DK2     2      22.350  31.800  17.330  1.00  0.00            
ATOM    181  N2  DK2     2      21.080  31.910  17.690  1.00  0.00            
ATOM    182  C10 DK2     2      20.490  31.060  16.900  1.00  0.00            
ATOM    183  C11 DK2     2      20.010  30.060  13.370  1.00  0.00            
ATOM    184  C12 DK2     2      18.680  29.990  13.940  1.00  0.00            
ATOM    185  C13 DK2     2      17.590  30.620  13.290  1.00  0.00            
ATOM    186  C14 DK2     2      17.790  31.320  12.110  1.00  0.00            
ATOM    187  Cl2 DK2     2      16.450  32.260  11.390  1.00  0.00            
ATOM    188  C15 DK2     2      19.110  31.510  11.600  1.00  0.00            
ATOM    189  C16 DK2     2      20.190  30.930  12.290  1.00  0.00            
ATOM    190  Cl3 DK2     2      21.700  31.070  11.590  1.00  0.00            
ATOM    191  C17 DK2     2      18.160  27.770  11.760  1.00  0.00            
ATOM    192  C18 DK2     2      17.640  28.330  10.600  1.00  0.00            
ATOM    193  H1  DK2     2      20.360  28.030   8.580  1.00  0.00            
ATOM    194  H2  DK2     2      21.450  27.320  10.840  1.00  0.00            
ATOM    195  H3  DK2     2      20.470  26.030  13.140  1.00  0.00            
ATOM    196  H4  DK2     2      19.410  27.030  13.990  1.00  0.00            
ATOM    197  H5  DK2     2      22.130  29.750  13.900  1.00  0.00            
ATOM    198  H6  DK2     2      21.840  28.350  15.850  1.00  0.00            
ATOM    199  H7  DK2     2      20.150  28.630  15.760  1.00  0.00            
ATOM    200  H8  DK2     2      23.510  30.660  15.960  1.00  0.00            
ATOM    201  H9  DK2     2      23.130  32.350  17.840  1.00  0.00            
ATOM    202  H10 DK2     2      19.420  30.950  16.800  1.00  0.00            
ATOM    203  H11 DK2     2      18.390  29.350  14.770  1.00  0.00            
ATOM    204  H12 DK2     2      16.610  30.680  13.750  1.00  0.00            
ATOM    205  H13 DK2     2      19.280  32.230  10.800  1.00  0.00            
ATOM    206  H14 DK2     2      17.490  27.580  12.600  1.00  0.00            
ATOM    207  H15 DK2     2      16.590  28.550  10.440  1.00  0.00            
TER
ENDMDL
MODEL        1
ATOM      1  H1  GCD     1      10.560  29.680  19.520  1.00  0.00            
ATOM      2  O1  GCD     1      10.880  30.530  19.190  1.00  0.00            
ATOM      3  C1  GCD     1      10.490  30.780  17.830  1.00  0.00            
ATOM      4  H2  GCD     1       9.400  30.930  17.870  1.00  0.00            
ATOM      5  H3  GCD     1      11.010  31.690  17.490  1.00  0.00            
ATOM      6  C2  GCD     1      10.840  29.580  16.980  1.00  0.00            
ATOM      7  H4  GCD     1      11.860  29.320  17.290  1.00  0.00            
ATOM      8  C3  GCD     1      10.620  29.920  15.560  1.00  0.00            
ATOM      9  H5  GCD     1       9.590  30.320  15.490  1.00  0.00            
ATOM     10  C4  GCD     1      10.820  28.660  14.640  1.00  0.00            
ATOM     11  H6  GCD     1      11.880  28.400  14.650  1.00  0.00            
ATOM     12  O2  GCD     1      10.460  28.850  13.270  1.00  0.00            
ATOM     13  H7  GCD     1      10.890  29.650  12.950  1.00  0.00            
ATOM     14  C5  GCD     1      10.010  27.480  15.170  1.00  0.00            
ATOM     15  H8  GCD     1       8.980  27.850  15.050  1.00  0.00            
ATOM     16  O3  GCD     1      10.240  26.300  14.360  1.00  0.00            
ATOM     17  H9  GCD     1      11.110  25.900  14.490  1.00  0.00            
ATOM     18  C6  GCD     1      10.240  27.280  16.690  1.00  0.00            
ATOM     19  O4  GCD     1       9.900  28.540  17.330  1.00  0.00            
ATOM     20  H10 GCD     1       9.510  26.510  16.950  1.00  0.00            
ATOM     21  O5  GCD     1      11.560  26.820  17.120  1.00  0.00            
ATOM     22  C7  GCD     1      11.750  25.440  17.230  1.00  0.00            
ATOM     23  H11 GCD     1      10.840  24.910  16.940  1.00  0.00            
ATOM     24  C8  GCD     1      12.880  25.070  16.260  1.00  0.00            
ATOM     25  H12 GCD     1      13.780  25.690  16.400  1.00  0.00            
ATOM     26  O6  GCD     1      12.550  25.250  14.830  1.00  0.00            
ATOM     27  H13 GCD     1      13.320  25.020  14.300  1.00  0.00            
ATOM     28  C9  GCD     1      13.140  23.580  16.410  1.00  0.00            
ATOM     29  H14 GCD     1      12.230  23.060  16.070  1.00  0.00            
ATOM     30  O7  GCD     1      14.240  23.070  15.530  1.00  0.00            
ATOM     31  H15 GCD     1      14.990  22.850  16.100  1.00  0.00            
ATOM     32  C10 GCD     1      13.510  23.200  17.850  1.00  0.00            
ATOM     33  H16 GCD     1      13.590  22.110  17.940  1.00  0.00            
ATOM     34  O8  GCD     1      12.390  23.550  18.670  1.00  0.00            
ATOM     35  C11 GCD     1      12.140  25.040  18.650  1.00  0.00            
ATOM     36  H17 GCD     1      13.070  25.620  18.760  1.00  0.00            
ATOM     37  C12 GCD     1      11.130  25.450  19.660  1.00  0.00            
ATOM     38  H18 GCD     1      11.020  26.540  19.750  1.00  0.00            
ATOM     39  H19 GCD     1      11.400  25.270  20.700  1.00  0.00            
ATOM     40  O9  GCD     1       9.810  24.880  19.430  1.00  0.00            
ATOM     41  H20 GCD     1       9.370  24.870  20.290  1.00  0.00            
ATOM     42  O10 GCD     1      14.690  23.880  18.310  1.00  0.00            
ATOM     43  C13 GCD     1      15.670  23.050  19.020  1.00  0.00            
ATOM     44  H21 GCD     1      15.330  22.080  19.410  1.00  0.00            
ATOM     45  C14 GCD     1      16.740  22.670  18.000  1.00  0.00            
ATOM     46  H22 GCD     1      17.220  23.560  17.560  1.00  0.00            
ATOM     47  O11 GCD     1      16.190  21.780  17.060  1.00  0.00            
ATOM     48  H23 GCD     1      16.830  21.220  16.610  1.00  0.00            
ATOM     49  C15 GCD     1      17.790  21.880  18.820  1.00  0.00            
ATOM     50  H24 GCD     1      17.270  21.030  19.290  1.00  0.00            
ATOM     51  O12 GCD     1      18.860  21.370  17.950  1.00  0.00            
ATOM     52  H25 GCD     1      19.490  22.080  17.780  1.00  0.00            
ATOM     53  C16 GCD     1      18.330  22.720  20.000  1.00  0.00            
ATOM     54  H26 GCD     1      18.880  22.040  20.660  1.00  0.00            
ATOM     55  O13 GCD     1      17.290  23.150  20.790  1.00  0.00            
ATOM     56  C17 GCD     1      16.230  23.900  20.170  1.00  0.00            
ATOM     57  H27 GCD     1      16.510  24.900  19.820  1.00  0.00            
ATOM     58  C18 GCD     1      15.070  23.970  21.200  1.00  0.00            
ATOM     59  H28 GCD     1      14.980  22.940  21.590  1.00  0.00            
ATOM     60  H29 GCD     1      14.140  24.150  20.650  1.00  0.00            
ATOM     61  O14 GCD     1      15.230  24.810  22.270  1.00  0.00            
ATOM     62  H30 GCD     1      15.320  25.680  21.860  1.00  0.00            
ATOM     63  O15 GCD     1      19.050  23.840  19.400  1.00  0.00            
ATOM     64  C19 GCD     1      20.350  24.030  19.750  1.00  0.00            
ATOM     65  H31 GCD     1      20.810  23.340  20.470  1.00  0.00            
ATOM     66  C20 GCD     1      21.170  24.060  18.490  1.00  0.00            
ATOM     67  H32 GCD     1      20.650  24.710  17.780  1.00  0.00            
ATOM     68  O16 GCD     1      21.330  22.750  18.060  1.00  0.00            
ATOM     69  H33 GCD     1      21.440  22.890  17.110  1.00  0.00            
ATOM     70  C21 GCD     1      22.580  24.540  18.790  1.00  0.00            
ATOM     71  H34 GCD     1      23.120  23.790  19.380  1.00  0.00            
ATOM     72  O17 GCD     1      23.310  24.660  17.550  1.00  0.00            
ATOM     73  H35 GCD     1      23.200  25.540  17.160  1.00  0.00            
ATOM     74  C22 GCD     1      22.560  25.880  19.630  1.00  0.00            
ATOM     75  H36 GCD     1      23.560  26.080  20.040  1.00  0.00            
ATOM     76  O18 GCD     1      21.670  25.780  20.680  1.00  0.00            
ATOM     77  C23 GCD     1      20.310  25.440  20.340  1.00  0.00            
ATOM     78  H37 GCD     1      19.840  26.120  19.620  1.00  0.00            
ATOM     79  C24 GCD     1      19.550  25.520  21.730  1.00  0.00            
ATOM     80  H38 GCD     1      20.140  24.950  22.460  1.00  0.00            
ATOM     81  H39 GCD     1      18.600  24.990  21.640  1.00  0.00            
ATOM     82  O19 GCD     1      19.390  26.890  22.110  1.00  0.00            
ATOM     83  H40 GCD     1      18.920  27.450  21.480  1.00  0.00            
ATOM     84  O20 GCD     1      22.130  26.910  18.650  1.00  0.00            
ATOM     85  C25 GCD     1      22.990  28.070  18.610  1.00  0.00            
ATOM     86  H41 GCD     1      23.990  27.850  19.010  1.00  0.00            
ATOM     87  C26 GCD     1      23.010  28.490  17.110  1.00  0.00            
ATOM     88  H42 GCD     1      21.990  28.620  16.750  1.00  0.00            
ATOM     89  O21 GCD     1      23.590  27.450  16.410  1.00  0.00            
ATOM     90  H43 GCD     1      23.710  27.900  15.570  1.00  0.00            
ATOM     91  C27 GCD     1      23.870  29.810  16.930  1.00  0.00            
ATOM     92  H44 GCD     1      24.900  29.570  17.220  1.00  0.00            
ATOM     93  O22 GCD     1      23.890  30.230  15.600  1.00  0.00            
ATOM     94  H45 GCD     1      23.200  30.900  15.560  1.00  0.00            
ATOM     95  C28 GCD     1      23.300  30.830  17.870  1.00  0.00            
ATOM     96  H46 GCD     1      23.920  31.730  17.960  1.00  0.00            
ATOM     97  O23 GCD     1      23.270  30.300  19.190  1.00  0.00            
ATOM     98  C29 GCD     1      22.400  29.190  19.450  1.00  0.00            
ATOM     99  H47 GCD     1      21.330  29.410  19.290  1.00  0.00            
ATOM    100  C30 GCD     1      22.460  29.070  20.980  1.00  0.00            
ATOM    101  H48 GCD     1      21.860  28.220  21.330  1.00  0.00            
ATOM    102  H49 GCD     1      22.050  29.900  21.570  1.00  0.00            
ATOM    103  O24 GCD     1      23.730  28.740  21.520  1.00  0.00            
ATOM    104  H50 GCD     1      23.840  29.170  22.380  1.00  0.00            
ATOM    105  O25 GCD     1      21.970  31.210  17.550  1.00  0.00            
ATOM    106  C31 GCD     1      21.700  32.610  17.790  1.00  0.00            
ATOM    107  H51 GCD     1      22.440  33.040  18.480  1.00  0.00            
ATOM    108  C32 GCD     1      21.750  33.280  16.400  1.00  0.00            
ATOM    109  H52 GCD     1      21.140  32.630  15.760  1.00  0.00            
ATOM    110  O26 GCD     1      23.110  33.160  15.980  1.00  0.00            
ATOM    111  H53 GCD     1      23.710  33.650  16.550  1.00  0.00            
ATOM    112  C33 GCD     1      21.160  34.690  16.490  1.00  0.00            
ATOM    113  H54 GCD     1      21.870  35.270  17.090  1.00  0.00            
ATOM    114  O27 GCD     1      21.060  35.480  15.250  1.00  0.00            
ATOM    115  H55 GCD     1      20.470  35.010  14.650  1.00  0.00            
ATOM    116  C34 GCD     1      19.900  34.790  17.290  1.00  0.00            
ATOM    117  H56 GCD     1      19.540  35.810  17.460  1.00  0.00            
ATOM    118  O28 GCD     1      20.060  34.090  18.540  1.00  0.00            
ATOM    119  C35 GCD     1      20.320  32.710  18.430  1.00  0.00            
ATOM    120  H57 GCD     1      19.480  32.290  17.870  1.00  0.00            
ATOM    121  C36 GCD     1      20.300  32.140  19.860  1.00  0.00            
ATOM    122  H58 GCD     1      21.100  32.460  20.540  1.00  0.00            
ATOM    123  H59 GCD     1      20.420  31.060  19.760  1.00  0.00            
ATOM    124  O29 GCD     1      19.050  32.360  20.420  1.00  0.00            
ATOM    125  H60 GCD     1      18.780  33.280  20.440  1.00  0.00            
ATOM    126  O30 GCD     1      18.890  34.110  16.580  1.00  0.00            
ATOM    127  C37 GCD     1      18.030  34.810  15.720  1.00  0.00            
ATOM    128  H61 GCD     1      18.500  35.720  15.330  1.00  0.00            
ATOM    129  C38 GCD     1      17.840  33.850  14.470  1.00  0.00            
ATOM    130  H62 GCD     1      17.490  32.870  14.820  1.00  0.00            
ATOM    131  O31 GCD     1      19.040  33.720  13.690  1.00  0.00            
ATOM    132  H63 GCD     1      18.820  33.070  13.010  1.00  0.00            
ATOM    133  C39 GCD     1      16.860  34.470  13.520  1.00  0.00            
ATOM    134  H64 GCD     1      17.240  35.380  13.050  1.00  0.00            
ATOM    135  O32 GCD     1      16.590  33.610  12.420  1.00  0.00            
ATOM    136  H65 GCD     1      15.670  33.340  12.410  1.00  0.00            
ATOM    137  C40 GCD     1      15.520  34.860  14.180  1.00  0.00            
ATOM    138  H66 GCD     1      14.800  35.390  13.550  1.00  0.00            
ATOM    139  O33 GCD     1      15.790  35.730  15.320  1.00  0.00            
ATOM    140  C41 GCD     1      16.660  35.170  16.280  1.00  0.00            
ATOM    141  H67 GCD     1      16.140  34.260  16.600  1.00  0.00            
ATOM    142  C42 GCD     1      16.690  36.250  17.450  1.00  0.00            
ATOM    143  H68 GCD     1      17.210  35.740  18.270  1.00  0.00            
ATOM    144  H69 GCD     1      15.630  36.320  17.700  1.00  0.00            
ATOM    145  O34 GCD     1      17.310  37.520  17.130  1.00  0.00            
ATOM    146  H70 GCD     1      16.960  38.120  17.800  1.00  0.00            
ATOM    147  O35 GCD     1      14.800  33.730  14.680  1.00  0.00            
ATOM    148  C43 GCD     1      13.490  33.570  14.130  1.00  0.00            
ATOM    149  H71 GCD     1      13.210  34.320  13.380  1.00  0.00            
ATOM    150  C44 GCD     1      13.450  32.170  13.430  1.00  0.00            
ATOM    151  H72 GCD     1      13.810  31.350  14.060  1.00  0.00            
ATOM    152  O36 GCD     1      14.270  32.130  12.270  1.00  0.00            
ATOM    153  H73 GCD     1      13.930  32.720  11.590  1.00  0.00            
ATOM    154  C45 GCD     1      12.060  31.910  13.000  1.00  0.00            
ATOM    155  H74 GCD     1      11.670  32.730  12.380  1.00  0.00            
ATOM    156  O37 GCD     1      12.030  30.680  12.290  1.00  0.00            
ATOM    157  H75 GCD     1      12.270  30.900  11.390  1.00  0.00            
ATOM    158  C46 GCD     1      11.220  31.850  14.250  1.00  0.00            
ATOM    159  H76 GCD     1      10.220  31.580  13.910  1.00  0.00            
ATOM    160  O38 GCD     1      11.680  30.900  15.190  1.00  0.00            
ATOM    161  O39 GCD     1      11.260  33.060  14.870  1.00  0.00            
ATOM    162  C47 GCD     1      12.550  33.530  15.310  1.00  0.00            
ATOM    163  H77 GCD     1      12.850  32.910  16.160  1.00  0.00            
ATOM    164  C48 GCD     1      12.400  34.890  16.020  1.00  0.00            
ATOM    165  H78 GCD     1      12.150  35.730  15.360  1.00  0.00            
ATOM    166  H79 GCD     1      13.310  35.210  16.540  1.00  0.00            
ATOM    167  O40 GCD     1      11.490  34.820  17.170  1.00  0.00            
ATOM    168  H80 GCD     1      11.950  34.280  17.820  1.00  0.00            
ATOM    169  Cl1 DK2     2      18.040  24.730  14.270  1.00  0.00            
ATOM    170  C1  DK2     2      18.150  25.710  15.690  1.00  0.00            
ATOM    171  C2  DK2     2      19.310  26.340  16.000  1.00  0.00            
ATOM    172  C3  DK2     2      19.260  27.200  17.120  1.00  0.00            
ATOM    173  C4  DK2     2      18.050  27.320  17.900  1.00  0.00            
ATOM    174  C5  DK2     2      18.040  28.330  19.040  1.00  0.00            
ATOM    175  O1  DK2     2      18.330  29.710  18.560  1.00  0.00            
ATOM    176  C6  DK2     2      17.280  30.540  18.040  1.00  0.00            
ATOM    177  C7  DK2     2      16.280  30.860  19.190  1.00  0.00            
ATOM    178  N1  DK2     2      15.350  32.010  18.930  1.00  0.00            
ATOM    179  C8  DK2     2      15.660  33.330  19.040  1.00  0.00            
ATOM    180  C9  DK2     2      14.500  34.030  18.830  1.00  0.00            
ATOM    181  N2  DK2     2      13.470  33.130  18.770  1.00  0.00            
ATOM    182  C10 DK2     2      13.990  31.900  18.860  1.00  0.00            
ATOM    183  C11 DK2     2      16.630  29.870  16.750  1.00  0.00            
ATOM    184  C12 DK2     2      15.260  29.520  16.750  1.00  0.00            
ATOM    185  C13 DK2     2      14.760  28.790  15.660  1.00  0.00            
ATOM    186  C14 DK2     2      15.540  28.440  14.570  1.00  0.00            
ATOM    187  Cl2 DK2     2      14.920  27.560  13.180  1.00  0.00            
ATOM    188  C15 DK2     2      16.800  28.970  14.420  1.00  0.00            
ATOM    189  C16 DK2     2      17.360  29.650  15.610  1.00  0.00            
ATOM    190  Cl3 DK2     2      18.980  30.330  15.360  1.00  0.00            
ATOM    191  C17 DK2     2      16.910  26.550  17.550  1.00  0.00            
ATOM    192  C18 DK2     2      16.970  25.750  16.410  1.00  0.00            
ATOM    193  H1  DK2     2      20.230  26.170  15.460  1.00  0.00            
ATOM    194  H2  DK2     2      20.100  27.840  17.380  1.00  0.00            
ATOM    195  H3  DK2     2      18.780  28.010  19.790  1.00  0.00            
ATOM    196  H4  DK2     2      17.050  28.260  19.520  1.00  0.00            
ATOM    197  H5  DK2     2      17.730  31.490  17.750  1.00  0.00            
ATOM    198  H6  DK2     2      16.940  31.100  20.030  1.00  0.00            
ATOM    199  H7  DK2     2      15.730  29.990  19.550  1.00  0.00            
ATOM    200  H8  DK2     2      16.680  33.680  19.130  1.00  0.00            
ATOM    201  H9  DK2     2      14.330  35.090  18.730  1.00  0.00            
ATOM    202  H10 DK2     2      13.350  31.030  18.720  1.00  0.00            
ATOM    203  H11 DK2     2      14.590  29.640  17.590  1.00  0.00            
ATOM    204  H12 DK2     2      13.770  28.350  15.640  1.00  0.00            
ATOM    205  H13 DK2     2      17.470  28.580  13.660  1.00  0.00            
ATOM    206  H14 DK2     2      15.990  26.600  18.120  1.00  0.00            
ATOM    207  H15 DK2     2      16.070  25.210  16.130  1.00  0.00            
TER
ENDMDL
MODEL        1
ATOM      1  H1  GCD     1      10.420  28.630  19.130  1.00  0.00            
ATOM      2  O1  GCD     1      10.650  27.850  18.610  1.00  0.00            
ATOM      3  C1  GCD     1      10.320  28.150  17.200  1.00  0.00            
ATOM      4  H2  GCD     1       9.220  28.170  17.160  1.00  0.00            
ATOM      5  H3  GCD     1      10.750  29.080  16.800  1.00  0.00            
ATOM      6  C2  GCD     1      10.800  26.990  16.390  1.00  0.00            
ATOM      7  H4  GCD     1      11.810  26.790  16.760  1.00  0.00            
ATOM      8  C3  GCD     1      10.780  27.280  14.890  1.00  0.00            
ATOM      9  H5  GCD     1       9.770  27.620  14.630  1.00  0.00            
ATOM     10  C4  GCD     1      11.020  25.970  14.040  1.00  0.00            
ATOM     11  H6  GCD     1      12.100  25.780  14.030  1.00  0.00            
ATOM     12  O2  GCD     1      10.650  26.160  12.680  1.00  0.00            
ATOM     13  H7  GCD     1      10.960  25.380  12.200  1.00  0.00            
ATOM     14  C5  GCD     1      10.310  24.740  14.510  1.00  0.00            
ATOM     15  H8  GCD     1       9.240  24.940  14.390  1.00  0.00            
ATOM     16  O3  GCD     1      10.640  23.550  13.770  1.00  0.00            
ATOM     17  H9  GCD     1      11.500  23.240  14.080  1.00  0.00            
ATOM     18  C6  GCD     1      10.500  24.620  16.010  1.00  0.00            
ATOM     19  O4  GCD     1      10.020  25.810  16.710  1.00  0.00            
ATOM     20  H10 GCD     1       9.830  23.860  16.430  1.00  0.00            
ATOM     21  O5  GCD     1      11.880  24.330  16.270  1.00  0.00            
ATOM     22  C7  GCD     1      12.120  23.090  16.780  1.00  0.00            
ATOM     23  H11 GCD     1      11.310  22.410  16.500  1.00  0.00            
ATOM     24  C8  GCD     1      13.370  22.540  16.170  1.00  0.00            
ATOM     25  H12 GCD     1      14.200  23.210  16.420  1.00  0.00            
ATOM     26  O6  GCD     1      13.190  22.360  14.810  1.00  0.00            
ATOM     27  H13 GCD     1      13.740  21.580  14.740  1.00  0.00            
ATOM     28  C9  GCD     1      13.640  21.180  16.710  1.00  0.00            
ATOM     29  H14 GCD     1      12.790  20.530  16.460  1.00  0.00            
ATOM     30  O7  GCD     1      14.810  20.620  16.070  1.00  0.00            
ATOM     31  H15 GCD     1      15.520  20.780  16.690  1.00  0.00            
ATOM     32  C10 GCD     1      13.750  21.100  18.210  1.00  0.00            
ATOM     33  H16 GCD     1      13.660  20.090  18.620  1.00  0.00            
ATOM     34  O8  GCD     1      12.540  21.740  18.670  1.00  0.00            
ATOM     35  C11 GCD     1      12.280  23.060  18.310  1.00  0.00            
ATOM     36  H17 GCD     1      13.220  23.610  18.500  1.00  0.00            
ATOM     37  C12 GCD     1      11.180  23.700  19.110  1.00  0.00            
ATOM     38  H18 GCD     1      10.990  24.760  18.880  1.00  0.00            
ATOM     39  H19 GCD     1      11.420  23.680  20.180  1.00  0.00            
ATOM     40  O9  GCD     1       9.870  23.110  18.970  1.00  0.00            
ATOM     41  H20 GCD     1       9.200  23.800  18.990  1.00  0.00            
ATOM     42  O10 GCD     1      14.910  21.780  18.670  1.00  0.00            
ATOM     43  C13 GCD     1      15.790  21.110  19.570  1.00  0.00            
ATOM     44  H21 GCD     1      15.190  20.400  20.170  1.00  0.00            
ATOM     45  C14 GCD     1      17.040  20.460  18.940  1.00  0.00            
ATOM     46  H22 GCD     1      17.570  21.240  18.370  1.00  0.00            
ATOM     47  O11 GCD     1      16.600  19.380  18.060  1.00  0.00            
ATOM     48  H23 GCD     1      16.000  18.840  18.590  1.00  0.00            
ATOM     49  C15 GCD     1      18.040  20.100  20.050  1.00  0.00            
ATOM     50  H24 GCD     1      17.620  19.320  20.690  1.00  0.00            
ATOM     51  O12 GCD     1      19.340  19.780  19.580  1.00  0.00            
ATOM     52  H25 GCD     1      19.690  20.570  19.170  1.00  0.00            
ATOM     53  C16 GCD     1      18.320  21.290  20.960  1.00  0.00            
ATOM     54  H26 GCD     1      18.870  20.920  21.840  1.00  0.00            
ATOM     55  O13 GCD     1      17.070  21.690  21.520  1.00  0.00            
ATOM     56  C17 GCD     1      16.170  22.280  20.580  1.00  0.00            
ATOM     57  H27 GCD     1      16.690  23.120  20.100  1.00  0.00            
ATOM     58  C18 GCD     1      15.010  22.660  21.420  1.00  0.00            
ATOM     59  H28 GCD     1      14.600  21.840  22.010  1.00  0.00            
ATOM     60  H29 GCD     1      14.280  23.100  20.730  1.00  0.00            
ATOM     61  O14 GCD     1      15.210  23.720  22.430  1.00  0.00            
ATOM     62  H30 GCD     1      15.590  23.160  23.120  1.00  0.00            
ATOM     63  O15 GCD     1      18.940  22.280  20.180  1.00  0.00            
ATOM     64  C19 GCD     1      20.190  22.820  20.620  1.00  0.00            
ATOM     65  H31 GCD     1      20.670  22.060  21.250  1.00  0.00            
ATOM     66  C20 GCD     1      21.060  23.020  19.430  1.00  0.00            
ATOM     67  H32 GCD     1      20.630  23.850  18.850  1.00  0.00            
ATOM     68  O16 GCD     1      21.210  21.870  18.560  1.00  0.00            
ATOM     69  H33 GCD     1      21.730  22.080  17.770  1.00  0.00            
ATOM     70  C21 GCD     1      22.410  23.540  19.790  1.00  0.00            
ATOM     71  H34 GCD     1      22.890  22.720  20.340  1.00  0.00            
ATOM     72  O17 GCD     1      23.190  23.770  18.590  1.00  0.00            
ATOM     73  H35 GCD     1      23.000  24.660  18.280  1.00  0.00            
ATOM     74  C22 GCD     1      22.300  24.790  20.740  1.00  0.00            
ATOM     75  H36 GCD     1      23.270  25.120  21.110  1.00  0.00            
ATOM     76  O18 GCD     1      21.390  24.530  21.850  1.00  0.00            
ATOM     77  C23 GCD     1      20.000  24.100  21.460  1.00  0.00            
ATOM     78  H37 GCD     1      19.520  24.870  20.840  1.00  0.00            
ATOM     79  C24 GCD     1      19.180  23.800  22.680  1.00  0.00            
ATOM     80  H38 GCD     1      19.500  22.900  23.210  1.00  0.00            
ATOM     81  H39 GCD     1      18.120  23.840  22.390  1.00  0.00            
ATOM     82  O19 GCD     1      19.150  24.980  23.560  1.00  0.00            
ATOM     83  H40 GCD     1      20.060  25.200  23.780  1.00  0.00            
ATOM     84  O20 GCD     1      21.740  25.860  19.940  1.00  0.00            
ATOM     85  C25 GCD     1      22.550  27.090  20.010  1.00  0.00            
ATOM     86  H41 GCD     1      23.490  26.930  20.550  1.00  0.00            
ATOM     87  C26 GCD     1      22.870  27.450  18.570  1.00  0.00            
ATOM     88  H42 GCD     1      21.850  27.610  18.180  1.00  0.00            
ATOM     89  O21 GCD     1      23.640  26.400  17.940  1.00  0.00            
ATOM     90  H43 GCD     1      23.530  26.660  17.010  1.00  0.00            
ATOM     91  C27 GCD     1      23.560  28.810  18.530  1.00  0.00            
ATOM     92  H44 GCD     1      24.500  28.750  19.100  1.00  0.00            
ATOM     93  O22 GCD     1      23.780  29.240  17.170  1.00  0.00            
ATOM     94  H45 GCD     1      23.310  30.080  17.060  1.00  0.00            
ATOM     95  C28 GCD     1      22.840  29.920  19.280  1.00  0.00            
ATOM     96  H46 GCD     1      23.490  30.800  19.340  1.00  0.00            
ATOM     97  O23 GCD     1      22.480  29.460  20.590  1.00  0.00            
ATOM     98  C29 GCD     1      21.770  28.240  20.680  1.00  0.00            
ATOM     99  H47 GCD     1      20.850  28.350  20.090  1.00  0.00            
ATOM    100  C30 GCD     1      21.520  28.010  22.190  1.00  0.00            
ATOM    101  H48 GCD     1      20.830  27.160  22.300  1.00  0.00            
ATOM    102  H49 GCD     1      21.120  28.900  22.680  1.00  0.00            
ATOM    103  O24 GCD     1      22.780  27.740  22.880  1.00  0.00            
ATOM    104  H50 GCD     1      22.520  27.230  23.650  1.00  0.00            
ATOM    105  O25 GCD     1      21.640  30.070  18.480  1.00  0.00            
ATOM    106  C31 GCD     1      21.060  31.410  18.400  1.00  0.00            
ATOM    107  H51 GCD     1      21.640  32.060  19.070  1.00  0.00            
ATOM    108  C32 GCD     1      21.220  31.900  16.930  1.00  0.00            
ATOM    109  H52 GCD     1      20.740  31.130  16.300  1.00  0.00            
ATOM    110  O26 GCD     1      22.600  31.840  16.540  1.00  0.00            
ATOM    111  H53 GCD     1      22.850  32.770  16.590  1.00  0.00            
ATOM    112  C33 GCD     1      20.620  33.240  16.710  1.00  0.00            
ATOM    113  H54 GCD     1      21.350  33.930  17.160  1.00  0.00            
ATOM    114  O27 GCD     1      20.600  33.630  15.320  1.00  0.00            
ATOM    115  H55 GCD     1      19.980  33.070  14.840  1.00  0.00            
ATOM    116  C34 GCD     1      19.300  33.210  17.400  1.00  0.00            
ATOM    117  H56 GCD     1      19.000  34.250  17.580  1.00  0.00            
ATOM    118  O28 GCD     1      19.270  32.760  18.730  1.00  0.00            
ATOM    119  C35 GCD     1      19.630  31.420  18.860  1.00  0.00            
ATOM    120  H57 GCD     1      19.030  30.740  18.240  1.00  0.00            
ATOM    121  C36 GCD     1      19.380  31.000  20.310  1.00  0.00            
ATOM    122  H58 GCD     1      20.200  31.360  20.960  1.00  0.00            
ATOM    123  H59 GCD     1      19.500  29.910  20.390  1.00  0.00            
ATOM    124  O29 GCD     1      17.990  31.260  20.700  1.00  0.00            
ATOM    125  H60 GCD     1      17.890  32.180  20.980  1.00  0.00            
ATOM    126  O30 GCD     1      18.330  32.530  16.650  1.00  0.00            
ATOM    127  C37 GCD     1      17.580  33.110  15.610  1.00  0.00            
ATOM    128  H61 GCD     1      18.060  34.060  15.320  1.00  0.00            
ATOM    129  C38 GCD     1      17.670  32.150  14.440  1.00  0.00            
ATOM    130  H62 GCD     1      17.280  31.150  14.670  1.00  0.00            
ATOM    131  O31 GCD     1      19.020  31.860  13.980  1.00  0.00            
ATOM    132  H63 GCD     1      19.040  31.130  13.350  1.00  0.00            
ATOM    133  C39 GCD     1      16.790  32.660  13.300  1.00  0.00            
ATOM    134  H64 GCD     1      17.050  33.670  12.940  1.00  0.00            
ATOM    135  O32 GCD     1      16.820  31.720  12.200  1.00  0.00            
ATOM    136  H65 GCD     1      16.030  31.160  12.230  1.00  0.00            
ATOM    137  C40 GCD     1      15.370  32.800  13.820  1.00  0.00            
ATOM    138  H66 GCD     1      14.720  33.340  13.140  1.00  0.00            
ATOM    139  O33 GCD     1      15.370  33.670  14.980  1.00  0.00            
ATOM    140  C41 GCD     1      16.120  33.330  16.100  1.00  0.00            
ATOM    141  H67 GCD     1      15.890  32.350  16.530  1.00  0.00            
ATOM    142  C42 GCD     1      15.950  34.430  17.180  1.00  0.00            
ATOM    143  H68 GCD     1      16.520  34.170  18.080  1.00  0.00            
ATOM    144  H69 GCD     1      14.930  34.530  17.570  1.00  0.00            
ATOM    145  O34 GCD     1      16.360  35.750  16.720  1.00  0.00            
ATOM    146  H70 GCD     1      17.210  35.790  16.270  1.00  0.00            
ATOM    147  O35 GCD     1      14.820  31.540  14.240  1.00  0.00            
ATOM    148  C43 GCD     1      13.710  31.080  13.530  1.00  0.00            
ATOM    149  H71 GCD     1      13.570  31.770  12.690  1.00  0.00            
ATOM    150  C44 GCD     1      13.980  29.640  13.010  1.00  0.00            
ATOM    151  H72 GCD     1      14.330  29.060  13.870  1.00  0.00            
ATOM    152  O36 GCD     1      14.880  29.640  11.900  1.00  0.00            
ATOM    153  H73 GCD     1      14.960  28.800  11.420  1.00  0.00            
ATOM    154  C45 GCD     1      12.710  28.930  12.490  1.00  0.00            
ATOM    155  H74 GCD     1      12.320  29.560  11.680  1.00  0.00            
ATOM    156  O37 GCD     1      12.890  27.610  12.100  1.00  0.00            
ATOM    157  H75 GCD     1      12.030  27.210  12.290  1.00  0.00            
ATOM    158  C46 GCD     1      11.540  29.110  13.420  1.00  0.00            
ATOM    159  H76 GCD     1      10.650  28.720  12.920  1.00  0.00            
ATOM    160  O38 GCD     1      11.700  28.310  14.610  1.00  0.00            
ATOM    161  O39 GCD     1      11.350  30.520  13.700  1.00  0.00            
ATOM    162  C47 GCD     1      12.460  31.110  14.410  1.00  0.00            
ATOM    163  H77 GCD     1      12.640  30.550  15.330  1.00  0.00            
ATOM    164  C48 GCD     1      12.060  32.540  14.970  1.00  0.00            
ATOM    165  H78 GCD     1      11.850  33.130  14.070  1.00  0.00            
ATOM    166  H79 GCD     1      12.950  33.050  15.370  1.00  0.00            
ATOM    167  O40 GCD     1      10.950  32.580  15.820  1.00  0.00            
ATOM    168  H80 GCD     1      11.040  33.420  16.300  1.00  0.00            
ATOM    169  Cl1 DK2     2      18.470  22.980  15.440  1.00  0.00            
ATOM    170  C1  DK2     2      18.310  24.240  16.650  1.00  0.00            
ATOM    171  C2  DK2     2      19.170  25.320  16.770  1.00  0.00            
ATOM    172  C3  DK2     2      18.960  26.270  17.840  1.00  0.00            
ATOM    173  C4  DK2     2      17.850  26.150  18.730  1.00  0.00            
ATOM    174  C5  DK2     2      17.550  27.110  19.910  1.00  0.00            
ATOM    175  O1  DK2     2      17.630  28.470  19.450  1.00  0.00            
ATOM    176  C6  DK2     2      16.510  29.140  18.690  1.00  0.00            
ATOM    177  C7  DK2     2      15.430  29.450  19.800  1.00  0.00            
ATOM    178  N1  DK2     2      14.530  30.540  19.420  1.00  0.00            
ATOM    179  C8  DK2     2      13.310  30.510  18.790  1.00  0.00            
ATOM    180  C9  DK2     2      12.990  31.740  18.420  1.00  0.00            
ATOM    181  N2  DK2     2      13.890  32.620  18.880  1.00  0.00            
ATOM    182  C10 DK2     2      14.850  31.920  19.480  1.00  0.00            
ATOM    183  C11 DK2     2      16.120  28.250  17.430  1.00  0.00            
ATOM    184  C12 DK2     2      14.960  27.460  17.520  1.00  0.00            
ATOM    185  C13 DK2     2      14.480  26.710  16.420  1.00  0.00            
ATOM    186  C14 DK2     2      15.370  26.600  15.370  1.00  0.00            
ATOM    187  Cl2 DK2     2      15.100  25.330  14.180  1.00  0.00            
ATOM    188  C15 DK2     2      16.570  27.290  15.280  1.00  0.00            
ATOM    189  C16 DK2     2      16.930  28.240  16.310  1.00  0.00            
ATOM    190  Cl3 DK2     2      18.360  29.230  16.160  1.00  0.00            
ATOM    191  C17 DK2     2      16.970  25.080  18.510  1.00  0.00            
ATOM    192  C18 DK2     2      17.200  24.170  17.480  1.00  0.00            
ATOM    193  H1  DK2     2      20.040  25.500  16.150  1.00  0.00            
ATOM    194  H2  DK2     2      19.650  27.100  17.900  1.00  0.00            
ATOM    195  H3  DK2     2      18.340  27.080  20.670  1.00  0.00            
ATOM    196  H4  DK2     2      16.560  26.830  20.300  1.00  0.00            
ATOM    197  H5  DK2     2      17.020  30.070  18.400  1.00  0.00            
ATOM    198  H6  DK2     2      15.910  29.760  20.740  1.00  0.00            
ATOM    199  H7  DK2     2      14.810  28.550  19.950  1.00  0.00            
ATOM    200  H8  DK2     2      12.840  29.550  18.620  1.00  0.00            
ATOM    201  H9  DK2     2      12.060  32.030  17.950  1.00  0.00            
ATOM    202  H10 DK2     2      15.810  32.300  19.800  1.00  0.00            
ATOM    203  H11 DK2     2      14.320  27.440  18.400  1.00  0.00            
ATOM    204  H12 DK2     2      13.670  26.000  16.580  1.00  0.00            
ATOM    205  H13 DK2     2      17.330  27.050  14.550  1.00  0.00            
ATOM    206  H14 DK2     2      16.000  25.050  19.000  1.00  0.00            
ATOM    207  H15 DK2     2      16.510  23.360  17.250  1.00  0.00            
TER
ENDMDL
MODEL        1
ATOM      1  H1  GCD     1      10.840  28.090  18.160  1.00  0.00            
ATOM      2  O1  GCD     1      11.700  27.660  18.030  1.00  0.00            
ATOM      3  C1  GCD     1      11.410  27.260  16.700  1.00  0.00            
ATOM      4  H2  GCD     1      10.380  26.900  16.590  1.00  0.00            
ATOM      5  H3  GCD     1      11.510  28.240  16.220  1.00  0.00            
ATOM      6  C2  GCD     1      12.310  26.240  16.100  1.00  0.00            
ATOM      7  H4  GCD     1      13.220  26.310  16.700  1.00  0.00            
ATOM      8  C3  GCD     1      12.570  26.590  14.590  1.00  0.00            
ATOM      9  H5  GCD     1      11.600  26.800  14.130  1.00  0.00            
ATOM     10  C4  GCD     1      13.270  25.510  13.790  1.00  0.00            
ATOM     11  H6  GCD     1      14.320  25.510  14.130  1.00  0.00            
ATOM     12  O2  GCD     1      13.170  25.940  12.440  1.00  0.00            
ATOM     13  H7  GCD     1      13.890  25.640  11.880  1.00  0.00            
ATOM     14  C5  GCD     1      12.650  24.180  13.980  1.00  0.00            
ATOM     15  H8  GCD     1      11.640  24.100  13.570  1.00  0.00            
ATOM     16  O3  GCD     1      13.410  23.190  13.250  1.00  0.00            
ATOM     17  H9  GCD     1      14.270  23.160  13.690  1.00  0.00            
ATOM     18  C6  GCD     1      12.560  23.940  15.500  1.00  0.00            
ATOM     19  O4  GCD     1      11.740  24.930  16.140  1.00  0.00            
ATOM     20  H10 GCD     1      11.980  23.030  15.700  1.00  0.00            
ATOM     21  O5  GCD     1      13.830  23.950  16.170  1.00  0.00            
ATOM     22  C7  GCD     1      14.340  22.660  16.620  1.00  0.00            
ATOM     23  H11 GCD     1      13.740  21.820  16.250  1.00  0.00            
ATOM     24  C8  GCD     1      15.770  22.570  16.130  1.00  0.00            
ATOM     25  H12 GCD     1      16.400  23.360  16.550  1.00  0.00            
ATOM     26  O6  GCD     1      15.870  22.580  14.710  1.00  0.00            
ATOM     27  H13 GCD     1      16.590  22.010  14.430  1.00  0.00            
ATOM     28  C9  GCD     1      16.470  21.340  16.760  1.00  0.00            
ATOM     29  H14 GCD     1      15.970  20.470  16.310  1.00  0.00            
ATOM     30  O7  GCD     1      17.930  21.340  16.520  1.00  0.00            
ATOM     31  H15 GCD     1      18.430  21.190  17.330  1.00  0.00            
ATOM     32  C10 GCD     1      16.260  21.320  18.250  1.00  0.00            
ATOM     33  H16 GCD     1      16.590  20.370  18.670  1.00  0.00            
ATOM     34  O8  GCD     1      14.890  21.430  18.600  1.00  0.00            
ATOM     35  C11 GCD     1      14.250  22.630  18.150  1.00  0.00            
ATOM     36  H17 GCD     1      14.860  23.500  18.440  1.00  0.00            
ATOM     37  C12 GCD     1      12.910  22.890  18.690  1.00  0.00            
ATOM     38  H18 GCD     1      12.610  23.910  18.410  1.00  0.00            
ATOM     39  H19 GCD     1      12.770  22.860  19.780  1.00  0.00            
ATOM     40  O9  GCD     1      11.970  21.960  18.190  1.00  0.00            
ATOM     41  H20 GCD     1      11.290  22.350  17.620  1.00  0.00            
ATOM     42  O10 GCD     1      16.990  22.380  18.800  1.00  0.00            
ATOM     43  C13 GCD     1      17.730  22.010  19.980  1.00  0.00            
ATOM     44  H21 GCD     1      17.330  21.090  20.430  1.00  0.00            
ATOM     45  C14 GCD     1      19.140  21.690  19.510  1.00  0.00            
ATOM     46  H22 GCD     1      19.470  22.490  18.830  1.00  0.00            
ATOM     47  O11 GCD     1      19.240  20.420  18.800  1.00  0.00            
ATOM     48  H23 GCD     1      20.140  20.070  18.840  1.00  0.00            
ATOM     49  C15 GCD     1      20.150  21.500  20.700  1.00  0.00            
ATOM     50  H24 GCD     1      19.890  20.610  21.280  1.00  0.00            
ATOM     51  O12 GCD     1      21.470  21.460  20.120  1.00  0.00            
ATOM     52  H25 GCD     1      21.810  22.360  20.200  1.00  0.00            
ATOM     53  C16 GCD     1      19.950  22.610  21.720  1.00  0.00            
ATOM     54  H26 GCD     1      20.490  22.380  22.640  1.00  0.00            
ATOM     55  O13 GCD     1      18.620  22.760  22.060  1.00  0.00            
ATOM     56  C17 GCD     1      17.700  23.140  21.030  1.00  0.00            
ATOM     57  H27 GCD     1      17.960  24.080  20.530  1.00  0.00            
ATOM     58  C18 GCD     1      16.300  23.160  21.580  1.00  0.00            
ATOM     59  H28 GCD     1      16.010  22.200  22.030  1.00  0.00            
ATOM     60  H29 GCD     1      15.580  23.380  20.780  1.00  0.00            
ATOM     61  O14 GCD     1      16.150  24.110  22.610  1.00  0.00            
ATOM     62  H30 GCD     1      16.380  23.530  23.350  1.00  0.00            
ATOM     63  O15 GCD     1      20.460  23.820  21.150  1.00  0.00            
ATOM     64  C19 GCD     1      21.310  24.620  21.960  1.00  0.00            
ATOM     65  H31 GCD     1      21.630  24.100  22.870  1.00  0.00            
ATOM     66  C20 GCD     1      22.620  24.780  21.120  1.00  0.00            
ATOM     67  H32 GCD     1      22.250  25.360  20.260  1.00  0.00            
ATOM     68  O16 GCD     1      23.180  23.510  20.740  1.00  0.00            
ATOM     69  H33 GCD     1      23.970  23.610  20.200  1.00  0.00            
ATOM     70  C21 GCD     1      23.620  25.690  21.800  1.00  0.00            
ATOM     71  H34 GCD     1      24.000  25.200  22.710  1.00  0.00            
ATOM     72  O17 GCD     1      24.750  25.970  20.850  1.00  0.00            
ATOM     73  H35 GCD     1      24.470  26.620  20.200  1.00  0.00            
ATOM     74  C22 GCD     1      22.940  26.960  22.380  1.00  0.00            
ATOM     75  H36 GCD     1      23.590  27.470  23.090  1.00  0.00            
ATOM     76  O18 GCD     1      21.740  26.610  23.080  1.00  0.00            
ATOM     77  C23 GCD     1      20.750  25.930  22.330  1.00  0.00            
ATOM     78  H37 GCD     1      20.420  26.530  21.470  1.00  0.00            
ATOM     79  C24 GCD     1      19.570  25.830  23.210  1.00  0.00            
ATOM     80  H38 GCD     1      19.790  25.260  24.130  1.00  0.00            
ATOM     81  H39 GCD     1      18.760  25.320  22.670  1.00  0.00            
ATOM     82  O19 GCD     1      19.080  27.160  23.550  1.00  0.00            
ATOM     83  H40 GCD     1      19.590  27.470  24.310  1.00  0.00            
ATOM     84  O20 GCD     1      22.590  27.800  21.330  1.00  0.00            
ATOM     85  C25 GCD     1      23.220  29.100  21.290  1.00  0.00            
ATOM     86  H41 GCD     1      24.150  29.080  21.870  1.00  0.00            
ATOM     87  C26 GCD     1      23.680  29.330  19.810  1.00  0.00            
ATOM     88  H42 GCD     1      22.770  29.270  19.210  1.00  0.00            
ATOM     89  O21 GCD     1      24.520  28.280  19.350  1.00  0.00            
ATOM     90  H43 GCD     1      25.030  28.590  18.600  1.00  0.00            
ATOM     91  C27 GCD     1      24.230  30.750  19.620  1.00  0.00            
ATOM     92  H44 GCD     1      25.130  30.850  20.240  1.00  0.00            
ATOM     93  O22 GCD     1      24.600  31.020  18.250  1.00  0.00            
ATOM     94  H45 GCD     1      23.810  31.060  17.700  1.00  0.00            
ATOM     95  C28 GCD     1      23.260  31.730  20.230  1.00  0.00            
ATOM     96  H46 GCD     1      23.830  32.640  20.030  1.00  0.00            
ATOM     97  O23 GCD     1      22.920  31.460  21.630  1.00  0.00            
ATOM     98  C29 GCD     1      22.260  30.180  21.840  1.00  0.00            
ATOM     99  H47 GCD     1      21.320  30.180  21.270  1.00  0.00            
ATOM    100  C30 GCD     1      22.000  30.120  23.340  1.00  0.00            
ATOM    101  H48 GCD     1      21.290  29.340  23.630  1.00  0.00            
ATOM    102  H49 GCD     1      21.510  31.060  23.600  1.00  0.00            
ATOM    103  O24 GCD     1      23.230  30.050  24.120  1.00  0.00            
ATOM    104  H50 GCD     1      22.970  29.750  25.000  1.00  0.00            
ATOM    105  O25 GCD     1      22.040  31.690  19.510  1.00  0.00            
ATOM    106  C31 GCD     1      21.500  32.990  19.190  1.00  0.00            
ATOM    107  H51 GCD     1      22.000  33.750  19.810  1.00  0.00            
ATOM    108  C32 GCD     1      21.670  33.320  17.690  1.00  0.00            
ATOM    109  H52 GCD     1      21.240  32.500  17.100  1.00  0.00            
ATOM    110  O26 GCD     1      23.070  33.370  17.370  1.00  0.00            
ATOM    111  H53 GCD     1      23.260  32.550  16.910  1.00  0.00            
ATOM    112  C33 GCD     1      20.900  34.570  17.330  1.00  0.00            
ATOM    113  H54 GCD     1      21.360  35.410  17.870  1.00  0.00            
ATOM    114  O27 GCD     1      20.880  34.930  15.960  1.00  0.00            
ATOM    115  H55 GCD     1      20.320  34.320  15.460  1.00  0.00            
ATOM    116  C34 GCD     1      19.470  34.510  17.870  1.00  0.00            
ATOM    117  H56 GCD     1      19.030  35.520  17.840  1.00  0.00            
ATOM    118  O28 GCD     1      19.440  34.190  19.210  1.00  0.00            
ATOM    119  C35 GCD     1      20.030  32.970  19.590  1.00  0.00            
ATOM    120  H57 GCD     1      19.540  32.150  19.050  1.00  0.00            
ATOM    121  C36 GCD     1      19.830  32.770  21.110  1.00  0.00            
ATOM    122  H58 GCD     1      20.430  33.560  21.590  1.00  0.00            
ATOM    123  H59 GCD     1      20.210  31.760  21.310  1.00  0.00            
ATOM    124  O29 GCD     1      18.460  32.840  21.480  1.00  0.00            
ATOM    125  H60 GCD     1      18.140  33.680  21.130  1.00  0.00            
ATOM    126  O30 GCD     1      18.780  33.610  17.050  1.00  0.00            
ATOM    127  C37 GCD     1      17.550  34.130  16.480  1.00  0.00            
ATOM    128  H61 GCD     1      17.440  35.220  16.540  1.00  0.00            
ATOM    129  C38 GCD     1      17.620  33.520  15.060  1.00  0.00            
ATOM    130  H62 GCD     1      17.880  32.450  15.120  1.00  0.00            
ATOM    131  O31 GCD     1      18.670  34.200  14.330  1.00  0.00            
ATOM    132  H63 GCD     1      18.720  33.780  13.470  1.00  0.00            
ATOM    133  C39 GCD     1      16.300  33.870  14.330  1.00  0.00            
ATOM    134  H64 GCD     1      16.240  34.960  14.270  1.00  0.00            
ATOM    135  O32 GCD     1      16.320  33.290  13.010  1.00  0.00            
ATOM    136  H65 GCD     1      16.360  32.330  13.050  1.00  0.00            
ATOM    137  C40 GCD     1      15.100  33.410  15.160  1.00  0.00            
ATOM    138  H66 GCD     1      14.270  33.790  14.570  1.00  0.00            
ATOM    139  O33 GCD     1      15.130  34.090  16.400  1.00  0.00            
ATOM    140  C41 GCD     1      16.250  33.690  17.250  1.00  0.00            
ATOM    141  H67 GCD     1      16.190  32.600  17.390  1.00  0.00            
ATOM    142  C42 GCD     1      16.080  34.350  18.590  1.00  0.00            
ATOM    143  H68 GCD     1      16.920  34.090  19.250  1.00  0.00            
ATOM    144  H69 GCD     1      15.140  34.080  19.080  1.00  0.00            
ATOM    145  O34 GCD     1      16.020  35.800  18.480  1.00  0.00            
ATOM    146  H70 GCD     1      15.170  36.040  18.110  1.00  0.00            
ATOM    147  O35 GCD     1      15.020  31.960  15.380  1.00  0.00            
ATOM    148  C43 GCD     1      14.340  31.200  14.390  1.00  0.00            
ATOM    149  H71 GCD     1      14.250  31.840  13.500  1.00  0.00            
ATOM    150  C44 GCD     1      15.190  30.050  13.880  1.00  0.00            
ATOM    151  H72 GCD     1      15.480  29.310  14.640  1.00  0.00            
ATOM    152  O36 GCD     1      16.240  30.680  13.080  1.00  0.00            
ATOM    153  H73 GCD     1      16.700  29.990  12.590  1.00  0.00            
ATOM    154  C45 GCD     1      14.450  29.160  12.930  1.00  0.00            
ATOM    155  H74 GCD     1      14.230  29.650  11.970  1.00  0.00            
ATOM    156  O37 GCD     1      15.310  28.040  12.570  1.00  0.00            
ATOM    157  H75 GCD     1      15.360  27.490  13.360  1.00  0.00            
ATOM    158  C46 GCD     1      13.100  28.680  13.500  1.00  0.00            
ATOM    159  H76 GCD     1      12.570  28.210  12.660  1.00  0.00            
ATOM    160  O38 GCD     1      13.200  27.840  14.620  1.00  0.00            
ATOM    161  O39 GCD     1      12.420  29.850  13.760  1.00  0.00            
ATOM    162  C47 GCD     1      12.970  30.590  14.840  1.00  0.00            
ATOM    163  H77 GCD     1      13.070  29.920  15.700  1.00  0.00            
ATOM    164  C48 GCD     1      11.960  31.670  15.150  1.00  0.00            
ATOM    165  H78 GCD     1      11.690  32.260  14.270  1.00  0.00            
ATOM    166  H79 GCD     1      12.540  32.300  15.840  1.00  0.00            
ATOM    167  O40 GCD     1      10.830  31.150  15.850  1.00  0.00            
ATOM    168  H80 GCD     1      10.450  31.870  16.360  1.00  0.00            
ATOM    169  Cl1 DK2     2      20.020  24.070  16.140  1.00  0.00            
ATOM    170  C1  DK2     2      19.830  25.370  17.280  1.00  0.00            
ATOM    171  C2  DK2     2      20.630  26.500  17.350  1.00  0.00            
ATOM    172  C3  DK2     2      20.270  27.490  18.190  1.00  0.00            
ATOM    173  C4  DK2     2      19.120  27.410  18.980  1.00  0.00            
ATOM    174  C5  DK2     2      18.790  28.560  19.910  1.00  0.00            
ATOM    175  O1  DK2     2      18.380  29.780  19.270  1.00  0.00            
ATOM    176  C6  DK2     2      17.050  29.830  18.560  1.00  0.00            
ATOM    177  C7  DK2     2      16.030  29.690  19.700  1.00  0.00            
ATOM    178  N1  DK2     2      14.770  30.410  19.510  1.00  0.00            
ATOM    179  C8  DK2     2      13.840  30.210  18.520  1.00  0.00            
ATOM    180  C9  DK2     2      12.960  31.220  18.690  1.00  0.00            
ATOM    181  N2  DK2     2      13.230  32.030  19.780  1.00  0.00            
ATOM    182  C10 DK2     2      14.410  31.560  20.160  1.00  0.00            
ATOM    183  C11 DK2     2      16.910  28.850  17.320  1.00  0.00            
ATOM    184  C12 DK2     2      16.000  27.700  17.320  1.00  0.00            
ATOM    185  C13 DK2     2      16.160  26.770  16.310  1.00  0.00            
ATOM    186  C14 DK2     2      17.060  26.780  15.210  1.00  0.00            
ATOM    187  Cl2 DK2     2      17.150  25.590  14.010  1.00  0.00            
ATOM    188  C15 DK2     2      17.850  27.960  15.160  1.00  0.00            
ATOM    189  C16 DK2     2      17.860  28.860  16.220  1.00  0.00            
ATOM    190  Cl3 DK2     2      18.920  30.260  16.060  1.00  0.00            
ATOM    191  C17 DK2     2      18.270  26.320  18.790  1.00  0.00            
ATOM    192  C18 DK2     2      18.620  25.310  17.960  1.00  0.00            
ATOM    193  H1  DK2     2      21.550  26.500  16.790  1.00  0.00            
ATOM    194  H2  DK2     2      20.820  28.410  18.320  1.00  0.00            
ATOM    195  H3  DK2     2      19.610  28.760  20.610  1.00  0.00            
ATOM    196  H4  DK2     2      17.970  28.300  20.580  1.00  0.00            
ATOM    197  H5  DK2     2      16.940  30.810  18.080  1.00  0.00            
ATOM    198  H6  DK2     2      16.400  30.150  20.620  1.00  0.00            
ATOM    199  H7  DK2     2      15.940  28.640  20.000  1.00  0.00            
ATOM    200  H8  DK2     2      13.780  29.290  17.960  1.00  0.00            
ATOM    201  H9  DK2     2      12.030  31.390  18.160  1.00  0.00            
ATOM    202  H10 DK2     2      15.040  32.020  20.910  1.00  0.00            
ATOM    203  H11 DK2     2      15.250  27.600  18.100  1.00  0.00            
ATOM    204  H12 DK2     2      15.450  25.950  16.380  1.00  0.00            
ATOM    205  H13 DK2     2      18.540  28.060  14.320  1.00  0.00            
ATOM    206  H14 DK2     2      17.380  26.230  19.410  1.00  0.00            
ATOM    207  H15 DK2     2      17.940  24.470  17.800  1.00  0.00            
TER
ENDMDL
MODEL        1
ATOM      1  H1  GCD     1      19.890  36.090  25.250  1.00  0.00            
ATOM      2  O1  GCD     1      20.530  36.320  24.570  1.00  0.00            
ATOM      3  C1  GCD     1      19.900  37.370  23.920  1.00  0.00            
ATOM      4  H2  GCD     1      19.610  38.190  24.590  1.00  0.00            
ATOM      5  H3  GCD     1      20.540  37.790  23.130  1.00  0.00            
ATOM      6  C2  GCD     1      18.590  36.900  23.260  1.00  0.00            
ATOM      7  H4  GCD     1      18.710  36.300  22.350  1.00  0.00            
ATOM      8  C3  GCD     1      17.660  38.050  22.890  1.00  0.00            
ATOM      9  H5  GCD     1      17.550  38.600  23.830  1.00  0.00            
ATOM     10  C4  GCD     1      16.330  37.550  22.330  1.00  0.00            
ATOM     11  H6  GCD     1      16.520  36.940  21.440  1.00  0.00            
ATOM     12  O2  GCD     1      15.540  38.680  22.060  1.00  0.00            
ATOM     13  H7  GCD     1      14.710  38.300  21.740  1.00  0.00            
ATOM     14  C5  GCD     1      15.680  36.670  23.430  1.00  0.00            
ATOM     15  H8  GCD     1      15.420  37.190  24.360  1.00  0.00            
ATOM     16  O3  GCD     1      14.450  35.970  23.010  1.00  0.00            
ATOM     17  H9  GCD     1      14.570  35.390  22.250  1.00  0.00            
ATOM     18  C6  GCD     1      16.710  35.660  23.910  1.00  0.00            
ATOM     19  O4  GCD     1      17.920  36.280  24.290  1.00  0.00            
ATOM     20  H10 GCD     1      16.370  35.160  24.820  1.00  0.00            
ATOM     21  O5  GCD     1      16.980  34.610  23.000  1.00  0.00            
ATOM     22  C7  GCD     1      16.250  33.380  23.320  1.00  0.00            
ATOM     23  H11 GCD     1      15.430  33.630  24.000  1.00  0.00            
ATOM     24  C8  GCD     1      15.700  32.820  22.030  1.00  0.00            
ATOM     25  H12 GCD     1      16.530  32.650  21.330  1.00  0.00            
ATOM     26  O6  GCD     1      14.890  33.770  21.380  1.00  0.00            
ATOM     27  H13 GCD     1      15.430  34.030  20.630  1.00  0.00            
ATOM     28  C9  GCD     1      14.870  31.520  22.350  1.00  0.00            
ATOM     29  H14 GCD     1      14.120  31.730  23.130  1.00  0.00            
ATOM     30  O7  GCD     1      14.210  30.950  21.310  1.00  0.00            
ATOM     31  H15 GCD     1      14.890  30.490  20.810  1.00  0.00            
ATOM     32  C10 GCD     1      15.870  30.510  22.910  1.00  0.00            
ATOM     33  H16 GCD     1      15.330  29.570  23.060  1.00  0.00            
ATOM     34  O8  GCD     1      16.370  31.050  24.140  1.00  0.00            
ATOM     35  C11 GCD     1      17.070  32.250  23.960  1.00  0.00            
ATOM     36  H17 GCD     1      17.940  32.150  23.300  1.00  0.00            
ATOM     37  C12 GCD     1      17.610  32.660  25.390  1.00  0.00            
ATOM     38  H18 GCD     1      18.250  33.550  25.370  1.00  0.00            
ATOM     39  H19 GCD     1      18.200  31.800  25.760  1.00  0.00            
ATOM     40  O9  GCD     1      16.540  32.990  26.270  1.00  0.00            
ATOM     41  H20 GCD     1      16.570  32.310  26.950  1.00  0.00            
ATOM     42  O10 GCD     1      16.950  30.290  21.980  1.00  0.00            
ATOM     43  C13 GCD     1      17.250  28.990  21.440  1.00  0.00            
ATOM     44  H21 GCD     1      16.590  28.220  21.870  1.00  0.00            
ATOM     45  C14 GCD     1      16.960  28.990  19.930  1.00  0.00            
ATOM     46  H22 GCD     1      17.540  29.850  19.560  1.00  0.00            
ATOM     47  O11 GCD     1      15.520  29.200  19.790  1.00  0.00            
ATOM     48  H23 GCD     1      15.280  28.920  18.900  1.00  0.00            
ATOM     49  C15 GCD     1      17.440  27.670  19.220  1.00  0.00            
ATOM     50  H24 GCD     1      16.920  26.830  19.700  1.00  0.00            
ATOM     51  O12 GCD     1      17.260  27.560  17.750  1.00  0.00            
ATOM     52  H25 GCD     1      16.360  27.790  17.490  1.00  0.00            
ATOM     53  C16 GCD     1      18.900  27.540  19.560  1.00  0.00            
ATOM     54  H26 GCD     1      19.230  26.560  19.200  1.00  0.00            
ATOM     55  O13 GCD     1      19.020  27.500  21.000  1.00  0.00            
ATOM     56  C17 GCD     1      18.680  28.680  21.720  1.00  0.00            
ATOM     57  H27 GCD     1      19.340  29.470  21.360  1.00  0.00            
ATOM     58  C18 GCD     1      18.930  28.460  23.170  1.00  0.00            
ATOM     59  H28 GCD     1      18.060  27.930  23.590  1.00  0.00            
ATOM     60  H29 GCD     1      18.840  29.450  23.650  1.00  0.00            
ATOM     61  O14 GCD     1      20.180  27.910  23.390  1.00  0.00            
ATOM     62  H30 GCD     1      20.370  27.300  22.670  1.00  0.00            
ATOM     63  O15 GCD     1      19.650  28.590  19.000  1.00  0.00            
ATOM     64  C19 GCD     1      20.860  28.090  18.350  1.00  0.00            
ATOM     65  H31 GCD     1      20.990  27.020  18.550  1.00  0.00            
ATOM     66  C20 GCD     1      20.800  28.350  16.890  1.00  0.00            
ATOM     67  H32 GCD     1      20.550  29.410  16.740  1.00  0.00            
ATOM     68  O16 GCD     1      19.660  27.610  16.300  1.00  0.00            
ATOM     69  H33 GCD     1      18.970  27.610  16.960  1.00  0.00            
ATOM     70  C21 GCD     1      22.130  28.040  16.210  1.00  0.00            
ATOM     71  H34 GCD     1      22.440  27.020  16.480  1.00  0.00            
ATOM     72  O17 GCD     1      22.200  28.170  14.800  1.00  0.00            
ATOM     73  H35 GCD     1      21.600  27.530  14.400  1.00  0.00            
ATOM     74  C22 GCD     1      23.230  28.760  16.860  1.00  0.00            
ATOM     75  H36 GCD     1      24.130  28.300  16.460  1.00  0.00            
ATOM     76  O18 GCD     1      23.220  28.410  18.220  1.00  0.00            
ATOM     77  C23 GCD     1      22.060  28.790  18.940  1.00  0.00            
ATOM     78  H37 GCD     1      21.820  29.860  18.880  1.00  0.00            
ATOM     79  C24 GCD     1      22.250  28.410  20.380  1.00  0.00            
ATOM     80  H38 GCD     1      22.660  27.400  20.250  1.00  0.00            
ATOM     81  H39 GCD     1      21.280  28.530  20.880  1.00  0.00            
ATOM     82  O19 GCD     1      23.240  29.260  21.000  1.00  0.00            
ATOM     83  H40 GCD     1      24.060  28.980  20.560  1.00  0.00            
ATOM     84  O20 GCD     1      23.230  30.170  16.630  1.00  0.00            
ATOM     85  C25 GCD     1      24.380  30.740  16.100  1.00  0.00            
ATOM     86  H41 GCD     1      25.210  30.040  15.960  1.00  0.00            
ATOM     87  C26 GCD     1      24.040  31.420  14.790  1.00  0.00            
ATOM     88  H42 GCD     1      23.220  32.130  14.930  1.00  0.00            
ATOM     89  O21 GCD     1      23.570  30.440  13.770  1.00  0.00            
ATOM     90  H43 GCD     1      23.220  29.710  14.280  1.00  0.00            
ATOM     91  C27 GCD     1      25.280  32.120  14.220  1.00  0.00            
ATOM     92  H44 GCD     1      26.060  31.400  13.960  1.00  0.00            
ATOM     93  O22 GCD     1      24.920  32.930  13.030  1.00  0.00            
ATOM     94  H45 GCD     1      24.470  33.730  13.330  1.00  0.00            
ATOM     95  C28 GCD     1      25.850  33.100  15.270  1.00  0.00            
ATOM     96  H46 GCD     1      26.850  33.420  14.950  1.00  0.00            
ATOM     97  O23 GCD     1      26.130  32.390  16.450  1.00  0.00            
ATOM     98  C29 GCD     1      24.940  31.810  17.030  1.00  0.00            
ATOM     99  H47 GCD     1      24.200  32.590  17.240  1.00  0.00            
ATOM    100  C30 GCD     1      25.310  31.300  18.440  1.00  0.00            
ATOM    101  H48 GCD     1      24.390  30.840  18.820  1.00  0.00            
ATOM    102  H49 GCD     1      25.580  32.150  19.070  1.00  0.00            
ATOM    103  O24 GCD     1      26.350  30.370  18.460  1.00  0.00            
ATOM    104  H50 GCD     1      26.240  29.630  19.070  1.00  0.00            
ATOM    105  O25 GCD     1      24.940  34.200  15.550  1.00  0.00            
ATOM    106  C31 GCD     1      25.170  35.500  14.920  1.00  0.00            
ATOM    107  H51 GCD     1      25.910  35.480  14.110  1.00  0.00            
ATOM    108  C32 GCD     1      23.830  36.070  14.340  1.00  0.00            
ATOM    109  H52 GCD     1      23.070  36.130  15.130  1.00  0.00            
ATOM    110  O26 GCD     1      23.340  35.310  13.260  1.00  0.00            
ATOM    111  H53 GCD     1      22.560  35.740  12.880  1.00  0.00            
ATOM    112  C33 GCD     1      24.060  37.480  13.830  1.00  0.00            
ATOM    113  H54 GCD     1      24.850  37.500  13.070  1.00  0.00            
ATOM    114  O27 GCD     1      22.930  38.100  13.200  1.00  0.00            
ATOM    115  H55 GCD     1      22.560  38.660  13.890  1.00  0.00            
ATOM    116  C34 GCD     1      24.520  38.330  15.000  1.00  0.00            
ATOM    117  H56 GCD     1      24.770  39.310  14.580  1.00  0.00            
ATOM    118  O28 GCD     1      25.680  37.760  15.580  1.00  0.00            
ATOM    119  C35 GCD     1      25.520  36.430  16.080  1.00  0.00            
ATOM    120  H57 GCD     1      24.730  36.400  16.840  1.00  0.00            
ATOM    121  C36 GCD     1      26.840  36.070  16.730  1.00  0.00            
ATOM    122  H58 GCD     1      27.520  36.240  15.880  1.00  0.00            
ATOM    123  H59 GCD     1      26.850  35.010  17.030  1.00  0.00            
ATOM    124  O29 GCD     1      27.330  36.900  17.800  1.00  0.00            
ATOM    125  H60 GCD     1      27.500  37.730  17.340  1.00  0.00            
ATOM    126  O30 GCD     1      23.450  38.450  15.910  1.00  0.00            
ATOM    127  C37 GCD     1      23.250  39.800  16.530  1.00  0.00            
ATOM    128  H61 GCD     1      23.960  40.570  16.200  1.00  0.00            
ATOM    129  C38 GCD     1      21.890  40.300  16.060  1.00  0.00            
ATOM    130  H62 GCD     1      21.110  39.590  16.360  1.00  0.00            
ATOM    131  O31 GCD     1      21.790  40.670  14.700  1.00  0.00            
ATOM    132  H63 GCD     1      20.890  41.000  14.550  1.00  0.00            
ATOM    133  C39 GCD     1      21.600  41.600  16.820  1.00  0.00            
ATOM    134  H64 GCD     1      22.260  42.420  16.530  1.00  0.00            
ATOM    135  O32 GCD     1      20.280  42.200  16.550  1.00  0.00            
ATOM    136  H65 GCD     1      19.730  41.870  17.270  1.00  0.00            
ATOM    137  C40 GCD     1      21.770  41.420  18.370  1.00  0.00            
ATOM    138  H66 GCD     1      21.760  42.420  18.830  1.00  0.00            
ATOM    139  O33 GCD     1      23.100  40.940  18.590  1.00  0.00            
ATOM    140  C41 GCD     1      23.310  39.650  18.080  1.00  0.00            
ATOM    141  H67 GCD     1      22.520  38.970  18.410  1.00  0.00            
ATOM    142  C42 GCD     1      24.670  39.010  18.510  1.00  0.00            
ATOM    143  H68 GCD     1      25.470  39.670  18.130  1.00  0.00            
ATOM    144  H69 GCD     1      24.720  38.000  18.090  1.00  0.00            
ATOM    145  O34 GCD     1      24.690  39.030  19.920  1.00  0.00            
ATOM    146  H70 GCD     1      25.180  39.820  20.170  1.00  0.00            
ATOM    147  O35 GCD     1      20.790  40.570  18.810  1.00  0.00            
ATOM    148  C43 GCD     1      20.180  41.020  20.020  1.00  0.00            
ATOM    149  H71 GCD     1      20.510  42.060  20.170  1.00  0.00            
ATOM    150  C44 GCD     1      18.670  40.890  19.890  1.00  0.00            
ATOM    151  H72 GCD     1      18.470  39.860  19.580  1.00  0.00            
ATOM    152  O36 GCD     1      18.300  41.760  18.830  1.00  0.00            
ATOM    153  H73 GCD     1      17.400  41.510  18.590  1.00  0.00            
ATOM    154  C45 GCD     1      18.030  41.130  21.220  1.00  0.00            
ATOM    155  H74 GCD     1      18.210  42.130  21.630  1.00  0.00            
ATOM    156  O37 GCD     1      16.630  41.030  21.150  1.00  0.00            
ATOM    157  H75 GCD     1      16.450  40.120  20.900  1.00  0.00            
ATOM    158  C46 GCD     1      18.540  40.180  22.270  1.00  0.00            
ATOM    159  H76 GCD     1      18.000  40.510  23.160  1.00  0.00            
ATOM    160  O38 GCD     1      18.280  38.860  21.890  1.00  0.00            
ATOM    161  O39 GCD     1      19.940  40.350  22.390  1.00  0.00            
ATOM    162  C47 GCD     1      20.730  40.170  21.240  1.00  0.00            
ATOM    163  H77 GCD     1      20.640  39.100  21.030  1.00  0.00            
ATOM    164  C48 GCD     1      22.170  40.620  21.550  1.00  0.00            
ATOM    165  H78 GCD     1      22.830  40.080  20.860  1.00  0.00            
ATOM    166  H79 GCD     1      22.480  40.230  22.520  1.00  0.00            
ATOM    167  O40 GCD     1      22.400  41.990  21.590  1.00  0.00            
ATOM    168  H80 GCD     1      21.940  42.310  22.380  1.00  0.00            
ATOM    169  Cl1 DK2     2      20.210  35.720  13.860  1.00  0.00            
ATOM    170  C1  DK2     2      19.880  34.530  15.140  1.00  0.00            
ATOM    171  C2  DK2     2      20.970  33.660  15.520  1.00  0.00            
ATOM    172  C3  DK2     2      20.790  32.920  16.650  1.00  0.00            
ATOM    173  C4  DK2     2      19.630  32.920  17.380  1.00  0.00            
ATOM    174  C5  DK2     2      19.560  32.170  18.720  1.00  0.00            
ATOM    175  O1  DK2     2      20.720  32.560  19.610  1.00  0.00            
ATOM    176  C6  DK2     2      20.690  33.790  20.480  1.00  0.00            
ATOM    177  C7  DK2     2      19.880  33.530  21.660  1.00  0.00            
ATOM    178  N1  DK2     2      20.670  32.760  22.640  1.00  0.00            
ATOM    179  C8  DK2     2      20.690  32.990  24.020  1.00  0.00            
ATOM    180  C9  DK2     2      21.100  31.860  24.620  1.00  0.00            
ATOM    181  N2  DK2     2      21.340  30.900  23.660  1.00  0.00            
ATOM    182  C10 DK2     2      21.050  31.430  22.500  1.00  0.00            
ATOM    183  C11 DK2     2      20.300  35.010  19.630  1.00  0.00            
ATOM    184  C12 DK2     2      19.010  35.480  19.710  1.00  0.00            
ATOM    185  C13 DK2     2      18.490  36.460  18.900  1.00  0.00            
ATOM    186  C14 DK2     2      19.360  37.160  18.000  1.00  0.00            
ATOM    187  Cl2 DK2     2      18.670  38.390  16.980  1.00  0.00            
ATOM    188  C15 DK2     2      20.690  36.790  17.880  1.00  0.00            
ATOM    189  C16 DK2     2      21.130  35.710  18.740  1.00  0.00            
ATOM    190  Cl3 DK2     2      22.810  35.100  18.440  1.00  0.00            
ATOM    191  C17 DK2     2      18.570  33.710  17.000  1.00  0.00            
ATOM    192  C18 DK2     2      18.640  34.490  15.830  1.00  0.00            
ATOM    193  H1  DK2     2      21.860  33.600  14.890  1.00  0.00            
ATOM    194  H2  DK2     2      21.540  32.170  16.870  1.00  0.00            
ATOM    195  H3  DK2     2      19.690  31.130  18.380  1.00  0.00            
ATOM    196  H4  DK2     2      18.600  32.230  19.240  1.00  0.00            
ATOM    197  H5  DK2     2      21.680  34.040  20.880  1.00  0.00            
ATOM    198  H6  DK2     2      18.990  32.980  21.350  1.00  0.00            
ATOM    199  H7  DK2     2      19.680  34.470  22.190  1.00  0.00            
ATOM    200  H8  DK2     2      20.350  33.940  24.400  1.00  0.00            
ATOM    201  H9  DK2     2      21.250  31.690  25.670  1.00  0.00            
ATOM    202  H10 DK2     2      20.950  30.960  21.530  1.00  0.00            
ATOM    203  H11 DK2     2      18.290  35.060  20.410  1.00  0.00            
ATOM    204  H12 DK2     2      17.490  36.870  18.970  1.00  0.00            
ATOM    205  H13 DK2     2      21.420  37.150  17.150  1.00  0.00            
ATOM    206  H14 DK2     2      17.670  33.710  17.610  1.00  0.00            
ATOM    207  H15 DK2     2      17.900  35.250  15.580  1.00  0.00            
TER
ENDMDL
MODEL        1
ATOM      1  H1  GCD     1       8.120  30.070  18.390  1.00  0.00            
ATOM      2  O1  GCD     1       8.740  30.410  17.740  1.00  0.00            
ATOM      3  C1  GCD     1       8.850  29.340  16.810  1.00  0.00            
ATOM      4  H2  GCD     1       7.830  29.030  16.550  1.00  0.00            
ATOM      5  H3  GCD     1       9.440  29.720  15.970  1.00  0.00            
ATOM      6  C2  GCD     1       9.580  28.140  17.380  1.00  0.00            
ATOM      7  H4  GCD     1      10.610  28.400  17.640  1.00  0.00            
ATOM      8  C3  GCD     1       9.630  27.020  16.380  1.00  0.00            
ATOM      9  H5  GCD     1       8.650  26.750  15.970  1.00  0.00            
ATOM     10  C4  GCD     1      10.390  25.810  17.060  1.00  0.00            
ATOM     11  H6  GCD     1      11.360  26.130  17.470  1.00  0.00            
ATOM     12  O2  GCD     1      10.610  24.730  16.120  1.00  0.00            
ATOM     13  H7  GCD     1      11.150  24.020  16.480  1.00  0.00            
ATOM     14  C5  GCD     1       9.620  25.400  18.290  1.00  0.00            
ATOM     15  H8  GCD     1       8.600  25.070  18.030  1.00  0.00            
ATOM     16  O3  GCD     1      10.320  24.320  18.870  1.00  0.00            
ATOM     17  H9  GCD     1      10.490  24.580  19.790  1.00  0.00            
ATOM     18  C6  GCD     1       9.440  26.600  19.190  1.00  0.00            
ATOM     19  O4  GCD     1       8.870  27.710  18.480  1.00  0.00            
ATOM     20  H10 GCD     1       8.740  26.310  19.980  1.00  0.00            
ATOM     21  O5  GCD     1      10.690  27.000  19.880  1.00  0.00            
ATOM     22  C7  GCD     1      10.540  27.270  21.260  1.00  0.00            
ATOM     23  H11 GCD     1       9.480  27.220  21.540  1.00  0.00            
ATOM     24  C8  GCD     1      11.290  26.220  22.010  1.00  0.00            
ATOM     25  H12 GCD     1      12.320  26.200  21.630  1.00  0.00            
ATOM     26  O6  GCD     1      10.700  24.910  21.820  1.00  0.00            
ATOM     27  H13 GCD     1      11.430  24.330  22.070  1.00  0.00            
ATOM     28  C9  GCD     1      11.420  26.720  23.470  1.00  0.00            
ATOM     29  H14 GCD     1      10.430  26.760  23.950  1.00  0.00            
ATOM     30  O7  GCD     1      12.130  25.760  24.230  1.00  0.00            
ATOM     31  H15 GCD     1      13.070  25.920  24.070  1.00  0.00            
ATOM     32  C10 GCD     1      11.970  28.140  23.600  1.00  0.00            
ATOM     33  H16 GCD     1      11.960  28.540  24.620  1.00  0.00            
ATOM     34  O8  GCD     1      11.180  29.030  22.880  1.00  0.00            
ATOM     35  C11 GCD     1      11.090  28.680  21.500  1.00  0.00            
ATOM     36  H17 GCD     1      12.090  28.680  21.030  1.00  0.00            
ATOM     37  C12 GCD     1      10.140  29.680  20.840  1.00  0.00            
ATOM     38  H18 GCD     1      10.050  29.440  19.770  1.00  0.00            
ATOM     39  H19 GCD     1      10.540  30.690  20.980  1.00  0.00            
ATOM     40  O9  GCD     1       8.820  29.680  21.360  1.00  0.00            
ATOM     41  H20 GCD     1       8.880  30.050  22.250  1.00  0.00            
ATOM     42  O10 GCD     1      13.400  28.170  23.260  1.00  0.00            
ATOM     43  C13 GCD     1      14.220  28.140  24.410  1.00  0.00            
ATOM     44  H21 GCD     1      13.750  27.870  25.360  1.00  0.00            
ATOM     45  C14 GCD     1      15.370  27.140  24.190  1.00  0.00            
ATOM     46  H22 GCD     1      15.800  27.290  23.190  1.00  0.00            
ATOM     47  O11 GCD     1      14.880  25.810  24.250  1.00  0.00            
ATOM     48  H23 GCD     1      15.640  25.210  24.180  1.00  0.00            
ATOM     49  C15 GCD     1      16.530  27.360  25.140  1.00  0.00            
ATOM     50  H24 GCD     1      16.110  27.080  26.110  1.00  0.00            
ATOM     51  O12 GCD     1      17.710  26.550  24.880  1.00  0.00            
ATOM     52  H25 GCD     1      18.150  26.230  25.680  1.00  0.00            
ATOM     53  C16 GCD     1      17.020  28.800  25.100  1.00  0.00            
ATOM     54  H26 GCD     1      17.800  28.950  25.850  1.00  0.00            
ATOM     55  O13 GCD     1      15.890  29.580  25.430  1.00  0.00            
ATOM     56  C17 GCD     1      14.670  29.590  24.570  1.00  0.00            
ATOM     57  H27 GCD     1      14.950  29.900  23.560  1.00  0.00            
ATOM     58  C18 GCD     1      13.640  30.510  25.280  1.00  0.00            
ATOM     59  H28 GCD     1      13.400  30.050  26.240  1.00  0.00            
ATOM     60  H29 GCD     1      12.740  30.530  24.650  1.00  0.00            
ATOM     61  O14 GCD     1      14.100  31.850  25.530  1.00  0.00            
ATOM     62  H30 GCD     1      13.800  32.350  24.760  1.00  0.00            
ATOM     63  O15 GCD     1      17.400  29.120  23.760  1.00  0.00            
ATOM     64  C19 GCD     1      18.680  29.760  23.490  1.00  0.00            
ATOM     65  H31 GCD     1      19.280  29.880  24.410  1.00  0.00            
ATOM     66  C20 GCD     1      19.490  28.920  22.550  1.00  0.00            
ATOM     67  H32 GCD     1      18.970  28.830  21.590  1.00  0.00            
ATOM     68  O16 GCD     1      19.660  27.670  23.190  1.00  0.00            
ATOM     69  H33 GCD     1      18.810  27.540  23.640  1.00  0.00            
ATOM     70  C21 GCD     1      20.910  29.550  22.310  1.00  0.00            
ATOM     71  H34 GCD     1      21.350  29.650  23.310  1.00  0.00            
ATOM     72  O17 GCD     1      21.760  28.760  21.460  1.00  0.00            
ATOM     73  H35 GCD     1      21.880  27.880  21.830  1.00  0.00            
ATOM     74  C22 GCD     1      20.680  30.920  21.740  1.00  0.00            
ATOM     75  H36 GCD     1      21.640  31.450  21.680  1.00  0.00            
ATOM     76  O18 GCD     1      19.890  31.630  22.670  1.00  0.00            
ATOM     77  C23 GCD     1      18.560  31.140  22.900  1.00  0.00            
ATOM     78  H37 GCD     1      17.980  31.130  21.970  1.00  0.00            
ATOM     79  C24 GCD     1      17.840  32.100  23.860  1.00  0.00            
ATOM     80  H38 GCD     1      16.810  31.710  23.880  1.00  0.00            
ATOM     81  H39 GCD     1      17.780  33.110  23.430  1.00  0.00            
ATOM     82  O19 GCD     1      18.310  32.100  25.220  1.00  0.00            
ATOM     83  H40 GCD     1      17.920  32.830  25.710  1.00  0.00            
ATOM     84  O20 GCD     1      20.070  30.970  20.480  1.00  0.00            
ATOM     85  C25 GCD     1      20.670  31.710  19.430  1.00  0.00            
ATOM     86  H41 GCD     1      21.500  32.320  19.810  1.00  0.00            
ATOM     87  C26 GCD     1      21.180  30.810  18.340  1.00  0.00            
ATOM     88  H42 GCD     1      20.330  30.300  17.880  1.00  0.00            
ATOM     89  O21 GCD     1      22.140  29.920  18.900  1.00  0.00            
ATOM     90  H43 GCD     1      21.890  29.770  19.810  1.00  0.00            
ATOM     91  C27 GCD     1      21.780  31.670  17.280  1.00  0.00            
ATOM     92  H44 GCD     1      22.630  32.120  17.810  1.00  0.00            
ATOM     93  O22 GCD     1      22.380  30.860  16.300  1.00  0.00            
ATOM     94  H45 GCD     1      21.640  30.480  15.810  1.00  0.00            
ATOM     95  C28 GCD     1      20.730  32.660  16.700  1.00  0.00            
ATOM     96  H46 GCD     1      21.200  33.370  16.020  1.00  0.00            
ATOM     97  O23 GCD     1      20.260  33.370  17.810  1.00  0.00            
ATOM     98  C29 GCD     1      19.630  32.600  18.790  1.00  0.00            
ATOM     99  H47 GCD     1      18.930  31.920  18.280  1.00  0.00            
ATOM    100  C30 GCD     1      18.900  33.460  19.740  1.00  0.00            
ATOM    101  H48 GCD     1      19.630  34.170  20.160  1.00  0.00            
ATOM    102  H49 GCD     1      18.530  32.870  20.580  1.00  0.00            
ATOM    103  O24 GCD     1      17.770  34.110  19.150  1.00  0.00            
ATOM    104  H50 GCD     1      18.000  34.660  18.400  1.00  0.00            
ATOM    105  O25 GCD     1      19.660  32.040  16.010  1.00  0.00            
ATOM    106  C31 GCD     1      19.700  31.890  14.630  1.00  0.00            
ATOM    107  H51 GCD     1      20.640  32.150  14.130  1.00  0.00            
ATOM    108  C32 GCD     1      19.420  30.440  14.290  1.00  0.00            
ATOM    109  H52 GCD     1      18.460  30.100  14.680  1.00  0.00            
ATOM    110  O26 GCD     1      20.450  29.610  14.750  1.00  0.00            
ATOM    111  H53 GCD     1      20.230  28.680  14.640  1.00  0.00            
ATOM    112  C33 GCD     1      19.340  30.290  12.770  1.00  0.00            
ATOM    113  H54 GCD     1      20.350  30.390  12.340  1.00  0.00            
ATOM    114  O27 GCD     1      18.900  28.990  12.370  1.00  0.00            
ATOM    115  H55 GCD     1      18.000  29.150  12.070  1.00  0.00            
ATOM    116  C34 GCD     1      18.340  31.300  12.290  1.00  0.00            
ATOM    117  H56 GCD     1      18.460  31.250  11.210  1.00  0.00            
ATOM    118  O28 GCD     1      18.590  32.620  12.640  1.00  0.00            
ATOM    119  C35 GCD     1      18.550  32.810  14.070  1.00  0.00            
ATOM    120  H57 GCD     1      17.620  32.620  14.610  1.00  0.00            
ATOM    121  C36 GCD     1      18.740  34.250  14.420  1.00  0.00            
ATOM    122  H58 GCD     1      18.930  34.290  15.500  1.00  0.00            
ATOM    123  H59 GCD     1      17.900  34.870  14.080  1.00  0.00            
ATOM    124  O29 GCD     1      19.970  34.680  13.790  1.00  0.00            
ATOM    125  H60 GCD     1      20.540  34.990  14.500  1.00  0.00            
ATOM    126  O30 GCD     1      17.060  30.840  12.840  1.00  0.00            
ATOM    127  C37 GCD     1      15.950  30.930  11.890  1.00  0.00            
ATOM    128  H61 GCD     1      16.390  31.510  11.070  1.00  0.00            
ATOM    129  C38 GCD     1      15.600  29.540  11.390  1.00  0.00            
ATOM    130  H62 GCD     1      15.310  28.810  12.150  1.00  0.00            
ATOM    131  O31 GCD     1      16.690  28.940  10.720  1.00  0.00            
ATOM    132  H63 GCD     1      16.480  28.790   9.800  1.00  0.00            
ATOM    133  C39 GCD     1      14.400  29.700  10.410  1.00  0.00            
ATOM    134  H64 GCD     1      14.710  30.390   9.610  1.00  0.00            
ATOM    135  O32 GCD     1      14.200  28.500   9.710  1.00  0.00            
ATOM    136  H65 GCD     1      13.790  27.860  10.310  1.00  0.00            
ATOM    137  C40 GCD     1      13.260  30.320  11.180  1.00  0.00            
ATOM    138  H66 GCD     1      12.330  30.440  10.630  1.00  0.00            
ATOM    139  O33 GCD     1      13.710  31.620  11.700  1.00  0.00            
ATOM    140  C41 GCD     1      14.800  31.560  12.650  1.00  0.00            
ATOM    141  H67 GCD     1      14.450  30.980  13.510  1.00  0.00            
ATOM    142  C42 GCD     1      15.160  33.000  13.040  1.00  0.00            
ATOM    143  H68 GCD     1      15.460  33.660  12.220  1.00  0.00            
ATOM    144  H69 GCD     1      15.810  32.970  13.920  1.00  0.00            
ATOM    145  O34 GCD     1      13.960  33.430  13.500  1.00  0.00            
ATOM    146  H70 GCD     1      13.390  33.140  12.790  1.00  0.00            
ATOM    147  O35 GCD     1      13.030  29.500  12.290  1.00  0.00            
ATOM    148  C43 GCD     1      11.770  28.900  12.400  1.00  0.00            
ATOM    149  H71 GCD     1      11.100  29.080  11.550  1.00  0.00            
ATOM    150  C44 GCD     1      12.000  27.440  12.590  1.00  0.00            
ATOM    151  H72 GCD     1      12.650  27.340  13.470  1.00  0.00            
ATOM    152  O36 GCD     1      12.690  26.840  11.490  1.00  0.00            
ATOM    153  H73 GCD     1      12.440  25.910  11.570  1.00  0.00            
ATOM    154  C45 GCD     1      10.730  26.700  13.020  1.00  0.00            
ATOM    155  H74 GCD     1      10.120  26.770  12.110  1.00  0.00            
ATOM    156  O37 GCD     1      10.980  25.330  13.450  1.00  0.00            
ATOM    157  H75 GCD     1      10.980  25.340  14.420  1.00  0.00            
ATOM    158  C46 GCD     1       9.910  27.520  14.070  1.00  0.00            
ATOM    159  H76 GCD     1       8.880  27.160  14.020  1.00  0.00            
ATOM    160  O38 GCD     1      10.530  27.350  15.370  1.00  0.00            
ATOM    161  O39 GCD     1       9.840  28.850  13.690  1.00  0.00            
ATOM    162  C47 GCD     1      11.100  29.560  13.600  1.00  0.00            
ATOM    163  H77 GCD     1      11.660  29.560  14.540  1.00  0.00            
ATOM    164  C48 GCD     1      10.850  31.040  13.340  1.00  0.00            
ATOM    165  H78 GCD     1      10.470  31.230  12.330  1.00  0.00            
ATOM    166  H79 GCD     1      11.760  31.630  13.420  1.00  0.00            
ATOM    167  O40 GCD     1       9.940  31.450  14.340  1.00  0.00            
ATOM    168  H80 GCD     1       9.130  30.970  14.160  1.00  0.00            
ATOM    169  Cl1 DK2     2      17.920  26.440  18.260  1.00  0.00            
ATOM    170  C1  DK2     2      16.900  27.700  18.960  1.00  0.00            
ATOM    171  C2  DK2     2      17.220  29.080  18.680  1.00  0.00            
ATOM    172  C3  DK2     2      16.420  30.060  19.160  1.00  0.00            
ATOM    173  C4  DK2     2      15.380  29.740  20.050  1.00  0.00            
ATOM    174  C5  DK2     2      14.290  30.690  20.510  1.00  0.00            
ATOM    175  O1  DK2     2      13.150  30.600  19.610  1.00  0.00            
ATOM    176  C6  DK2     2      13.340  31.100  18.270  1.00  0.00            
ATOM    177  C7  DK2     2      11.940  31.620  17.780  1.00  0.00            
ATOM    178  N1  DK2     2      11.550  32.850  18.500  1.00  0.00            
ATOM    179  C8  DK2     2      10.360  33.590  18.270  1.00  0.00            
ATOM    180  C9  DK2     2      10.470  34.720  19.040  1.00  0.00            
ATOM    181  N2  DK2     2      11.610  34.690  19.790  1.00  0.00            
ATOM    182  C10 DK2     2      12.320  33.620  19.360  1.00  0.00            
ATOM    183  C11 DK2     2      13.880  30.010  17.320  1.00  0.00            
ATOM    184  C12 DK2     2      13.370  28.710  17.400  1.00  0.00            
ATOM    185  C13 DK2     2      13.850  27.640  16.540  1.00  0.00            
ATOM    186  C14 DK2     2      14.770  27.920  15.600  1.00  0.00            
ATOM    187  Cl2 DK2     2      15.240  26.700  14.360  1.00  0.00            
ATOM    188  C15 DK2     2      15.340  29.230  15.490  1.00  0.00            
ATOM    189  C16 DK2     2      14.920  30.250  16.380  1.00  0.00            
ATOM    190  Cl3 DK2     2      15.650  31.870  16.260  1.00  0.00            
ATOM    191  C17 DK2     2      15.140  28.390  20.370  1.00  0.00            
ATOM    192  C18 DK2     2      15.870  27.330  19.780  1.00  0.00            
ATOM    193  H1  DK2     2      17.890  29.410  17.890  1.00  0.00            
ATOM    194  H2  DK2     2      16.490  31.100  18.840  1.00  0.00            
ATOM    195  H3  DK2     2      14.620  31.730  20.460  1.00  0.00            
ATOM    196  H4  DK2     2      13.950  30.510  21.540  1.00  0.00            
ATOM    197  H5  DK2     2      13.990  31.980  18.250  1.00  0.00            
ATOM    198  H6  DK2     2      11.170  30.860  17.970  1.00  0.00            
ATOM    199  H7  DK2     2      12.000  31.970  16.740  1.00  0.00            
ATOM    200  H8  DK2     2       9.510  33.300  17.670  1.00  0.00            
ATOM    201  H9  DK2     2       9.790  35.550  19.150  1.00  0.00            
ATOM    202  H10 DK2     2      13.200  33.220  19.840  1.00  0.00            
ATOM    203  H11 DK2     2      12.610  28.480  18.140  1.00  0.00            
ATOM    204  H12 DK2     2      13.490  26.620  16.570  1.00  0.00            
ATOM    205  H13 DK2     2      16.180  29.330  14.810  1.00  0.00            
ATOM    206  H14 DK2     2      14.370  28.210  21.120  1.00  0.00            
ATOM    207  H15 DK2     2      15.570  26.310  20.020  1.00  0.00            
TER
ENDMDL
MODEL        1
ATOM      1  H1  GCD     1      17.570  34.020  17.620  1.00  0.00            
ATOM      2  O1  GCD     1      17.860  34.270  16.730  1.00  0.00            
ATOM      3  C1  GCD     1      16.840  34.090  15.720  1.00  0.00            
ATOM      4  H2  GCD     1      15.860  34.460  16.060  1.00  0.00            
ATOM      5  H3  GCD     1      17.260  34.680  14.900  1.00  0.00            
ATOM      6  C2  GCD     1      16.710  32.590  15.480  1.00  0.00            
ATOM      7  H4  GCD     1      17.700  32.250  15.160  1.00  0.00            
ATOM      8  C3  GCD     1      15.750  32.140  14.370  1.00  0.00            
ATOM      9  H5  GCD     1      14.720  32.380  14.640  1.00  0.00            
ATOM     10  C4  GCD     1      15.900  30.640  14.030  1.00  0.00            
ATOM     11  H6  GCD     1      16.880  30.270  13.710  1.00  0.00            
ATOM     12  O2  GCD     1      14.950  30.270  13.080  1.00  0.00            
ATOM     13  H7  GCD     1      15.320  29.560  12.550  1.00  0.00            
ATOM     14  C5  GCD     1      15.630  29.870  15.330  1.00  0.00            
ATOM     15  H8  GCD     1      14.610  30.040  15.710  1.00  0.00            
ATOM     16  O3  GCD     1      15.750  28.440  15.200  1.00  0.00            
ATOM     17  H9  GCD     1      14.950  28.110  14.790  1.00  0.00            
ATOM     18  C6  GCD     1      16.430  30.440  16.470  1.00  0.00            
ATOM     19  O4  GCD     1      16.260  31.840  16.630  1.00  0.00            
ATOM     20  H10 GCD     1      16.110  29.980  17.400  1.00  0.00            
ATOM     21  O5  GCD     1      17.800  30.150  16.330  1.00  0.00            
ATOM     22  C7  GCD     1      18.550  29.820  17.480  1.00  0.00            
ATOM     23  H11 GCD     1      18.060  30.130  18.410  1.00  0.00            
ATOM     24  C8  GCD     1      18.710  28.310  17.350  1.00  0.00            
ATOM     25  H12 GCD     1      19.210  28.240  16.370  1.00  0.00            
ATOM     26  O6  GCD     1      17.430  27.700  17.430  1.00  0.00            
ATOM     27  H13 GCD     1      16.890  28.150  16.760  1.00  0.00            
ATOM     28  C9  GCD     1      19.620  27.720  18.400  1.00  0.00            
ATOM     29  H14 GCD     1      19.140  27.990  19.360  1.00  0.00            
ATOM     30  O7  GCD     1      19.770  26.280  18.290  1.00  0.00            
ATOM     31  H15 GCD     1      19.260  25.800  18.950  1.00  0.00            
ATOM     32  C10 GCD     1      20.950  28.400  18.260  1.00  0.00            
ATOM     33  H16 GCD     1      21.540  28.080  19.120  1.00  0.00            
ATOM     34  O8  GCD     1      20.810  29.800  18.410  1.00  0.00            
ATOM     35  C11 GCD     1      19.970  30.440  17.390  1.00  0.00            
ATOM     36  H17 GCD     1      20.320  30.120  16.400  1.00  0.00            
ATOM     37  C12 GCD     1      19.960  31.930  17.740  1.00  0.00            
ATOM     38  H18 GCD     1      19.670  32.530  16.870  1.00  0.00            
ATOM     39  H19 GCD     1      20.990  32.270  17.930  1.00  0.00            
ATOM     40  O9  GCD     1      19.350  32.240  18.960  1.00  0.00            
ATOM     41  H20 GCD     1      19.120  33.170  19.060  1.00  0.00            
ATOM     42  O10 GCD     1      21.640  27.960  17.050  1.00  0.00            
ATOM     43  C13 GCD     1      22.970  27.340  17.100  1.00  0.00            
ATOM     44  H21 GCD     1      23.270  27.300  18.160  1.00  0.00            
ATOM     45  C14 GCD     1      22.850  25.950  16.490  1.00  0.00            
ATOM     46  H22 GCD     1      22.370  26.110  15.520  1.00  0.00            
ATOM     47  O11 GCD     1      22.000  25.170  17.270  1.00  0.00            
ATOM     48  H23 GCD     1      21.300  25.770  17.540  1.00  0.00            
ATOM     49  C15 GCD     1      24.170  25.230  16.240  1.00  0.00            
ATOM     50  H24 GCD     1      24.490  25.040  17.280  1.00  0.00            
ATOM     51  O12 GCD     1      24.080  24.010  15.610  1.00  0.00            
ATOM     52  H25 GCD     1      23.800  24.170  14.710  1.00  0.00            
ATOM     53  C16 GCD     1      25.160  26.180  15.580  1.00  0.00            
ATOM     54  H26 GCD     1      26.160  25.760  15.640  1.00  0.00            
ATOM     55  O13 GCD     1      25.290  27.330  16.330  1.00  0.00            
ATOM     56  C17 GCD     1      24.050  28.180  16.380  1.00  0.00            
ATOM     57  H27 GCD     1      23.640  28.520  15.430  1.00  0.00            
ATOM     58  C18 GCD     1      24.470  29.380  17.300  1.00  0.00            
ATOM     59  H28 GCD     1      24.720  28.970  18.290  1.00  0.00            
ATOM     60  H29 GCD     1      23.610  29.990  17.590  1.00  0.00            
ATOM     61  O14 GCD     1      25.620  30.210  16.890  1.00  0.00            
ATOM     62  H30 GCD     1      26.340  29.600  16.710  1.00  0.00            
ATOM     63  O15 GCD     1      24.740  26.410  14.280  1.00  0.00            
ATOM     64  C19 GCD     1      25.630  26.070  13.240  1.00  0.00            
ATOM     65  H31 GCD     1      26.460  25.390  13.490  1.00  0.00            
ATOM     66  C20 GCD     1      24.820  25.380  12.110  1.00  0.00            
ATOM     67  H32 GCD     1      23.940  25.990  11.890  1.00  0.00            
ATOM     68  O16 GCD     1      24.320  24.190  12.580  1.00  0.00            
ATOM     69  H33 GCD     1      23.840  23.730  11.880  1.00  0.00            
ATOM     70  C21 GCD     1      25.590  25.150  10.830  1.00  0.00            
ATOM     71  H34 GCD     1      26.340  24.370  11.030  1.00  0.00            
ATOM     72  O17 GCD     1      24.860  24.610   9.730  1.00  0.00            
ATOM     73  H35 GCD     1      24.250  23.920  10.020  1.00  0.00            
ATOM     74  C22 GCD     1      26.400  26.400  10.430  1.00  0.00            
ATOM     75  H36 GCD     1      27.100  26.100   9.640  1.00  0.00            
ATOM     76  O18 GCD     1      27.190  26.930  11.540  1.00  0.00            
ATOM     77  C23 GCD     1      26.290  27.290  12.680  1.00  0.00            
ATOM     78  H37 GCD     1      25.440  27.850  12.270  1.00  0.00            
ATOM     79  C24 GCD     1      26.920  28.100  13.770  1.00  0.00            
ATOM     80  H38 GCD     1      26.210  28.470  14.530  1.00  0.00            
ATOM     81  H39 GCD     1      27.370  28.900  13.180  1.00  0.00            
ATOM     82  O19 GCD     1      28.040  27.470  14.490  1.00  0.00            
ATOM     83  H40 GCD     1      28.620  27.090  13.820  1.00  0.00            
ATOM     84  O20 GCD     1      25.510  27.420  10.070  1.00  0.00            
ATOM     85  C25 GCD     1      25.870  28.090   8.840  1.00  0.00            
ATOM     86  H41 GCD     1      26.950  28.100   8.650  1.00  0.00            
ATOM     87  C26 GCD     1      25.170  27.580   7.590  1.00  0.00            
ATOM     88  H42 GCD     1      24.110  27.720   7.840  1.00  0.00            
ATOM     89  O21 GCD     1      25.370  26.220   7.320  1.00  0.00            
ATOM     90  H43 GCD     1      25.190  25.720   8.130  1.00  0.00            
ATOM     91  C27 GCD     1      25.620  28.430   6.390  1.00  0.00            
ATOM     92  H44 GCD     1      26.700  28.330   6.230  1.00  0.00            
ATOM     93  O22 GCD     1      25.010  28.130   5.130  1.00  0.00            
ATOM     94  H45 GCD     1      25.530  28.510   4.410  1.00  0.00            
ATOM     95  C28 GCD     1      25.380  29.900   6.620  1.00  0.00            
ATOM     96  H46 GCD     1      25.810  30.580   5.880  1.00  0.00            
ATOM     97  O23 GCD     1      26.010  30.300   7.840  1.00  0.00            
ATOM     98  C29 GCD     1      25.620  29.600   9.010  1.00  0.00            
ATOM     99  H47 GCD     1      24.570  29.760   9.290  1.00  0.00            
ATOM    100  C30 GCD     1      26.320  30.140  10.240  1.00  0.00            
ATOM    101  H48 GCD     1      27.410  30.240  10.110  1.00  0.00            
ATOM    102  H49 GCD     1      26.280  29.360  11.010  1.00  0.00            
ATOM    103  O24 GCD     1      25.790  31.410  10.690  1.00  0.00            
ATOM    104  H50 GCD     1      25.750  32.070   9.990  1.00  0.00            
ATOM    105  O25 GCD     1      24.000  30.130   6.720  1.00  0.00            
ATOM    106  C31 GCD     1      23.430  31.040   5.770  1.00  0.00            
ATOM    107  H51 GCD     1      23.960  30.930   4.820  1.00  0.00            
ATOM    108  C32 GCD     1      22.030  30.580   5.520  1.00  0.00            
ATOM    109  H52 GCD     1      21.510  30.420   6.470  1.00  0.00            
ATOM    110  O26 GCD     1      22.130  29.290   4.910  1.00  0.00            
ATOM    111  H53 GCD     1      22.690  28.680   5.420  1.00  0.00            
ATOM    112  C33 GCD     1      21.280  31.490   4.690  1.00  0.00            
ATOM    113  H54 GCD     1      21.750  31.520   3.700  1.00  0.00            
ATOM    114  O27 GCD     1      19.940  31.170   4.450  1.00  0.00            
ATOM    115  H55 GCD     1      19.680  30.400   4.970  1.00  0.00            
ATOM    116  C34 GCD     1      21.300  32.910   5.330  1.00  0.00            
ATOM    117  H56 GCD     1      20.700  33.520   4.650  1.00  0.00            
ATOM    118  O28 GCD     1      22.690  33.370   5.470  1.00  0.00            
ATOM    119  C35 GCD     1      23.540  32.460   6.210  1.00  0.00            
ATOM    120  H57 GCD     1      23.260  32.500   7.270  1.00  0.00            
ATOM    121  C36 GCD     1      24.880  33.150   6.120  1.00  0.00            
ATOM    122  H58 GCD     1      25.210  33.160   5.080  1.00  0.00            
ATOM    123  H59 GCD     1      25.700  32.610   6.610  1.00  0.00            
ATOM    124  O29 GCD     1      24.760  34.460   6.530  1.00  0.00            
ATOM    125  H60 GCD     1      24.090  34.770   5.910  1.00  0.00            
ATOM    126  O30 GCD     1      20.630  32.960   6.550  1.00  0.00            
ATOM    127  C37 GCD     1      19.800  34.170   6.680  1.00  0.00            
ATOM    128  H61 GCD     1      20.050  34.950   5.950  1.00  0.00            
ATOM    129  C38 GCD     1      18.350  33.920   6.470  1.00  0.00            
ATOM    130  H62 GCD     1      18.060  33.090   7.130  1.00  0.00            
ATOM    131  O31 GCD     1      18.200  33.510   5.090  1.00  0.00            
ATOM    132  H63 GCD     1      18.550  32.610   5.020  1.00  0.00            
ATOM    133  C39 GCD     1      17.450  35.080   6.900  1.00  0.00            
ATOM    134  H64 GCD     1      17.670  35.950   6.270  1.00  0.00            
ATOM    135  O32 GCD     1      16.060  34.830   6.850  1.00  0.00            
ATOM    136  H65 GCD     1      15.960  34.010   7.340  1.00  0.00            
ATOM    137  C40 GCD     1      17.790  35.410   8.410  1.00  0.00            
ATOM    138  H66 GCD     1      17.330  36.320   8.790  1.00  0.00            
ATOM    139  O33 GCD     1      19.140  35.720   8.450  1.00  0.00            
ATOM    140  C41 GCD     1      20.010  34.670   8.140  1.00  0.00            
ATOM    141  H67 GCD     1      19.860  33.830   8.830  1.00  0.00            
ATOM    142  C42 GCD     1      21.470  35.070   8.520  1.00  0.00            
ATOM    143  H68 GCD     1      21.850  35.960   7.990  1.00  0.00            
ATOM    144  H69 GCD     1      22.150  34.310   8.100  1.00  0.00            
ATOM    145  O34 GCD     1      21.630  35.140   9.940  1.00  0.00            
ATOM    146  H70 GCD     1      22.580  35.080  10.080  1.00  0.00            
ATOM    147  O35 GCD     1      17.370  34.280   9.230  1.00  0.00            
ATOM    148  C43 GCD     1      16.440  34.620  10.250  1.00  0.00            
ATOM    149  H71 GCD     1      15.800  35.450   9.910  1.00  0.00            
ATOM    150  C44 GCD     1      15.460  33.460  10.310  1.00  0.00            
ATOM    151  H72 GCD     1      16.110  32.590  10.490  1.00  0.00            
ATOM    152  O36 GCD     1      14.780  33.230   9.020  1.00  0.00            
ATOM    153  H73 GCD     1      14.370  32.360   9.100  1.00  0.00            
ATOM    154  C45 GCD     1      14.490  33.680  11.550  1.00  0.00            
ATOM    155  H74 GCD     1      13.790  34.510  11.410  1.00  0.00            
ATOM    156  O37 GCD     1      13.770  32.530  11.710  1.00  0.00            
ATOM    157  H75 GCD     1      14.250  32.040  12.390  1.00  0.00            
ATOM    158  C46 GCD     1      15.290  33.990  12.800  1.00  0.00            
ATOM    159  H76 GCD     1      14.570  34.130  13.610  1.00  0.00            
ATOM    160  O38 GCD     1      16.140  32.830  13.130  1.00  0.00            
ATOM    161  O39 GCD     1      16.090  35.110  12.550  1.00  0.00            
ATOM    162  C47 GCD     1      17.130  34.900  11.600  1.00  0.00            
ATOM    163  H77 GCD     1      17.720  34.070  12.010  1.00  0.00            
ATOM    164  C48 GCD     1      17.940  36.220  11.620  1.00  0.00            
ATOM    165  H78 GCD     1      17.270  37.080  11.470  1.00  0.00            
ATOM    166  H79 GCD     1      18.720  36.190  10.840  1.00  0.00            
ATOM    167  O40 GCD     1      18.670  36.410  12.800  1.00  0.00            
ATOM    168  H80 GCD     1      18.030  36.730  13.440  1.00  0.00            
ATOM    169  Cl1 DK2     2      20.770  27.100   9.320  1.00  0.00            
ATOM    170  C1  DK2     2      21.180  27.820  10.850  1.00  0.00            
ATOM    171  C2  DK2     2      22.400  28.440  11.060  1.00  0.00            
ATOM    172  C3  DK2     2      22.650  29.310  12.160  1.00  0.00            
ATOM    173  C4  DK2     2      21.610  29.610  13.060  1.00  0.00            
ATOM    174  C5  DK2     2      21.840  30.610  14.190  1.00  0.00            
ATOM    175  O1  DK2     2      20.990  31.740  14.090  1.00  0.00            
ATOM    176  C6  DK2     2      21.210  32.490  12.870  1.00  0.00            
ATOM    177  C7  DK2     2      20.780  33.940  13.130  1.00  0.00            
ATOM    178  N1  DK2     2      21.650  34.710  14.030  1.00  0.00            
ATOM    179  C8  DK2     2      22.430  35.810  13.610  1.00  0.00            
ATOM    180  C9  DK2     2      23.110  36.230  14.740  1.00  0.00            
ATOM    181  N2  DK2     2      22.780  35.390  15.770  1.00  0.00            
ATOM    182  C10 DK2     2      21.840  34.540  15.330  1.00  0.00            
ATOM    183  C11 DK2     2      20.370  31.920  11.770  1.00  0.00            
ATOM    184  C12 DK2     2      19.040  31.500  12.010  1.00  0.00            
ATOM    185  C13 DK2     2      18.190  30.990  10.980  1.00  0.00            
ATOM    186  C14 DK2     2      18.710  30.950   9.690  1.00  0.00            
ATOM    187  Cl2 DK2     2      17.600  30.450   8.370  1.00  0.00            
ATOM    188  C15 DK2     2      20.060  31.250   9.450  1.00  0.00            
ATOM    189  C16 DK2     2      20.910  31.700  10.440  1.00  0.00            
ATOM    190  Cl3 DK2     2      22.570  32.040   9.990  1.00  0.00            
ATOM    191  C17 DK2     2      20.380  28.950  12.870  1.00  0.00            
ATOM    192  C18 DK2     2      20.130  28.150  11.720  1.00  0.00            
ATOM    193  H1  DK2     2      23.210  28.280  10.360  1.00  0.00            
ATOM    194  H2  DK2     2      23.660  29.700  12.210  1.00  0.00            
ATOM    195  H3  DK2     2      22.880  30.940  14.030  1.00  0.00            
ATOM    196  H4  DK2     2      21.940  30.200  15.200  1.00  0.00            
ATOM    197  H5  DK2     2      22.270  32.590  12.590  1.00  0.00            
ATOM    198  H6  DK2     2      19.760  34.000  13.540  1.00  0.00            
ATOM    199  H7  DK2     2      20.800  34.470  12.170  1.00  0.00            
ATOM    200  H8  DK2     2      22.420  36.140  12.580  1.00  0.00            
ATOM    201  H9  DK2     2      23.880  36.980  14.820  1.00  0.00            
ATOM    202  H10 DK2     2      21.280  33.900  16.000  1.00  0.00            
ATOM    203  H11 DK2     2      18.630  31.540  13.010  1.00  0.00            
ATOM    204  H12 DK2     2      17.170  30.760  11.260  1.00  0.00            
ATOM    205  H13 DK2     2      20.500  31.330   8.460  1.00  0.00            
ATOM    206  H14 DK2     2      19.590  29.180  13.580  1.00  0.00            
ATOM    207  H15 DK2     2      19.130  27.930  11.360  1.00  0.00            
TER
ENDMDL
MODEL        1
ATOM      1  H1  GCD     1      24.300  25.640  28.570  1.00  0.00            
ATOM      2  O1  GCD     1      23.700  25.770  27.830  1.00  0.00            
ATOM      3  C1  GCD     1      22.840  26.810  28.370  1.00  0.00            
ATOM      4  H2  GCD     1      22.880  26.860  29.460  1.00  0.00            
ATOM      5  H3  GCD     1      23.300  27.700  27.920  1.00  0.00            
ATOM      6  C2  GCD     1      21.410  26.660  27.860  1.00  0.00            
ATOM      7  H4  GCD     1      21.530  26.650  26.770  1.00  0.00            
ATOM      8  C3  GCD     1      20.420  27.830  28.240  1.00  0.00            
ATOM      9  H5  GCD     1      20.330  28.040  29.310  1.00  0.00            
ATOM     10  C4  GCD     1      19.080  27.560  27.520  1.00  0.00            
ATOM     11  H6  GCD     1      19.220  27.430  26.430  1.00  0.00            
ATOM     12  O2  GCD     1      18.230  28.680  27.800  1.00  0.00            
ATOM     13  H7  GCD     1      18.680  29.460  27.450  1.00  0.00            
ATOM     14  C5  GCD     1      18.540  26.240  28.090  1.00  0.00            
ATOM     15  H8  GCD     1      18.460  26.270  29.180  1.00  0.00            
ATOM     16  O3  GCD     1      17.240  25.910  27.640  1.00  0.00            
ATOM     17  H9  GCD     1      17.170  25.860  26.680  1.00  0.00            
ATOM     18  C6  GCD     1      19.550  25.120  27.820  1.00  0.00            
ATOM     19  O4  GCD     1      20.840  25.400  28.340  1.00  0.00            
ATOM     20  H10 GCD     1      19.290  24.180  28.320  1.00  0.00            
ATOM     21  O5  GCD     1      19.680  25.010  26.370  1.00  0.00            
ATOM     22  C7  GCD     1      18.880  24.000  25.660  1.00  0.00            
ATOM     23  H11 GCD     1      18.100  23.660  26.350  1.00  0.00            
ATOM     24  C8  GCD     1      18.320  24.690  24.400  1.00  0.00            
ATOM     25  H12 GCD     1      19.110  25.140  23.790  1.00  0.00            
ATOM     26  O6  GCD     1      17.340  25.660  24.810  1.00  0.00            
ATOM     27  H13 GCD     1      17.170  26.180  24.010  1.00  0.00            
ATOM     28  C9  GCD     1      17.720  23.600  23.580  1.00  0.00            
ATOM     29  H14 GCD     1      16.860  23.240  24.170  1.00  0.00            
ATOM     30  O7  GCD     1      17.090  24.160  22.380  1.00  0.00            
ATOM     31  H15 GCD     1      16.280  24.660  22.480  1.00  0.00            
ATOM     32  C10 GCD     1      18.700  22.510  23.160  1.00  0.00            
ATOM     33  H16 GCD     1      18.130  21.700  22.700  1.00  0.00            
ATOM     34  O8  GCD     1      19.250  22.010  24.300  1.00  0.00            
ATOM     35  C11 GCD     1      19.830  22.900  25.230  1.00  0.00            
ATOM     36  H17 GCD     1      20.720  23.350  24.780  1.00  0.00            
ATOM     37  C12 GCD     1      20.290  22.070  26.380  1.00  0.00            
ATOM     38  H18 GCD     1      20.880  22.790  26.960  1.00  0.00            
ATOM     39  H19 GCD     1      20.960  21.230  26.140  1.00  0.00            
ATOM     40  O9  GCD     1      19.250  21.530  27.150  1.00  0.00            
ATOM     41  H20 GCD     1      18.890  20.880  26.530  1.00  0.00            
ATOM     42  O10 GCD     1      19.690  23.050  22.310  1.00  0.00            
ATOM     43  C13 GCD     1      20.170  22.320  21.210  1.00  0.00            
ATOM     44  H21 GCD     1      19.930  21.270  21.430  1.00  0.00            
ATOM     45  C14 GCD     1      19.490  22.860  19.980  1.00  0.00            
ATOM     46  H22 GCD     1      19.520  23.960  19.980  1.00  0.00            
ATOM     47  O11 GCD     1      18.170  22.550  20.130  1.00  0.00            
ATOM     48  H23 GCD     1      17.890  23.220  20.760  1.00  0.00            
ATOM     49  C15 GCD     1      20.060  22.170  18.730  1.00  0.00            
ATOM     50  H24 GCD     1      19.830  21.100  18.800  1.00  0.00            
ATOM     51  O12 GCD     1      19.470  22.710  17.560  1.00  0.00            
ATOM     52  H25 GCD     1      19.840  23.600  17.530  1.00  0.00            
ATOM     53  C16 GCD     1      21.560  22.360  18.730  1.00  0.00            
ATOM     54  H26 GCD     1      21.970  21.790  17.890  1.00  0.00            
ATOM     55  O13 GCD     1      22.070  21.730  19.910  1.00  0.00            
ATOM     56  C17 GCD     1      21.660  22.490  21.090  1.00  0.00            
ATOM     57  H27 GCD     1      22.010  23.530  21.060  1.00  0.00            
ATOM     58  C18 GCD     1      22.270  21.720  22.260  1.00  0.00            
ATOM     59  H28 GCD     1      22.100  20.650  22.140  1.00  0.00            
ATOM     60  H29 GCD     1      21.870  22.030  23.230  1.00  0.00            
ATOM     61  O14 GCD     1      23.670  22.000  22.290  1.00  0.00            
ATOM     62  H30 GCD     1      24.070  21.590  23.070  1.00  0.00            
ATOM     63  O15 GCD     1      21.980  23.650  18.650  1.00  0.00            
ATOM     64  C19 GCD     1      22.320  24.240  17.340  1.00  0.00            
ATOM     65  H31 GCD     1      22.030  23.540  16.550  1.00  0.00            
ATOM     66  C20 GCD     1      21.530  25.470  17.240  1.00  0.00            
ATOM     67  H32 GCD     1      21.820  26.190  18.020  1.00  0.00            
ATOM     68  O16 GCD     1      20.120  25.310  17.280  1.00  0.00            
ATOM     69  H33 GCD     1      19.760  26.180  17.090  1.00  0.00            
ATOM     70  C21 GCD     1      21.830  26.250  15.950  1.00  0.00            
ATOM     71  H34 GCD     1      21.630  25.590  15.100  1.00  0.00            
ATOM     72  O17 GCD     1      21.020  27.420  15.780  1.00  0.00            
ATOM     73  H35 GCD     1      21.510  28.250  15.860  1.00  0.00            
ATOM     74  C22 GCD     1      23.310  26.510  15.930  1.00  0.00            
ATOM     75  H36 GCD     1      23.480  27.040  14.990  1.00  0.00            
ATOM     76  O18 GCD     1      24.000  25.230  16.030  1.00  0.00            
ATOM     77  C23 GCD     1      23.830  24.540  17.270  1.00  0.00            
ATOM     78  H37 GCD     1      24.120  25.140  18.140  1.00  0.00            
ATOM     79  C24 GCD     1      24.720  23.390  17.280  1.00  0.00            
ATOM     80  H38 GCD     1      24.570  22.820  16.360  1.00  0.00            
ATOM     81  H39 GCD     1      24.660  22.850  18.230  1.00  0.00            
ATOM     82  O19 GCD     1      26.050  23.830  17.260  1.00  0.00            
ATOM     83  H40 GCD     1      26.140  24.390  16.480  1.00  0.00            
ATOM     84  O20 GCD     1      23.700  27.400  16.970  1.00  0.00            
ATOM     85  C25 GCD     1      24.590  28.450  16.620  1.00  0.00            
ATOM     86  H41 GCD     1      24.950  28.340  15.590  1.00  0.00            
ATOM     87  C26 GCD     1      23.820  29.730  16.870  1.00  0.00            
ATOM     88  H42 GCD     1      23.530  29.610  17.920  1.00  0.00            
ATOM     89  O21 GCD     1      22.610  29.740  16.020  1.00  0.00            
ATOM     90  H43 GCD     1      22.380  30.660  15.850  1.00  0.00            
ATOM     91  C27 GCD     1      24.730  30.930  16.650  1.00  0.00            
ATOM     92  H44 GCD     1      24.900  31.020  15.560  1.00  0.00            
ATOM     93  O22 GCD     1      24.020  32.050  17.090  1.00  0.00            
ATOM     94  H45 GCD     1      24.670  32.580  17.570  1.00  0.00            
ATOM     95  C28 GCD     1      26.110  30.810  17.430  1.00  0.00            
ATOM     96  H46 GCD     1      26.820  31.580  17.110  1.00  0.00            
ATOM     97  O23 GCD     1      26.640  29.520  17.150  1.00  0.00            
ATOM     98  C29 GCD     1      25.820  28.410  17.530  1.00  0.00            
ATOM     99  H47 GCD     1      25.610  28.500  18.600  1.00  0.00            
ATOM    100  C30 GCD     1      26.650  27.190  17.310  1.00  0.00            
ATOM    101  H48 GCD     1      27.220  27.190  16.370  1.00  0.00            
ATOM    102  H49 GCD     1      25.950  26.350  17.390  1.00  0.00            
ATOM    103  O24 GCD     1      27.550  27.110  18.410  1.00  0.00            
ATOM    104  H50 GCD     1      28.070  26.310  18.320  1.00  0.00            
ATOM    105  O25 GCD     1      25.920  30.960  18.850  1.00  0.00            
ATOM    106  C31 GCD     1      26.800  31.810  19.560  1.00  0.00            
ATOM    107  H51 GCD     1      27.640  32.030  18.890  1.00  0.00            
ATOM    108  C32 GCD     1      26.050  33.060  20.040  1.00  0.00            
ATOM    109  H52 GCD     1      25.210  32.770  20.680  1.00  0.00            
ATOM    110  O26 GCD     1      25.710  33.770  18.870  1.00  0.00            
ATOM    111  H53 GCD     1      25.120  34.520  19.030  1.00  0.00            
ATOM    112  C33 GCD     1      27.100  33.810  20.910  1.00  0.00            
ATOM    113  H54 GCD     1      28.000  33.960  20.290  1.00  0.00            
ATOM    114  O27 GCD     1      26.630  35.060  21.270  1.00  0.00            
ATOM    115  H55 GCD     1      26.090  35.050  22.070  1.00  0.00            
ATOM    116  C34 GCD     1      27.500  33.000  22.060  1.00  0.00            
ATOM    117  H56 GCD     1      28.260  33.550  22.620  1.00  0.00            
ATOM    118  O28 GCD     1      28.190  31.870  21.540  1.00  0.00            
ATOM    119  C35 GCD     1      27.350  30.990  20.770  1.00  0.00            
ATOM    120  H57 GCD     1      26.490  30.680  21.370  1.00  0.00            
ATOM    121  C36 GCD     1      28.280  29.860  20.500  1.00  0.00            
ATOM    122  H58 GCD     1      27.760  29.200  19.790  1.00  0.00            
ATOM    123  H59 GCD     1      28.430  29.320  21.440  1.00  0.00            
ATOM    124  O29 GCD     1      29.520  30.280  19.960  1.00  0.00            
ATOM    125  H60 GCD     1      29.890  30.820  20.670  1.00  0.00            
ATOM    126  O30 GCD     1      26.380  32.720  22.900  1.00  0.00            
ATOM    127  C37 GCD     1      26.280  33.470  24.090  1.00  0.00            
ATOM    128  H61 GCD     1      27.020  34.280  24.150  1.00  0.00            
ATOM    129  C38 GCD     1      24.820  34.030  24.150  1.00  0.00            
ATOM    130  H62 GCD     1      24.150  33.180  23.970  1.00  0.00            
ATOM    131  O31 GCD     1      24.760  35.160  23.360  1.00  0.00            
ATOM    132  H63 GCD     1      23.850  35.510  23.370  1.00  0.00            
ATOM    133  C39 GCD     1      24.530  34.470  25.590  1.00  0.00            
ATOM    134  H64 GCD     1      25.140  35.360  25.830  1.00  0.00            
ATOM    135  O32 GCD     1      23.240  34.840  25.780  1.00  0.00            
ATOM    136  H65 GCD     1      22.670  34.080  25.610  1.00  0.00            
ATOM    137  C40 GCD     1      24.800  33.300  26.550  1.00  0.00            
ATOM    138  H66 GCD     1      24.630  33.550  27.600  1.00  0.00            
ATOM    139  O33 GCD     1      26.120  32.970  26.410  1.00  0.00            
ATOM    140  C41 GCD     1      26.580  32.500  25.200  1.00  0.00            
ATOM    141  H67 GCD     1      26.170  31.530  24.910  1.00  0.00            
ATOM    142  C42 GCD     1      28.040  32.300  25.440  1.00  0.00            
ATOM    143  H68 GCD     1      28.460  31.730  24.610  1.00  0.00            
ATOM    144  H69 GCD     1      28.150  31.670  26.330  1.00  0.00            
ATOM    145  O34 GCD     1      28.680  33.550  25.640  1.00  0.00            
ATOM    146  H70 GCD     1      28.200  34.230  26.120  1.00  0.00            
ATOM    147  O35 GCD     1      24.050  32.150  26.220  1.00  0.00            
ATOM    148  C43 GCD     1      22.880  32.010  27.090  1.00  0.00            
ATOM    149  H71 GCD     1      22.760  32.920  27.690  1.00  0.00            
ATOM    150  C44 GCD     1      21.560  31.700  26.310  1.00  0.00            
ATOM    151  H72 GCD     1      21.900  30.800  25.770  1.00  0.00            
ATOM    152  O36 GCD     1      21.250  32.690  25.410  1.00  0.00            
ATOM    153  H73 GCD     1      20.290  32.650  25.280  1.00  0.00            
ATOM    154  C45 GCD     1      20.510  31.370  27.380  1.00  0.00            
ATOM    155  H74 GCD     1      20.340  32.290  27.950  1.00  0.00            
ATOM    156  O37 GCD     1      19.250  30.990  26.840  1.00  0.00            
ATOM    157  H75 GCD     1      18.830  31.770  26.460  1.00  0.00            
ATOM    158  C46 GCD     1      20.920  30.230  28.270  1.00  0.00            
ATOM    159  H76 GCD     1      20.170  30.170  29.060  1.00  0.00            
ATOM    160  O38 GCD     1      21.050  28.960  27.560  1.00  0.00            
ATOM    161  O39 GCD     1      22.090  30.630  28.880  1.00  0.00            
ATOM    162  C47 GCD     1      23.200  30.820  28.010  1.00  0.00            
ATOM    163  H77 GCD     1      23.310  29.870  27.480  1.00  0.00            
ATOM    164  C48 GCD     1      24.430  31.090  28.890  1.00  0.00            
ATOM    165  H78 GCD     1      24.490  32.120  29.270  1.00  0.00            
ATOM    166  H79 GCD     1      25.320  30.950  28.270  1.00  0.00            
ATOM    167  O40 GCD     1      24.460  30.170  29.950  1.00  0.00            
ATOM    168  H80 GCD     1      23.700  30.470  30.450  1.00  0.00            
ATOM    169  Cl1 DK2     2      18.420  28.000  18.470  1.00  0.00            
ATOM    170  C1  DK2     2      19.750  27.580  19.600  1.00  0.00            
ATOM    171  C2  DK2     2      20.900  28.290  19.410  1.00  0.00            
ATOM    172  C3  DK2     2      22.030  27.990  20.230  1.00  0.00            
ATOM    173  C4  DK2     2      21.920  27.130  21.270  1.00  0.00            
ATOM    174  C5  DK2     2      23.150  26.800  22.160  1.00  0.00            
ATOM    175  O1  DK2     2      23.770  28.060  22.560  1.00  0.00            
ATOM    176  C6  DK2     2      23.150  28.750  23.690  1.00  0.00            
ATOM    177  C7  DK2     2      23.420  27.940  24.980  1.00  0.00            
ATOM    178  N1  DK2     2      24.770  27.600  25.220  1.00  0.00            
ATOM    179  C8  DK2     2      25.600  28.530  25.760  1.00  0.00            
ATOM    180  C9  DK2     2      26.700  27.840  26.090  1.00  0.00            
ATOM    181  N2  DK2     2      26.620  26.580  25.560  1.00  0.00            
ATOM    182  C10 DK2     2      25.420  26.390  25.060  1.00  0.00            
ATOM    183  C11 DK2     2      21.660  29.160  23.430  1.00  0.00            
ATOM    184  C12 DK2     2      20.600  28.370  23.950  1.00  0.00            
ATOM    185  C13 DK2     2      19.260  28.690  23.690  1.00  0.00            
ATOM    186  C14 DK2     2      18.980  29.770  22.880  1.00  0.00            
ATOM    187  Cl2 DK2     2      17.310  30.260  22.660  1.00  0.00            
ATOM    188  C15 DK2     2      19.990  30.590  22.390  1.00  0.00            
ATOM    189  C16 DK2     2      21.340  30.220  22.590  1.00  0.00            
ATOM    190  Cl3 DK2     2      22.500  31.020  21.700  1.00  0.00            
ATOM    191  C17 DK2     2      20.730  26.370  21.440  1.00  0.00            
ATOM    192  C18 DK2     2      19.570  26.640  20.600  1.00  0.00            
ATOM    193  H1  DK2     2      21.010  28.920  18.540  1.00  0.00            
ATOM    194  H2  DK2     2      23.010  28.470  20.150  1.00  0.00            
ATOM    195  H3  DK2     2      23.890  26.260  21.550  1.00  0.00            
ATOM    196  H4  DK2     2      22.870  26.160  23.000  1.00  0.00            
ATOM    197  H5  DK2     2      23.700  29.700  23.740  1.00  0.00            
ATOM    198  H6  DK2     2      22.800  27.030  24.910  1.00  0.00            
ATOM    199  H7  DK2     2      23.100  28.470  25.880  1.00  0.00            
ATOM    200  H8  DK2     2      25.280  29.550  25.950  1.00  0.00            
ATOM    201  H9  DK2     2      27.640  28.130  26.550  1.00  0.00            
ATOM    202  H10 DK2     2      24.900  25.500  24.750  1.00  0.00            
ATOM    203  H11 DK2     2      20.840  27.510  24.570  1.00  0.00            
ATOM    204  H12 DK2     2      18.440  28.170  24.180  1.00  0.00            
ATOM    205  H13 DK2     2      19.640  31.360  21.720  1.00  0.00            
ATOM    206  H14 DK2     2      20.730  25.620  22.220  1.00  0.00            
ATOM    207  H15 DK2     2      18.620  26.120  20.700  1.00  0.00            
TER
ENDMDL
MODEL        1
ATOM      1  H1  GCD     1      25.190  27.650  26.540  1.00  0.00            
ATOM      2  O1  GCD     1      24.420  27.570  25.960  1.00  0.00            
ATOM      3  C1  GCD     1      23.360  28.290  26.490  1.00  0.00            
ATOM      4  H2  GCD     1      23.220  27.910  27.510  1.00  0.00            
ATOM      5  H3  GCD     1      23.660  29.330  26.670  1.00  0.00            
ATOM      6  C2  GCD     1      22.060  28.200  25.700  1.00  0.00            
ATOM      7  H4  GCD     1      22.260  28.360  24.630  1.00  0.00            
ATOM      8  C3  GCD     1      21.120  29.290  26.210  1.00  0.00            
ATOM      9  H5  GCD     1      21.170  29.220  27.310  1.00  0.00            
ATOM     10  C4  GCD     1      19.670  29.120  25.830  1.00  0.00            
ATOM     11  H6  GCD     1      19.570  29.320  24.760  1.00  0.00            
ATOM     12  O2  GCD     1      18.720  30.020  26.490  1.00  0.00            
ATOM     13  H7  GCD     1      18.770  30.850  26.000  1.00  0.00            
ATOM     14  C5  GCD     1      19.320  27.680  26.090  1.00  0.00            
ATOM     15  H8  GCD     1      19.410  27.400  27.150  1.00  0.00            
ATOM     16  O3  GCD     1      18.010  27.330  25.670  1.00  0.00            
ATOM     17  H9  GCD     1      17.990  27.420  24.720  1.00  0.00            
ATOM     18  C6  GCD     1      20.250  26.700  25.450  1.00  0.00            
ATOM     19  O4  GCD     1      21.560  26.890  25.900  1.00  0.00            
ATOM     20  H10 GCD     1      19.920  25.690  25.680  1.00  0.00            
ATOM     21  O5  GCD     1      20.120  26.910  24.050  1.00  0.00            
ATOM     22  C7  GCD     1      19.310  26.000  23.290  1.00  0.00            
ATOM     23  H11 GCD     1      18.570  25.600  24.000  1.00  0.00            
ATOM     24  C8  GCD     1      18.580  26.690  22.200  1.00  0.00            
ATOM     25  H12 GCD     1      19.220  27.220  21.480  1.00  0.00            
ATOM     26  O6  GCD     1      17.740  27.640  22.770  1.00  0.00            
ATOM     27  H13 GCD     1      17.270  28.160  22.110  1.00  0.00            
ATOM     28  C9  GCD     1      17.820  25.610  21.390  1.00  0.00            
ATOM     29  H14 GCD     1      17.120  25.160  22.110  1.00  0.00            
ATOM     30  O7  GCD     1      17.140  26.130  20.190  1.00  0.00            
ATOM     31  H15 GCD     1      16.560  26.830  20.510  1.00  0.00            
ATOM     32  C10 GCD     1      18.780  24.470  20.960  1.00  0.00            
ATOM     33  H16 GCD     1      18.200  23.680  20.470  1.00  0.00            
ATOM     34  O8  GCD     1      19.450  23.950  22.040  1.00  0.00            
ATOM     35  C11 GCD     1      20.230  24.910  22.770  1.00  0.00            
ATOM     36  H17 GCD     1      20.940  25.280  22.010  1.00  0.00            
ATOM     37  C12 GCD     1      21.070  24.200  23.780  1.00  0.00            
ATOM     38  H18 GCD     1      21.780  24.900  24.240  1.00  0.00            
ATOM     39  H19 GCD     1      21.750  23.440  23.370  1.00  0.00            
ATOM     40  O9  GCD     1      20.300  23.480  24.760  1.00  0.00            
ATOM     41  H20 GCD     1      20.880  23.430  25.530  1.00  0.00            
ATOM     42  O10 GCD     1      19.660  24.980  20.000  1.00  0.00            
ATOM     43  C13 GCD     1      19.880  24.260  18.830  1.00  0.00            
ATOM     44  H21 GCD     1      19.580  23.200  18.910  1.00  0.00            
ATOM     45  C14 GCD     1      19.040  24.900  17.690  1.00  0.00            
ATOM     46  H22 GCD     1      19.140  25.990  17.640  1.00  0.00            
ATOM     47  O11 GCD     1      17.630  24.660  17.800  1.00  0.00            
ATOM     48  H23 GCD     1      17.300  25.100  18.590  1.00  0.00            
ATOM     49  C15 GCD     1      19.540  24.340  16.360  1.00  0.00            
ATOM     50  H24 GCD     1      19.350  23.260  16.340  1.00  0.00            
ATOM     51  O12 GCD     1      18.770  24.930  15.310  1.00  0.00            
ATOM     52  H25 GCD     1      19.240  25.720  15.010  1.00  0.00            
ATOM     53  C16 GCD     1      21.000  24.570  16.200  1.00  0.00            
ATOM     54  H26 GCD     1      21.250  24.250  15.190  1.00  0.00            
ATOM     55  O13 GCD     1      21.700  23.800  17.200  1.00  0.00            
ATOM     56  C17 GCD     1      21.480  24.250  18.570  1.00  0.00            
ATOM     57  H27 GCD     1      21.800  25.280  18.790  1.00  0.00            
ATOM     58  C18 GCD     1      22.370  23.420  19.470  1.00  0.00            
ATOM     59  H28 GCD     1      22.460  22.440  19.000  1.00  0.00            
ATOM     60  H29 GCD     1      21.830  23.270  20.410  1.00  0.00            
ATOM     61  O14 GCD     1      23.710  23.890  19.840  1.00  0.00            
ATOM     62  H30 GCD     1      24.320  23.530  19.190  1.00  0.00            
ATOM     63  O15 GCD     1      21.350  25.940  16.330  1.00  0.00            
ATOM     64  C19 GCD     1      22.050  26.640  15.260  1.00  0.00            
ATOM     65  H31 GCD     1      22.360  25.990  14.430  1.00  0.00            
ATOM     66  C20 GCD     1      21.240  27.850  14.820  1.00  0.00            
ATOM     67  H32 GCD     1      21.120  28.570  15.640  1.00  0.00            
ATOM     68  O16 GCD     1      19.970  27.400  14.330  1.00  0.00            
ATOM     69  H33 GCD     1      19.430  28.170  14.110  1.00  0.00            
ATOM     70  C21 GCD     1      22.050  28.570  13.730  1.00  0.00            
ATOM     71  H34 GCD     1      22.020  27.840  12.900  1.00  0.00            
ATOM     72  O17 GCD     1      21.450  29.730  13.190  1.00  0.00            
ATOM     73  H35 GCD     1      22.010  30.440  13.540  1.00  0.00            
ATOM     74  C22 GCD     1      23.530  28.740  14.130  1.00  0.00            
ATOM     75  H36 GCD     1      24.170  28.980  13.270  1.00  0.00            
ATOM     76  O18 GCD     1      24.110  27.550  14.690  1.00  0.00            
ATOM     77  C23 GCD     1      23.360  27.150  15.820  1.00  0.00            
ATOM     78  H37 GCD     1      23.110  27.910  16.570  1.00  0.00            
ATOM     79  C24 GCD     1      24.160  26.010  16.420  1.00  0.00            
ATOM     80  H38 GCD     1      24.240  25.260  15.620  1.00  0.00            
ATOM     81  H39 GCD     1      23.680  25.700  17.350  1.00  0.00            
ATOM     82  O19 GCD     1      25.350  26.640  16.720  1.00  0.00            
ATOM     83  H40 GCD     1      25.610  26.930  15.840  1.00  0.00            
ATOM     84  O20 GCD     1      23.490  29.790  15.150  1.00  0.00            
ATOM     85  C25 GCD     1      24.070  31.030  14.740  1.00  0.00            
ATOM     86  H41 GCD     1      24.030  31.180  13.650  1.00  0.00            
ATOM     87  C26 GCD     1      23.280  32.190  15.340  1.00  0.00            
ATOM     88  H42 GCD     1      23.010  32.040  16.400  1.00  0.00            
ATOM     89  O21 GCD     1      22.010  32.260  14.610  1.00  0.00            
ATOM     90  H43 GCD     1      21.640  33.060  15.010  1.00  0.00            
ATOM     91  C27 GCD     1      23.930  33.520  15.140  1.00  0.00            
ATOM     92  H44 GCD     1      24.020  33.640  14.050  1.00  0.00            
ATOM     93  O22 GCD     1      23.300  34.660  15.750  1.00  0.00            
ATOM     94  H45 GCD     1      23.420  34.580  16.700  1.00  0.00            
ATOM     95  C28 GCD     1      25.370  33.430  15.730  1.00  0.00            
ATOM     96  H46 GCD     1      25.910  34.340  15.450  1.00  0.00            
ATOM     97  O23 GCD     1      26.090  32.380  15.080  1.00  0.00            
ATOM     98  C29 GCD     1      25.490  31.070  15.370  1.00  0.00            
ATOM     99  H47 GCD     1      25.400  30.820  16.440  1.00  0.00            
ATOM    100  C30 GCD     1      26.470  30.050  14.800  1.00  0.00            
ATOM    101  H48 GCD     1      26.550  30.190  13.710  1.00  0.00            
ATOM    102  H49 GCD     1      26.190  29.020  15.030  1.00  0.00            
ATOM    103  O24 GCD     1      27.770  30.270  15.370  1.00  0.00            
ATOM    104  H50 GCD     1      27.810  31.210  15.580  1.00  0.00            
ATOM    105  O25 GCD     1      25.390  33.140  17.140  1.00  0.00            
ATOM    106  C31 GCD     1      26.460  33.750  17.810  1.00  0.00            
ATOM    107  H51 GCD     1      27.320  33.830  17.130  1.00  0.00            
ATOM    108  C32 GCD     1      26.010  35.110  18.300  1.00  0.00            
ATOM    109  H52 GCD     1      24.990  34.930  18.650  1.00  0.00            
ATOM    110  O26 GCD     1      25.870  36.090  17.220  1.00  0.00            
ATOM    111  H53 GCD     1      25.290  36.780  17.580  1.00  0.00            
ATOM    112  C33 GCD     1      27.010  35.700  19.310  1.00  0.00            
ATOM    113  H54 GCD     1      27.950  35.910  18.790  1.00  0.00            
ATOM    114  O27 GCD     1      26.470  36.890  19.790  1.00  0.00            
ATOM    115  H55 GCD     1      25.700  36.700  20.340  1.00  0.00            
ATOM    116  C34 GCD     1      27.380  34.770  20.400  1.00  0.00            
ATOM    117  H56 GCD     1      28.230  35.100  21.000  1.00  0.00            
ATOM    118  O28 GCD     1      27.760  33.450  19.860  1.00  0.00            
ATOM    119  C35 GCD     1      26.840  32.830  19.020  1.00  0.00            
ATOM    120  H57 GCD     1      25.920  32.690  19.620  1.00  0.00            
ATOM    121  C36 GCD     1      27.400  31.470  18.640  1.00  0.00            
ATOM    122  H58 GCD     1      26.700  30.910  18.000  1.00  0.00            
ATOM    123  H59 GCD     1      27.590  30.860  19.530  1.00  0.00            
ATOM    124  O29 GCD     1      28.600  31.630  17.830  1.00  0.00            
ATOM    125  H60 GCD     1      29.250  31.860  18.500  1.00  0.00            
ATOM    126  O30 GCD     1      26.250  34.560  21.220  1.00  0.00            
ATOM    127  C37 GCD     1      26.270  35.100  22.570  1.00  0.00            
ATOM    128  H61 GCD     1      27.070  35.840  22.700  1.00  0.00            
ATOM    129  C38 GCD     1      24.910  35.740  22.910  1.00  0.00            
ATOM    130  H62 GCD     1      24.160  34.980  22.650  1.00  0.00            
ATOM    131  O31 GCD     1      24.730  36.930  22.070  1.00  0.00            
ATOM    132  H63 GCD     1      24.150  37.420  22.670  1.00  0.00            
ATOM    133  C39 GCD     1      24.830  36.130  24.360  1.00  0.00            
ATOM    134  H64 GCD     1      25.670  36.830  24.340  1.00  0.00            
ATOM    135  O32 GCD     1      23.650  36.790  24.660  1.00  0.00            
ATOM    136  H65 GCD     1      22.910  36.200  24.470  1.00  0.00            
ATOM    137  C40 GCD     1      25.230  34.920  25.190  1.00  0.00            
ATOM    138  H66 GCD     1      25.120  35.180  26.250  1.00  0.00            
ATOM    139  O33 GCD     1      26.490  34.520  24.870  1.00  0.00            
ATOM    140  C41 GCD     1      26.700  33.990  23.550  1.00  0.00            
ATOM    141  H67 GCD     1      26.140  33.070  23.350  1.00  0.00            
ATOM    142  C42 GCD     1      28.140  33.580  23.420  1.00  0.00            
ATOM    143  H68 GCD     1      28.190  32.850  22.600  1.00  0.00            
ATOM    144  H69 GCD     1      28.380  33.010  24.330  1.00  0.00            
ATOM    145  O34 GCD     1      29.080  34.690  23.280  1.00  0.00            
ATOM    146  H70 GCD     1      28.890  35.410  23.890  1.00  0.00            
ATOM    147  O35 GCD     1      24.280  33.870  24.980  1.00  0.00            
ATOM    148  C43 GCD     1      23.380  33.490  25.990  1.00  0.00            
ATOM    149  H71 GCD     1      23.390  34.240  26.790  1.00  0.00            
ATOM    150  C44 GCD     1      22.020  33.420  25.320  1.00  0.00            
ATOM    151  H72 GCD     1      22.020  32.790  24.420  1.00  0.00            
ATOM    152  O36 GCD     1      21.650  34.720  24.990  1.00  0.00            
ATOM    153  H73 GCD     1      20.720  34.810  24.760  1.00  0.00            
ATOM    154  C45 GCD     1      20.920  32.830  26.170  1.00  0.00            
ATOM    155  H74 GCD     1      20.680  33.460  27.040  1.00  0.00            
ATOM    156  O37 GCD     1      19.720  32.550  25.440  1.00  0.00            
ATOM    157  H75 GCD     1      19.460  33.290  24.890  1.00  0.00            
ATOM    158  C46 GCD     1      21.440  31.580  26.780  1.00  0.00            
ATOM    159  H76 GCD     1      20.740  31.160  27.500  1.00  0.00            
ATOM    160  O38 GCD     1      21.730  30.590  25.830  1.00  0.00            
ATOM    161  O39 GCD     1      22.670  31.820  27.410  1.00  0.00            
ATOM    162  C47 GCD     1      23.810  32.190  26.530  1.00  0.00            
ATOM    163  H77 GCD     1      23.830  31.490  25.680  1.00  0.00            
ATOM    164  C48 GCD     1      25.120  32.270  27.240  1.00  0.00            
ATOM    165  H78 GCD     1      25.080  32.970  28.090  1.00  0.00            
ATOM    166  H79 GCD     1      25.900  32.660  26.580  1.00  0.00            
ATOM    167  O40 GCD     1      25.510  30.920  27.680  1.00  0.00            
ATOM    168  H80 GCD     1      24.830  30.480  28.200  1.00  0.00            
ATOM    169  Cl1 DK2     2      18.930  29.580  17.420  1.00  0.00            
ATOM    170  C1  DK2     2      20.570  29.360  18.100  1.00  0.00            
ATOM    171  C2  DK2     2      21.420  30.430  18.050  1.00  0.00            
ATOM    172  C3  DK2     2      22.710  30.270  18.550  1.00  0.00            
ATOM    173  C4  DK2     2      23.140  29.130  19.200  1.00  0.00            
ATOM    174  C5  DK2     2      24.540  28.950  19.800  1.00  0.00            
ATOM    175  O1  DK2     2      25.110  30.210  20.420  1.00  0.00            
ATOM    176  C6  DK2     2      24.640  30.620  21.760  1.00  0.00            
ATOM    177  C7  DK2     2      25.220  29.680  22.790  1.00  0.00            
ATOM    178  N1  DK2     2      26.650  29.880  22.990  1.00  0.00            
ATOM    179  C8  DK2     2      27.260  30.290  24.090  1.00  0.00            
ATOM    180  C9  DK2     2      28.620  30.160  23.840  1.00  0.00            
ATOM    181  N2  DK2     2      28.840  29.780  22.560  1.00  0.00            
ATOM    182  C10 DK2     2      27.650  29.700  22.030  1.00  0.00            
ATOM    183  C11 DK2     2      23.050  30.680  21.780  1.00  0.00            
ATOM    184  C12 DK2     2      22.270  29.560  22.190  1.00  0.00            
ATOM    185  C13 DK2     2      20.860  29.670  22.220  1.00  0.00            
ATOM    186  C14 DK2     2      20.270  30.880  21.860  1.00  0.00            
ATOM    187  Cl2 DK2     2      18.570  31.160  22.040  1.00  0.00            
ATOM    188  C15 DK2     2      21.000  31.980  21.360  1.00  0.00            
ATOM    189  C16 DK2     2      22.410  31.850  21.280  1.00  0.00            
ATOM    190  Cl3 DK2     2      23.310  33.170  20.660  1.00  0.00            
ATOM    191  C17 DK2     2      22.230  28.010  19.230  1.00  0.00            
ATOM    192  C18 DK2     2      20.920  28.170  18.780  1.00  0.00            
ATOM    193  H1  DK2     2      21.180  31.440  17.730  1.00  0.00            
ATOM    194  H2  DK2     2      23.400  31.100  18.480  1.00  0.00            
ATOM    195  H3  DK2     2      25.190  28.670  18.970  1.00  0.00            
ATOM    196  H4  DK2     2      24.490  28.080  20.450  1.00  0.00            
ATOM    197  H5  DK2     2      25.050  31.610  22.020  1.00  0.00            
ATOM    198  H6  DK2     2      25.080  28.680  22.360  1.00  0.00            
ATOM    199  H7  DK2     2      24.740  29.670  23.780  1.00  0.00            
ATOM    200  H8  DK2     2      26.790  30.550  25.030  1.00  0.00            
ATOM    201  H9  DK2     2      29.460  30.340  24.500  1.00  0.00            
ATOM    202  H10 DK2     2      27.400  29.480  21.000  1.00  0.00            
ATOM    203  H11 DK2     2      22.640  28.610  22.570  1.00  0.00            
ATOM    204  H12 DK2     2      20.220  28.840  22.510  1.00  0.00            
ATOM    205  H13 DK2     2      20.390  32.870  21.200  1.00  0.00            
ATOM    206  H14 DK2     2      22.550  27.090  19.690  1.00  0.00            
ATOM    207  H15 DK2     2      20.200  27.360  18.770  1.00  0.00            
TER
ENDMDL
MODEL        1
ATOM      1  H1  GCD     1      22.800  34.340  16.000  1.00  0.00            
ATOM      2  O1  GCD     1      23.080  34.000  15.140  1.00  0.00            
ATOM      3  C1  GCD     1      22.830  32.570  15.410  1.00  0.00            
ATOM      4  H2  GCD     1      22.890  32.020  14.460  1.00  0.00            
ATOM      5  H3  GCD     1      23.580  32.170  16.100  1.00  0.00            
ATOM      6  C2  GCD     1      21.440  32.240  16.050  1.00  0.00            
ATOM      7  H4  GCD     1      21.520  31.170  16.280  1.00  0.00            
ATOM      8  C3  GCD     1      20.240  32.280  15.130  1.00  0.00            
ATOM      9  H5  GCD     1      20.010  33.270  14.730  1.00  0.00            
ATOM     10  C4  GCD     1      19.030  31.760  15.900  1.00  0.00            
ATOM     11  H6  GCD     1      19.290  30.740  16.200  1.00  0.00            
ATOM     12  O2  GCD     1      17.840  31.760  15.110  1.00  0.00            
ATOM     13  H7  GCD     1      17.350  31.070  15.560  1.00  0.00            
ATOM     14  C5  GCD     1      18.780  32.540  17.240  1.00  0.00            
ATOM     15  H8  GCD     1      18.470  33.510  16.840  1.00  0.00            
ATOM     16  O3  GCD     1      17.710  31.910  17.960  1.00  0.00            
ATOM     17  H9  GCD     1      16.910  32.290  17.580  1.00  0.00            
ATOM     18  C6  GCD     1      20.060  32.750  18.040  1.00  0.00            
ATOM     19  O4  GCD     1      21.190  33.050  17.220  1.00  0.00            
ATOM     20  H10 GCD     1      19.970  33.600  18.720  1.00  0.00            
ATOM     21  O5  GCD     1      20.310  31.520  18.780  1.00  0.00            
ATOM     22  C7  GCD     1      20.460  31.580  20.180  1.00  0.00            
ATOM     23  H11 GCD     1      20.140  32.540  20.610  1.00  0.00            
ATOM     24  C8  GCD     1      19.560  30.430  20.770  1.00  0.00            
ATOM     25  H12 GCD     1      19.810  29.480  20.270  1.00  0.00            
ATOM     26  O6  GCD     1      18.180  30.720  20.520  1.00  0.00            
ATOM     27  H13 GCD     1      18.080  31.020  19.610  1.00  0.00            
ATOM     28  C9  GCD     1      19.830  30.370  22.330  1.00  0.00            
ATOM     29  H14 GCD     1      19.600  31.330  22.800  1.00  0.00            
ATOM     30  O7  GCD     1      18.980  29.430  22.890  1.00  0.00            
ATOM     31  H15 GCD     1      18.070  29.720  22.760  1.00  0.00            
ATOM     32  C10 GCD     1      21.270  30.050  22.610  1.00  0.00            
ATOM     33  H16 GCD     1      21.470  29.940  23.680  1.00  0.00            
ATOM     34  O8  GCD     1      22.020  31.170  21.990  1.00  0.00            
ATOM     35  C11 GCD     1      21.910  31.370  20.580  1.00  0.00            
ATOM     36  H17 GCD     1      22.230  30.410  20.170  1.00  0.00            
ATOM     37  C12 GCD     1      22.880  32.500  20.240  1.00  0.00            
ATOM     38  H18 GCD     1      22.520  33.510  20.480  1.00  0.00            
ATOM     39  H19 GCD     1      22.870  32.540  19.140  1.00  0.00            
ATOM     40  O9  GCD     1      24.180  32.300  20.650  1.00  0.00            
ATOM     41  H20 GCD     1      24.540  33.200  20.700  1.00  0.00            
ATOM     42  O10 GCD     1      21.570  28.840  21.900  1.00  0.00            
ATOM     43  C13 GCD     1      22.230  27.790  22.670  1.00  0.00            
ATOM     44  H21 GCD     1      22.690  28.230  23.570  1.00  0.00            
ATOM     45  C14 GCD     1      21.240  26.740  23.140  1.00  0.00            
ATOM     46  H22 GCD     1      20.690  26.370  22.260  1.00  0.00            
ATOM     47  O11 GCD     1      20.320  27.370  24.050  1.00  0.00            
ATOM     48  H23 GCD     1      19.980  28.070  23.490  1.00  0.00            
ATOM     49  C15 GCD     1      22.010  25.640  23.890  1.00  0.00            
ATOM     50  H24 GCD     1      22.650  25.990  24.710  1.00  0.00            
ATOM     51  O12 GCD     1      21.160  24.670  24.450  1.00  0.00            
ATOM     52  H25 GCD     1      20.480  25.270  24.770  1.00  0.00            
ATOM     53  C16 GCD     1      22.990  24.990  22.940  1.00  0.00            
ATOM     54  H26 GCD     1      23.650  24.330  23.500  1.00  0.00            
ATOM     55  O13 GCD     1      23.920  26.010  22.340  1.00  0.00            
ATOM     56  C17 GCD     1      23.290  27.160  21.730  1.00  0.00            
ATOM     57  H27 GCD     1      22.830  26.910  20.770  1.00  0.00            
ATOM     58  C18 GCD     1      24.430  28.110  21.440  1.00  0.00            
ATOM     59  H28 GCD     1      25.030  28.170  22.350  1.00  0.00            
ATOM     60  H29 GCD     1      24.120  29.130  21.180  1.00  0.00            
ATOM     61  O14 GCD     1      25.330  27.610  20.420  1.00  0.00            
ATOM     62  H30 GCD     1      26.230  27.650  20.770  1.00  0.00            
ATOM     63  O15 GCD     1      22.400  24.270  21.850  1.00  0.00            
ATOM     64  C19 GCD     1      22.210  22.870  22.190  1.00  0.00            
ATOM     65  H31 GCD     1      22.310  22.590  23.250  1.00  0.00            
ATOM     66  C20 GCD     1      20.710  22.530  21.780  1.00  0.00            
ATOM     67  H32 GCD     1      20.630  22.980  20.780  1.00  0.00            
ATOM     68  O16 GCD     1      19.730  23.130  22.600  1.00  0.00            
ATOM     69  H33 GCD     1      20.170  23.750  23.190  1.00  0.00            
ATOM     70  C21 GCD     1      20.430  21.000  21.700  1.00  0.00            
ATOM     71  H34 GCD     1      20.520  20.560  22.700  1.00  0.00            
ATOM     72  O17 GCD     1      19.100  20.680  21.230  1.00  0.00            
ATOM     73  H35 GCD     1      18.540  21.070  21.900  1.00  0.00            
ATOM     74  C22 GCD     1      21.550  20.380  20.850  1.00  0.00            
ATOM     75  H36 GCD     1      21.460  19.300  20.770  1.00  0.00            
ATOM     76  O18 GCD     1      22.790  20.640  21.360  1.00  0.00            
ATOM     77  C23 GCD     1      23.130  22.020  21.310  1.00  0.00            
ATOM     78  H37 GCD     1      23.100  22.330  20.250  1.00  0.00            
ATOM     79  C24 GCD     1      24.600  22.240  21.650  1.00  0.00            
ATOM     80  H38 GCD     1      24.710  23.320  21.490  1.00  0.00            
ATOM     81  H39 GCD     1      25.240  21.660  20.970  1.00  0.00            
ATOM     82  O19 GCD     1      24.940  21.880  23.030  1.00  0.00            
ATOM     83  H40 GCD     1      25.590  22.520  23.350  1.00  0.00            
ATOM     84  O20 GCD     1      21.500  20.950  19.550  1.00  0.00            
ATOM     85  C25 GCD     1      21.470  20.060  18.470  1.00  0.00            
ATOM     86  H41 GCD     1      21.430  19.020  18.830  1.00  0.00            
ATOM     87  C26 GCD     1      20.130  20.270  17.770  1.00  0.00            
ATOM     88  H42 GCD     1      19.920  21.340  17.720  1.00  0.00            
ATOM     89  O21 GCD     1      19.120  19.740  18.580  1.00  0.00            
ATOM     90  H43 GCD     1      19.210  20.200  19.430  1.00  0.00            
ATOM     91  C27 GCD     1      20.040  19.640  16.380  1.00  0.00            
ATOM     92  H44 GCD     1      19.920  18.590  16.660  1.00  0.00            
ATOM     93  O22 GCD     1      18.750  20.080  15.680  1.00  0.00            
ATOM     94  H45 GCD     1      18.040  19.950  16.320  1.00  0.00            
ATOM     95  C28 GCD     1      21.300  19.920  15.500  1.00  0.00            
ATOM     96  H46 GCD     1      21.350  19.190  14.690  1.00  0.00            
ATOM     97  O23 GCD     1      22.450  19.640  16.290  1.00  0.00            
ATOM     98  C29 GCD     1      22.640  20.300  17.510  1.00  0.00            
ATOM     99  H47 GCD     1      22.670  21.370  17.260  1.00  0.00            
ATOM    100  C30 GCD     1      23.890  19.940  18.220  1.00  0.00            
ATOM    101  H48 GCD     1      24.010  18.850  18.150  1.00  0.00            
ATOM    102  H49 GCD     1      23.820  20.180  19.290  1.00  0.00            
ATOM    103  O24 GCD     1      24.960  20.570  17.640  1.00  0.00            
ATOM    104  H50 GCD     1      24.790  21.520  17.690  1.00  0.00            
ATOM    105  O25 GCD     1      21.290  21.230  14.990  1.00  0.00            
ATOM    106  C31 GCD     1      21.800  21.280  13.680  1.00  0.00            
ATOM    107  H51 GCD     1      22.380  20.440  13.270  1.00  0.00            
ATOM    108  C32 GCD     1      20.560  21.610  12.800  1.00  0.00            
ATOM    109  H52 GCD     1      20.110  22.590  13.010  1.00  0.00            
ATOM    110  O26 GCD     1      19.590  20.590  12.850  1.00  0.00            
ATOM    111  H53 GCD     1      19.440  20.520  13.800  1.00  0.00            
ATOM    112  C33 GCD     1      21.010  21.740  11.390  1.00  0.00            
ATOM    113  H54 GCD     1      21.550  20.810  11.180  1.00  0.00            
ATOM    114  O27 GCD     1      19.980  21.970  10.400  1.00  0.00            
ATOM    115  H55 GCD     1      19.910  22.900  10.150  1.00  0.00            
ATOM    116  C34 GCD     1      22.080  22.850  11.180  1.00  0.00            
ATOM    117  H56 GCD     1      22.520  22.870  10.180  1.00  0.00            
ATOM    118  O28 GCD     1      23.120  22.710  12.140  1.00  0.00            
ATOM    119  C35 GCD     1      22.710  22.520  13.570  1.00  0.00            
ATOM    120  H57 GCD     1      22.230  23.420  13.980  1.00  0.00            
ATOM    121  C36 GCD     1      23.970  22.280  14.320  1.00  0.00            
ATOM    122  H58 GCD     1      24.530  21.530  13.740  1.00  0.00            
ATOM    123  H59 GCD     1      23.740  21.800  15.280  1.00  0.00            
ATOM    124  O29 GCD     1      24.720  23.500  14.660  1.00  0.00            
ATOM    125  H60 GCD     1      25.180  23.680  13.840  1.00  0.00            
ATOM    126  O30 GCD     1      21.550  24.120  11.420  1.00  0.00            
ATOM    127  C37 GCD     1      21.470  25.000  10.280  1.00  0.00            
ATOM    128  H61 GCD     1      21.730  24.450   9.370  1.00  0.00            
ATOM    129  C38 GCD     1      20.070  25.520  10.100  1.00  0.00            
ATOM    130  H62 GCD     1      19.620  25.870  11.040  1.00  0.00            
ATOM    131  O31 GCD     1      19.240  24.460   9.610  1.00  0.00            
ATOM    132  H63 GCD     1      18.310  24.570   9.840  1.00  0.00            
ATOM    133  C39 GCD     1      20.030  26.730   9.230  1.00  0.00            
ATOM    134  H64 GCD     1      20.310  26.290   8.270  1.00  0.00            
ATOM    135  O32 GCD     1      18.700  27.360   9.260  1.00  0.00            
ATOM    136  H65 GCD     1      18.140  26.750   8.760  1.00  0.00            
ATOM    137  C40 GCD     1      21.080  27.800   9.600  1.00  0.00            
ATOM    138  H66 GCD     1      21.050  28.610   8.860  1.00  0.00            
ATOM    139  O33 GCD     1      22.280  27.130   9.440  1.00  0.00            
ATOM    140  C41 GCD     1      22.540  26.100  10.470  1.00  0.00            
ATOM    141  H67 GCD     1      22.520  26.530  11.480  1.00  0.00            
ATOM    142  C42 GCD     1      23.950  25.520  10.230  1.00  0.00            
ATOM    143  H68 GCD     1      24.050  25.080   9.230  1.00  0.00            
ATOM    144  H69 GCD     1      24.230  24.700  10.910  1.00  0.00            
ATOM    145  O34 GCD     1      24.960  26.480  10.380  1.00  0.00            
ATOM    146  H70 GCD     1      24.730  27.180   9.760  1.00  0.00            
ATOM    147  O35 GCD     1      20.750  28.240  10.920  1.00  0.00            
ATOM    148  C43 GCD     1      20.810  29.590  11.070  1.00  0.00            
ATOM    149  H71 GCD     1      21.040  30.130  10.150  1.00  0.00            
ATOM    150  C44 GCD     1      19.460  30.090  11.570  1.00  0.00            
ATOM    151  H72 GCD     1      19.310  29.610  12.540  1.00  0.00            
ATOM    152  O36 GCD     1      18.480  29.740  10.610  1.00  0.00            
ATOM    153  H73 GCD     1      18.650  28.840  10.310  1.00  0.00            
ATOM    154  C45 GCD     1      19.540  31.620  11.820  1.00  0.00            
ATOM    155  H74 GCD     1      19.680  32.190  10.890  1.00  0.00            
ATOM    156  O37 GCD     1      18.240  32.110  12.360  1.00  0.00            
ATOM    157  H75 GCD     1      18.260  31.820  13.280  1.00  0.00            
ATOM    158  C46 GCD     1      20.720  31.900  12.800  1.00  0.00            
ATOM    159  H76 GCD     1      20.820  32.960  13.090  1.00  0.00            
ATOM    160  O38 GCD     1      20.470  31.340  14.080  1.00  0.00            
ATOM    161  O39 GCD     1      21.940  31.310  12.280  1.00  0.00            
ATOM    162  C47 GCD     1      21.890  29.870  12.050  1.00  0.00            
ATOM    163  H77 GCD     1      21.750  29.370  13.020  1.00  0.00            
ATOM    164  C48 GCD     1      23.320  29.540  11.550  1.00  0.00            
ATOM    165  H78 GCD     1      23.590  30.220  10.730  1.00  0.00            
ATOM    166  H79 GCD     1      23.370  28.480  11.280  1.00  0.00            
ATOM    167  O40 GCD     1      24.230  29.550  12.670  1.00  0.00            
ATOM    168  H80 GCD     1      24.460  30.480  12.800  1.00  0.00            
ATOM    169  Cl1 DK2     2      16.680  23.730  15.260  1.00  0.00            
ATOM    170  C1  DK2     2      18.050  24.140  16.320  1.00  0.00            
ATOM    171  C2  DK2     2      17.840  24.780  17.570  1.00  0.00            
ATOM    172  C3  DK2     2      18.930  25.100  18.330  1.00  0.00            
ATOM    173  C4  DK2     2      20.260  24.870  17.880  1.00  0.00            
ATOM    174  C5  DK2     2      21.490  25.230  18.670  1.00  0.00            
ATOM    175  O1  DK2     2      21.750  26.660  18.700  1.00  0.00            
ATOM    176  C6  DK2     2      22.480  27.300  17.590  1.00  0.00            
ATOM    177  C7  DK2     2      22.840  28.740  18.090  1.00  0.00            
ATOM    178  N1  DK2     2      23.990  29.300  17.450  1.00  0.00            
ATOM    179  C8  DK2     2      24.190  29.570  16.150  1.00  0.00            
ATOM    180  C9  DK2     2      25.490  29.920  15.960  1.00  0.00            
ATOM    181  N2  DK2     2      26.120  30.050  17.150  1.00  0.00            
ATOM    182  C10 DK2     2      25.150  29.750  18.040  1.00  0.00            
ATOM    183  C11 DK2     2      21.580  27.370  16.440  1.00  0.00            
ATOM    184  C12 DK2     2      20.270  27.800  16.590  1.00  0.00            
ATOM    185  C13 DK2     2      19.260  27.620  15.540  1.00  0.00            
ATOM    186  C14 DK2     2      19.560  27.020  14.340  1.00  0.00            
ATOM    187  Cl2 DK2     2      18.300  26.760  13.170  1.00  0.00            
ATOM    188  C15 DK2     2      20.890  26.690  14.090  1.00  0.00            
ATOM    189  C16 DK2     2      21.890  27.000  15.060  1.00  0.00            
ATOM    190  Cl3 DK2     2      23.540  26.530  14.670  1.00  0.00            
ATOM    191  C17 DK2     2      20.470  24.170  16.650  1.00  0.00            
ATOM    192  C18 DK2     2      19.380  23.940  15.860  1.00  0.00            
ATOM    193  H1  DK2     2      16.830  25.010  17.880  1.00  0.00            
ATOM    194  H2  DK2     2      18.760  25.700  19.220  1.00  0.00            
ATOM    195  H3  DK2     2      22.390  24.700  18.340  1.00  0.00            
ATOM    196  H4  DK2     2      21.300  24.860  19.690  1.00  0.00            
ATOM    197  H5  DK2     2      23.430  26.760  17.440  1.00  0.00            
ATOM    198  H6  DK2     2      23.020  28.660  19.170  1.00  0.00            
ATOM    199  H7  DK2     2      21.950  29.380  18.080  1.00  0.00            
ATOM    200  H8  DK2     2      23.470  29.460  15.350  1.00  0.00            
ATOM    201  H9  DK2     2      26.060  29.970  15.040  1.00  0.00            
ATOM    202  H10 DK2     2      25.250  29.770  19.120  1.00  0.00            
ATOM    203  H11 DK2     2      19.950  28.140  17.580  1.00  0.00            
ATOM    204  H12 DK2     2      18.220  27.820  15.810  1.00  0.00            
ATOM    205  H13 DK2     2      21.140  26.240  13.130  1.00  0.00            
ATOM    206  H14 DK2     2      21.460  24.200  16.210  1.00  0.00            
ATOM    207  H15 DK2     2      19.470  23.460  14.890  1.00  0.00            
TER
ENDMDL
MODEL        1
ATOM      1  H1  GCD     1      20.840  34.010  16.020  1.00  0.00            
ATOM      2  O1  GCD     1      20.930  34.820  15.500  1.00  0.00            
ATOM      3  C1  GCD     1      19.690  35.520  15.580  1.00  0.00            
ATOM      4  H2  GCD     1      19.510  35.840  16.610  1.00  0.00            
ATOM      5  H3  GCD     1      19.760  36.380  14.900  1.00  0.00            
ATOM      6  C2  GCD     1      18.570  34.650  15.150  1.00  0.00            
ATOM      7  H4  GCD     1      18.510  34.640  14.050  1.00  0.00            
ATOM      8  C3  GCD     1      17.180  35.330  15.520  1.00  0.00            
ATOM      9  H5  GCD     1      17.170  35.490  16.600  1.00  0.00            
ATOM     10  C4  GCD     1      16.030  34.360  15.210  1.00  0.00            
ATOM     11  H6  GCD     1      15.920  34.200  14.130  1.00  0.00            
ATOM     12  O2  GCD     1      14.840  35.010  15.700  1.00  0.00            
ATOM     13  H7  GCD     1      14.170  34.490  15.240  1.00  0.00            
ATOM     14  C5  GCD     1      16.160  33.010  15.930  1.00  0.00            
ATOM     15  H8  GCD     1      16.010  33.120  17.010  1.00  0.00            
ATOM     16  O3  GCD     1      15.220  32.080  15.410  1.00  0.00            
ATOM     17  H9  GCD     1      15.470  31.690  14.560  1.00  0.00            
ATOM     18  C6  GCD     1      17.600  32.500  15.550  1.00  0.00            
ATOM     19  O4  GCD     1      18.600  33.470  15.870  1.00  0.00            
ATOM     20  H10 GCD     1      17.890  31.700  16.230  1.00  0.00            
ATOM     21  O5  GCD     1      17.660  32.120  14.180  1.00  0.00            
ATOM     22  C7  GCD     1      17.740  30.810  13.800  1.00  0.00            
ATOM     23  H11 GCD     1      17.620  30.030  14.570  1.00  0.00            
ATOM     24  C8  GCD     1      16.750  30.720  12.620  1.00  0.00            
ATOM     25  H12 GCD     1      16.950  31.500  11.870  1.00  0.00            
ATOM     26  O6  GCD     1      15.440  30.970  13.040  1.00  0.00            
ATOM     27  H13 GCD     1      14.830  30.700  12.340  1.00  0.00            
ATOM     28  C9  GCD     1      16.820  29.350  11.940  1.00  0.00            
ATOM     29  H14 GCD     1      16.500  28.620  12.700  1.00  0.00            
ATOM     30  O7  GCD     1      15.980  29.270  10.800  1.00  0.00            
ATOM     31  H15 GCD     1      15.070  29.470  11.030  1.00  0.00            
ATOM     32  C10 GCD     1      18.350  29.110  11.620  1.00  0.00            
ATOM     33  H16 GCD     1      18.520  28.150  11.130  1.00  0.00            
ATOM     34  O8  GCD     1      19.170  29.300  12.720  1.00  0.00            
ATOM     35  C11 GCD     1      19.120  30.650  13.260  1.00  0.00            
ATOM     36  H17 GCD     1      19.230  31.340  12.420  1.00  0.00            
ATOM     37  C12 GCD     1      20.200  30.780  14.330  1.00  0.00            
ATOM     38  H18 GCD     1      20.310  31.870  14.430  1.00  0.00            
ATOM     39  H19 GCD     1      21.110  30.380  13.870  1.00  0.00            
ATOM     40  O9  GCD     1      20.020  30.130  15.660  1.00  0.00            
ATOM     41  H20 GCD     1      20.250  29.210  15.470  1.00  0.00            
ATOM     42  O10 GCD     1      18.850  29.920  10.530  1.00  0.00            
ATOM     43  C13 GCD     1      19.470  29.240   9.480  1.00  0.00            
ATOM     44  H21 GCD     1      19.550  28.200   9.820  1.00  0.00            
ATOM     45  C14 GCD     1      18.540  29.400   8.280  1.00  0.00            
ATOM     46  H22 GCD     1      18.290  30.450   8.100  1.00  0.00            
ATOM     47  O11 GCD     1      17.260  28.840   8.460  1.00  0.00            
ATOM     48  H23 GCD     1      17.040  29.160   9.330  1.00  0.00            
ATOM     49  C15 GCD     1      19.230  28.790   7.040  1.00  0.00            
ATOM     50  H24 GCD     1      19.180  27.710   7.220  1.00  0.00            
ATOM     51  O12 GCD     1      18.540  29.030   5.790  1.00  0.00            
ATOM     52  H25 GCD     1      19.190  29.410   5.200  1.00  0.00            
ATOM     53  C16 GCD     1      20.650  29.350   6.860  1.00  0.00            
ATOM     54  H26 GCD     1      21.160  28.690   6.150  1.00  0.00            
ATOM     55  O13 GCD     1      21.370  29.230   8.040  1.00  0.00            
ATOM     56  C17 GCD     1      20.810  29.790   9.230  1.00  0.00            
ATOM     57  H27 GCD     1      20.710  30.880   9.120  1.00  0.00            
ATOM     58  C18 GCD     1      21.710  29.430  10.420  1.00  0.00            
ATOM     59  H28 GCD     1      21.640  28.360  10.620  1.00  0.00            
ATOM     60  H29 GCD     1      21.340  29.880  11.360  1.00  0.00            
ATOM     61  O14 GCD     1      23.110  29.810  10.180  1.00  0.00            
ATOM     62  H30 GCD     1      23.200  29.540   9.260  1.00  0.00            
ATOM     63  O15 GCD     1      20.590  30.740   6.460  1.00  0.00            
ATOM     64  C19 GCD     1      21.530  31.020   5.380  1.00  0.00            
ATOM     65  H31 GCD     1      22.190  30.150   5.250  1.00  0.00            
ATOM     66  C20 GCD     1      20.680  31.270   4.180  1.00  0.00            
ATOM     67  H32 GCD     1      19.830  31.890   4.500  1.00  0.00            
ATOM     68  O16 GCD     1      20.250  29.930   3.780  1.00  0.00            
ATOM     69  H33 GCD     1      19.660  30.020   3.020  1.00  0.00            
ATOM     70  C21 GCD     1      21.410  31.910   3.020  1.00  0.00            
ATOM     71  H34 GCD     1      22.100  31.210   2.520  1.00  0.00            
ATOM     72  O17 GCD     1      20.490  32.310   2.030  1.00  0.00            
ATOM     73  H35 GCD     1      19.850  32.920   2.390  1.00  0.00            
ATOM     74  C22 GCD     1      22.070  33.200   3.520  1.00  0.00            
ATOM     75  H36 GCD     1      22.760  33.600   2.780  1.00  0.00            
ATOM     76  O18 GCD     1      22.940  32.810   4.530  1.00  0.00            
ATOM     77  C23 GCD     1      22.350  32.270   5.720  1.00  0.00            
ATOM     78  H37 GCD     1      21.650  33.040   6.080  1.00  0.00            
ATOM     79  C24 GCD     1      23.400  32.030   6.750  1.00  0.00            
ATOM     80  H38 GCD     1      24.080  31.280   6.330  1.00  0.00            
ATOM     81  H39 GCD     1      22.930  31.540   7.610  1.00  0.00            
ATOM     82  O19 GCD     1      24.100  33.250   7.270  1.00  0.00            
ATOM     83  H40 GCD     1      24.310  33.810   6.510  1.00  0.00            
ATOM     84  O20 GCD     1      21.300  34.120   4.080  1.00  0.00            
ATOM     85  C25 GCD     1      21.040  35.300   3.440  1.00  0.00            
ATOM     86  H41 GCD     1      21.420  35.330   2.410  1.00  0.00            
ATOM     87  C26 GCD     1      19.510  35.530   3.490  1.00  0.00            
ATOM     88  H42 GCD     1      19.250  35.530   4.560  1.00  0.00            
ATOM     89  O21 GCD     1      18.710  34.490   2.920  1.00  0.00            
ATOM     90  H43 GCD     1      18.520  34.770   2.020  1.00  0.00            
ATOM     91  C27 GCD     1      19.190  36.930   2.960  1.00  0.00            
ATOM     92  H44 GCD     1      19.360  36.910   1.880  1.00  0.00            
ATOM     93  O22 GCD     1      17.880  37.290   3.150  1.00  0.00            
ATOM     94  H45 GCD     1      17.790  37.690   4.030  1.00  0.00            
ATOM     95  C28 GCD     1      19.960  38.050   3.620  1.00  0.00            
ATOM     96  H46 GCD     1      19.810  38.930   2.980  1.00  0.00            
ATOM     97  O23 GCD     1      21.320  37.660   3.630  1.00  0.00            
ATOM     98  C29 GCD     1      21.700  36.450   4.250  1.00  0.00            
ATOM     99  H47 GCD     1      21.200  36.480   5.230  1.00  0.00            
ATOM    100  C30 GCD     1      23.180  36.220   4.420  1.00  0.00            
ATOM    101  H48 GCD     1      23.250  35.290   5.000  1.00  0.00            
ATOM    102  H49 GCD     1      23.660  36.970   5.070  1.00  0.00            
ATOM    103  O24 GCD     1      23.870  36.070   3.130  1.00  0.00            
ATOM    104  H50 GCD     1      23.720  36.880   2.640  1.00  0.00            
ATOM    105  O25 GCD     1      19.620  38.250   4.930  1.00  0.00            
ATOM    106  C31 GCD     1      19.500  39.600   5.400  1.00  0.00            
ATOM    107  H51 GCD     1      19.800  40.250   4.570  1.00  0.00            
ATOM    108  C32 GCD     1      18.000  39.850   5.840  1.00  0.00            
ATOM    109  H52 GCD     1      17.680  39.180   6.650  1.00  0.00            
ATOM    110  O26 GCD     1      17.110  39.590   4.700  1.00  0.00            
ATOM    111  H53 GCD     1      16.210  39.890   4.870  1.00  0.00            
ATOM    112  C33 GCD     1      17.850  41.300   6.340  1.00  0.00            
ATOM    113  H54 GCD     1      18.180  42.030   5.590  1.00  0.00            
ATOM    114  O27 GCD     1      16.510  41.620   6.800  1.00  0.00            
ATOM    115  H55 GCD     1      15.960  41.690   6.020  1.00  0.00            
ATOM    116  C34 GCD     1      18.900  41.490   7.410  1.00  0.00            
ATOM    117  H56 GCD     1      18.870  42.570   7.600  1.00  0.00            
ATOM    118  O28 GCD     1      20.260  41.200   6.970  1.00  0.00            
ATOM    119  C35 GCD     1      20.430  39.820   6.580  1.00  0.00            
ATOM    120  H57 GCD     1      20.180  39.130   7.390  1.00  0.00            
ATOM    121  C36 GCD     1      21.930  39.450   6.360  1.00  0.00            
ATOM    122  H58 GCD     1      22.250  40.000   5.470  1.00  0.00            
ATOM    123  H59 GCD     1      22.030  38.370   6.190  1.00  0.00            
ATOM    124  O29 GCD     1      22.730  39.860   7.530  1.00  0.00            
ATOM    125  H60 GCD     1      22.570  40.780   7.780  1.00  0.00            
ATOM    126  O30 GCD     1      18.520  40.700   8.560  1.00  0.00            
ATOM    127  C37 GCD     1      18.580  41.440   9.800  1.00  0.00            
ATOM    128  H61 GCD     1      18.950  42.470   9.740  1.00  0.00            
ATOM    129  C38 GCD     1      17.130  41.580  10.410  1.00  0.00            
ATOM    130  H62 GCD     1      16.690  40.580  10.450  1.00  0.00            
ATOM    131  O31 GCD     1      16.400  42.450   9.580  1.00  0.00            
ATOM    132  H63 GCD     1      16.220  42.000   8.750  1.00  0.00            
ATOM    133  C39 GCD     1      17.210  42.310  11.800  1.00  0.00            
ATOM    134  H64 GCD     1      17.710  43.260  11.570  1.00  0.00            
ATOM    135  O32 GCD     1      15.930  42.450  12.460  1.00  0.00            
ATOM    136  H65 GCD     1      15.260  42.720  11.820  1.00  0.00            
ATOM    137  C40 GCD     1      18.170  41.510  12.580  1.00  0.00            
ATOM    138  H66 GCD     1      18.290  42.010  13.540  1.00  0.00            
ATOM    139  O33 GCD     1      19.510  41.300  12.000  1.00  0.00            
ATOM    140  C41 GCD     1      19.440  40.610  10.830  1.00  0.00            
ATOM    141  H67 GCD     1      19.120  39.570  11.000  1.00  0.00            
ATOM    142  C42 GCD     1      20.850  40.390  10.310  1.00  0.00            
ATOM    143  H68 GCD     1      21.320  41.380  10.310  1.00  0.00            
ATOM    144  H69 GCD     1      20.840  39.950   9.300  1.00  0.00            
ATOM    145  O34 GCD     1      21.720  39.450  11.070  1.00  0.00            
ATOM    146  H70 GCD     1      21.680  39.670  12.000  1.00  0.00            
ATOM    147  O35 GCD     1      17.510  40.250  12.790  1.00  0.00            
ATOM    148  C43 GCD     1      17.120  39.940  14.090  1.00  0.00            
ATOM    149  H71 GCD     1      17.010  40.800  14.760  1.00  0.00            
ATOM    150  C44 GCD     1      15.760  39.220  13.930  1.00  0.00            
ATOM    151  H72 GCD     1      15.780  38.420  13.170  1.00  0.00            
ATOM    152  O36 GCD     1      14.820  40.200  13.530  1.00  0.00            
ATOM    153  H73 GCD     1      15.350  40.780  12.970  1.00  0.00            
ATOM    154  C45 GCD     1      15.350  38.440  15.190  1.00  0.00            
ATOM    155  H74 GCD     1      15.060  39.110  16.010  1.00  0.00            
ATOM    156  O37 GCD     1      14.260  37.550  14.980  1.00  0.00            
ATOM    157  H75 GCD     1      14.510  36.680  15.320  1.00  0.00            
ATOM    158  C46 GCD     1      16.560  37.640  15.710  1.00  0.00            
ATOM    159  H76 GCD     1      16.160  37.190  16.620  1.00  0.00            
ATOM    160  O38 GCD     1      17.000  36.600  14.870  1.00  0.00            
ATOM    161  O39 GCD     1      17.690  38.530  16.000  1.00  0.00            
ATOM    162  C47 GCD     1      18.230  39.150  14.830  1.00  0.00            
ATOM    163  H77 GCD     1      18.730  38.410  14.200  1.00  0.00            
ATOM    164  C48 GCD     1      19.240  40.080  15.410  1.00  0.00            
ATOM    165  H78 GCD     1      18.910  40.550  16.350  1.00  0.00            
ATOM    166  H79 GCD     1      19.540  40.850  14.680  1.00  0.00            
ATOM    167  O40 GCD     1      20.360  39.370  15.860  1.00  0.00            
ATOM    168  H80 GCD     1      20.000  39.030  16.680  1.00  0.00            
ATOM    169  Cl1 DK2     2      15.680  37.180   7.550  1.00  0.00            
ATOM    170  C1  DK2     2      17.370  36.710   7.710  1.00  0.00            
ATOM    171  C2  DK2     2      17.840  35.540   7.090  1.00  0.00            
ATOM    172  C3  DK2     2      19.130  34.990   7.230  1.00  0.00            
ATOM    173  C4  DK2     2      19.970  35.670   8.200  1.00  0.00            
ATOM    174  C5  DK2     2      21.330  35.040   8.400  1.00  0.00            
ATOM    175  O1  DK2     2      21.190  33.960   9.390  1.00  0.00            
ATOM    176  C6  DK2     2      20.560  34.320  10.590  1.00  0.00            
ATOM    177  C7  DK2     2      21.080  33.300  11.650  1.00  0.00            
ATOM    178  N1  DK2     2      22.490  33.500  11.970  1.00  0.00            
ATOM    179  C8  DK2     2      23.000  33.520  13.280  1.00  0.00            
ATOM    180  C9  DK2     2      24.380  33.690  13.160  1.00  0.00            
ATOM    181  N2  DK2     2      24.730  33.600  11.820  1.00  0.00            
ATOM    182  C10 DK2     2      23.570  33.470  11.130  1.00  0.00            
ATOM    183  C11 DK2     2      19.010  34.150  10.520  1.00  0.00            
ATOM    184  C12 DK2     2      18.420  33.070   9.950  1.00  0.00            
ATOM    185  C13 DK2     2      17.020  33.020   9.830  1.00  0.00            
ATOM    186  C14 DK2     2      16.180  34.000  10.410  1.00  0.00            
ATOM    187  Cl2 DK2     2      14.420  33.780  10.410  1.00  0.00            
ATOM    188  C15 DK2     2      16.810  35.140  11.050  1.00  0.00            
ATOM    189  C16 DK2     2      18.230  35.160  11.140  1.00  0.00            
ATOM    190  Cl3 DK2     2      19.140  36.420  11.930  1.00  0.00            
ATOM    191  C17 DK2     2      19.500  36.900   8.760  1.00  0.00            
ATOM    192  C18 DK2     2      18.240  37.390   8.500  1.00  0.00            
ATOM    193  H1  DK2     2      17.160  34.990   6.450  1.00  0.00            
ATOM    194  H2  DK2     2      19.390  34.030   6.800  1.00  0.00            
ATOM    195  H3  DK2     2      22.010  35.830   8.740  1.00  0.00            
ATOM    196  H4  DK2     2      21.730  34.700   7.440  1.00  0.00            
ATOM    197  H5  DK2     2      20.930  35.330  10.820  1.00  0.00            
ATOM    198  H6  DK2     2      20.870  32.270  11.340  1.00  0.00            
ATOM    199  H7  DK2     2      20.580  33.340  12.630  1.00  0.00            
ATOM    200  H8  DK2     2      22.390  33.660  14.160  1.00  0.00            
ATOM    201  H9  DK2     2      25.070  33.830  13.980  1.00  0.00            
ATOM    202  H10 DK2     2      23.550  33.360  10.060  1.00  0.00            
ATOM    203  H11 DK2     2      19.100  32.360   9.480  1.00  0.00            
ATOM    204  H12 DK2     2      16.570  32.220   9.240  1.00  0.00            
ATOM    205  H13 DK2     2      16.200  35.980  11.370  1.00  0.00            
ATOM    206  H14 DK2     2      20.190  37.380   9.440  1.00  0.00            
ATOM    207  H15 DK2     2      17.950  38.250   9.100  1.00  0.00            
TER
ENDMDL
MODEL        1
ATOM      1  H1  GCD     1      17.430  34.400  15.160  1.00  0.00            
ATOM      2  O1  GCD     1      16.740  33.940  15.650  1.00  0.00            
ATOM      3  C1  GCD     1      16.690  32.650  15.090  1.00  0.00            
ATOM      4  H2  GCD     1      16.620  32.790  14.000  1.00  0.00            
ATOM      5  H3  GCD     1      17.690  32.250  15.330  1.00  0.00            
ATOM      6  C2  GCD     1      15.600  31.700  15.580  1.00  0.00            
ATOM      7  H4  GCD     1      15.790  31.500  16.640  1.00  0.00            
ATOM      8  C3  GCD     1      15.420  30.450  14.790  1.00  0.00            
ATOM      9  H5  GCD     1      15.260  30.710  13.730  1.00  0.00            
ATOM     10  C4  GCD     1      14.290  29.600  15.430  1.00  0.00            
ATOM     11  H6  GCD     1      14.660  29.320  16.430  1.00  0.00            
ATOM     12  O2  GCD     1      14.230  28.330  14.700  1.00  0.00            
ATOM     13  H7  GCD     1      13.570  27.770  15.130  1.00  0.00            
ATOM     14  C5  GCD     1      13.010  30.390  15.490  1.00  0.00            
ATOM     15  H8  GCD     1      12.830  30.630  14.440  1.00  0.00            
ATOM     16  O3  GCD     1      11.880  29.670  15.940  1.00  0.00            
ATOM     17  H9  GCD     1      11.320  29.370  15.210  1.00  0.00            
ATOM     18  C6  GCD     1      13.190  31.760  16.160  1.00  0.00            
ATOM     19  O4  GCD     1      14.380  32.390  15.630  1.00  0.00            
ATOM     20  H10 GCD     1      12.330  32.400  15.930  1.00  0.00            
ATOM     21  O5  GCD     1      13.350  31.410  17.520  1.00  0.00            
ATOM     22  C7  GCD     1      12.550  32.140  18.440  1.00  0.00            
ATOM     23  H11 GCD     1      11.720  32.670  17.970  1.00  0.00            
ATOM     24  C8  GCD     1      11.900  31.070  19.280  1.00  0.00            
ATOM     25  H12 GCD     1      12.640  30.390  19.730  1.00  0.00            
ATOM     26  O6  GCD     1      10.900  30.350  18.510  1.00  0.00            
ATOM     27  H13 GCD     1      11.400  30.020  17.760  1.00  0.00            
ATOM     28  C9  GCD     1      11.210  31.840  20.470  1.00  0.00            
ATOM     29  H14 GCD     1      10.490  32.600  20.150  1.00  0.00            
ATOM     30  O7  GCD     1      10.540  30.820  21.230  1.00  0.00            
ATOM     31  H15 GCD     1      10.600  30.000  20.720  1.00  0.00            
ATOM     32  C10 GCD     1      12.230  32.580  21.300  1.00  0.00            
ATOM     33  H16 GCD     1      11.730  33.150  22.090  1.00  0.00            
ATOM     34  O8  GCD     1      12.820  33.560  20.430  1.00  0.00            
ATOM     35  C11 GCD     1      13.450  33.110  19.280  1.00  0.00            
ATOM     36  H17 GCD     1      14.350  32.520  19.490  1.00  0.00            
ATOM     37  C12 GCD     1      13.960  34.330  18.530  1.00  0.00            
ATOM     38  H18 GCD     1      13.100  34.860  18.100  1.00  0.00            
ATOM     39  H19 GCD     1      14.600  33.980  17.710  1.00  0.00            
ATOM     40  O9  GCD     1      14.760  35.200  19.380  1.00  0.00            
ATOM     41  H20 GCD     1      14.170  35.500  20.080  1.00  0.00            
ATOM     42  O10 GCD     1      13.260  31.660  21.760  1.00  0.00            
ATOM     43  C13 GCD     1      13.180  31.460  23.180  1.00  0.00            
ATOM     44  H21 GCD     1      12.130  31.530  23.490  1.00  0.00            
ATOM     45  C14 GCD     1      13.700  30.030  23.510  1.00  0.00            
ATOM     46  H22 GCD     1      14.760  29.990  23.210  1.00  0.00            
ATOM     47  O11 GCD     1      12.900  29.050  22.880  1.00  0.00            
ATOM     48  H23 GCD     1      13.130  29.100  21.950  1.00  0.00            
ATOM     49  C15 GCD     1      13.580  29.820  25.060  1.00  0.00            
ATOM     50  H24 GCD     1      12.510  29.830  25.290  1.00  0.00            
ATOM     51  O12 GCD     1      14.030  28.530  25.450  1.00  0.00            
ATOM     52  H25 GCD     1      14.110  27.970  24.670  1.00  0.00            
ATOM     53  C16 GCD     1      14.340  30.920  25.770  1.00  0.00            
ATOM     54  H26 GCD     1      14.160  30.910  26.850  1.00  0.00            
ATOM     55  O13 GCD     1      14.050  32.250  25.260  1.00  0.00            
ATOM     56  C17 GCD     1      14.110  32.460  23.870  1.00  0.00            
ATOM     57  H27 GCD     1      15.180  32.320  23.680  1.00  0.00            
ATOM     58  C18 GCD     1      13.810  33.970  23.700  1.00  0.00            
ATOM     59  H28 GCD     1      13.930  34.180  22.630  1.00  0.00            
ATOM     60  H29 GCD     1      14.400  34.610  24.370  1.00  0.00            
ATOM     61  O14 GCD     1      12.450  34.310  24.040  1.00  0.00            
ATOM     62  H30 GCD     1      12.350  34.360  25.000  1.00  0.00            
ATOM     63  O15 GCD     1      15.690  30.750  25.490  1.00  0.00            
ATOM     64  C19 GCD     1      16.600  30.880  26.580  1.00  0.00            
ATOM     65  H31 GCD     1      16.050  31.180  27.480  1.00  0.00            
ATOM     66  C20 GCD     1      17.040  29.460  26.870  1.00  0.00            
ATOM     67  H32 GCD     1      17.360  29.060  25.900  1.00  0.00            
ATOM     68  O16 GCD     1      15.990  28.670  27.350  1.00  0.00            
ATOM     69  H33 GCD     1      15.480  28.410  26.570  1.00  0.00            
ATOM     70  C21 GCD     1      18.210  29.440  27.860  1.00  0.00            
ATOM     71  H34 GCD     1      17.810  29.840  28.790  1.00  0.00            
ATOM     72  O17 GCD     1      18.800  28.110  28.150  1.00  0.00            
ATOM     73  H35 GCD     1      18.090  27.500  28.380  1.00  0.00            
ATOM     74  C22 GCD     1      19.330  30.480  27.490  1.00  0.00            
ATOM     75  H36 GCD     1      19.980  30.730  28.330  1.00  0.00            
ATOM     76  O18 GCD     1      18.750  31.740  27.260  1.00  0.00            
ATOM     77  C23 GCD     1      17.740  31.780  26.250  1.00  0.00            
ATOM     78  H37 GCD     1      18.180  31.320  25.360  1.00  0.00            
ATOM     79  C24 GCD     1      17.420  33.210  25.990  1.00  0.00            
ATOM     80  H38 GCD     1      16.920  33.380  25.020  1.00  0.00            
ATOM     81  H39 GCD     1      18.350  33.770  25.830  1.00  0.00            
ATOM     82  O19 GCD     1      16.650  33.790  27.110  1.00  0.00            
ATOM     83  H40 GCD     1      17.050  33.480  27.930  1.00  0.00            
ATOM     84  O20 GCD     1      20.110  30.220  26.370  1.00  0.00            
ATOM     85  C25 GCD     1      21.530  30.120  26.560  1.00  0.00            
ATOM     86  H41 GCD     1      21.790  30.580  27.520  1.00  0.00            
ATOM     87  C26 GCD     1      21.880  28.580  26.520  1.00  0.00            
ATOM     88  H42 GCD     1      21.300  28.260  25.640  1.00  0.00            
ATOM     89  O21 GCD     1      21.510  27.900  27.720  1.00  0.00            
ATOM     90  H43 GCD     1      20.690  28.300  28.020  1.00  0.00            
ATOM     91  C27 GCD     1      23.350  28.440  26.170  1.00  0.00            
ATOM     92  H44 GCD     1      23.790  28.850  27.090  1.00  0.00            
ATOM     93  O22 GCD     1      23.760  27.070  26.000  1.00  0.00            
ATOM     94  H45 GCD     1      23.330  26.790  25.190  1.00  0.00            
ATOM     95  C28 GCD     1      23.810  29.240  25.000  1.00  0.00            
ATOM     96  H46 GCD     1      24.890  29.240  24.830  1.00  0.00            
ATOM     97  O23 GCD     1      23.470  30.680  25.210  1.00  0.00            
ATOM     98  C29 GCD     1      22.130  30.930  25.350  1.00  0.00            
ATOM     99  H47 GCD     1      21.630  30.510  24.470  1.00  0.00            
ATOM    100  C30 GCD     1      21.830  32.420  25.410  1.00  0.00            
ATOM    101  H48 GCD     1      20.850  32.550  25.870  1.00  0.00            
ATOM    102  H49 GCD     1      21.810  32.820  24.390  1.00  0.00            
ATOM    103  O24 GCD     1      22.700  33.120  26.260  1.00  0.00            
ATOM    104  H50 GCD     1      23.580  32.720  26.260  1.00  0.00            
ATOM    105  O25 GCD     1      23.170  28.740  23.790  1.00  0.00            
ATOM    106  C31 GCD     1      23.920  27.870  23.030  1.00  0.00            
ATOM    107  H51 GCD     1      24.760  27.450  23.600  1.00  0.00            
ATOM    108  C32 GCD     1      22.980  26.750  22.550  1.00  0.00            
ATOM    109  H52 GCD     1      22.060  27.130  22.070  1.00  0.00            
ATOM    110  O26 GCD     1      22.590  25.980  23.720  1.00  0.00            
ATOM    111  H53 GCD     1      21.950  25.340  23.370  1.00  0.00            
ATOM    112  C33 GCD     1      23.680  25.820  21.570  1.00  0.00            
ATOM    113  H54 GCD     1      24.540  25.390  22.100  1.00  0.00            
ATOM    114  O27 GCD     1      22.720  24.760  21.150  1.00  0.00            
ATOM    115  H55 GCD     1      22.730  24.000  21.750  1.00  0.00            
ATOM    116  C34 GCD     1      24.120  26.620  20.350  1.00  0.00            
ATOM    117  H56 GCD     1      24.810  26.100  19.680  1.00  0.00            
ATOM    118  O28 GCD     1      24.870  27.740  20.770  1.00  0.00            
ATOM    119  C35 GCD     1      24.270  28.610  21.730  1.00  0.00            
ATOM    120  H57 GCD     1      23.360  29.040  21.290  1.00  0.00            
ATOM    121  C36 GCD     1      25.150  29.820  21.900  1.00  0.00            
ATOM    122  H58 GCD     1      24.840  30.460  22.740  1.00  0.00            
ATOM    123  H59 GCD     1      25.190  30.450  21.000  1.00  0.00            
ATOM    124  O29 GCD     1      26.490  29.480  22.430  1.00  0.00            
ATOM    125  H60 GCD     1      26.700  29.830  23.310  1.00  0.00            
ATOM    126  O30 GCD     1      23.010  27.090  19.590  1.00  0.00            
ATOM    127  C37 GCD     1      23.130  26.800  18.200  1.00  0.00            
ATOM    128  H61 GCD     1      23.990  26.230  17.820  1.00  0.00            
ATOM    129  C38 GCD     1      21.980  25.980  17.750  1.00  0.00            
ATOM    130  H62 GCD     1      21.090  26.590  17.950  1.00  0.00            
ATOM    131  O31 GCD     1      21.990  24.760  18.380  1.00  0.00            
ATOM    132  H63 GCD     1      22.140  24.690  19.320  1.00  0.00            
ATOM    133  C39 GCD     1      22.020  25.710  16.260  1.00  0.00            
ATOM    134  H64 GCD     1      22.990  25.230  16.050  1.00  0.00            
ATOM    135  O32 GCD     1      20.900  24.900  15.850  1.00  0.00            
ATOM    136  H65 GCD     1      20.780  24.340  16.620  1.00  0.00            
ATOM    137  C40 GCD     1      21.930  27.040  15.540  1.00  0.00            
ATOM    138  H66 GCD     1      22.060  26.870  14.470  1.00  0.00            
ATOM    139  O33 GCD     1      23.080  27.800  15.980  1.00  0.00            
ATOM    140  C41 GCD     1      23.240  28.120  17.380  1.00  0.00            
ATOM    141  H67 GCD     1      22.450  28.810  17.730  1.00  0.00            
ATOM    142  C42 GCD     1      24.590  28.840  17.790  1.00  0.00            
ATOM    143  H68 GCD     1      25.480  28.220  17.700  1.00  0.00            
ATOM    144  H69 GCD     1      24.530  29.140  18.840  1.00  0.00            
ATOM    145  O34 GCD     1      24.760  30.000  16.990  1.00  0.00            
ATOM    146  H70 GCD     1      24.400  29.720  16.140  1.00  0.00            
ATOM    147  O35 GCD     1      20.670  27.620  15.830  1.00  0.00            
ATOM    148  C43 GCD     1      19.870  28.220  14.780  1.00  0.00            
ATOM    149  H71 GCD     1      20.480  28.340  13.880  1.00  0.00            
ATOM    150  C44 GCD     1      18.550  27.420  14.650  1.00  0.00            
ATOM    151  H72 GCD     1      18.140  27.460  15.660  1.00  0.00            
ATOM    152  O36 GCD     1      18.860  26.080  14.250  1.00  0.00            
ATOM    153  H73 GCD     1      19.620  25.830  14.780  1.00  0.00            
ATOM    154  C45 GCD     1      17.690  28.140  13.640  1.00  0.00            
ATOM    155  H74 GCD     1      18.210  28.070  12.680  1.00  0.00            
ATOM    156  O37 GCD     1      16.480  27.420  13.270  1.00  0.00            
ATOM    157  H75 GCD     1      15.890  27.400  14.040  1.00  0.00            
ATOM    158  C46 GCD     1      17.460  29.580  13.900  1.00  0.00            
ATOM    159  H76 GCD     1      16.970  30.160  13.110  1.00  0.00            
ATOM    160  O38 GCD     1      16.530  29.610  14.960  1.00  0.00            
ATOM    161  O39 GCD     1      18.700  30.230  14.210  1.00  0.00            
ATOM    162  C47 GCD     1      19.480  29.550  15.230  1.00  0.00            
ATOM    163  H77 GCD     1      18.980  29.550  16.210  1.00  0.00            
ATOM    164  C48 GCD     1      20.690  30.530  15.430  1.00  0.00            
ATOM    165  H78 GCD     1      21.310  30.240  16.290  1.00  0.00            
ATOM    166  H79 GCD     1      20.310  31.550  15.570  1.00  0.00            
ATOM    167  O40 GCD     1      21.470  30.580  14.220  1.00  0.00            
ATOM    168  H80 GCD     1      20.920  30.910  13.500  1.00  0.00            
ATOM    169  Cl1 DK2     2      18.450  27.430  23.700  1.00  0.00            
ATOM    170  C1  DK2     2      18.230  29.020  23.060  1.00  0.00            
ATOM    171  C2  DK2     2      19.190  30.000  23.180  1.00  0.00            
ATOM    172  C3  DK2     2      18.930  31.320  22.810  1.00  0.00            
ATOM    173  C4  DK2     2      17.810  31.620  22.130  1.00  0.00            
ATOM    174  C5  DK2     2      17.580  33.070  21.640  1.00  0.00            
ATOM    175  O1  DK2     2      17.480  32.980  20.160  1.00  0.00            
ATOM    176  C6  DK2     2      18.680  32.400  19.480  1.00  0.00            
ATOM    177  C7  DK2     2      18.700  32.970  18.060  1.00  0.00            
ATOM    178  N1  DK2     2      19.080  34.390  17.920  1.00  0.00            
ATOM    179  C8  DK2     2      20.290  34.830  17.420  1.00  0.00            
ATOM    180  C9  DK2     2      20.220  36.190  17.540  1.00  0.00            
ATOM    181  N2  DK2     2      19.030  36.620  18.150  1.00  0.00            
ATOM    182  C10 DK2     2      18.360  35.470  18.310  1.00  0.00            
ATOM    183  C11 DK2     2      18.480  30.930  19.310  1.00  0.00            
ATOM    184  C12 DK2     2      17.260  30.350  18.940  1.00  0.00            
ATOM    185  C13 DK2     2      17.050  29.010  18.640  1.00  0.00            
ATOM    186  C14 DK2     2      18.130  28.150  18.890  1.00  0.00            
ATOM    187  Cl2 DK2     2      18.030  26.400  18.730  1.00  0.00            
ATOM    188  C15 DK2     2      19.390  28.660  19.330  1.00  0.00            
ATOM    189  C16 DK2     2      19.600  30.060  19.510  1.00  0.00            
ATOM    190  Cl3 DK2     2      21.150  30.650  20.070  1.00  0.00            
ATOM    191  C17 DK2     2      16.760  30.640  21.930  1.00  0.00            
ATOM    192  C18 DK2     2      17.030  29.350  22.420  1.00  0.00            
ATOM    193  H1  DK2     2      20.120  29.850  23.720  1.00  0.00            
ATOM    194  H2  DK2     2      19.620  32.130  23.000  1.00  0.00            
ATOM    195  H3  DK2     2      18.380  33.740  21.990  1.00  0.00            
ATOM    196  H4  DK2     2      16.650  33.470  22.070  1.00  0.00            
ATOM    197  H5  DK2     2      19.630  32.670  19.950  1.00  0.00            
ATOM    198  H6  DK2     2      17.770  32.740  17.530  1.00  0.00            
ATOM    199  H7  DK2     2      19.270  32.350  17.360  1.00  0.00            
ATOM    200  H8  DK2     2      21.090  34.270  16.980  1.00  0.00            
ATOM    201  H9  DK2     2      21.080  36.850  17.450  1.00  0.00            
ATOM    202  H10 DK2     2      17.400  35.390  18.790  1.00  0.00            
ATOM    203  H11 DK2     2      16.380  30.960  18.750  1.00  0.00            
ATOM    204  H12 DK2     2      16.070  28.620  18.370  1.00  0.00            
ATOM    205  H13 DK2     2      20.310  28.100  19.440  1.00  0.00            
ATOM    206  H14 DK2     2      15.800  30.940  21.510  1.00  0.00            
ATOM    207  H15 DK2     2      16.290  28.560  22.380  1.00  0.00            
TER
ENDMDL
MODEL        1
ATOM      1  H1  GCD     1      10.070  36.730  26.080  1.00  0.00            
ATOM      2  O1  GCD     1      10.920  36.270  26.030  1.00  0.00            
ATOM      3  C1  GCD     1      10.940  35.530  24.790  1.00  0.00            
ATOM      4  H2  GCD     1      11.940  35.090  24.630  1.00  0.00            
ATOM      5  H3  GCD     1      10.250  34.690  24.900  1.00  0.00            
ATOM      6  C2  GCD     1      10.660  36.510  23.670  1.00  0.00            
ATOM      7  H4  GCD     1      10.880  35.890  22.790  1.00  0.00            
ATOM      8  C3  GCD     1      11.750  37.560  23.590  1.00  0.00            
ATOM      9  H5  GCD     1      11.770  38.170  24.500  1.00  0.00            
ATOM     10  C4  GCD     1      11.470  38.560  22.430  1.00  0.00            
ATOM     11  H6  GCD     1      11.560  37.960  21.520  1.00  0.00            
ATOM     12  O2  GCD     1      12.480  39.600  22.440  1.00  0.00            
ATOM     13  H7  GCD     1      13.290  39.140  22.180  1.00  0.00            
ATOM     14  C5  GCD     1      10.030  39.100  22.570  1.00  0.00            
ATOM     15  H8  GCD     1       9.960  39.620  23.530  1.00  0.00            
ATOM     16  O3  GCD     1       9.640  39.960  21.540  1.00  0.00            
ATOM     17  H9  GCD     1       9.640  39.540  20.670  1.00  0.00            
ATOM     18  C6  GCD     1       9.070  37.880  22.520  1.00  0.00            
ATOM     19  O4  GCD     1       9.340  37.100  23.700  1.00  0.00            
ATOM     20  H10 GCD     1       8.040  38.240  22.570  1.00  0.00            
ATOM     21  O5  GCD     1       9.230  37.160  21.370  1.00  0.00            
ATOM     22  C7  GCD     1       8.220  37.340  20.370  1.00  0.00            
ATOM     23  H11 GCD     1       7.770  38.340  20.420  1.00  0.00            
ATOM     24  C8  GCD     1       8.970  37.260  19.090  1.00  0.00            
ATOM     25  H12 GCD     1       9.560  36.340  18.930  1.00  0.00            
ATOM     26  O6  GCD     1       9.950  38.360  18.960  1.00  0.00            
ATOM     27  H13 GCD     1      10.360  38.300  18.090  1.00  0.00            
ATOM     28  C9  GCD     1       7.940  37.200  17.910  1.00  0.00            
ATOM     29  H14 GCD     1       7.280  38.070  17.790  1.00  0.00            
ATOM     30  O7  GCD     1       8.530  37.090  16.600  1.00  0.00            
ATOM     31  H15 GCD     1       8.570  36.170  16.310  1.00  0.00            
ATOM     32  C10 GCD     1       6.890  36.090  18.120  1.00  0.00            
ATOM     33  H16 GCD     1       6.150  36.130  17.310  1.00  0.00            
ATOM     34  O8  GCD     1       6.310  36.320  19.410  1.00  0.00            
ATOM     35  C11 GCD     1       7.100  36.300  20.520  1.00  0.00            
ATOM     36  H17 GCD     1       7.500  35.290  20.700  1.00  0.00            
ATOM     37  C12 GCD     1       6.220  36.490  21.800  1.00  0.00            
ATOM     38  H18 GCD     1       6.860  36.320  22.680  1.00  0.00            
ATOM     39  H19 GCD     1       5.540  35.650  21.990  1.00  0.00            
ATOM     40  O9  GCD     1       5.750  37.820  21.900  1.00  0.00            
ATOM     41  H20 GCD     1       5.110  37.940  21.190  1.00  0.00            
ATOM     42  O10 GCD     1       7.550  34.840  18.030  1.00  0.00            
ATOM     43  C13 GCD     1       6.850  33.870  17.290  1.00  0.00            
ATOM     44  H21 GCD     1       5.800  34.110  17.090  1.00  0.00            
ATOM     45  C14 GCD     1       7.550  33.500  15.970  1.00  0.00            
ATOM     46  H22 GCD     1       8.550  33.120  16.190  1.00  0.00            
ATOM     47  O11 GCD     1       7.620  34.770  15.220  1.00  0.00            
ATOM     48  H23 GCD     1       6.740  35.110  15.010  1.00  0.00            
ATOM     49  C15 GCD     1       6.850  32.390  15.200  1.00  0.00            
ATOM     50  H24 GCD     1       5.820  32.700  14.980  1.00  0.00            
ATOM     51  O12 GCD     1       7.500  32.030  14.010  1.00  0.00            
ATOM     52  H25 GCD     1       7.400  32.710  13.340  1.00  0.00            
ATOM     53  C16 GCD     1       6.750  31.190  16.120  1.00  0.00            
ATOM     54  H26 GCD     1       6.110  30.430  15.670  1.00  0.00            
ATOM     55  O13 GCD     1       6.160  31.630  17.330  1.00  0.00            
ATOM     56  C17 GCD     1       6.860  32.610  18.130  1.00  0.00            
ATOM     57  H27 GCD     1       7.880  32.250  18.280  1.00  0.00            
ATOM     58  C18 GCD     1       6.170  32.740  19.540  1.00  0.00            
ATOM     59  H28 GCD     1       5.110  33.020  19.440  1.00  0.00            
ATOM     60  H29 GCD     1       6.630  33.590  20.040  1.00  0.00            
ATOM     61  O14 GCD     1       6.350  31.640  20.430  1.00  0.00            
ATOM     62  H30 GCD     1       5.990  30.860  20.010  1.00  0.00            
ATOM     63  O15 GCD     1       8.060  30.590  16.270  1.00  0.00            
ATOM     64  C19 GCD     1       8.160  29.110  16.260  1.00  0.00            
ATOM     65  H31 GCD     1       7.180  28.690  16.000  1.00  0.00            
ATOM     66  C20 GCD     1       9.120  28.820  15.150  1.00  0.00            
ATOM     67  H32 GCD     1      10.050  29.360  15.380  1.00  0.00            
ATOM     68  O16 GCD     1       8.630  29.360  13.930  1.00  0.00            
ATOM     69  H33 GCD     1       8.360  30.270  14.130  1.00  0.00            
ATOM     70  C21 GCD     1       9.320  27.340  15.000  1.00  0.00            
ATOM     71  H34 GCD     1       8.430  26.840  14.600  1.00  0.00            
ATOM     72  O17 GCD     1      10.300  27.100  14.070  1.00  0.00            
ATOM     73  H35 GCD     1      11.130  27.060  14.550  1.00  0.00            
ATOM     74  C22 GCD     1       9.770  26.770  16.350  1.00  0.00            
ATOM     75  H36 GCD     1       9.790  25.670  16.310  1.00  0.00            
ATOM     76  O18 GCD     1       8.750  27.110  17.390  1.00  0.00            
ATOM     77  C23 GCD     1       8.720  28.580  17.580  1.00  0.00            
ATOM     78  H37 GCD     1       9.660  29.090  17.820  1.00  0.00            
ATOM     79  C24 GCD     1       7.690  28.910  18.670  1.00  0.00            
ATOM     80  H38 GCD     1       6.700  28.550  18.370  1.00  0.00            
ATOM     81  H39 GCD     1       7.590  30.000  18.750  1.00  0.00            
ATOM     82  O19 GCD     1       7.960  28.400  19.980  1.00  0.00            
ATOM     83  H40 GCD     1       7.110  28.240  20.400  1.00  0.00            
ATOM     84  O20 GCD     1      11.040  27.280  16.650  1.00  0.00            
ATOM     85  C25 GCD     1      12.110  26.360  17.060  1.00  0.00            
ATOM     86  H41 GCD     1      11.940  25.360  16.650  1.00  0.00            
ATOM     87  C26 GCD     1      13.340  26.790  16.310  1.00  0.00            
ATOM     88  H42 GCD     1      13.470  27.830  16.670  1.00  0.00            
ATOM     89  O21 GCD     1      13.140  26.790  14.870  1.00  0.00            
ATOM     90  H43 GCD     1      13.950  27.130  14.470  1.00  0.00            
ATOM     91  C27 GCD     1      14.580  26.010  16.680  1.00  0.00            
ATOM     92  H44 GCD     1      14.510  25.020  16.210  1.00  0.00            
ATOM     93  O22 GCD     1      15.720  26.730  16.110  1.00  0.00            
ATOM     94  H45 GCD     1      15.660  26.900  15.170  1.00  0.00            
ATOM     95  C28 GCD     1      14.690  25.870  18.280  1.00  0.00            
ATOM     96  H46 GCD     1      15.460  25.120  18.470  1.00  0.00            
ATOM     97  O23 GCD     1      13.420  25.450  18.900  1.00  0.00            
ATOM     98  C29 GCD     1      12.350  26.300  18.610  1.00  0.00            
ATOM     99  H47 GCD     1      12.530  27.290  19.040  1.00  0.00            
ATOM    100  C30 GCD     1      11.140  25.700  19.290  1.00  0.00            
ATOM    101  H48 GCD     1      10.380  26.470  19.450  1.00  0.00            
ATOM    102  H49 GCD     1      11.440  25.560  20.340  1.00  0.00            
ATOM    103  O24 GCD     1      10.500  24.620  18.650  1.00  0.00            
ATOM    104  H50 GCD     1      10.990  23.870  19.000  1.00  0.00            
ATOM    105  O25 GCD     1      15.200  27.130  18.800  1.00  0.00            
ATOM    106  C31 GCD     1      16.400  27.200  19.610  1.00  0.00            
ATOM    107  H51 GCD     1      16.970  26.270  19.530  1.00  0.00            
ATOM    108  C32 GCD     1      17.250  28.370  19.060  1.00  0.00            
ATOM    109  H52 GCD     1      16.700  29.300  19.240  1.00  0.00            
ATOM    110  O26 GCD     1      17.460  28.100  17.700  1.00  0.00            
ATOM    111  H53 GCD     1      16.670  27.700  17.320  1.00  0.00            
ATOM    112  C33 GCD     1      18.500  28.500  19.890  1.00  0.00            
ATOM    113  H54 GCD     1      19.120  27.590  19.840  1.00  0.00            
ATOM    114  O27 GCD     1      19.310  29.590  19.440  1.00  0.00            
ATOM    115  H55 GCD     1      19.750  29.310  18.630  1.00  0.00            
ATOM    116  C34 GCD     1      18.120  28.780  21.340  1.00  0.00            
ATOM    117  H56 GCD     1      19.020  28.670  21.960  1.00  0.00            
ATOM    118  O28 GCD     1      17.290  27.700  21.740  1.00  0.00            
ATOM    119  C35 GCD     1      16.050  27.510  21.050  1.00  0.00            
ATOM    120  H57 GCD     1      15.380  28.370  21.120  1.00  0.00            
ATOM    121  C36 GCD     1      15.390  26.260  21.570  1.00  0.00            
ATOM    122  H58 GCD     1      16.030  25.360  21.580  1.00  0.00            
ATOM    123  H59 GCD     1      14.570  25.950  20.910  1.00  0.00            
ATOM    124  O29 GCD     1      14.960  26.460  22.950  1.00  0.00            
ATOM    125  H60 GCD     1      15.740  26.730  23.430  1.00  0.00            
ATOM    126  O30 GCD     1      17.390  30.010  21.540  1.00  0.00            
ATOM    127  C37 GCD     1      17.760  30.890  22.600  1.00  0.00            
ATOM    128  H61 GCD     1      18.550  30.520  23.260  1.00  0.00            
ATOM    129  C38 GCD     1      18.240  32.140  21.900  1.00  0.00            
ATOM    130  H62 GCD     1      17.460  32.370  21.170  1.00  0.00            
ATOM    131  O31 GCD     1      19.470  31.960  21.210  1.00  0.00            
ATOM    132  H63 GCD     1      19.350  31.350  20.480  1.00  0.00            
ATOM    133  C39 GCD     1      18.440  33.350  22.830  1.00  0.00            
ATOM    134  H64 GCD     1      19.290  33.070  23.470  1.00  0.00            
ATOM    135  O32 GCD     1      18.650  34.570  22.140  1.00  0.00            
ATOM    136  H65 GCD     1      19.520  34.510  21.720  1.00  0.00            
ATOM    137  C40 GCD     1      17.290  33.470  23.870  1.00  0.00            
ATOM    138  H66 GCD     1      17.610  34.130  24.680  1.00  0.00            
ATOM    139  O33 GCD     1      16.980  32.180  24.410  1.00  0.00            
ATOM    140  C41 GCD     1      16.610  31.170  23.480  1.00  0.00            
ATOM    141  H67 GCD     1      15.760  31.460  22.840  1.00  0.00            
ATOM    142  C42 GCD     1      16.310  29.870  24.300  1.00  0.00            
ATOM    143  H68 GCD     1      17.120  29.520  24.970  1.00  0.00            
ATOM    144  H69 GCD     1      16.160  29.000  23.650  1.00  0.00            
ATOM    145  O34 GCD     1      15.120  30.160  25.130  1.00  0.00            
ATOM    146  H70 GCD     1      15.420  30.770  25.810  1.00  0.00            
ATOM    147  O35 GCD     1      16.160  34.060  23.330  1.00  0.00            
ATOM    148  C43 GCD     1      16.030  35.430  23.660  1.00  0.00            
ATOM    149  H71 GCD     1      17.000  35.860  23.950  1.00  0.00            
ATOM    150  C44 GCD     1      15.600  36.220  22.390  1.00  0.00            
ATOM    151  H72 GCD     1      14.810  35.590  21.960  1.00  0.00            
ATOM    152  O36 GCD     1      16.710  36.290  21.470  1.00  0.00            
ATOM    153  H73 GCD     1      17.150  35.440  21.510  1.00  0.00            
ATOM    154  C45 GCD     1      15.210  37.640  22.760  1.00  0.00            
ATOM    155  H74 GCD     1      16.090  38.100  23.230  1.00  0.00            
ATOM    156  O37 GCD     1      14.740  38.400  21.680  1.00  0.00            
ATOM    157  H75 GCD     1      15.380  38.400  20.970  1.00  0.00            
ATOM    158  C46 GCD     1      14.150  37.500  23.920  1.00  0.00            
ATOM    159  H76 GCD     1      13.960  38.530  24.220  1.00  0.00            
ATOM    160  O38 GCD     1      12.990  36.840  23.510  1.00  0.00            
ATOM    161  O39 GCD     1      14.670  36.880  25.060  1.00  0.00            
ATOM    162  C47 GCD     1      15.110  35.500  24.900  1.00  0.00            
ATOM    163  H77 GCD     1      14.230  34.870  24.730  1.00  0.00            
ATOM    164  C48 GCD     1      15.750  35.030  26.250  1.00  0.00            
ATOM    165  H78 GCD     1      15.780  33.930  26.200  1.00  0.00            
ATOM    166  H79 GCD     1      15.090  35.230  27.110  1.00  0.00            
ATOM    167  O40 GCD     1      17.010  35.550  26.480  1.00  0.00            
ATOM    168  H80 GCD     1      16.980  36.170  27.220  1.00  0.00            
ATOM    169  Cl1 DK2     2      12.220  34.840  15.900  1.00  0.00            
ATOM    170  C1  DK2     2      11.680  34.380  17.480  1.00  0.00            
ATOM    171  C2  DK2     2      12.010  35.230  18.550  1.00  0.00            
ATOM    172  C3  DK2     2      11.480  34.890  19.830  1.00  0.00            
ATOM    173  C4  DK2     2      10.700  33.710  20.040  1.00  0.00            
ATOM    174  C5  DK2     2      10.150  33.510  21.470  1.00  0.00            
ATOM    175  O1  DK2     2      11.210  33.350  22.420  1.00  0.00            
ATOM    176  C6  DK2     2      11.900  32.050  22.490  1.00  0.00            
ATOM    177  C7  DK2     2      12.700  31.970  23.730  1.00  0.00            
ATOM    178  N1  DK2     2      12.000  32.220  24.990  1.00  0.00            
ATOM    179  C8  DK2     2      12.630  32.220  26.260  1.00  0.00            
ATOM    180  C9  DK2     2      11.720  32.030  27.260  1.00  0.00            
ATOM    181  N2  DK2     2      10.500  31.970  26.640  1.00  0.00            
ATOM    182  C10 DK2     2      10.640  32.070  25.300  1.00  0.00            
ATOM    183  C11 DK2     2      12.780  31.950  21.230  1.00  0.00            
ATOM    184  C12 DK2     2      13.720  32.960  21.060  1.00  0.00            
ATOM    185  C13 DK2     2      14.650  32.920  20.030  1.00  0.00            
ATOM    186  C14 DK2     2      14.650  31.890  19.080  1.00  0.00            
ATOM    187  Cl2 DK2     2      15.820  31.840  17.760  1.00  0.00            
ATOM    188  C15 DK2     2      13.680  30.820  19.270  1.00  0.00            
ATOM    189  C16 DK2     2      12.760  30.780  20.320  1.00  0.00            
ATOM    190  Cl3 DK2     2      11.490  29.590  20.360  1.00  0.00            
ATOM    191  C17 DK2     2      10.370  32.920  18.940  1.00  0.00            
ATOM    192  C18 DK2     2      10.790  33.220  17.650  1.00  0.00            
ATOM    193  H1  DK2     2      12.650  36.100  18.470  1.00  0.00            
ATOM    194  H2  DK2     2      11.750  35.500  20.690  1.00  0.00            
ATOM    195  H3  DK2     2       9.520  32.620  21.460  1.00  0.00            
ATOM    196  H4  DK2     2       9.490  34.360  21.700  1.00  0.00            
ATOM    197  H5  DK2     2      11.130  31.260  22.470  1.00  0.00            
ATOM    198  H6  DK2     2      13.480  32.740  23.640  1.00  0.00            
ATOM    199  H7  DK2     2      13.260  31.030  23.850  1.00  0.00            
ATOM    200  H8  DK2     2      13.690  32.450  26.350  1.00  0.00            
ATOM    201  H9  DK2     2      11.810  31.960  28.340  1.00  0.00            
ATOM    202  H10 DK2     2       9.800  32.030  24.620  1.00  0.00            
ATOM    203  H11 DK2     2      13.900  33.790  21.720  1.00  0.00            
ATOM    204  H12 DK2     2      15.450  33.650  19.890  1.00  0.00            
ATOM    205  H13 DK2     2      13.780  29.870  18.760  1.00  0.00            
ATOM    206  H14 DK2     2       9.720  32.080  19.170  1.00  0.00            
ATOM    207  H15 DK2     2      10.520  32.630  16.780  1.00  0.00            
TER
ENDMDL
MODEL        1
ATOM      1  H1  GCD     1       8.710  23.910  25.460  1.00  0.00            
ATOM      2  O1  GCD     1       9.430  23.450  25.010  1.00  0.00            
ATOM      3  C1  GCD     1      10.580  24.280  24.880  1.00  0.00            
ATOM      4  H2  GCD     1      10.960  24.490  25.890  1.00  0.00            
ATOM      5  H3  GCD     1      11.360  23.790  24.280  1.00  0.00            
ATOM      6  C2  GCD     1      10.330  25.580  24.200  1.00  0.00            
ATOM      7  H4  GCD     1      10.110  25.360  23.150  1.00  0.00            
ATOM      8  C3  GCD     1      11.470  26.610  24.340  1.00  0.00            
ATOM      9  H5  GCD     1      11.520  26.760  25.430  1.00  0.00            
ATOM     10  C4  GCD     1      10.970  27.910  23.650  1.00  0.00            
ATOM     11  H6  GCD     1      10.890  27.750  22.560  1.00  0.00            
ATOM     12  O2  GCD     1      12.000  28.830  23.950  1.00  0.00            
ATOM     13  H7  GCD     1      11.470  29.630  23.880  1.00  0.00            
ATOM     14  C5  GCD     1       9.660  28.390  24.280  1.00  0.00            
ATOM     15  H8  GCD     1       9.910  28.560  25.340  1.00  0.00            
ATOM     16  O3  GCD     1       9.200  29.590  23.580  1.00  0.00            
ATOM     17  H9  GCD     1       8.530  29.930  24.190  1.00  0.00            
ATOM     18  C6  GCD     1       8.560  27.280  24.280  1.00  0.00            
ATOM     19  O4  GCD     1       9.120  26.070  24.760  1.00  0.00            
ATOM     20  H10 GCD     1       7.590  27.430  24.760  1.00  0.00            
ATOM     21  O5  GCD     1       8.250  27.080  22.900  1.00  0.00            
ATOM     22  C7  GCD     1       6.910  27.060  22.360  1.00  0.00            
ATOM     23  H11 GCD     1       6.200  27.540  23.040  1.00  0.00            
ATOM     24  C8  GCD     1       6.900  27.950  21.180  1.00  0.00            
ATOM     25  H12 GCD     1       7.730  27.630  20.540  1.00  0.00            
ATOM     26  O6  GCD     1       7.260  29.260  21.510  1.00  0.00            
ATOM     27  H13 GCD     1       7.830  29.110  22.270  1.00  0.00            
ATOM     28  C9  GCD     1       5.500  27.970  20.550  1.00  0.00            
ATOM     29  H14 GCD     1       4.840  28.270  21.380  1.00  0.00            
ATOM     30  O7  GCD     1       5.220  28.790  19.390  1.00  0.00            
ATOM     31  H15 GCD     1       5.730  29.600  19.390  1.00  0.00            
ATOM     32  C10 GCD     1       5.060  26.530  20.240  1.00  0.00            
ATOM     33  H16 GCD     1       3.990  26.450  20.020  1.00  0.00            
ATOM     34  O8  GCD     1       5.280  25.710  21.360  1.00  0.00            
ATOM     35  C11 GCD     1       6.520  25.660  21.980  1.00  0.00            
ATOM     36  H17 GCD     1       7.360  25.320  21.360  1.00  0.00            
ATOM     37  C12 GCD     1       6.410  24.730  23.130  1.00  0.00            
ATOM     38  H18 GCD     1       7.340  24.650  23.710  1.00  0.00            
ATOM     39  H19 GCD     1       6.240  23.760  22.650  1.00  0.00            
ATOM     40  O9  GCD     1       5.310  25.130  23.900  1.00  0.00            
ATOM     41  H20 GCD     1       4.630  25.360  23.250  1.00  0.00            
ATOM     42  O10 GCD     1       5.890  25.950  19.210  1.00  0.00            
ATOM     43  C13 GCD     1       5.220  25.190  18.180  1.00  0.00            
ATOM     44  H21 GCD     1       4.190  25.030  18.500  1.00  0.00            
ATOM     45  C14 GCD     1       5.210  25.990  16.860  1.00  0.00            
ATOM     46  H22 GCD     1       6.260  26.210  16.630  1.00  0.00            
ATOM     47  O11 GCD     1       4.520  27.200  17.130  1.00  0.00            
ATOM     48  H23 GCD     1       4.930  27.650  17.880  1.00  0.00            
ATOM     49  C15 GCD     1       4.490  25.200  15.760  1.00  0.00            
ATOM     50  H24 GCD     1       3.440  25.010  16.010  1.00  0.00            
ATOM     51  O12 GCD     1       4.370  25.920  14.540  1.00  0.00            
ATOM     52  H25 GCD     1       5.280  26.000  14.210  1.00  0.00            
ATOM     53  C16 GCD     1       5.320  23.890  15.700  1.00  0.00            
ATOM     54  H26 GCD     1       4.820  23.200  15.020  1.00  0.00            
ATOM     55  O13 GCD     1       5.340  23.230  16.890  1.00  0.00            
ATOM     56  C17 GCD     1       5.990  23.910  17.980  1.00  0.00            
ATOM     57  H27 GCD     1       7.040  24.000  17.670  1.00  0.00            
ATOM     58  C18 GCD     1       5.860  22.980  19.150  1.00  0.00            
ATOM     59  H28 GCD     1       4.810  22.740  19.350  1.00  0.00            
ATOM     60  H29 GCD     1       6.190  23.510  20.050  1.00  0.00            
ATOM     61  O14 GCD     1       6.670  21.800  19.010  1.00  0.00            
ATOM     62  H30 GCD     1       6.130  21.300  18.380  1.00  0.00            
ATOM     63  O15 GCD     1       6.650  24.050  15.280  1.00  0.00            
ATOM     64  C19 GCD     1       6.960  23.690  13.930  1.00  0.00            
ATOM     65  H31 GCD     1       6.040  23.500  13.370  1.00  0.00            
ATOM     66  C20 GCD     1       7.810  24.830  13.440  1.00  0.00            
ATOM     67  H32 GCD     1       8.590  24.920  14.210  1.00  0.00            
ATOM     68  O16 GCD     1       7.010  26.080  13.410  1.00  0.00            
ATOM     69  H33 GCD     1       7.610  26.820  13.270  1.00  0.00            
ATOM     70  C21 GCD     1       8.400  24.580  12.090  1.00  0.00            
ATOM     71  H34 GCD     1       7.550  24.460  11.400  1.00  0.00            
ATOM     72  O17 GCD     1       9.180  25.680  11.600  1.00  0.00            
ATOM     73  H35 GCD     1       9.950  25.790  12.180  1.00  0.00            
ATOM     74  C22 GCD     1       9.220  23.220  12.170  1.00  0.00            
ATOM     75  H36 GCD     1       9.580  22.890  11.190  1.00  0.00            
ATOM     76  O18 GCD     1       8.310  22.200  12.620  1.00  0.00            
ATOM     77  C23 GCD     1       7.700  22.340  13.910  1.00  0.00            
ATOM     78  H37 GCD     1       8.490  22.380  14.670  1.00  0.00            
ATOM     79  C24 GCD     1       6.820  21.190  14.350  1.00  0.00            
ATOM     80  H38 GCD     1       6.390  21.340  15.350  1.00  0.00            
ATOM     81  H39 GCD     1       7.460  20.290  14.380  1.00  0.00            
ATOM     82  O19 GCD     1       5.690  20.920  13.570  1.00  0.00            
ATOM     83  H40 GCD     1       5.240  20.140  13.900  1.00  0.00            
ATOM     84  O20 GCD     1      10.330  23.290  13.090  1.00  0.00            
ATOM     85  C25 GCD     1      11.630  23.520  12.480  1.00  0.00            
ATOM     86  H41 GCD     1      11.480  23.760  11.420  1.00  0.00            
ATOM     87  C26 GCD     1      12.220  24.710  13.270  1.00  0.00            
ATOM     88  H42 GCD     1      12.420  24.480  14.330  1.00  0.00            
ATOM     89  O21 GCD     1      11.370  25.920  13.310  1.00  0.00            
ATOM     90  H43 GCD     1      11.800  26.590  13.870  1.00  0.00            
ATOM     91  C27 GCD     1      13.600  25.010  12.690  1.00  0.00            
ATOM     92  H44 GCD     1      13.560  25.360  11.650  1.00  0.00            
ATOM     93  O22 GCD     1      14.140  26.070  13.530  1.00  0.00            
ATOM     94  H45 GCD     1      15.070  26.170  13.300  1.00  0.00            
ATOM     95  C28 GCD     1      14.480  23.790  12.770  1.00  0.00            
ATOM     96  H46 GCD     1      15.450  23.960  12.300  1.00  0.00            
ATOM     97  O23 GCD     1      13.850  22.640  12.090  1.00  0.00            
ATOM     98  C29 GCD     1      12.580  22.270  12.570  1.00  0.00            
ATOM     99  H47 GCD     1      12.650  21.920  13.610  1.00  0.00            
ATOM    100  C30 GCD     1      12.160  21.120  11.720  1.00  0.00            
ATOM    101  H48 GCD     1      11.160  20.800  12.040  1.00  0.00            
ATOM    102  H49 GCD     1      12.910  20.330  11.860  1.00  0.00            
ATOM    103  O24 GCD     1      12.000  21.430  10.250  1.00  0.00            
ATOM    104  H50 GCD     1      12.830  21.650   9.810  1.00  0.00            
ATOM    105  O25 GCD     1      14.690  23.450  14.100  1.00  0.00            
ATOM    106  C31 GCD     1      16.040  23.220  14.340  1.00  0.00            
ATOM    107  H51 GCD     1      16.670  22.850  13.510  1.00  0.00            
ATOM    108  C32 GCD     1      16.670  24.520  14.790  1.00  0.00            
ATOM    109  H52 GCD     1      16.090  25.040  15.570  1.00  0.00            
ATOM    110  O26 GCD     1      16.800  25.510  13.750  1.00  0.00            
ATOM    111  H53 GCD     1      17.210  25.170  12.950  1.00  0.00            
ATOM    112  C33 GCD     1      18.060  24.290  15.420  1.00  0.00            
ATOM    113  H54 GCD     1      18.760  23.990  14.630  1.00  0.00            
ATOM    114  O27 GCD     1      18.740  25.420  15.970  1.00  0.00            
ATOM    115  H55 GCD     1      18.570  25.520  16.910  1.00  0.00            
ATOM    116  C34 GCD     1      18.020  23.150  16.510  1.00  0.00            
ATOM    117  H56 GCD     1      18.990  22.840  16.900  1.00  0.00            
ATOM    118  O28 GCD     1      17.430  21.990  15.850  1.00  0.00            
ATOM    119  C35 GCD     1      16.120  22.060  15.350  1.00  0.00            
ATOM    120  H57 GCD     1      15.500  22.230  16.240  1.00  0.00            
ATOM    121  C36 GCD     1      15.770  20.740  14.730  1.00  0.00            
ATOM    122  H58 GCD     1      16.410  20.560  13.860  1.00  0.00            
ATOM    123  H59 GCD     1      14.690  20.710  14.500  1.00  0.00            
ATOM    124  O29 GCD     1      16.000  19.660  15.600  1.00  0.00            
ATOM    125  H60 GCD     1      16.530  18.990  15.160  1.00  0.00            
ATOM    126  O30 GCD     1      17.160  23.430  17.550  1.00  0.00            
ATOM    127  C37 GCD     1      17.750  23.180  18.790  1.00  0.00            
ATOM    128  H61 GCD     1      18.650  22.560  18.730  1.00  0.00            
ATOM    129  C38 GCD     1      18.050  24.510  19.490  1.00  0.00            
ATOM    130  H62 GCD     1      17.170  25.170  19.470  1.00  0.00            
ATOM    131  O31 GCD     1      19.030  25.180  18.790  1.00  0.00            
ATOM    132  H63 GCD     1      19.350  25.740  19.500  1.00  0.00            
ATOM    133  C39 GCD     1      18.460  24.270  20.920  1.00  0.00            
ATOM    134  H64 GCD     1      19.340  23.620  20.800  1.00  0.00            
ATOM    135  O32 GCD     1      18.670  25.550  21.620  1.00  0.00            
ATOM    136  H65 GCD     1      17.880  26.100  21.570  1.00  0.00            
ATOM    137  C40 GCD     1      17.330  23.600  21.630  1.00  0.00            
ATOM    138  H66 GCD     1      17.620  23.380  22.660  1.00  0.00            
ATOM    139  O33 GCD     1      17.040  22.350  21.000  1.00  0.00            
ATOM    140  C41 GCD     1      16.710  22.400  19.600  1.00  0.00            
ATOM    141  H67 GCD     1      15.770  22.970  19.510  1.00  0.00            
ATOM    142  C42 GCD     1      16.490  20.970  19.080  1.00  0.00            
ATOM    143  H68 GCD     1      17.390  20.350  19.150  1.00  0.00            
ATOM    144  H69 GCD     1      16.370  21.040  17.990  1.00  0.00            
ATOM    145  O34 GCD     1      15.260  20.370  19.590  1.00  0.00            
ATOM    146  H70 GCD     1      15.250  19.530  19.100  1.00  0.00            
ATOM    147  O35 GCD     1      16.160  24.350  21.710  1.00  0.00            
ATOM    148  C43 GCD     1      15.780  24.840  23.000  1.00  0.00            
ATOM    149  H71 GCD     1      16.660  24.660  23.640  1.00  0.00            
ATOM    150  C44 GCD     1      15.420  26.320  22.930  1.00  0.00            
ATOM    151  H72 GCD     1      14.580  26.490  22.250  1.00  0.00            
ATOM    152  O36 GCD     1      16.510  27.080  22.510  1.00  0.00            
ATOM    153  H73 GCD     1      16.240  27.990  22.310  1.00  0.00            
ATOM    154  C45 GCD     1      14.990  26.780  24.290  1.00  0.00            
ATOM    155  H74 GCD     1      15.830  26.620  24.980  1.00  0.00            
ATOM    156  O37 GCD     1      14.610  28.170  24.280  1.00  0.00            
ATOM    157  H75 GCD     1      13.660  28.240  24.150  1.00  0.00            
ATOM    158  C46 GCD     1      13.800  25.930  24.720  1.00  0.00            
ATOM    159  H76 GCD     1      13.400  26.220  25.700  1.00  0.00            
ATOM    160  O38 GCD     1      12.670  26.030  23.790  1.00  0.00            
ATOM    161  O39 GCD     1      14.350  24.600  24.850  1.00  0.00            
ATOM    162  C47 GCD     1      14.570  24.000  23.550  1.00  0.00            
ATOM    163  H77 GCD     1      13.760  24.190  22.820  1.00  0.00            
ATOM    164  C48 GCD     1      14.800  22.530  23.700  1.00  0.00            
ATOM    165  H78 GCD     1      15.050  22.000  22.770  1.00  0.00            
ATOM    166  H79 GCD     1      13.910  22.040  24.130  1.00  0.00            
ATOM    167  O40 GCD     1      15.910  22.210  24.540  1.00  0.00            
ATOM    168  H80 GCD     1      16.340  21.470  24.100  1.00  0.00            
ATOM    169  Cl1 DK2     2      13.840  27.580  19.570  1.00  0.00            
ATOM    170  C1  DK2     2      13.530  25.960  19.050  1.00  0.00            
ATOM    171  C2  DK2     2      13.870  25.560  17.720  1.00  0.00            
ATOM    172  C3  DK2     2      13.740  24.240  17.350  1.00  0.00            
ATOM    173  C4  DK2     2      13.290  23.280  18.290  1.00  0.00            
ATOM    174  C5  DK2     2      13.010  21.870  17.770  1.00  0.00            
ATOM    175  O1  DK2     2      11.830  21.720  16.920  1.00  0.00            
ATOM    176  C6  DK2     2      10.560  21.930  17.570  1.00  0.00            
ATOM    177  C7  DK2     2       9.510  21.190  16.840  1.00  0.00            
ATOM    178  N1  DK2     2       9.460  19.770  17.110  1.00  0.00            
ATOM    179  C8  DK2     2       9.020  19.440  18.320  1.00  0.00            
ATOM    180  C9  DK2     2       8.840  18.110  18.290  1.00  0.00            
ATOM    181  N2  DK2     2       9.330  17.580  17.100  1.00  0.00            
ATOM    182  C10 DK2     2       9.600  18.660  16.330  1.00  0.00            
ATOM    183  C11 DK2     2      10.310  23.460  17.760  1.00  0.00            
ATOM    184  C12 DK2     2      10.310  24.280  16.620  1.00  0.00            
ATOM    185  C13 DK2     2       9.920  25.570  16.720  1.00  0.00            
ATOM    186  C14 DK2     2       9.400  26.100  17.930  1.00  0.00            
ATOM    187  Cl2 DK2     2       8.960  27.810  17.970  1.00  0.00            
ATOM    188  C15 DK2     2       9.280  25.270  19.080  1.00  0.00            
ATOM    189  C16 DK2     2       9.820  23.950  18.980  1.00  0.00            
ATOM    190  Cl3 DK2     2       9.920  23.060  20.510  1.00  0.00            
ATOM    191  C17 DK2     2      13.000  23.700  19.580  1.00  0.00            
ATOM    192  C18 DK2     2      13.260  25.000  20.030  1.00  0.00            
ATOM    193  H1  DK2     2      14.140  26.260  16.930  1.00  0.00            
ATOM    194  H2  DK2     2      14.060  23.950  16.350  1.00  0.00            
ATOM    195  H3  DK2     2      12.850  21.200  18.620  1.00  0.00            
ATOM    196  H4  DK2     2      13.940  21.540  17.280  1.00  0.00            
ATOM    197  H5  DK2     2      10.660  21.450  18.560  1.00  0.00            
ATOM    198  H6  DK2     2       9.720  21.340  15.770  1.00  0.00            
ATOM    199  H7  DK2     2       8.550  21.670  17.070  1.00  0.00            
ATOM    200  H8  DK2     2       8.910  20.140  19.140  1.00  0.00            
ATOM    201  H9  DK2     2       8.500  17.440  19.070  1.00  0.00            
ATOM    202  H10 DK2     2      10.080  18.760  15.370  1.00  0.00            
ATOM    203  H11 DK2     2      10.590  23.810  15.680  1.00  0.00            
ATOM    204  H12 DK2     2       9.880  26.240  15.870  1.00  0.00            
ATOM    205  H13 DK2     2       8.870  25.780  19.950  1.00  0.00            
ATOM    206  H14 DK2     2      12.640  22.930  20.250  1.00  0.00            
ATOM    207  H15 DK2     2      13.030  25.260  21.060  1.00  0.00            
TER
ENDMDL
MODEL        1
ATOM      1  H1  GCD     1       8.930  39.120  16.290  1.00  0.00            
ATOM      2  O1  GCD     1       9.590  39.820  16.360  1.00  0.00            
ATOM      3  C1  GCD     1       9.530  40.420  15.070  1.00  0.00            
ATOM      4  H2  GCD     1       8.510  40.810  14.960  1.00  0.00            
ATOM      5  H3  GCD     1      10.290  41.200  15.090  1.00  0.00            
ATOM      6  C2  GCD     1       9.880  39.520  13.860  1.00  0.00            
ATOM      7  H4  GCD     1      10.890  39.080  13.950  1.00  0.00            
ATOM      8  C3  GCD     1       9.790  40.300  12.590  1.00  0.00            
ATOM      9  H5  GCD     1       8.820  40.830  12.530  1.00  0.00            
ATOM     10  C4  GCD     1       9.770  39.500  11.220  1.00  0.00            
ATOM     11  H6  GCD     1      10.720  39.040  10.930  1.00  0.00            
ATOM     12  O2  GCD     1       9.360  40.450  10.230  1.00  0.00            
ATOM     13  H7  GCD     1      10.080  41.080  10.180  1.00  0.00            
ATOM     14  C5  GCD     1       8.720  38.400  11.310  1.00  0.00            
ATOM     15  H8  GCD     1       7.740  38.880  11.450  1.00  0.00            
ATOM     16  O3  GCD     1       8.650  37.560  10.180  1.00  0.00            
ATOM     17  H9  GCD     1       9.300  36.890  10.430  1.00  0.00            
ATOM     18  C6  GCD     1       8.970  37.630  12.570  1.00  0.00            
ATOM     19  O4  GCD     1       8.900  38.490  13.710  1.00  0.00            
ATOM     20  H10 GCD     1       8.220  36.850  12.700  1.00  0.00            
ATOM     21  O5  GCD     1      10.170  36.920  12.460  1.00  0.00            
ATOM     22  C7  GCD     1      10.150  35.540  12.810  1.00  0.00            
ATOM     23  H11 GCD     1       9.220  35.090  13.180  1.00  0.00            
ATOM     24  C8  GCD     1      10.620  34.730  11.580  1.00  0.00            
ATOM     25  H12 GCD     1      11.530  35.180  11.160  1.00  0.00            
ATOM     26  O6  GCD     1       9.640  34.660  10.600  1.00  0.00            
ATOM     27  H13 GCD     1       9.830  33.950   9.980  1.00  0.00            
ATOM     28  C9  GCD     1      10.980  33.330  11.930  1.00  0.00            
ATOM     29  H14 GCD     1      10.020  32.820  12.110  1.00  0.00            
ATOM     30  O7  GCD     1      11.640  32.600  10.900  1.00  0.00            
ATOM     31  H15 GCD     1      12.530  32.980  10.820  1.00  0.00            
ATOM     32  C10 GCD     1      11.810  33.220  13.180  1.00  0.00            
ATOM     33  H16 GCD     1      11.810  32.160  13.450  1.00  0.00            
ATOM     34  O8  GCD     1      11.240  33.980  14.210  1.00  0.00            
ATOM     35  C11 GCD     1      11.060  35.390  14.000  1.00  0.00            
ATOM     36  H17 GCD     1      12.090  35.740  13.870  1.00  0.00            
ATOM     37  C12 GCD     1      10.630  36.020  15.330  1.00  0.00            
ATOM     38  H18 GCD     1       9.740  35.530  15.750  1.00  0.00            
ATOM     39  H19 GCD     1      10.430  37.070  15.100  1.00  0.00            
ATOM     40  O9  GCD     1      11.620  35.980  16.360  1.00  0.00            
ATOM     41  H20 GCD     1      11.250  36.230  17.220  1.00  0.00            
ATOM     42  O10 GCD     1      13.140  33.650  13.000  1.00  0.00            
ATOM     43  C13 GCD     1      14.170  32.630  13.220  1.00  0.00            
ATOM     44  H21 GCD     1      13.770  31.620  13.350  1.00  0.00            
ATOM     45  C14 GCD     1      15.100  32.510  11.950  1.00  0.00            
ATOM     46  H22 GCD     1      15.420  33.510  11.610  1.00  0.00            
ATOM     47  O11 GCD     1      14.370  31.900  10.790  1.00  0.00            
ATOM     48  H23 GCD     1      15.060  31.750  10.140  1.00  0.00            
ATOM     49  C15 GCD     1      16.380  31.740  12.310  1.00  0.00            
ATOM     50  H24 GCD     1      16.120  30.680  12.470  1.00  0.00            
ATOM     51  O12 GCD     1      17.340  31.750  11.280  1.00  0.00            
ATOM     52  H25 GCD     1      17.550  32.660  11.080  1.00  0.00            
ATOM     53  C16 GCD     1      17.040  32.310  13.570  1.00  0.00            
ATOM     54  H26 GCD     1      17.890  31.680  13.860  1.00  0.00            
ATOM     55  O13 GCD     1      16.090  32.400  14.690  1.00  0.00            
ATOM     56  C17 GCD     1      14.900  33.150  14.460  1.00  0.00            
ATOM     57  H27 GCD     1      15.330  34.150  14.310  1.00  0.00            
ATOM     58  C18 GCD     1      14.060  33.100  15.780  1.00  0.00            
ATOM     59  H28 GCD     1      13.820  32.100  16.180  1.00  0.00            
ATOM     60  H29 GCD     1      13.080  33.600  15.740  1.00  0.00            
ATOM     61  O14 GCD     1      14.830  33.910  16.780  1.00  0.00            
ATOM     62  H30 GCD     1      15.670  33.450  16.920  1.00  0.00            
ATOM     63  O15 GCD     1      17.660  33.560  13.330  1.00  0.00            
ATOM     64  C19 GCD     1      18.930  33.610  12.770  1.00  0.00            
ATOM     65  H31 GCD     1      19.240  32.670  12.310  1.00  0.00            
ATOM     66  C20 GCD     1      18.940  34.640  11.630  1.00  0.00            
ATOM     67  H32 GCD     1      18.570  35.600  11.990  1.00  0.00            
ATOM     68  O16 GCD     1      18.250  34.170  10.500  1.00  0.00            
ATOM     69  H33 GCD     1      18.130  34.920   9.910  1.00  0.00            
ATOM     70  C21 GCD     1      20.360  34.960  11.200  1.00  0.00            
ATOM     71  H34 GCD     1      20.760  34.110  10.630  1.00  0.00            
ATOM     72  O17 GCD     1      20.370  36.060  10.240  1.00  0.00            
ATOM     73  H35 GCD     1      20.840  36.770  10.700  1.00  0.00            
ATOM     74  C22 GCD     1      21.250  35.330  12.380  1.00  0.00            
ATOM     75  H36 GCD     1      22.290  35.440  12.050  1.00  0.00            
ATOM     76  O18 GCD     1      21.140  34.330  13.390  1.00  0.00            
ATOM     77  C23 GCD     1      19.850  34.060  13.960  1.00  0.00            
ATOM     78  H37 GCD     1      19.480  34.980  14.430  1.00  0.00            
ATOM     79  C24 GCD     1      19.930  32.990  15.010  1.00  0.00            
ATOM     80  H38 GCD     1      19.000  32.900  15.590  1.00  0.00            
ATOM     81  H39 GCD     1      20.630  33.210  15.830  1.00  0.00            
ATOM     82  O19 GCD     1      20.220  31.720  14.380  1.00  0.00            
ATOM     83  H40 GCD     1      19.380  31.270  14.490  1.00  0.00            
ATOM     84  O20 GCD     1      20.820  36.580  12.890  1.00  0.00            
ATOM     85  C25 GCD     1      21.810  37.510  13.300  1.00  0.00            
ATOM     86  H41 GCD     1      22.690  36.900  13.500  1.00  0.00            
ATOM     87  C26 GCD     1      21.940  38.560  12.250  1.00  0.00            
ATOM     88  H42 GCD     1      20.920  38.960  12.150  1.00  0.00            
ATOM     89  O21 GCD     1      22.410  38.100  11.000  1.00  0.00            
ATOM     90  H43 GCD     1      23.370  37.990  11.030  1.00  0.00            
ATOM     91  C27 GCD     1      22.900  39.590  12.770  1.00  0.00            
ATOM     92  H44 GCD     1      23.790  39.100  13.190  1.00  0.00            
ATOM     93  O22 GCD     1      23.220  40.630  11.730  1.00  0.00            
ATOM     94  H45 GCD     1      23.740  40.190  11.050  1.00  0.00            
ATOM     95  C28 GCD     1      22.290  40.190  14.020  1.00  0.00            
ATOM     96  H46 GCD     1      22.970  41.000  14.330  1.00  0.00            
ATOM     97  O23 GCD     1      22.270  39.190  15.000  1.00  0.00            
ATOM     98  C29 GCD     1      21.360  38.150  14.630  1.00  0.00            
ATOM     99  H47 GCD     1      20.370  38.600  14.490  1.00  0.00            
ATOM    100  C30 GCD     1      21.260  37.070  15.700  1.00  0.00            
ATOM    101  H48 GCD     1      22.260  36.640  15.820  1.00  0.00            
ATOM    102  H49 GCD     1      20.600  36.290  15.300  1.00  0.00            
ATOM    103  O24 GCD     1      20.810  37.460  16.950  1.00  0.00            
ATOM    104  H50 GCD     1      21.550  37.770  17.490  1.00  0.00            
ATOM    105  O25 GCD     1      20.990  40.660  13.790  1.00  0.00            
ATOM    106  C31 GCD     1      20.820  42.010  14.220  1.00  0.00            
ATOM    107  H51 GCD     1      21.740  42.410  14.640  1.00  0.00            
ATOM    108  C32 GCD     1      20.530  42.970  12.990  1.00  0.00            
ATOM    109  H52 GCD     1      19.650  42.610  12.450  1.00  0.00            
ATOM    110  O26 GCD     1      21.630  42.820  12.060  1.00  0.00            
ATOM    111  H53 GCD     1      21.970  41.920  12.070  1.00  0.00            
ATOM    112  C33 GCD     1      20.360  44.370  13.430  1.00  0.00            
ATOM    113  H54 GCD     1      21.350  44.710  13.780  1.00  0.00            
ATOM    114  O27 GCD     1      19.940  45.250  12.370  1.00  0.00            
ATOM    115  H55 GCD     1      18.990  45.110  12.280  1.00  0.00            
ATOM    116  C34 GCD     1      19.330  44.470  14.550  1.00  0.00            
ATOM    117  H56 GCD     1      19.340  45.390  15.130  1.00  0.00            
ATOM    118  O28 GCD     1      19.710  43.490  15.550  1.00  0.00            
ATOM    119  C35 GCD     1      19.650  42.170  15.160  1.00  0.00            
ATOM    120  H57 GCD     1      18.740  41.950  14.590  1.00  0.00            
ATOM    121  C36 GCD     1      19.680  41.270  16.390  1.00  0.00            
ATOM    122  H58 GCD     1      19.300  40.270  16.140  1.00  0.00            
ATOM    123  H59 GCD     1      18.980  41.670  17.130  1.00  0.00            
ATOM    124  O29 GCD     1      20.940  41.250  17.020  1.00  0.00            
ATOM    125  H60 GCD     1      21.640  40.820  16.530  1.00  0.00            
ATOM    126  O30 GCD     1      18.020  44.120  14.030  1.00  0.00            
ATOM    127  C37 GCD     1      17.020  45.100  14.020  1.00  0.00            
ATOM    128  H61 GCD     1      17.470  46.060  14.320  1.00  0.00            
ATOM    129  C38 GCD     1      16.290  45.310  12.630  1.00  0.00            
ATOM    130  H62 GCD     1      15.990  44.350  12.200  1.00  0.00            
ATOM    131  O31 GCD     1      17.180  45.820  11.710  1.00  0.00            
ATOM    132  H63 GCD     1      17.210  46.780  11.800  1.00  0.00            
ATOM    133  C39 GCD     1      15.140  46.250  12.820  1.00  0.00            
ATOM    134  H64 GCD     1      15.530  47.200  13.210  1.00  0.00            
ATOM    135  O32 GCD     1      14.350  46.550  11.620  1.00  0.00            
ATOM    136  H65 GCD     1      14.020  45.750  11.210  1.00  0.00            
ATOM    137  C40 GCD     1      14.190  45.730  13.970  1.00  0.00            
ATOM    138  H66 GCD     1      13.250  46.270  14.080  1.00  0.00            
ATOM    139  O33 GCD     1      15.010  45.710  15.160  1.00  0.00            
ATOM    140  C41 GCD     1      16.060  44.780  15.180  1.00  0.00            
ATOM    141  H67 GCD     1      15.680  43.750  15.210  1.00  0.00            
ATOM    142  C42 GCD     1      16.790  45.110  16.480  1.00  0.00            
ATOM    143  H68 GCD     1      16.810  46.200  16.640  1.00  0.00            
ATOM    144  H69 GCD     1      17.780  44.660  16.480  1.00  0.00            
ATOM    145  O34 GCD     1      16.090  44.590  17.640  1.00  0.00            
ATOM    146  H70 GCD     1      15.220  45.000  17.640  1.00  0.00            
ATOM    147  O35 GCD     1      13.820  44.400  13.690  1.00  0.00            
ATOM    148  C43 GCD     1      12.520  44.310  12.970  1.00  0.00            
ATOM    149  H71 GCD     1      12.040  45.240  12.650  1.00  0.00            
ATOM    150  C44 GCD     1      12.780  43.420  11.790  1.00  0.00            
ATOM    151  H72 GCD     1      13.230  42.450  12.010  1.00  0.00            
ATOM    152  O36 GCD     1      13.730  44.010  10.810  1.00  0.00            
ATOM    153  H73 GCD     1      13.960  43.250  10.270  1.00  0.00            
ATOM    154  C45 GCD     1      11.430  43.230  11.130  1.00  0.00            
ATOM    155  H74 GCD     1      11.080  44.250  10.930  1.00  0.00            
ATOM    156  O37 GCD     1      11.500  42.490   9.950  1.00  0.00            
ATOM    157  H75 GCD     1      11.670  43.070   9.190  1.00  0.00            
ATOM    158  C46 GCD     1      10.450  42.560  12.080  1.00  0.00            
ATOM    159  H76 GCD     1       9.550  42.470  11.470  1.00  0.00            
ATOM    160  O38 GCD     1      10.830  41.290  12.430  1.00  0.00            
ATOM    161  O39 GCD     1      10.280  43.400  13.230  1.00  0.00            
ATOM    162  C47 GCD     1      11.510  43.730  13.970  1.00  0.00            
ATOM    163  H77 GCD     1      11.960  42.820  14.390  1.00  0.00            
ATOM    164  C48 GCD     1      11.200  44.640  15.090  1.00  0.00            
ATOM    165  H78 GCD     1      12.180  44.800  15.550  1.00  0.00            
ATOM    166  H79 GCD     1      10.380  44.230  15.690  1.00  0.00            
ATOM    167  O40 GCD     1      10.700  45.900  14.640  1.00  0.00            
ATOM    168  H80 GCD     1       9.790  45.860  14.310  1.00  0.00            
ATOM    169  Cl1 DK2     2      15.100  37.850   9.310  1.00  0.00            
ATOM    170  C1  DK2     2      14.610  38.070  11.010  1.00  0.00            
ATOM    171  C2  DK2     2      14.910  37.000  11.900  1.00  0.00            
ATOM    172  C3  DK2     2      14.490  37.090  13.250  1.00  0.00            
ATOM    173  C4  DK2     2      13.810  38.250  13.660  1.00  0.00            
ATOM    174  C5  DK2     2      13.470  38.460  15.120  1.00  0.00            
ATOM    175  O1  DK2     2      14.050  39.770  15.570  1.00  0.00            
ATOM    176  C6  DK2     2      15.450  39.860  15.890  1.00  0.00            
ATOM    177  C7  DK2     2      15.580  41.030  16.780  1.00  0.00            
ATOM    178  N1  DK2     2      14.920  40.730  18.030  1.00  0.00            
ATOM    179  C8  DK2     2      13.900  41.420  18.570  1.00  0.00            
ATOM    180  C9  DK2     2      13.610  40.800  19.750  1.00  0.00            
ATOM    181  N2  DK2     2      14.440  39.750  20.000  1.00  0.00            
ATOM    182  C10 DK2     2      15.220  39.710  18.940  1.00  0.00            
ATOM    183  C11 DK2     2      16.340  39.880  14.630  1.00  0.00            
ATOM    184  C12 DK2     2      16.370  41.060  13.830  1.00  0.00            
ATOM    185  C13 DK2     2      16.980  41.010  12.580  1.00  0.00            
ATOM    186  C14 DK2     2      17.740  39.860  12.160  1.00  0.00            
ATOM    187  Cl2 DK2     2      18.510  39.710  10.580  1.00  0.00            
ATOM    188  C15 DK2     2      17.820  38.760  12.990  1.00  0.00            
ATOM    189  C16 DK2     2      17.080  38.810  14.230  1.00  0.00            
ATOM    190  Cl3 DK2     2      17.170  37.370  15.230  1.00  0.00            
ATOM    191  C17 DK2     2      13.550  39.330  12.700  1.00  0.00            
ATOM    192  C18 DK2     2      13.900  39.240  11.400  1.00  0.00            
ATOM    193  H1  DK2     2      15.310  36.070  11.530  1.00  0.00            
ATOM    194  H2  DK2     2      14.730  36.310  13.970  1.00  0.00            
ATOM    195  H3  DK2     2      13.780  37.600  15.730  1.00  0.00            
ATOM    196  H4  DK2     2      12.380  38.450  15.210  1.00  0.00            
ATOM    197  H5  DK2     2      15.640  38.960  16.490  1.00  0.00            
ATOM    198  H6  DK2     2      15.000  41.890  16.420  1.00  0.00            
ATOM    199  H7  DK2     2      16.650  41.240  16.890  1.00  0.00            
ATOM    200  H8  DK2     2      13.270  42.130  18.050  1.00  0.00            
ATOM    201  H9  DK2     2      12.690  40.870  20.300  1.00  0.00            
ATOM    202  H10 DK2     2      15.890  38.930  18.610  1.00  0.00            
ATOM    203  H11 DK2     2      15.790  41.950  14.060  1.00  0.00            
ATOM    204  H12 DK2     2      16.830  41.870  11.930  1.00  0.00            
ATOM    205  H13 DK2     2      18.300  37.860  12.630  1.00  0.00            
ATOM    206  H14 DK2     2      13.100  40.280  12.970  1.00  0.00            
ATOM    207  H15 DK2     2      13.810  39.930  10.560  1.00  0.00            
TER
ENDMDL
MODEL        1
ATOM      1  H1  GCD     1      12.710  35.060  28.450  1.00  0.00            
ATOM      2  O1  GCD     1      13.420  34.410  28.410  1.00  0.00            
ATOM      3  C1  GCD     1      13.130  33.400  27.430  1.00  0.00            
ATOM      4  H2  GCD     1      14.100  33.090  27.020  1.00  0.00            
ATOM      5  H3  GCD     1      12.630  32.530  27.880  1.00  0.00            
ATOM      6  C2  GCD     1      12.230  33.960  26.340  1.00  0.00            
ATOM      7  H4  GCD     1      11.890  33.160  25.670  1.00  0.00            
ATOM      8  C3  GCD     1      12.960  35.080  25.570  1.00  0.00            
ATOM      9  H5  GCD     1      13.420  35.860  26.190  1.00  0.00            
ATOM     10  C4  GCD     1      12.060  35.710  24.540  1.00  0.00            
ATOM     11  H6  GCD     1      11.790  34.930  23.820  1.00  0.00            
ATOM     12  O2  GCD     1      12.650  36.810  23.840  1.00  0.00            
ATOM     13  H7  GCD     1      13.440  36.520  23.390  1.00  0.00            
ATOM     14  C5  GCD     1      10.810  36.180  25.270  1.00  0.00            
ATOM     15  H8  GCD     1      11.110  37.020  25.910  1.00  0.00            
ATOM     16  O3  GCD     1       9.870  36.690  24.300  1.00  0.00            
ATOM     17  H9  GCD     1       9.530  35.980  23.740  1.00  0.00            
ATOM     18  C6  GCD     1      10.130  35.050  26.020  1.00  0.00            
ATOM     19  O4  GCD     1      11.060  34.620  26.970  1.00  0.00            
ATOM     20  H10 GCD     1       9.260  35.400  26.590  1.00  0.00            
ATOM     21  O5  GCD     1       9.740  34.000  25.130  1.00  0.00            
ATOM     22  C7  GCD     1       8.420  34.020  24.530  1.00  0.00            
ATOM     23  H11 GCD     1       7.880  34.980  24.610  1.00  0.00            
ATOM     24  C8  GCD     1       8.580  33.690  23.000  1.00  0.00            
ATOM     25  H12 GCD     1       9.190  32.800  22.830  1.00  0.00            
ATOM     26  O6  GCD     1       9.260  34.700  22.410  1.00  0.00            
ATOM     27  H13 GCD     1       9.320  34.610  21.460  1.00  0.00            
ATOM     28  C9  GCD     1       7.190  33.520  22.400  1.00  0.00            
ATOM     29  H14 GCD     1       6.580  34.430  22.450  1.00  0.00            
ATOM     30  O7  GCD     1       7.270  33.170  21.020  1.00  0.00            
ATOM     31  H15 GCD     1       7.950  33.730  20.640  1.00  0.00            
ATOM     32  C10 GCD     1       6.430  32.430  23.210  1.00  0.00            
ATOM     33  H16 GCD     1       5.400  32.320  22.850  1.00  0.00            
ATOM     34  O8  GCD     1       6.310  32.950  24.520  1.00  0.00            
ATOM     35  C11 GCD     1       7.570  33.000  25.270  1.00  0.00            
ATOM     36  H17 GCD     1       8.030  32.000  25.310  1.00  0.00            
ATOM     37  C12 GCD     1       7.320  33.300  26.750  1.00  0.00            
ATOM     38  H18 GCD     1       8.240  33.000  27.280  1.00  0.00            
ATOM     39  H19 GCD     1       6.680  32.520  27.190  1.00  0.00            
ATOM     40  O9  GCD     1       6.710  34.590  27.030  1.00  0.00            
ATOM     41  H20 GCD     1       5.750  34.560  26.900  1.00  0.00            
ATOM     42  O10 GCD     1       7.070  31.180  23.150  1.00  0.00            
ATOM     43  C13 GCD     1       6.200  30.060  22.890  1.00  0.00            
ATOM     44  H21 GCD     1       5.190  30.470  22.900  1.00  0.00            
ATOM     45  C14 GCD     1       6.420  29.540  21.480  1.00  0.00            
ATOM     46  H22 GCD     1       7.460  29.220  21.330  1.00  0.00            
ATOM     47  O11 GCD     1       6.110  30.570  20.430  1.00  0.00            
ATOM     48  H23 GCD     1       6.730  31.260  20.690  1.00  0.00            
ATOM     49  C15 GCD     1       5.680  28.220  21.230  1.00  0.00            
ATOM     50  H24 GCD     1       4.610  28.470  21.280  1.00  0.00            
ATOM     51  O12 GCD     1       5.880  27.760  19.850  1.00  0.00            
ATOM     52  H25 GCD     1       6.000  28.530  19.280  1.00  0.00            
ATOM     53  C16 GCD     1       5.950  27.140  22.290  1.00  0.00            
ATOM     54  H26 GCD     1       5.290  26.310  22.060  1.00  0.00            
ATOM     55  O13 GCD     1       5.540  27.790  23.480  1.00  0.00            
ATOM     56  C17 GCD     1       6.410  28.940  23.930  1.00  0.00            
ATOM     57  H27 GCD     1       7.460  28.620  23.890  1.00  0.00            
ATOM     58  C18 GCD     1       5.830  29.400  25.290  1.00  0.00            
ATOM     59  H28 GCD     1       4.820  29.830  25.190  1.00  0.00            
ATOM     60  H29 GCD     1       6.470  30.170  25.740  1.00  0.00            
ATOM     61  O14 GCD     1       5.710  28.250  26.180  1.00  0.00            
ATOM     62  H30 GCD     1       5.110  27.650  25.720  1.00  0.00            
ATOM     63  O15 GCD     1       7.250  26.710  22.280  1.00  0.00            
ATOM     64  C19 GCD     1       7.320  25.290  22.510  1.00  0.00            
ATOM     65  H31 GCD     1       6.350  24.870  22.790  1.00  0.00            
ATOM     66  C20 GCD     1       7.720  24.710  21.150  1.00  0.00            
ATOM     67  H32 GCD     1       8.660  25.150  20.790  1.00  0.00            
ATOM     68  O16 GCD     1       6.730  24.930  20.150  1.00  0.00            
ATOM     69  H33 GCD     1       6.500  25.870  20.120  1.00  0.00            
ATOM     70  C21 GCD     1       7.980  23.190  21.300  1.00  0.00            
ATOM     71  H34 GCD     1       7.020  22.680  21.470  1.00  0.00            
ATOM     72  O17 GCD     1       8.480  22.500  20.150  1.00  0.00            
ATOM     73  H35 GCD     1       7.790  22.540  19.470  1.00  0.00            
ATOM     74  C22 GCD     1       8.920  22.980  22.480  1.00  0.00            
ATOM     75  H36 GCD     1       9.060  21.900  22.630  1.00  0.00            
ATOM     76  O18 GCD     1       8.420  23.530  23.600  1.00  0.00            
ATOM     77  C23 GCD     1       8.320  24.980  23.670  1.00  0.00            
ATOM     78  H37 GCD     1       9.310  25.450  23.680  1.00  0.00            
ATOM     79  C24 GCD     1       7.720  25.410  24.970  1.00  0.00            
ATOM     80  H38 GCD     1       6.670  25.130  25.140  1.00  0.00            
ATOM     81  H39 GCD     1       7.550  26.480  24.850  1.00  0.00            
ATOM     82  O19 GCD     1       8.490  25.050  26.110  1.00  0.00            
ATOM     83  H40 GCD     1       8.570  24.130  26.370  1.00  0.00            
ATOM     84  O20 GCD     1      10.240  23.480  22.210  1.00  0.00            
ATOM     85  C25 GCD     1      11.320  22.570  22.210  1.00  0.00            
ATOM     86  H41 GCD     1      11.000  21.510  22.210  1.00  0.00            
ATOM     87  C26 GCD     1      12.130  22.940  20.980  1.00  0.00            
ATOM     88  H42 GCD     1      12.210  24.030  20.980  1.00  0.00            
ATOM     89  O21 GCD     1      11.310  22.680  19.850  1.00  0.00            
ATOM     90  H43 GCD     1      10.450  22.940  20.180  1.00  0.00            
ATOM     91  C27 GCD     1      13.460  22.220  20.930  1.00  0.00            
ATOM     92  H44 GCD     1      13.340  21.130  20.870  1.00  0.00            
ATOM     93  O22 GCD     1      14.220  22.790  19.790  1.00  0.00            
ATOM     94  H45 GCD     1      13.540  23.050  19.170  1.00  0.00            
ATOM     95  C28 GCD     1      14.180  22.500  22.260  1.00  0.00            
ATOM     96  H46 GCD     1      15.070  21.860  22.200  1.00  0.00            
ATOM     97  O23 GCD     1      13.340  22.120  23.350  1.00  0.00            
ATOM     98  C29 GCD     1      12.160  22.820  23.490  1.00  0.00            
ATOM     99  H47 GCD     1      12.350  23.900  23.480  1.00  0.00            
ATOM    100  C30 GCD     1      11.390  22.360  24.740  1.00  0.00            
ATOM    101  H48 GCD     1      10.540  23.040  24.890  1.00  0.00            
ATOM    102  H49 GCD     1      11.950  22.520  25.670  1.00  0.00            
ATOM    103  O24 GCD     1      10.900  20.980  24.800  1.00  0.00            
ATOM    104  H50 GCD     1       9.940  21.010  24.740  1.00  0.00            
ATOM    105  O25 GCD     1      14.560  23.860  22.430  1.00  0.00            
ATOM    106  C31 GCD     1      15.990  24.020  22.810  1.00  0.00            
ATOM    107  H51 GCD     1      16.390  23.050  23.130  1.00  0.00            
ATOM    108  C32 GCD     1      16.710  24.620  21.580  1.00  0.00            
ATOM    109  H52 GCD     1      16.100  25.510  21.370  1.00  0.00            
ATOM    110  O26 GCD     1      16.740  23.640  20.500  1.00  0.00            
ATOM    111  H53 GCD     1      15.800  23.410  20.420  1.00  0.00            
ATOM    112  C33 GCD     1      18.140  25.100  21.880  1.00  0.00            
ATOM    113  H54 GCD     1      18.710  24.180  22.040  1.00  0.00            
ATOM    114  O27 GCD     1      18.820  25.810  20.750  1.00  0.00            
ATOM    115  H55 GCD     1      18.250  25.520  20.020  1.00  0.00            
ATOM    116  C34 GCD     1      18.150  25.960  23.130  1.00  0.00            
ATOM    117  H56 GCD     1      19.130  26.050  23.620  1.00  0.00            
ATOM    118  O28 GCD     1      17.500  25.230  24.140  1.00  0.00            
ATOM    119  C35 GCD     1      16.080  25.050  23.900  1.00  0.00            
ATOM    120  H57 GCD     1      15.600  26.010  23.670  1.00  0.00            
ATOM    121  C36 GCD     1      15.400  24.590  25.220  1.00  0.00            
ATOM    122  H58 GCD     1      16.040  23.860  25.720  1.00  0.00            
ATOM    123  H59 GCD     1      14.460  24.090  24.930  1.00  0.00            
ATOM    124  O29 GCD     1      15.130  25.650  26.130  1.00  0.00            
ATOM    125  H60 GCD     1      14.450  25.260  26.680  1.00  0.00            
ATOM    126  O30 GCD     1      17.640  27.240  22.920  1.00  0.00            
ATOM    127  C37 GCD     1      18.520  28.360  23.230  1.00  0.00            
ATOM    128  H61 GCD     1      19.550  28.020  23.400  1.00  0.00            
ATOM    129  C38 GCD     1      18.520  29.320  22.020  1.00  0.00            
ATOM    130  H62 GCD     1      17.440  29.460  21.870  1.00  0.00            
ATOM    131  O31 GCD     1      19.090  28.620  20.910  1.00  0.00            
ATOM    132  H63 GCD     1      18.740  27.750  21.150  1.00  0.00            
ATOM    133  C39 GCD     1      19.280  30.650  22.270  1.00  0.00            
ATOM    134  H64 GCD     1      20.330  30.400  22.480  1.00  0.00            
ATOM    135  O32 GCD     1      19.160  31.600  21.120  1.00  0.00            
ATOM    136  H65 GCD     1      19.030  31.130  20.290  1.00  0.00            
ATOM    137  C40 GCD     1      18.800  31.230  23.620  1.00  0.00            
ATOM    138  H66 GCD     1      19.400  32.100  23.890  1.00  0.00            
ATOM    139  O33 GCD     1      18.950  30.240  24.630  1.00  0.00            
ATOM    140  C41 GCD     1      18.090  29.080  24.480  1.00  0.00            
ATOM    141  H67 GCD     1      17.060  29.420  24.360  1.00  0.00            
ATOM    142  C42 GCD     1      18.240  28.190  25.680  1.00  0.00            
ATOM    143  H68 GCD     1      19.240  27.750  25.700  1.00  0.00            
ATOM    144  H69 GCD     1      17.580  27.320  25.540  1.00  0.00            
ATOM    145  O34 GCD     1      17.910  28.780  26.950  1.00  0.00            
ATOM    146  H70 GCD     1      17.830  28.080  27.610  1.00  0.00            
ATOM    147  O35 GCD     1      17.440  31.640  23.540  1.00  0.00            
ATOM    148  C43 GCD     1      17.100  32.980  23.990  1.00  0.00            
ATOM    149  H71 GCD     1      18.010  33.600  24.010  1.00  0.00            
ATOM    150  C44 GCD     1      16.210  33.670  23.010  1.00  0.00            
ATOM    151  H72 GCD     1      15.340  33.010  22.960  1.00  0.00            
ATOM    152  O36 GCD     1      16.890  33.670  21.730  1.00  0.00            
ATOM    153  H73 GCD     1      17.170  32.770  21.540  1.00  0.00            
ATOM    154  C45 GCD     1      15.800  35.100  23.460  1.00  0.00            
ATOM    155  H74 GCD     1      16.670  35.770  23.490  1.00  0.00            
ATOM    156  O37 GCD     1      14.810  35.690  22.520  1.00  0.00            
ATOM    157  H75 GCD     1      15.230  36.040  21.720  1.00  0.00            
ATOM    158  C46 GCD     1      15.290  35.110  24.900  1.00  0.00            
ATOM    159  H76 GCD     1      15.200  36.140  25.260  1.00  0.00            
ATOM    160  O38 GCD     1      14.030  34.480  24.870  1.00  0.00            
ATOM    161  O39 GCD     1      16.210  34.360  25.680  1.00  0.00            
ATOM    162  C47 GCD     1      16.420  32.980  25.380  1.00  0.00            
ATOM    163  H77 GCD     1      15.560  32.300  25.500  1.00  0.00            
ATOM    164  C48 GCD     1      17.200  32.410  26.550  1.00  0.00            
ATOM    165  H78 GCD     1      17.370  31.350  26.320  1.00  0.00            
ATOM    166  H79 GCD     1      16.660  32.500  27.510  1.00  0.00            
ATOM    167  O40 GCD     1      18.510  32.990  26.700  1.00  0.00            
ATOM    168  H80 GCD     1      19.130  32.300  26.440  1.00  0.00            
ATOM    169  Cl1 DK2     2      10.090  30.550  19.480  1.00  0.00            
ATOM    170  C1  DK2     2      10.370  30.330  21.180  1.00  0.00            
ATOM    171  C2  DK2     2      11.110  31.390  21.740  1.00  0.00            
ATOM    172  C3  DK2     2      11.320  31.320  23.170  1.00  0.00            
ATOM    173  C4  DK2     2      10.920  30.230  23.890  1.00  0.00            
ATOM    174  C5  DK2     2      11.130  30.350  25.410  1.00  0.00            
ATOM    175  O1  DK2     2      12.540  30.310  25.810  1.00  0.00            
ATOM    176  C6  DK2     2      13.180  29.040  25.730  1.00  0.00            
ATOM    177  C7  DK2     2      14.550  29.130  26.350  1.00  0.00            
ATOM    178  N1  DK2     2      14.640  29.130  27.800  1.00  0.00            
ATOM    179  C8  DK2     2      14.770  30.170  28.740  1.00  0.00            
ATOM    180  C9  DK2     2      14.690  29.630  29.970  1.00  0.00            
ATOM    181  N2  DK2     2      14.560  28.320  29.810  1.00  0.00            
ATOM    182  C10 DK2     2      14.610  27.990  28.550  1.00  0.00            
ATOM    183  C11 DK2     2      13.360  28.470  24.310  1.00  0.00            
ATOM    184  C12 DK2     2      14.000  29.230  23.320  1.00  0.00            
ATOM    185  C13 DK2     2      14.130  28.680  22.000  1.00  0.00            
ATOM    186  C14 DK2     2      13.660  27.370  21.700  1.00  0.00            
ATOM    187  Cl2 DK2     2      14.090  26.650  20.170  1.00  0.00            
ATOM    188  C15 DK2     2      12.990  26.650  22.680  1.00  0.00            
ATOM    189  C16 DK2     2      12.820  27.190  23.990  1.00  0.00            
ATOM    190  Cl3 DK2     2      11.750  26.360  25.070  1.00  0.00            
ATOM    191  C17 DK2     2      10.250  29.160  23.290  1.00  0.00            
ATOM    192  C18 DK2     2      10.010  29.180  21.900  1.00  0.00            
ATOM    193  H1  DK2     2      11.530  32.230  21.190  1.00  0.00            
ATOM    194  H2  DK2     2      11.870  32.130  23.630  1.00  0.00            
ATOM    195  H3  DK2     2      10.600  29.540  25.910  1.00  0.00            
ATOM    196  H4  DK2     2      10.700  31.330  25.630  1.00  0.00            
ATOM    197  H5  DK2     2      12.720  28.300  26.410  1.00  0.00            
ATOM    198  H6  DK2     2      14.980  30.110  26.140  1.00  0.00            
ATOM    199  H7  DK2     2      15.160  28.330  25.920  1.00  0.00            
ATOM    200  H8  DK2     2      14.920  31.200  28.430  1.00  0.00            
ATOM    201  H9  DK2     2      14.550  30.100  30.940  1.00  0.00            
ATOM    202  H10 DK2     2      14.480  26.980  28.200  1.00  0.00            
ATOM    203  H11 DK2     2      14.090  30.300  23.500  1.00  0.00            
ATOM    204  H12 DK2     2      14.640  29.190  21.190  1.00  0.00            
ATOM    205  H13 DK2     2      12.440  25.720  22.530  1.00  0.00            
ATOM    206  H14 DK2     2       9.840  28.340  23.870  1.00  0.00            
ATOM    207  H15 DK2     2       9.720  28.360  21.250  1.00  0.00            
TER
ENDMDL
MODEL        1
ATOM      1  H1  GCD     1      24.950  28.410  18.120  1.00  0.00            
ATOM      2  O1  GCD     1      25.710  28.950  18.340  1.00  0.00            
ATOM      3  C1  GCD     1      25.150  29.910  19.270  1.00  0.00            
ATOM      4  H2  GCD     1      25.400  29.730  20.320  1.00  0.00            
ATOM      5  H3  GCD     1      25.670  30.870  19.080  1.00  0.00            
ATOM      6  C2  GCD     1      23.600  29.980  19.010  1.00  0.00            
ATOM      7  H4  GCD     1      23.400  30.220  17.960  1.00  0.00            
ATOM      8  C3  GCD     1      22.940  30.980  19.970  1.00  0.00            
ATOM      9  H5  GCD     1      23.300  30.680  20.970  1.00  0.00            
ATOM     10  C4  GCD     1      21.470  30.920  20.070  1.00  0.00            
ATOM     11  H6  GCD     1      20.900  31.300  19.210  1.00  0.00            
ATOM     12  O2  GCD     1      21.040  31.790  21.170  1.00  0.00            
ATOM     13  H7  GCD     1      21.360  32.690  21.040  1.00  0.00            
ATOM     14  C5  GCD     1      20.920  29.510  20.230  1.00  0.00            
ATOM     15  H8  GCD     1      21.270  29.030  21.150  1.00  0.00            
ATOM     16  O3  GCD     1      19.500  29.420  20.310  1.00  0.00            
ATOM     17  H9  GCD     1      19.250  29.890  19.500  1.00  0.00            
ATOM     18  C6  GCD     1      21.550  28.710  19.110  1.00  0.00            
ATOM     19  O4  GCD     1      23.010  28.690  19.210  1.00  0.00            
ATOM     20  H10 GCD     1      21.340  27.640  19.180  1.00  0.00            
ATOM     21  O5  GCD     1      21.200  29.220  17.830  1.00  0.00            
ATOM     22  C7  GCD     1      20.040  28.610  17.300  1.00  0.00            
ATOM     23  H11 GCD     1      19.520  28.070  18.100  1.00  0.00            
ATOM     24  C8  GCD     1      19.120  29.700  16.760  1.00  0.00            
ATOM     25  H12 GCD     1      19.760  30.350  16.150  1.00  0.00            
ATOM     26  O6  GCD     1      18.590  30.350  17.930  1.00  0.00            
ATOM     27  H13 GCD     1      18.030  31.010  17.510  1.00  0.00            
ATOM     28  C9  GCD     1      17.880  29.120  16.000  1.00  0.00            
ATOM     29  H14 GCD     1      17.220  28.520  16.640  1.00  0.00            
ATOM     30  O7  GCD     1      17.220  30.190  15.440  1.00  0.00            
ATOM     31  H15 GCD     1      17.740  30.370  14.650  1.00  0.00            
ATOM     32  C10 GCD     1      18.350  28.140  14.990  1.00  0.00            
ATOM     33  H16 GCD     1      17.490  27.690  14.480  1.00  0.00            
ATOM     34  O8  GCD     1      19.120  27.140  15.680  1.00  0.00            
ATOM     35  C11 GCD     1      20.340  27.640  16.210  1.00  0.00            
ATOM     36  H17 GCD     1      20.920  28.100  15.400  1.00  0.00            
ATOM     37  C12 GCD     1      21.200  26.370  16.690  1.00  0.00            
ATOM     38  H18 GCD     1      22.260  26.650  16.740  1.00  0.00            
ATOM     39  H19 GCD     1      21.020  25.570  15.950  1.00  0.00            
ATOM     40  O9  GCD     1      20.730  25.740  17.940  1.00  0.00            
ATOM     41  H20 GCD     1      19.780  25.570  17.940  1.00  0.00            
ATOM     42  O10 GCD     1      19.060  28.870  13.980  1.00  0.00            
ATOM     43  C13 GCD     1      18.610  28.700  12.670  1.00  0.00            
ATOM     44  H21 GCD     1      17.680  28.110  12.650  1.00  0.00            
ATOM     45  C14 GCD     1      18.480  30.140  11.990  1.00  0.00            
ATOM     46  H22 GCD     1      19.470  30.620  11.950  1.00  0.00            
ATOM     47  O11 GCD     1      17.580  31.010  12.620  1.00  0.00            
ATOM     48  H23 GCD     1      16.750  31.090  12.130  1.00  0.00            
ATOM     49  C15 GCD     1      17.960  29.880  10.560  1.00  0.00            
ATOM     50  H24 GCD     1      17.040  29.320  10.750  1.00  0.00            
ATOM     51  O12 GCD     1      17.830  31.040   9.770  1.00  0.00            
ATOM     52  H25 GCD     1      18.220  30.970   8.890  1.00  0.00            
ATOM     53  C16 GCD     1      19.010  29.040   9.830  1.00  0.00            
ATOM     54  H26 GCD     1      18.660  28.770   8.830  1.00  0.00            
ATOM     55  O13 GCD     1      19.240  27.790  10.550  1.00  0.00            
ATOM     56  C17 GCD     1      19.710  27.940  11.860  1.00  0.00            
ATOM     57  H27 GCD     1      20.740  28.330  11.820  1.00  0.00            
ATOM     58  C18 GCD     1      19.880  26.510  12.450  1.00  0.00            
ATOM     59  H28 GCD     1      18.930  25.960  12.540  1.00  0.00            
ATOM     60  H29 GCD     1      20.300  26.690  13.440  1.00  0.00            
ATOM     61  O14 GCD     1      20.820  25.850  11.630  1.00  0.00            
ATOM     62  H30 GCD     1      20.380  25.610  10.800  1.00  0.00            
ATOM     63  O15 GCD     1      20.310  29.770   9.760  1.00  0.00            
ATOM     64  C19 GCD     1      21.070  29.770   8.540  1.00  0.00            
ATOM     65  H31 GCD     1      20.770  28.880   7.960  1.00  0.00            
ATOM     66  C20 GCD     1      20.700  31.080   7.770  1.00  0.00            
ATOM     67  H32 GCD     1      20.950  31.960   8.380  1.00  0.00            
ATOM     68  O16 GCD     1      19.280  31.080   7.460  1.00  0.00            
ATOM     69  H33 GCD     1      19.110  30.230   7.040  1.00  0.00            
ATOM     70  C21 GCD     1      21.560  31.120   6.490  1.00  0.00            
ATOM     71  H34 GCD     1      21.470  30.180   5.940  1.00  0.00            
ATOM     72  O17 GCD     1      21.150  32.290   5.750  1.00  0.00            
ATOM     73  H35 GCD     1      21.310  33.070   6.290  1.00  0.00            
ATOM     74  C22 GCD     1      23.030  31.260   6.920  1.00  0.00            
ATOM     75  H36 GCD     1      23.670  31.180   6.040  1.00  0.00            
ATOM     76  O18 GCD     1      23.330  30.090   7.660  1.00  0.00            
ATOM     77  C23 GCD     1      22.570  29.770   8.850  1.00  0.00            
ATOM     78  H37 GCD     1      22.820  30.520   9.610  1.00  0.00            
ATOM     79  C24 GCD     1      23.010  28.350   9.390  1.00  0.00            
ATOM     80  H38 GCD     1      23.260  27.610   8.620  1.00  0.00            
ATOM     81  H39 GCD     1      22.150  27.790   9.780  1.00  0.00            
ATOM     82  O19 GCD     1      24.010  28.390  10.360  1.00  0.00            
ATOM     83  H40 GCD     1      24.350  27.500  10.500  1.00  0.00            
ATOM     84  O20 GCD     1      23.250  32.420   7.680  1.00  0.00            
ATOM     85  C25 GCD     1      23.990  33.560   7.190  1.00  0.00            
ATOM     86  H41 GCD     1      24.190  33.480   6.120  1.00  0.00            
ATOM     87  C26 GCD     1      23.180  34.810   7.420  1.00  0.00            
ATOM     88  H42 GCD     1      22.990  34.930   8.490  1.00  0.00            
ATOM     89  O21 GCD     1      21.900  34.780   6.720  1.00  0.00            
ATOM     90  H43 GCD     1      21.420  35.510   7.120  1.00  0.00            
ATOM     91  C27 GCD     1      23.980  36.100   7.140  1.00  0.00            
ATOM     92  H44 GCD     1      24.370  36.150   6.120  1.00  0.00            
ATOM     93  O22 GCD     1      23.330  37.380   7.410  1.00  0.00            
ATOM     94  H45 GCD     1      22.880  37.390   8.270  1.00  0.00            
ATOM     95  C28 GCD     1      25.360  36.060   7.930  1.00  0.00            
ATOM     96  H46 GCD     1      25.960  36.930   7.660  1.00  0.00            
ATOM     97  O23 GCD     1      26.000  34.880   7.650  1.00  0.00            
ATOM     98  C29 GCD     1      25.280  33.650   8.030  1.00  0.00            
ATOM     99  H47 GCD     1      25.030  33.710   9.100  1.00  0.00            
ATOM    100  C30 GCD     1      26.130  32.440   7.860  1.00  0.00            
ATOM    101  H48 GCD     1      25.500  31.600   8.180  1.00  0.00            
ATOM    102  H49 GCD     1      27.000  32.540   8.530  1.00  0.00            
ATOM    103  O24 GCD     1      26.500  32.280   6.460  1.00  0.00            
ATOM    104  H50 GCD     1      27.020  33.080   6.310  1.00  0.00            
ATOM    105  O25 GCD     1      24.960  36.120   9.340  1.00  0.00            
ATOM    106  C31 GCD     1      24.960  37.390   9.990  1.00  0.00            
ATOM    107  H51 GCD     1      25.120  38.180   9.250  1.00  0.00            
ATOM    108  C32 GCD     1      23.630  37.590  10.750  1.00  0.00            
ATOM    109  H52 GCD     1      23.600  36.600  11.210  1.00  0.00            
ATOM    110  O26 GCD     1      22.460  37.710   9.910  1.00  0.00            
ATOM    111  H53 GCD     1      21.690  37.500  10.450  1.00  0.00            
ATOM    112  C33 GCD     1      23.790  38.700  11.820  1.00  0.00            
ATOM    113  H54 GCD     1      23.810  39.630  11.240  1.00  0.00            
ATOM    114  O27 GCD     1      22.630  38.860  12.690  1.00  0.00            
ATOM    115  H55 GCD     1      21.970  39.370  12.220  1.00  0.00            
ATOM    116  C34 GCD     1      25.010  38.610  12.710  1.00  0.00            
ATOM    117  H56 GCD     1      25.130  39.560  13.230  1.00  0.00            
ATOM    118  O28 GCD     1      26.100  38.400  11.910  1.00  0.00            
ATOM    119  C35 GCD     1      26.050  37.300  11.030  1.00  0.00            
ATOM    120  H57 GCD     1      25.820  36.370  11.570  1.00  0.00            
ATOM    121  C36 GCD     1      27.430  37.220  10.430  1.00  0.00            
ATOM    122  H58 GCD     1      27.600  36.390   9.730  1.00  0.00            
ATOM    123  H59 GCD     1      28.190  37.060  11.210  1.00  0.00            
ATOM    124  O29 GCD     1      27.700  38.350   9.630  1.00  0.00            
ATOM    125  H60 GCD     1      27.460  39.130  10.140  1.00  0.00            
ATOM    126  O30 GCD     1      24.870  37.520  13.670  1.00  0.00            
ATOM    127  C37 GCD     1      25.410  37.800  14.930  1.00  0.00            
ATOM    128  H61 GCD     1      26.060  38.690  14.890  1.00  0.00            
ATOM    129  C38 GCD     1      24.180  38.160  15.800  1.00  0.00            
ATOM    130  H62 GCD     1      23.530  37.290  15.930  1.00  0.00            
ATOM    131  O31 GCD     1      23.470  39.310  15.290  1.00  0.00            
ATOM    132  H63 GCD     1      23.170  39.120  14.400  1.00  0.00            
ATOM    133  C39 GCD     1      24.630  38.530  17.180  1.00  0.00            
ATOM    134  H64 GCD     1      25.280  39.410  17.220  1.00  0.00            
ATOM    135  O32 GCD     1      23.390  38.910  17.940  1.00  0.00            
ATOM    136  H65 GCD     1      22.910  39.600  17.470  1.00  0.00            
ATOM    137  C40 GCD     1      25.440  37.340  17.780  1.00  0.00            
ATOM    138  H66 GCD     1      25.860  37.620  18.750  1.00  0.00            
ATOM    139  O33 GCD     1      26.570  37.120  16.890  1.00  0.00            
ATOM    140  C41 GCD     1      26.160  36.660  15.580  1.00  0.00            
ATOM    141  H67 GCD     1      25.510  35.780  15.680  1.00  0.00            
ATOM    142  C42 GCD     1      27.410  36.290  14.680  1.00  0.00            
ATOM    143  H68 GCD     1      28.110  37.130  14.730  1.00  0.00            
ATOM    144  H69 GCD     1      27.120  36.170  13.620  1.00  0.00            
ATOM    145  O34 GCD     1      28.050  35.130  15.130  1.00  0.00            
ATOM    146  H70 GCD     1      28.680  35.480  15.780  1.00  0.00            
ATOM    147  O35 GCD     1      24.530  36.230  17.960  1.00  0.00            
ATOM    148  C43 GCD     1      24.680  35.550  19.200  1.00  0.00            
ATOM    149  H71 GCD     1      25.310  36.130  19.890  1.00  0.00            
ATOM    150  C44 GCD     1      23.280  35.520  19.840  1.00  0.00            
ATOM    151  H72 GCD     1      22.590  35.210  19.040  1.00  0.00            
ATOM    152  O36 GCD     1      22.840  36.850  20.160  1.00  0.00            
ATOM    153  H73 GCD     1      23.140  37.460  19.480  1.00  0.00            
ATOM    154  C45 GCD     1      23.240  34.510  20.980  1.00  0.00            
ATOM    155  H74 GCD     1      23.840  34.840  21.840  1.00  0.00            
ATOM    156  O37 GCD     1      21.870  34.350  21.460  1.00  0.00            
ATOM    157  H75 GCD     1      21.530  35.250  21.400  1.00  0.00            
ATOM    158  C46 GCD     1      23.880  33.120  20.590  1.00  0.00            
ATOM    159  H76 GCD     1      23.980  32.500  21.490  1.00  0.00            
ATOM    160  O38 GCD     1      23.170  32.370  19.660  1.00  0.00            
ATOM    161  O39 GCD     1      25.160  33.400  20.120  1.00  0.00            
ATOM    162  C47 GCD     1      25.170  34.130  18.890  1.00  0.00            
ATOM    163  H77 GCD     1      24.510  33.650  18.150  1.00  0.00            
ATOM    164  C48 GCD     1      26.660  34.050  18.500  1.00  0.00            
ATOM    165  H78 GCD     1      26.840  34.490  17.510  1.00  0.00            
ATOM    166  H79 GCD     1      26.870  32.970  18.520  1.00  0.00            
ATOM    167  O40 GCD     1      27.360  34.710  19.570  1.00  0.00            
ATOM    168  H80 GCD     1      27.300  34.190  20.380  1.00  0.00            
ATOM    169  Cl1 DK2     2      19.020  37.330  13.060  1.00  0.00            
ATOM    170  C1  DK2     2      20.360  36.250  12.720  1.00  0.00            
ATOM    171  C2  DK2     2      20.380  35.560  11.500  1.00  0.00            
ATOM    172  C3  DK2     2      21.340  34.570  11.240  1.00  0.00            
ATOM    173  C4  DK2     2      22.390  34.370  12.160  1.00  0.00            
ATOM    174  C5  DK2     2      23.380  33.250  11.850  1.00  0.00            
ATOM    175  O1  DK2     2      22.720  31.980  12.050  1.00  0.00            
ATOM    176  C6  DK2     2      23.020  31.380  13.310  1.00  0.00            
ATOM    177  C7  DK2     2      22.620  29.940  13.170  1.00  0.00            
ATOM    178  N1  DK2     2      23.360  28.950  13.940  1.00  0.00            
ATOM    179  C8  DK2     2      23.270  27.560  13.740  1.00  0.00            
ATOM    180  C9  DK2     2      24.130  27.040  14.640  1.00  0.00            
ATOM    181  N2  DK2     2      24.640  27.960  15.520  1.00  0.00            
ATOM    182  C10 DK2     2      24.160  29.140  15.090  1.00  0.00            
ATOM    183  C11 DK2     2      22.300  32.100  14.450  1.00  0.00            
ATOM    184  C12 DK2     2      20.910  32.100  14.460  1.00  0.00            
ATOM    185  C13 DK2     2      20.220  32.870  15.320  1.00  0.00            
ATOM    186  C14 DK2     2      20.870  33.560  16.370  1.00  0.00            
ATOM    187  Cl2 DK2     2      19.870  34.300  17.590  1.00  0.00            
ATOM    188  C15 DK2     2      22.260  33.370  16.490  1.00  0.00            
ATOM    189  C16 DK2     2      23.010  32.640  15.550  1.00  0.00            
ATOM    190  Cl3 DK2     2      24.740  32.740  15.460  1.00  0.00            
ATOM    191  C17 DK2     2      22.400  35.070  13.390  1.00  0.00            
ATOM    192  C18 DK2     2      21.390  36.000  13.640  1.00  0.00            
ATOM    193  H1  DK2     2      19.500  35.640  10.870  1.00  0.00            
ATOM    194  H2  DK2     2      21.190  33.820  10.460  1.00  0.00            
ATOM    195  H3  DK2     2      24.300  33.240  12.440  1.00  0.00            
ATOM    196  H4  DK2     2      23.640  33.280  10.780  1.00  0.00            
ATOM    197  H5  DK2     2      24.110  31.340  13.490  1.00  0.00            
ATOM    198  H6  DK2     2      22.590  29.600  12.130  1.00  0.00            
ATOM    199  H7  DK2     2      21.560  29.760  13.400  1.00  0.00            
ATOM    200  H8  DK2     2      22.810  27.130  12.860  1.00  0.00            
ATOM    201  H9  DK2     2      24.420  26.000  14.550  1.00  0.00            
ATOM    202  H10 DK2     2      24.340  30.110  15.540  1.00  0.00            
ATOM    203  H11 DK2     2      20.290  31.610  13.710  1.00  0.00            
ATOM    204  H12 DK2     2      19.130  32.860  15.300  1.00  0.00            
ATOM    205  H13 DK2     2      22.810  33.850  17.290  1.00  0.00            
ATOM    206  H14 DK2     2      23.180  35.010  14.150  1.00  0.00            
ATOM    207  H15 DK2     2      21.460  36.670  14.490  1.00  0.00            
TER
ENDMDL
MODEL        1
ATOM      1  H1  GCD     1      22.450  36.230  28.620  1.00  0.00            
ATOM      2  O1  GCD     1      23.290  36.250  28.160  1.00  0.00            
ATOM      3  C1  GCD     1      23.140  37.410  27.220  1.00  0.00            
ATOM      4  H2  GCD     1      23.080  38.360  27.760  1.00  0.00            
ATOM      5  H3  GCD     1      24.040  37.510  26.610  1.00  0.00            
ATOM      6  C2  GCD     1      21.980  37.240  26.290  1.00  0.00            
ATOM      7  H4  GCD     1      22.150  36.240  25.860  1.00  0.00            
ATOM      8  C3  GCD     1      22.020  38.230  25.170  1.00  0.00            
ATOM      9  H5  GCD     1      21.910  39.210  25.640  1.00  0.00            
ATOM     10  C4  GCD     1      20.880  38.090  24.180  1.00  0.00            
ATOM     11  H6  GCD     1      20.960  37.070  23.780  1.00  0.00            
ATOM     12  O2  GCD     1      20.980  39.150  23.190  1.00  0.00            
ATOM     13  H7  GCD     1      21.920  39.260  23.010  1.00  0.00            
ATOM     14  C5  GCD     1      19.590  38.220  25.080  1.00  0.00            
ATOM     15  H8  GCD     1      19.690  39.250  25.470  1.00  0.00            
ATOM     16  O3  GCD     1      18.390  38.070  24.350  1.00  0.00            
ATOM     17  H9  GCD     1      18.120  37.160  24.180  1.00  0.00            
ATOM     18  C6  GCD     1      19.580  37.240  26.260  1.00  0.00            
ATOM     19  O4  GCD     1      20.740  37.500  26.980  1.00  0.00            
ATOM     20  H10 GCD     1      18.750  37.460  26.940  1.00  0.00            
ATOM     21  O5  GCD     1      19.610  35.890  25.910  1.00  0.00            
ATOM     22  C7  GCD     1      18.640  35.090  26.430  1.00  0.00            
ATOM     23  H11 GCD     1      17.850  35.700  26.890  1.00  0.00            
ATOM     24  C8  GCD     1      18.090  34.310  25.170  1.00  0.00            
ATOM     25  H12 GCD     1      18.950  33.810  24.710  1.00  0.00            
ATOM     26  O6  GCD     1      17.550  35.300  24.250  1.00  0.00            
ATOM     27  H13 GCD     1      16.770  34.880  23.900  1.00  0.00            
ATOM     28  C9  GCD     1      17.080  33.330  25.690  1.00  0.00            
ATOM     29  H14 GCD     1      16.250  33.820  26.210  1.00  0.00            
ATOM     30  O7  GCD     1      16.770  32.510  24.530  1.00  0.00            
ATOM     31  H15 GCD     1      16.830  31.580  24.760  1.00  0.00            
ATOM     32  C10 GCD     1      17.780  32.370  26.660  1.00  0.00            
ATOM     33  H16 GCD     1      17.020  31.740  27.120  1.00  0.00            
ATOM     34  O8  GCD     1      18.190  33.220  27.730  1.00  0.00            
ATOM     35  C11 GCD     1      19.280  34.160  27.490  1.00  0.00            
ATOM     36  H17 GCD     1      20.230  33.770  27.110  1.00  0.00            
ATOM     37  C12 GCD     1      19.500  34.840  28.860  1.00  0.00            
ATOM     38  H18 GCD     1      18.610  35.380  29.180  1.00  0.00            
ATOM     39  H19 GCD     1      20.260  35.640  28.870  1.00  0.00            
ATOM     40  O9  GCD     1      19.770  33.980  29.860  1.00  0.00            
ATOM     41  H20 GCD     1      19.130  33.270  29.740  1.00  0.00            
ATOM     42  O10 GCD     1      18.860  31.640  26.060  1.00  0.00            
ATOM     43  C13 GCD     1      18.940  30.250  26.390  1.00  0.00            
ATOM     44  H21 GCD     1      17.950  29.970  26.770  1.00  0.00            
ATOM     45  C14 GCD     1      19.150  29.460  25.100  1.00  0.00            
ATOM     46  H22 GCD     1      20.060  29.790  24.600  1.00  0.00            
ATOM     47  O11 GCD     1      18.110  29.650  24.150  1.00  0.00            
ATOM     48  H23 GCD     1      18.270  30.280  23.430  1.00  0.00            
ATOM     49  C15 GCD     1      19.290  27.920  25.310  1.00  0.00            
ATOM     50  H24 GCD     1      18.280  27.680  25.650  1.00  0.00            
ATOM     51  O12 GCD     1      19.570  27.150  24.190  1.00  0.00            
ATOM     52  H25 GCD     1      19.270  27.560  23.380  1.00  0.00            
ATOM     53  C16 GCD     1      20.260  27.590  26.480  1.00  0.00            
ATOM     54  H26 GCD     1      20.000  26.590  26.830  1.00  0.00            
ATOM     55  O13 GCD     1      20.030  28.520  27.590  1.00  0.00            
ATOM     56  C17 GCD     1      20.030  29.940  27.390  1.00  0.00            
ATOM     57  H27 GCD     1      20.960  30.220  26.880  1.00  0.00            
ATOM     58  C18 GCD     1      19.920  30.660  28.720  1.00  0.00            
ATOM     59  H28 GCD     1      20.140  31.720  28.520  1.00  0.00            
ATOM     60  H29 GCD     1      20.740  30.250  29.320  1.00  0.00            
ATOM     61  O14 GCD     1      18.670  30.440  29.370  1.00  0.00            
ATOM     62  H30 GCD     1      18.810  30.650  30.300  1.00  0.00            
ATOM     63  O15 GCD     1      21.640  27.600  26.260  1.00  0.00            
ATOM     64  C19 GCD     1      22.340  26.400  26.600  1.00  0.00            
ATOM     65  H31 GCD     1      21.710  25.530  26.810  1.00  0.00            
ATOM     66  C20 GCD     1      23.100  26.100  25.330  1.00  0.00            
ATOM     67  H32 GCD     1      23.620  27.000  24.960  1.00  0.00            
ATOM     68  O16 GCD     1      22.090  25.660  24.320  1.00  0.00            
ATOM     69  H33 GCD     1      21.510  26.430  24.300  1.00  0.00            
ATOM     70  C21 GCD     1      24.090  24.910  25.570  1.00  0.00            
ATOM     71  H34 GCD     1      23.540  24.020  25.900  1.00  0.00            
ATOM     72  O17 GCD     1      24.860  24.690  24.350  1.00  0.00            
ATOM     73  H35 GCD     1      24.370  25.020  23.590  1.00  0.00            
ATOM     74  C22 GCD     1      25.060  25.440  26.700  1.00  0.00            
ATOM     75  H36 GCD     1      25.840  24.700  26.900  1.00  0.00            
ATOM     76  O18 GCD     1      24.260  25.630  27.860  1.00  0.00            
ATOM     77  C23 GCD     1      23.290  26.690  27.800  1.00  0.00            
ATOM     78  H37 GCD     1      23.810  27.630  27.580  1.00  0.00            
ATOM     79  C24 GCD     1      22.780  26.680  29.240  1.00  0.00            
ATOM     80  H38 GCD     1      22.140  27.550  29.390  1.00  0.00            
ATOM     81  H39 GCD     1      23.600  26.820  29.940  1.00  0.00            
ATOM     82  O19 GCD     1      22.060  25.480  29.560  1.00  0.00            
ATOM     83  H40 GCD     1      22.650  24.880  29.100  1.00  0.00            
ATOM     84  O20 GCD     1      25.720  26.660  26.320  1.00  0.00            
ATOM     85  C25 GCD     1      27.020  26.770  26.840  1.00  0.00            
ATOM     86  H41 GCD     1      27.200  26.030  27.630  1.00  0.00            
ATOM     87  C26 GCD     1      28.000  26.490  25.680  1.00  0.00            
ATOM     88  H42 GCD     1      27.790  27.240  24.920  1.00  0.00            
ATOM     89  O21 GCD     1      27.840  25.130  25.200  1.00  0.00            
ATOM     90  H43 GCD     1      26.950  25.150  24.820  1.00  0.00            
ATOM     91  C27 GCD     1      29.380  26.880  26.080  1.00  0.00            
ATOM     92  H44 GCD     1      29.570  26.270  26.970  1.00  0.00            
ATOM     93  O22 GCD     1      30.290  26.690  25.000  1.00  0.00            
ATOM     94  H45 GCD     1      30.350  25.790  24.680  1.00  0.00            
ATOM     95  C28 GCD     1      29.430  28.310  26.680  1.00  0.00            
ATOM     96  H46 GCD     1      30.410  28.590  27.080  1.00  0.00            
ATOM     97  O23 GCD     1      28.600  28.400  27.830  1.00  0.00            
ATOM     98  C29 GCD     1      27.190  28.220  27.480  1.00  0.00            
ATOM     99  H47 GCD     1      26.920  29.000  26.750  1.00  0.00            
ATOM    100  C30 GCD     1      26.380  28.490  28.770  1.00  0.00            
ATOM    101  H48 GCD     1      25.320  28.510  28.520  1.00  0.00            
ATOM    102  H49 GCD     1      26.670  29.490  29.110  1.00  0.00            
ATOM    103  O24 GCD     1      26.660  27.610  29.880  1.00  0.00            
ATOM    104  H50 GCD     1      26.400  28.060  30.690  1.00  0.00            
ATOM    105  O25 GCD     1      28.940  29.350  25.750  1.00  0.00            
ATOM    106  C31 GCD     1      30.040  29.990  25.130  1.00  0.00            
ATOM    107  H51 GCD     1      30.930  29.360  25.200  1.00  0.00            
ATOM    108  C32 GCD     1      29.630  30.170  23.660  1.00  0.00            
ATOM    109  H52 GCD     1      28.690  30.750  23.580  1.00  0.00            
ATOM    110  O26 GCD     1      29.450  28.900  23.060  1.00  0.00            
ATOM    111  H53 GCD     1      30.200  28.340  23.280  1.00  0.00            
ATOM    112  C33 GCD     1      30.760  30.900  22.920  1.00  0.00            
ATOM    113  H54 GCD     1      31.670  30.290  22.990  1.00  0.00            
ATOM    114  O27 GCD     1      30.390  31.130  21.560  1.00  0.00            
ATOM    115  H55 GCD     1      29.900  31.960  21.610  1.00  0.00            
ATOM    116  C34 GCD     1      31.040  32.280  23.630  1.00  0.00            
ATOM    117  H56 GCD     1      31.880  32.770  23.140  1.00  0.00            
ATOM    118  O28 GCD     1      31.330  31.960  24.970  1.00  0.00            
ATOM    119  C35 GCD     1      30.200  31.380  25.790  1.00  0.00            
ATOM    120  H57 GCD     1      29.310  31.990  25.600  1.00  0.00            
ATOM    121  C36 GCD     1      30.430  31.410  27.270  1.00  0.00            
ATOM    122  H58 GCD     1      29.570  31.080  27.870  1.00  0.00            
ATOM    123  H59 GCD     1      30.390  32.490  27.480  1.00  0.00            
ATOM    124  O29 GCD     1      31.670  30.730  27.670  1.00  0.00            
ATOM    125  H60 GCD     1      31.700  31.050  28.580  1.00  0.00            
ATOM    126  O30 GCD     1      29.870  33.120  23.500  1.00  0.00            
ATOM    127  C37 GCD     1      30.070  34.330  22.760  1.00  0.00            
ATOM    128  H61 GCD     1      31.080  34.430  22.360  1.00  0.00            
ATOM    129  C38 GCD     1      29.000  34.380  21.680  1.00  0.00            
ATOM    130  H62 GCD     1      28.070  33.960  22.070  1.00  0.00            
ATOM    131  O31 GCD     1      29.520  33.550  20.630  1.00  0.00            
ATOM    132  H63 GCD     1      30.190  34.000  20.110  1.00  0.00            
ATOM    133  C39 GCD     1      28.810  35.780  21.040  1.00  0.00            
ATOM    134  H64 GCD     1      29.750  36.030  20.540  1.00  0.00            
ATOM    135  O32 GCD     1      27.690  35.820  20.120  1.00  0.00            
ATOM    136  H65 GCD     1      27.800  35.110  19.470  1.00  0.00            
ATOM    137  C40 GCD     1      28.670  36.820  22.180  1.00  0.00            
ATOM    138  H66 GCD     1      28.700  37.820  21.740  1.00  0.00            
ATOM    139  O33 GCD     1      29.840  36.750  23.070  1.00  0.00            
ATOM    140  C41 GCD     1      29.870  35.510  23.710  1.00  0.00            
ATOM    141  H67 GCD     1      28.960  35.440  24.310  1.00  0.00            
ATOM    142  C42 GCD     1      30.970  35.710  24.810  1.00  0.00            
ATOM    143  H68 GCD     1      31.880  35.980  24.270  1.00  0.00            
ATOM    144  H69 GCD     1      31.200  34.760  25.310  1.00  0.00            
ATOM    145  O34 GCD     1      30.630  36.700  25.790  1.00  0.00            
ATOM    146  H70 GCD     1      30.310  36.150  26.520  1.00  0.00            
ATOM    147  O35 GCD     1      27.410  36.700  22.880  1.00  0.00            
ATOM    148  C43 GCD     1      26.750  37.870  23.310  1.00  0.00            
ATOM    149  H71 GCD     1      27.460  38.700  23.340  1.00  0.00            
ATOM    150  C44 GCD     1      25.540  38.020  22.390  1.00  0.00            
ATOM    151  H72 GCD     1      24.860  37.160  22.480  1.00  0.00            
ATOM    152  O36 GCD     1      26.020  38.170  21.010  1.00  0.00            
ATOM    153  H73 GCD     1      26.520  37.400  20.720  1.00  0.00            
ATOM    154  C45 GCD     1      24.740  39.240  22.870  1.00  0.00            
ATOM    155  H74 GCD     1      25.510  40.020  22.900  1.00  0.00            
ATOM    156  O37 GCD     1      23.530  39.570  22.100  1.00  0.00            
ATOM    157  H75 GCD     1      23.750  40.200  21.410  1.00  0.00            
ATOM    158  C46 GCD     1      24.280  39.040  24.300  1.00  0.00            
ATOM    159  H76 GCD     1      23.840  39.990  24.640  1.00  0.00            
ATOM    160  O38 GCD     1      23.230  38.110  24.390  1.00  0.00            
ATOM    161  O39 GCD     1      25.310  38.670  25.110  1.00  0.00            
ATOM    162  C47 GCD     1      26.150  37.590  24.700  1.00  0.00            
ATOM    163  H77 GCD     1      25.460  36.740  24.690  1.00  0.00            
ATOM    164  C48 GCD     1      27.220  37.360  25.760  1.00  0.00            
ATOM    165  H78 GCD     1      27.960  38.160  25.690  1.00  0.00            
ATOM    166  H79 GCD     1      27.820  36.500  25.410  1.00  0.00            
ATOM    167  O40 GCD     1      26.710  37.160  27.060  1.00  0.00            
ATOM    168  H80 GCD     1      26.070  37.880  27.170  1.00  0.00            
ATOM    169  Cl1 DK2     2      24.920  32.430  19.830  1.00  0.00            
ATOM    170  C1  DK2     2      24.700  31.670  21.360  1.00  0.00            
ATOM    171  C2  DK2     2      23.410  31.340  21.830  1.00  0.00            
ATOM    172  C3  DK2     2      23.200  30.780  23.100  1.00  0.00            
ATOM    173  C4  DK2     2      24.330  30.470  23.940  1.00  0.00            
ATOM    174  C5  DK2     2      24.170  30.030  25.400  1.00  0.00            
ATOM    175  O1  DK2     2      23.310  30.960  26.150  1.00  0.00            
ATOM    176  C6  DK2     2      23.810  32.230  26.460  1.00  0.00            
ATOM    177  C7  DK2     2      23.110  32.860  27.710  1.00  0.00            
ATOM    178  N1  DK2     2      23.350  32.240  29.060  1.00  0.00            
ATOM    179  C8  DK2     2      23.500  32.950  30.200  1.00  0.00            
ATOM    180  C9  DK2     2      23.730  32.000  31.140  1.00  0.00            
ATOM    181  N2  DK2     2      23.730  30.680  30.550  1.00  0.00            
ATOM    182  C10 DK2     2      23.490  30.900  29.280  1.00  0.00            
ATOM    183  C11 DK2     2      23.730  33.180  25.270  1.00  0.00            
ATOM    184  C12 DK2     2      22.470  33.600  24.760  1.00  0.00            
ATOM    185  C13 DK2     2      22.310  34.400  23.610  1.00  0.00            
ATOM    186  C14 DK2     2      23.470  34.710  22.850  1.00  0.00            
ATOM    187  Cl2 DK2     2      23.100  35.740  21.500  1.00  0.00            
ATOM    188  C15 DK2     2      24.740  34.360  23.340  1.00  0.00            
ATOM    189  C16 DK2     2      24.870  33.580  24.550  1.00  0.00            
ATOM    190  Cl3 DK2     2      26.490  33.260  25.230  1.00  0.00            
ATOM    191  C17 DK2     2      25.630  30.570  23.360  1.00  0.00            
ATOM    192  C18 DK2     2      25.810  31.170  22.100  1.00  0.00            
ATOM    193  H1  DK2     2      22.540  31.640  21.260  1.00  0.00            
ATOM    194  H2  DK2     2      22.210  30.670  23.530  1.00  0.00            
ATOM    195  H3  DK2     2      25.170  30.140  25.830  1.00  0.00            
ATOM    196  H4  DK2     2      23.830  28.990  25.550  1.00  0.00            
ATOM    197  H5  DK2     2      24.870  32.090  26.710  1.00  0.00            
ATOM    198  H6  DK2     2      22.030  33.030  27.650  1.00  0.00            
ATOM    199  H7  DK2     2      23.400  33.920  27.700  1.00  0.00            
ATOM    200  H8  DK2     2      23.510  34.040  30.210  1.00  0.00            
ATOM    201  H9  DK2     2      23.860  32.130  32.210  1.00  0.00            
ATOM    202  H10 DK2     2      23.460  30.160  28.490  1.00  0.00            
ATOM    203  H11 DK2     2      21.520  33.370  25.220  1.00  0.00            
ATOM    204  H12 DK2     2      21.330  34.700  23.250  1.00  0.00            
ATOM    205  H13 DK2     2      25.610  34.740  22.810  1.00  0.00            
ATOM    206  H14 DK2     2      26.530  30.380  23.950  1.00  0.00            
ATOM    207  H15 DK2     2      26.840  31.330  21.780  1.00  0.00            
TER
ENDMDL
MODEL        1
ATOM      1  H1  GCD     1      10.100  38.440  14.210  1.00  0.00            
ATOM      2  O1  GCD     1      10.750  38.810  13.600  1.00  0.00            
ATOM      3  C1  GCD     1      10.210  39.950  12.940  1.00  0.00            
ATOM      4  H2  GCD     1       9.190  39.830  12.550  1.00  0.00            
ATOM      5  H3  GCD     1      10.250  40.830  13.600  1.00  0.00            
ATOM      6  C2  GCD     1      11.100  40.310  11.780  1.00  0.00            
ATOM      7  H4  GCD     1      12.150  40.390  12.080  1.00  0.00            
ATOM      8  C3  GCD     1      10.830  41.730  11.090  1.00  0.00            
ATOM      9  H5  GCD     1       9.830  41.910  10.670  1.00  0.00            
ATOM     10  C4  GCD     1      11.620  41.780   9.810  1.00  0.00            
ATOM     11  H6  GCD     1      12.670  41.750  10.120  1.00  0.00            
ATOM     12  O2  GCD     1      11.230  43.010   9.120  1.00  0.00            
ATOM     13  H7  GCD     1      11.610  42.960   8.230  1.00  0.00            
ATOM     14  C5  GCD     1      11.240  40.560   8.840  1.00  0.00            
ATOM     15  H8  GCD     1      10.170  40.360   8.740  1.00  0.00            
ATOM     16  O3  GCD     1      11.930  40.650   7.610  1.00  0.00            
ATOM     17  H9  GCD     1      12.880  40.580   7.790  1.00  0.00            
ATOM     18  C6  GCD     1      11.570  39.310   9.580  1.00  0.00            
ATOM     19  O4  GCD     1      10.890  39.240  10.890  1.00  0.00            
ATOM     20  H10 GCD     1      11.160  38.440   9.060  1.00  0.00            
ATOM     21  O5  GCD     1      12.940  39.140   9.900  1.00  0.00            
ATOM     22  C7  GCD     1      13.720  38.540   8.850  1.00  0.00            
ATOM     23  H11 GCD     1      13.230  38.560   7.870  1.00  0.00            
ATOM     24  C8  GCD     1      15.030  39.430   8.770  1.00  0.00            
ATOM     25  H12 GCD     1      15.410  39.620   9.780  1.00  0.00            
ATOM     26  O6  GCD     1      14.680  40.640   8.110  1.00  0.00            
ATOM     27  H13 GCD     1      15.470  41.190   8.230  1.00  0.00            
ATOM     28  C9  GCD     1      16.050  38.780   7.820  1.00  0.00            
ATOM     29  H14 GCD     1      15.720  38.690   6.780  1.00  0.00            
ATOM     30  O7  GCD     1      17.300  39.490   7.770  1.00  0.00            
ATOM     31  H15 GCD     1      17.880  39.030   8.380  1.00  0.00            
ATOM     32  C10 GCD     1      16.320  37.340   8.320  1.00  0.00            
ATOM     33  H16 GCD     1      16.980  36.850   7.610  1.00  0.00            
ATOM     34  O8  GCD     1      15.120  36.600   8.420  1.00  0.00            
ATOM     35  C11 GCD     1      14.150  37.080   9.310  1.00  0.00            
ATOM     36  H17 GCD     1      14.590  37.120  10.310  1.00  0.00            
ATOM     37  C12 GCD     1      12.910  36.110   9.260  1.00  0.00            
ATOM     38  H18 GCD     1      12.100  36.300   9.980  1.00  0.00            
ATOM     39  H19 GCD     1      13.240  35.080   9.430  1.00  0.00            
ATOM     40  O9  GCD     1      12.320  36.040   8.000  1.00  0.00            
ATOM     41  H20 GCD     1      13.040  35.730   7.430  1.00  0.00            
ATOM     42  O10 GCD     1      17.030  37.310   9.550  1.00  0.00            
ATOM     43  C13 GCD     1      18.120  36.470   9.670  1.00  0.00            
ATOM     44  H21 GCD     1      18.270  35.890   8.750  1.00  0.00            
ATOM     45  C14 GCD     1      19.390  37.310   9.920  1.00  0.00            
ATOM     46  H22 GCD     1      19.240  37.880  10.840  1.00  0.00            
ATOM     47  O11 GCD     1      19.780  38.070   8.740  1.00  0.00            
ATOM     48  H23 GCD     1      20.350  37.490   8.220  1.00  0.00            
ATOM     49  C15 GCD     1      20.530  36.330  10.230  1.00  0.00            
ATOM     50  H24 GCD     1      20.490  35.460   9.560  1.00  0.00            
ATOM     51  O12 GCD     1      21.850  36.830  10.330  1.00  0.00            
ATOM     52  H25 GCD     1      22.000  37.670   9.890  1.00  0.00            
ATOM     53  C16 GCD     1      20.120  35.530  11.500  1.00  0.00            
ATOM     54  H26 GCD     1      20.930  34.830  11.720  1.00  0.00            
ATOM     55  O13 GCD     1      18.930  34.820  11.250  1.00  0.00            
ATOM     56  C17 GCD     1      17.770  35.590  10.910  1.00  0.00            
ATOM     57  H27 GCD     1      17.430  36.170  11.780  1.00  0.00            
ATOM     58  C18 GCD     1      16.610  34.670  10.670  1.00  0.00            
ATOM     59  H28 GCD     1      15.660  35.150  10.400  1.00  0.00            
ATOM     60  H29 GCD     1      16.300  34.140  11.580  1.00  0.00            
ATOM     61  O14 GCD     1      17.020  33.770   9.610  1.00  0.00            
ATOM     62  H30 GCD     1      17.880  33.450   9.890  1.00  0.00            
ATOM     63  O15 GCD     1      19.920  36.300  12.670  1.00  0.00            
ATOM     64  C19 GCD     1      20.640  35.900  13.870  1.00  0.00            
ATOM     65  H31 GCD     1      20.840  34.820  13.860  1.00  0.00            
ATOM     66  C20 GCD     1      21.920  36.700  13.980  1.00  0.00            
ATOM     67  H32 GCD     1      21.650  37.750  13.820  1.00  0.00            
ATOM     68  O16 GCD     1      22.850  36.300  12.950  1.00  0.00            
ATOM     69  H33 GCD     1      22.590  36.670  12.100  1.00  0.00            
ATOM     70  C21 GCD     1      22.630  36.510  15.270  1.00  0.00            
ATOM     71  H34 GCD     1      22.840  35.470  15.570  1.00  0.00            
ATOM     72  O17 GCD     1      23.830  37.300  15.370  1.00  0.00            
ATOM     73  H35 GCD     1      24.200  37.100  16.240  1.00  0.00            
ATOM     74  C22 GCD     1      21.660  36.910  16.390  1.00  0.00            
ATOM     75  H36 GCD     1      22.010  36.690  17.400  1.00  0.00            
ATOM     76  O18 GCD     1      20.460  36.080  16.320  1.00  0.00            
ATOM     77  C23 GCD     1      19.760  36.240  15.080  1.00  0.00            
ATOM     78  H37 GCD     1      19.480  37.300  15.160  1.00  0.00            
ATOM     79  C24 GCD     1      18.440  35.410  15.130  1.00  0.00            
ATOM     80  H38 GCD     1      17.840  35.770  14.280  1.00  0.00            
ATOM     81  H39 GCD     1      18.090  35.740  16.120  1.00  0.00            
ATOM     82  O19 GCD     1      18.570  34.020  15.120  1.00  0.00            
ATOM     83  H40 GCD     1      19.200  33.790  15.810  1.00  0.00            
ATOM     84  O20 GCD     1      21.330  38.270  16.250  1.00  0.00            
ATOM     85  C25 GCD     1      21.630  39.110  17.370  1.00  0.00            
ATOM     86  H41 GCD     1      22.240  38.530  18.080  1.00  0.00            
ATOM     87  C26 GCD     1      22.340  40.410  16.920  1.00  0.00            
ATOM     88  H42 GCD     1      21.740  40.890  16.130  1.00  0.00            
ATOM     89  O21 GCD     1      23.680  40.070  16.370  1.00  0.00            
ATOM     90  H43 GCD     1      23.600  39.440  15.650  1.00  0.00            
ATOM     91  C27 GCD     1      22.450  41.430  18.050  1.00  0.00            
ATOM     92  H44 GCD     1      23.140  40.980  18.770  1.00  0.00            
ATOM     93  O22 GCD     1      22.830  42.750  17.610  1.00  0.00            
ATOM     94  H45 GCD     1      22.070  43.330  17.520  1.00  0.00            
ATOM     95  C28 GCD     1      21.210  41.490  18.950  1.00  0.00            
ATOM     96  H46 GCD     1      21.470  42.010  19.880  1.00  0.00            
ATOM     97  O23 GCD     1      20.780  40.190  19.250  1.00  0.00            
ATOM     98  C29 GCD     1      20.360  39.400  18.100  1.00  0.00            
ATOM     99  H47 GCD     1      19.580  39.880  17.490  1.00  0.00            
ATOM    100  C30 GCD     1      19.590  38.170  18.710  1.00  0.00            
ATOM    101  H48 GCD     1      18.910  37.620  18.040  1.00  0.00            
ATOM    102  H49 GCD     1      18.890  38.550  19.470  1.00  0.00            
ATOM    103  O24 GCD     1      20.370  37.270  19.510  1.00  0.00            
ATOM    104  H50 GCD     1      20.650  37.890  20.200  1.00  0.00            
ATOM    105  O25 GCD     1      20.130  42.220  18.260  1.00  0.00            
ATOM    106  C31 GCD     1      19.500  43.320  18.900  1.00  0.00            
ATOM    107  H51 GCD     1      19.970  43.530  19.880  1.00  0.00            
ATOM    108  C32 GCD     1      19.630  44.540  17.910  1.00  0.00            
ATOM    109  H52 GCD     1      19.180  44.150  16.990  1.00  0.00            
ATOM    110  O26 GCD     1      21.030  44.890  17.710  1.00  0.00            
ATOM    111  H53 GCD     1      21.150  45.640  17.110  1.00  0.00            
ATOM    112  C33 GCD     1      18.840  45.720  18.410  1.00  0.00            
ATOM    113  H54 GCD     1      19.170  46.060  19.400  1.00  0.00            
ATOM    114  O27 GCD     1      18.810  46.840  17.560  1.00  0.00            
ATOM    115  H55 GCD     1      18.310  46.750  16.740  1.00  0.00            
ATOM    116  C34 GCD     1      17.440  45.270  18.610  1.00  0.00            
ATOM    117  H56 GCD     1      16.790  46.000  19.090  1.00  0.00            
ATOM    118  O28 GCD     1      17.340  44.130  19.520  1.00  0.00            
ATOM    119  C35 GCD     1      18.000  42.930  19.060  1.00  0.00            
ATOM    120  H57 GCD     1      17.560  42.750  18.070  1.00  0.00            
ATOM    121  C36 GCD     1      17.620  41.810  20.120  1.00  0.00            
ATOM    122  H58 GCD     1      18.100  40.880  19.810  1.00  0.00            
ATOM    123  H59 GCD     1      16.530  41.660  20.080  1.00  0.00            
ATOM    124  O29 GCD     1      18.020  42.050  21.440  1.00  0.00            
ATOM    125  H60 GCD     1      17.890  42.950  21.770  1.00  0.00            
ATOM    126  O30 GCD     1      16.800  44.950  17.330  1.00  0.00            
ATOM    127  C37 GCD     1      15.720  45.840  17.030  1.00  0.00            
ATOM    128  H61 GCD     1      15.790  46.740  17.660  1.00  0.00            
ATOM    129  C38 GCD     1      15.810  46.410  15.630  1.00  0.00            
ATOM    130  H62 GCD     1      15.830  45.520  14.980  1.00  0.00            
ATOM    131  O31 GCD     1      17.020  47.090  15.400  1.00  0.00            
ATOM    132  H63 GCD     1      16.960  47.470  14.520  1.00  0.00            
ATOM    133  C39 GCD     1      14.650  47.370  15.300  1.00  0.00            
ATOM    134  H64 GCD     1      14.830  48.190  16.010  1.00  0.00            
ATOM    135  O32 GCD     1      14.530  47.780  13.950  1.00  0.00            
ATOM    136  H65 GCD     1      14.220  47.090  13.350  1.00  0.00            
ATOM    137  C40 GCD     1      13.350  46.550  15.570  1.00  0.00            
ATOM    138  H66 GCD     1      12.550  47.280  15.420  1.00  0.00            
ATOM    139  O33 GCD     1      13.370  46.150  16.940  1.00  0.00            
ATOM    140  C41 GCD     1      14.350  45.230  17.330  1.00  0.00            
ATOM    141  H67 GCD     1      14.200  44.290  16.790  1.00  0.00            
ATOM    142  C42 GCD     1      14.240  44.900  18.830  1.00  0.00            
ATOM    143  H68 GCD     1      14.890  44.030  18.990  1.00  0.00            
ATOM    144  H69 GCD     1      13.220  44.550  19.040  1.00  0.00            
ATOM    145  O34 GCD     1      14.540  45.970  19.660  1.00  0.00            
ATOM    146  H70 GCD     1      13.680  46.410  19.620  1.00  0.00            
ATOM    147  O35 GCD     1      13.200  45.450  14.680  1.00  0.00            
ATOM    148  C43 GCD     1      11.920  45.370  14.100  1.00  0.00            
ATOM    149  H71 GCD     1      11.310  46.180  14.520  1.00  0.00            
ATOM    150  C44 GCD     1      12.040  45.500  12.600  1.00  0.00            
ATOM    151  H72 GCD     1      12.790  44.780  12.220  1.00  0.00            
ATOM    152  O36 GCD     1      12.460  46.800  12.370  1.00  0.00            
ATOM    153  H73 GCD     1      11.790  47.310  11.890  1.00  0.00            
ATOM    154  C45 GCD     1      10.750  45.120  11.920  1.00  0.00            
ATOM    155  H74 GCD     1      10.160  46.020  12.110  1.00  0.00            
ATOM    156  O37 GCD     1      10.940  45.180  10.540  1.00  0.00            
ATOM    157  H75 GCD     1      11.370  44.370  10.240  1.00  0.00            
ATOM    158  C46 GCD     1      10.220  43.820  12.350  1.00  0.00            
ATOM    159  H76 GCD     1       9.280  43.590  11.840  1.00  0.00            
ATOM    160  O38 GCD     1      11.190  42.840  11.880  1.00  0.00            
ATOM    161  O39 GCD     1      10.050  43.810  13.740  1.00  0.00            
ATOM    162  C47 GCD     1      11.200  44.060  14.530  1.00  0.00            
ATOM    163  H77 GCD     1      11.880  43.240  14.260  1.00  0.00            
ATOM    164  C48 GCD     1      10.830  43.990  16.030  1.00  0.00            
ATOM    165  H78 GCD     1      11.750  44.020  16.630  1.00  0.00            
ATOM    166  H79 GCD     1      10.440  42.970  16.190  1.00  0.00            
ATOM    167  O40 GCD     1       9.880  44.970  16.390  1.00  0.00            
ATOM    168  H80 GCD     1       9.180  44.930  15.720  1.00  0.00            
ATOM    169  Cl1 DK2     2      13.220  48.220   8.940  1.00  0.00            
ATOM    170  C1  DK2     2      14.120  46.880   9.570  1.00  0.00            
ATOM    171  C2  DK2     2      15.110  47.090  10.620  1.00  0.00            
ATOM    172  C3  DK2     2      15.660  45.950  11.250  1.00  0.00            
ATOM    173  C4  DK2     2      15.320  44.660  10.750  1.00  0.00            
ATOM    174  C5  DK2     2      15.910  43.410  11.470  1.00  0.00            
ATOM    175  O1  DK2     2      15.720  43.600  12.930  1.00  0.00            
ATOM    176  C6  DK2     2      16.000  42.320  13.660  1.00  0.00            
ATOM    177  C7  DK2     2      15.440  42.360  15.050  1.00  0.00            
ATOM    178  N1  DK2     2      15.620  41.120  15.770  1.00  0.00            
ATOM    179  C8  DK2     2      14.870  39.990  15.750  1.00  0.00            
ATOM    180  C9  DK2     2      15.520  39.050  16.550  1.00  0.00            
ATOM    181  N2  DK2     2      16.700  39.580  16.990  1.00  0.00            
ATOM    182  C10 DK2     2      16.780  40.780  16.410  1.00  0.00            
ATOM    183  C11 DK2     2      17.480  41.880  13.570  1.00  0.00            
ATOM    184  C12 DK2     2      18.380  42.770  14.060  1.00  0.00            
ATOM    185  C13 DK2     2      19.760  42.440  13.940  1.00  0.00            
ATOM    186  C14 DK2     2      20.160  41.280  13.280  1.00  0.00            
ATOM    187  Cl2 DK2     2      21.900  41.010  13.210  1.00  0.00            
ATOM    188  C15 DK2     2      19.210  40.440  12.730  1.00  0.00            
ATOM    189  C16 DK2     2      17.820  40.700  12.910  1.00  0.00            
ATOM    190  Cl3 DK2     2      16.620  39.560  12.250  1.00  0.00            
ATOM    191  C17 DK2     2      14.390  44.500   9.660  1.00  0.00            
ATOM    192  C18 DK2     2      13.770  45.590   9.070  1.00  0.00            
ATOM    193  H1  DK2     2      15.390  48.130  10.790  1.00  0.00            
ATOM    194  H2  DK2     2      16.320  46.000  12.110  1.00  0.00            
ATOM    195  H3  DK2     2      16.980  43.330  11.260  1.00  0.00            
ATOM    196  H4  DK2     2      15.400  42.520  11.080  1.00  0.00            
ATOM    197  H5  DK2     2      15.370  41.520  13.260  1.00  0.00            
ATOM    198  H6  DK2     2      14.400  42.710  15.090  1.00  0.00            
ATOM    199  H7  DK2     2      16.060  43.080  15.600  1.00  0.00            
ATOM    200  H8  DK2     2      13.920  39.900  15.250  1.00  0.00            
ATOM    201  H9  DK2     2      15.270  38.060  16.900  1.00  0.00            
ATOM    202  H10 DK2     2      17.600  41.470  16.590  1.00  0.00            
ATOM    203  H11 DK2     2      18.120  43.690  14.580  1.00  0.00            
ATOM    204  H12 DK2     2      20.500  43.000  14.520  1.00  0.00            
ATOM    205  H13 DK2     2      19.580  39.560  12.210  1.00  0.00            
ATOM    206  H14 DK2     2      14.120  43.540   9.230  1.00  0.00            
ATOM    207  H15 DK2     2      13.060  45.490   8.260  1.00  0.00            
TER
ENDMDL
MODEL        1
ATOM      1  H1  GCD     1      20.090  22.780  34.600  1.00  0.00            
ATOM      2  O1  GCD     1      20.020  21.930  35.040  1.00  0.00            
ATOM      3  C1  GCD     1      20.500  21.920  36.450  1.00  0.00            
ATOM      4  H2  GCD     1      21.560  22.170  36.540  1.00  0.00            
ATOM      5  H3  GCD     1      20.100  22.710  37.100  1.00  0.00            
ATOM      6  C2  GCD     1      20.290  20.570  37.260  1.00  0.00            
ATOM      7  H4  GCD     1      20.370  20.720  38.350  1.00  0.00            
ATOM      8  C3  GCD     1      21.250  19.530  36.750  1.00  0.00            
ATOM      9  H5  GCD     1      21.150  19.320  35.670  1.00  0.00            
ATOM     10  C4  GCD     1      20.990  18.260  37.520  1.00  0.00            
ATOM     11  H6  GCD     1      21.190  18.470  38.580  1.00  0.00            
ATOM     12  O2  GCD     1      21.890  17.240  37.110  1.00  0.00            
ATOM     13  H7  GCD     1      21.540  16.390  37.410  1.00  0.00            
ATOM     14  C5  GCD     1      19.550  17.800  37.360  1.00  0.00            
ATOM     15  H8  GCD     1      19.380  17.640  36.290  1.00  0.00            
ATOM     16  O3  GCD     1      19.190  16.710  38.200  1.00  0.00            
ATOM     17  H9  GCD     1      19.650  15.890  37.980  1.00  0.00            
ATOM     18  C6  GCD     1      18.580  18.970  37.770  1.00  0.00            
ATOM     19  O4  GCD     1      18.960  20.120  37.060  1.00  0.00            
ATOM     20  H10 GCD     1      17.570  18.610  37.580  1.00  0.00            
ATOM     21  O5  GCD     1      18.740  19.310  39.130  1.00  0.00            
ATOM     22  C7  GCD     1      17.480  19.520  39.780  1.00  0.00            
ATOM     23  H11 GCD     1      16.620  19.670  39.110  1.00  0.00            
ATOM     24  C8  GCD     1      17.240  18.410  40.720  1.00  0.00            
ATOM     25  H12 GCD     1      18.130  18.400  41.360  1.00  0.00            
ATOM     26  O6  GCD     1      17.150  17.170  39.980  1.00  0.00            
ATOM     27  H13 GCD     1      17.870  17.150  39.340  1.00  0.00            
ATOM     28  C9  GCD     1      16.080  18.710  41.770  1.00  0.00            
ATOM     29  H14 GCD     1      15.190  18.910  41.160  1.00  0.00            
ATOM     30  O7  GCD     1      15.970  17.650  42.650  1.00  0.00            
ATOM     31  H15 GCD     1      16.820  17.220  42.810  1.00  0.00            
ATOM     32  C10 GCD     1      16.450  19.890  42.550  1.00  0.00            
ATOM     33  H16 GCD     1      15.590  20.180  43.160  1.00  0.00            
ATOM     34  O8  GCD     1      16.670  20.930  41.650  1.00  0.00            
ATOM     35  C11 GCD     1      17.630  20.800  40.640  1.00  0.00            
ATOM     36  H17 GCD     1      18.620  20.670  41.120  1.00  0.00            
ATOM     37  C12 GCD     1      17.640  22.100  39.840  1.00  0.00            
ATOM     38  H18 GCD     1      18.540  22.150  39.200  1.00  0.00            
ATOM     39  H19 GCD     1      17.860  22.860  40.600  1.00  0.00            
ATOM     40  O9  GCD     1      16.400  22.310  39.140  1.00  0.00            
ATOM     41  H20 GCD     1      15.690  22.220  39.780  1.00  0.00            
ATOM     42  O10 GCD     1      17.680  19.690  43.340  1.00  0.00            
ATOM     43  C13 GCD     1      17.610  19.510  44.790  1.00  0.00            
ATOM     44  H21 GCD     1      16.610  19.220  45.130  1.00  0.00            
ATOM     45  C14 GCD     1      18.450  18.290  45.120  1.00  0.00            
ATOM     46  H22 GCD     1      19.490  18.500  44.830  1.00  0.00            
ATOM     47  O11 GCD     1      18.010  17.140  44.400  1.00  0.00            
ATOM     48  H23 GCD     1      18.760  16.560  44.200  1.00  0.00            
ATOM     49  C15 GCD     1      18.390  18.020  46.610  1.00  0.00            
ATOM     50  H24 GCD     1      17.340  17.870  46.900  1.00  0.00            
ATOM     51  O12 GCD     1      19.080  16.810  47.080  1.00  0.00            
ATOM     52  H25 GCD     1      19.940  17.000  47.480  1.00  0.00            
ATOM     53  C16 GCD     1      18.810  19.210  47.450  1.00  0.00            
ATOM     54  H26 GCD     1      18.540  18.970  48.480  1.00  0.00            
ATOM     55  O13 GCD     1      18.140  20.420  47.020  1.00  0.00            
ATOM     56  C17 GCD     1      18.150  20.670  45.620  1.00  0.00            
ATOM     57  H27 GCD     1      19.230  20.740  45.470  1.00  0.00            
ATOM     58  C18 GCD     1      17.600  22.030  45.370  1.00  0.00            
ATOM     59  H28 GCD     1      18.010  22.710  46.120  1.00  0.00            
ATOM     60  H29 GCD     1      16.500  22.060  45.380  1.00  0.00            
ATOM     61  O14 GCD     1      18.050  22.490  44.150  1.00  0.00            
ATOM     62  H30 GCD     1      17.730  21.910  43.450  1.00  0.00            
ATOM     63  O15 GCD     1      20.130  19.400  47.360  1.00  0.00            
ATOM     64  C19 GCD     1      20.870  19.670  48.550  1.00  0.00            
ATOM     65  H31 GCD     1      20.180  19.760  49.400  1.00  0.00            
ATOM     66  C20 GCD     1      21.810  18.510  48.810  1.00  0.00            
ATOM     67  H32 GCD     1      22.450  18.490  47.920  1.00  0.00            
ATOM     68  O16 GCD     1      21.060  17.260  48.850  1.00  0.00            
ATOM     69  H33 GCD     1      21.730  16.570  48.990  1.00  0.00            
ATOM     70  C21 GCD     1      22.760  18.720  50.010  1.00  0.00            
ATOM     71  H34 GCD     1      22.150  18.830  50.920  1.00  0.00            
ATOM     72  O17 GCD     1      23.720  17.590  50.080  1.00  0.00            
ATOM     73  H35 GCD     1      24.580  18.010  50.180  1.00  0.00            
ATOM     74  C22 GCD     1      23.570  20.050  49.880  1.00  0.00            
ATOM     75  H36 GCD     1      24.090  20.380  50.780  1.00  0.00            
ATOM     76  O18 GCD     1      22.530  21.060  49.580  1.00  0.00            
ATOM     77  C23 GCD     1      21.670  20.910  48.430  1.00  0.00            
ATOM     78  H37 GCD     1      22.230  20.850  47.490  1.00  0.00            
ATOM     79  C24 GCD     1      20.770  22.100  48.330  1.00  0.00            
ATOM     80  H38 GCD     1      20.160  22.120  49.250  1.00  0.00            
ATOM     81  H39 GCD     1      20.030  21.980  47.530  1.00  0.00            
ATOM     82  O19 GCD     1      21.530  23.290  48.150  1.00  0.00            
ATOM     83  H40 GCD     1      22.010  23.470  48.970  1.00  0.00            
ATOM     84  O20 GCD     1      24.390  20.080  48.670  1.00  0.00            
ATOM     85  C25 GCD     1      25.800  20.430  48.840  1.00  0.00            
ATOM     86  H41 GCD     1      26.130  20.780  49.830  1.00  0.00            
ATOM     87  C26 GCD     1      26.690  19.260  48.350  1.00  0.00            
ATOM     88  H42 GCD     1      26.370  18.930  47.360  1.00  0.00            
ATOM     89  O21 GCD     1      26.490  18.080  49.300  1.00  0.00            
ATOM     90  H43 GCD     1      27.220  17.970  49.920  1.00  0.00            
ATOM     91  C27 GCD     1      28.210  19.560  48.380  1.00  0.00            
ATOM     92  H44 GCD     1      28.430  19.730  49.450  1.00  0.00            
ATOM     93  O22 GCD     1      29.040  18.420  47.960  1.00  0.00            
ATOM     94  H45 GCD     1      29.590  18.750  47.240  1.00  0.00            
ATOM     95  C28 GCD     1      28.480  20.850  47.580  1.00  0.00            
ATOM     96  H46 GCD     1      29.510  21.200  47.650  1.00  0.00            
ATOM     97  O23 GCD     1      27.610  21.910  48.090  1.00  0.00            
ATOM     98  C29 GCD     1      26.220  21.600  47.930  1.00  0.00            
ATOM     99  H47 GCD     1      26.070  21.320  46.880  1.00  0.00            
ATOM    100  C30 GCD     1      25.430  22.890  48.210  1.00  0.00            
ATOM    101  H48 GCD     1      25.480  23.240  49.250  1.00  0.00            
ATOM    102  H49 GCD     1      24.400  22.680  47.920  1.00  0.00            
ATOM    103  O24 GCD     1      25.670  23.930  47.350  1.00  0.00            
ATOM    104  H50 GCD     1      26.610  24.120  47.330  1.00  0.00            
ATOM    105  O25 GCD     1      28.310  20.640  46.220  1.00  0.00            
ATOM    106  C31 GCD     1      29.410  20.930  45.370  1.00  0.00            
ATOM    107  H51 GCD     1      30.400  20.920  45.860  1.00  0.00            
ATOM    108  C32 GCD     1      29.550  19.800  44.440  1.00  0.00            
ATOM    109  H52 GCD     1      28.570  19.490  44.060  1.00  0.00            
ATOM    110  O26 GCD     1      30.050  18.690  45.180  1.00  0.00            
ATOM    111  H53 GCD     1      30.490  18.050  44.600  1.00  0.00            
ATOM    112  C33 GCD     1      30.500  20.140  43.210  1.00  0.00            
ATOM    113  H54 GCD     1      31.520  20.250  43.610  1.00  0.00            
ATOM    114  O27 GCD     1      30.460  19.200  42.150  1.00  0.00            
ATOM    115  H55 GCD     1      30.880  18.420  42.520  1.00  0.00            
ATOM    116  C34 GCD     1      30.130  21.520  42.640  1.00  0.00            
ATOM    117  H56 GCD     1      30.900  21.930  41.980  1.00  0.00            
ATOM    118  O28 GCD     1      30.100  22.390  43.770  1.00  0.00            
ATOM    119  C35 GCD     1      29.070  22.240  44.720  1.00  0.00            
ATOM    120  H57 GCD     1      28.040  22.250  44.340  1.00  0.00            
ATOM    121  C36 GCD     1      29.150  23.390  45.630  1.00  0.00            
ATOM    122  H58 GCD     1      30.120  23.470  46.130  1.00  0.00            
ATOM    123  H59 GCD     1      28.410  23.370  46.440  1.00  0.00            
ATOM    124  O29 GCD     1      28.930  24.580  44.910  1.00  0.00            
ATOM    125  H60 GCD     1      29.630  24.470  44.250  1.00  0.00            
ATOM    126  O30 GCD     1      28.890  21.450  41.930  1.00  0.00            
ATOM    127  C37 GCD     1      28.820  22.460  40.850  1.00  0.00            
ATOM    128  H61 GCD     1      29.500  23.280  41.070  1.00  0.00            
ATOM    129  C38 GCD     1      28.970  21.720  39.560  1.00  0.00            
ATOM    130  H62 GCD     1      28.310  20.850  39.670  1.00  0.00            
ATOM    131  O31 GCD     1      30.250  21.200  39.370  1.00  0.00            
ATOM    132  H63 GCD     1      30.390  20.460  39.970  1.00  0.00            
ATOM    133  C39 GCD     1      28.550  22.510  38.330  1.00  0.00            
ATOM    134  H64 GCD     1      29.210  23.380  38.250  1.00  0.00            
ATOM    135  O32 GCD     1      28.760  21.810  37.130  1.00  0.00            
ATOM    136  H65 GCD     1      28.120  21.090  37.120  1.00  0.00            
ATOM    137  C40 GCD     1      27.200  23.070  38.480  1.00  0.00            
ATOM    138  H66 GCD     1      26.930  23.810  37.720  1.00  0.00            
ATOM    139  O33 GCD     1      27.220  23.870  39.690  1.00  0.00            
ATOM    140  C41 GCD     1      27.430  23.140  40.910  1.00  0.00            
ATOM    141  H67 GCD     1      26.630  22.400  41.040  1.00  0.00            
ATOM    142  C42 GCD     1      27.210  24.120  42.140  1.00  0.00            
ATOM    143  H68 GCD     1      27.350  23.570  43.080  1.00  0.00            
ATOM    144  H69 GCD     1      26.200  24.540  42.120  1.00  0.00            
ATOM    145  O34 GCD     1      28.190  25.210  42.170  1.00  0.00            
ATOM    146  H70 GCD     1      27.720  26.050  42.120  1.00  0.00            
ATOM    147  O35 GCD     1      26.100  22.170  38.550  1.00  0.00            
ATOM    148  C43 GCD     1      25.640  21.680  37.310  1.00  0.00            
ATOM    149  H71 GCD     1      26.310  21.980  36.500  1.00  0.00            
ATOM    150  C44 GCD     1      25.630  20.140  37.350  1.00  0.00            
ATOM    151  H72 GCD     1      25.150  19.900  38.310  1.00  0.00            
ATOM    152  O36 GCD     1      26.930  19.730  37.290  1.00  0.00            
ATOM    153  H73 GCD     1      26.940  18.760  37.250  1.00  0.00            
ATOM    154  C45 GCD     1      24.840  19.620  36.170  1.00  0.00            
ATOM    155  H74 GCD     1      25.390  19.850  35.240  1.00  0.00            
ATOM    156  O37 GCD     1      24.600  18.210  36.250  1.00  0.00            
ATOM    157  H75 GCD     1      23.690  17.990  36.500  1.00  0.00            
ATOM    158  C46 GCD     1      23.510  20.320  35.990  1.00  0.00            
ATOM    159  H76 GCD     1      23.050  19.950  35.070  1.00  0.00            
ATOM    160  O38 GCD     1      22.570  20.000  37.020  1.00  0.00            
ATOM    161  O39 GCD     1      23.770  21.650  35.860  1.00  0.00            
ATOM    162  C47 GCD     1      24.280  22.330  37.050  1.00  0.00            
ATOM    163  H77 GCD     1      23.570  22.090  37.850  1.00  0.00            
ATOM    164  C48 GCD     1      24.320  23.790  36.780  1.00  0.00            
ATOM    165  H78 GCD     1      24.890  23.950  35.850  1.00  0.00            
ATOM    166  H79 GCD     1      24.790  24.400  37.560  1.00  0.00            
ATOM    167  O40 GCD     1      22.990  24.310  36.590  1.00  0.00            
ATOM    168  H80 GCD     1      23.210  25.240  36.430  1.00  0.00            
ATOM    169  Cl1 DK2     2      25.390  17.030  45.360  1.00  0.00            
ATOM    170  C1  DK2     2      24.170  17.960  44.690  1.00  0.00            
ATOM    171  C2  DK2     2      23.600  19.080  45.320  1.00  0.00            
ATOM    172  C3  DK2     2      22.550  19.880  44.740  1.00  0.00            
ATOM    173  C4  DK2     2      21.930  19.440  43.530  1.00  0.00            
ATOM    174  C5  DK2     2      20.810  20.200  42.830  1.00  0.00            
ATOM    175  O1  DK2     2      21.320  20.700  41.550  1.00  0.00            
ATOM    176  C6  DK2     2      22.430  21.610  41.540  1.00  0.00            
ATOM    177  C7  DK2     2      22.310  22.500  40.240  1.00  0.00            
ATOM    178  N1  DK2     2      21.350  23.640  40.530  1.00  0.00            
ATOM    179  C8  DK2     2      21.250  24.800  39.830  1.00  0.00            
ATOM    180  C9  DK2     2      20.200  25.490  40.330  1.00  0.00            
ATOM    181  N2  DK2     2      19.720  24.890  41.440  1.00  0.00            
ATOM    182  C10 DK2     2      20.370  23.740  41.460  1.00  0.00            
ATOM    183  C11 DK2     2      23.730  20.880  41.580  1.00  0.00            
ATOM    184  C12 DK2     2      23.880  19.780  40.650  1.00  0.00            
ATOM    185  C13 DK2     2      25.020  19.000  40.650  1.00  0.00            
ATOM    186  C14 DK2     2      25.990  19.210  41.600  1.00  0.00            
ATOM    187  Cl2 DK2     2      27.390  18.250  41.490  1.00  0.00            
ATOM    188  C15 DK2     2      25.860  20.260  42.530  1.00  0.00            
ATOM    189  C16 DK2     2      24.760  21.140  42.520  1.00  0.00            
ATOM    190  Cl3 DK2     2      24.700  22.360  43.800  1.00  0.00            
ATOM    191  C17 DK2     2      22.510  18.270  42.930  1.00  0.00            
ATOM    192  C18 DK2     2      23.590  17.530  43.490  1.00  0.00            
ATOM    193  H1  DK2     2      23.980  19.360  46.300  1.00  0.00            
ATOM    194  H2  DK2     2      22.190  20.760  45.270  1.00  0.00            
ATOM    195  H3  DK2     2      20.490  20.980  43.540  1.00  0.00            
ATOM    196  H4  DK2     2      20.040  19.430  42.740  1.00  0.00            
ATOM    197  H5  DK2     2      22.350  22.310  42.370  1.00  0.00            
ATOM    198  H6  DK2     2      22.050  21.820  39.430  1.00  0.00            
ATOM    199  H7  DK2     2      23.210  23.020  39.900  1.00  0.00            
ATOM    200  H8  DK2     2      21.880  25.050  38.980  1.00  0.00            
ATOM    201  H9  DK2     2      19.740  26.420  40.010  1.00  0.00            
ATOM    202  H10 DK2     2      20.260  23.010  42.250  1.00  0.00            
ATOM    203  H11 DK2     2      23.150  19.630  39.870  1.00  0.00            
ATOM    204  H12 DK2     2      25.120  18.190  39.930  1.00  0.00            
ATOM    205  H13 DK2     2      26.610  20.440  43.290  1.00  0.00            
ATOM    206  H14 DK2     2      22.060  17.930  42.000  1.00  0.00            
ATOM    207  H15 DK2     2      24.000  16.650  43.000  1.00  0.00            
TER
ENDMDL
MODEL        1
ATOM      1  H1  GCD     1      12.140  28.980   8.270  1.00  0.00            
ATOM      2  O1  GCD     1      11.470  29.230   8.920  1.00  0.00            
ATOM      3  C1  GCD     1      11.070  28.010   9.650  1.00  0.00            
ATOM      4  H2  GCD     1      10.080  28.210  10.070  1.00  0.00            
ATOM      5  H3  GCD     1      10.980  27.190   8.920  1.00  0.00            
ATOM      6  C2  GCD     1      12.020  27.550  10.770  1.00  0.00            
ATOM      7  H4  GCD     1      11.630  26.610  11.160  1.00  0.00            
ATOM      8  C3  GCD     1      12.020  28.500  11.930  1.00  0.00            
ATOM      9  H5  GCD     1      12.300  29.490  11.530  1.00  0.00            
ATOM     10  C4  GCD     1      13.120  28.210  12.980  1.00  0.00            
ATOM     11  H6  GCD     1      12.820  27.270  13.480  1.00  0.00            
ATOM     12  O2  GCD     1      13.250  29.270  13.970  1.00  0.00            
ATOM     13  H7  GCD     1      13.980  28.980  14.530  1.00  0.00            
ATOM     14  C5  GCD     1      14.510  27.960  12.330  1.00  0.00            
ATOM     15  H8  GCD     1      14.820  28.890  11.840  1.00  0.00            
ATOM     16  O3  GCD     1      15.500  27.630  13.310  1.00  0.00            
ATOM     17  H9  GCD     1      15.370  26.690  13.480  1.00  0.00            
ATOM     18  C6  GCD     1      14.360  26.970  11.250  1.00  0.00            
ATOM     19  O4  GCD     1      13.360  27.360  10.280  1.00  0.00            
ATOM     20  H10 GCD     1      15.310  26.850  10.720  1.00  0.00            
ATOM     21  O5  GCD     1      13.840  25.730  11.800  1.00  0.00            
ATOM     22  C7  GCD     1      14.780  24.650  11.680  1.00  0.00            
ATOM     23  H11 GCD     1      15.740  25.000  11.280  1.00  0.00            
ATOM     24  C8  GCD     1      14.840  24.060  13.070  1.00  0.00            
ATOM     25  H12 GCD     1      13.790  23.850  13.290  1.00  0.00            
ATOM     26  O6  GCD     1      15.490  24.910  14.000  1.00  0.00            
ATOM     27  H13 GCD     1      14.820  25.170  14.640  1.00  0.00            
ATOM     28  C9  GCD     1      15.550  22.700  13.010  1.00  0.00            
ATOM     29  H14 GCD     1      16.580  22.900  12.710  1.00  0.00            
ATOM     30  O7  GCD     1      15.530  21.990  14.250  1.00  0.00            
ATOM     31  H15 GCD     1      15.810  22.510  15.020  1.00  0.00            
ATOM     32  C10 GCD     1      15.040  21.830  11.910  1.00  0.00            
ATOM     33  H16 GCD     1      15.750  20.990  11.940  1.00  0.00            
ATOM     34  O8  GCD     1      15.170  22.510  10.660  1.00  0.00            
ATOM     35  C11 GCD     1      14.300  23.660  10.580  1.00  0.00            
ATOM     36  H17 GCD     1      13.250  23.400  10.780  1.00  0.00            
ATOM     37  C12 GCD     1      14.300  24.270   9.170  1.00  0.00            
ATOM     38  H18 GCD     1      15.250  24.790   9.020  1.00  0.00            
ATOM     39  H19 GCD     1      13.450  24.940   9.030  1.00  0.00            
ATOM     40  O9  GCD     1      14.330  23.130   8.280  1.00  0.00            
ATOM     41  H20 GCD     1      14.710  22.400   8.790  1.00  0.00            
ATOM     42  O10 GCD     1      13.700  21.430  12.130  1.00  0.00            
ATOM     43  C13 GCD     1      13.490  20.060  11.890  1.00  0.00            
ATOM     44  H21 GCD     1      14.370  19.570  11.470  1.00  0.00            
ATOM     45  C14 GCD     1      13.110  19.290  13.180  1.00  0.00            
ATOM     46  H22 GCD     1      12.200  19.760  13.570  1.00  0.00            
ATOM     47  O11 GCD     1      14.260  19.510  14.110  1.00  0.00            
ATOM     48  H23 GCD     1      14.540  20.420  13.980  1.00  0.00            
ATOM     49  C15 GCD     1      12.810  17.840  12.940  1.00  0.00            
ATOM     50  H24 GCD     1      13.740  17.440  12.510  1.00  0.00            
ATOM     51  O12 GCD     1      12.480  17.190  14.170  1.00  0.00            
ATOM     52  H25 GCD     1      11.580  17.490  14.350  1.00  0.00            
ATOM     53  C16 GCD     1      11.670  17.740  11.960  1.00  0.00            
ATOM     54  H26 GCD     1      11.500  16.720  11.610  1.00  0.00            
ATOM     55  O13 GCD     1      12.090  18.400  10.790  1.00  0.00            
ATOM     56  C17 GCD     1      12.350  19.840  10.900  1.00  0.00            
ATOM     57  H27 GCD     1      11.400  20.310  11.190  1.00  0.00            
ATOM     58  C18 GCD     1      12.690  20.410   9.570  1.00  0.00            
ATOM     59  H28 GCD     1      12.490  21.490   9.560  1.00  0.00            
ATOM     60  H29 GCD     1      12.000  19.960   8.840  1.00  0.00            
ATOM     61  O14 GCD     1      14.000  20.180   9.030  1.00  0.00            
ATOM     62  H30 GCD     1      13.980  19.260   8.750  1.00  0.00            
ATOM     63  O15 GCD     1      10.410  18.280  12.300  1.00  0.00            
ATOM     64  C19 GCD     1       9.350  17.370  12.400  1.00  0.00            
ATOM     65  H31 GCD     1       9.660  16.360  12.090  1.00  0.00            
ATOM     66  C20 GCD     1       8.710  17.420  13.810  1.00  0.00            
ATOM     67  H32 GCD     1       8.400  18.460  13.950  1.00  0.00            
ATOM     68  O16 GCD     1       9.680  16.980  14.870  1.00  0.00            
ATOM     69  H33 GCD     1       9.340  17.260  15.730  1.00  0.00            
ATOM     70  C21 GCD     1       7.470  16.550  13.790  1.00  0.00            
ATOM     71  H34 GCD     1       7.860  15.550  13.540  1.00  0.00            
ATOM     72  O17 GCD     1       6.800  16.620  15.030  1.00  0.00            
ATOM     73  H35 GCD     1       6.380  17.490  15.040  1.00  0.00            
ATOM     74  C22 GCD     1       6.620  17.050  12.630  1.00  0.00            
ATOM     75  H36 GCD     1       5.780  16.360  12.510  1.00  0.00            
ATOM     76  O18 GCD     1       7.310  16.930  11.380  1.00  0.00            
ATOM     77  C23 GCD     1       8.420  17.770  11.250  1.00  0.00            
ATOM     78  H37 GCD     1       8.030  18.790  11.330  1.00  0.00            
ATOM     79  C24 GCD     1       9.010  17.740   9.830  1.00  0.00            
ATOM     80  H38 GCD     1       9.520  16.770   9.680  1.00  0.00            
ATOM     81  H39 GCD     1       9.730  18.540   9.630  1.00  0.00            
ATOM     82  O19 GCD     1       7.900  17.990   8.940  1.00  0.00            
ATOM     83  H40 GCD     1       7.190  17.350   8.860  1.00  0.00            
ATOM     84  O20 GCD     1       6.150  18.380  12.820  1.00  0.00            
ATOM     85  C25 GCD     1       4.750  18.530  12.850  1.00  0.00            
ATOM     86  H41 GCD     1       4.250  17.550  12.830  1.00  0.00            
ATOM     87  C26 GCD     1       4.460  19.290  14.130  1.00  0.00            
ATOM     88  H42 GCD     1       4.940  20.280  14.060  1.00  0.00            
ATOM     89  O21 GCD     1       4.880  18.660  15.330  1.00  0.00            
ATOM     90  H43 GCD     1       4.900  19.330  16.020  1.00  0.00            
ATOM     91  C27 GCD     1       2.940  19.530  14.190  1.00  0.00            
ATOM     92  H44 GCD     1       2.540  18.510  14.210  1.00  0.00            
ATOM     93  O22 GCD     1       2.620  20.300  15.350  1.00  0.00            
ATOM     94  H45 GCD     1       1.930  20.920  15.100  1.00  0.00            
ATOM     95  C28 GCD     1       2.370  20.210  12.890  1.00  0.00            
ATOM     96  H46 GCD     1       1.280  20.270  12.970  1.00  0.00            
ATOM     97  O23 GCD     1       2.790  19.400  11.730  1.00  0.00            
ATOM     98  C29 GCD     1       4.210  19.280  11.630  1.00  0.00            
ATOM     99  H47 GCD     1       4.560  20.320  11.580  1.00  0.00            
ATOM    100  C30 GCD     1       4.690  18.670  10.380  1.00  0.00            
ATOM    101  H48 GCD     1       5.780  18.610  10.480  1.00  0.00            
ATOM    102  H49 GCD     1       4.410  19.350   9.560  1.00  0.00            
ATOM    103  O24 GCD     1       4.240  17.330  10.210  1.00  0.00            
ATOM    104  H50 GCD     1       4.750  16.960   9.480  1.00  0.00            
ATOM    105  O25 GCD     1       2.910  21.540  12.730  1.00  0.00            
ATOM    106  C31 GCD     1       1.960  22.560  12.360  1.00  0.00            
ATOM    107  H51 GCD     1       1.040  22.080  12.040  1.00  0.00            
ATOM    108  C32 GCD     1       1.730  23.470  13.560  1.00  0.00            
ATOM    109  H52 GCD     1       2.750  23.760  13.830  1.00  0.00            
ATOM    110  O26 GCD     1       1.130  22.700  14.570  1.00  0.00            
ATOM    111  H53 GCD     1       0.890  23.170  15.370  1.00  0.00            
ATOM    112  C33 GCD     1       0.850  24.630  13.120  1.00  0.00            
ATOM    113  H54 GCD     1      -0.110  24.270  12.740  1.00  0.00            
ATOM    114  O27 GCD     1       0.610  25.560  14.260  1.00  0.00            
ATOM    115  H55 GCD     1       0.420  24.970  15.000  1.00  0.00            
ATOM    116  C34 GCD     1       1.570  25.310  11.990  1.00  0.00            
ATOM    117  H56 GCD     1       0.870  26.090  11.660  1.00  0.00            
ATOM    118  O28 GCD     1       1.700  24.460  10.940  1.00  0.00            
ATOM    119  C35 GCD     1       2.520  23.330  11.180  1.00  0.00            
ATOM    120  H57 GCD     1       3.550  23.700  11.310  1.00  0.00            
ATOM    121  C36 GCD     1       2.460  22.360   9.940  1.00  0.00            
ATOM    122  H58 GCD     1       1.420  22.380   9.610  1.00  0.00            
ATOM    123  H59 GCD     1       2.690  21.330  10.240  1.00  0.00            
ATOM    124  O29 GCD     1       3.290  22.770   8.860  1.00  0.00            
ATOM    125  H60 GCD     1       3.160  22.250   8.060  1.00  0.00            
ATOM    126  O30 GCD     1       2.880  25.800  12.430  1.00  0.00            
ATOM    127  C37 GCD     1       3.110  27.210  12.310  1.00  0.00            
ATOM    128  H61 GCD     1       2.150  27.690  12.100  1.00  0.00            
ATOM    129  C38 GCD     1       3.630  27.780  13.680  1.00  0.00            
ATOM    130  H62 GCD     1       4.500  27.190  14.020  1.00  0.00            
ATOM    131  O31 GCD     1       2.720  27.610  14.710  1.00  0.00            
ATOM    132  H63 GCD     1       2.300  26.760  14.540  1.00  0.00            
ATOM    133  C39 GCD     1       4.060  29.210  13.660  1.00  0.00            
ATOM    134  H64 GCD     1       3.200  29.880  13.550  1.00  0.00            
ATOM    135  O32 GCD     1       4.730  29.670  14.800  1.00  0.00            
ATOM    136  H65 GCD     1       5.610  29.290  14.700  1.00  0.00            
ATOM    137  C40 GCD     1       4.940  29.390  12.460  1.00  0.00            
ATOM    138  H66 GCD     1       5.080  30.470  12.360  1.00  0.00            
ATOM    139  O33 GCD     1       4.320  28.980  11.290  1.00  0.00            
ATOM    140  C41 GCD     1       4.100  27.560  11.170  1.00  0.00            
ATOM    141  H67 GCD     1       5.040  27.030  11.340  1.00  0.00            
ATOM    142  C42 GCD     1       3.440  27.320   9.820  1.00  0.00            
ATOM    143  H68 GCD     1       2.760  28.160   9.660  1.00  0.00            
ATOM    144  H69 GCD     1       2.910  26.360   9.760  1.00  0.00            
ATOM    145  O34 GCD     1       4.410  27.310   8.790  1.00  0.00            
ATOM    146  H70 GCD     1       4.670  28.240   8.790  1.00  0.00            
ATOM    147  O35 GCD     1       6.180  28.730  12.650  1.00  0.00            
ATOM    148  C43 GCD     1       7.430  29.370  12.890  1.00  0.00            
ATOM    149  H71 GCD     1       7.110  30.400  13.040  1.00  0.00            
ATOM    150  C44 GCD     1       8.240  28.930  14.150  1.00  0.00            
ATOM    151  H72 GCD     1       8.580  27.910  13.920  1.00  0.00            
ATOM    152  O36 GCD     1       7.440  28.930  15.320  1.00  0.00            
ATOM    153  H73 GCD     1       8.050  29.160  16.030  1.00  0.00            
ATOM    154  C45 GCD     1       9.530  29.700  14.360  1.00  0.00            
ATOM    155  H74 GCD     1       9.240  30.730  14.590  1.00  0.00            
ATOM    156  O37 GCD     1      10.260  29.050  15.440  1.00  0.00            
ATOM    157  H75 GCD     1      10.630  28.220  15.110  1.00  0.00            
ATOM    158  C46 GCD     1      10.290  29.810  13.010  1.00  0.00            
ATOM    159  H76 GCD     1      11.150  30.450  13.250  1.00  0.00            
ATOM    160  O38 GCD     1      10.790  28.510  12.600  1.00  0.00            
ATOM    161  O39 GCD     1       9.450  30.320  12.030  1.00  0.00            
ATOM    162  C47 GCD     1       8.270  29.660  11.670  1.00  0.00            
ATOM    163  H77 GCD     1       8.500  28.730  11.130  1.00  0.00            
ATOM    164  C48 GCD     1       7.580  30.520  10.660  1.00  0.00            
ATOM    165  H78 GCD     1       8.410  30.880  10.040  1.00  0.00            
ATOM    166  H79 GCD     1       7.060  31.390  11.090  1.00  0.00            
ATOM    167  O40 GCD     1       6.630  29.740   9.880  1.00  0.00            
ATOM    168  H80 GCD     1       6.070  29.350  10.560  1.00  0.00            
ATOM    169  Cl1 DK2     2       9.760  21.130  15.580  1.00  0.00            
ATOM    170  C1  DK2     2       9.890  21.840  14.040  1.00  0.00            
ATOM    171  C2  DK2     2       9.090  21.380  12.960  1.00  0.00            
ATOM    172  C3  DK2     2       9.250  21.960  11.710  1.00  0.00            
ATOM    173  C4  DK2     2      10.120  23.100  11.470  1.00  0.00            
ATOM    174  C5  DK2     2      10.190  23.820  10.190  1.00  0.00            
ATOM    175  O1  DK2     2       9.390  24.940  10.170  1.00  0.00            
ATOM    176  C6  DK2     2       8.010  24.800   9.810  1.00  0.00            
ATOM    177  C7  DK2     2       7.570  26.050   9.000  1.00  0.00            
ATOM    178  N1  DK2     2       8.460  26.550   7.980  1.00  0.00            
ATOM    179  C8  DK2     2       8.370  27.840   7.510  1.00  0.00            
ATOM    180  C9  DK2     2       9.040  27.860   6.270  1.00  0.00            
ATOM    181  N2  DK2     2       9.580  26.600   6.010  1.00  0.00            
ATOM    182  C10 DK2     2       9.240  25.800   7.080  1.00  0.00            
ATOM    183  C11 DK2     2       7.310  24.510  11.180  1.00  0.00            
ATOM    184  C12 DK2     2       7.620  25.350  12.320  1.00  0.00            
ATOM    185  C13 DK2     2       7.020  25.030  13.530  1.00  0.00            
ATOM    186  C14 DK2     2       6.170  23.920  13.730  1.00  0.00            
ATOM    187  Cl2 DK2     2       5.520  23.640  15.320  1.00  0.00            
ATOM    188  C15 DK2     2       5.940  23.090  12.630  1.00  0.00            
ATOM    189  C16 DK2     2       6.430  23.420  11.350  1.00  0.00            
ATOM    190  Cl3 DK2     2       6.070  22.240  10.080  1.00  0.00            
ATOM    191  C17 DK2     2      10.950  23.460  12.570  1.00  0.00            
ATOM    192  C18 DK2     2      10.770  22.900  13.830  1.00  0.00            
ATOM    193  H1  DK2     2       8.330  20.630  13.180  1.00  0.00            
ATOM    194  H2  DK2     2       8.580  21.760  10.880  1.00  0.00            
ATOM    195  H3  DK2     2       9.930  23.120   9.380  1.00  0.00            
ATOM    196  H4  DK2     2      11.230  24.090   9.950  1.00  0.00            
ATOM    197  H5  DK2     2       7.980  23.960   9.100  1.00  0.00            
ATOM    198  H6  DK2     2       7.150  26.800   9.690  1.00  0.00            
ATOM    199  H7  DK2     2       6.670  25.610   8.550  1.00  0.00            
ATOM    200  H8  DK2     2       7.830  28.640   7.990  1.00  0.00            
ATOM    201  H9  DK2     2       8.980  28.640   5.520  1.00  0.00            
ATOM    202  H10 DK2     2       9.500  24.760   7.240  1.00  0.00            
ATOM    203  H11 DK2     2       8.400  26.100  12.250  1.00  0.00            
ATOM    204  H12 DK2     2       7.310  25.640  14.380  1.00  0.00            
ATOM    205  H13 DK2     2       5.240  22.270  12.730  1.00  0.00            
ATOM    206  H14 DK2     2      11.600  24.330  12.480  1.00  0.00            
ATOM    207  H15 DK2     2      11.330  23.340  14.650  1.00  0.00            
TER
ENDMDL
MODEL        1
ATOM      1  H1  GCD     1      11.400  45.280  12.560  1.00  0.00            
ATOM      2  O1  GCD     1      11.910  45.000  11.790  1.00  0.00            
ATOM      3  C1  GCD     1      12.110  43.610  11.770  1.00  0.00            
ATOM      4  H2  GCD     1      12.580  43.370  12.740  1.00  0.00            
ATOM      5  H3  GCD     1      11.100  43.190  11.790  1.00  0.00            
ATOM      6  C2  GCD     1      12.990  43.100  10.620  1.00  0.00            
ATOM      7  H4  GCD     1      12.400  43.110   9.690  1.00  0.00            
ATOM      8  C3  GCD     1      13.240  41.610  10.880  1.00  0.00            
ATOM      9  H5  GCD     1      13.590  41.570  11.920  1.00  0.00            
ATOM     10  C4  GCD     1      14.340  40.980   9.980  1.00  0.00            
ATOM     11  H6  GCD     1      13.980  40.910   8.950  1.00  0.00            
ATOM     12  O2  GCD     1      14.500  39.660  10.370  1.00  0.00            
ATOM     13  H7  GCD     1      13.650  39.260  10.580  1.00  0.00            
ATOM     14  C5  GCD     1      15.510  41.860   9.990  1.00  0.00            
ATOM     15  H8  GCD     1      15.880  42.030  11.010  1.00  0.00            
ATOM     16  O3  GCD     1      16.610  41.380   9.300  1.00  0.00            
ATOM     17  H9  GCD     1      16.360  41.300   8.370  1.00  0.00            
ATOM     18  C6  GCD     1      15.110  43.290   9.540  1.00  0.00            
ATOM     19  O4  GCD     1      14.160  43.860  10.440  1.00  0.00            
ATOM     20  H10 GCD     1      15.920  44.020   9.640  1.00  0.00            
ATOM     21  O5  GCD     1      14.490  43.310   8.200  1.00  0.00            
ATOM     22  C7  GCD     1      15.320  43.690   7.080  1.00  0.00            
ATOM     23  H11 GCD     1      16.350  43.820   7.430  1.00  0.00            
ATOM     24  C8  GCD     1      15.390  42.580   6.010  1.00  0.00            
ATOM     25  H12 GCD     1      14.360  42.330   5.740  1.00  0.00            
ATOM     26  O6  GCD     1      16.020  41.400   6.580  1.00  0.00            
ATOM     27  H13 GCD     1      15.880  40.640   6.010  1.00  0.00            
ATOM     28  C9  GCD     1      16.190  42.960   4.820  1.00  0.00            
ATOM     29  H14 GCD     1      17.240  43.110   5.090  1.00  0.00            
ATOM     30  O7  GCD     1      16.150  42.040   3.770  1.00  0.00            
ATOM     31  H15 GCD     1      16.890  41.440   3.920  1.00  0.00            
ATOM     32  C10 GCD     1      15.640  44.290   4.290  1.00  0.00            
ATOM     33  H16 GCD     1      16.320  44.650   3.510  1.00  0.00            
ATOM     34  O8  GCD     1      15.720  45.210   5.340  1.00  0.00            
ATOM     35  C11 GCD     1      14.830  45.020   6.470  1.00  0.00            
ATOM     36  H17 GCD     1      13.840  44.920   6.000  1.00  0.00            
ATOM     37  C12 GCD     1      14.910  46.300   7.370  1.00  0.00            
ATOM     38  H18 GCD     1      14.030  46.290   8.020  1.00  0.00            
ATOM     39  H19 GCD     1      14.950  47.190   6.730  1.00  0.00            
ATOM     40  O9  GCD     1      16.160  46.290   8.150  1.00  0.00            
ATOM     41  H20 GCD     1      16.950  46.190   7.600  1.00  0.00            
ATOM     42  O10 GCD     1      14.360  44.210   3.720  1.00  0.00            
ATOM     43  C13 GCD     1      14.180  45.060   2.600  1.00  0.00            
ATOM     44  H21 GCD     1      15.050  45.660   2.300  1.00  0.00            
ATOM     45  C14 GCD     1      13.800  44.170   1.510  1.00  0.00            
ATOM     46  H22 GCD     1      12.900  43.640   1.830  1.00  0.00            
ATOM     47  O11 GCD     1      14.860  43.180   1.280  1.00  0.00            
ATOM     48  H23 GCD     1      15.030  42.920   2.190  1.00  0.00            
ATOM     49  C15 GCD     1      13.460  44.980   0.270  1.00  0.00            
ATOM     50  H24 GCD     1      14.310  45.560  -0.090  1.00  0.00            
ATOM     51  O12 GCD     1      12.910  44.160  -0.770  1.00  0.00            
ATOM     52  H25 GCD     1      13.430  43.440  -1.150  1.00  0.00            
ATOM     53  C16 GCD     1      12.380  46.070   0.610  1.00  0.00            
ATOM     54  H26 GCD     1      12.150  46.800  -0.160  1.00  0.00            
ATOM     55  O13 GCD     1      12.850  46.760   1.650  1.00  0.00            
ATOM     56  C17 GCD     1      13.090  46.040   2.860  1.00  0.00            
ATOM     57  H27 GCD     1      12.260  45.480   3.300  1.00  0.00            
ATOM     58  C18 GCD     1      13.420  47.120   3.880  1.00  0.00            
ATOM     59  H28 GCD     1      13.470  46.640   4.860  1.00  0.00            
ATOM     60  H29 GCD     1      12.620  47.870   3.870  1.00  0.00            
ATOM     61  O14 GCD     1      14.650  47.780   3.750  1.00  0.00            
ATOM     62  H30 GCD     1      14.790  47.820   2.790  1.00  0.00            
ATOM     63  O15 GCD     1      11.130  45.480   1.120  1.00  0.00            
ATOM     64  C19 GCD     1       9.940  45.950   0.540  1.00  0.00            
ATOM     65  H31 GCD     1      10.140  46.660  -0.270  1.00  0.00            
ATOM     66  C20 GCD     1       9.180  44.900  -0.140  1.00  0.00            
ATOM     67  H32 GCD     1       8.930  44.060   0.510  1.00  0.00            
ATOM     68  O16 GCD     1       9.980  44.550  -1.210  1.00  0.00            
ATOM     69  H33 GCD     1      10.890  44.470  -0.880  1.00  0.00            
ATOM     70  C21 GCD     1       7.900  45.400  -0.790  1.00  0.00            
ATOM     71  H34 GCD     1       8.090  46.110  -1.610  1.00  0.00            
ATOM     72  O17 GCD     1       7.230  44.350  -1.520  1.00  0.00            
ATOM     73  H35 GCD     1       6.840  43.760  -0.870  1.00  0.00            
ATOM     74  C22 GCD     1       7.050  46.010   0.260  1.00  0.00            
ATOM     75  H36 GCD     1       6.160  46.440  -0.200  1.00  0.00            
ATOM     76  O18 GCD     1       7.790  47.000   0.920  1.00  0.00            
ATOM     77  C23 GCD     1       8.980  46.590   1.570  1.00  0.00            
ATOM     78  H37 GCD     1       8.750  45.790   2.290  1.00  0.00            
ATOM     79  C24 GCD     1       9.700  47.720   2.230  1.00  0.00            
ATOM     80  H38 GCD     1      10.170  48.430   1.530  1.00  0.00            
ATOM     81  H39 GCD     1      10.590  47.350   2.770  1.00  0.00            
ATOM     82  O19 GCD     1       8.820  48.410   3.140  1.00  0.00            
ATOM     83  H40 GCD     1       8.090  48.650   2.560  1.00  0.00            
ATOM     84  O20 GCD     1       6.640  45.050   1.210  1.00  0.00            
ATOM     85  C25 GCD     1       5.260  44.700   1.210  1.00  0.00            
ATOM     86  H41 GCD     1       4.700  44.990   0.320  1.00  0.00            
ATOM     87  C26 GCD     1       5.230  43.160   1.220  1.00  0.00            
ATOM     88  H42 GCD     1       5.820  42.860   2.100  1.00  0.00            
ATOM     89  O21 GCD     1       5.860  42.610   0.070  1.00  0.00            
ATOM     90  H43 GCD     1       6.060  41.700   0.330  1.00  0.00            
ATOM     91  C27 GCD     1       3.880  42.560   1.440  1.00  0.00            
ATOM     92  H44 GCD     1       3.280  42.820   0.560  1.00  0.00            
ATOM     93  O22 GCD     1       4.030  41.130   1.690  1.00  0.00            
ATOM     94  H45 GCD     1       4.270  41.150   2.620  1.00  0.00            
ATOM     95  C28 GCD     1       3.230  43.180   2.660  1.00  0.00            
ATOM     96  H46 GCD     1       2.180  42.900   2.660  1.00  0.00            
ATOM     97  O23 GCD     1       3.340  44.620   2.610  1.00  0.00            
ATOM     98  C29 GCD     1       4.630  45.200   2.470  1.00  0.00            
ATOM     99  H47 GCD     1       5.220  44.870   3.330  1.00  0.00            
ATOM    100  C30 GCD     1       4.430  46.690   2.440  1.00  0.00            
ATOM    101  H48 GCD     1       5.300  47.340   2.570  1.00  0.00            
ATOM    102  H49 GCD     1       3.810  46.900   3.320  1.00  0.00            
ATOM    103  O24 GCD     1       3.690  47.020   1.230  1.00  0.00            
ATOM    104  H50 GCD     1       3.070  46.290   1.160  1.00  0.00            
ATOM    105  O25 GCD     1       3.840  42.710   3.870  1.00  0.00            
ATOM    106  C31 GCD     1       2.960  42.280   4.870  1.00  0.00            
ATOM    107  H51 GCD     1       1.920  42.500   4.590  1.00  0.00            
ATOM    108  C32 GCD     1       3.100  40.840   5.180  1.00  0.00            
ATOM    109  H52 GCD     1       4.150  40.560   5.330  1.00  0.00            
ATOM    110  O26 GCD     1       2.640  39.980   4.140  1.00  0.00            
ATOM    111  H53 GCD     1       2.540  39.080   4.480  1.00  0.00            
ATOM    112  C33 GCD     1       2.470  40.480   6.470  1.00  0.00            
ATOM    113  H54 GCD     1       1.380  40.600   6.400  1.00  0.00            
ATOM    114  O27 GCD     1       2.650  39.150   6.820  1.00  0.00            
ATOM    115  H55 GCD     1       1.910  38.590   6.580  1.00  0.00            
ATOM    116  C34 GCD     1       2.860  41.410   7.600  1.00  0.00            
ATOM    117  H56 GCD     1       2.150  41.330   8.430  1.00  0.00            
ATOM    118  O28 GCD     1       2.670  42.720   7.260  1.00  0.00            
ATOM    119  C35 GCD     1       3.320  43.120   6.090  1.00  0.00            
ATOM    120  H57 GCD     1       4.380  43.180   6.380  1.00  0.00            
ATOM    121  C36 GCD     1       3.040  44.570   5.900  1.00  0.00            
ATOM    122  H58 GCD     1       3.780  44.940   5.180  1.00  0.00            
ATOM    123  H59 GCD     1       3.180  45.100   6.840  1.00  0.00            
ATOM    124  O29 GCD     1       1.770  44.820   5.350  1.00  0.00            
ATOM    125  H60 GCD     1       1.060  44.400   5.860  1.00  0.00            
ATOM    126  O30 GCD     1       4.210  41.160   8.020  1.00  0.00            
ATOM    127  C37 GCD     1       4.480  40.170   9.030  1.00  0.00            
ATOM    128  H61 GCD     1       3.590  39.700   9.460  1.00  0.00            
ATOM    129  C38 GCD     1       5.550  39.120   8.430  1.00  0.00            
ATOM    130  H62 GCD     1       6.450  39.640   8.060  1.00  0.00            
ATOM    131  O31 GCD     1       4.950  38.360   7.440  1.00  0.00            
ATOM    132  H63 GCD     1       4.050  38.700   7.340  1.00  0.00            
ATOM    133  C39 GCD     1       5.970  38.150   9.450  1.00  0.00            
ATOM    134  H64 GCD     1       5.080  37.610   9.810  1.00  0.00            
ATOM    135  O32 GCD     1       6.950  37.220   8.950  1.00  0.00            
ATOM    136  H65 GCD     1       6.490  36.450   8.610  1.00  0.00            
ATOM    137  C40 GCD     1       6.570  38.960  10.580  1.00  0.00            
ATOM    138  H66 GCD     1       6.840  38.310  11.410  1.00  0.00            
ATOM    139  O33 GCD     1       5.620  39.870  11.120  1.00  0.00            
ATOM    140  C41 GCD     1       5.210  40.850  10.220  1.00  0.00            
ATOM    141  H67 GCD     1       6.100  41.270   9.750  1.00  0.00            
ATOM    142  C42 GCD     1       4.410  41.830  10.970  1.00  0.00            
ATOM    143  H68 GCD     1       4.150  42.660  10.310  1.00  0.00            
ATOM    144  H69 GCD     1       4.960  42.200  11.850  1.00  0.00            
ATOM    145  O34 GCD     1       3.260  41.320  11.470  1.00  0.00            
ATOM    146  H70 GCD     1       2.970  41.830  12.230  1.00  0.00            
ATOM    147  O35 GCD     1       7.730  39.690  10.300  1.00  0.00            
ATOM    148  C43 GCD     1       8.810  39.610  11.260  1.00  0.00            
ATOM    149  H71 GCD     1       8.470  39.140  12.190  1.00  0.00            
ATOM    150  C44 GCD     1       9.950  38.810  10.640  1.00  0.00            
ATOM    151  H72 GCD     1      10.200  39.120   9.610  1.00  0.00            
ATOM    152  O36 GCD     1       9.510  37.480  10.590  1.00  0.00            
ATOM    153  H73 GCD     1       8.790  37.390   9.960  1.00  0.00            
ATOM    154  C45 GCD     1      11.180  38.900  11.580  1.00  0.00            
ATOM    155  H74 GCD     1      10.890  38.390  12.510  1.00  0.00            
ATOM    156  O37 GCD     1      12.320  38.240  10.970  1.00  0.00            
ATOM    157  H75 GCD     1      11.950  37.390  10.680  1.00  0.00            
ATOM    158  C46 GCD     1      11.490  40.340  11.910  1.00  0.00            
ATOM    159  H76 GCD     1      12.200  40.460  12.740  1.00  0.00            
ATOM    160  O38 GCD     1      11.990  40.960  10.680  1.00  0.00            
ATOM    161  O39 GCD     1      10.280  41.010  12.410  1.00  0.00            
ATOM    162  C47 GCD     1       9.150  41.010  11.600  1.00  0.00            
ATOM    163  H77 GCD     1       9.480  41.560  10.710  1.00  0.00            
ATOM    164  C48 GCD     1       8.030  41.790  12.280  1.00  0.00            
ATOM    165  H78 GCD     1       7.210  41.900  11.550  1.00  0.00            
ATOM    166  H79 GCD     1       8.410  42.810  12.460  1.00  0.00            
ATOM    167  O40 GCD     1       7.500  41.250  13.500  1.00  0.00            
ATOM    168  H80 GCD     1       8.180  41.230  14.190  1.00  0.00            
ATOM    169  Cl1 DK2     2      11.440  40.020   7.080  1.00  0.00            
ATOM    170  C1  DK2     2      10.010  41.120   7.100  1.00  0.00            
ATOM    171  C2  DK2     2       8.810  40.840   6.440  1.00  0.00            
ATOM    172  C3  DK2     2       7.660  41.750   6.610  1.00  0.00            
ATOM    173  C4  DK2     2       7.780  42.790   7.560  1.00  0.00            
ATOM    174  C5  DK2     2       6.640  43.770   7.930  1.00  0.00            
ATOM    175  O1  DK2     2       6.240  44.590   6.800  1.00  0.00            
ATOM    176  C6  DK2     2       7.340  45.390   6.260  1.00  0.00            
ATOM    177  C7  DK2     2       6.620  46.670   5.840  1.00  0.00            
ATOM    178  N1  DK2     2       5.940  47.360   6.970  1.00  0.00            
ATOM    179  C8  DK2     2       4.580  47.580   7.120  1.00  0.00            
ATOM    180  C9  DK2     2       4.500  48.650   7.920  1.00  0.00            
ATOM    181  N2  DK2     2       5.750  49.020   8.430  1.00  0.00            
ATOM    182  C10 DK2     2       6.580  48.170   7.880  1.00  0.00            
ATOM    183  C11 DK2     2       8.180  44.610   5.270  1.00  0.00            
ATOM    184  C12 DK2     2       7.600  43.710   4.390  1.00  0.00            
ATOM    185  C13 DK2     2       8.410  42.870   3.550  1.00  0.00            
ATOM    186  C14 DK2     2       9.810  42.950   3.710  1.00  0.00            
ATOM    187  Cl2 DK2     2      10.890  41.850   2.830  1.00  0.00            
ATOM    188  C15 DK2     2      10.430  43.840   4.620  1.00  0.00            
ATOM    189  C16 DK2     2       9.640  44.800   5.270  1.00  0.00            
ATOM    190  Cl3 DK2     2      10.390  46.010   6.190  1.00  0.00            
ATOM    191  C17 DK2     2       8.960  42.980   8.300  1.00  0.00            
ATOM    192  C18 DK2     2      10.110  42.220   7.970  1.00  0.00            
ATOM    193  H1  DK2     2       8.750  39.940   5.830  1.00  0.00            
ATOM    194  H2  DK2     2       6.770  41.500   6.050  1.00  0.00            
ATOM    195  H3  DK2     2       7.050  44.520   8.620  1.00  0.00            
ATOM    196  H4  DK2     2       5.750  43.270   8.340  1.00  0.00            
ATOM    197  H5  DK2     2       7.890  45.700   7.160  1.00  0.00            
ATOM    198  H6  DK2     2       5.800  46.520   5.140  1.00  0.00            
ATOM    199  H7  DK2     2       7.370  47.350   5.430  1.00  0.00            
ATOM    200  H8  DK2     2       3.930  47.110   6.400  1.00  0.00            
ATOM    201  H9  DK2     2       3.590  49.150   8.220  1.00  0.00            
ATOM    202  H10 DK2     2       7.660  48.180   7.990  1.00  0.00            
ATOM    203  H11 DK2     2       6.520  43.600   4.340  1.00  0.00            
ATOM    204  H12 DK2     2       7.930  42.170   2.870  1.00  0.00            
ATOM    205  H13 DK2     2      11.490  43.660   4.800  1.00  0.00            
ATOM    206  H14 DK2     2       8.990  43.730   9.090  1.00  0.00            
ATOM    207  H15 DK2     2      11.020  42.360   8.540  1.00  0.00            
TER
ENDMDL
MODEL        1
ATOM      1  H1  GCD     1      17.830  23.930   9.390  1.00  0.00            
ATOM      2  O1  GCD     1      18.370  23.610   8.650  1.00  0.00            
ATOM      3  C1  GCD     1      17.390  23.550   7.570  1.00  0.00            
ATOM      4  H2  GCD     1      16.660  24.370   7.620  1.00  0.00            
ATOM      5  H3  GCD     1      17.920  23.570   6.610  1.00  0.00            
ATOM      6  C2  GCD     1      16.550  22.310   7.540  1.00  0.00            
ATOM      7  H4  GCD     1      17.250  21.470   7.520  1.00  0.00            
ATOM      8  C3  GCD     1      15.630  22.300   6.340  1.00  0.00            
ATOM      9  H5  GCD     1      14.980  23.190   6.280  1.00  0.00            
ATOM     10  C4  GCD     1      14.750  21.010   6.220  1.00  0.00            
ATOM     11  H6  GCD     1      15.390  20.160   5.980  1.00  0.00            
ATOM     12  O2  GCD     1      13.740  21.040   5.140  1.00  0.00            
ATOM     13  H7  GCD     1      13.630  20.150   4.790  1.00  0.00            
ATOM     14  C5  GCD     1      14.040  20.670   7.590  1.00  0.00            
ATOM     15  H8  GCD     1      13.220  21.400   7.620  1.00  0.00            
ATOM     16  O3  GCD     1      13.480  19.320   7.630  1.00  0.00            
ATOM     17  H9  GCD     1      14.250  18.830   7.940  1.00  0.00            
ATOM     18  C6  GCD     1      14.970  20.960   8.680  1.00  0.00            
ATOM     19  O4  GCD     1      15.750  22.180   8.640  1.00  0.00            
ATOM     20  H10 GCD     1      14.590  20.940   9.710  1.00  0.00            
ATOM     21  O5  GCD     1      15.940  19.890   8.590  1.00  0.00            
ATOM     22  C7  GCD     1      16.050  19.000   9.750  1.00  0.00            
ATOM     23  H11 GCD     1      15.100  18.880  10.300  1.00  0.00            
ATOM     24  C8  GCD     1      16.380  17.590   9.100  1.00  0.00            
ATOM     25  H12 GCD     1      17.350  17.610   8.590  1.00  0.00            
ATOM     26  O6  GCD     1      15.350  17.100   8.280  1.00  0.00            
ATOM     27  H13 GCD     1      15.790  16.350   7.860  1.00  0.00            
ATOM     28  C9  GCD     1      16.590  16.630  10.250  1.00  0.00            
ATOM     29  H14 GCD     1      15.590  16.450  10.670  1.00  0.00            
ATOM     30  O7  GCD     1      17.230  15.400   9.750  1.00  0.00            
ATOM     31  H15 GCD     1      18.140  15.550  10.030  1.00  0.00            
ATOM     32  C10 GCD     1      17.600  17.220  11.260  1.00  0.00            
ATOM     33  H16 GCD     1      17.580  16.530  12.110  1.00  0.00            
ATOM     34  O8  GCD     1      17.200  18.530  11.740  1.00  0.00            
ATOM     35  C11 GCD     1      17.090  19.520  10.710  1.00  0.00            
ATOM     36  H17 GCD     1      18.080  19.540  10.240  1.00  0.00            
ATOM     37  C12 GCD     1      16.840  20.840  11.370  1.00  0.00            
ATOM     38  H18 GCD     1      16.870  21.710  10.710  1.00  0.00            
ATOM     39  H19 GCD     1      17.590  21.110  12.120  1.00  0.00            
ATOM     40  O9  GCD     1      15.580  20.960  12.000  1.00  0.00            
ATOM     41  H20 GCD     1      15.320  21.860  12.240  1.00  0.00            
ATOM     42  O10 GCD     1      18.920  17.260  10.840  1.00  0.00            
ATOM     43  C13 GCD     1      20.000  16.770  11.700  1.00  0.00            
ATOM     44  H21 GCD     1      19.580  16.310  12.610  1.00  0.00            
ATOM     45  C14 GCD     1      20.660  15.640  10.920  1.00  0.00            
ATOM     46  H22 GCD     1      21.040  16.070   9.980  1.00  0.00            
ATOM     47  O11 GCD     1      19.730  14.600  10.580  1.00  0.00            
ATOM     48  H23 GCD     1      19.610  14.090  11.390  1.00  0.00            
ATOM     49  C15 GCD     1      21.810  15.100  11.720  1.00  0.00            
ATOM     50  H24 GCD     1      21.330  14.700  12.630  1.00  0.00            
ATOM     51  O12 GCD     1      22.580  14.090  11.020  1.00  0.00            
ATOM     52  H25 GCD     1      21.940  13.600  10.500  1.00  0.00            
ATOM     53  C16 GCD     1      22.800  16.250  12.160  1.00  0.00            
ATOM     54  H26 GCD     1      23.560  15.770  12.790  1.00  0.00            
ATOM     55  O13 GCD     1      22.040  17.200  12.870  1.00  0.00            
ATOM     56  C17 GCD     1      20.970  17.840  12.190  1.00  0.00            
ATOM     57  H27 GCD     1      21.200  18.470  11.320  1.00  0.00            
ATOM     58  C18 GCD     1      20.180  18.870  13.100  1.00  0.00            
ATOM     59  H28 GCD     1      19.370  19.410  12.600  1.00  0.00            
ATOM     60  H29 GCD     1      20.900  19.660  13.330  1.00  0.00            
ATOM     61  O14 GCD     1      19.730  18.230  14.280  1.00  0.00            
ATOM     62  H30 GCD     1      20.540  17.850  14.650  1.00  0.00            
ATOM     63  O15 GCD     1      23.450  16.880  11.060  1.00  0.00            
ATOM     64  C19 GCD     1      24.900  17.060  11.160  1.00  0.00            
ATOM     65  H31 GCD     1      25.250  16.690  12.130  1.00  0.00            
ATOM     66  C20 GCD     1      25.640  16.330  10.020  1.00  0.00            
ATOM     67  H32 GCD     1      25.270  16.590   9.020  1.00  0.00            
ATOM     68  O16 GCD     1      25.450  14.850  10.030  1.00  0.00            
ATOM     69  H33 GCD     1      24.590  14.840  10.470  1.00  0.00            
ATOM     70  C21 GCD     1      27.150  16.660  10.140  1.00  0.00            
ATOM     71  H34 GCD     1      27.460  16.200  11.090  1.00  0.00            
ATOM     72  O17 GCD     1      27.920  15.980   9.230  1.00  0.00            
ATOM     73  H35 GCD     1      27.590  16.260   8.370  1.00  0.00            
ATOM     74  C22 GCD     1      27.350  18.180  10.200  1.00  0.00            
ATOM     75  H36 GCD     1      28.410  18.400  10.340  1.00  0.00            
ATOM     76  O18 GCD     1      26.550  18.760  11.250  1.00  0.00            
ATOM     77  C23 GCD     1      25.130  18.570  11.050  1.00  0.00            
ATOM     78  H37 GCD     1      24.750  18.960  10.090  1.00  0.00            
ATOM     79  C24 GCD     1      24.460  19.280  12.160  1.00  0.00            
ATOM     80  H38 GCD     1      24.460  18.710  13.100  1.00  0.00            
ATOM     81  H39 GCD     1      23.370  19.340  12.020  1.00  0.00            
ATOM     82  O19 GCD     1      24.960  20.590  12.440  1.00  0.00            
ATOM     83  H40 GCD     1      25.910  20.600  12.620  1.00  0.00            
ATOM     84  O20 GCD     1      26.980  18.780   8.930  1.00  0.00            
ATOM     85  C25 GCD     1      27.920  18.750   7.830  1.00  0.00            
ATOM     86  H41 GCD     1      28.900  18.370   8.140  1.00  0.00            
ATOM     87  C26 GCD     1      27.330  17.970   6.560  1.00  0.00            
ATOM     88  H42 GCD     1      26.300  18.240   6.300  1.00  0.00            
ATOM     89  O21 GCD     1      27.210  16.610   6.880  1.00  0.00            
ATOM     90  H43 GCD     1      27.130  16.080   6.080  1.00  0.00            
ATOM     91  C27 GCD     1      28.270  18.220   5.300  1.00  0.00            
ATOM     92  H44 GCD     1      29.240  17.820   5.600  1.00  0.00            
ATOM     93  O22 GCD     1      27.680  17.590   4.180  1.00  0.00            
ATOM     94  H45 GCD     1      27.390  18.240   3.540  1.00  0.00            
ATOM     95  C28 GCD     1      28.390  19.760   5.100  1.00  0.00            
ATOM     96  H46 GCD     1      29.130  19.930   4.320  1.00  0.00            
ATOM     97  O23 GCD     1      28.970  20.270   6.270  1.00  0.00            
ATOM     98  C29 GCD     1      28.060  20.230   7.410  1.00  0.00            
ATOM     99  H47 GCD     1      27.080  20.610   7.090  1.00  0.00            
ATOM    100  C30 GCD     1      28.440  21.080   8.620  1.00  0.00            
ATOM    101  H48 GCD     1      27.590  21.060   9.300  1.00  0.00            
ATOM    102  H49 GCD     1      28.480  22.150   8.360  1.00  0.00            
ATOM    103  O24 GCD     1      29.700  20.560   9.260  1.00  0.00            
ATOM    104  H50 GCD     1      30.300  20.380   8.540  1.00  0.00            
ATOM    105  O25 GCD     1      27.130  20.350   4.750  1.00  0.00            
ATOM    106  C31 GCD     1      27.240  21.240   3.640  1.00  0.00            
ATOM    107  H51 GCD     1      28.300  21.330   3.380  1.00  0.00            
ATOM    108  C32 GCD     1      26.500  20.640   2.410  1.00  0.00            
ATOM    109  H52 GCD     1      25.540  20.350   2.850  1.00  0.00            
ATOM    110  O26 GCD     1      27.250  19.470   1.920  1.00  0.00            
ATOM    111  H53 GCD     1      26.820  19.210   1.090  1.00  0.00            
ATOM    112  C33 GCD     1      26.290  21.720   1.400  1.00  0.00            
ATOM    113  H54 GCD     1      27.300  22.060   1.130  1.00  0.00            
ATOM    114  O27 GCD     1      25.590  21.160   0.270  1.00  0.00            
ATOM    115  H55 GCD     1      24.720  20.870   0.570  1.00  0.00            
ATOM    116  C34 GCD     1      25.660  22.950   1.980  1.00  0.00            
ATOM    117  H56 GCD     1      25.560  23.720   1.210  1.00  0.00            
ATOM    118  O28 GCD     1      26.570  23.410   2.980  1.00  0.00            
ATOM    119  C35 GCD     1      26.670  22.530   4.080  1.00  0.00            
ATOM    120  H57 GCD     1      25.660  22.390   4.480  1.00  0.00            
ATOM    121  C36 GCD     1      27.530  23.210   5.120  1.00  0.00            
ATOM    122  H58 GCD     1      28.560  23.240   4.750  1.00  0.00            
ATOM    123  H59 GCD     1      27.670  22.610   6.030  1.00  0.00            
ATOM    124  O29 GCD     1      27.090  24.520   5.520  1.00  0.00            
ATOM    125  H60 GCD     1      27.640  24.830   6.250  1.00  0.00            
ATOM    126  O30 GCD     1      24.330  22.650   2.410  1.00  0.00            
ATOM    127  C37 GCD     1      23.190  23.060   1.510  1.00  0.00            
ATOM    128  H61 GCD     1      23.470  23.370   0.490  1.00  0.00            
ATOM    129  C38 GCD     1      22.250  21.830   1.320  1.00  0.00            
ATOM    130  H62 GCD     1      21.840  21.580   2.300  1.00  0.00            
ATOM    131  O31 GCD     1      22.920  20.760   0.640  1.00  0.00            
ATOM    132  H63 GCD     1      22.400  19.980   0.870  1.00  0.00            
ATOM    133  C39 GCD     1      21.020  22.310   0.570  1.00  0.00            
ATOM    134  H64 GCD     1      21.310  22.610  -0.440  1.00  0.00            
ATOM    135  O32 GCD     1      20.110  21.230   0.220  1.00  0.00            
ATOM    136  H65 GCD     1      20.580  20.600  -0.330  1.00  0.00            
ATOM    137  C40 GCD     1      20.310  23.500   1.200  1.00  0.00            
ATOM    138  H66 GCD     1      19.530  23.950   0.580  1.00  0.00            
ATOM    139  O33 GCD     1      21.240  24.580   1.520  1.00  0.00            
ATOM    140  C41 GCD     1      22.390  24.150   2.240  1.00  0.00            
ATOM    141  H67 GCD     1      22.050  23.750   3.210  1.00  0.00            
ATOM    142  C42 GCD     1      23.230  25.410   2.510  1.00  0.00            
ATOM    143  H68 GCD     1      24.070  25.190   3.180  1.00  0.00            
ATOM    144  H69 GCD     1      22.570  26.180   2.950  1.00  0.00            
ATOM    145  O34 GCD     1      23.790  26.040   1.340  1.00  0.00            
ATOM    146  H70 GCD     1      23.010  25.900   0.790  1.00  0.00            
ATOM    147  O35 GCD     1      19.730  22.960   2.420  1.00  0.00            
ATOM    148  C43 GCD     1      18.380  23.450   2.630  1.00  0.00            
ATOM    149  H71 GCD     1      18.180  24.300   1.960  1.00  0.00            
ATOM    150  C44 GCD     1      17.430  22.300   2.370  1.00  0.00            
ATOM    151  H72 GCD     1      17.660  21.370   2.910  1.00  0.00            
ATOM    152  O36 GCD     1      17.530  22.040   0.960  1.00  0.00            
ATOM    153  H73 GCD     1      18.410  21.640   0.890  1.00  0.00            
ATOM    154  C45 GCD     1      16.020  22.770   2.790  1.00  0.00            
ATOM    155  H74 GCD     1      15.870  23.690   2.220  1.00  0.00            
ATOM    156  O37 GCD     1      14.990  21.770   2.660  1.00  0.00            
ATOM    157  H75 GCD     1      15.110  21.050   3.280  1.00  0.00            
ATOM    158  C46 GCD     1      16.070  23.270   4.210  1.00  0.00            
ATOM    159  H76 GCD     1      15.070  23.660   4.430  1.00  0.00            
ATOM    160  O38 GCD     1      16.450  22.310   5.130  1.00  0.00            
ATOM    161  O39 GCD     1      16.980  24.350   4.330  1.00  0.00            
ATOM    162  C47 GCD     1      18.330  24.040   4.060  1.00  0.00            
ATOM    163  H77 GCD     1      18.760  23.340   4.790  1.00  0.00            
ATOM    164  C48 GCD     1      19.180  25.240   4.200  1.00  0.00            
ATOM    165  H78 GCD     1      18.740  25.990   3.530  1.00  0.00            
ATOM    166  H79 GCD     1      20.200  25.080   3.820  1.00  0.00            
ATOM    167  O40 GCD     1      19.290  25.650   5.560  1.00  0.00            
ATOM    168  H80 GCD     1      19.980  26.320   5.630  1.00  0.00            
ATOM    169  Cl1 DK2     2      18.850  18.690   4.570  1.00  0.00            
ATOM    170  C1  DK2     2      20.000  19.890   5.060  1.00  0.00            
ATOM    171  C2  DK2     2      19.660  20.940   5.910  1.00  0.00            
ATOM    172  C3  DK2     2      20.630  21.920   6.350  1.00  0.00            
ATOM    173  C4  DK2     2      21.950  21.930   5.750  1.00  0.00            
ATOM    174  C5  DK2     2      23.040  22.920   6.100  1.00  0.00            
ATOM    175  O1  DK2     2      24.000  22.420   7.170  1.00  0.00            
ATOM    176  C6  DK2     2      23.350  21.830   8.380  1.00  0.00            
ATOM    177  C7  DK2     2      24.230  22.090   9.640  1.00  0.00            
ATOM    178  N1  DK2     2      24.560  23.540  10.000  1.00  0.00            
ATOM    179  C8  DK2     2      25.480  23.770  10.990  1.00  0.00            
ATOM    180  C9  DK2     2      25.630  25.140  11.080  1.00  0.00            
ATOM    181  N2  DK2     2      24.980  25.730  10.030  1.00  0.00            
ATOM    182  C10 DK2     2      24.340  24.740   9.380  1.00  0.00            
ATOM    183  C11 DK2     2      23.030  20.350   8.100  1.00  0.00            
ATOM    184  C12 DK2     2      23.860  19.610   7.290  1.00  0.00            
ATOM    185  C13 DK2     2      23.620  18.270   7.040  1.00  0.00            
ATOM    186  C14 DK2     2      22.420  17.690   7.510  1.00  0.00            
ATOM    187  Cl2 DK2     2      22.120  16.040   7.100  1.00  0.00            
ATOM    188  C15 DK2     2      21.600  18.400   8.420  1.00  0.00            
ATOM    189  C16 DK2     2      21.900  19.750   8.690  1.00  0.00            
ATOM    190  Cl3 DK2     2      20.790  20.560   9.720  1.00  0.00            
ATOM    191  C17 DK2     2      22.250  20.860   4.870  1.00  0.00            
ATOM    192  C18 DK2     2      21.330  19.800   4.580  1.00  0.00            
ATOM    193  H1  DK2     2      18.600  21.020   6.110  1.00  0.00            
ATOM    194  H2  DK2     2      20.190  22.790   6.830  1.00  0.00            
ATOM    195  H3  DK2     2      22.540  23.850   6.430  1.00  0.00            
ATOM    196  H4  DK2     2      23.560  23.180   5.180  1.00  0.00            
ATOM    197  H5  DK2     2      22.390  22.350   8.500  1.00  0.00            
ATOM    198  H6  DK2     2      25.130  21.460   9.620  1.00  0.00            
ATOM    199  H7  DK2     2      23.560  21.740  10.440  1.00  0.00            
ATOM    200  H8  DK2     2      25.950  22.930  11.480  1.00  0.00            
ATOM    201  H9  DK2     2      26.290  25.720  11.710  1.00  0.00            
ATOM    202  H10 DK2     2      23.780  24.810   8.470  1.00  0.00            
ATOM    203  H11 DK2     2      24.740  20.050   6.830  1.00  0.00            
ATOM    204  H12 DK2     2      24.300  17.640   6.480  1.00  0.00            
ATOM    205  H13 DK2     2      20.730  17.920   8.850  1.00  0.00            
ATOM    206  H14 DK2     2      23.260  20.750   4.490  1.00  0.00            
ATOM    207  H15 DK2     2      21.680  18.900   4.080  1.00  0.00            
TER
ENDMDL
MODEL        1
ATOM      1  H1  GCD     1      21.720  34.970   1.280  1.00  0.00            
ATOM      2  O1  GCD     1      21.230  34.350   0.720  1.00  0.00            
ATOM      3  C1  GCD     1      20.760  33.190   1.380  1.00  0.00            
ATOM      4  H2  GCD     1      21.520  32.470   1.680  1.00  0.00            
ATOM      5  H3  GCD     1      20.240  33.440   2.320  1.00  0.00            
ATOM      6  C2  GCD     1      19.710  32.370   0.640  1.00  0.00            
ATOM      7  H4  GCD     1      19.500  31.450   1.200  1.00  0.00            
ATOM      8  C3  GCD     1      20.170  31.900  -0.760  1.00  0.00            
ATOM      9  H5  GCD     1      20.290  32.810  -1.350  1.00  0.00            
ATOM     10  C4  GCD     1      19.010  31.150  -1.470  1.00  0.00            
ATOM     11  H6  GCD     1      18.710  30.280  -0.860  1.00  0.00            
ATOM     12  O2  GCD     1      19.380  30.830  -2.790  1.00  0.00            
ATOM     13  H7  GCD     1      18.630  30.510  -3.310  1.00  0.00            
ATOM     14  C5  GCD     1      17.750  32.060  -1.480  1.00  0.00            
ATOM     15  H8  GCD     1      17.840  32.930  -2.150  1.00  0.00            
ATOM     16  O3  GCD     1      16.630  31.270  -2.010  1.00  0.00            
ATOM     17  H9  GCD     1      15.920  31.300  -1.360  1.00  0.00            
ATOM     18  C6  GCD     1      17.400  32.540  -0.060  1.00  0.00            
ATOM     19  O4  GCD     1      18.560  33.250   0.420  1.00  0.00            
ATOM     20  H10 GCD     1      16.550  33.230  -0.160  1.00  0.00            
ATOM     21  O5  GCD     1      17.110  31.520   0.860  1.00  0.00            
ATOM     22  C7  GCD     1      15.860  31.790   1.530  1.00  0.00            
ATOM     23  H11 GCD     1      15.600  32.850   1.620  1.00  0.00            
ATOM     24  C8  GCD     1      14.700  30.990   0.880  1.00  0.00            
ATOM     25  H12 GCD     1      14.970  29.940   0.730  1.00  0.00            
ATOM     26  O6  GCD     1      14.370  31.580  -0.360  1.00  0.00            
ATOM     27  H13 GCD     1      13.720  31.030  -0.810  1.00  0.00            
ATOM     28  C9  GCD     1      13.500  31.050   1.760  1.00  0.00            
ATOM     29  H14 GCD     1      13.190  32.100   1.790  1.00  0.00            
ATOM     30  O7  GCD     1      12.380  30.290   1.230  1.00  0.00            
ATOM     31  H15 GCD     1      12.180  30.640   0.350  1.00  0.00            
ATOM     32  C10 GCD     1      13.780  30.540   3.220  1.00  0.00            
ATOM     33  H16 GCD     1      12.940  30.600   3.920  1.00  0.00            
ATOM     34  O8  GCD     1      14.910  31.330   3.680  1.00  0.00            
ATOM     35  C11 GCD     1      16.100  31.300   2.950  1.00  0.00            
ATOM     36  H17 GCD     1      16.400  30.250   2.860  1.00  0.00            
ATOM     37  C12 GCD     1      17.120  32.090   3.660  1.00  0.00            
ATOM     38  H18 GCD     1      16.670  33.070   3.890  1.00  0.00            
ATOM     39  H19 GCD     1      17.960  32.430   3.050  1.00  0.00            
ATOM     40  O9  GCD     1      17.490  31.410   4.910  1.00  0.00            
ATOM     41  H20 GCD     1      16.660  31.140   5.320  1.00  0.00            
ATOM     42  O10 GCD     1      14.070  29.160   3.110  1.00  0.00            
ATOM     43  C13 GCD     1      13.210  28.230   3.900  1.00  0.00            
ATOM     44  H21 GCD     1      12.340  28.740   4.320  1.00  0.00            
ATOM     45  C14 GCD     1      12.660  27.070   3.010  1.00  0.00            
ATOM     46  H22 GCD     1      13.470  26.600   2.430  1.00  0.00            
ATOM     47  O11 GCD     1      11.730  27.630   2.070  1.00  0.00            
ATOM     48  H23 GCD     1      12.160  28.320   1.560  1.00  0.00            
ATOM     49  C15 GCD     1      11.890  26.140   3.870  1.00  0.00            
ATOM     50  H24 GCD     1      10.980  26.590   4.280  1.00  0.00            
ATOM     51  O12 GCD     1      11.490  24.960   3.160  1.00  0.00            
ATOM     52  H25 GCD     1      10.900  25.290   2.460  1.00  0.00            
ATOM     53  C16 GCD     1      12.750  25.750   5.120  1.00  0.00            
ATOM     54  H26 GCD     1      12.290  25.180   5.930  1.00  0.00            
ATOM     55  O13 GCD     1      13.100  26.900   5.760  1.00  0.00            
ATOM     56  C17 GCD     1      13.970  27.740   5.080  1.00  0.00            
ATOM     57  H27 GCD     1      14.840  27.210   4.680  1.00  0.00            
ATOM     58  C18 GCD     1      14.370  28.920   6.050  1.00  0.00            
ATOM     59  H28 GCD     1      13.450  29.430   6.370  1.00  0.00            
ATOM     60  H29 GCD     1      15.040  29.610   5.540  1.00  0.00            
ATOM     61  O14 GCD     1      15.100  28.420   7.120  1.00  0.00            
ATOM     62  H30 GCD     1      14.480  28.260   7.840  1.00  0.00            
ATOM     63  O15 GCD     1      13.900  25.020   4.690  1.00  0.00            
ATOM     64  C19 GCD     1      14.110  23.720   5.210  1.00  0.00            
ATOM     65  H31 GCD     1      13.270  23.500   5.880  1.00  0.00            
ATOM     66  C20 GCD     1      14.090  22.690   4.060  1.00  0.00            
ATOM     67  H32 GCD     1      14.750  23.030   3.250  1.00  0.00            
ATOM     68  O16 GCD     1      12.800  22.630   3.470  1.00  0.00            
ATOM     69  H33 GCD     1      12.460  23.520   3.340  1.00  0.00            
ATOM     70  C21 GCD     1      14.590  21.290   4.580  1.00  0.00            
ATOM     71  H34 GCD     1      13.800  20.870   5.210  1.00  0.00            
ATOM     72  O17 GCD     1      14.750  20.320   3.510  1.00  0.00            
ATOM     73  H35 GCD     1      15.520  20.600   3.020  1.00  0.00            
ATOM     74  C22 GCD     1      15.830  21.490   5.380  1.00  0.00            
ATOM     75  H36 GCD     1      16.100  20.500   5.740  1.00  0.00            
ATOM     76  O18 GCD     1      15.730  22.420   6.460  1.00  0.00            
ATOM     77  C23 GCD     1      15.430  23.720   6.020  1.00  0.00            
ATOM     78  H37 GCD     1      16.140  24.010   5.240  1.00  0.00            
ATOM     79  C24 GCD     1      15.340  24.650   7.210  1.00  0.00            
ATOM     80  H38 GCD     1      14.480  24.370   7.830  1.00  0.00            
ATOM     81  H39 GCD     1      15.140  25.700   6.950  1.00  0.00            
ATOM     82  O19 GCD     1      16.660  24.770   7.900  1.00  0.00            
ATOM     83  H40 GCD     1      16.540  25.420   8.610  1.00  0.00            
ATOM     84  O20 GCD     1      16.880  21.810   4.390  1.00  0.00            
ATOM     85  C25 GCD     1      17.680  20.740   3.960  1.00  0.00            
ATOM     86  H41 GCD     1      17.190  19.770   4.140  1.00  0.00            
ATOM     87  C26 GCD     1      18.010  20.960   2.490  1.00  0.00
[truncated: 2,056,867 more chars]
