# Supplementary material for: Achieving Chemical Accuracy in Cyclodextrin Host–Guest Binding via Integrative Atomistic Modelling
Source: Adv Sci (Weinh). 2025 Dec 14;13(10):e19782. doi: 10.1002/advs.202519782 (PMC12915143; doi:10.1002/advs.202519782)
Supplement: Supplementary file 1 — Supporting Information [file ADVS-13-e19782-s003.zip › all_poses/GCD.DP7.pdb]

MODEL        1
ATOM      1  H1  GCD     1      21.720  23.240  27.580  1.00  0.00            
ATOM      2  O1  GCD     1      22.200  24.040  27.800  1.00  0.00            
ATOM      3  C1  GCD     1      21.340  25.190  27.790  1.00  0.00            
ATOM      4  H2  GCD     1      20.640  25.270  28.630  1.00  0.00            
ATOM      5  H3  GCD     1      21.940  26.110  27.850  1.00  0.00            
ATOM      6  C2  GCD     1      20.610  25.210  26.440  1.00  0.00            
ATOM      7  H4  GCD     1      21.320  25.400  25.620  1.00  0.00            
ATOM      8  C3  GCD     1      19.560  26.390  26.420  1.00  0.00            
ATOM      9  H5  GCD     1      19.000  26.190  27.350  1.00  0.00            
ATOM     10  C4  GCD     1      18.650  26.180  25.130  1.00  0.00            
ATOM     11  H6  GCD     1      19.200  26.320  24.180  1.00  0.00            
ATOM     12  O2  GCD     1      17.550  27.060  25.130  1.00  0.00            
ATOM     13  H7  GCD     1      17.900  27.900  25.450  1.00  0.00            
ATOM     14  C5  GCD     1      18.180  24.780  25.100  1.00  0.00            
ATOM     15  H8  GCD     1      17.630  24.670  26.050  1.00  0.00            
ATOM     16  O3  GCD     1      17.290  24.480  24.010  1.00  0.00            
ATOM     17  H9  GCD     1      16.400  24.660  24.320  1.00  0.00            
ATOM     18  C6  GCD     1      19.260  23.710  25.110  1.00  0.00            
ATOM     19  O4  GCD     1      20.050  23.910  26.240  1.00  0.00            
ATOM     20  H10 GCD     1      18.790  22.720  25.120  1.00  0.00            
ATOM     21  O5  GCD     1      20.030  23.920  23.940  1.00  0.00            
ATOM     22  C7  GCD     1      20.290  22.690  23.260  1.00  0.00            
ATOM     23  H11 GCD     1      19.730  21.830  23.640  1.00  0.00            
ATOM     24  C8  GCD     1      19.650  22.830  21.800  1.00  0.00            
ATOM     25  H12 GCD     1      20.110  23.650  21.230  1.00  0.00            
ATOM     26  O6  GCD     1      18.230  22.910  21.810  1.00  0.00            
ATOM     27  H13 GCD     1      17.960  23.500  22.520  1.00  0.00            
ATOM     28  C9  GCD     1      20.080  21.600  20.930  1.00  0.00            
ATOM     29  H14 GCD     1      19.670  20.690  21.390  1.00  0.00            
ATOM     30  O7  GCD     1      19.500  21.610  19.580  1.00  0.00            
ATOM     31  H15 GCD     1      19.670  22.490  19.230  1.00  0.00            
ATOM     32  C10 GCD     1      21.620  21.610  20.960  1.00  0.00            
ATOM     33  H16 GCD     1      22.070  20.860  20.300  1.00  0.00            
ATOM     34  O8  GCD     1      22.100  21.440  22.320  1.00  0.00            
ATOM     35  C11 GCD     1      21.790  22.510  23.200  1.00  0.00            
ATOM     36  H17 GCD     1      22.210  23.440  22.790  1.00  0.00            
ATOM     37  C12 GCD     1      22.490  22.180  24.540  1.00  0.00            
ATOM     38  H18 GCD     1      22.210  22.960  25.260  1.00  0.00            
ATOM     39  H19 GCD     1      23.580  22.080  24.440  1.00  0.00            
ATOM     40  O9  GCD     1      21.980  21.010  25.040  1.00  0.00            
ATOM     41  H20 GCD     1      22.540  20.380  24.560  1.00  0.00            
ATOM     42  O10 GCD     1      22.110  22.820  20.400  1.00  0.00            
ATOM     43  C13 GCD     1      22.250  22.840  18.940  1.00  0.00            
ATOM     44  H21 GCD     1      21.760  22.010  18.400  1.00  0.00            
ATOM     45  C14 GCD     1      21.600  24.130  18.550  1.00  0.00            
ATOM     46  H22 GCD     1      22.120  24.850  19.200  1.00  0.00            
ATOM     47  O11 GCD     1      20.260  24.300  18.850  1.00  0.00            
ATOM     48  H23 GCD     1      19.870  25.110  18.530  1.00  0.00            
ATOM     49  C15 GCD     1      21.860  24.360  17.080  1.00  0.00            
ATOM     50  H24 GCD     1      21.430  23.510  16.540  1.00  0.00            
ATOM     51  O12 GCD     1      21.340  25.600  16.590  1.00  0.00            
ATOM     52  H25 GCD     1      20.520  25.900  17.000  1.00  0.00            
ATOM     53  C16 GCD     1      23.340  24.290  16.780  1.00  0.00            
ATOM     54  H26 GCD     1      23.450  24.320  15.690  1.00  0.00            
ATOM     55  O13 GCD     1      23.850  22.990  17.230  1.00  0.00            
ATOM     56  C17 GCD     1      23.730  22.820  18.630  1.00  0.00            
ATOM     57  H27 GCD     1      24.180  23.670  19.160  1.00  0.00            
ATOM     58  C18 GCD     1      24.430  21.630  19.250  1.00  0.00            
ATOM     59  H28 GCD     1      23.910  20.710  18.940  1.00  0.00            
ATOM     60  H29 GCD     1      24.390  21.710  20.350  1.00  0.00            
ATOM     61  O14 GCD     1      25.800  21.570  18.870  1.00  0.00            
ATOM     62  H30 GCD     1      25.860  21.680  17.910  1.00  0.00            
ATOM     63  O15 GCD     1      24.030  25.390  17.350  1.00  0.00            
ATOM     64  C19 GCD     1      24.910  26.010  16.430  1.00  0.00            
ATOM     65  H31 GCD     1      25.100  25.450  15.500  1.00  0.00            
ATOM     66  C20 GCD     1      24.410  27.400  16.200  1.00  0.00            
ATOM     67  H32 GCD     1      24.220  27.880  17.180  1.00  0.00            
ATOM     68  O16 GCD     1      23.220  27.250  15.440  1.00  0.00            
ATOM     69  H33 GCD     1      22.670  26.620  15.910  1.00  0.00            
ATOM     70  C21 GCD     1      25.450  28.290  15.450  1.00  0.00            
ATOM     71  H34 GCD     1      25.670  27.780  14.500  1.00  0.00            
ATOM     72  O17 GCD     1      25.060  29.680  15.140  1.00  0.00            
ATOM     73  H35 GCD     1      24.130  29.610  14.910  1.00  0.00            
ATOM     74  C22 GCD     1      26.750  28.300  16.160  1.00  0.00            
ATOM     75  H36 GCD     1      27.440  28.760  15.450  1.00  0.00            
ATOM     76  O18 GCD     1      27.070  26.920  16.300  1.00  0.00            
ATOM     77  C23 GCD     1      26.290  26.040  17.070  1.00  0.00            
ATOM     78  H37 GCD     1      26.190  26.480  18.070  1.00  0.00            
ATOM     79  C24 GCD     1      26.930  24.670  17.180  1.00  0.00            
ATOM     80  H38 GCD     1      26.840  24.030  16.290  1.00  0.00            
ATOM     81  H39 GCD     1      26.290  24.140  17.900  1.00  0.00            
ATOM     82  O19 GCD     1      28.220  24.680  17.650  1.00  0.00            
ATOM     83  H40 GCD     1      28.610  25.410  17.160  1.00  0.00            
ATOM     84  O20 GCD     1      26.890  28.930  17.410  1.00  0.00            
ATOM     85  C25 GCD     1      28.000  29.720  17.690  1.00  0.00            
ATOM     86  H41 GCD     1      28.820  29.470  17.000  1.00  0.00            
ATOM     87  C26 GCD     1      27.530  31.170  17.620  1.00  0.00            
ATOM     88  H42 GCD     1      26.700  31.250  18.330  1.00  0.00            
ATOM     89  O21 GCD     1      27.100  31.480  16.320  1.00  0.00            
ATOM     90  H43 GCD     1      26.530  30.750  16.060  1.00  0.00            
ATOM     91  C27 GCD     1      28.600  32.100  18.160  1.00  0.00            
ATOM     92  H44 GCD     1      29.380  31.950  17.400  1.00  0.00            
ATOM     93  O22 GCD     1      28.350  33.520  18.260  1.00  0.00            
ATOM     94  H45 GCD     1      27.930  33.740  17.420  1.00  0.00            
ATOM     95  C28 GCD     1      29.210  31.580  19.450  1.00  0.00            
ATOM     96  H46 GCD     1      30.140  32.080  19.710  1.00  0.00            
ATOM     97  O23 GCD     1      29.570  30.240  19.420  1.00  0.00            
ATOM     98  C29 GCD     1      28.490  29.330  19.070  1.00  0.00            
ATOM     99  H47 GCD     1      27.640  29.410  19.760  1.00  0.00            
ATOM    100  C30 GCD     1      29.030  27.940  19.070  1.00  0.00            
ATOM    101  H48 GCD     1      29.830  27.910  18.310  1.00  0.00            
ATOM    102  H49 GCD     1      28.210  27.240  18.860  1.00  0.00            
ATOM    103  O24 GCD     1      29.620  27.440  20.290  1.00  0.00            
ATOM    104  H50 GCD     1      30.370  28.020  20.470  1.00  0.00            
ATOM    105  O25 GCD     1      28.310  31.780  20.500  1.00  0.00            
ATOM    106  C31 GCD     1      28.790  32.590  21.560  1.00  0.00            
ATOM    107  H51 GCD     1      29.800  32.990  21.440  1.00  0.00            
ATOM    108  C32 GCD     1      27.850  33.800  21.640  1.00  0.00            
ATOM    109  H52 GCD     1      26.870  33.440  21.290  1.00  0.00            
ATOM    110  O26 GCD     1      28.220  34.800  20.640  1.00  0.00            
ATOM    111  H53 GCD     1      28.180  34.290  19.830  1.00  0.00            
ATOM    112  C33 GCD     1      27.840  34.400  23.080  1.00  0.00            
ATOM    113  H54 GCD     1      28.790  34.940  23.190  1.00  0.00            
ATOM    114  O27 GCD     1      26.740  35.310  23.170  1.00  0.00            
ATOM    115  H55 GCD     1      26.020  34.760  23.500  1.00  0.00            
ATOM    116  C34 GCD     1      27.800  33.410  24.190  1.00  0.00            
ATOM    117  H56 GCD     1      28.120  33.810  25.150  1.00  0.00            
ATOM    118  O28 GCD     1      28.770  32.380  23.970  1.00  0.00            
ATOM    119  C35 GCD     1      28.640  31.660  22.800  1.00  0.00            
ATOM    120  H57 GCD     1      27.630  31.230  22.780  1.00  0.00            
ATOM    121  C36 GCD     1      29.580  30.490  22.790  1.00  0.00            
ATOM    122  H58 GCD     1      30.560  30.850  22.470  1.00  0.00            
ATOM    123  H59 GCD     1      29.170  29.860  21.990  1.00  0.00            
ATOM    124  O29 GCD     1      29.580  29.750  24.010  1.00  0.00            
ATOM    125  H60 GCD     1      30.110  30.330  24.570  1.00  0.00            
ATOM    126  O30 GCD     1      26.540  32.770  24.330  1.00  0.00            
ATOM    127  C37 GCD     1      25.650  33.200  25.360  1.00  0.00            
ATOM    128  H61 GCD     1      25.960  34.130  25.850  1.00  0.00            
ATOM    129  C38 GCD     1      24.260  33.430  24.780  1.00  0.00            
ATOM    130  H62 GCD     1      23.920  32.480  24.330  1.00  0.00            
ATOM    131  O31 GCD     1      24.330  34.460  23.830  1.00  0.00            
ATOM    132  H63 GCD     1      23.450  34.440  23.460  1.00  0.00            
ATOM    133  C39 GCD     1      23.260  33.690  25.860  1.00  0.00            
ATOM    134  H64 GCD     1      23.650  34.560  26.400  1.00  0.00            
ATOM    135  O32 GCD     1      21.960  33.780  25.370  1.00  0.00            
ATOM    136  H65 GCD     1      21.810  34.740  25.390  1.00  0.00            
ATOM    137  C40 GCD     1      23.280  32.620  26.930  1.00  0.00            
ATOM    138  H66 GCD     1      22.650  32.930  27.770  1.00  0.00            
ATOM    139  O33 GCD     1      24.560  32.570  27.410  1.00  0.00            
ATOM    140  C41 GCD     1      25.590  32.170  26.500  1.00  0.00            
ATOM    141  H67 GCD     1      25.390  31.140  26.170  1.00  0.00            
ATOM    142  C42 GCD     1      26.950  32.060  27.250  1.00  0.00            
ATOM    143  H68 GCD     1      27.730  31.560  26.660  1.00  0.00            
ATOM    144  H69 GCD     1      26.800  31.460  28.160  1.00  0.00            
ATOM    145  O34 GCD     1      27.400  33.290  27.620  1.00  0.00            
ATOM    146  H70 GCD     1      27.800  33.110  28.480  1.00  0.00            
ATOM    147  O35 GCD     1      22.930  31.420  26.490  1.00  0.00            
ATOM    148  C43 GCD     1      21.830  30.830  27.090  1.00  0.00            
ATOM    149  H71 GCD     1      21.610  31.230  28.080  1.00  0.00            
ATOM    150  C44 GCD     1      20.640  30.610  26.200  1.00  0.00            
ATOM    151  H72 GCD     1      20.970  30.040  25.320  1.00  0.00            
ATOM    152  O36 GCD     1      20.100  31.940  25.720  1.00  0.00            
ATOM    153  H73 GCD     1      20.890  32.490  25.660  1.00  0.00            
ATOM    154  C45 GCD     1      19.510  29.830  26.870  1.00  0.00            
ATOM    155  H74 GCD     1      19.080  30.320  27.750  1.00  0.00            
ATOM    156  O37 GCD     1      18.480  29.540  25.900  1.00  0.00            
ATOM    157  H75 GCD     1      18.110  30.310  25.450  1.00  0.00            
ATOM    158  C46 GCD     1      20.050  28.490  27.390  1.00  0.00            
ATOM    159  H76 GCD     1      19.330  28.000  28.050  1.00  0.00            
ATOM    160  O38 GCD     1      20.310  27.590  26.340  1.00  0.00            
ATOM    161  O39 GCD     1      21.220  28.750  28.150  1.00  0.00            
ATOM    162  C47 GCD     1      22.310  29.420  27.440  1.00  0.00            
ATOM    163  H77 GCD     1      22.440  28.860  26.510  1.00  0.00            
ATOM    164  C48 GCD     1      23.560  29.270  28.350  1.00  0.00            
ATOM    165  H78 GCD     1      23.470  29.790  29.320  1.00  0.00            
ATOM    166  H79 GCD     1      24.410  29.740  27.840  1.00  0.00            
ATOM    167  O40 GCD     1      23.870  27.930  28.550  1.00  0.00            
ATOM    168  H80 GCD     1      23.030  27.600  28.890  1.00  0.00            
ATOM    169  C1  DP7     2      18.010  29.370  22.080  1.00  0.00            
ATOM    170  N1  DP7     2      19.350  29.690  21.550  1.00  0.00            
ATOM    171  C2  DP7     2      20.190  30.480  22.450  1.00  0.00            
ATOM    172  C3  DP7     2      21.550  30.690  21.690  1.00  0.00            
ATOM    173  N2  DP7     2      22.230  29.340  21.340  1.00  0.00            
ATOM    174  C4  DP7     2      23.660  29.500  20.810  1.00  0.00            
ATOM    175  C5  DP7     2      23.950  30.740  20.000  1.00  0.00            
ATOM    176  C6  DP7     2      24.210  31.970  20.590  1.00  0.00            
ATOM    177  C7  DP7     2      24.350  33.140  19.790  1.00  0.00            
ATOM    178  C8  DP7     2      24.320  33.020  18.390  1.00  0.00            
ATOM    179  C9  DP7     2      24.010  31.730  17.820  1.00  0.00            
ATOM    180  C10 DP7     2      23.900  30.560  18.610  1.00  0.00            
ATOM    181  C11 DP7     2      24.670  29.180  21.910  1.00  0.00            
ATOM    182  C12 DP7     2      24.440  29.400  23.240  1.00  0.00            
ATOM    183  C13 DP7     2      25.310  29.020  24.240  1.00  0.00            
ATOM    184  C14 DP7     2      26.440  28.370  23.940  1.00  0.00            
ATOM    185  C15 DP7     2      26.790  28.140  22.610  1.00  0.00            
ATOM    186  C16 DP7     2      25.830  28.420  21.580  1.00  0.00            
ATOM    187  C17 DP7     2      21.350  28.650  20.370  1.00  0.00            
ATOM    188  C18 DP7     2      19.900  28.440  20.970  1.00  0.00            
ATOM    189  H1  DP7     2      17.340  29.130  21.260  1.00  0.00            
ATOM    190  H2  DP7     2      17.960  28.570  22.840  1.00  0.00            
ATOM    191  H3  DP7     2      17.660  30.300  22.540  1.00  0.00            
ATOM    192  H4  DP7     2      20.420  29.790  23.270  1.00  0.00            
ATOM    193  H5  DP7     2      19.640  31.370  22.790  1.00  0.00            
ATOM    194  H6  DP7     2      22.240  31.280  22.280  1.00  0.00            
ATOM    195  H7  DP7     2      21.340  31.220  20.760  1.00  0.00            
ATOM    196  H8  DP7     2      22.340  28.740  22.160  1.00  0.00            
ATOM    197  H9  DP7     2      23.820  28.630  20.170  1.00  0.00            
ATOM    198  H10 DP7     2      24.310  32.050  21.670  1.00  0.00            
ATOM    199  H11 DP7     2      24.510  34.040  20.380  1.00  0.00            
ATOM    200  H12 DP7     2      24.460  33.890  17.750  1.00  0.00            
ATOM    201  H13 DP7     2      23.930  31.560  16.750  1.00  0.00            
ATOM    202  H14 DP7     2      23.680  29.650  18.060  1.00  0.00            
ATOM    203  H15 DP7     2      23.530  29.930  23.500  1.00  0.00            
ATOM    204  H16 DP7     2      25.120  29.070  25.310  1.00  0.00            
ATOM    205  H17 DP7     2      27.070  28.010  24.760  1.00  0.00            
ATOM    206  H18 DP7     2      27.730  27.640  22.410  1.00  0.00            
ATOM    207  H19 DP7     2      25.990  28.070  20.560  1.00  0.00            
ATOM    208  H20 DP7     2      21.730  27.690  20.020  1.00  0.00            
ATOM    209  H21 DP7     2      21.400  29.260  19.470  1.00  0.00            
ATOM    210  H22 DP7     2      19.280  28.250  20.080  1.00  0.00            
ATOM    211  H23 DP7     2      19.860  27.590  21.650  1.00  0.00            
TER
ENDMDL
MODEL        1
ATOM      1  H1  GCD     1      23.790  23.550  23.120  1.00  0.00            
ATOM      2  O1  GCD     1      24.030  22.920  23.810  1.00  0.00            
ATOM      3  C1  GCD     1      22.920  22.680  24.700  1.00  0.00            
ATOM      4  H2  GCD     1      23.080  21.680  25.130  1.00  0.00            
ATOM      5  H3  GCD     1      22.780  23.550  25.370  1.00  0.00            
ATOM      6  C2  GCD     1      21.560  22.640  23.970  1.00  0.00            
ATOM      7  H4  GCD     1      21.500  23.560  23.360  1.00  0.00            
ATOM      8  C3  GCD     1      20.420  22.610  25.080  1.00  0.00            
ATOM      9  H5  GCD     1      20.650  21.820  25.800  1.00  0.00            
ATOM     10  C4  GCD     1      19.130  22.330  24.340  1.00  0.00            
ATOM     11  H6  GCD     1      18.940  23.240  23.760  1.00  0.00            
ATOM     12  O2  GCD     1      18.070  22.240  25.240  1.00  0.00            
ATOM     13  H7  GCD     1      18.260  22.840  25.970  1.00  0.00            
ATOM     14  C5  GCD     1      19.210  21.090  23.370  1.00  0.00            
ATOM     15  H8  GCD     1      19.400  20.140  23.880  1.00  0.00            
ATOM     16  O3  GCD     1      17.850  20.950  22.730  1.00  0.00            
ATOM     17  H9  GCD     1      17.130  20.900  23.370  1.00  0.00            
ATOM     18  C6  GCD     1      20.310  21.300  22.370  1.00  0.00            
ATOM     19  O4  GCD     1      21.540  21.560  23.070  1.00  0.00            
ATOM     20  H10 GCD     1      20.450  20.440  21.720  1.00  0.00            
ATOM     21  O5  GCD     1      20.090  22.500  21.530  1.00  0.00            
ATOM     22  C7  GCD     1      19.480  22.250  20.310  1.00  0.00            
ATOM     23  H11 GCD     1      18.840  21.360  20.390  1.00  0.00            
ATOM     24  C8  GCD     1      18.520  23.460  20.070  1.00  0.00            
ATOM     25  H12 GCD     1      18.940  24.470  20.190  1.00  0.00            
ATOM     26  O6  GCD     1      17.430  23.310  21.000  1.00  0.00            
ATOM     27  H13 GCD     1      17.620  22.620  21.650  1.00  0.00            
ATOM     28  C9  GCD     1      18.010  23.460  18.620  1.00  0.00            
ATOM     29  H14 GCD     1      17.440  22.530  18.540  1.00  0.00            
ATOM     30  O7  GCD     1      17.100  24.550  18.330  1.00  0.00            
ATOM     31  H15 GCD     1      17.530  25.150  17.710  1.00  0.00            
ATOM     32  C10 GCD     1      19.150  23.440  17.650  1.00  0.00            
ATOM     33  H16 GCD     1      18.830  23.240  16.620  1.00  0.00            
ATOM     34  O8  GCD     1      20.010  22.370  17.950  1.00  0.00            
ATOM     35  C11 GCD     1      20.580  22.300  19.260  1.00  0.00            
ATOM     36  H17 GCD     1      21.190  23.180  19.530  1.00  0.00            
ATOM     37  C12 GCD     1      21.560  21.150  19.240  1.00  0.00            
ATOM     38  H18 GCD     1      22.360  21.300  19.990  1.00  0.00            
ATOM     39  H19 GCD     1      22.220  21.110  18.370  1.00  0.00            
ATOM     40  O9  GCD     1      20.910  19.780  19.440  1.00  0.00            
ATOM     41  H20 GCD     1      20.410  19.530  18.650  1.00  0.00            
ATOM     42  O10 GCD     1      19.790  24.640  17.690  1.00  0.00            
ATOM     43  C13 GCD     1      20.230  25.230  16.470  1.00  0.00            
ATOM     44  H21 GCD     1      20.220  24.500  15.650  1.00  0.00            
ATOM     45  C14 GCD     1      19.320  26.510  16.310  1.00  0.00            
ATOM     46  H22 GCD     1      19.440  27.140  17.200  1.00  0.00            
ATOM     47  O11 GCD     1      17.940  26.150  16.240  1.00  0.00            
ATOM     48  H23 GCD     1      17.410  26.890  15.950  1.00  0.00            
ATOM     49  C15 GCD     1      19.810  27.170  15.050  1.00  0.00            
ATOM     50  H24 GCD     1      19.750  26.410  14.260  1.00  0.00            
ATOM     51  O12 GCD     1      19.040  28.290  14.640  1.00  0.00            
ATOM     52  H25 GCD     1      18.180  28.340  15.080  1.00  0.00            
ATOM     53  C16 GCD     1      21.270  27.510  15.270  1.00  0.00            
ATOM     54  H26 GCD     1      21.690  27.890  14.340  1.00  0.00            
ATOM     55  O13 GCD     1      21.970  26.380  15.590  1.00  0.00            
ATOM     56  C17 GCD     1      21.650  25.610  16.720  1.00  0.00            
ATOM     57  H27 GCD     1      21.670  26.200  17.640  1.00  0.00            
ATOM     58  C18 GCD     1      22.640  24.420  16.800  1.00  0.00            
ATOM     59  H28 GCD     1      22.600  23.870  15.850  1.00  0.00            
ATOM     60  H29 GCD     1      22.260  23.670  17.510  1.00  0.00            
ATOM     61  O14 GCD     1      23.890  24.900  17.080  1.00  0.00            
ATOM     62  H30 GCD     1      24.160  25.100  16.180  1.00  0.00            
ATOM     63  O15 GCD     1      21.380  28.520  16.270  1.00  0.00            
ATOM     64  C19 GCD     1      22.000  29.780  15.820  1.00  0.00            
ATOM     65  H31 GCD     1      21.900  29.840  14.730  1.00  0.00            
ATOM     66  C20 GCD     1      21.150  30.860  16.320  1.00  0.00            
ATOM     67  H32 GCD     1      21.050  30.650  17.390  1.00  0.00            
ATOM     68  O16 GCD     1      19.870  30.810  15.700  1.00  0.00            
ATOM     69  H33 GCD     1      19.760  29.860  15.590  1.00  0.00            
ATOM     70  C21 GCD     1      21.750  32.250  16.160  1.00  0.00            
ATOM     71  H34 GCD     1      21.870  32.460  15.090  1.00  0.00            
ATOM     72  O17 GCD     1      20.930  33.300  16.690  1.00  0.00            
ATOM     73  H35 GCD     1      20.130  33.320  16.150  1.00  0.00            
ATOM     74  C22 GCD     1      23.150  32.290  16.630  1.00  0.00            
ATOM     75  H36 GCD     1      23.620  33.240  16.380  1.00  0.00            
ATOM     76  O18 GCD     1      23.880  31.190  16.080  1.00  0.00            
ATOM     77  C23 GCD     1      23.420  29.890  16.310  1.00  0.00            
ATOM     78  H37 GCD     1      23.490  29.750  17.390  1.00  0.00            
ATOM     79  C24 GCD     1      24.310  28.920  15.550  1.00  0.00            
ATOM     80  H38 GCD     1      24.120  29.080  14.480  1.00  0.00            
ATOM     81  H39 GCD     1      23.980  27.940  15.910  1.00  0.00            
ATOM     82  O19 GCD     1      25.660  29.140  15.880  1.00  0.00            
ATOM     83  H40 GCD     1      25.880  30.070  15.720  1.00  0.00            
ATOM     84  O20 GCD     1      23.100  32.110  18.090  1.00  0.00            
ATOM     85  C25 GCD     1      23.910  33.060  18.820  1.00  0.00            
ATOM     86  H41 GCD     1      24.450  33.660  18.070  1.00  0.00            
ATOM     87  C26 GCD     1      22.980  34.040  19.670  1.00  0.00            
ATOM     88  H42 GCD     1      22.450  33.440  20.420  1.00  0.00            
ATOM     89  O21 GCD     1      21.980  34.740  18.810  1.00  0.00            
ATOM     90  H43 GCD     1      21.620  34.170  18.120  1.00  0.00            
ATOM     91  C27 GCD     1      23.980  34.980  20.410  1.00  0.00            
ATOM     92  H44 GCD     1      24.540  35.490  19.610  1.00  0.00            
ATOM     93  O22 GCD     1      23.300  35.900  21.210  1.00  0.00            
ATOM     94  H45 GCD     1      22.590  36.320  20.710  1.00  0.00            
ATOM     95  C28 GCD     1      25.010  34.160  21.270  1.00  0.00            
ATOM     96  H46 GCD     1      25.800  34.820  21.640  1.00  0.00            
ATOM     97  O23 GCD     1      25.680  33.200  20.490  1.00  0.00            
ATOM     98  C29 GCD     1      24.810  32.290  19.790  1.00  0.00            
ATOM     99  H47 GCD     1      24.070  31.840  20.470  1.00  0.00            
ATOM    100  C30 GCD     1      25.550  31.080  19.240  1.00  0.00            
ATOM    101  H48 GCD     1      26.180  31.510  18.440  1.00  0.00            
ATOM    102  H49 GCD     1      24.850  30.390  18.760  1.00  0.00            
ATOM    103  O24 GCD     1      26.320  30.400  20.190  1.00  0.00            
ATOM    104  H50 GCD     1      26.670  29.660  19.680  1.00  0.00            
ATOM    105  O25 GCD     1      24.310  33.440  22.270  1.00  0.00            
ATOM    106  C31 GCD     1      24.750  33.620  23.670  1.00  0.00            
ATOM    107  H51 GCD     1      25.540  34.370  23.830  1.00  0.00            
ATOM    108  C32 GCD     1      23.500  34.080  24.460  1.00  0.00            
ATOM    109  H52 GCD     1      22.730  33.360  24.150  1.00  0.00            
ATOM    110  O26 GCD     1      23.100  35.400  24.060  1.00  0.00            
ATOM    111  H53 GCD     1      23.040  35.410  23.100  1.00  0.00            
ATOM    112  C33 GCD     1      23.780  34.170  26.010  1.00  0.00            
ATOM    113  H54 GCD     1      24.640  34.820  26.220  1.00  0.00            
ATOM    114  O27 GCD     1      22.570  34.520  26.720  1.00  0.00            
ATOM    115  H55 GCD     1      21.940  33.800  26.570  1.00  0.00            
ATOM    116  C34 GCD     1      24.110  32.800  26.480  1.00  0.00            
ATOM    117  H56 GCD     1      24.460  32.740  27.520  1.00  0.00            
ATOM    118  O28 GCD     1      25.240  32.350  25.710  1.00  0.00            
ATOM    119  C35 GCD     1      25.150  32.280  24.280  1.00  0.00            
ATOM    120  H57 GCD     1      24.520  31.420  24.020  1.00  0.00            
ATOM    121  C36 GCD     1      26.550  31.870  23.720  1.00  0.00            
ATOM    122  H58 GCD     1      27.280  32.670  23.890  1.00  0.00            
ATOM    123  H59 GCD     1      26.480  31.830  22.620  1.00  0.00            
ATOM    124  O29 GCD     1      26.860  30.650  24.420  1.00  0.00            
ATOM    125  H60 GCD     1      26.830  30.860  25.360  1.00  0.00            
ATOM    126  O30 GCD     1      22.980  31.940  26.260  1.00  0.00            
ATOM    127  C37 GCD     1      22.440  31.390  27.460  1.00  0.00            
ATOM    128  H61 GCD     1      22.610  32.110  28.270  1.00  0.00            
ATOM    129  C38 GCD     1      20.960  31.400  27.270  1.00  0.00            
ATOM    130  H62 GCD     1      20.670  31.090  26.260  1.00  0.00            
ATOM    131  O31 GCD     1      20.460  32.730  27.320  1.00  0.00            
ATOM    132  H63 GCD     1      19.560  32.730  26.970  1.00  0.00            
ATOM    133  C39 GCD     1      20.220  30.480  28.190  1.00  0.00            
ATOM    134  H64 GCD     1      20.320  30.790  29.240  1.00  0.00            
ATOM    135  O32 GCD     1      18.870  30.260  27.800  1.00  0.00            
ATOM    136  H65 GCD     1      18.630  30.930  27.150  1.00  0.00            
ATOM    137  C40 GCD     1      20.970  29.130  28.490  1.00  0.00            
ATOM    138  H66 GCD     1      20.630  28.700  29.440  1.00  0.00            
ATOM    139  O33 GCD     1      22.330  29.490  28.780  1.00  0.00            
ATOM    140  C41 GCD     1      23.060  29.990  27.720  1.00  0.00            
ATOM    141  H67 GCD     1      22.940  29.380  26.820  1.00  0.00            
ATOM    142  C42 GCD     1      24.520  30.070  28.050  1.00  0.00            
ATOM    143  H68 GCD     1      25.120  30.300  27.160  1.00  0.00            
ATOM    144  H69 GCD     1      24.800  29.040  28.300  1.00  0.00            
ATOM    145  O34 GCD     1      24.730  30.950  29.190  1.00  0.00            
ATOM    146  H70 GCD     1      23.970  30.680  29.730  1.00  0.00            
ATOM    147  O35 GCD     1      20.900  28.170  27.420  1.00  0.00            
ATOM    148  C43 GCD     1      20.770  26.780  27.850  1.00  0.00            
ATOM    149  H71 GCD     1      20.810  26.770  28.950  1.00  0.00            
ATOM    150  C44 GCD     1      19.400  26.310  27.420  1.00  0.00            
ATOM    151  H72 GCD     1      19.320  26.540  26.350  1.00  0.00            
ATOM    152  O36 GCD     1      18.360  27.020  28.070  1.00  0.00            
ATOM    153  H73 GCD     1      18.350  27.980  28.010  1.00  0.00            
ATOM    154  C45 GCD     1      19.270  24.820  27.660  1.00  0.00            
ATOM    155  H74 GCD     1      19.370  24.870  28.750  1.00  0.00            
ATOM    156  O37 GCD     1      18.010  24.310  27.250  1.00  0.00            
ATOM    157  H75 GCD     1      17.300  24.580  27.840  1.00  0.00            
ATOM    158  C46 GCD     1      20.430  24.040  27.040  1.00  0.00            
ATOM    159  H76 GCD     1      20.450  23.050  27.500  1.00  0.00            
ATOM    160  O38 GCD     1      20.330  23.900  25.650  1.00  0.00            
ATOM    161  O39 GCD     1      21.650  24.600  27.510  1.00  0.00            
ATOM    162  C47 GCD     1      21.910  25.990  27.200  1.00  0.00            
ATOM    163  H77 GCD     1      21.790  26.180  26.120  1.00  0.00            
ATOM    164  C48 GCD     1      23.400  26.350  27.650  1.00  0.00            
ATOM    165  H78 GCD     1      23.430  26.230  28.740  1.00  0.00            
ATOM    166  H79 GCD     1      23.630  27.420  27.590  1.00  0.00            
ATOM    167  O40 GCD     1      24.430  25.460  27.050  1.00  0.00            
ATOM    168  H80 GCD     1      25.190  25.580  27.630  1.00  0.00            
ATOM    169  C1  DP7     2      16.970  25.420  23.940  1.00  0.00            
ATOM    170  N1  DP7     2      17.690  26.260  22.990  1.00  0.00            
ATOM    171  C2  DP7     2      17.540  27.680  23.310  1.00  0.00            
ATOM    172  C3  DP7     2      18.190  28.490  22.220  1.00  0.00            
ATOM    173  N2  DP7     2      19.710  28.290  22.170  1.00  0.00            
ATOM    174  C4  DP7     2      20.190  29.200  21.060  1.00  0.00            
ATOM    175  C5  DP7     2      20.060  30.720  21.450  1.00  0.00            
ATOM    176  C6  DP7     2      20.170  31.250  22.750  1.00  0.00            
ATOM    177  C7  DP7     2      19.970  32.650  22.960  1.00  0.00            
ATOM    178  C8  DP7     2      19.680  33.540  21.850  1.00  0.00            
ATOM    179  C9  DP7     2      19.570  32.980  20.590  1.00  0.00            
ATOM    180  C10 DP7     2      19.820  31.630  20.370  1.00  0.00            
ATOM    181  C11 DP7     2      21.590  28.780  20.680  1.00  0.00            
ATOM    182  C12 DP7     2      22.710  29.090  21.500  1.00  0.00            
ATOM    183  C13 DP7     2      24.000  28.610  21.120  1.00  0.00            
ATOM    184  C14 DP7     2      24.240  27.950  19.900  1.00  0.00            
ATOM    185  C15 DP7     2      23.140  27.710  19.080  1.00  0.00            
ATOM    186  C16 DP7     2      21.850  28.070  19.500  1.00  0.00            
ATOM    187  C17 DP7     2      19.870  26.790  21.820  1.00  0.00            
ATOM    188  C18 DP7     2      19.130  25.860  22.920  1.00  0.00            
ATOM    189  H1  DP7     2      16.920  24.350  23.700  1.00  0.00            
ATOM    190  H2  DP7     2      17.380  25.620  24.940  1.00  0.00            
ATOM    191  H3  DP7     2      15.920  25.720  23.860  1.00  0.00            
ATOM    192  H4  DP7     2      17.980  27.990  24.260  1.00  0.00            
ATOM    193  H5  DP7     2      16.450  27.840  23.370  1.00  0.00            
ATOM    194  H6  DP7     2      17.950  29.530  22.430  1.00  0.00            
ATOM    195  H7  DP7     2      17.680  28.260  21.290  1.00  0.00            
ATOM    196  H8  DP7     2      20.250  28.400  23.040  1.00  0.00            
ATOM    197  H9  DP7     2      19.520  28.960  20.230  1.00  0.00            
ATOM    198  H10 DP7     2      20.400  30.570  23.570  1.00  0.00            
ATOM    199  H11 DP7     2      19.950  33.080  23.960  1.00  0.00            
ATOM    200  H12 DP7     2      19.470  34.560  22.160  1.00  0.00            
ATOM    201  H13 DP7     2      19.400  33.700  19.790  1.00  0.00            
ATOM    202  H14 DP7     2      19.740  31.260  19.350  1.00  0.00            
ATOM    203  H15 DP7     2      22.640  29.680  22.410  1.00  0.00            
ATOM    204  H16 DP7     2      24.790  28.690  21.860  1.00  0.00            
ATOM    205  H17 DP7     2      25.240  27.620  19.620  1.00  0.00            
ATOM    206  H18 DP7     2      23.300  27.250  18.110  1.00  0.00            
ATOM    207  H19 DP7     2      21.010  27.830  18.860  1.00  0.00            
ATOM    208  H20 DP7     2      20.930  26.560  21.690  1.00  0.00            
ATOM    209  H21 DP7     2      19.290  26.610  20.910  1.00  0.00            
ATOM    210  H22 DP7     2      19.220  24.780  22.790  1.00  0.00            
ATOM    211  H23 DP7     2      19.610  26.060  23.880  1.00  0.00            
TER
ENDMDL
MODEL        1
ATOM      1  H1  GCD     1      19.770  21.030  23.960  1.00  0.00            
ATOM      2  O1  GCD     1      19.110  20.590  23.410  1.00  0.00            
ATOM      3  C1  GCD     1      19.130  21.440  22.180  1.00  0.00            
ATOM      4  H2  GCD     1      20.110  21.910  22.010  1.00  0.00            
ATOM      5  H3  GCD     1      18.950  20.740  21.340  1.00  0.00            
ATOM      6  C2  GCD     1      18.210  22.620  22.350  1.00  0.00            
ATOM      7  H4  GCD     1      18.400  23.220  21.450  1.00  0.00            
ATOM      8  C3  GCD     1      18.440  23.480  23.610  1.00  0.00            
ATOM      9  H5  GCD     1      18.090  22.830  24.410  1.00  0.00            
ATOM     10  C4  GCD     1      17.540  24.640  23.650  1.00  0.00            
ATOM     11  H6  GCD     1      17.720  25.450  22.940  1.00  0.00            
ATOM     12  O2  GCD     1      17.810  25.450  24.770  1.00  0.00            
ATOM     13  H7  GCD     1      18.730  25.700  24.850  1.00  0.00            
ATOM     14  C5  GCD     1      16.080  24.220  23.520  1.00  0.00            
ATOM     15  H8  GCD     1      15.710  23.590  24.340  1.00  0.00            
ATOM     16  O3  GCD     1      15.190  25.340  23.490  1.00  0.00            
ATOM     17  H9  GCD     1      15.500  25.990  24.140  1.00  0.00            
ATOM     18  C6  GCD     1      15.930  23.330  22.320  1.00  0.00            
ATOM     19  O4  GCD     1      16.850  22.230  22.270  1.00  0.00            
ATOM     20  H10 GCD     1      14.870  23.060  22.280  1.00  0.00            
ATOM     21  O5  GCD     1      16.220  24.080  21.110  1.00  0.00            
ATOM     22  C7  GCD     1      15.210  23.940  20.120  1.00  0.00            
ATOM     23  H11 GCD     1      14.430  23.220  20.420  1.00  0.00            
ATOM     24  C8  GCD     1      14.520  25.320  19.860  1.00  0.00            
ATOM     25  H12 GCD     1      15.360  26.020  19.730  1.00  0.00            
ATOM     26  O6  GCD     1      13.860  25.740  21.060  1.00  0.00            
ATOM     27  H13 GCD     1      14.510  25.590  21.760  1.00  0.00            
ATOM     28  C9  GCD     1      13.590  25.130  18.670  1.00  0.00            
ATOM     29  H14 GCD     1      12.950  24.290  18.990  1.00  0.00            
ATOM     30  O7  GCD     1      12.900  26.350  18.280  1.00  0.00            
ATOM     31  H15 GCD     1      13.520  27.000  17.930  1.00  0.00            
ATOM     32  C10 GCD     1      14.370  24.570  17.510  1.00  0.00            
ATOM     33  H16 GCD     1      13.660  24.400  16.690  1.00  0.00            
ATOM     34  O8  GCD     1      14.880  23.280  17.810  1.00  0.00            
ATOM     35  C11 GCD     1      15.840  23.370  18.780  1.00  0.00            
ATOM     36  H17 GCD     1      16.690  24.000  18.500  1.00  0.00            
ATOM     37  C12 GCD     1      16.560  21.940  18.830  1.00  0.00            
ATOM     38  H18 GCD     1      17.530  22.100  19.320  1.00  0.00            
ATOM     39  H19 GCD     1      16.730  21.540  17.820  1.00  0.00            
ATOM     40  O9  GCD     1      15.910  21.000  19.720  1.00  0.00            
ATOM     41  H20 GCD     1      15.930  21.420  20.590  1.00  0.00            
ATOM     42  O10 GCD     1      15.380  25.450  16.990  1.00  0.00            
ATOM     43  C13 GCD     1      15.200  26.150  15.690  1.00  0.00            
ATOM     44  H21 GCD     1      14.150  26.110  15.380  1.00  0.00            
ATOM     45  C14 GCD     1      15.570  27.540  15.970  1.00  0.00            
ATOM     46  H22 GCD     1      16.590  27.490  16.360  1.00  0.00            
ATOM     47  O11 GCD     1      14.640  28.080  16.930  1.00  0.00            
ATOM     48  H23 GCD     1      15.140  28.700  17.460  1.00  0.00            
ATOM     49  C15 GCD     1      15.610  28.340  14.650  1.00  0.00            
ATOM     50  H24 GCD     1      14.600  28.210  14.250  1.00  0.00            
ATOM     51  O12 GCD     1      16.040  29.740  14.840  1.00  0.00            
ATOM     52  H25 GCD     1      15.330  30.180  15.330  1.00  0.00            
ATOM     53  C16 GCD     1      16.550  27.730  13.620  1.00  0.00            
ATOM     54  H26 GCD     1      16.450  28.280  12.680  1.00  0.00            
ATOM     55  O13 GCD     1      16.290  26.330  13.420  1.00  0.00            
ATOM     56  C17 GCD     1      16.140  25.550  14.660  1.00  0.00            
ATOM     57  H27 GCD     1      17.110  25.520  15.170  1.00  0.00            
ATOM     58  C18 GCD     1      15.750  24.120  14.300  1.00  0.00            
ATOM     59  H28 GCD     1      14.810  24.240  13.740  1.00  0.00            
ATOM     60  H29 GCD     1      15.530  23.660  15.270  1.00  0.00            
ATOM     61  O14 GCD     1      16.710  23.330  13.660  1.00  0.00            
ATOM     62  H30 GCD     1      17.050  23.600  12.800  1.00  0.00            
ATOM     63  O15 GCD     1      17.920  27.870  13.980  1.00  0.00            
ATOM     64  C19 GCD     1      18.860  28.100  12.930  1.00  0.00            
ATOM     65  H31 GCD     1      18.360  28.200  11.960  1.00  0.00            
ATOM     66  C20 GCD     1      19.420  29.450  13.200  1.00  0.00            
ATOM     67  H32 GCD     1      19.910  29.440  14.180  1.00  0.00            
ATOM     68  O16 GCD     1      18.320  30.420  13.150  1.00  0.00            
ATOM     69  H33 GCD     1      17.560  30.200  13.710  1.00  0.00            
ATOM     70  C21 GCD     1      20.560  29.700  12.190  1.00  0.00            
ATOM     71  H34 GCD     1      20.200  29.820  11.170  1.00  0.00            
ATOM     72  O17 GCD     1      21.280  30.870  12.470  1.00  0.00            
ATOM     73  H35 GCD     1      20.680  31.620  12.510  1.00  0.00            
ATOM     74  C22 GCD     1      21.540  28.610  12.140  1.00  0.00            
ATOM     75  H36 GCD     1      22.200  28.810  11.300  1.00  0.00            
ATOM     76  O18 GCD     1      20.850  27.300  11.910  1.00  0.00            
ATOM     77  C23 GCD     1      19.890  27.010  12.910  1.00  0.00            
ATOM     78  H37 GCD     1      20.340  26.910  13.900  1.00  0.00            
ATOM     79  C24 GCD     1      19.260  25.720  12.460  1.00  0.00            
ATOM     80  H38 GCD     1      18.690  25.840  11.520  1.00  0.00            
ATOM     81  H39 GCD     1      18.540  25.470  13.250  1.00  0.00            
ATOM     82  O19 GCD     1      20.320  24.710  12.550  1.00  0.00            
ATOM     83  H40 GCD     1      20.940  24.940  11.840  1.00  0.00            
ATOM     84  O20 GCD     1      22.310  28.580  13.320  1.00  0.00            
ATOM     85  C25 GCD     1      23.730  28.740  13.350  1.00  0.00            
ATOM     86  H41 GCD     1      24.110  29.180  12.420  1.00  0.00            
ATOM     87  C26 GCD     1      23.990  29.630  14.530  1.00  0.00            
ATOM     88  H42 GCD     1      23.430  29.290  15.410  1.00  0.00            
ATOM     89  O21 GCD     1      23.630  30.940  14.120  1.00  0.00            
ATOM     90  H43 GCD     1      22.690  30.860  13.910  1.00  0.00            
ATOM     91  C27 GCD     1      25.420  29.620  14.820  1.00  0.00            
ATOM     92  H44 GCD     1      25.950  30.140  14.010  1.00  0.00            
ATOM     93  O22 GCD     1      25.710  30.200  16.110  1.00  0.00            
ATOM     94  H45 GCD     1      25.130  30.970  16.170  1.00  0.00            
ATOM     95  C28 GCD     1      26.100  28.210  14.800  1.00  0.00            
ATOM     96  H46 GCD     1      27.190  28.250  14.740  1.00  0.00            
ATOM     97  O23 GCD     1      25.750  27.490  13.650  1.00  0.00            
ATOM     98  C29 GCD     1      24.350  27.350  13.430  1.00  0.00            
ATOM     99  H47 GCD     1      23.860  26.830  14.260  1.00  0.00            
ATOM    100  C30 GCD     1      24.230  26.520  12.100  1.00  0.00            
ATOM    101  H48 GCD     1      24.560  27.160  11.270  1.00  0.00            
ATOM    102  H49 GCD     1      23.250  26.170  11.770  1.00  0.00            
ATOM    103  O24 GCD     1      25.100  25.370  12.220  1.00  0.00            
ATOM    104  H50 GCD     1      25.990  25.680  12.030  1.00  0.00            
ATOM    105  O25 GCD     1      25.750  27.520  16.040  1.00  0.00            
ATOM    106  C31 GCD     1      26.890  26.910  16.700  1.00  0.00            
ATOM    107  H51 GCD     1      27.810  26.940  16.090  1.00  0.00            
ATOM    108  C32 GCD     1      27.000  27.650  18.040  1.00  0.00            
ATOM    109  H52 GCD     1      26.030  27.560  18.550  1.00  0.00            
ATOM    110  O26 GCD     1      27.400  29.070  17.870  1.00  0.00            
ATOM    111  H53 GCD     1      26.710  29.470  17.320  1.00  0.00            
ATOM    112  C33 GCD     1      28.030  26.930  18.880  1.00  0.00            
ATOM    113  H54 GCD     1      28.980  27.070  18.340  1.00  0.00            
ATOM    114  O27 GCD     1      28.070  27.530  20.170  1.00  0.00            
ATOM    115  H55 GCD     1      28.040  28.490  20.040  1.00  0.00            
ATOM    116  C34 GCD     1      27.740  25.460  18.960  1.00  0.00            
ATOM    117  H56 GCD     1      28.530  24.880  19.450  1.00  0.00            
ATOM    118  O28 GCD     1      27.640  24.910  17.690  1.00  0.00            
ATOM    119  C35 GCD     1      26.590  25.460  16.900  1.00  0.00            
ATOM    120  H57 GCD     1      25.670  25.350  17.490  1.00  0.00            
ATOM    121  C36 GCD     1      26.550  24.640  15.640  1.00  0.00            
ATOM    122  H58 GCD     1      27.570  24.580  15.240  1.00  0.00            
ATOM    123  H59 GCD     1      25.810  25.180  15.040  1.00  0.00            
ATOM    124  O29 GCD     1      26.270  23.270  15.960  1.00  0.00            
ATOM    125  H60 GCD     1      27.000  22.930  16.500  1.00  0.00            
ATOM    126  O30 GCD     1      26.490  25.210  19.770  1.00  0.00            
ATOM    127  C37 GCD     1      26.550  24.150  20.770  1.00  0.00            
ATOM    128  H61 GCD     1      27.500  23.610  20.730  1.00  0.00            
ATOM    129  C38 GCD     1      26.440  24.910  22.060  1.00  0.00            
ATOM    130  H62 GCD     1      25.530  25.530  22.030  1.00  0.00            
ATOM    131  O31 GCD     1      27.470  25.850  22.230  1.00  0.00            
ATOM    132  H63 GCD     1      27.380  26.500  21.520  1.00  0.00            
ATOM    133  C39 GCD     1      26.390  24.010  23.240  1.00  0.00            
ATOM    134  H64 GCD     1      27.360  23.500  23.290  1.00  0.00            
ATOM    135  O32 GCD     1      26.210  24.730  24.500  1.00  0.00            
ATOM    136  H65 GCD     1      25.270  24.930  24.590  1.00  0.00            
ATOM    137  C40 GCD     1      25.250  22.930  23.080  1.00  0.00            
ATOM    138  H66 GCD     1      25.400  22.230  23.900  1.00  0.00            
ATOM    139  O33 GCD     1      25.430  22.310  21.810  1.00  0.00            
ATOM    140  C41 GCD     1      25.440  23.150  20.670  1.00  0.00            
ATOM    141  H67 GCD     1      24.450  23.630  20.660  1.00  0.00            
ATOM    142  C42 GCD     1      25.630  22.210  19.440  1.00  0.00            
ATOM    143  H68 GCD     1      26.470  21.520  19.620  1.00  0.00            
ATOM    144  H69 GCD     1      25.850  22.830  18.560  1.00  0.00            
ATOM    145  O34 GCD     1      24.470  21.360  19.210  1.00  0.00            
ATOM    146  H70 GCD     1      24.570  21.060  18.300  1.00  0.00            
ATOM    147  O35 GCD     1      24.070  23.620  23.070  1.00  0.00            
ATOM    148  C43 GCD     1      23.160  23.460  24.200  1.00  0.00            
ATOM    149  H71 GCD     1      23.590  23.370  25.200  1.00  0.00            
ATOM    150  C44 GCD     1      22.420  24.820  24.250  1.00  0.00            
ATOM    151  H72 GCD     1      22.100  25.120  23.250  1.00  0.00            
ATOM    152  O36 GCD     1      23.370  25.790  24.700  1.00  0.00            
ATOM    153  H73 GCD     1      23.160  26.580  24.180  1.00  0.00            
ATOM    154  C45 GCD     1      21.280  24.790  25.270  1.00  0.00            
ATOM    155  H74 GCD     1      21.710  24.570  26.260  1.00  0.00            
ATOM    156  O37 GCD     1      20.520  25.950  25.230  1.00  0.00            
ATOM    157  H75 GCD     1      21.230  26.590  25.100  1.00  0.00            
ATOM    158  C46 GCD     1      20.430  23.610  24.930  1.00  0.00            
ATOM    159  H76 GCD     1      19.670  23.540  25.710  1.00  0.00            
ATOM    160  O38 GCD     1      19.810  23.900  23.700  1.00  0.00            
ATOM    161  O39 GCD     1      21.040  22.330  24.810  1.00  0.00            
ATOM    162  C47 GCD     1      22.210  22.320  23.910  1.00  0.00            
ATOM    163  H77 GCD     1      21.890  22.530  22.880  1.00  0.00            
ATOM    164  C48 GCD     1      22.790  20.930  24.010  1.00  0.00            
ATOM    165  H78 GCD     1      23.120  20.870  25.050  1.00  0.00            
ATOM    166  H79 GCD     1      23.700  20.850  23.400  1.00  0.00            
ATOM    167  O40 GCD     1      21.930  19.840  23.610  1.00  0.00            
ATOM    168  H80 GCD     1      21.910  20.050  22.670  1.00  0.00            
ATOM    169  C1  DP7     2      16.470  28.350  21.330  1.00  0.00            
ATOM    170  N1  DP7     2      17.610  28.500  20.340  1.00  0.00            
ATOM    171  C2  DP7     2      18.790  29.050  20.920  1.00  0.00            
ATOM    172  C3  DP7     2      20.050  29.220  20.090  1.00  0.00            
ATOM    173  N2  DP7     2      20.390  27.780  19.490  1.00  0.00            
ATOM    174  C4  DP7     2      21.570  27.970  18.550  1.00  0.00            
ATOM    175  C5  DP7     2      22.790  28.500  19.210  1.00  0.00            
ATOM    176  C6  DP7     2      23.240  27.990  20.520  1.00  0.00            
ATOM    177  C7  DP7     2      24.450  28.510  21.100  1.00  0.00            
ATOM    178  C8  DP7     2      25.170  29.450  20.410  1.00  0.00            
ATOM    179  C9  DP7     2      24.710  30.020  19.250  1.00  0.00            
ATOM    180  C10 DP7     2      23.510  29.520  18.610  1.00  0.00            
ATOM    181  C11 DP7     2      21.900  26.670  17.770  1.00  0.00            
ATOM    182  C12 DP7     2      22.370  25.540  18.460  1.00  0.00            
ATOM    183  C13 DP7     2      22.690  24.400  17.780  1.00  0.00            
ATOM    184  C14 DP7     2      22.560  24.310  16.420  1.00  0.00            
ATOM    185  C15 DP7     2      22.160  25.430  15.690  1.00  0.00            
ATOM    186  C16 DP7     2      21.870  26.690  16.370  1.00  0.00            
ATOM    187  C17 DP7     2      19.130  27.460  18.620  1.00  0.00            
ATOM    188  C18 DP7     2      17.800  27.390  19.400  1.00  0.00            
ATOM    189  H1  DP7     2      16.590  27.490  22.000  1.00  0.00            
ATOM    190  H2  DP7     2      16.440  29.210  22.010  1.00  0.00            
ATOM    191  H3  DP7     2      15.520  28.390  20.790  1.00  0.00            
ATOM    192  H4  DP7     2      19.120  28.480  21.800  1.00  0.00            
ATOM    193  H5  DP7     2      18.540  30.030  21.360  1.00  0.00            
ATOM    194  H6  DP7     2      20.850  29.560  20.760  1.00  0.00            
ATOM    195  H7  DP7     2      19.930  30.030  19.370  1.00  0.00            
ATOM    196  H8  DP7     2      20.610  27.080  20.220  1.00  0.00            
ATOM    197  H9  DP7     2      21.320  28.630  17.720  1.00  0.00            
ATOM    198  H10 DP7     2      22.620  27.270  21.040  1.00  0.00            
ATOM    199  H11 DP7     2      24.920  28.130  22.010  1.00  0.00            
ATOM    200  H12 DP7     2      26.050  29.880  20.880  1.00  0.00            
ATOM    201  H13 DP7     2      25.210  30.860  18.770  1.00  0.00            
ATOM    202  H14 DP7     2      23.180  30.010  17.700  1.00  0.00            
ATOM    203  H15 DP7     2      22.370  25.610  19.540  1.00  0.00            
ATOM    204  H16 DP7     2      23.030  23.510  18.300  1.00  0.00            
ATOM    205  H17 DP7     2      22.860  23.410  15.890  1.00  0.00            
ATOM    206  H18 DP7     2      22.030  25.360  14.610  1.00  0.00            
ATOM    207  H19 DP7     2      21.690  27.560  15.750  1.00  0.00            
ATOM    208  H20 DP7     2      19.230  26.550  18.040  1.00  0.00            
ATOM    209  H21 DP7     2      19.000  28.330  17.970  1.00  0.00            
ATOM    210  H22 DP7     2      16.900  27.280  18.790  1.00  0.00            
ATOM    211  H23 DP7     2      17.990  26.550  20.090  1.00  0.00            
TER
ENDMDL
MODEL        1
ATOM      1  H1  GCD     1      22.360  22.300  25.860  1.00  0.00            
ATOM      2  O1  GCD     1      22.970  22.070  26.570  1.00  0.00            
ATOM      3  C1  GCD     1      22.530  22.800  27.690  1.00  0.00            
ATOM      4  H2  GCD     1      22.890  22.320  28.610  1.00  0.00            
ATOM      5  H3  GCD     1      23.020  23.790  27.690  1.00  0.00            
ATOM      6  C2  GCD     1      21.010  23.000  27.720  1.00  0.00            
ATOM      7  H4  GCD     1      20.760  23.570  26.810  1.00  0.00            
ATOM      8  C3  GCD     1      20.550  23.830  28.900  1.00  0.00            
ATOM      9  H5  GCD     1      20.930  23.360  29.810  1.00  0.00            
ATOM     10  C4  GCD     1      19.030  23.950  29.010  1.00  0.00            
ATOM     11  H6  GCD     1      18.710  24.530  28.140  1.00  0.00            
ATOM     12  O2  GCD     1      18.670  24.680  30.210  1.00  0.00            
ATOM     13  H7  GCD     1      17.740  24.830  30.390  1.00  0.00            
ATOM     14  C5  GCD     1      18.360  22.540  28.940  1.00  0.00            
ATOM     15  H8  GCD     1      18.600  22.070  29.900  1.00  0.00            
ATOM     16  O3  GCD     1      17.000  22.530  28.780  1.00  0.00            
ATOM     17  H9  GCD     1      16.660  22.730  27.900  1.00  0.00            
ATOM     18  C6  GCD     1      18.980  21.680  27.840  1.00  0.00            
ATOM     19  O4  GCD     1      20.410  21.690  27.790  1.00  0.00            
ATOM     20  H10 GCD     1      18.710  20.670  28.140  1.00  0.00            
ATOM     21  O5  GCD     1      18.500  21.980  26.530  1.00  0.00            
ATOM     22  C7  GCD     1      17.570  21.030  26.020  1.00  0.00            
ATOM     23  H11 GCD     1      17.190  20.430  26.860  1.00  0.00            
ATOM     24  C8  GCD     1      16.410  21.770  25.380  1.00  0.00            
ATOM     25  H12 GCD     1      16.870  22.550  24.750  1.00  0.00            
ATOM     26  O6  GCD     1      15.610  22.490  26.280  1.00  0.00            
ATOM     27  H13 GCD     1      15.200  23.230  25.830  1.00  0.00            
ATOM     28  C9  GCD     1      15.530  20.930  24.480  1.00  0.00            
ATOM     29  H14 GCD     1      15.140  20.260  25.260  1.00  0.00            
ATOM     30  O7  GCD     1      14.660  21.620  23.660  1.00  0.00            
ATOM     31  H15 GCD     1      14.720  21.100  22.850  1.00  0.00            
ATOM     32  C10 GCD     1      16.510  20.110  23.550  1.00  0.00            
ATOM     33  H16 GCD     1      15.920  19.430  22.940  1.00  0.00            
ATOM     34  O8  GCD     1      17.450  19.380  24.240  1.00  0.00            
ATOM     35  C11 GCD     1      18.290  20.100  25.070  1.00  0.00            
ATOM     36  H17 GCD     1      18.980  20.790  24.570  1.00  0.00            
ATOM     37  C12 GCD     1      19.200  19.140  25.760  1.00  0.00            
ATOM     38  H18 GCD     1      19.990  19.760  26.210  1.00  0.00            
ATOM     39  H19 GCD     1      19.640  18.560  24.940  1.00  0.00            
ATOM     40  O9  GCD     1      18.550  18.300  26.700  1.00  0.00            
ATOM     41  H20 GCD     1      17.910  17.890  26.100  1.00  0.00            
ATOM     42  O10 GCD     1      17.080  21.020  22.640  1.00  0.00            
ATOM     43  C13 GCD     1      17.050  20.660  21.250  1.00  0.00            
ATOM     44  H21 GCD     1      16.650  19.650  21.140  1.00  0.00            
ATOM     45  C14 GCD     1      16.060  21.510  20.550  1.00  0.00            
ATOM     46  H22 GCD     1      16.440  22.510  20.820  1.00  0.00            
ATOM     47  O11 GCD     1      14.620  21.170  20.960  1.00  0.00            
ATOM     48  H23 GCD     1      14.000  21.650  20.400  1.00  0.00            
ATOM     49  C15 GCD     1      16.180  21.500  19.050  1.00  0.00            
ATOM     50  H24 GCD     1      15.910  20.480  18.740  1.00  0.00            
ATOM     51  O12 GCD     1      15.350  22.540  18.520  1.00  0.00            
ATOM     52  H25 GCD     1      15.840  23.360  18.470  1.00  0.00            
ATOM     53  C16 GCD     1      17.610  21.560  18.620  1.00  0.00            
ATOM     54  H26 GCD     1      17.700  21.290  17.560  1.00  0.00            
ATOM     55  O13 GCD     1      18.340  20.590  19.260  1.00  0.00            
ATOM     56  C17 GCD     1      18.470  20.750  20.690  1.00  0.00            
ATOM     57  H27 GCD     1      18.950  21.700  20.980  1.00  0.00            
ATOM     58  C18 GCD     1      19.290  19.550  21.110  1.00  0.00            
ATOM     59  H28 GCD     1      18.750  18.630  20.850  1.00  0.00            
ATOM     60  H29 GCD     1      19.390  19.500  22.210  1.00  0.00            
ATOM     61  O14 GCD     1      20.590  19.540  20.520  1.00  0.00            
ATOM     62  H30 GCD     1      20.470  19.470  19.560  1.00  0.00            
ATOM     63  O15 GCD     1      18.230  22.830  18.890  1.00  0.00            
ATOM     64  C19 GCD     1      18.520  23.630  17.770  1.00  0.00            
ATOM     65  H31 GCD     1      17.970  23.270  16.890  1.00  0.00            
ATOM     66  C20 GCD     1      18.070  25.070  17.980  1.00  0.00            
ATOM     67  H32 GCD     1      18.460  25.500  18.900  1.00  0.00            
ATOM     68  O16 GCD     1      16.640  25.020  18.150  1.00  0.00            
ATOM     69  H33 GCD     1      16.450  25.480  18.970  1.00  0.00            
ATOM     70  C21 GCD     1      18.500  25.990  16.820  1.00  0.00            
ATOM     71  H34 GCD     1      17.840  25.710  15.990  1.00  0.00            
ATOM     72  O17 GCD     1      18.250  27.340  17.160  1.00  0.00            
ATOM     73  H35 GCD     1      17.350  27.330  17.500  1.00  0.00            
ATOM     74  C22 GCD     1      19.930  25.740  16.450  1.00  0.00            
ATOM     75  H36 GCD     1      20.150  26.180  15.470  1.00  0.00            
ATOM     76  O18 GCD     1      20.230  24.320  16.300  1.00  0.00            
ATOM     77  C23 GCD     1      20.000  23.540  17.460  1.00  0.00            
ATOM     78  H37 GCD     1      20.540  24.070  18.250  1.00  0.00            
ATOM     79  C24 GCD     1      20.560  22.190  17.160  1.00  0.00            
ATOM     80  H38 GCD     1      20.030  21.680  16.340  1.00  0.00            
ATOM     81  H39 GCD     1      20.310  21.530  18.000  1.00  0.00            
ATOM     82  O19 GCD     1      21.980  22.160  17.010  1.00  0.00            
ATOM     83  H40 GCD     1      22.320  21.850  17.850  1.00  0.00            
ATOM     84  O20 GCD     1      20.860  26.300  17.440  1.00  0.00            
ATOM     85  C25 GCD     1      22.050  26.930  17.050  1.00  0.00            
ATOM     86  H41 GCD     1      22.380  26.760  16.020  1.00  0.00            
ATOM     87  C26 GCD     1      21.830  28.430  17.280  1.00  0.00            
ATOM     88  H42 GCD     1      21.690  28.530  18.360  1.00  0.00            
ATOM     89  O21 GCD     1      20.670  29.040  16.540  1.00  0.00            
ATOM     90  H43 GCD     1      19.930  28.500  16.850  1.00  0.00            
ATOM     91  C27 GCD     1      23.090  29.190  16.970  1.00  0.00            
ATOM     92  H44 GCD     1      23.300  29.020  15.900  1.00  0.00            
ATOM     93  O22 GCD     1      23.040  30.610  17.240  1.00  0.00            
ATOM     94  H45 GCD     1      23.360  30.790  18.130  1.00  0.00            
ATOM     95  C28 GCD     1      24.250  28.620  17.680  1.00  0.00            
ATOM     96  H46 GCD     1      25.220  29.000  17.340  1.00  0.00            
ATOM     97  O23 GCD     1      24.300  27.190  17.450  1.00  0.00            
ATOM     98  C29 GCD     1      23.210  26.440  17.910  1.00  0.00            
ATOM     99  H47 GCD     1      23.040  26.610  18.980  1.00  0.00            
ATOM    100  C30 GCD     1      23.490  24.930  17.640  1.00  0.00            
ATOM    101  H48 GCD     1      23.790  24.750  16.600  1.00  0.00            
ATOM    102  H49 GCD     1      22.610  24.350  17.960  1.00  0.00            
ATOM    103  O24 GCD     1      24.620  24.520  18.470  1.00  0.00            
ATOM    104  H50 GCD     1      24.760  23.580  18.290  1.00  0.00            
ATOM    105  O25 GCD     1      24.090  28.850  19.100  1.00  0.00            
ATOM    106  C31 GCD     1      25.240  29.370  19.780  1.00  0.00            
ATOM    107  H51 GCD     1      25.970  29.590  18.990  1.00  0.00            
ATOM    108  C32 GCD     1      24.690  30.640  20.430  1.00  0.00            
ATOM    109  H52 GCD     1      23.730  30.570  20.970  1.00  0.00            
ATOM    110  O26 GCD     1      24.590  31.610  19.400  1.00  0.00            
ATOM    111  H53 GCD     1      25.360  31.600  18.820  1.00  0.00            
ATOM    112  C33 GCD     1      25.680  31.090  21.510  1.00  0.00            
ATOM    113  H54 GCD     1      26.550  31.390  20.920  1.00  0.00            
ATOM    114  O27 GCD     1      25.190  32.300  22.180  1.00  0.00            
ATOM    115  H55 GCD     1      25.350  32.970  21.500  1.00  0.00            
ATOM    116  C34 GCD     1      26.140  30.070  22.500  1.00  0.00            
ATOM    117  H56 GCD     1      26.990  30.500  23.030  1.00  0.00            
ATOM    118  O28 GCD     1      26.620  28.990  21.730  1.00  0.00            
ATOM    119  C35 GCD     1      25.690  28.340  20.850  1.00  0.00            
ATOM    120  H57 GCD     1      24.810  28.020  21.430  1.00  0.00            
ATOM    121  C36 GCD     1      26.360  27.080  20.340  1.00  0.00            
ATOM    122  H58 GCD     1      27.310  27.140  19.790  1.00  0.00            
ATOM    123  H59 GCD     1      25.610  26.560  19.730  1.00  0.00            
ATOM    124  O29 GCD     1      26.560  26.080  21.350  1.00  0.00            
ATOM    125  H60 GCD     1      27.250  25.480  21.060  1.00  0.00            
ATOM    126  O30 GCD     1      25.090  29.620  23.360  1.00  0.00            
ATOM    127  C37 GCD     1      25.190  30.160  24.660  1.00  0.00            
ATOM    128  H61 GCD     1      25.800  31.060  24.770  1.00  0.00            
ATOM    129  C38 GCD     1      23.820  30.560  25.180  1.00  0.00            
ATOM    130  H62 GCD     1      23.110  29.780  24.890  1.00  0.00            
ATOM    131  O31 GCD     1      23.480  31.750  24.450  1.00  0.00            
ATOM    132  H63 GCD     1      24.030  31.780  23.650  1.00  0.00            
ATOM    133  C39 GCD     1      23.810  30.860  26.740  1.00  0.00            
ATOM    134  H64 GCD     1      24.390  31.780  26.910  1.00  0.00            
ATOM    135  O32 GCD     1      22.520  31.200  27.290  1.00  0.00            
ATOM    136  H65 GCD     1      22.080  31.550  26.510  1.00  0.00            
ATOM    137  C40 GCD     1      24.510  29.680  27.510  1.00  0.00            
ATOM    138  H66 GCD     1      24.720  29.940  28.550  1.00  0.00            
ATOM    139  O33 GCD     1      25.760  29.520  26.910  1.00  0.00            
ATOM    140  C41 GCD     1      25.800  28.950  25.540  1.00  0.00            
ATOM    141  H67 GCD     1      25.300  27.980  25.420  1.00  0.00            
ATOM    142  C42 GCD     1      27.260  28.670  25.300  1.00  0.00            
ATOM    143  H68 GCD     1      27.380  28.240  24.300  1.00  0.00            
ATOM    144  H69 GCD     1      27.520  27.890  26.020  1.00  0.00            
ATOM    145  O34 GCD     1      28.070  29.860  25.440  1.00  0.00            
ATOM    146  H70 GCD     1      27.770  30.300  26.240  1.00  0.00            
ATOM    147  O35 GCD     1      23.680  28.460  27.440  1.00  0.00            
ATOM    148  C43 GCD     1      23.350  27.780  28.650  1.00  0.00            
ATOM    149  H71 GCD     1      23.920  28.240  29.470  1.00  0.00            
ATOM    150  C44 GCD     1      21.830  27.990  28.930  1.00  0.00            
ATOM    151  H72 GCD     1      21.240  27.720  28.050  1.00  0.00            
ATOM    152  O36 GCD     1      21.440  29.340  29.220  1.00  0.00            
ATOM    153  H73 GCD     1      21.740  29.940  28.530  1.00  0.00            
ATOM    154  C45 GCD     1      21.480  27.080  30.140  1.00  0.00            
ATOM    155  H74 GCD     1      22.040  27.530  30.970  1.00  0.00            
ATOM    156  O37 GCD     1      20.130  27.260  30.500  1.00  0.00            
ATOM    157  H75 GCD     1      19.590  26.490  30.300  1.00  0.00            
ATOM    158  C46 GCD     1      21.900  25.640  29.910  1.00  0.00            
ATOM    159  H76 GCD     1      21.580  25.000  30.740  1.00  0.00            
ATOM    160  O38 GCD     1      21.190  25.120  28.780  1.00  0.00            
ATOM    161  O39 GCD     1      23.320  25.520  29.660  1.00  0.00            
ATOM    162  C47 GCD     1      23.750  26.310  28.510  1.00  0.00            
ATOM    163  H77 GCD     1      23.290  25.840  27.640  1.00  0.00            
ATOM    164  C48 GCD     1      25.290  26.150  28.330  1.00  0.00            
ATOM    165  H78 GCD     1      25.830  26.310  29.270  1.00  0.00            
ATOM    166  H79 GCD     1      25.630  26.960  27.660  1.00  0.00            
ATOM    167  O40 GCD     1      25.590  24.840  27.800  1.00  0.00            
ATOM    168  H80 GCD     1      25.500  24.840  26.840  1.00  0.00            
ATOM    169  C1  DP7     2      18.330  27.880  27.680  1.00  0.00            
ATOM    170  N1  DP7     2      18.540  27.630  26.220  1.00  0.00            
ATOM    171  C2  DP7     2      18.950  28.920  25.520  1.00  0.00            
ATOM    172  C3  DP7     2      19.160  28.760  24.010  1.00  0.00            
ATOM    173  N2  DP7     2      20.010  27.500  23.620  1.00  0.00            
ATOM    174  C4  DP7     2      19.830  27.240  22.170  1.00  0.00            
ATOM    175  C5  DP7     2      19.970  28.400  21.160  1.00  0.00            
ATOM    176  C6  DP7     2      20.960  29.390  21.490  1.00  0.00            
ATOM    177  C7  DP7     2      21.060  30.540  20.640  1.00  0.00            
ATOM    178  C8  DP7     2      20.210  30.630  19.540  1.00  0.00            
ATOM    179  C9  DP7     2      19.280  29.660  19.210  1.00  0.00            
ATOM    180  C10 DP7     2      19.050  28.600  20.060  1.00  0.00            
ATOM    181  C11 DP7     2      20.760  26.150  21.660  1.00  0.00            
ATOM    182  C12 DP7     2      22.170  26.150  21.880  1.00  0.00            
ATOM    183  C13 DP7     2      23.000  25.030  21.490  1.00  0.00            
ATOM    184  C14 DP7     2      22.400  23.870  20.900  1.00  0.00            
ATOM    185  C15 DP7     2      20.970  23.860  20.780  1.00  0.00            
ATOM    186  C16 DP7     2      20.190  24.980  21.000  1.00  0.00            
ATOM    187  C17 DP7     2      19.380  26.320  24.320  1.00  0.00            
ATOM    188  C18 DP7     2      19.450  26.470  25.830  1.00  0.00            
ATOM    189  H1  DP7     2      18.070  26.910  28.120  1.00  0.00            
ATOM    190  H2  DP7     2      19.130  28.370  28.250  1.00  0.00            
ATOM    191  H3  DP7     2      17.460  28.540  27.800  1.00  0.00            
ATOM    192  H4  DP7     2      19.900  29.310  25.910  1.00  0.00            
ATOM    193  H5  DP7     2      18.170  29.660  25.750  1.00  0.00            
ATOM    194  H6  DP7     2      19.710  29.610  23.630  1.00  0.00            
ATOM    195  H7  DP7     2      18.160  28.750  23.570  1.00  0.00            
ATOM    196  H8  DP7     2      20.990  27.640  23.900  1.00  0.00            
ATOM    197  H9  DP7     2      18.850  26.750  22.200  1.00  0.00            
ATOM    198  H10 DP7     2      21.610  29.230  22.340  1.00  0.00            
ATOM    199  H11 DP7     2      21.700  31.390  20.830  1.00  0.00            
ATOM    200  H12 DP7     2      20.310  31.420  18.800  1.00  0.00            
ATOM    201  H13 DP7     2      18.650  29.830  18.340  1.00  0.00            
ATOM    202  H14 DP7     2      18.320  27.820  19.870  1.00  0.00            
ATOM    203  H15 DP7     2      22.610  26.990  22.400  1.00  0.00            
ATOM    204  H16 DP7     2      24.060  25.100  21.710  1.00  0.00            
ATOM    205  H17 DP7     2      23.000  23.010  20.620  1.00  0.00            
ATOM    206  H18 DP7     2      20.550  22.910  20.490  1.00  0.00            
ATOM    207  H19 DP7     2      19.120  24.800  21.000  1.00  0.00            
ATOM    208  H20 DP7     2      19.990  25.450  24.050  1.00  0.00            
ATOM    209  H21 DP7     2      18.340  26.160  24.020  1.00  0.00            
ATOM    210  H22 DP7     2      19.170  25.510  26.260  1.00  0.00            
ATOM    211  H23 DP7     2      20.500  26.620  26.120  1.00  0.00            
TER
ENDMDL
MODEL        1
ATOM      1  H1  GCD     1      25.420  21.650  24.630  1.00  0.00            
ATOM      2  O1  GCD     1      25.880  22.500  24.600  1.00  0.00            
ATOM      3  C1  GCD     1      25.550  23.070  25.850  1.00  0.00            
ATOM      4  H2  GCD     1      25.730  22.490  26.760  1.00  0.00            
ATOM      5  H3  GCD     1      26.160  23.980  25.930  1.00  0.00            
ATOM      6  C2  GCD     1      24.140  23.600  25.890  1.00  0.00            
ATOM      7  H4  GCD     1      24.190  24.400  25.130  1.00  0.00            
ATOM      8  C3  GCD     1      23.550  24.190  27.170  1.00  0.00            
ATOM      9  H5  GCD     1      23.550  23.410  27.930  1.00  0.00            
ATOM     10  C4  GCD     1      22.080  24.500  26.990  1.00  0.00            
ATOM     11  H6  GCD     1      21.910  25.260  26.220  1.00  0.00            
ATOM     12  O2  GCD     1      21.570  25.070  28.230  1.00  0.00            
ATOM     13  H7  GCD     1      22.210  25.680  28.600  1.00  0.00            
ATOM     14  C5  GCD     1      21.290  23.200  26.510  1.00  0.00            
ATOM     15  H8  GCD     1      21.280  22.450  27.310  1.00  0.00            
ATOM     16  O3  GCD     1      20.000  23.650  26.140  1.00  0.00            
ATOM     17  H9  GCD     1      19.670  24.180  26.870  1.00  0.00            
ATOM     18  C6  GCD     1      21.970  22.690  25.280  1.00  0.00            
ATOM     19  O4  GCD     1      23.350  22.490  25.650  1.00  0.00            
ATOM     20  H10 GCD     1      21.400  21.790  25.050  1.00  0.00            
ATOM     21  O5  GCD     1      21.930  23.580  24.190  1.00  0.00            
ATOM     22  C7  GCD     1      21.090  23.230  23.000  1.00  0.00            
ATOM     23  H11 GCD     1      20.360  22.460  23.260  1.00  0.00            
ATOM     24  C8  GCD     1      20.320  24.510  22.620  1.00  0.00            
ATOM     25  H12 GCD     1      21.160  25.190  22.450  1.00  0.00            
ATOM     26  O6  GCD     1      19.500  24.920  23.760  1.00  0.00            
ATOM     27  H13 GCD     1      19.560  24.390  24.560  1.00  0.00            
ATOM     28  C9  GCD     1      19.470  24.230  21.350  1.00  0.00            
ATOM     29  H14 GCD     1      18.780  23.390  21.490  1.00  0.00            
ATOM     30  O7  GCD     1      18.760  25.400  20.870  1.00  0.00            
ATOM     31  H15 GCD     1      19.330  25.850  20.230  1.00  0.00            
ATOM     32  C10 GCD     1      20.420  23.760  20.160  1.00  0.00            
ATOM     33  H16 GCD     1      19.770  23.520  19.320  1.00  0.00            
ATOM     34  O8  GCD     1      21.160  22.600  20.590  1.00  0.00            
ATOM     35  C11 GCD     1      21.940  22.780  21.760  1.00  0.00            
ATOM     36  H17 GCD     1      22.690  23.550  21.540  1.00  0.00            
ATOM     37  C12 GCD     1      22.690  21.500  22.110  1.00  0.00            
ATOM     38  H18 GCD     1      23.290  21.720  23.000  1.00  0.00            
ATOM     39  H19 GCD     1      23.290  21.100  21.290  1.00  0.00            
ATOM     40  O9  GCD     1      21.620  20.550  22.430  1.00  0.00            
ATOM     41  H20 GCD     1      21.830  20.130  23.280  1.00  0.00            
ATOM     42  O10 GCD     1      21.360  24.790  19.850  1.00  0.00            
ATOM     43  C13 GCD     1      21.630  25.110  18.500  1.00  0.00            
ATOM     44  H21 GCD     1      21.030  24.560  17.770  1.00  0.00            
ATOM     45  C14 GCD     1      21.230  26.600  18.210  1.00  0.00            
ATOM     46  H22 GCD     1      21.830  27.280  18.830  1.00  0.00            
ATOM     47  O11 GCD     1      19.850  26.790  18.610  1.00  0.00            
ATOM     48  H23 GCD     1      19.290  26.530  17.870  1.00  0.00            
ATOM     49  C15 GCD     1      21.580  27.070  16.770  1.00  0.00            
ATOM     50  H24 GCD     1      21.110  26.370  16.070  1.00  0.00            
ATOM     51  O12 GCD     1      21.120  28.370  16.450  1.00  0.00            
ATOM     52  H25 GCD     1      21.150  28.550  15.510  1.00  0.00            
ATOM     53  C16 GCD     1      23.070  26.880  16.530  1.00  0.00            
ATOM     54  H26 GCD     1      23.230  27.080  15.470  1.00  0.00            
ATOM     55  O13 GCD     1      23.340  25.470  16.850  1.00  0.00            
ATOM     56  C17 GCD     1      23.130  25.010  18.170  1.00  0.00            
ATOM     57  H27 GCD     1      23.670  25.700  18.820  1.00  0.00            
ATOM     58  C18 GCD     1      23.590  23.530  18.220  1.00  0.00            
ATOM     59  H28 GCD     1      23.380  23.110  17.230  1.00  0.00            
ATOM     60  H29 GCD     1      23.050  22.920  18.960  1.00  0.00            
ATOM     61  O14 GCD     1      24.960  23.490  18.460  1.00  0.00            
ATOM     62  H30 GCD     1      25.280  22.570  18.460  1.00  0.00            
ATOM     63  O15 GCD     1      23.790  27.790  17.320  1.00  0.00            
ATOM     64  C19 GCD     1      24.490  28.860  16.630  1.00  0.00            
ATOM     65  H31 GCD     1      24.040  29.060  15.650  1.00  0.00            
ATOM     66  C20 GCD     1      24.410  30.060  17.580  1.00  0.00            
ATOM     67  H32 GCD     1      24.870  29.870  18.560  1.00  0.00            
ATOM     68  O16 GCD     1      23.040  30.430  17.620  1.00  0.00            
ATOM     69  H33 GCD     1      22.540  29.610  17.520  1.00  0.00            
ATOM     70  C21 GCD     1      25.280  31.240  16.990  1.00  0.00            
ATOM     71  H34 GCD     1      24.820  31.710  16.110  1.00  0.00            
ATOM     72  O17 GCD     1      25.300  32.370  17.860  1.00  0.00            
ATOM     73  H35 GCD     1      24.550  32.970  17.850  1.00  0.00            
ATOM     74  C22 GCD     1      26.730  30.750  16.760  1.00  0.00            
ATOM     75  H36 GCD     1      27.290  31.550  16.260  1.00  0.00            
ATOM     76  O18 GCD     1      26.670  29.620  15.950  1.00  0.00            
ATOM     77  C23 GCD     1      25.930  28.490  16.390  1.00  0.00            
ATOM     78  H37 GCD     1      26.380  28.130  17.330  1.00  0.00            
ATOM     79  C24 GCD     1      26.160  27.400  15.370  1.00  0.00            
ATOM     80  H38 GCD     1      26.170  27.850  14.370  1.00  0.00            
ATOM     81  H39 GCD     1      25.390  26.620  15.360  1.00  0.00            
ATOM     82  O19 GCD     1      27.400  26.690  15.620  1.00  0.00            
ATOM     83  H40 GCD     1      28.060  27.100  15.050  1.00  0.00            
ATOM     84  O20 GCD     1      27.300  30.360  18.010  1.00  0.00            
ATOM     85  C25 GCD     1      28.600  30.880  18.210  1.00  0.00            
ATOM     86  H41 GCD     1      28.970  31.270  17.260  1.00  0.00            
ATOM     87  C26 GCD     1      28.560  32.050  19.210  1.00  0.00            
ATOM     88  H42 GCD     1      28.200  31.770  20.200  1.00  0.00            
ATOM     89  O21 GCD     1      27.790  33.130  18.640  1.00  0.00            
ATOM     90  H43 GCD     1      26.900  32.760  18.620  1.00  0.00            
ATOM     91  C27 GCD     1      30.000  32.560  19.460  1.00  0.00            
ATOM     92  H44 GCD     1      30.340  32.850  18.460  1.00  0.00            
ATOM     93  O22 GCD     1      30.130  33.700  20.320  1.00  0.00            
ATOM     94  H45 GCD     1      29.920  34.540  19.900  1.00  0.00            
ATOM     95  C28 GCD     1      30.950  31.440  19.920  1.00  0.00            
ATOM     96  H46 GCD     1      31.970  31.820  19.840  1.00  0.00            
ATOM     97  O23 GCD     1      30.870  30.370  18.940  1.00  0.00            
ATOM     98  C29 GCD     1      29.570  29.830  18.740  1.00  0.00            
ATOM     99  H47 GCD     1      29.190  29.440  19.690  1.00  0.00            
ATOM    100  C30 GCD     1      29.610  28.560  17.870  1.00  0.00            
ATOM    101  H48 GCD     1      29.940  28.740  16.840  1.00  0.00            
ATOM    102  H49 GCD     1      28.610  28.100  17.850  1.00  0.00            
ATOM    103  O24 GCD     1      30.670  27.770  18.510  1.00  0.00            
ATOM    104  H50 GCD     1      31.230  28.480  18.840  1.00  0.00            
ATOM    105  O25 GCD     1      30.560  31.050  21.210  1.00  0.00            
ATOM    106  C31 GCD     1      31.610  31.060  22.210  1.00  0.00            
ATOM    107  H51 GCD     1      32.510  31.480  21.740  1.00  0.00            
ATOM    108  C32 GCD     1      31.180  32.080  23.280  1.00  0.00            
ATOM    109  H52 GCD     1      30.180  31.750  23.580  1.00  0.00            
ATOM    110  O26 GCD     1      31.180  33.460  22.870  1.00  0.00            
ATOM    111  H53 GCD     1      30.590  33.490  22.110  1.00  0.00            
ATOM    112  C33 GCD     1      32.140  31.790  24.460  1.00  0.00            
ATOM    113  H54 GCD     1      33.150  31.970  24.070  1.00  0.00            
ATOM    114  O27 GCD     1      31.840  32.480  25.590  1.00  0.00            
ATOM    115  H55 GCD     1      30.980  32.200  25.940  1.00  0.00            
ATOM    116  C34 GCD     1      32.070  30.340  24.930  1.00  0.00            
ATOM    117  H56 GCD     1      32.620  30.180  25.860  1.00  0.00            
ATOM    118  O28 GCD     1      32.610  29.600  23.890  1.00  0.00            
ATOM    119  C35 GCD     1      31.860  29.660  22.640  1.00  0.00            
ATOM    120  H57 GCD     1      30.970  29.030  22.780  1.00  0.00            
ATOM    121  C36 GCD     1      32.720  29.020  21.550  1.00  0.00            
ATOM    122  H58 GCD     1      33.730  29.450  21.520  1.00  0.00            
ATOM    123  H59 GCD     1      32.190  29.130  20.590  1.00  0.00            
ATOM    124  O29 GCD     1      32.730  27.640  21.730  1.00  0.00            
ATOM    125  H60 GCD     1      32.870  27.490  22.670  1.00  0.00            
ATOM    126  O30 GCD     1      30.700  29.980  25.150  1.00  0.00            
ATOM    127  C37 GCD     1      30.500  29.560  26.490  1.00  0.00            
ATOM    128  H61 GCD     1      31.320  29.760  27.190  1.00  0.00            
ATOM    129  C38 GCD     1      29.300  30.320  27.120  1.00  0.00            
ATOM    130  H62 GCD     1      28.410  30.230  26.490  1.00  0.00            
ATOM    131  O31 GCD     1      29.690  31.690  27.160  1.00  0.00            
ATOM    132  H63 GCD     1      29.010  32.170  27.650  1.00  0.00            
ATOM    133  C39 GCD     1      29.030  29.880  28.580  1.00  0.00            
ATOM    134  H64 GCD     1      29.860  30.160  29.230  1.00  0.00            
ATOM    135  O32 GCD     1      27.870  30.450  29.210  1.00  0.00            
ATOM    136  H65 GCD     1      27.090  29.940  28.960  1.00  0.00            
ATOM    137  C40 GCD     1      28.960  28.360  28.680  1.00  0.00            
ATOM    138  H66 GCD     1      29.040  28.020  29.710  1.00  0.00            
ATOM    139  O33 GCD     1      30.060  27.780  28.010  1.00  0.00            
ATOM    140  C41 GCD     1      30.180  28.050  26.630  1.00  0.00            
ATOM    141  H67 GCD     1      29.220  27.850  26.140  1.00  0.00            
ATOM    142  C42 GCD     1      31.280  27.160  26.070  1.00  0.00            
ATOM    143  H68 GCD     1      31.150  26.910  25.010  1.00  0.00            
ATOM    144  H69 GCD     1      31.070  26.220  26.590  1.00  0.00            
ATOM    145  O34 GCD     1      32.550  27.530  26.380  1.00  0.00            
ATOM    146  H70 GCD     1      33.020  27.410  25.550  1.00  0.00            
ATOM    147  O35 GCD     1      27.740  27.820  28.150  1.00  0.00            
ATOM    148  C43 GCD     1      27.060  26.860  29.000  1.00  0.00            
ATOM    149  H71 GCD     1      27.400  26.730  30.030  1.00  0.00            
ATOM    150  C44 GCD     1      25.650  27.330  29.130  1.00  0.00            
ATOM    151  H72 GCD     1      25.380  27.480  28.070  1.00  0.00            
ATOM    152  O36 GCD     1      25.560  28.550  29.730  1.00  0.00            
ATOM    153  H73 GCD     1      25.860  28.380  30.630  1.00  0.00            
ATOM    154  C45 GCD     1      24.690  26.340  29.780  1.00  0.00            
ATOM    155  H74 GCD     1      25.010  26.170  30.810  1.00  0.00            
ATOM    156  O37 GCD     1      23.320  26.830  29.660  1.00  0.00            
ATOM    157  H75 GCD     1      23.450  27.710  30.030  1.00  0.00            
ATOM    158  C46 GCD     1      24.920  25.060  29.000  1.00  0.00            
ATOM    159  H76 GCD     1      24.430  24.240  29.540  1.00  0.00            
ATOM    160  O38 GCD     1      24.300  25.270  27.680  1.00  0.00            
ATOM    161  O39 GCD     1      26.190  24.650  28.880  1.00  0.00            
ATOM    162  C47 GCD     1      27.090  25.580  28.260  1.00  0.00            
ATOM    163  H77 GCD     1      26.700  25.730  27.240  1.00  0.00            
ATOM    164  C48 GCD     1      28.510  24.900  28.290  1.00  0.00            
ATOM    165  H78 GCD     1      29.210  25.580  27.800  1.00  0.00            
ATOM    166  H79 GCD     1      28.430  24.000  27.680  1.00  0.00            
ATOM    167  O40 GCD     1      28.950  24.530  29.680  1.00  0.00            
ATOM    168  H80 GCD     1      28.170  24.260  30.180  1.00  0.00            
ATOM    169  C1  DP7     2      21.780  28.120  26.530  1.00  0.00            
ATOM    170  N1  DP7     2      22.810  28.440  25.510  1.00  0.00            
ATOM    171  C2  DP7     2      23.730  29.520  25.840  1.00  0.00            
ATOM    172  C3  DP7     2      24.350  29.950  24.510  1.00  0.00            
ATOM    173  N2  DP7     2      25.140  28.840  23.760  1.00  0.00            
ATOM    174  C4  DP7     2      25.560  29.270  22.390  1.00  0.00            
ATOM    175  C5  DP7     2      25.960  30.750  22.330  1.00  0.00            
ATOM    176  C6  DP7     2      26.890  31.400  23.180  1.00  0.00            
ATOM    177  C7  DP7     2      27.250  32.760  22.910  1.00  0.00            
ATOM    178  C8  DP7     2      26.620  33.530  21.900  1.00  0.00            
ATOM    179  C9  DP7     2      25.660  32.870  21.130  1.00  0.00            
ATOM    180  C10 DP7     2      25.370  31.550  21.310  1.00  0.00            
ATOM    181  C11 DP7     2      26.570  28.350  21.710  1.00  0.00            
ATOM    182  C12 DP7     2      27.820  28.050  22.300  1.00  0.00            
ATOM    183  C13 DP7     2      28.680  27.130  21.710  1.00  0.00            
ATOM    184  C14 DP7     2      28.360  26.660  20.400  1.00  0.00            
ATOM    185  C15 DP7     2      27.130  26.980  19.840  1.00  0.00            
ATOM    186  C16 DP7     2      26.210  27.700  20.540  1.00  0.00            
ATOM    187  C17 DP7     2      24.180  27.700  23.560  1.00  0.00            
ATOM    188  C18 DP7     2      23.330  27.230  24.730  1.00  0.00            
ATOM    189  H1  DP7     2      22.220  27.730  27.460  1.00  0.00            
ATOM    190  H2  DP7     2      21.290  29.020  26.900  1.00  0.00            
ATOM    191  H3  DP7     2      20.970  27.470  26.180  1.00  0.00            
ATOM    192  H4  DP7     2      24.470  29.150  26.560  1.00  0.00            
ATOM    193  H5  DP7     2      23.240  30.420  26.230  1.00  0.00            
ATOM    194  H6  DP7     2      24.920  30.850  24.700  1.00  0.00            
ATOM    195  H7  DP7     2      23.630  30.190  23.730  1.00  0.00            
ATOM    196  H8  DP7     2      25.930  28.580  24.370  1.00  0.00            
ATOM    197  H9  DP7     2      24.620  29.250  21.830  1.00  0.00            
ATOM    198  H10 DP7     2      27.360  30.810  23.960  1.00  0.00            
ATOM    199  H11 DP7     2      28.070  33.210  23.450  1.00  0.00            
ATOM    200  H12 DP7     2      26.930  34.550  21.690  1.00  0.00            
ATOM    201  H13 DP7     2      25.150  33.410  20.340  1.00  0.00            
ATOM    202  H14 DP7     2      24.540  31.250  20.680  1.00  0.00            
ATOM    203  H15 DP7     2      28.090  28.400  23.290  1.00  0.00            
ATOM    204  H16 DP7     2      29.550  26.750  22.240  1.00  0.00            
ATOM    205  H17 DP7     2      29.060  26.030  19.860  1.00  0.00            
ATOM    206  H18 DP7     2      26.770  26.670  18.860  1.00  0.00            
ATOM    207  H19 DP7     2      25.270  27.940  20.040  1.00  0.00            
ATOM    208  H20 DP7     2      24.860  26.970  23.130  1.00  0.00            
ATOM    209  H21 DP7     2      23.440  28.050  22.840  1.00  0.00            
ATOM    210  H22 DP7     2      22.560  26.550  24.340  1.00  0.00            
ATOM    211  H23 DP7     2      23.940  26.640  25.430  1.00  0.00            
TER
ENDMDL
MODEL        1
ATOM      1  H1  GCD     1      28.050  19.160  24.620  1.00  0.00            
ATOM      2  O1  GCD     1      27.090  19.080  24.540  1.00  0.00            
ATOM      3  C1  GCD     1      26.580  18.910  25.840  1.00  0.00            
ATOM      4  H2  GCD     1      26.850  17.920  26.210  1.00  0.00            
ATOM      5  H3  GCD     1      27.000  19.710  26.460  1.00  0.00            
ATOM      6  C2  GCD     1      25.080  19.110  25.940  1.00  0.00            
ATOM      7  H4  GCD     1      24.830  19.970  25.310  1.00  0.00            
ATOM      8  C3  GCD     1      24.570  19.330  27.320  1.00  0.00            
ATOM      9  H5  GCD     1      24.870  18.560  28.040  1.00  0.00            
ATOM     10  C4  GCD     1      23.050  19.280  27.300  1.00  0.00            
ATOM     11  H6  GCD     1      22.630  20.060  26.650  1.00  0.00            
ATOM     12  O2  GCD     1      22.610  19.630  28.640  1.00  0.00            
ATOM     13  H7  GCD     1      22.970  20.500  28.840  1.00  0.00            
ATOM     14  C5  GCD     1      22.490  17.950  26.780  1.00  0.00            
ATOM     15  H8  GCD     1      23.010  17.120  27.280  1.00  0.00            
ATOM     16  O3  GCD     1      21.050  17.920  26.790  1.00  0.00            
ATOM     17  H9  GCD     1      20.840  18.110  27.710  1.00  0.00            
ATOM     18  C6  GCD     1      23.000  17.910  25.300  1.00  0.00            
ATOM     19  O4  GCD     1      24.410  17.940  25.270  1.00  0.00            
ATOM     20  H10 GCD     1      22.680  16.940  24.930  1.00  0.00            
ATOM     21  O5  GCD     1      22.430  18.860  24.440  1.00  0.00            
ATOM     22  C7  GCD     1      21.570  18.340  23.410  1.00  0.00            
ATOM     23  H11 GCD     1      21.170  17.360  23.690  1.00  0.00            
ATOM     24  C8  GCD     1      20.350  19.330  23.220  1.00  0.00            
ATOM     25  H12 GCD     1      20.700  20.360  23.030  1.00  0.00            
ATOM     26  O6  GCD     1      19.540  19.230  24.330  1.00  0.00            
ATOM     27  H13 GCD     1      20.110  19.530  25.060  1.00  0.00            
ATOM     28  C9  GCD     1      19.580  18.940  22.020  1.00  0.00            
ATOM     29  H14 GCD     1      19.100  17.980  22.240  1.00  0.00            
ATOM     30  O7  GCD     1      18.500  19.880  21.680  1.00  0.00            
ATOM     31  H15 GCD     1      18.430  19.950  20.720  1.00  0.00            
ATOM     32  C10 GCD     1      20.460  18.700  20.740  1.00  0.00            
ATOM     33  H16 GCD     1      19.860  18.210  19.970  1.00  0.00            
ATOM     34  O8  GCD     1      21.480  17.790  20.990  1.00  0.00            
ATOM     35  C11 GCD     1      22.320  18.170  22.040  1.00  0.00            
ATOM     36  H17 GCD     1      22.800  19.130  21.790  1.00  0.00            
ATOM     37  C12 GCD     1      23.460  17.120  22.140  1.00  0.00            
ATOM     38  H18 GCD     1      24.240  17.490  22.830  1.00  0.00            
ATOM     39  H19 GCD     1      23.980  17.080  21.180  1.00  0.00            
ATOM     40  O9  GCD     1      22.980  15.880  22.680  1.00  0.00            
ATOM     41  H20 GCD     1      23.730  15.270  22.750  1.00  0.00            
ATOM     42  O10 GCD     1      21.000  19.860  20.240  1.00  0.00            
ATOM     43  C13 GCD     1      20.900  20.000  18.840  1.00  0.00            
ATOM     44  H21 GCD     1      20.740  19.020  18.380  1.00  0.00            
ATOM     45  C14 GCD     1      19.660  20.940  18.400  1.00  0.00            
ATOM     46  H22 GCD     1      19.750  21.880  18.970  1.00  0.00            
ATOM     47  O11 GCD     1      18.430  20.330  18.810  1.00  0.00            
ATOM     48  H23 GCD     1      17.780  20.340  18.100  1.00  0.00            
ATOM     49  C15 GCD     1      19.700  21.240  16.910  1.00  0.00            
ATOM     50  H24 GCD     1      19.430  20.300  16.410  1.00  0.00            
ATOM     51  O12 GCD     1      18.820  22.320  16.550  1.00  0.00            
ATOM     52  H25 GCD     1      18.970  23.090  17.110  1.00  0.00            
ATOM     53  C16 GCD     1      21.160  21.590  16.490  1.00  0.00            
ATOM     54  H26 GCD     1      21.360  21.630  15.410  1.00  0.00            
ATOM     55  O13 GCD     1      22.070  20.640  16.830  1.00  0.00            
ATOM     56  C17 GCD     1      22.190  20.520  18.320  1.00  0.00            
ATOM     57  H27 GCD     1      22.450  21.460  18.830  1.00  0.00            
ATOM     58  C18 GCD     1      23.350  19.560  18.460  1.00  0.00            
ATOM     59  H28 GCD     1      23.090  18.560  18.090  1.00  0.00            
ATOM     60  H29 GCD     1      23.540  19.560  19.540  1.00  0.00            
ATOM     61  O14 GCD     1      24.540  20.040  17.800  1.00  0.00            
ATOM     62  H30 GCD     1      24.330  20.390  16.930  1.00  0.00            
ATOM     63  O15 GCD     1      21.510  22.840  17.190  1.00  0.00            
ATOM     64  C19 GCD     1      21.520  24.020  16.430  1.00  0.00            
ATOM     65  H31 GCD     1      20.980  23.970  15.480  1.00  0.00            
ATOM     66  C20 GCD     1      20.960  25.160  17.310  1.00  0.00            
ATOM     67  H32 GCD     1      21.530  25.120  18.240  1.00  0.00            
ATOM     68  O16 GCD     1      19.580  24.850  17.560  1.00  0.00            
ATOM     69  H33 GCD     1      19.520  25.070  18.490  1.00  0.00            
ATOM     70  C21 GCD     1      20.990  26.520  16.740  1.00  0.00            
ATOM     71  H34 GCD     1      20.340  26.470  15.850  1.00  0.00            
ATOM     72  O17 GCD     1      20.510  27.660  17.540  1.00  0.00            
ATOM     73  H35 GCD     1      20.290  28.350  16.900  1.00  0.00            
ATOM     74  C22 GCD     1      22.450  26.760  16.330  1.00  0.00            
ATOM     75  H36 GCD     1      22.580  27.570  15.600  1.00  0.00            
ATOM     76  O18 GCD     1      22.920  25.720  15.500  1.00  0.00            
ATOM     77  C23 GCD     1      22.920  24.450  16.070  1.00  0.00            
ATOM     78  H37 GCD     1      23.500  24.480  17.010  1.00  0.00            
ATOM     79  C24 GCD     1      23.750  23.430  15.250  1.00  0.00            
ATOM     80  H38 GCD     1      23.580  23.520  14.170  1.00  0.00            
ATOM     81  H39 GCD     1      23.390  22.440  15.570  1.00  0.00            
ATOM     82  O19 GCD     1      25.150  23.450  15.540  1.00  0.00            
ATOM     83  H40 GCD     1      25.600  22.790  15.000  1.00  0.00            
ATOM     84  O20 GCD     1      23.290  26.970  17.440  1.00  0.00            
ATOM     85  C25 GCD     1      24.230  28.000  17.530  1.00  0.00            
ATOM     86  H41 GCD     1      24.210  28.590  16.600  1.00  0.00            
ATOM     87  C26 GCD     1      23.830  29.020  18.620  1.00  0.00            
ATOM     88  H42 GCD     1      23.790  28.440  19.550  1.00  0.00            
ATOM     89  O21 GCD     1      22.500  29.580  18.380  1.00  0.00            
ATOM     90  H43 GCD     1      22.030  28.760  18.250  1.00  0.00            
ATOM     91  C27 GCD     1      24.790  30.160  18.730  1.00  0.00            
ATOM     92  H44 GCD     1      24.810  30.800  17.840  1.00  0.00            
ATOM     93  O22 GCD     1      24.430  31.040  19.820  1.00  0.00            
ATOM     94  H45 GCD     1      24.770  30.690  20.650  1.00  0.00            
ATOM     95  C28 GCD     1      26.180  29.490  18.930  1.00  0.00            
ATOM     96  H46 GCD     1      26.930  30.290  18.880  1.00  0.00            
ATOM     97  O23 GCD     1      26.430  28.600  17.820  1.00  0.00            
ATOM     98  C29 GCD     1      25.590  27.470  17.750  1.00  0.00            
ATOM     99  H47 GCD     1      25.590  26.910  18.700  1.00  0.00            
ATOM    100  C30 GCD     1      26.130  26.520  16.660  1.00  0.00            
ATOM    101  H48 GCD     1      26.060  27.120  15.740  1.00  0.00            
ATOM    102  H49 GCD     1      25.520  25.610  16.730  1.00  0.00            
ATOM    103  O24 GCD     1      27.520  26.260  16.840  1.00  0.00            
ATOM    104  H50 GCD     1      27.960  27.120  16.790  1.00  0.00            
ATOM    105  O25 GCD     1      26.190  28.770  20.130  1.00  0.00            
ATOM    106  C31 GCD     1      27.400  28.980  20.930  1.00  0.00            
ATOM    107  H51 GCD     1      28.110  29.610  20.370  1.00  0.00            
ATOM    108  C32 GCD     1      26.930  29.660  22.170  1.00  0.00            
ATOM    109  H52 GCD     1      26.050  29.090  22.470  1.00  0.00            
ATOM    110  O26 GCD     1      26.380  30.980  21.830  1.00  0.00            
ATOM    111  H53 GCD     1      25.990  31.350  22.630  1.00  0.00            
ATOM    112  C33 GCD     1      27.950  29.710  23.230  1.00  0.00            
ATOM    113  H54 GCD     1      28.780  30.340  22.890  1.00  0.00            
ATOM    114  O27 GCD     1      27.510  30.270  24.450  1.00  0.00            
ATOM    115  H55 GCD     1      27.100  29.520  24.910  1.00  0.00            
ATOM    116  C34 GCD     1      28.590  28.340  23.460  1.00  0.00            
ATOM    117  H56 GCD     1      29.410  28.550  24.140  1.00  0.00            
ATOM    118  O28 GCD     1      29.020  27.830  22.290  1.00  0.00            
ATOM    119  C35 GCD     1      28.050  27.620  21.280  1.00  0.00            
ATOM    120  H57 GCD     1      27.340  26.880  21.660  1.00  0.00            
ATOM    121  C36 GCD     1      28.750  27.100  20.060  1.00  0.00            
ATOM    122  H58 GCD     1      29.550  27.750  19.660  1.00  0.00            
ATOM    123  H59 GCD     1      28.060  26.910  19.230  1.00  0.00            
ATOM    124  O29 GCD     1      29.380  25.900  20.290  1.00  0.00            
ATOM    125  H60 GCD     1      29.630  25.960  21.210  1.00  0.00            
ATOM    126  O30 GCD     1      27.740  27.370  24.050  1.00  0.00            
ATOM    127  C37 GCD     1      27.780  27.340  25.500  1.00  0.00            
ATOM    128  H61 GCD     1      28.350  28.210  25.850  1.00  0.00            
ATOM    129  C38 GCD     1      26.390  27.320  26.190  1.00  0.00            
ATOM    130  H62 GCD     1      25.790  26.560  25.680  1.00  0.00            
ATOM    131  O31 GCD     1      25.830  28.580  25.890  1.00  0.00            
ATOM    132  H63 GCD     1      24.870  28.530  26.020  1.00  0.00            
ATOM    133  C39 GCD     1      26.460  27.040  27.700  1.00  0.00            
ATOM    134  H64 GCD     1      27.010  27.820  28.230  1.00  0.00            
ATOM    135  O32 GCD     1      25.150  27.010  28.290  1.00  0.00            
ATOM    136  H65 GCD     1      24.800  27.900  28.200  1.00  0.00            
ATOM    137  C40 GCD     1      27.280  25.770  27.880  1.00  0.00            
ATOM    138  H66 GCD     1      27.500  25.650  28.950  1.00  0.00            
ATOM    139  O33 GCD     1      28.600  25.830  27.310  1.00  0.00            
ATOM    140  C41 GCD     1      28.500  26.030  25.850  1.00  0.00            
ATOM    141  H67 GCD     1      27.920  25.230  25.380  1.00  0.00            
ATOM    142  C42 GCD     1      29.970  26.030  25.340  1.00  0.00            
ATOM    143  H68 GCD     1      29.910  26.170  24.250  1.00  0.00            
ATOM    144  H69 GCD     1      30.400  25.020  25.430  1.00  0.00            
ATOM    145  O34 GCD     1      30.820  26.970  26.010  1.00  0.00            
ATOM    146  H70 GCD     1      31.680  26.940  25.570  1.00  0.00            
ATOM    147  O35 GCD     1      26.740  24.590  27.410  1.00  0.00            
ATOM    148  C43 GCD     1      26.450  23.590  28.370  1.00  0.00            
ATOM    149  H71 GCD     1      26.960  23.770  29.320  1.00  0.00            
ATOM    150  C44 GCD     1      24.960  23.430  28.780  1.00  0.00            
ATOM    151  H72 GCD     1      24.290  23.360  27.910  1.00  0.00            
ATOM    152  O36 GCD     1      24.530  24.630  29.500  1.00  0.00            
ATOM    153  H73 GCD     1      24.820  25.400  28.990  1.00  0.00            
ATOM    154  C45 GCD     1      24.640  22.250  29.640  1.00  0.00            
ATOM    155  H74 GCD     1      25.060  22.520  30.610  1.00  0.00            
ATOM    156  O37 GCD     1      23.220  22.020  29.860  1.00  0.00            
ATOM    157  H75 GCD     1      22.720  22.830  29.980  1.00  0.00            
ATOM    158  C46 GCD     1      25.420  21.020  29.050  1.00  0.00            
ATOM    159  H76 GCD     1      25.330  20.150  29.720  1.00  0.00            
ATOM    160  O38 GCD     1      24.790  20.670  27.770  1.00  0.00            
ATOM    161  O39 GCD     1      26.790  21.280  28.860  1.00  0.00            
ATOM    162  C47 GCD     1      27.080  22.220  27.890  1.00  0.00            
ATOM    163  H77 GCD     1      26.590  21.930  26.950  1.00  0.00            
ATOM    164  C48 GCD     1      28.650  22.270  27.730  1.00  0.00            
ATOM    165  H78 GCD     1      29.000  22.110  28.760  1.00  0.00            
ATOM    166  H79 GCD     1      28.890  23.250  27.300  1.00  0.00            
ATOM    167  O40 GCD     1      29.060  21.230  26.900  1.00  0.00            
ATOM    168  H80 GCD     1      28.860  20.380  27.320  1.00  0.00            
ATOM    169  C1  DP7     2      20.810  22.880  27.150  1.00  0.00            
ATOM    170  N1  DP7     2      21.170  23.620  26.000  1.00  0.00            
ATOM    171  C2  DP7     2      21.730  25.010  26.220  1.00  0.00            
ATOM    172  C3  DP7     2      21.830  25.720  24.890  1.00  0.00            
ATOM    173  N2  DP7     2      22.780  25.040  23.880  1.00  0.00            
ATOM    174  C4  DP7     2      22.780  25.770  22.480  1.00  0.00            
ATOM    175  C5  DP7     2      22.820  27.270  22.600  1.00  0.00            
ATOM    176  C6  DP7     2      23.820  27.940  23.370  1.00  0.00            
ATOM    177  C7  DP7     2      23.680  29.280  23.490  1.00  0.00            
ATOM    178  C8  DP7     2      22.700  30.040  22.860  1.00  0.00            
ATOM    179  C9  DP7     2      21.710  29.340  22.130  1.00  0.00            
ATOM    180  C10 DP7     2      21.690  27.950  22.030  1.00  0.00            
ATOM    181  C11 DP7     2      23.980  25.310  21.700  1.00  0.00            
ATOM    182  C12 DP7     2      25.200  25.030  22.360  1.00  0.00            
ATOM    183  C13 DP7     2      26.380  24.550  21.710  1.00  0.00            
ATOM    184  C14 DP7     2      26.320  24.230  20.320  1.00  0.00            
ATOM    185  C15 DP7     2      25.100  24.560  19.580  1.00  0.00            
ATOM    186  C16 DP7     2      23.950  25.050  20.250  1.00  0.00            
ATOM    187  C17 DP7     2      22.330  23.590  23.730  1.00  0.00            
ATOM    188  C18 DP7     2      22.080  22.820  25.090  1.00  0.00            
ATOM    189  H1  DP7     2      19.950  23.280  27.690  1.00  0.00            
ATOM    190  H2  DP7     2      20.440  21.880  26.900  1.00  0.00            
ATOM    191  H3  DP7     2      21.690  22.790  27.800  1.00  0.00            
ATOM    192  H4  DP7     2      22.740  24.910  26.640  1.00  0.00            
ATOM    193  H5  DP7     2      21.300  25.500  27.110  1.00  0.00            
ATOM    194  H6  DP7     2      22.200  26.720  25.130  1.00  0.00            
ATOM    195  H7  DP7     2      20.810  25.870  24.520  1.00  0.00            
ATOM    196  H8  DP7     2      23.720  25.110  24.290  1.00  0.00            
ATOM    197  H9  DP7     2      21.860  25.440  22.000  1.00  0.00            
ATOM    198  H10 DP7     2      24.630  27.400  23.840  1.00  0.00            
ATOM    199  H11 DP7     2      24.440  29.780  24.070  1.00  0.00            
ATOM    200  H12 DP7     2      22.820  31.120  22.870  1.00  0.00            
ATOM    201  H13 DP7     2      20.930  29.930  21.650  1.00  0.00            
ATOM    202  H14 DP7     2      20.910  27.480  21.440  1.00  0.00            
ATOM    203  H15 DP7     2      25.390  25.270  23.400  1.00  0.00            
ATOM    204  H16 DP7     2      27.280  24.400  22.290  1.00  0.00            
ATOM    205  H17 DP7     2      27.130  23.760  19.780  1.00  0.00            
ATOM    206  H18 DP7     2      25.010  24.230  18.550  1.00  0.00            
ATOM    207  H19 DP7     2      23.010  25.120  19.710  1.00  0.00            
ATOM    208  H20 DP7     2      23.030  23.050  23.090  1.00  0.00            
ATOM    209  H21 DP7     2      21.360  23.630  23.240  1.00  0.00            
ATOM    210  H22 DP7     2      21.710  21.820  24.830  1.00  0.00            
ATOM    211  H23 DP7     2      23.020  22.600  25.610  1.00  0.00            
TER
ENDMDL
MODEL        1
ATOM      1  H1  GCD     1      21.660  27.350  26.080  1.00  0.00            
ATOM      2  O1  GCD     1      21.980  28.240  25.880  1.00  0.00            
ATOM      3  C1  GCD     1      20.810  29.070  25.820  1.00  0.00            
ATOM      4  H2  GCD     1      20.520  29.360  26.840  1.00  0.00            
ATOM      5  H3  GCD     1      20.970  29.970  25.220  1.00  0.00            
ATOM      6  C2  GCD     1      19.640  28.230  25.170  1.00  0.00            
ATOM      7  H4  GCD     1      19.980  27.650  24.310  1.00  0.00            
ATOM      8  C3  GCD     1      18.660  29.200  24.510  1.00  0.00            
ATOM      9  H5  GCD     1      18.260  29.960  25.200  1.00  0.00            
ATOM     10  C4  GCD     1      17.470  28.430  23.930  1.00  0.00            
ATOM     11  H6  GCD     1      17.910  27.820  23.130  1.00  0.00            
ATOM     12  O2  GCD     1      16.520  29.310  23.360  1.00  0.00            
ATOM     13  H7  GCD     1      17.070  29.860  22.780  1.00  0.00            
ATOM     14  C5  GCD     1      16.900  27.570  25.010  1.00  0.00            
ATOM     15  H8  GCD     1      16.670  28.250  25.850  1.00  0.00            
ATOM     16  O3  GCD     1      15.730  26.860  24.630  1.00  0.00            
ATOM     17  H9  GCD     1      15.890  26.280  23.870  1.00  0.00            
ATOM     18  C6  GCD     1      17.890  26.590  25.600  1.00  0.00            
ATOM     19  O4  GCD     1      19.030  27.300  26.050  1.00  0.00            
ATOM     20  H10 GCD     1      17.430  26.050  26.440  1.00  0.00            
ATOM     21  O5  GCD     1      18.410  25.720  24.630  1.00  0.00            
ATOM     22  C7  GCD     1      17.740  24.460  24.610  1.00  0.00            
ATOM     23  H11 GCD     1      16.710  24.400  25.000  1.00  0.00            
ATOM     24  C8  GCD     1      17.490  24.050  23.120  1.00  0.00            
ATOM     25  H12 GCD     1      18.400  24.380  22.600  1.00  0.00            
ATOM     26  O6  GCD     1      16.430  24.870  22.590  1.00  0.00            
ATOM     27  H13 GCD     1      16.300  24.470  21.720  1.00  0.00            
ATOM     28  C9  GCD     1      17.240  22.570  22.880  1.00  0.00            
ATOM     29  H14 GCD     1      16.240  22.330  23.260  1.00  0.00            
ATOM     30  O7  GCD     1      17.350  22.190  21.480  1.00  0.00            
ATOM     31  H15 GCD     1      18.210  22.340  21.080  1.00  0.00            
ATOM     32  C10 GCD     1      18.220  21.780  23.630  1.00  0.00            
ATOM     33  H16 GCD     1      17.700  20.820  23.600  1.00  0.00            
ATOM     34  O8  GCD     1      18.170  22.170  24.990  1.00  0.00            
ATOM     35  C11 GCD     1      18.650  23.450  25.240  1.00  0.00            
ATOM     36  H17 GCD     1      19.630  23.520  24.740  1.00  0.00            
ATOM     37  C12 GCD     1      18.970  23.650  26.690  1.00  0.00            
ATOM     38  H18 GCD     1      19.550  24.570  26.810  1.00  0.00            
ATOM     39  H19 GCD     1      19.510  22.770  27.070  1.00  0.00            
ATOM     40  O9  GCD     1      17.820  23.990  27.510  1.00  0.00            
ATOM     41  H20 GCD     1      17.100  23.450  27.170  1.00  0.00            
ATOM     42  O10 GCD     1      19.570  21.860  23.120  1.00  0.00            
ATOM     43  C13 GCD     1      20.470  20.710  23.240  1.00  0.00            
ATOM     44  H21 GCD     1      20.130  20.070  24.060  1.00  0.00            
ATOM     45  C14 GCD     1      20.520  19.910  21.970  1.00  0.00            
ATOM     46  H22 GCD     1      20.750  20.580  21.130  1.00  0.00            
ATOM     47  O11 GCD     1      19.240  19.360  21.580  1.00  0.00            
ATOM     48  H23 GCD     1      19.410  18.670  20.930  1.00  0.00            
ATOM     49  C15 GCD     1      21.550  18.800  21.990  1.00  0.00            
ATOM     50  H24 GCD     1      21.240  18.020  22.700  1.00  0.00            
ATOM     51  O12 GCD     1      21.750  18.310  20.720  1.00  0.00            
ATOM     52  H25 GCD     1      22.180  18.980  20.180  1.00  0.00            
ATOM     53  C16 GCD     1      22.930  19.230  22.490  1.00  0.00            
ATOM     54  H26 GCD     1      23.700  18.470  22.610  1.00  0.00            
ATOM     55  O13 GCD     1      22.580  19.750  23.790  1.00  0.00            
ATOM     56  C17 GCD     1      21.910  21.000  23.740  1.00  0.00            
ATOM     57  H27 GCD     1      22.440  21.620  23.000  1.00  0.00            
ATOM     58  C18 GCD     1      21.910  21.720  25.100  1.00  0.00            
ATOM     59  H28 GCD     1      21.460  21.090  25.890  1.00  0.00            
ATOM     60  H29 GCD     1      21.290  22.620  25.030  1.00  0.00            
ATOM     61  O14 GCD     1      23.220  22.180  25.320  1.00  0.00            
ATOM     62  H30 GCD     1      23.230  22.850  26.010  1.00  0.00            
ATOM     63  O15 GCD     1      23.430  20.250  21.630  1.00  0.00            
ATOM     64  C19 GCD     1      24.530  19.720  20.890  1.00  0.00            
ATOM     65  H31 GCD     1      24.650  18.630  20.930  1.00  0.00            
ATOM     66  C20 GCD     1      24.430  20.280  19.480  1.00  0.00            
ATOM     67  H32 GCD     1      24.240  21.350  19.600  1.00  0.00            
ATOM     68  O16 GCD     1      23.250  19.780  18.820  1.00  0.00            
ATOM     69  H33 GCD     1      23.490  19.470  17.940  1.00  0.00            
ATOM     70  C21 GCD     1      25.740  20.050  18.690  1.00  0.00            
ATOM     71  H34 GCD     1      25.980  18.990  18.530  1.00  0.00            
ATOM     72  O17 GCD     1      25.740  20.710  17.400  1.00  0.00            
ATOM     73  H35 GCD     1      26.500  21.290  17.370  1.00  0.00            
ATOM     74  C22 GCD     1      26.970  20.480  19.350  1.00  0.00            
ATOM     75  H36 GCD     1      27.910  20.120  18.920  1.00  0.00            
ATOM     76  O18 GCD     1      26.950  19.950  20.680  1.00  0.00            
ATOM     77  C23 GCD     1      25.830  20.290  21.440  1.00  0.00            
ATOM     78  H37 GCD     1      25.750  21.380  21.330  1.00  0.00            
ATOM     79  C24 GCD     1      26.140  19.920  22.870  1.00  0.00            
ATOM     80  H38 GCD     1      25.400  20.370  23.560  1.00  0.00            
ATOM     81  H39 GCD     1      27.070  20.360  23.250  1.00  0.00            
ATOM     82  O19 GCD     1      26.150  18.470  22.910  1.00  0.00            
ATOM     83  H40 GCD     1      26.860  18.180  22.330  1.00  0.00            
ATOM     84  O20 GCD     1      27.030  21.840  19.350  1.00  0.00            
ATOM     85  C25 GCD     1      28.210  22.510  19.030  1.00  0.00            
ATOM     86  H41 GCD     1      29.030  21.780  19.010  1.00  0.00            
ATOM     87  C26 GCD     1      28.060  23.170  17.620  1.00  0.00            
ATOM     88  H42 GCD     1      27.250  23.900  17.760  1.00  0.00            
ATOM     89  O21 GCD     1      27.750  22.230  16.580  1.00  0.00            
ATOM     90  H43 GCD     1      27.660  22.720  15.750  1.00  0.00            
ATOM     91  C27 GCD     1      29.330  23.990  17.230  1.00  0.00            
ATOM     92  H44 GCD     1      30.230  23.360  17.230  1.00  0.00            
ATOM     93  O22 GCD     1      29.230  24.590  15.970  1.00  0.00            
ATOM     94  H45 GCD     1      28.760  25.430  16.120  1.00  0.00            
ATOM     95  C28 GCD     1      29.540  25.050  18.330  1.00  0.00            
ATOM     96  H46 GCD     1      30.440  25.660  18.170  1.00  0.00            
ATOM     97  O23 GCD     1      29.690  24.360  19.560  1.00  0.00            
ATOM     98  C29 GCD     1      28.530  23.540  20.090  1.00  0.00            
ATOM     99  H47 GCD     1      27.640  24.150  20.300  1.00  0.00            
ATOM    100  C30 GCD     1      28.940  22.890  21.450  1.00  0.00            
ATOM    101  H48 GCD     1      29.760  22.180  21.270  1.00  0.00            
ATOM    102  H49 GCD     1      28.060  22.420  21.900  1.00  0.00            
ATOM    103  O24 GCD     1      29.410  23.850  22.390  1.00  0.00            
ATOM    104  H50 GCD     1      30.340  23.950  22.120  1.00  0.00            
ATOM    105  O25 GCD     1      28.410  25.830  18.470  1.00  0.00            
ATOM    106  C31 GCD     1      28.630  27.280  18.400  1.00  0.00            
ATOM    107  H51 GCD     1      29.650  27.620  18.210  1.00  0.00            
ATOM    108  C32 GCD     1      27.670  27.770  17.300  1.00  0.00            
ATOM    109  H52 GCD     1      26.640  27.630  17.650  1.00  0.00            
ATOM    110  O26 GCD     1      27.960  27.100  16.100  1.00  0.00            
ATOM    111  H53 GCD     1      27.490  27.480  15.350  1.00  0.00            
ATOM    112  C33 GCD     1      27.840  29.240  17.160  1.00  0.00            
ATOM    113  H54 GCD     1      28.890  29.350  16.840  1.00  0.00            
ATOM    114  O27 GCD     1      27.060  29.930  16.190  1.00  0.00            
ATOM    115  H55 GCD     1      26.120  29.890  16.390  1.00  0.00            
ATOM    116  C34 GCD     1      27.640  29.940  18.470  1.00  0.00            
ATOM    117  H56 GCD     1      27.800  31.020  18.510  1.00  0.00            
ATOM    118  O28 GCD     1      28.430  29.330  19.490  1.00  0.00            
ATOM    119  C35 GCD     1      28.200  27.870  19.680  1.00  0.00            
ATOM    120  H57 GCD     1      27.120  27.720  19.840  1.00  0.00            
ATOM    121  C36 GCD     1      28.810  27.420  20.980  1.00  0.00            
ATOM    122  H58 GCD     1      29.900  27.500  20.920  1.00  0.00            
ATOM    123  H59 GCD     1      28.610  26.350  21.110  1.00  0.00            
ATOM    124  O29 GCD     1      28.230  28.140  22.090  1.00  0.00            
ATOM    125  H60 GCD     1      28.510  29.060  21.990  1.00  0.00            
ATOM    126  O30 GCD     1      26.280  29.760  18.880  1.00  0.00            
ATOM    127  C37 GCD     1      25.430  30.890  18.780  1.00  0.00            
ATOM    128  H61 GCD     1      25.810  31.750  18.210  1.00  0.00            
ATOM    129  C38 GCD     1      24.170  30.510  18.070  1.00  0.00            
ATOM    130  H62 GCD     1      23.750  29.700  18.690  1.00  0.00            
ATOM    131  O31 GCD     1      24.380  30.170  16.710  1.00  0.00            
ATOM    132  H63 GCD     1      23.560  30.060  16.200  1.00  0.00            
ATOM    133  C39 GCD     1      23.120  31.590  18.150  1.00  0.00            
ATOM    134  H64 GCD     1      23.440  32.470  17.590  1.00  0.00            
ATOM    135  O32 GCD     1      21.880  31.200  17.720  1.00  0.00            
ATOM    136  H65 GCD     1      21.310  31.000  18.480  1.00  0.00            
ATOM    137  C40 GCD     1      22.920  32.130  19.590  1.00  0.00            
ATOM    138  H66 GCD     1      22.400  33.090  19.590  1.00  0.00            
ATOM    139  O33 GCD     1      24.150  32.380  20.270  1.00  0.00            
ATOM    140  C41 GCD     1      25.160  31.350  20.220  1.00  0.00            
ATOM    141  H67 GCD     1      24.700  30.530  20.790  1.00  0.00            
ATOM    142  C42 GCD     1      26.350  31.790  21.030  1.00  0.00            
ATOM    143  H68 GCD     1      27.040  30.950  21.160  1.00  0.00            
ATOM    144  H69 GCD     1      25.920  32.160  21.970  1.00  0.00            
ATOM    145  O34 GCD     1      27.040  32.950  20.400  1.00  0.00            
ATOM    146  H70 GCD     1      26.480  33.710  20.600  1.00  0.00            
ATOM    147  O35 GCD     1      22.240  31.100  20.380  1.00  0.00            
ATOM    148  C43 GCD     1      21.250  31.640  21.270  1.00  0.00            
ATOM    149  H71 GCD     1      21.230  32.740  21.310  1.00  0.00            
ATOM    150  C44 GCD     1      19.860  31.260  20.820  1.00  0.00            
ATOM    151  H72 GCD     1      19.780  30.170  20.720  1.00  0.00            
ATOM    152  O36 GCD     1      19.610  31.730  19.500  1.00  0.00            
ATOM    153  H73 GCD     1      18.730  31.520  19.190  1.00  0.00            
ATOM    154  C45 GCD     1      18.770  31.600  21.850  1.00  0.00            
ATOM    155  H74 GCD     1      18.670  32.690  21.800  1.00  0.00            
ATOM    156  O37 GCD     1      17.500  31.140  21.490  1.00  0.00            
ATOM    157  H75 GCD     1      17.050  31.880  21.080  1.00  0.00            
ATOM    158  C46 GCD     1      19.230  31.230  23.250  1.00  0.00            
ATOM    159  H76 GCD     1      18.600  31.590  24.070  1.00  0.00            
ATOM    160  O38 GCD     1      19.370  29.780  23.360  1.00  0.00            
ATOM    161  O39 GCD     1      20.520  31.750  23.480  1.00  0.00            
ATOM    162  C47 GCD     1      21.600  31.220  22.670  1.00  0.00            
ATOM    163  H77 GCD     1      21.580  30.130  22.700  1.00  0.00            
ATOM    164  C48 GCD     1      22.820  31.940  23.270  1.00  0.00            
ATOM    165  H78 GCD     1      22.880  33.010  23.060  1.00  0.00            
ATOM    166  H79 GCD     1      23.730  31.580  22.780  1.00  0.00            
ATOM    167  O40 GCD     1      23.030  31.770  24.670  1.00  0.00            
ATOM    168  H80 GCD     1      22.290  32.230  25.090  1.00  0.00            
ATOM    169  C1  DP7     2      17.640  27.950  20.320  1.00  0.00            
ATOM    170  N1  DP7     2      18.790  27.000  20.130  1.00  0.00            
ATOM    171  C2  DP7     2      19.380  27.100  18.780  1.00  0.00            
ATOM    172  C3  DP7     2      20.540  26.130  18.560  1.00  0.00            
ATOM    173  N2  DP7     2      21.470  26.030  19.810  1.00  0.00            
ATOM    174  C4  DP7     2      22.580  24.960  19.390  1.00  0.00            
ATOM    175  C5  DP7     2      23.170  25.090  17.980  1.00  0.00            
ATOM    176  C6  DP7     2      23.350  26.350  17.330  1.00  0.00            
ATOM    177  C7  DP7     2      24.260  26.370  16.220  1.00  0.00            
ATOM    178  C8  DP7     2      24.620  25.180  15.630  1.00  0.00            
ATOM    179  C9  DP7     2      24.520  23.960  16.330  1.00  0.00            
ATOM    180  C10 DP7     2      23.800  23.940  17.510  1.00  0.00            
ATOM    181  C11 DP7     2      23.700  24.810  20.410  1.00  0.00            
ATOM    182  C12 DP7     2      24.710  25.740  20.560  1.00  0.00            
ATOM    183  C13 DP7     2      25.550  25.770  21.640  1.00  0.00            
ATOM    184  C14 DP7     2      25.520  24.670  22.420  1.00  0.00            
ATOM    185  C15 DP7     2      24.540  23.690  22.340  1.00  0.00            
ATOM    186  C16 DP7     2      23.650  23.770  21.280  1.00  0.00            
ATOM    187  C17 DP7     2      20.620  25.700  21.030  1.00  0.00            
ATOM    188  C18 DP7     2      19.680  26.930  21.360  1.00  0.00            
ATOM    189  H1  DP7     2      17.070  28.030  19.390  1.00  0.00            
ATOM    190  H2  DP7     2      16.950  27.680  21.130  1.00  0.00            
ATOM    191  H3  DP7     2      17.990  28.960  20.560  1.00  0.00            
ATOM    192  H4  DP7     2      19.730  28.130  18.640  1.00  0.00            
ATOM    193  H5  DP7     2      18.640  26.840  18.010  1.00  0.00            
ATOM    194  H6  DP7     2      21.130  26.380  17.670  1.00  0.00            
ATOM    195  H7  DP7     2      20.200  25.090  18.510  1.00  0.00            
ATOM    196  H8  DP7     2      21.830  26.970  20.040  1.00  0.00            
ATOM    197  H9  DP7     2      22.120  23.970  19.440  1.00  0.00            
ATOM    198  H10 DP7     2      23.020  27.270  17.800  1.00  0.00            
ATOM    199  H11 DP7     2      24.570  27.330  15.840  1.00  0.00            
ATOM    200  H12 DP7     2      25.150  25.120  14.680  1.00  0.00            
ATOM    201  H13 DP7     2      24.960  23.050  15.940  1.00  0.00            
ATOM    202  H14 DP7     2      23.760  23.030  18.100  1.00  0.00            
ATOM    203  H15 DP7     2      24.640  26.680  20.010  1.00  0.00            
ATOM    204  H16 DP7     2      26.120  26.650  21.930  1.00  0.00            
ATOM    205  H17 DP7     2      26.320  24.610  23.150  1.00  0.00            
ATOM    206  H18 DP7     2      24.460  22.890  23.080  1.00  0.00            
ATOM    207  H19 DP7     2      22.880  23.010  21.200  1.00  0.00            
ATOM    208  H20 DP7     2      21.260  25.510  21.900  1.00  0.00            
ATOM    209  H21 DP7     2      19.960  24.840  20.910  1.00  0.00            
ATOM    210  H22 DP7     2      19.040  26.770  22.240  1.00  0.00            
ATOM    211  H23 DP7     2      20.310  27.830  21.380  1.00  0.00            
TER
ENDMDL
MODEL        1
ATOM      1  H1  GCD     1      17.900  21.690  25.730  1.00  0.00            
ATOM      2  O1  GCD     1      18.250  22.450  26.200  1.00  0.00            
ATOM      3  C1  GCD     1      19.590  22.520  25.760  1.00  0.00            
ATOM      4  H2  GCD     1      20.090  23.320  26.310  1.00  0.00            
ATOM      5  H3  GCD     1      20.160  21.600  25.970  1.00  0.00            
ATOM      6  C2  GCD     1      19.750  22.710  24.250  1.00  0.00            
ATOM      7  H4  GCD     1      20.820  22.940  24.090  1.00  0.00            
ATOM      8  C3  GCD     1      19.110  23.980  23.740  1.00  0.00            
ATOM      9  H5  GCD     1      18.010  23.930  23.820  1.00  0.00            
ATOM     10  C4  GCD     1      19.560  24.120  22.290  1.00  0.00            
ATOM     11  H6  GCD     1      20.630  24.350  22.230  1.00  0.00            
ATOM     12  O2  GCD     1      18.950  25.260  21.770  1.00  0.00            
ATOM     13  H7  GCD     1      18.990  25.920  22.470  1.00  0.00            
ATOM     14  C5  GCD     1      19.210  22.910  21.490  1.00  0.00            
ATOM     15  H8  GCD     1      18.110  22.880  21.470  1.00  0.00            
ATOM     16  O3  GCD     1      19.680  23.070  20.130  1.00  0.00            
ATOM     17  H9  GCD     1      20.580  22.710  20.050  1.00  0.00            
ATOM     18  C6  GCD     1      19.610  21.640  22.100  1.00  0.00            
ATOM     19  O4  GCD     1      19.280  21.590  23.420  1.00  0.00            
ATOM     20  H10 GCD     1      19.100  20.800  21.630  1.00  0.00            
ATOM     21  O5  GCD     1      21.040  21.530  21.860  1.00  0.00            
ATOM     22  C7  GCD     1      21.500  20.130  21.680  1.00  0.00            
ATOM     23  H11 GCD     1      20.730  19.410  22.000  1.00  0.00            
ATOM     24  C8  GCD     1      21.850  19.850  20.210  1.00  0.00            
ATOM     25  H12 GCD     1      22.420  20.730  19.900  1.00  0.00            
ATOM     26  O6  GCD     1      20.590  19.840  19.470  1.00  0.00            
ATOM     27  H13 GCD     1      20.720  19.630  18.540  1.00  0.00            
ATOM     28  C9  GCD     1      22.620  18.570  19.920  1.00  0.00            
ATOM     29  H14 GCD     1      21.940  17.720  20.060  1.00  0.00            
ATOM     30  O7  GCD     1      23.040  18.430  18.530  1.00  0.00            
ATOM     31  H15 GCD     1      22.280  18.380  17.930  1.00  0.00            
ATOM     32  C10 GCD     1      23.770  18.490  20.920  1.00  0.00            
ATOM     33  H16 GCD     1      24.330  17.560  20.820  1.00  0.00            
ATOM     34  O8  GCD     1      23.250  18.510  22.220  1.00  0.00            
ATOM     35  C11 GCD     1      22.670  19.780  22.580  1.00  0.00            
ATOM     36  H17 GCD     1      23.410  20.580  22.500  1.00  0.00            
ATOM     37  C12 GCD     1      22.180  19.820  23.990  1.00  0.00            
ATOM     38  H18 GCD     1      21.550  18.930  24.130  1.00  0.00            
ATOM     39  H19 GCD     1      21.630  20.760  24.150  1.00  0.00            
ATOM     40  O9  GCD     1      23.260  19.690  24.910  1.00  0.00            
ATOM     41  H20 GCD     1      23.810  18.920  24.730  1.00  0.00            
ATOM     42  O10 GCD     1      24.660  19.600  20.830  1.00  0.00            
ATOM     43  C13 GCD     1      25.770  19.510  19.940  1.00  0.00            
ATOM     44  H21 GCD     1      25.820  18.570  19.390  1.00  0.00            
ATOM     45  C14 GCD     1      25.790  20.700  19.010  1.00  0.00            
ATOM     46  H22 GCD     1      26.050  21.630  19.540  1.00  0.00            
ATOM     47  O11 GCD     1      24.560  20.760  18.290  1.00  0.00            
ATOM     48  H23 GCD     1      24.260  19.840  18.250  1.00  0.00            
ATOM     49  C15 GCD     1      27.000  20.570  18.110  1.00  0.00            
ATOM     50  H24 GCD     1      26.880  19.610  17.590  1.00  0.00            
ATOM     51  O12 GCD     1      27.080  21.620  17.190  1.00  0.00            
ATOM     52  H25 GCD     1      27.410  22.380  17.680  1.00  0.00            
ATOM     53  C16 GCD     1      28.220  20.500  18.990  1.00  0.00            
ATOM     54  H26 GCD     1      29.170  20.430  18.460  1.00  0.00            
ATOM     55  O13 GCD     1      28.180  19.430  19.920  1.00  0.00            
ATOM     56  C17 GCD     1      27.050  19.470  20.780  1.00  0.00            
ATOM     57  H27 GCD     1      27.080  20.370  21.410  1.00  0.00            
ATOM     58  C18 GCD     1      27.000  18.270  21.700  1.00  0.00            
ATOM     59  H28 GCD     1      26.590  17.360  21.250  1.00  0.00            
ATOM     60  H29 GCD     1      26.350  18.470  22.570  1.00  0.00            
ATOM     61  O14 GCD     1      28.310  18.020  22.250  1.00  0.00            
ATOM     62  H30 GCD     1      28.900  18.140  21.500  1.00  0.00            
ATOM     63  O15 GCD     1      28.360  21.760  19.720  1.00  0.00            
ATOM     64  C19 GCD     1      29.720  22.110  19.900  1.00  0.00            
ATOM     65  H31 GCD     1      30.410  21.340  19.520  1.00  0.00            
ATOM     66  C20 GCD     1      29.910  23.460  19.190  1.00  0.00            
ATOM     67  H32 GCD     1      29.150  24.170  19.560  1.00  0.00            
ATOM     68  O16 GCD     1      29.850  23.200  17.750  1.00  0.00            
ATOM     69  H33 GCD     1      29.990  24.030  17.290  1.00  0.00            
ATOM     70  C21 GCD     1      31.240  24.120  19.470  1.00  0.00            
ATOM     71  H34 GCD     1      32.020  23.480  19.040  1.00  0.00            
ATOM     72  O17 GCD     1      31.310  25.450  18.930  1.00  0.00            
ATOM     73  H35 GCD     1      31.420  25.370  17.980  1.00  0.00            
ATOM     74  C22 GCD     1      31.400  24.280  20.990  1.00  0.00            
ATOM     75  H36 GCD     1      32.450  24.590  21.080  1.00  0.00            
ATOM     76  O18 GCD     1      31.270  22.970  21.580  1.00  0.00            
ATOM     77  C23 GCD     1      30.030  22.310  21.410  1.00  0.00            
ATOM     78  H37 GCD     1      29.310  23.000  21.850  1.00  0.00            
ATOM     79  C24 GCD     1      30.010  21.020  22.180  1.00  0.00            
ATOM     80  H38 GCD     1      29.040  20.530  22.100  1.00  0.00            
ATOM     81  H39 GCD     1      30.120  21.440  23.190  1.00  0.00            
ATOM     82  O19 GCD     1      31.010  20.100  21.900  1.00  0.00            
ATOM     83  H40 GCD     1      31.810  20.640  21.820  1.00  0.00            
ATOM     84  O20 GCD     1      30.510  25.220  21.560  1.00  0.00            
ATOM     85  C25 GCD     1      31.050  26.240  22.370  1.00  0.00            
ATOM     86  H41 GCD     1      32.140  26.260  22.490  1.00  0.00            
ATOM     87  C26 GCD     1      30.610  27.570  21.780  1.00  0.00            
ATOM     88  H42 GCD     1      29.510  27.540  21.700  1.00  0.00            
ATOM     89  O21 GCD     1      31.160  27.730  20.480  1.00  0.00            
ATOM     90  H43 GCD     1      30.900  26.960  19.960  1.00  0.00            
ATOM     91  C27 GCD     1      30.960  28.760  22.710  1.00  0.00            
ATOM     92  H44 GCD     1      32.050  28.790  22.830  1.00  0.00            
ATOM     93  O22 GCD     1      30.450  30.010  22.150  1.00  0.00            
ATOM     94  H45 GCD     1      29.520  29.820  21.990  1.00  0.00            
ATOM     95  C28 GCD     1      30.370  28.440  24.060  1.00  0.00            
ATOM     96  H46 GCD     1      30.810  29.140  24.780  1.00  0.00            
ATOM     97  O23 GCD     1      30.820  27.200  24.510  1.00  0.00            
ATOM     98  C29 GCD     1      30.430  26.060  23.740  1.00  0.00            
ATOM     99  H47 GCD     1      29.340  26.050  23.590  1.00  0.00            
ATOM    100  C30 GCD     1      30.710  24.810  24.530  1.00  0.00            
ATOM    101  H48 GCD     1      30.250  23.930  24.070  1.00  0.00            
ATOM    102  H49 GCD     1      30.310  24.880  25.550  1.00  0.00            
ATOM    103  O24 GCD     1      32.090  24.610  24.890  1.00  0.00            
ATOM    104  H50 GCD     1      32.220  24.810  25.820  1.00  0.00            
ATOM    105  O25 GCD     1      28.900  28.540  24.100  1.00  0.00            
ATOM    106  C31 GCD     1      28.330  29.860  24.160  1.00  0.00            
ATOM    107  H51 GCD     1      29.060  30.670  24.010  1.00  0.00            
ATOM    108  C32 GCD     1      27.230  29.870  23.130  1.00  0.00            
ATOM    109  H52 GCD     1      26.540  29.030  23.290  1.00  0.00            
ATOM    110  O26 GCD     1      27.750  29.680  21.810  1.00  0.00            
ATOM    111  H53 GCD     1      27.220  30.000  21.080  1.00  0.00            
ATOM    112  C33 GCD     1      26.590  31.300  23.190  1.00  0.00            
ATOM    113  H54 GCD     1      27.290  32.130  23.040  1.00  0.00            
ATOM    114  O27 GCD     1      25.600  31.550  22.210  1.00  0.00            
ATOM    115  H55 GCD     1      24.710  31.550  22.590  1.00  0.00            
ATOM    116  C34 GCD     1      26.060  31.570  24.620  1.00  0.00            
ATOM    117  H56 GCD     1      25.800  32.630  24.560  1.00  0.00            
ATOM    118  O28 GCD     1      27.170  31.410  25.510  1.00  0.00            
ATOM    119  C35 GCD     1      27.730  30.090  25.540  1.00  0.00            
ATOM    120  H57 GCD     1      26.910  29.390  25.780  1.00  0.00            
ATOM    121  C36 GCD     1      28.740  29.900  26.730  1.00  0.00            
ATOM    122  H58 GCD     1      29.040  28.850  26.830  1.00  0.00            
ATOM    123  H59 GCD     1      28.200  30.170  27.650  1.00  0.00            
ATOM    124  O29 GCD     1      29.920  30.670  26.570  1.00  0.00            
ATOM    125  H60 GCD     1      30.490  30.310  27.260  1.00  0.00            
ATOM    126  O30 GCD     1      24.990  30.710  24.920  1.00  0.00            
ATOM    127  C37 GCD     1      23.800  31.280  25.430  1.00  0.00            
ATOM    128  H61 GCD     1      23.910  32.330  25.720  1.00  0.00            
ATOM    129  C38 GCD     1      22.720  31.210  24.380  1.00  0.00            
ATOM    130  H62 GCD     1      22.720  30.180  23.980  1.00  0.00            
ATOM    131  O31 GCD     1      23.010  32.280  23.430  1.00  0.00            
ATOM    132  H63 GCD     1      22.820  33.080  23.930  1.00  0.00            
ATOM    133  C39 GCD     1      21.330  31.460  25.030  1.00  0.00            
ATOM    134  H64 GCD     1      21.210  32.490  25.380  1.00  0.00            
ATOM    135  O32 GCD     1      20.290  31.250  24.060  1.00  0.00            
ATOM    136  H65 GCD     1      19.880  30.390  24.200  1.00  0.00            
ATOM    137  C40 GCD     1      21.140  30.410  26.140  1.00  0.00            
ATOM    138  H66 GCD     1      20.200  30.620  26.660  1.00  0.00            
ATOM    139  O33 GCD     1      22.100  30.500  27.100  1.00  0.00            
ATOM    140  C41 GCD     1      23.430  30.330  26.620  1.00  0.00            
ATOM    141  H67 GCD     1      23.530  29.290  26.280  1.00  0.00            
ATOM    142  C42 GCD     1      24.440  30.360  27.750  1.00  0.00            
ATOM    143  H68 GCD     1      24.440  31.280  28.350  1.00  0.00            
ATOM    144  H69 GCD     1      25.450  30.170  27.350  1.00  0.00            
ATOM    145  O34 GCD     1      24.270  29.320  28.680  1.00  0.00            
ATOM    146  H70 GCD     1      23.350  29.470  28.910  1.00  0.00            
ATOM    147  O35 GCD     1      21.260  29.080  25.530  1.00  0.00            
ATOM    148  C43 GCD     1      20.160  28.240  25.830  1.00  0.00            
ATOM    149  H71 GCD     1      19.490  28.810  26.490  1.00  0.00            
ATOM    150  C44 GCD     1      19.290  28.000  24.560  1.00  0.00            
ATOM    151  H72 GCD     1      19.990  27.570  23.820  1.00  0.00            
ATOM    152  O36 GCD     1      18.690  29.190  24.000  1.00  0.00            
ATOM    153  H73 GCD     1      18.070  28.910  23.320  1.00  0.00            
ATOM    154  C45 GCD     1      18.190  27.030  24.930  1.00  0.00            
ATOM    155  H74 GCD     1      17.570  27.530  25.680  1.00  0.00            
ATOM    156  O37 GCD     1      17.370  26.750  23.820  1.00  0.00            
ATOM    157  H75 GCD     1      16.780  26.020  24.020  1.00  0.00            
ATOM    158  C46 GCD     1      18.780  25.740  25.460  1.00  0.00            
ATOM    159  H76 GCD     1      18.010  25.090  25.880  1.00  0.00            
ATOM    160  O38 GCD     1      19.570  25.090  24.450  1.00  0.00            
ATOM    161  O39 GCD     1      19.550  26.000  26.600  1.00  0.00            
ATOM    162  C47 GCD     1      20.630  26.940  26.470  1.00  0.00            
ATOM    163  H77 GCD     1      21.330  26.360  25.860  1.00  0.00            
ATOM    164  C48 GCD     1      21.170  27.130  27.890  1.00  0.00            
ATOM    165  H78 GCD     1      20.370  27.420  28.580  1.00  0.00            
ATOM    166  H79 GCD     1      21.850  27.990  27.950  1.00  0.00            
ATOM    167  O40 GCD     1      21.950  26.030  28.360  1.00  0.00            
ATOM    168  H80 GCD     1      21.350  25.610  28.990  1.00  0.00            
ATOM    169  C1  DP7     2      21.720  29.180  21.690  1.00  0.00            
ATOM    170  N1  DP7     2      22.610  28.080  21.390  1.00  0.00            
ATOM    171  C2  DP7     2      23.750  27.830  22.320  1.00  0.00            
ATOM    172  C3  DP7     2      24.780  26.950  21.680  1.00  0.00            
ATOM    173  N2  DP7     2      24.160  25.580  21.450  1.00  0.00            
ATOM    174  C4  DP7     2      25.180  24.630  21.000  1.00  0.00            
ATOM    175  C5  DP7     2      26.170  25.080  19.920  1.00  0.00            
ATOM    176  C6  DP7     2      27.130  26.150  20.120  1.00  0.00            
ATOM    177  C7  DP7     2      27.930  26.620  19.090  1.00  0.00            
ATOM    178  C8  DP7     2      27.810  26.020  17.840  1.00  0.00            
ATOM    179  C9  DP7     2      26.800  25.050  17.640  1.00  0.00            
ATOM    180  C10 DP7     2      26.010  24.600  18.660  1.00  0.00            
ATOM    181  C11 DP7     2      25.830  23.940  22.170  1.00  0.00            
ATOM    182  C12 DP7     2      26.820  24.500  23.030  1.00  0.00            
ATOM    183  C13 DP7     2      27.130  23.840  24.230  1.00  0.00            
ATOM    184  C14 DP7     2      26.590  22.560  24.500  1.00  0.00            
ATOM    185  C15 DP7     2      25.680  21.950  23.580  1.00  0.00            
ATOM    186  C16 DP7     2      25.330  22.640  22.430  1.00  0.00            
ATOM    187  C17 DP7     2      22.970  25.790  20.500  1.00  0.00            
ATOM    188  C18 DP7     2      21.940  26.760  21.160  1.00  0.00            
ATOM    189  H1  DP7     2      20.970  29.290  20.910  1.00  0.00            
ATOM    190  H2  DP7     2      21.190  29.020  22.640  1.00  0.00            
ATOM    191  H3  DP7     2      22.320  30.100  21.720  1.00  0.00            
ATOM    192  H4  DP7     2      23.380  27.430  23.260  1.00  0.00            
ATOM    193  H5  DP7     2      24.330  28.760  22.450  1.00  0.00            
ATOM    194  H6  DP7     2      25.650  26.700  22.280  1.00  0.00            
ATOM    195  H7  DP7     2      25.080  27.400  20.730  1.00  0.00            
ATOM    196  H8  DP7     2      23.800  25.300  22.380  1.00  0.00            
ATOM    197  H9  DP7     2      24.670  23.730  20.660  1.00  0.00            
ATOM    198  H10 DP7     2      27.280  26.670  21.060  1.00  0.00            
ATOM    199  H11 DP7     2      28.540  27.520  19.150  1.00  0.00            
ATOM    200  H12 DP7     2      28.300  26.350  16.930  1.00  0.00            
ATOM    201  H13 DP7     2      26.710  24.690  16.620  1.00  0.00            
ATOM    202  H14 DP7     2      25.130  23.980  18.490  1.00  0.00            
ATOM    203  H15 DP7     2      27.160  25.500  22.820  1.00  0.00            
ATOM    204  H16 DP7     2      27.840  24.220  24.960  1.00  0.00            
ATOM    205  H17 DP7     2      26.990  22.020  25.360  1.00  0.00            
ATOM    206  H18 DP7     2      25.350  20.940  23.800  1.00  0.00            
ATOM    207  H19 DP7     2      24.580  22.210  21.780  1.00  0.00            
ATOM    208  H20 DP7     2      22.460  24.840  20.340  1.00  0.00            
ATOM    209  H21 DP7     2      23.200  26.190  19.520  1.00  0.00            
ATOM    210  H22 DP7     2      20.990  26.800  20.620  1.00  0.00            
ATOM    211  H23 DP7     2      21.640  26.390  22.150  1.00  0.00            
TER
ENDMDL
MODEL        1
ATOM      1  H1  GCD     1      25.070  22.220  22.110  1.00  0.00            
ATOM      2  O1  GCD     1      24.900  23.050  22.570  1.00  0.00            
ATOM      3  C1  GCD     1      23.480  23.000  22.630  1.00  0.00            
ATOM      4  H2  GCD     1      23.100  22.110  23.150  1.00  0.00            
ATOM      5  H3  GCD     1      23.060  23.920  23.060  1.00  0.00            
ATOM      6  C2  GCD     1      22.930  23.070  21.190  1.00  0.00            
ATOM      7  H4  GCD     1      23.190  24.070  20.840  1.00  0.00            
ATOM      8  C3  GCD     1      21.420  22.780  21.000  1.00  0.00            
ATOM      9  H5  GCD     1      21.160  21.820  21.450  1.00  0.00            
ATOM     10  C4  GCD     1      21.060  22.810  19.490  1.00  0.00            
ATOM     11  H6  GCD     1      21.310  23.840  19.220  1.00  0.00            
ATOM     12  O2  GCD     1      19.690  22.690  19.270  1.00  0.00            
ATOM     13  H7  GCD     1      19.450  22.520  18.360  1.00  0.00            
ATOM     14  C5  GCD     1      21.920  21.830  18.760  1.00  0.00            
ATOM     15  H8  GCD     1      21.570  20.800  18.950  1.00  0.00            
ATOM     16  O3  GCD     1      21.660  22.060  17.320  1.00  0.00            
ATOM     17  H9  GCD     1      21.920  22.920  16.990  1.00  0.00            
ATOM     18  C6  GCD     1      23.430  22.040  19.100  1.00  0.00            
ATOM     19  O4  GCD     1      23.600  21.980  20.520  1.00  0.00            
ATOM     20  H10 GCD     1      24.070  21.290  18.630  1.00  0.00            
ATOM     21  O5  GCD     1      23.890  23.300  18.720  1.00  0.00            
ATOM     22  C7  GCD     1      24.990  23.320  17.830  1.00  0.00            
ATOM     23  H11 GCD     1      25.600  22.430  17.640  1.00  0.00            
ATOM     24  C8  GCD     1      24.570  23.790  16.430  1.00  0.00            
ATOM     25  H12 GCD     1      24.010  24.730  16.450  1.00  0.00            
ATOM     26  O6  GCD     1      23.790  22.820  15.750  1.00  0.00            
ATOM     27  H13 GCD     1      23.630  23.240  14.900  1.00  0.00            
ATOM     28  C9  GCD     1      25.750  24.070  15.490  1.00  0.00            
ATOM     29  H14 GCD     1      26.410  23.200  15.430  1.00  0.00            
ATOM     30  O7  GCD     1      25.520  24.320  14.090  1.00  0.00            
ATOM     31  H15 GCD     1      25.320  25.260  14.020  1.00  0.00            
ATOM     32  C10 GCD     1      26.620  25.130  16.130  1.00  0.00            
ATOM     33  H16 GCD     1      27.580  25.070  15.610  1.00  0.00            
ATOM     34  O8  GCD     1      26.960  24.680  17.450  1.00  0.00            
ATOM     35  C11 GCD     1      25.920  24.430  18.340  1.00  0.00            
ATOM     36  H17 GCD     1      25.310  25.320  18.510  1.00  0.00            
ATOM     37  C12 GCD     1      26.450  24.050  19.700  1.00  0.00            
ATOM     38  H18 GCD     1      27.020  23.130  19.570  1.00  0.00            
ATOM     39  H19 GCD     1      25.610  23.860  20.380  1.00  0.00            
ATOM     40  O9  GCD     1      27.320  25.080  20.240  1.00  0.00            
ATOM     41  H20 GCD     1      28.250  24.830  20.090  1.00  0.00            
ATOM     42  O10 GCD     1      26.060  26.410  16.130  1.00  0.00            
ATOM     43  C13 GCD     1      26.750  27.410  15.470  1.00  0.00            
ATOM     44  H21 GCD     1      27.700  27.050  15.040  1.00  0.00            
ATOM     45  C14 GCD     1      25.780  27.960  14.440  1.00  0.00            
ATOM     46  H22 GCD     1      24.920  28.340  15.010  1.00  0.00            
ATOM     47  O11 GCD     1      25.440  27.020  13.470  1.00  0.00            
ATOM     48  H23 GCD     1      25.020  27.560  12.800  1.00  0.00            
ATOM     49  C15 GCD     1      26.390  29.220  13.850  1.00  0.00            
ATOM     50  H24 GCD     1      27.290  28.870  13.320  1.00  0.00            
ATOM     51  O12 GCD     1      25.650  29.890  12.840  1.00  0.00            
ATOM     52  H25 GCD     1      25.550  30.810  13.100  1.00  0.00            
ATOM     53  C16 GCD     1      26.860  30.160  14.900  1.00  0.00            
ATOM     54  H26 GCD     1      27.550  30.870  14.430  1.00  0.00            
ATOM     55  O13 GCD     1      27.690  29.520  15.870  1.00  0.00            
ATOM     56  C17 GCD     1      27.120  28.460  16.580  1.00  0.00            
ATOM     57  H27 GCD     1      26.170  28.750  17.040  1.00  0.00            
ATOM     58  C18 GCD     1      28.100  27.920  17.640  1.00  0.00            
ATOM     59  H28 GCD     1      29.070  27.780  17.150  1.00  0.00            
ATOM     60  H29 GCD     1      27.630  27.030  18.070  1.00  0.00            
ATOM     61  O14 GCD     1      28.300  28.810  18.760  1.00  0.00            
ATOM     62  H30 GCD     1      28.840  29.540  18.440  1.00  0.00            
ATOM     63  O15 GCD     1      25.750  30.800  15.430  1.00  0.00            
ATOM     64  C19 GCD     1      25.760  32.150  15.660  1.00  0.00            
ATOM     65  H31 GCD     1      26.780  32.550  15.570  1.00  0.00            
ATOM     66  C20 GCD     1      24.810  32.850  14.650  1.00  0.00            
ATOM     67  H32 GCD     1      23.760  32.520  14.750  1.00  0.00            
ATOM     68  O16 GCD     1      25.210  32.730  13.310  1.00  0.00            
ATOM     69  H33 GCD     1      24.490  32.910  12.690  1.00  0.00            
ATOM     70  C21 GCD     1      24.720  34.340  14.990  1.00  0.00            
ATOM     71  H34 GCD     1      25.720  34.760  14.800  1.00  0.00            
ATOM     72  O17 GCD     1      23.810  35.040  14.120  1.00  0.00            
ATOM     73  H35 GCD     1      22.910  34.750  14.330  1.00  0.00            
ATOM     74  C22 GCD     1      24.250  34.570  16.460  1.00  0.00            
ATOM     75  H36 GCD     1      24.360  35.630  16.680  1.00  0.00            
ATOM     76  O18 GCD     1      25.240  33.870  17.290  1.00  0.00            
ATOM     77  C23 GCD     1      25.290  32.430  17.090  1.00  0.00            
ATOM     78  H37 GCD     1      24.320  31.960  17.330  1.00  0.00            
ATOM     79  C24 GCD     1      26.230  31.980  18.140  1.00  0.00            
ATOM     80  H38 GCD     1      27.160  32.560  18.120  1.00  0.00            
ATOM     81  H39 GCD     1      26.570  30.960  17.910  1.00  0.00            
ATOM     82  O19 GCD     1      25.730  31.870  19.500  1.00  0.00            
ATOM     83  H40 GCD     1      25.110  31.130  19.570  1.00  0.00            
ATOM     84  O20 GCD     1      22.950  34.050  16.690  1.00  0.00            
ATOM     85  C25 GCD     1      21.840  34.960  16.690  1.00  0.00            
ATOM     86  H41 GCD     1      22.030  35.890  16.130  1.00  0.00            
ATOM     87  C26 GCD     1      20.760  34.260  15.860  1.00  0.00            
ATOM     88  H42 GCD     1      20.620  33.280  16.340  1.00  0.00            
ATOM     89  O21 GCD     1      21.150  34.190  14.510  1.00  0.00            
ATOM     90  H43 GCD     1      20.440  33.750  14.030  1.00  0.00            
ATOM     91  C27 GCD     1      19.400  35.050  16.000  1.00  0.00            
ATOM     92  H44 GCD     1      19.530  36.050  15.570  1.00  0.00            
ATOM     93  O22 GCD     1      18.420  34.260  15.290  1.00  0.00            
ATOM     94  H45 GCD     1      18.640  34.330  14.350  1.00  0.00            
ATOM     95  C28 GCD     1      19.110  35.200  17.430  1.00  0.00            
ATOM     96  H46 GCD     1      18.320  35.950  17.520  1.00  0.00            
ATOM     97  O23 GCD     1      20.090  35.960  17.930  1.00  0.00            
ATOM     98  C29 GCD     1      21.360  35.300  18.050  1.00  0.00            
ATOM     99  H47 GCD     1      21.220  34.310  18.500  1.00  0.00            
ATOM    100  C30 GCD     1      22.360  36.170  18.930  1.00  0.00            
ATOM    101  H48 GCD     1      22.470  37.210  18.600  1.00  0.00            
ATOM    102  H49 GCD     1      23.350  35.700  19.010  1.00  0.00            
ATOM    103  O24 GCD     1      21.810  36.270  20.250  1.00  0.00            
ATOM    104  H50 GCD     1      21.330  37.100  20.140  1.00  0.00            
ATOM    105  O25 GCD     1      18.860  34.010  18.090  1.00  0.00            
ATOM    106  C31 GCD     1      17.470  33.800  18.450  1.00  0.00            
ATOM    107  H51 GCD     1      16.760  34.540  18.050  1.00  0.00            
ATOM    108  C32 GCD     1      17.110  32.450  17.880  1.00  0.00            
ATOM    109  H52 GCD     1      17.970  31.840  18.150  1.00  0.00            
ATOM    110  O26 GCD     1      16.960  32.510  16.480  1.00  0.00            
ATOM    111  H53 GCD     1      17.630  33.090  16.110  1.00  0.00            
ATOM    112  C33 GCD     1      15.820  31.870  18.520  1.00  0.00            
ATOM    113  H54 GCD     1      15.000  32.590  18.410  1.00  0.00            
ATOM    114  O27 GCD     1      15.470  30.540  17.960  1.00  0.00            
ATOM    115  H55 GCD     1      16.070  30.530  17.210  1.00  0.00            
ATOM    116  C34 GCD     1      16.020  31.870  20.000  1.00  0.00            
ATOM    117  H56 GCD     1      15.070  31.680  20.510  1.00  0.00            
ATOM    118  O28 GCD     1      16.480  33.170  20.550  1.00  0.00            
ATOM    119  C35 GCD     1      17.620  33.750  19.970  1.00  0.00            
ATOM    120  H57 GCD     1      18.360  32.990  20.250  1.00  0.00            
ATOM    121  C36 GCD     1      17.930  35.100  20.640  1.00  0.00            
ATOM    122  H58 GCD     1      17.050  35.760  20.680  1.00  0.00            
ATOM    123  H59 GCD     1      18.650  35.680  20.040  1.00  0.00            
ATOM    124  O29 GCD     1      18.470  35.040  21.940  1.00  0.00            
ATOM    125  H60 GCD     1      19.160  34.370  21.980  1.00  0.00            
ATOM    126  O30 GCD     1      16.880  30.820  20.370  1.00  0.00            
ATOM    127  C37 GCD     1      16.380  29.960  21.410  1.00  0.00            
ATOM    128  H61 GCD     1      15.560  30.510  21.900  1.00  0.00            
ATOM    129  C38 GCD     1      15.730  28.670  20.950  1.00  0.00            
ATOM    130  H62 GCD     1      16.460  28.110  20.360  1.00  0.00            
ATOM    131  O31 GCD     1      14.560  28.870  20.200  1.00  0.00            
ATOM    132  H63 GCD     1      14.950  29.050  19.340  1.00  0.00            
ATOM    133  C39 GCD     1      15.430  27.870  22.200  1.00  0.00            
ATOM    134  H64 GCD     1      14.700  28.370  22.850  1.00  0.00            
ATOM    135  O32 GCD     1      14.830  26.650  21.870  1.00  0.00            
ATOM    136  H65 GCD     1      13.880  26.780  21.790  1.00  0.00            
ATOM    137  C40 GCD     1      16.630  27.610  23.080  1.00  0.00            
ATOM    138  H66 GCD     1      16.340  27.130  24.020  1.00  0.00            
ATOM    139  O33 GCD     1      17.130  28.920  23.440  1.00  0.00            
ATOM    140  C41 GCD     1      17.560  29.730  22.380  1.00  0.00            
ATOM    141  H67 GCD     1      18.400  29.190  21.930  1.00  0.00            
ATOM    142  C42 GCD     1      18.010  31.080  22.950  1.00  0.00            
ATOM    143  H68 GCD     1      18.290  31.810  22.180  1.00  0.00            
ATOM    144  H69 GCD     1      18.880  30.860  23.580  1.00  0.00            
ATOM    145  O34 GCD     1      16.960  31.640  23.760  1.00  0.00            
ATOM    146  H70 GCD     1      16.460  30.890  24.100  1.00  0.00            
ATOM    147  O35 GCD     1      17.580  26.820  22.400  1.00  0.00            
ATOM    148  C43 GCD     1      17.980  25.620  23.080  1.00  0.00            
ATOM    149  H71 GCD     1      17.470  25.350  24.020  1.00  0.00            
ATOM    150  C44 GCD     1      17.860  24.590  21.970  1.00  0.00            
ATOM    151  H72 GCD     1      18.310  24.940  21.030  1.00  0.00            
ATOM    152  O36 GCD     1      16.460  24.350  21.720  1.00  0.00            
ATOM    153  H73 GCD     1      16.050  25.210  21.590  1.00  0.00            
ATOM    154  C45 GCD     1      18.530  23.290  22.400  1.00  0.00            
ATOM    155  H74 GCD     1      17.970  22.980  23.290  1.00  0.00            
ATOM    156  O37 GCD     1      18.350  22.220  21.460  1.00  0.00            
ATOM    157  H75 GCD     1      18.900  22.400  20.690  1.00  0.00            
ATOM    158  C46 GCD     1      20.040  23.540  22.800  1.00  0.00            
ATOM    159  H76 GCD     1      20.490  22.700  23.330  1.00  0.00            
ATOM    160  O38 GCD     1      20.770  23.890  21.650  1.00  0.00            
ATOM    161  O39 GCD     1      20.050  24.580  23.770  1.00  0.00            
ATOM    162  C47 GCD     1      19.490  25.790  23.310  1.00  0.00            
ATOM    163  H77 GCD     1      19.850  26.030  22.300  1.00  0.00            
ATOM    164  C48 GCD     1      19.830  27.000  24.150  1.00  0.00            
ATOM    165  H78 GCD     1      19.780  27.920  23.560  1.00  0.00            
ATOM    166  H79 GCD     1      20.890  26.820  24.330  1.00  0.00            
ATOM    167  O40 GCD     1      19.160  27.160  25.430  1.00  0.00            
ATOM    168  H80 GCD     1      18.280  27.470  25.190  1.00  0.00            
ATOM    169  C1  DP7     2      15.000  25.540  18.450  1.00  0.00            
ATOM    170  N1  DP7     2      16.400  26.100  18.560  1.00  0.00            
ATOM    171  C2  DP7     2      17.490  25.160  18.370  1.00  0.00            
ATOM    172  C3  DP7     2      18.900  25.780  18.420  1.00  0.00            
ATOM    173  N2  DP7     2      19.020  26.900  17.420  1.00  0.00            
ATOM    174  C4  DP7     2      20.440  27.500  17.520  1.00  0.00            
ATOM    175  C5  DP7     2      20.730  28.600  16.510  1.00  0.00            
ATOM    176  C6  DP7     2      19.820  28.950  15.500  1.00  0.00            
ATOM    177  C7  DP7     2      20.040  29.980  14.590  1.00  0.00            
ATOM    178  C8  DP7     2      21.240  30.650  14.630  1.00  0.00            
ATOM    179  C9  DP7     2      22.230  30.170  15.490  1.00  0.00            
ATOM    180  C10 DP7     2      21.960  29.220  16.480  1.00  0.00            
ATOM    181  C11 DP7     2      20.910  27.820  18.950  1.00  0.00            
ATOM    182  C12 DP7     2      20.620  29.060  19.580  1.00  0.00            
ATOM    183  C13 DP7     2      21.160  29.370  20.860  1.00  0.00            
ATOM    184  C14 DP7     2      21.860  28.410  21.610  1.00  0.00            
ATOM    185  C15 DP7     2      22.130  27.130  20.950  1.00  0.00            
ATOM    186  C16 DP7     2      21.670  26.840  19.690  1.00  0.00            
ATOM    187  C17 DP7     2      17.930  27.950  17.790  1.00  0.00            
ATOM    188  C18 DP7     2      16.560  27.310  17.680  1.00  0.00            
ATOM    189  H1  DP7     2      14.330  26.360  18.750  1.00  0.00            
ATOM    190  H2  DP7     2      14.760  25.180  17.440  1.00  0.00            
ATOM    191  H3  DP7     2      14.840  24.720  19.160  1.00  0.00            
ATOM    192  H4  DP7     2      17.310  24.820  17.340  1.00  0.00            
ATOM    193  H5  DP7     2      17.350  24.350  19.090  1.00  0.00            
ATOM    194  H6  DP7     2      19.620  25.000  18.160  1.00  0.00            
ATOM    195  H7  DP7     2      18.940  26.230  19.420  1.00  0.00            
ATOM    196  H8  DP7     2      18.870  26.530  16.470  1.00  0.00            
ATOM    197  H9  DP7     2      21.060  26.630  17.310  1.00  0.00            
ATOM    198  H10 DP7     2      18.910  28.360  15.510  1.00  0.00            
ATOM    199  H11 DP7     2      19.220  30.140  13.890  1.00  0.00            
ATOM    200  H12 DP7     2      21.500  31.460  13.950  1.00  0.00            
ATOM    201  H13 DP7     2      23.270  30.410  15.320  1.00  0.00            
ATOM    202  H14 DP7     2      22.750  28.850  17.120  1.00  0.00            
ATOM    203  H15 DP7     2      20.010  29.780  19.050  1.00  0.00            
ATOM    204  H16 DP7     2      21.040  30.400  21.160  1.00  0.00            
ATOM    205  H17 DP7     2      22.370  28.670  22.530  1.00  0.00            
ATOM    206  H18 DP7     2      22.700  26.460  21.580  1.00  0.00            
ATOM    207  H19 DP7     2      22.020  25.970  19.140  1.00  0.00            
ATOM    208  H20 DP7     2      17.840  28.860  17.190  1.00  0.00            
ATOM    209  H21 DP7     2      18.150  28.270  18.810  1.00  0.00            
ATOM    210  H22 DP7     2      15.760  27.990  18.020  1.00  0.00            
ATOM    211  H23 DP7     2      16.410  27.050  16.620  1.00  0.00            
TER
ENDMDL
MODEL        1
ATOM      1  H1  GCD     1      24.660  20.740  15.800  1.00  0.00            
ATOM      2  O1  GCD     1      25.010  21.390  16.430  1.00  0.00            
ATOM      3  C1  GCD     1      24.310  21.260  17.680  1.00  0.00            
ATOM      4  H2  GCD     1      24.440  20.250  18.100  1.00  0.00            
ATOM      5  H3  GCD     1      24.600  22.010  18.420  1.00  0.00            
ATOM      6  C2  GCD     1      22.800  21.480  17.410  1.00  0.00            
ATOM      7  H4  GCD     1      22.760  22.440  16.890  1.00  0.00            
ATOM      8  C3  GCD     1      21.810  21.360  18.610  1.00  0.00            
ATOM      9  H5  GCD     1      21.750  20.310  18.940  1.00  0.00            
ATOM     10  C4  GCD     1      20.340  21.530  18.170  1.00  0.00            
ATOM     11  H6  GCD     1      20.290  22.550  17.760  1.00  0.00            
ATOM     12  O2  GCD     1      19.380  21.190  19.180  1.00  0.00            
ATOM     13  H7  GCD     1      19.640  21.670  19.980  1.00  0.00            
ATOM     14  C5  GCD     1      20.060  20.590  16.930  1.00  0.00            
ATOM     15  H8  GCD     1      20.150  19.560  17.300  1.00  0.00            
ATOM     16  O3  GCD     1      18.740  20.700  16.520  1.00  0.00            
ATOM     17  H9  GCD     1      18.150  20.490  17.250  1.00  0.00            
ATOM     18  C6  GCD     1      21.110  20.800  15.860  1.00  0.00            
ATOM     19  O4  GCD     1      22.380  20.520  16.370  1.00  0.00            
ATOM     20  H10 GCD     1      20.910  20.070  15.070  1.00  0.00            
ATOM     21  O5  GCD     1      21.040  22.150  15.370  1.00  0.00            
ATOM     22  C7  GCD     1      20.390  22.360  14.110  1.00  0.00            
ATOM     23  H11 GCD     1      19.670  21.550  13.910  1.00  0.00            
ATOM     24  C8  GCD     1      19.580  23.630  14.270  1.00  0.00            
ATOM     25  H12 GCD     1      20.180  24.450  14.670  1.00  0.00            
ATOM     26  O6  GCD     1      18.490  23.300  15.140  1.00  0.00            
ATOM     27  H13 GCD     1      18.600  22.390  15.440  1.00  0.00            
ATOM     28  C9  GCD     1      19.110  24.140  12.960  1.00  0.00            
ATOM     29  H14 GCD     1      18.500  23.320  12.550  1.00  0.00            
ATOM     30  O7  GCD     1      18.340  25.410  13.050  1.00  0.00            
ATOM     31  H15 GCD     1      17.440  25.140  13.280  1.00  0.00            
ATOM     32  C10 GCD     1      20.240  24.300  11.940  1.00  0.00            
ATOM     33  H16 GCD     1      19.690  24.550  11.030  1.00  0.00            
ATOM     34  O8  GCD     1      20.980  23.040  11.850  1.00  0.00            
ATOM     35  C11 GCD     1      21.500  22.450  13.050  1.00  0.00            
ATOM     36  H17 GCD     1      22.280  23.050  13.520  1.00  0.00            
ATOM     37  C12 GCD     1      22.140  21.080  12.780  1.00  0.00            
ATOM     38  H18 GCD     1      22.600  20.810  13.740  1.00  0.00            
ATOM     39  H19 GCD     1      22.910  21.260  12.030  1.00  0.00            
ATOM     40  O9  GCD     1      21.350  19.990  12.400  1.00  0.00            
ATOM     41  H20 GCD     1      21.010  20.150  11.520  1.00  0.00            
ATOM     42  O10 GCD     1      21.130  25.340  12.310  1.00  0.00            
ATOM     43  C13 GCD     1      21.580  26.120  11.300  1.00  0.00            
ATOM     44  H21 GCD     1      21.220  25.800  10.320  1.00  0.00            
ATOM     45  C14 GCD     1      20.990  27.570  11.510  1.00  0.00            
ATOM     46  H22 GCD     1      21.250  27.890  12.520  1.00  0.00            
ATOM     47  O11 GCD     1      19.530  27.440  11.430  1.00  0.00            
ATOM     48  H23 GCD     1      19.360  26.670  11.980  1.00  0.00            
ATOM     49  C15 GCD     1      21.580  28.440  10.470  1.00  0.00            
ATOM     50  H24 GCD     1      21.320  28.060   9.470  1.00  0.00            
ATOM     51  O12 GCD     1      21.140  29.800  10.500  1.00  0.00            
ATOM     52  H25 GCD     1      21.960  30.310  10.580  1.00  0.00            
ATOM     53  C16 GCD     1      23.130  28.360  10.550  1.00  0.00            
ATOM     54  H26 GCD     1      23.490  28.980   9.720  1.00  0.00            
ATOM     55  O13 GCD     1      23.670  27.050  10.370  1.00  0.00            
ATOM     56  C17 GCD     1      23.150  26.120  11.310  1.00  0.00            
ATOM     57  H27 GCD     1      23.540  26.370  12.310  1.00  0.00            
ATOM     58  C18 GCD     1      23.680  24.790  10.910  1.00  0.00            
ATOM     59  H28 GCD     1      23.370  24.530   9.890  1.00  0.00            
ATOM     60  H29 GCD     1      23.120  24.140  11.590  1.00  0.00            
ATOM     61  O14 GCD     1      25.040  24.620  11.060  1.00  0.00            
ATOM     62  H30 GCD     1      25.520  24.860  10.260  1.00  0.00            
ATOM     63  O15 GCD     1      23.500  28.860  11.780  1.00  0.00            
ATOM     64  C19 GCD     1      24.680  29.800  11.560  1.00  0.00            
ATOM     65  H31 GCD     1      25.150  29.840  10.580  1.00  0.00            
ATOM     66  C20 GCD     1      24.230  31.210  11.930  1.00  0.00            
ATOM     67  H32 GCD     1      23.670  31.080  12.860  1.00  0.00            
ATOM     68  O16 GCD     1      23.290  31.810  11.000  1.00  0.00            
ATOM     69  H33 GCD     1      23.300  32.760  11.170  1.00  0.00            
ATOM     70  C21 GCD     1      25.420  32.220  12.210  1.00  0.00            
ATOM     71  H34 GCD     1      25.910  32.420  11.250  1.00  0.00            
ATOM     72  O17 GCD     1      24.950  33.440  12.700  1.00  0.00            
ATOM     73  H35 GCD     1      25.690  34.050  12.750  1.00  0.00            
ATOM     74  C22 GCD     1      26.400  31.600  13.220  1.00  0.00            
ATOM     75  H36 GCD     1      27.290  32.230  13.120  1.00  0.00            
ATOM     76  O18 GCD     1      26.830  30.310  12.800  1.00  0.00            
ATOM     77  C23 GCD     1      25.770  29.390  12.620  1.00  0.00            
ATOM     78  H37 GCD     1      25.350  29.220  13.620  1.00  0.00            
ATOM     79  C24 GCD     1      26.420  28.050  12.250  1.00  0.00            
ATOM     80  H38 GCD     1      25.700  27.220  12.280  1.00  0.00            
ATOM     81  H39 GCD     1      27.120  27.730  13.030  1.00  0.00            
ATOM     82  O19 GCD     1      27.070  28.150  10.960  1.00  0.00            
ATOM     83  H40 GCD     1      26.300  28.300  10.390  1.00  0.00            
ATOM     84  O20 GCD     1      25.890  31.460  14.520  1.00  0.00            
ATOM     85  C25 GCD     1      26.340  32.400  15.560  1.00  0.00            
ATOM     86  H41 GCD     1      26.730  33.350  15.160  1.00  0.00            
ATOM     87  C26 GCD     1      25.190  32.660  16.490  1.00  0.00            
ATOM     88  H42 GCD     1      24.910  31.740  17.030  1.00  0.00            
ATOM     89  O21 GCD     1      24.100  33.190  15.740  1.00  0.00            
ATOM     90  H43 GCD     1      24.110  32.660  14.940  1.00  0.00            
ATOM     91  C27 GCD     1      25.680  33.690  17.460  1.00  0.00            
ATOM     92  H44 GCD     1      26.010  34.540  16.840  1.00  0.00            
ATOM     93  O22 GCD     1      24.670  34.140  18.400  1.00  0.00            
ATOM     94  H45 GCD     1      23.820  34.120  17.940  1.00  0.00            
ATOM     95  C28 GCD     1      26.930  33.200  18.210  1.00  0.00            
ATOM     96  H46 GCD     1      27.340  34.020  18.810  1.00  0.00            
ATOM     97  O23 GCD     1      27.980  32.710  17.340  1.00  0.00            
ATOM     98  C29 GCD     1      27.590  31.780  16.340  1.00  0.00            
ATOM     99  H47 GCD     1      27.410  30.840  16.870  1.00  0.00            
ATOM    100  C30 GCD     1      28.700  31.660  15.380  1.00  0.00            
ATOM    101  H48 GCD     1      28.510  30.880  14.630  1.00  0.00            
ATOM    102  H49 GCD     1      29.510  31.290  16.020  1.00  0.00            
ATOM    103  O24 GCD     1      29.220  32.880  14.750  1.00  0.00            
ATOM    104  H50 GCD     1      29.850  33.200  15.400  1.00  0.00            
ATOM    105  O25 GCD     1      26.520  32.080  19.020  1.00  0.00            
ATOM    106  C31 GCD     1      26.770  32.140  20.450  1.00  0.00            
ATOM    107  H51 GCD     1      27.570  32.840  20.720  1.00  0.00            
ATOM    108  C32 GCD     1      25.460  32.510  21.190  1.00  0.00            
ATOM    109  H52 GCD     1      24.680  32.040  20.580  1.00  0.00            
ATOM    110  O26 GCD     1      25.150  33.870  21.150  1.00  0.00            
ATOM    111  H53 GCD     1      25.090  34.220  20.260  1.00  0.00            
ATOM    112  C33 GCD     1      25.440  32.070  22.600  1.00  0.00            
ATOM    113  H54 GCD     1      26.170  32.700  23.140  1.00  0.00            
ATOM    114  O27 GCD     1      24.120  32.090  23.190  1.00  0.00            
ATOM    115  H55 GCD     1      23.540  31.430  22.790  1.00  0.00            
ATOM    116  C34 GCD     1      26.020  30.680  22.790  1.00  0.00            
ATOM    117  H56 GCD     1      26.240  30.540  23.850  1.00  0.00            
ATOM    118  O28 GCD     1      27.240  30.590  22.170  1.00  0.00            
ATOM    119  C35 GCD     1      27.160  30.710  20.780  1.00  0.00            
ATOM    120  H57 GCD     1      26.310  30.170  20.350  1.00  0.00            
ATOM    121  C36 GCD     1      28.390  30.270  20.130  1.00  0.00            
ATOM    122  H58 GCD     1      29.250  30.710  20.650  1.00  0.00            
ATOM    123  H59 GCD     1      28.350  30.680  19.120  1.00  0.00            
ATOM    124  O29 GCD     1      28.610  28.860  20.000  1.00  0.00            
ATOM    125  H60 GCD     1      28.730  28.550  20.900  1.00  0.00            
ATOM    126  O30 GCD     1      25.150  29.640  22.280  1.00  0.00            
ATOM    127  C37 GCD     1      24.630  28.710  23.250  1.00  0.00            
ATOM    128  H61 GCD     1      24.800  29.170  24.230  1.00  0.00            
ATOM    129  C38 GCD     1      23.100  28.560  22.930  1.00  0.00            
ATOM    130  H62 GCD     1      22.980  28.160  21.920  1.00  0.00            
ATOM    131  O31 GCD     1      22.360  29.790  22.980  1.00  0.00            
ATOM    132  H63 GCD     1      21.450  29.510  23.110  1.00  0.00            
ATOM    133  C39 GCD     1      22.480  27.510  23.880  1.00  0.00            
ATOM    134  H64 GCD     1      22.700  27.900  24.880  1.00  0.00            
ATOM    135  O32 GCD     1      21.040  27.270  23.680  1.00  0.00            
ATOM    136  H65 GCD     1      20.750  27.340  24.600  1.00  0.00            
ATOM    137  C40 GCD     1      23.250  26.250  23.660  1.00  0.00            
ATOM    138  H66 GCD     1      22.880  25.550  24.410  1.00  0.00            
ATOM    139  O33 GCD     1      24.670  26.460  23.860  1.00  0.00            
ATOM    140  C41 GCD     1      25.310  27.360  23.010  1.00  0.00            
ATOM    141  H67 GCD     1      25.130  27.210  21.940  1.00  0.00            
ATOM    142  C42 GCD     1      26.820  27.400  23.200  1.00  0.00            
ATOM    143  H68 GCD     1      27.250  28.090  22.460  1.00  0.00            
ATOM    144  H69 GCD     1      27.150  26.390  22.930  1.00  0.00            
ATOM    145  O34 GCD     1      27.160  27.760  24.550  1.00  0.00            
ATOM    146  H70 GCD     1      28.110  27.910  24.540  1.00  0.00            
ATOM    147  O35 GCD     1      23.100  25.790  22.320  1.00  0.00            
ATOM    148  C43 GCD     1      23.110  24.310  22.360  1.00  0.00            
ATOM    149  H71 GCD     1      23.470  23.910  23.320  1.00  0.00            
ATOM    150  C44 GCD     1      21.670  23.790  22.110  1.00  0.00            
ATOM    151  H72 GCD     1      21.370  24.160  21.120  1.00  0.00            
ATOM    152  O36 GCD     1      20.740  24.310  23.110  1.00  0.00            
ATOM    153  H73 GCD     1      20.760  25.270  23.060  1.00  0.00            
ATOM    154  C45 GCD     1      21.580  22.290  22.010  1.00  0.00            
ATOM    155  H74 GCD     1      21.860  21.910  23.000  1.00  0.00            
ATOM    156  O37 GCD     1      20.250  21.790  21.710  1.00  0.00            
ATOM    157  H75 GCD     1      19.690  22.120  22.420  1.00  0.00            
ATOM    158  C46 GCD     1      22.570  21.760  20.910  1.00  0.00            
ATOM    159  H76 GCD     1      22.610  20.670  21.040  1.00  0.00            
ATOM    160  O38 GCD     1      22.090  22.300  19.640  1.00  0.00            
ATOM    161  O39 GCD     1      23.800  22.310  21.260  1.00  0.00            
ATOM    162  C47 GCD     1      23.990  23.750  21.250  1.00  0.00            
ATOM    163  H77 GCD     1      23.590  24.150  20.300  1.00  0.00            
ATOM    164  C48 GCD     1      25.470  24.000  21.360  1.00  0.00            
ATOM    165  H78 GCD     1      25.740  25.060  21.280  1.00  0.00            
ATOM    166  H79 GCD     1      25.860  23.690  20.380  1.00  0.00            
ATOM    167  O40 GCD     1      26.140  23.470  22.510  1.00  0.00            
ATOM    168  H80 GCD     1      26.030  22.510  22.530  1.00  0.00            
ATOM    169  C1  DP7     2      21.350  31.250  14.110  1.00  0.00            
ATOM    170  N1  DP7     2      21.600  30.490  15.280  1.00  0.00            
ATOM    171  C2  DP7     2      20.450  29.890  15.790  1.00  0.00            
ATOM    172  C3  DP7     2      20.580  29.140  17.130  1.00  0.00            
ATOM    173  N2  DP7     2      21.730  28.130  17.020  1.00  0.00            
ATOM    174  C4  DP7     2      22.040  27.580  18.410  1.00  0.00            
ATOM    175  C5  DP7     2      20.900  26.730  18.930  1.00  0.00            
ATOM    176  C6  DP7     2      20.270  25.770  18.160  1.00  0.00            
ATOM    177  C7  DP7     2      19.200  24.990  18.630  1.00  0.00            
ATOM    178  C8  DP7     2      18.770  25.150  19.980  1.00  0.00            
ATOM    179  C9  DP7     2      19.440  26.150  20.740  1.00  0.00            
ATOM    180  C10 DP7     2      20.490  26.940  20.240  1.00  0.00            
ATOM    181  C11 DP7     2      23.360  26.890  18.510  1.00  0.00            
ATOM    182  C12 DP7     2      23.580  25.740  17.780  1.00  0.00            
ATOM    183  C13 DP7     2      24.850  25.200  17.740  1.00  0.00            
ATOM    184  C14 DP7     2      25.890  25.840  18.480  1.00  0.00            
ATOM    185  C15 DP7     2      25.690  27.090  19.160  1.00  0.00            
ATOM    186  C16 DP7     2      24.410  27.560  19.170  1.00  0.00            
ATOM    187  C17 DP7     2      22.960  28.910  16.550  1.00  0.00            
ATOM    188  C18 DP7     2      22.800  29.730  15.260  1.00  0.00            
ATOM    189  H1  DP7     2      22.140  32.000  13.940  1.00  0.00            
ATOM    190  H2  DP7     2      21.170  30.570  13.280  1.00  0.00            
ATOM    191  H3  DP7     2      20.480  31.900  14.270  1.00  0.00            
ATOM    192  H4  DP7     2      20.060  29.160  15.080  1.00  0.00            
ATOM    193  H5  DP7     2      19.690  30.650  15.980  1.00  0.00            
ATOM    194  H6  DP7     2      19.600  28.680  17.260  1.00  0.00            
ATOM    195  H7  DP7     2      20.680  29.870  17.930  1.00  0.00            
ATOM    196  H8  DP7     2      21.510  27.370  16.360  1.00  0.00            
ATOM    197  H9  DP7     2      22.190  28.500  18.980  1.00  0.00            
ATOM    198  H10 DP7     2      20.660  25.550  17.170  1.00  0.00            
ATOM    199  H11 DP7     2      18.890  24.170  17.990  1.00  0.00            
ATOM    200  H12 DP7     2      18.000  24.550  20.460  1.00  0.00            
ATOM    201  H13 DP7     2      19.180  26.370  21.770  1.00  0.00            
ATOM    202  H14 DP7     2      20.940  27.680  20.900  1.00  0.00            
ATOM    203  H15 DP7     2      22.750  25.220  17.310  1.00  0.00            
ATOM    204  H16 DP7     2      25.030  24.270  17.210  1.00  0.00            
ATOM    205  H17 DP7     2      26.890  25.440  18.350  1.00  0.00            
ATOM    206  H18 DP7     2      26.460  27.670  19.680  1.00  0.00            
ATOM    207  H19 DP7     2      24.190  28.520  19.610  1.00  0.00            
ATOM    208  H20 DP7     2      23.820  28.250  16.470  1.00  0.00            
ATOM    209  H21 DP7     2      23.220  29.670  17.300  1.00  0.00            
ATOM    210  H22 DP7     2      23.640  30.410  15.080  1.00  0.00            
ATOM    211  H23 DP7     2      22.660  29.010  14.450  1.00  0.00            
TER
ENDMDL
MODEL        1
ATOM      1  H1  GCD     1      32.020  17.640  25.900  1.00  0.00            
ATOM      2  O1  GCD     1      31.990  18.600  25.940  1.00  0.00            
ATOM      3  C1  GCD     1      31.220  19.010  24.840  1.00  0.00            
ATOM      4  H2  GCD     1      31.840  18.900  23.950  1.00  0.00            
ATOM      5  H3  GCD     1      30.300  18.420  24.860  1.00  0.00            
ATOM      6  C2  GCD     1      30.990  20.520  24.880  1.00  0.00            
ATOM      7  H4  GCD     1      30.880  20.900  23.850  1.00  0.00            
ATOM      8  C3  GCD     1      32.200  21.420  25.300  1.00  0.00            
ATOM      9  H5  GCD     1      32.530  21.010  26.260  1.00  0.00            
ATOM     10  C4  GCD     1      31.810  22.870  25.280  1.00  0.00            
ATOM     11  H6  GCD     1      31.700  23.120  24.220  1.00  0.00            
ATOM     12  O2  GCD     1      32.890  23.650  25.770  1.00  0.00            
ATOM     13  H7  GCD     1      33.660  23.240  25.360  1.00  0.00            
ATOM     14  C5  GCD     1      30.520  23.120  26.120  1.00  0.00            
ATOM     15  H8  GCD     1      30.740  22.990  27.180  1.00  0.00            
ATOM     16  O3  GCD     1      30.060  24.460  26.100  1.00  0.00            
ATOM     17  H9  GCD     1      30.760  24.990  26.500  1.00  0.00            
ATOM     18  C6  GCD     1      29.400  22.140  25.760  1.00  0.00            
ATOM     19  O4  GCD     1      29.830  20.800  25.770  1.00  0.00            
ATOM     20  H10 GCD     1      28.620  22.100  26.520  1.00  0.00            
ATOM     21  O5  GCD     1      28.930  22.350  24.450  1.00  0.00            
ATOM     22  C7  GCD     1      27.570  22.680  24.450  1.00  0.00            
ATOM     23  H11 GCD     1      27.200  22.730  25.480  1.00  0.00            
ATOM     24  C8  GCD     1      27.480  24.030  23.760  1.00  0.00            
ATOM     25  H12 GCD     1      28.170  23.990  22.910  1.00  0.00            
ATOM     26  O6  GCD     1      27.850  25.050  24.620  1.00  0.00            
ATOM     27  H13 GCD     1      28.630  24.740  25.090  1.00  0.00            
ATOM     28  C9  GCD     1      26.050  24.330  23.320  1.00  0.00            
ATOM     29  H14 GCD     1      25.450  24.440  24.230  1.00  0.00            
ATOM     30  O7  GCD     1      25.990  25.540  22.430  1.00  0.00            
ATOM     31  H15 GCD     1      26.180  26.330  22.960  1.00  0.00            
ATOM     32  C10 GCD     1      25.430  23.120  22.610  1.00  0.00            
ATOM     33  H16 GCD     1      24.410  23.310  22.250  1.00  0.00            
ATOM     34  O8  GCD     1      25.510  22.000  23.450  1.00  0.00            
ATOM     35  C11 GCD     1      26.900  21.590  23.650  1.00  0.00            
ATOM     36  H17 GCD     1      27.450  21.550  22.700  1.00  0.00            
ATOM     37  C12 GCD     1      26.920  20.150  24.260  1.00  0.00            
ATOM     38  H18 GCD     1      26.460  20.150  25.260  1.00  0.00            
ATOM     39  H19 GCD     1      27.910  19.700  24.440  1.00  0.00            
ATOM     40  O9  GCD     1      26.200  19.300  23.460  1.00  0.00            
ATOM     41  H20 GCD     1      25.290  19.590  23.570  1.00  0.00            
ATOM     42  O10 GCD     1      26.180  22.840  21.400  1.00  0.00            
ATOM     43  C13 GCD     1      25.380  22.420  20.260  1.00  0.00            
ATOM     44  H21 GCD     1      24.370  22.100  20.540  1.00  0.00            
ATOM     45  C14 GCD     1      25.220  23.620  19.380  1.00  0.00            
ATOM     46  H22 GCD     1      26.150  24.000  18.940  1.00  0.00            
ATOM     47  O11 GCD     1      24.540  24.750  20.080  1.00  0.00            
ATOM     48  H23 GCD     1      25.100  24.990  20.830  1.00  0.00            
ATOM     49  C15 GCD     1      24.290  23.180  18.190  1.00  0.00            
ATOM     50  H24 GCD     1      23.340  22.930  18.680  1.00  0.00            
ATOM     51  O12 GCD     1      24.060  24.230  17.240  1.00  0.00            
ATOM     52  H25 GCD     1      23.610  24.970  17.660  1.00  0.00            
ATOM     53  C16 GCD     1      24.950  21.990  17.500  1.00  0.00            
ATOM     54  H26 GCD     1      24.280  21.640  16.720  1.00  0.00            
ATOM     55  O13 GCD     1      25.020  20.930  18.470  1.00  0.00            
ATOM     56  C17 GCD     1      26.000  21.280  19.440  1.00  0.00            
ATOM     57  H27 GCD     1      26.930  21.690  19.030  1.00  0.00            
ATOM     58  C18 GCD     1      26.270  20.000  20.310  1.00  0.00            
ATOM     59  H28 GCD     1      25.280  19.770  20.730  1.00  0.00            
ATOM     60  H29 GCD     1      27.010  20.290  21.070  1.00  0.00            
ATOM     61  O14 GCD     1      26.780  19.090  19.420  1.00  0.00            
ATOM     62  H30 GCD     1      26.430  19.310  18.550  1.00  0.00            
ATOM     63  O15 GCD     1      26.210  22.300  16.920  1.00  0.00            
ATOM     64  C19 GCD     1      26.250  22.510  15.480  1.00  0.00            
ATOM     65  H31 GCD     1      25.240  22.710  15.080  1.00  0.00            
ATOM     66  C20 GCD     1      27.250  23.710  15.240  1.00  0.00            
ATOM     67  H32 GCD     1      28.230  23.480  15.680  1.00  0.00            
ATOM     68  O16 GCD     1      26.680  24.880  15.780  1.00  0.00            
ATOM     69  H33 GCD     1      25.730  24.730  15.900  1.00  0.00            
ATOM     70  C21 GCD     1      27.420  23.780  13.750  1.00  0.00            
ATOM     71  H34 GCD     1      26.510  24.200  13.310  1.00  0.00            
ATOM     72  O17 GCD     1      28.380  24.760  13.440  1.00  0.00            
ATOM     73  H35 GCD     1      28.210  25.630  13.830  1.00  0.00            
ATOM     74  C22 GCD     1      27.810  22.490  13.090  1.00  0.00            
ATOM     75  H36 GCD     1      27.920  22.730  12.020  1.00  0.00            
ATOM     76  O18 GCD     1      26.860  21.480  13.400  1.00  0.00            
ATOM     77  C23 GCD     1      26.750  21.290  14.810  1.00  0.00            
ATOM     78  H37 GCD     1      27.750  21.100  15.220  1.00  0.00            
ATOM     79  C24 GCD     1      25.860  20.100  15.090  1.00  0.00            
ATOM     80  H38 GCD     1      24.780  20.150  14.910  1.00  0.00            
ATOM     81  H39 GCD     1      26.060  19.990  16.160  1.00  0.00            
ATOM     82  O19 GCD     1      26.340  18.900  14.500  1.00  0.00            
ATOM     83  H40 GCD     1      25.990  18.850  13.610  1.00  0.00            
ATOM     84  O20 GCD     1      29.120  22.180  13.550  1.00  0.00            
ATOM     85  C25 GCD     1      30.040  21.820  12.570  1.00  0.00            
ATOM     86  H41 GCD     1      29.520  21.680  11.620  1.00  0.00            
ATOM     87  C26 GCD     1      31.070  22.880  12.390  1.00  0.00            
ATOM     88  H42 GCD     1      31.450  23.080  13.390  1.00  0.00            
ATOM     89  O21 GCD     1      30.470  24.050  11.890  1.00  0.00            
ATOM     90  H43 GCD     1      29.590  24.140  12.270  1.00  0.00            
ATOM     91  C27 GCD     1      32.240  22.440  11.460  1.00  0.00            
ATOM     92  H44 GCD     1      31.860  22.280  10.440  1.00  0.00            
ATOM     93  O22 GCD     1      33.290  23.390  11.450  1.00  0.00            
ATOM     94  H45 GCD     1      32.940  24.210  11.080  1.00  0.00            
ATOM     95  C28 GCD     1      32.710  21.100  11.970  1.00  0.00            
ATOM     96  H46 GCD     1      33.460  20.700  11.270  1.00  0.00            
ATOM     97  O23 GCD     1      31.630  20.180  11.950  1.00  0.00            
ATOM     98  C29 GCD     1      30.580  20.450  12.900  1.00  0.00            
ATOM     99  H47 GCD     1      31.020  20.420  13.900  1.00  0.00            
ATOM    100  C30 GCD     1      29.570  19.340  12.890  1.00  0.00            
ATOM    101  H48 GCD     1      29.140  19.290  11.880  1.00  0.00            
ATOM    102  H49 GCD     1      28.730  19.590  13.560  1.00  0.00            
ATOM    103  O24 GCD     1      30.270  18.140  13.280  1.00  0.00            
ATOM    104  H50 GCD     1      30.140  17.590  12.510  1.00  0.00            
ATOM    105  O25 GCD     1      33.330  21.150  13.240  1.00  0.00            
ATOM    106  C31 GCD     1      34.630  20.610  13.380  1.00  0.00            
ATOM    107  H51 GCD     1      34.910  20.250  12.380  1.00  0.00            
ATOM    108  C32 GCD     1      35.610  21.690  13.850  1.00  0.00            
ATOM    109  H52 GCD     1      35.200  22.130  14.770  1.00  0.00            
ATOM    110  O26 GCD     1      35.680  22.800  12.890  1.00  0.00            
ATOM    111  H53 GCD     1      34.780  22.920  12.570  1.00  0.00            
ATOM    112  C33 GCD     1      36.970  21.030  14.190  1.00  0.00            
ATOM    113  H54 GCD     1      37.360  20.630  13.240  1.00  0.00            
ATOM    114  O27 GCD     1      37.990  21.850  14.720  1.00  0.00            
ATOM    115  H55 GCD     1      37.500  22.310  15.410  1.00  0.00            
ATOM    116  C34 GCD     1      36.820  19.900  15.150  1.00  0.00            
ATOM    117  H56 GCD     1      37.740  19.390  15.460  1.00  0.00            
ATOM    118  O28 GCD     1      35.870  18.990  14.550  1.00  0.00            
ATOM    119  C35 GCD     1      34.550  19.480  14.380  1.00  0.00            
ATOM    120  H57 GCD     1      34.160  19.830  15.340  1.00  0.00            
ATOM    121  C36 GCD     1      33.530  18.380  14.030  1.00  0.00            
ATOM    122  H58 GCD     1      33.800  17.850  13.100  1.00  0.00            
ATOM    123  H59 GCD     1      32.550  18.840  13.880  1.00  0.00            
ATOM    124  O29 GCD     1      33.210  17.540  15.070  1.00  0.00            
ATOM    125  H60 GCD     1      32.270  17.330  15.040  1.00  0.00            
ATOM    126  O30 GCD     1      36.150  20.380  16.330  1.00  0.00            
ATOM    127  C37 GCD     1      37.030  20.250  17.460  1.00  0.00            
ATOM    128  H61 GCD     1      38.100  20.120  17.260  1.00  0.00            
ATOM    129  C38 GCD     1      36.910  21.590  18.150  1.00  0.00            
ATOM    130  H62 GCD     1      35.850  21.810  18.260  1.00  0.00            
ATOM    131  O31 GCD     1      37.410  22.570  17.310  1.00  0.00            
ATOM    132  H63 GCD     1      37.280  23.320  17.890  1.00  0.00            
ATOM    133  C39 GCD     1      37.740  21.560  19.460  1.00  0.00            
ATOM    134  H64 GCD     1      38.750  21.310  19.110  1.00  0.00            
ATOM    135  O32 GCD     1      37.800  22.710  20.230  1.00  0.00            
ATOM    136  H65 GCD     1      37.770  23.450  19.620  1.00  0.00            
ATOM    137  C40 GCD     1      37.330  20.370  20.320  1.00  0.00            
ATOM    138  H66 GCD     1      38.150  20.230  21.030  1.00  0.00            
ATOM    139  O33 GCD     1      37.490  19.210  19.470  1.00  0.00            
ATOM    140  C41 GCD     1      36.540  19.120  18.350  1.00  0.00            
ATOM    141  H67 GCD     1      35.500  19.280  18.670  1.00  0.00            
ATOM    142  C42 GCD     1      36.690  17.720  17.730  1.00  0.00            
ATOM    143  H68 GCD     1      37.730  17.500  17.460  1.00  0.00            
ATOM    144  H69 GCD     1      36.030  17.540  16.880  1.00  0.00            
ATOM    145  O34 GCD     1      36.330  16.770  18.710  1.00  0.00            
ATOM    146  H70 GCD     1      36.920  16.800  19.470  1.00  0.00            
ATOM    147  O35 GCD     1      36.000  20.530  20.930  1.00  0.00            
ATOM    148  C43 GCD     1      36.040  20.400  22.320  1.00  0.00            
ATOM    149  H71 GCD     1      37.010  19.960  22.590  1.00  0.00            
ATOM    150  C44 GCD     1      35.930  21.810  22.920  1.00  0.00            
ATOM    151  H72 GCD     1      35.080  22.240  22.360  1.00  0.00            
ATOM    152  O36 GCD     1      37.130  22.610  22.670  1.00  0.00            
ATOM    153  H73 GCD     1      37.160  22.780  21.720  1.00  0.00            
ATOM    154  C45 GCD     1      35.690  21.760  24.360  1.00  0.00            
ATOM    155  H74 GCD     1      36.620  21.410  24.830  1.00  0.00            
ATOM    156  O37 GCD     1      35.520  23.030  24.850  1.00  0.00            
ATOM    157  H75 GCD     1      36.430  23.340  24.890  1.00  0.00            
ATOM    158  C46 GCD     1      34.560  20.770  24.820  1.00  0.00            
ATOM    159  H76 GCD     1      34.630  20.600  25.900  1.00  0.00            
ATOM    160  O38 GCD     1      33.310  21.280  24.410  1.00  0.00            
ATOM    161  O39 GCD     1      34.790  19.560  24.180  1.00  0.00            
ATOM    162  C47 GCD     1      34.830  19.490  22.760  1.00  0.00            
ATOM    163  H77 GCD     1      33.910  19.930  22.350  1.00  0.00            
ATOM    164  C48 GCD     1      34.990  18.050  22.290  1.00  0.00            
ATOM    165  H78 GCD     1      35.800  17.460  22.740  1.00  0.00            
ATOM    166  H79 GCD     1      35.060  17.970  21.190  1.00  0.00            
ATOM    167  O40 GCD     1      33.740  17.410  22.410  1.00  0.00            
ATOM    168  H80 GCD     1      33.170  17.800  21.740  1.00  0.00            
ATOM    169  C1  DP7     2      31.350  25.540  22.830  1.00  0.00            
ATOM    170  N1  DP7     2      30.990  25.100  21.500  1.00  0.00            
ATOM    171  C2  DP7     2      31.670  25.810  20.350  1.00  0.00            
ATOM    172  C3  DP7     2      31.270  25.180  18.970  1.00  0.00            
ATOM    173  N2  DP7     2      31.440  23.720  18.920  1.00  0.00            
ATOM    174  C4  DP7     2      30.960  23.270  17.540  1.00  0.00            
ATOM    175  C5  DP7     2      31.830  23.920  16.450  1.00  0.00            
ATOM    176  C6  DP7     2      33.250  23.930  16.550  1.00  0.00            
ATOM    177  C7  DP7     2      34.040  24.560  15.610  1.00  0.00            
ATOM    178  C8  DP7     2      33.440  25.400  14.660  1.00  0.00            
ATOM    179  C9  DP7     2      32.030  25.530  14.670  1.00  0.00            
ATOM    180  C10 DP7     2      31.200  24.730  15.510  1.00  0.00            
ATOM    181  C11 DP7     2      30.800  21.820  17.430  1.00  0.00            
ATOM    182  C12 DP7     2      31.900  20.930  17.420  1.00  0.00            
ATOM    183  C13 DP7     2      31.650  19.560  17.070  1.00  0.00            
ATOM    184  C14 DP7     2      30.330  19.060  17.040  1.00  0.00            
ATOM    185  C15 DP7     2      29.200  19.920  17.270  1.00  0.00            
ATOM    186  C16 DP7     2      29.470  21.280  17.440  1.00  0.00            
ATOM    187  C17 DP7     2      30.730  23.090  20.040  1.00  0.00            
ATOM    188  C18 DP7     2      31.110  23.610  21.400  1.00  0.00            
ATOM    189  H1  DP7     2      32.420  25.410  23.060  1.00  0.00            
ATOM    190  H2  DP7     2      31.200  26.630  22.800  1.00  0.00            
ATOM    191  H3  DP7     2      30.760  25.030  23.610  1.00  0.00            
ATOM    192  H4  DP7     2      32.760  25.900  20.450  1.00  0.00            
ATOM    193  H5  DP7     2      31.250  26.820  20.320  1.00  0.00            
ATOM    194  H6  DP7     2      31.950  25.550  18.210  1.00  0.00            
ATOM    195  H7  DP7     2      30.200  25.380  18.900  1.00  0.00            
ATOM    196  H8  DP7     2      32.440  23.500  19.040  1.00  0.00            
ATOM    197  H9  DP7     2      29.970  23.730  17.520  1.00  0.00            
ATOM    198  H10 DP7     2      33.810  23.420  17.320  1.00  0.00            
ATOM    199  H11 DP7     2      35.110  24.390  15.620  1.00  0.00            
ATOM    200  H12 DP7     2      34.040  25.960  13.950  1.00  0.00            
ATOM    201  H13 DP7     2      31.520  26.200  13.980  1.00  0.00            
ATOM    202  H14 DP7     2      30.120  24.810  15.450  1.00  0.00            
ATOM    203  H15 DP7     2      32.900  21.300  17.240  1.00  0.00            
ATOM    204  H16 DP7     2      32.450  18.860  16.870  1.00  0.00            
ATOM    205  H17 DP7     2      30.020  18.040  16.810  1.00  0.00            
ATOM    206  H18 DP7     2      28.230  19.430  17.260  1.00  0.00            
ATOM    207  H19 DP7     2      28.650  21.980  17.610  1.00  0.00            
ATOM    208  H20 DP7     2      30.810  22.000  20.010  1.00  0.00            
ATOM    209  H21 DP7     2      29.660  23.170  19.830  1.00  0.00            
ATOM    210  H22 DP7     2      30.600  23.080  22.210  1.00  0.00            
ATOM    211  H23 DP7     2      32.170  23.330  21.470  1.00  0.00            
TER
ENDMDL
MODEL        1
ATOM      1  H1  GCD     1      29.130  20.120  16.360  1.00  0.00            
ATOM      2  O1  GCD     1      28.310  20.560  16.110  1.00  0.00            
ATOM      3  C1  GCD     1      27.310  19.970  16.980  1.00  0.00            
ATOM      4  H2  GCD     1      27.380  18.870  16.960  1.00  0.00            
ATOM      5  H3  GCD     1      27.650  20.130  18.010  1.00  0.00            
ATOM      6  C2  GCD     1      25.860  20.350  16.680  1.00  0.00            
ATOM      7  H4  GCD     1      25.950  21.450  16.710  1.00  0.00            
ATOM      8  C3  GCD     1      24.930  19.790  17.790  1.00  0.00            
ATOM      9  H5  GCD     1      25.000  18.700  17.830  1.00  0.00            
ATOM     10  C4  GCD     1      23.530  20.230  17.420  1.00  0.00            
ATOM     11  H6  GCD     1      23.460  21.330  17.490  1.00  0.00            
ATOM     12  O2  GCD     1      22.540  19.710  18.390  1.00  0.00            
ATOM     13  H7  GCD     1      22.760  20.050  19.260  1.00  0.00            
ATOM     14  C5  GCD     1      23.070  19.860  15.990  1.00  0.00            
ATOM     15  H8  GCD     1      23.090  18.770  15.900  1.00  0.00            
ATOM     16  O3  GCD     1      21.720  20.350  15.620  1.00  0.00            
ATOM     17  H9  GCD     1      21.190  20.340  16.420  1.00  0.00            
ATOM     18  C6  GCD     1      24.130  20.470  15.030  1.00  0.00            
ATOM     19  O4  GCD     1      25.400  19.930  15.390  1.00  0.00            
ATOM     20  H10 GCD     1      23.830  20.180  14.020  1.00  0.00            
ATOM     21  O5  GCD     1      24.020  21.850  15.160  1.00  0.00            
ATOM     22  C7  GCD     1      23.760  22.540  13.990  1.00  0.00            
ATOM     23  H11 GCD     1      23.110  21.910  13.360  1.00  0.00            
ATOM     24  C8  GCD     1      22.960  23.820  14.290  1.00  0.00            
ATOM     25  H12 GCD     1      23.600  24.480  14.890  1.00  0.00            
ATOM     26  O6  GCD     1      21.740  23.490  14.870  1.00  0.00            
ATOM     27  H13 GCD     1      21.830  23.190  15.790  1.00  0.00            
ATOM     28  C9  GCD     1      22.680  24.550  12.930  1.00  0.00            
ATOM     29  H14 GCD     1      22.070  23.860  12.330  1.00  0.00            
ATOM     30  O7  GCD     1      21.930  25.770  13.180  1.00  0.00            
ATOM     31  H15 GCD     1      21.370  25.630  13.950  1.00  0.00            
ATOM     32  C10 GCD     1      23.980  24.850  12.220  1.00  0.00            
ATOM     33  H16 GCD     1      23.780  25.300  11.240  1.00  0.00            
ATOM     34  O8  GCD     1      24.600  23.600  12.010  1.00  0.00            
ATOM     35  C11 GCD     1      24.960  22.880  13.190  1.00  0.00            
ATOM     36  H17 GCD     1      25.650  23.490  13.800  1.00  0.00            
ATOM     37  C12 GCD     1      25.720  21.650  12.720  1.00  0.00            
ATOM     38  H18 GCD     1      26.090  21.080  13.580  1.00  0.00            
ATOM     39  H19 GCD     1      26.670  22.000  12.290  1.00  0.00            
ATOM     40  O9  GCD     1      25.040  20.790  11.810  1.00  0.00            
ATOM     41  H20 GCD     1      24.830  21.260  11.000  1.00  0.00            
ATOM     42  O10 GCD     1      24.810  25.740  12.950  1.00  0.00            
ATOM     43  C13 GCD     1      25.550  26.750  12.180  1.00  0.00            
ATOM     44  H21 GCD     1      25.280  26.610  11.120  1.00  0.00            
ATOM     45  C14 GCD     1      25.100  28.130  12.710  1.00  0.00            
ATOM     46  H22 GCD     1      25.270  28.250  13.790  1.00  0.00            
ATOM     47  O11 GCD     1      23.690  28.290  12.490  1.00  0.00            
ATOM     48  H23 GCD     1      23.320  27.420  12.670  1.00  0.00            
ATOM     49  C15 GCD     1      25.920  29.250  11.980  1.00  0.00            
ATOM     50  H24 GCD     1      25.700  29.140  10.910  1.00  0.00            
ATOM     51  O12 GCD     1      25.670  30.620  12.350  1.00  0.00            
ATOM     52  H25 GCD     1      26.100  30.880  13.180  1.00  0.00            
ATOM     53  C16 GCD     1      27.380  29.000  12.170  1.00  0.00            
ATOM     54  H26 GCD     1      27.940  29.680  11.510  1.00  0.00            
ATOM     55  O13 GCD     1      27.670  27.740  11.710  1.00  0.00            
ATOM     56  C17 GCD     1      27.050  26.630  12.340  1.00  0.00            
ATOM     57  H27 GCD     1      27.420  26.630  13.370  1.00  0.00            
ATOM     58  C18 GCD     1      27.530  25.380  11.580  1.00  0.00            
ATOM     59  H28 GCD     1      27.250  25.430  10.520  1.00  0.00            
ATOM     60  H29 GCD     1      26.980  24.500  11.930  1.00  0.00            
ATOM     61  O14 GCD     1      28.930  25.150  11.880  1.00  0.00            
ATOM     62  H30 GCD     1      29.360  25.950  11.570  1.00  0.00            
ATOM     63  O15 GCD     1      27.730  29.150  13.550  1.00  0.00            
ATOM     64  C19 GCD     1      28.790  30.000  13.910  1.00  0.00            
ATOM     65  H31 GCD     1      29.220  30.500  13.030  1.00  0.00            
ATOM     66  C20 GCD     1      28.250  31.070  14.940  1.00  0.00            
ATOM     67  H32 GCD     1      27.870  30.430  15.740  1.00  0.00            
ATOM     68  O16 GCD     1      27.200  31.900  14.360  1.00  0.00            
ATOM     69  H33 GCD     1      27.630  32.550  13.790  1.00  0.00            
ATOM     70  C21 GCD     1      29.400  31.930  15.460  1.00  0.00            
ATOM     71  H34 GCD     1      29.880  32.380  14.580  1.00  0.00            
ATOM     72  O17 GCD     1      28.990  33.040  16.240  1.00  0.00            
ATOM     73  H35 GCD     1      28.280  33.490  15.760  1.00  0.00            
ATOM     74  C22 GCD     1      30.410  31.090  16.110  1.00  0.00            
ATOM     75  H36 GCD     1      31.220  31.750  16.420  1.00  0.00            
ATOM     76  O18 GCD     1      30.840  30.090  15.170  1.00  0.00            
ATOM     77  C23 GCD     1      29.860  29.150  14.630  1.00  0.00            
ATOM     78  H37 GCD     1      29.370  28.620  15.460  1.00  0.00            
ATOM     79  C24 GCD     1      30.610  28.100  13.730  1.00  0.00            
ATOM     80  H38 GCD     1      29.920  27.300  13.430  1.00  0.00            
ATOM     81  H39 GCD     1      31.340  27.510  14.300  1.00  0.00            
ATOM     82  O19 GCD     1      31.190  28.640  12.540  1.00  0.00            
ATOM     83  H40 GCD     1      31.970  29.170  12.770  1.00  0.00            
ATOM     84  O20 GCD     1      29.930  30.380  17.290  1.00  0.00            
ATOM     85  C25 GCD     1      30.270  31.010  18.540  1.00  0.00            
ATOM     86  H41 GCD     1      30.600  32.050  18.380  1.00  0.00            
ATOM     87  C26 GCD     1      28.990  31.100  19.310  1.00  0.00            
ATOM     88  H42 GCD     1      28.410  30.170  19.320  1.00  0.00            
ATOM     89  O21 GCD     1      28.100  32.070  18.720  1.00  0.00            
ATOM     90  H43 GCD     1      28.330  32.380  17.840  1.00  0.00            
ATOM     91  C27 GCD     1      29.450  31.590  20.710  1.00  0.00            
ATOM     92  H44 GCD     1      29.880  32.580  20.520  1.00  0.00            
ATOM     93  O22 GCD     1      28.410  31.770  21.660  1.00  0.00            
ATOM     94  H45 GCD     1      27.870  32.560  21.560  1.00  0.00            
ATOM     95  C28 GCD     1      30.430  30.700  21.430  1.00  0.00            
ATOM     96  H46 GCD     1      30.760  31.100  22.390  1.00  0.00            
ATOM     97  O23 GCD     1      31.570  30.520  20.560  1.00  0.00            
ATOM     98  C29 GCD     1      31.330  30.100  19.220  1.00  0.00            
ATOM     99  H47 GCD     1      31.020  29.050  19.290  1.00  0.00            
ATOM    100  C30 GCD     1      32.670  30.110  18.460  1.00  0.00            
ATOM    101  H48 GCD     1      32.570  29.480  17.560  1.00  0.00            
ATOM    102  H49 GCD     1      33.340  29.580  19.140  1.00  0.00            
ATOM    103  O24 GCD     1      33.200  31.420  18.220  1.00  0.00            
ATOM    104  H50 GCD     1      34.140  31.350  18.030  1.00  0.00            
ATOM    105  O25 GCD     1      29.970  29.400  21.720  1.00  0.00            
ATOM    106  C31 GCD     1      30.390  28.870  22.940  1.00  0.00            
ATOM    107  H51 GCD     1      31.270  29.400  23.320  1.00  0.00            
ATOM    108  C32 GCD     1      29.180  28.800  23.790  1.00  0.00            
ATOM    109  H52 GCD     1      28.390  28.220  23.300  1.00  0.00            
ATOM    110  O26 GCD     1      28.610  30.130  24.060  1.00  0.00            
ATOM    111  H53 GCD     1      28.380  30.560  23.230  1.00  0.00            
ATOM    112  C33 GCD     1      29.450  28.040  25.100  1.00  0.00            
ATOM    113  H54 GCD     1      30.180  28.690  25.610  1.00  0.00            
ATOM    114  O27 GCD     1      28.290  27.860  25.950  1.00  0.00            
ATOM    115  H55 GCD     1      27.610  28.350  25.480  1.00  0.00            
ATOM    116  C34 GCD     1      30.080  26.690  24.870  1.00  0.00            
ATOM    117  H56 GCD     1      30.480  26.260  25.780  1.00  0.00            
ATOM    118  O28 GCD     1      31.200  26.900  24.020  1.00  0.00            
ATOM    119  C35 GCD     1      30.930  27.520  22.730  1.00  0.00            
ATOM    120  H57 GCD     1      30.150  26.930  22.230  1.00  0.00            
ATOM    121  C36 GCD     1      32.240  27.390  21.890  1.00  0.00            
ATOM    122  H58 GCD     1      33.090  27.870  22.380  1.00  0.00            
ATOM    123  H59 GCD     1      32.080  27.880  20.920  1.00  0.00            
ATOM    124  O29 GCD     1      32.480  26.030  21.560  1.00  0.00            
ATOM    125  H60 GCD     1      32.710  25.620  22.400  1.00  0.00            
ATOM    126  O30 GCD     1      29.170  25.790  24.180  1.00  0.00            
ATOM    127  C37 GCD     1      28.730  24.630  24.850  1.00  0.00            
ATOM    128  H61 GCD     1      28.950  24.660  25.930  1.00  0.00            
ATOM    129  C38 GCD     1      27.200  24.650  24.590  1.00  0.00            
ATOM    130  H62 GCD     1      26.980  24.650  23.510  1.00  0.00            
ATOM    131  O31 GCD     1      26.500  25.640  25.330  1.00  0.00            
ATOM    132  H63 GCD     1      26.700  26.510  24.980  1.00  0.00            
ATOM    133  C39 GCD     1      26.700  23.310  25.040  1.00  0.00            
ATOM    134  H64 GCD     1      26.990  23.150  26.090  1.00  0.00            
ATOM    135  O32 GCD     1      25.290  23.270  24.890  1.00  0.00            
ATOM    136  H65 GCD     1      24.950  24.170  24.920  1.00  0.00            
ATOM    137  C40 GCD     1      27.390  22.220  24.260  1.00  0.00            
ATOM    138  H66 GCD     1      26.880  21.330  24.610  1.00  0.00            
ATOM    139  O33 GCD     1      28.740  22.200  24.560  1.00  0.00            
ATOM    140  C41 GCD     1      29.390  23.410  24.140  1.00  0.00            
ATOM    141  H67 GCD     1      29.320  23.500  23.050  1.00  0.00            
ATOM    142  C42 GCD     1      30.890  23.370  24.430  1.00  0.00            
ATOM    143  H68 GCD     1      31.360  24.290  24.080  1.00  0.00            
ATOM    144  H69 GCD     1      31.350  22.560  23.860  1.00  0.00            
ATOM    145  O34 GCD     1      31.110  23.240  25.820  1.00  0.00            
ATOM    146  H70 GCD     1      32.060  23.300  25.990  1.00  0.00            
ATOM    147  O35 GCD     1      27.130  22.230  22.870  1.00  0.00            
ATOM    148  C43 GCD     1      26.760  20.930  22.290  1.00  0.00            
ATOM    149  H71 GCD     1      27.100  20.150  22.980  1.00  0.00            
ATOM    150  C44 GCD     1      25.240  20.810  22.050  1.00  0.00            
ATOM    151  H72 GCD     1      25.030  21.620  21.350  1.00  0.00            
ATOM    152  O36 GCD     1      24.480  20.980  23.240  1.00  0.00            
ATOM    153  H73 GCD     1      24.550  21.910  23.470  1.00  0.00            
ATOM    154  C45 GCD     1      24.910  19.510  21.400  1.00  0.00            
ATOM    155  H74 GCD     1      25.120  18.720  22.130  1.00  0.00            
ATOM    156  O37 GCD     1      23.560  19.510  20.990  1.00  0.00            
ATOM    157  H75 GCD     1      23.200  19.770  21.840  1.00  0.00            
ATOM    158  C46 GCD     1      25.620  19.370  20.050  1.00  0.00            
ATOM    159  H76 GCD     1      25.300  18.420  19.630  1.00  0.00            
ATOM    160  O38 GCD     1      25.310  20.360  19.050  1.00  0.00            
ATOM    161  O39 GCD     1      27.070  19.520  20.260  1.00  0.00            
ATOM    162  C47 GCD     1      27.450  20.690  20.990  1.00  0.00            
ATOM    163  H77 GCD     1      27.240  21.480  20.260  1.00  0.00            
ATOM    164  C48 GCD     1      28.950  20.400  21.280  1.00  0.00            
ATOM    165  H78 GCD     1      29.420  21.240  21.800  1.00  0.00            
ATOM    166  H79 GCD     1      29.510  20.170  20.360  1.00  0.00            
ATOM    167  O40 GCD     1      29.230  19.230  22.020  1.00  0.00            
ATOM    168  H80 GCD     1      29.100  18.430  21.500  1.00  0.00            
ATOM    169  C1  DP7     2      24.820  30.300  17.200  1.00  0.00            
ATOM    170  N1  DP7     2      25.040  29.150  18.090  1.00  0.00            
ATOM    171  C2  DP7     2      23.880  28.190  18.120  1.00  0.00            
ATOM    172  C3  DP7     2      24.070  27.130  19.230  1.00  0.00            
ATOM    173  N2  DP7     2      25.340  26.440  18.940  1.00  0.00            
ATOM    174  C4  DP7     2      25.780  25.440  20.030  1.00  0.00            
ATOM    175  C5  DP7     2      24.710  24.450  20.460  1.00  0.00            
ATOM    176  C6  DP7     2      23.970  23.620  19.590  1.00  0.00            
ATOM    177  C7  DP7     2      22.880  22.850  19.990  1.00  0.00            
ATOM    178  C8  DP7     2      22.500  22.800  21.350  1.00  0.00            
ATOM    179  C9  DP7     2      23.230  23.600  22.280  1.00  0.00            
ATOM    180  C10 DP7     2      24.240  24.470  21.820  1.00  0.00            
ATOM    181  C11 DP7     2      27.060  24.700  19.680  1.00  0.00            
ATOM    182  C12 DP7     2      27.230  23.870  18.560  1.00  0.00            
ATOM    183  C13 DP7     2      28.520  23.310  18.280  1.00  0.00            
ATOM    184  C14 DP7     2      29.550  23.510  19.200  1.00  0.00            
ATOM    185  C15 DP7     2      29.460  24.350  20.240  1.00  0.00            
ATOM    186  C16 DP7     2      28.190  24.960  20.520  1.00  0.00            
ATOM    187  C17 DP7     2      26.540  27.430  18.930  1.00  0.00            
ATOM    188  C18 DP7     2      26.260  28.480  17.860  1.00  0.00            
ATOM    189  H1  DP7     2      25.680  30.980  17.190  1.00  0.00            
ATOM    190  H2  DP7     2      24.620  29.870  16.210  1.00  0.00            
ATOM    191  H3  DP7     2      23.850  30.790  17.400  1.00  0.00            
ATOM    192  H4  DP7     2      23.700  27.740  17.130  1.00  0.00            
ATOM    193  H5  DP7     2      22.920  28.580  18.470  1.00  0.00            
ATOM    194  H6  DP7     2      23.270  26.390  19.250  1.00  0.00            
ATOM    195  H7  DP7     2      24.040  27.620  20.210  1.00  0.00            
ATOM    196  H8  DP7     2      25.300  25.990  18.010  1.00  0.00            
ATOM    197  H9  DP7     2      25.940  26.000  20.940  1.00  0.00            
ATOM    198  H10 DP7     2      24.240  23.620  18.540  1.00  0.00            
ATOM    199  H11 DP7     2      22.190  22.490  19.230  1.00  0.00            
ATOM    200  H12 DP7     2      21.720  22.160  21.750  1.00  0.00            
ATOM    201  H13 DP7     2      22.880  23.700  23.300  1.00  0.00            
ATOM    202  H14 DP7     2      24.550  25.250  22.510  1.00  0.00            
ATOM    203  H15 DP7     2      26.440  23.800  17.810  1.00  0.00            
ATOM    204  H16 DP7     2      28.620  22.740  17.360  1.00  0.00            
ATOM    205  H17 DP7     2      30.520  23.100  18.960  1.00  0.00            
ATOM    206  H18 DP7     2      30.290  24.490  20.920  1.00  0.00            
ATOM    207  H19 DP7     2      28.040  25.520  21.430  1.00  0.00            
ATOM    208  H20 DP7     2      27.420  26.790  18.820  1.00  0.00            
ATOM    209  H21 DP7     2      26.500  27.840  19.940  1.00  0.00            
ATOM    210  H22 DP7     2      27.060  29.230  17.800  1.00  0.00            
ATOM    211  H23 DP7     2      26.170  27.930  16.920  1.00  0.00            
TER
ENDMDL
MODEL        1
ATOM      1  H1  GCD     1      18.940  20.820  23.800  1.00  0.00            
ATOM      2  O1  GCD     1      19.900  20.900  23.720  1.00  0.00            
ATOM      3  C1  GCD     1      20.240  22.240  24.050  1.00  0.00            
ATOM      4  H2  GCD     1      20.240  22.430  25.130  1.00  0.00            
ATOM      5  H3  GCD     1      21.220  22.420  23.600  1.00  0.00            
ATOM      6  C2  GCD     1      19.390  23.250  23.310  1.00  0.00            
ATOM      7  H4  GCD     1      19.680  23.080  22.260  1.00  0.00            
ATOM      8  C3  GCD     1      19.770  24.690  23.680  1.00  0.00            
ATOM      9  H5  GCD     1      19.700  24.720  24.780  1.00  0.00            
ATOM     10  C4  GCD     1      18.820  25.730  23.110  1.00  0.00            
ATOM     11  H6  GCD     1      19.170  25.800  22.070  1.00  0.00            
ATOM     12  O2  GCD     1      19.040  26.970  23.780  1.00  0.00            
ATOM     13  H7  GCD     1      18.590  26.960  24.640  1.00  0.00            
ATOM     14  C5  GCD     1      17.370  25.320  23.100  1.00  0.00            
ATOM     15  H8  GCD     1      17.080  25.460  24.150  1.00  0.00            
ATOM     16  O3  GCD     1      16.400  26.110  22.380  1.00  0.00            
ATOM     17  H9  GCD     1      16.690  27.010  22.200  1.00  0.00            
ATOM     18  C6  GCD     1      17.140  23.850  22.770  1.00  0.00            
ATOM     19  O4  GCD     1      17.980  23.050  23.630  1.00  0.00            
ATOM     20  H10 GCD     1      16.070  23.650  22.790  1.00  0.00            
ATOM     21  O5  GCD     1      17.550  23.560  21.420  1.00  0.00            
ATOM     22  C7  GCD     1      16.710  22.780  20.580  1.00  0.00            
ATOM     23  H11 GCD     1      15.770  22.500  21.080  1.00  0.00            
ATOM     24  C8  GCD     1      16.280  23.690  19.440  1.00  0.00            
ATOM     25  H12 GCD     1      17.180  23.860  18.830  1.00  0.00            
ATOM     26  O6  GCD     1      15.570  24.810  19.990  1.00  0.00            
ATOM     27  H13 GCD     1      16.110  25.140  20.710  1.00  0.00            
ATOM     28  C9  GCD     1      15.300  22.890  18.530  1.00  0.00            
ATOM     29  H14 GCD     1      14.520  22.660  19.260  1.00  0.00            
ATOM     30  O7  GCD     1      14.720  23.690  17.490  1.00  0.00            
ATOM     31  H15 GCD     1      15.290  23.690  16.720  1.00  0.00            
ATOM     32  C10 GCD     1      16.040  21.680  18.030  1.00  0.00            
ATOM     33  H16 GCD     1      15.370  21.090  17.410  1.00  0.00            
ATOM     34  O8  GCD     1      16.410  20.900  19.180  1.00  0.00            
ATOM     35  C11 GCD     1      17.300  21.470  20.110  1.00  0.00            
ATOM     36  H17 GCD     1      18.270  21.640  19.620  1.00  0.00            
ATOM     37  C12 GCD     1      17.410  20.450  21.200  1.00  0.00            
ATOM     38  H18 GCD     1      16.410  20.400  21.660  1.00  0.00            
ATOM     39  H19 GCD     1      18.060  20.730  22.040  1.00  0.00            
ATOM     40  O9  GCD     1      17.860  19.140  20.680  1.00  0.00            
ATOM     41  H20 GCD     1      17.220  18.870  20.020  1.00  0.00            
ATOM     42  O10 GCD     1      17.130  22.140  17.250  1.00  0.00            
ATOM     43  C13 GCD     1      17.070  21.820  15.870  1.00  0.00            
ATOM     44  H21 GCD     1      16.030  21.600  15.600  1.00  0.00            
ATOM     45  C14 GCD     1      17.460  22.990  15.040  1.00  0.00            
ATOM     46  H22 GCD     1      18.470  23.290  15.340  1.00  0.00            
ATOM     47  O11 GCD     1      16.440  24.000  15.290  1.00  0.00            
ATOM     48  H23 GCD     1      16.860  24.760  15.720  1.00  0.00            
ATOM     49  C15 GCD     1      17.490  22.560  13.590  1.00  0.00            
ATOM     50  H24 GCD     1      16.480  22.230  13.320  1.00  0.00            
ATOM     51  O12 GCD     1      17.800  23.580  12.610  1.00  0.00            
ATOM     52  H25 GCD     1      18.730  23.550  12.380  1.00  0.00            
ATOM     53  C16 GCD     1      18.290  21.290  13.270  1.00  0.00            
ATOM     54  H26 GCD     1      18.140  21.030  12.210  1.00  0.00            
ATOM     55  O13 GCD     1      17.910  20.270  14.150  1.00  0.00            
ATOM     56  C17 GCD     1      18.010  20.590  15.570  1.00  0.00            
ATOM     57  H27 GCD     1      19.080  20.770  15.690  1.00  0.00            
ATOM     58  C18 GCD     1      17.510  19.330  16.200  1.00  0.00            
ATOM     59  H28 GCD     1      16.410  19.330  16.110  1.00  0.00            
ATOM     60  H29 GCD     1      17.600  19.480  17.280  1.00  0.00            
ATOM     61  O14 GCD     1      18.120  18.100  15.850  1.00  0.00            
ATOM     62  H30 GCD     1      18.140  18.070  14.890  1.00  0.00            
ATOM     63  O15 GCD     1      19.710  21.510  13.530  1.00  0.00            
ATOM     64  C19 GCD     1      20.580  20.930  12.530  1.00  0.00            
ATOM     65  H31 GCD     1      20.020  20.280  11.850  1.00  0.00            
ATOM     66  C20 GCD     1      21.200  22.120  11.820  1.00  0.00            
ATOM     67  H32 GCD     1      21.550  22.780  12.630  1.00  0.00            
ATOM     68  O16 GCD     1      20.300  22.840  10.980  1.00  0.00            
ATOM     69  H33 GCD     1      20.380  22.490  10.080  1.00  0.00            
ATOM     70  C21 GCD     1      22.400  21.610  11.050  1.00  0.00            
ATOM     71  H34 GCD     1      22.010  20.930  10.290  1.00  0.00            
ATOM     72  O17 GCD     1      23.040  22.660  10.290  1.00  0.00            
ATOM     73  H35 GCD     1      23.500  23.250  10.890  1.00  0.00            
ATOM     74  C22 GCD     1      23.430  20.810  11.830  1.00  0.00            
ATOM     75  H36 GCD     1      24.170  20.450  11.110  1.00  0.00            
ATOM     76  O18 GCD     1      22.790  19.760  12.440  1.00  0.00            
ATOM     77  C23 GCD     1      21.650  20.090  13.270  1.00  0.00            
ATOM     78  H37 GCD     1      21.900  20.650  14.180  1.00  0.00            
ATOM     79  C24 GCD     1      21.040  18.700  13.490  1.00  0.00            
ATOM     80  H38 GCD     1      21.010  18.150  12.540  1.00  0.00            
ATOM     81  H39 GCD     1      20.000  18.840  13.800  1.00  0.00            
ATOM     82  O19 GCD     1      21.690  17.920  14.460  1.00  0.00            
ATOM     83  H40 GCD     1      22.610  17.880  14.170  1.00  0.00            
ATOM     84  O20 GCD     1      24.110  21.720  12.760  1.00  0.00            
ATOM     85  C25 GCD     1      25.520  22.070  12.520  1.00  0.00            
ATOM     86  H41 GCD     1      25.820  21.820  11.500  1.00  0.00            
ATOM     87  C26 GCD     1      25.690  23.540  12.820  1.00  0.00            
ATOM     88  H42 GCD     1      25.320  23.760  13.830  1.00  0.00            
ATOM     89  O21 GCD     1      24.880  24.310  11.900  1.00  0.00            
ATOM     90  H43 GCD     1      25.420  24.670  11.180  1.00  0.00            
ATOM     91  C27 GCD     1      27.160  23.940  12.820  1.00  0.00            
ATOM     92  H44 GCD     1      27.590  23.800  11.820  1.00  0.00            
ATOM     93  O22 GCD     1      27.250  25.350  13.230  1.00  0.00            
ATOM     94  H45 GCD     1      28.160  25.580  13.000  1.00  0.00            
ATOM     95  C28 GCD     1      28.020  23.050  13.780  1.00  0.00            
ATOM     96  H46 GCD     1      29.090  23.200  13.650  1.00  0.00            
ATOM     97  O23 GCD     1      27.700  21.620  13.410  1.00  0.00            
ATOM     98  C29 GCD     1      26.360  21.270  13.540  1.00  0.00            
ATOM     99  H47 GCD     1      26.070  21.660  14.520  1.00  0.00            
ATOM    100  C30 GCD     1      26.180  19.820  13.480  1.00  0.00            
ATOM    101  H48 GCD     1      25.210  19.450  13.840  1.00  0.00            
ATOM    102  H49 GCD     1      26.920  19.400  14.170  1.00  0.00            
ATOM    103  O24 GCD     1      26.420  19.320  12.160  1.00  0.00            
ATOM    104  H50 GCD     1      27.310  19.410  11.800  1.00  0.00            
ATOM    105  O25 GCD     1      27.670  23.180  15.150  1.00  0.00            
ATOM    106  C31 GCD     1      28.670  23.470  16.210  1.00  0.00            
ATOM    107  H51 GCD     1      29.670  23.280  15.790  1.00  0.00            
ATOM    108  C32 GCD     1      28.700  24.940  16.670  1.00  0.00            
ATOM    109  H52 GCD     1      27.670  25.060  17.040  1.00  0.00            
ATOM    110  O26 GCD     1      28.850  25.790  15.530  1.00  0.00            
ATOM    111  H53 GCD     1      28.310  25.440  14.810  1.00  0.00            
ATOM    112  C33 GCD     1      29.810  25.160  17.740  1.00  0.00            
ATOM    113  H54 GCD     1      30.780  24.930  17.290  1.00  0.00            
ATOM    114  O27 GCD     1      29.830  26.500  18.280  1.00  0.00            
ATOM    115  H55 GCD     1      29.720  27.180  17.600  1.00  0.00            
ATOM    116  C34 GCD     1      29.590  24.120  18.830  1.00  0.00            
ATOM    117  H56 GCD     1      30.430  24.100  19.540  1.00  0.00            
ATOM    118  O28 GCD     1      29.530  22.840  18.290  1.00  0.00            
ATOM    119  C35 GCD     1      28.440  22.540  17.330  1.00  0.00            
ATOM    120  H57 GCD     1      27.450  22.680  17.790  1.00  0.00            
ATOM    121  C36 GCD     1      28.470  21.080  16.900  1.00  0.00            
ATOM    122  H58 GCD     1      29.400  21.000  16.310  1.00  0.00            
ATOM    123  H59 GCD     1      27.660  20.800  16.220  1.00  0.00            
ATOM    124  O29 GCD     1      28.530  20.190  18.060  1.00  0.00            
ATOM    125  H60 GCD     1      29.230  20.570  18.600  1.00  0.00            
ATOM    126  O30 GCD     1      28.350  24.390  19.480  1.00  0.00            
ATOM    127  C37 GCD     1      28.490  24.350  20.920  1.00  0.00            
ATOM    128  H61 GCD     1      29.480  23.970  21.200  1.00  0.00            
ATOM    129  C38 GCD     1      28.280  25.820  21.380  1.00  0.00            
ATOM    130  H62 GCD     1      27.450  26.260  20.810  1.00  0.00            
ATOM    131  O31 GCD     1      29.500  26.550  21.120  1.00  0.00            
ATOM    132  H63 GCD     1      29.640  26.650  20.180  1.00  0.00            
ATOM    133  C39 GCD     1      27.980  25.840  22.890  1.00  0.00            
ATOM    134  H64 GCD     1      28.860  25.510  23.470  1.00  0.00            
ATOM    135  O32 GCD     1      27.620  27.110  23.260  1.00  0.00            
ATOM    136  H65 GCD     1      27.220  26.870  24.110  1.00  0.00            
ATOM    137  C40 GCD     1      26.880  24.800  23.230  1.00  0.00            
ATOM    138  H66 GCD     1      26.860  24.630  24.310  1.00  0.00            
ATOM    139  O33 GCD     1      27.170  23.530  22.820  1.00  0.00            
ATOM    140  C41 GCD     1      27.380  23.440  21.410  1.00  0.00            
ATOM    141  H67 GCD     1      26.410  23.610  20.910  1.00  0.00            
ATOM    142  C42 GCD     1      27.790  21.910  21.110  1.00  0.00            
ATOM    143  H68 GCD     1      28.760  21.720  21.580  1.00  0.00            
ATOM    144  H69 GCD     1      27.920  21.760  20.030  1.00  0.00            
ATOM    145  O34 GCD     1      26.730  21.010  21.550  1.00  0.00            
ATOM    146  H70 GCD     1      27.010  20.120  21.310  1.00  0.00            
ATOM    147  O35 GCD     1      25.640  25.170  22.610  1.00  0.00            
ATOM    148  C43 GCD     1      24.630  25.310  23.540  1.00  0.00            
ATOM    149  H71 GCD     1      25.100  25.570  24.500  1.00  0.00            
ATOM    150  C44 GCD     1      23.700  26.460  23.180  1.00  0.00            
ATOM    151  H72 GCD     1      23.180  26.170  22.260  1.00  0.00            
ATOM    152  O36 GCD     1      24.470  27.630  22.820  1.00  0.00            
ATOM    153  H73 GCD     1      25.240  27.350  22.310  1.00  0.00            
ATOM    154  C45 GCD     1      22.700  26.720  24.310  1.00  0.00            
ATOM    155  H74 GCD     1      23.140  26.890  25.300  1.00  0.00            
ATOM    156  O37 GCD     1      21.760  27.720  24.040  1.00  0.00            
ATOM    157  H75 GCD     1      20.950  27.220  23.890  1.00  0.00            
ATOM    158  C46 GCD     1      21.970  25.350  24.570  1.00  0.00            
ATOM    159  H76 GCD     1      21.330  25.510  25.440  1.00  0.00            
ATOM    160  O38 GCD     1      21.140  25.050  23.380  1.00  0.00            
ATOM    161  O39 GCD     1      22.840  24.280  24.840  1.00  0.00            
ATOM    162  C47 GCD     1      23.830  24.060  23.860  1.00  0.00            
ATOM    163  H77 GCD     1      23.310  23.940  22.890  1.00  0.00            
ATOM    164  C48 GCD     1      24.590  22.790  24.090  1.00  0.00            
ATOM    165  H78 GCD     1      25.430  23.040  24.760  1.00  0.00            
ATOM    166  H79 GCD     1      25.020  22.470  23.130  1.00  0.00            
ATOM    167  O40 GCD     1      23.730  21.770  24.570  1.00  0.00            
ATOM    168  H80 GCD     1      23.460  22.000  25.470  1.00  0.00            
ATOM    169  C1  DP7     2      25.550  27.780  19.550  1.00  0.00            
ATOM    170  N1  DP7     2      24.410  27.010  19.250  1.00  0.00            
ATOM    171  C2  DP7     2      23.820  27.600  18.020  1.00  0.00            
ATOM    172  C3  DP7     2      22.540  26.880  17.580  1.00  0.00            
ATOM    173  N2  DP7     2      22.820  25.320  17.340  1.00  0.00            
ATOM    174  C4  DP7     2      21.470  24.570  17.030  1.00  0.00            
ATOM    175  C5  DP7     2      20.900  24.950  15.690  1.00  0.00            
ATOM    176  C6  DP7     2      21.650  24.870  14.520  1.00  0.00            
ATOM    177  C7  DP7     2      21.070  25.320  13.320  1.00  0.00            
ATOM    178  C8  DP7     2      19.800  25.960  13.360  1.00  0.00            
ATOM    179  C9  DP7     2      19.110  26.130  14.550  1.00  0.00            
ATOM    180  C10 DP7     2      19.640  25.620  15.740  1.00  0.00            
ATOM    181  C11 DP7     2      21.550  23.050  17.100  1.00  0.00            
ATOM    182  C12 DP7     2      22.730  22.350  16.740  1.00  0.00            
ATOM    183  C13 DP7     2      22.700  20.910  16.950  1.00  0.00            
ATOM    184  C14 DP7     2      21.550  20.220  17.390  1.00  0.00            
ATOM    185  C15 DP7     2      20.450  20.960  17.790  1.00  0.00            
ATOM    186  C16 DP7     2      20.420  22.390  17.650  1.00  0.00            
ATOM    187  C17 DP7     2      23.510  24.770  18.600  1.00  0.00            
ATOM    188  C18 DP7     2      24.730  25.560  18.960  1.00  0.00            
ATOM    189  H1  DP7     2      26.280  27.780  18.730  1.00  0.00            
ATOM    190  H2  DP7     2      25.280  28.820  19.770  1.00  0.00            
ATOM    191  H3  DP7     2      26.040  27.580  20.510  1.00  0.00            
ATOM    192  H4  DP7     2      24.530  27.540  17.190  1.00  0.00            
ATOM    193  H5  DP7     2      23.580  28.660  18.160  1.00  0.00            
ATOM    194  H6  DP7     2      22.130  27.340  16.680  1.00  0.00            
ATOM    195  H7  DP7     2      21.750  26.920  18.330  1.00  0.00            
ATOM    196  H8  DP7     2      23.490  25.370  16.560  1.00  0.00            
ATOM    197  H9  DP7     2      20.660  24.870  17.700  1.00  0.00            
ATOM    198  H10 DP7     2      22.550  24.260  14.540  1.00  0.00            
ATOM    199  H11 DP7     2      21.540  25.070  12.370  1.00  0.00            
ATOM    200  H12 DP7     2      19.370  26.320  12.440  1.00  0.00            
ATOM    201  H13 DP7     2      18.200  26.720  14.550  1.00  0.00            
ATOM    202  H14 DP7     2      19.070  25.590  16.660  1.00  0.00            
ATOM    203  H15 DP7     2      23.580  22.920  16.360  1.00  0.00            
ATOM    204  H16 DP7     2      23.540  20.340  16.560  1.00  0.00            
ATOM    205  H17 DP7     2      21.470  19.150  17.520  1.00  0.00            
ATOM    206  H18 DP7     2      19.570  20.400  18.090  1.00  0.00            
ATOM    207  H19 DP7     2      19.510  22.970  17.800  1.00  0.00            
ATOM    208  H20 DP7     2      23.810  23.740  18.440  1.00  0.00            
ATOM    209  H21 DP7     2      22.700  24.790  19.330  1.00  0.00            
ATOM    210  H22 DP7     2      25.150  25.180  19.890  1.00  0.00            
ATOM    211  H23 DP7     2      25.470  25.490  18.150  1.00  0.00            
TER
ENDMDL
MODEL        1
ATOM      1  H1  GCD     1      20.130  21.970  19.480  1.00  0.00            
ATOM      2  O1  GCD     1      20.970  21.930  19.960  1.00  0.00            
ATOM      3  C1  GCD     1      21.220  23.190  20.490  1.00  0.00            
ATOM      4  H2  GCD     1      20.490  23.270  21.300  1.00  0.00            
ATOM      5  H3  GCD     1      22.210  23.240  20.950  1.00  0.00            
ATOM      6  C2  GCD     1      20.940  24.330  19.490  1.00  0.00            
ATOM      7  H4  GCD     1      21.750  24.300  18.750  1.00  0.00            
ATOM      8  C3  GCD     1      20.840  25.700  20.240  1.00  0.00            
ATOM      9  H5  GCD     1      20.190  25.530  21.110  1.00  0.00            
ATOM     10  C4  GCD     1      20.390  26.820  19.280  1.00  0.00            
ATOM     11  H6  GCD     1      21.170  26.940  18.520  1.00  0.00            
ATOM     12  O2  GCD     1      20.160  28.030  19.980  1.00  0.00            
ATOM     13  H7  GCD     1      19.520  28.420  19.370  1.00  0.00            
ATOM     14  C5  GCD     1      19.190  26.400  18.380  1.00  0.00            
ATOM     15  H8  GCD     1      18.330  26.320  19.060  1.00  0.00            
ATOM     16  O3  GCD     1      18.960  27.330  17.350  1.00  0.00            
ATOM     17  H9  GCD     1      18.630  26.820  16.610  1.00  0.00            
ATOM     18  C6  GCD     1      19.400  25.040  17.820  1.00  0.00            
ATOM     19  O4  GCD     1      19.700  24.090  18.800  1.00  0.00            
ATOM     20  H10 GCD     1      18.400  24.710  17.530  1.00  0.00            
ATOM     21  O5  GCD     1      20.320  25.060  16.740  1.00  0.00            
ATOM     22  C7  GCD     1      19.980  24.310  15.600  1.00  0.00            
ATOM     23  H11 GCD     1      19.070  23.720  15.730  1.00  0.00            
ATOM     24  C8  GCD     1      19.730  25.380  14.470  1.00  0.00            
ATOM     25  H12 GCD     1      20.630  25.990  14.320  1.00  0.00            
ATOM     26  O6  GCD     1      18.480  26.120  14.790  1.00  0.00            
ATOM     27  H13 GCD     1      18.300  26.550  13.950  1.00  0.00            
ATOM     28  C9  GCD     1      19.530  24.650  13.180  1.00  0.00            
ATOM     29  H14 GCD     1      18.770  23.900  13.450  1.00  0.00            
ATOM     30  O7  GCD     1      19.120  25.430  12.050  1.00  0.00            
ATOM     31  H15 GCD     1      19.770  26.120  11.850  1.00  0.00            
ATOM     32  C10 GCD     1      20.760  23.840  12.800  1.00  0.00            
ATOM     33  H16 GCD     1      20.570  23.370  11.830  1.00  0.00            
ATOM     34  O8  GCD     1      20.910  22.910  13.860  1.00  0.00            
ATOM     35  C11 GCD     1      21.100  23.400  15.180  1.00  0.00            
ATOM     36  H17 GCD     1      22.040  23.960  15.190  1.00  0.00            
ATOM     37  C12 GCD     1      21.350  22.250  16.160  1.00  0.00            
ATOM     38  H18 GCD     1      21.940  22.530  17.040  1.00  0.00            
ATOM     39  H19 GCD     1      22.100  21.590  15.700  1.00  0.00            
ATOM     40  O9  GCD     1      20.160  21.550  16.520  1.00  0.00            
ATOM     41  H20 GCD     1      19.750  21.380  15.660  1.00  0.00            
ATOM     42  O10 GCD     1      21.900  24.630  12.670  1.00  0.00            
ATOM     43  C13 GCD     1      22.380  25.200  11.550  1.00  0.00            
ATOM     44  H21 GCD     1      21.700  24.900  10.740  1.00  0.00            
ATOM     45  C14 GCD     1      22.490  26.700  11.680  1.00  0.00            
ATOM     46  H22 GCD     1      23.030  26.870  12.620  1.00  0.00            
ATOM     47  O11 GCD     1      21.150  27.290  11.720  1.00  0.00            
ATOM     48  H23 GCD     1      21.200  28.210  11.440  1.00  0.00            
ATOM     49  C15 GCD     1      23.230  27.200  10.360  1.00  0.00            
ATOM     50  H24 GCD     1      22.700  26.800   9.480  1.00  0.00            
ATOM     51  O12 GCD     1      23.190  28.670  10.370  1.00  0.00            
ATOM     52  H25 GCD     1      23.400  28.940   9.460  1.00  0.00            
ATOM     53  C16 GCD     1      24.620  26.600  10.310  1.00  0.00            
ATOM     54  H26 GCD     1      25.180  26.840   9.400  1.00  0.00            
ATOM     55  O13 GCD     1      24.460  25.190  10.290  1.00  0.00            
ATOM     56  C17 GCD     1      23.760  24.590  11.380  1.00  0.00            
ATOM     57  H27 GCD     1      24.270  24.780  12.340  1.00  0.00            
ATOM     58  C18 GCD     1      23.760  23.090  11.320  1.00  0.00            
ATOM     59  H28 GCD     1      23.590  22.890  10.250  1.00  0.00            
ATOM     60  H29 GCD     1      22.990  22.660  11.960  1.00  0.00            
ATOM     61  O14 GCD     1      24.920  22.410  11.650  1.00  0.00            
ATOM     62  H30 GCD     1      25.450  22.410  10.840  1.00  0.00            
ATOM     63  O15 GCD     1      25.380  27.000  11.440  1.00  0.00            
ATOM     64  C19 GCD     1      26.300  28.100  11.260  1.00  0.00            
ATOM     65  H31 GCD     1      26.090  28.630  10.330  1.00  0.00            
ATOM     66  C20 GCD     1      26.190  29.090  12.420  1.00  0.00            
ATOM     67  H32 GCD     1      26.490  28.680  13.390  1.00  0.00            
ATOM     68  O16 GCD     1      24.870  29.620  12.550  1.00  0.00            
ATOM     69  H33 GCD     1      24.250  29.180  11.970  1.00  0.00            
ATOM     70  C21 GCD     1      27.190  30.220  12.170  1.00  0.00            
ATOM     71  H34 GCD     1      27.000  30.730  11.220  1.00  0.00            
ATOM     72  O17 GCD     1      27.180  31.200  13.220  1.00  0.00            
ATOM     73  H35 GCD     1      26.350  31.680  13.330  1.00  0.00            
ATOM     74  C22 GCD     1      28.570  29.670  11.970  1.00  0.00            
ATOM     75  H36 GCD     1      29.230  30.450  11.590  1.00  0.00            
ATOM     76  O18 GCD     1      28.590  28.660  10.940  1.00  0.00            
ATOM     77  C23 GCD     1      27.750  27.560  11.300  1.00  0.00            
ATOM     78  H37 GCD     1      27.940  27.250  12.330  1.00  0.00            
ATOM     79  C24 GCD     1      27.960  26.420  10.350  1.00  0.00            
ATOM     80  H38 GCD     1      28.110  26.820   9.340  1.00  0.00            
ATOM     81  H39 GCD     1      27.200  25.630  10.430  1.00  0.00            
ATOM     82  O19 GCD     1      29.250  25.880  10.770  1.00  0.00            
ATOM     83  H40 GCD     1      29.850  26.550  10.430  1.00  0.00            
ATOM     84  O20 GCD     1      29.110  29.170  13.190  1.00  0.00            
ATOM     85  C25 GCD     1      30.390  29.650  13.530  1.00  0.00            
ATOM     86  H41 GCD     1      30.880  30.040  12.630  1.00  0.00            
ATOM     87  C26 GCD     1      30.290  30.800  14.570  1.00  0.00            
ATOM     88  H42 GCD     1      29.720  30.370  15.410  1.00  0.00            
ATOM     89  O21 GCD     1      29.650  31.870  14.040  1.00  0.00            
ATOM     90  H43 GCD     1      28.720  31.620  13.920  1.00  0.00            
ATOM     91  C27 GCD     1      31.700  31.140  15.100  1.00  0.00            
ATOM     92  H44 GCD     1      32.230  31.490  14.210  1.00  0.00            
ATOM     93  O22 GCD     1      31.710  32.270  15.970  1.00  0.00            
ATOM     94  H45 GCD     1      32.560  32.710  15.910  1.00  0.00            
ATOM     95  C28 GCD     1      32.440  29.870  15.620  1.00  0.00            
ATOM     96  H46 GCD     1      33.450  30.060  16.010  1.00  0.00            
ATOM     97  O23 GCD     1      32.470  28.990  14.470  1.00  0.00            
ATOM     98  C29 GCD     1      31.160  28.470  14.110  1.00  0.00            
ATOM     99  H47 GCD     1      30.660  28.200  15.050  1.00  0.00            
ATOM    100  C30 GCD     1      31.250  27.320  13.080  1.00  0.00            
ATOM    101  H48 GCD     1      31.880  27.740  12.280  1.00  0.00            
ATOM    102  H49 GCD     1      30.230  27.120  12.730  1.00  0.00            
ATOM    103  O24 GCD     1      31.840  26.100  13.670  1.00  0.00            
ATOM    104  H50 GCD     1      31.710  25.370  13.060  1.00  0.00            
ATOM    105  O25 GCD     1      31.610  29.390  16.670  1.00  0.00            
ATOM    106  C31 GCD     1      32.240  29.340  17.930  1.00  0.00            
ATOM    107  H51 GCD     1      33.160  29.930  17.990  1.00  0.00            
ATOM    108  C32 GCD     1      31.220  29.980  18.870  1.00  0.00            
ATOM    109  H52 GCD     1      30.250  29.500  18.700  1.00  0.00            
ATOM    110  O26 GCD     1      31.150  31.380  18.640  1.00  0.00            
ATOM    111  H53 GCD     1      31.320  31.370  17.690  1.00  0.00            
ATOM    112  C33 GCD     1      31.580  29.830  20.360  1.00  0.00            
ATOM    113  H54 GCD     1      32.420  30.510  20.510  1.00  0.00            
ATOM    114  O27 GCD     1      30.620  30.320  21.340  1.00  0.00            
ATOM    115  H55 GCD     1      30.400  31.190  20.990  1.00  0.00            
ATOM    116  C34 GCD     1      31.990  28.370  20.580  1.00  0.00            
ATOM    117  H56 GCD     1      32.280  28.140  21.610  1.00  0.00            
ATOM    118  O28 GCD     1      33.010  27.990  19.680  1.00  0.00            
ATOM    119  C35 GCD     1      32.580  27.930  18.330  1.00  0.00            
ATOM    120  H57 GCD     1      31.730  27.240  18.270  1.00  0.00            
ATOM    121  C36 GCD     1      33.740  27.350  17.520  1.00  0.00            
ATOM    122  H58 GCD     1      33.420  27.420  16.480  1.00  0.00            
ATOM    123  H59 GCD     1      33.980  26.340  17.880  1.00  0.00            
ATOM    124  O29 GCD     1      34.950  28.070  17.680  1.00  0.00            
ATOM    125  H60 GCD     1      35.220  28.020  18.610  1.00  0.00            
ATOM    126  O30 GCD     1      30.790  27.570  20.300  1.00  0.00            
ATOM    127  C37 GCD     1      30.260  26.670  21.290  1.00  0.00            
ATOM    128  H61 GCD     1      31.090  26.180  21.820  1.00  0.00            
ATOM    129  C38 GCD     1      29.310  27.400  22.250  1.00  0.00            
ATOM    130  H62 GCD     1      28.580  28.010  21.700  1.00  0.00            
ATOM    131  O31 GCD     1      30.010  28.220  23.130  1.00  0.00            
ATOM    132  H63 GCD     1      30.170  29.020  22.620  1.00  0.00            
ATOM    133  C39 GCD     1      28.550  26.420  23.190  1.00  0.00            
ATOM    134  H64 GCD     1      29.360  25.990  23.780  1.00  0.00            
ATOM    135  O32 GCD     1      27.700  27.050  24.150  1.00  0.00            
ATOM    136  H65 GCD     1      26.870  27.210  23.690  1.00  0.00            
ATOM    137  C40 GCD     1      27.810  25.340  22.480  1.00  0.00            
ATOM    138  H66 GCD     1      27.350  24.650  23.200  1.00  0.00            
ATOM    139  O33 GCD     1      28.790  24.700  21.620  1.00  0.00            
ATOM    140  C41 GCD     1      29.450  25.590  20.630  1.00  0.00            
ATOM    141  H67 GCD     1      28.590  26.010  20.090  1.00  0.00            
ATOM    142  C42 GCD     1      30.330  24.760  19.680  1.00  0.00            
ATOM    143  H68 GCD     1      30.680  25.440  18.890  1.00  0.00            
ATOM    144  H69 GCD     1      29.670  23.980  19.280  1.00  0.00            
ATOM    145  O34 GCD     1      31.430  24.130  20.290  1.00  0.00            
ATOM    146  H70 GCD     1      31.920  24.710  20.880  1.00  0.00            
ATOM    147  O35 GCD     1      26.740  25.890  21.770  1.00  0.00            
ATOM    148  C43 GCD     1      25.390  25.780  22.370  1.00  0.00            
ATOM    149  H71 GCD     1      25.560  25.680  23.450  1.00  0.00            
ATOM    150  C44 GCD     1      24.780  27.110  22.110  1.00  0.00            
ATOM    151  H72 GCD     1      24.710  27.150  21.010  1.00  0.00            
ATOM    152  O36 GCD     1      25.430  28.240  22.660  1.00  0.00            
ATOM    153  H73 GCD     1      24.860  28.980  22.440  1.00  0.00            
ATOM    154  C45 GCD     1      23.260  27.030  22.630  1.00  0.00            
ATOM    155  H74 GCD     1      23.350  26.890  23.720  1.00  0.00            
ATOM    156  O37 GCD     1      22.430  28.170  22.400  1.00  0.00            
ATOM    157  H75 GCD     1      21.870  27.930  21.650  1.00  0.00            
ATOM    158  C46 GCD     1      22.500  25.830  22.080  1.00  0.00            
ATOM    159  H76 GCD     1      21.620  25.630  22.690  1.00  0.00            
ATOM    160  O38 GCD     1      22.200  26.010  20.650  1.00  0.00            
ATOM    161  O39 GCD     1      23.280  24.700  22.280  1.00  0.00            
ATOM    162  C47 GCD     1      24.540  24.740  21.710  1.00  0.00            
ATOM    163  H77 GCD     1      24.380  25.010  20.660  1.00  0.00            
ATOM    164  C48 GCD     1      25.220  23.360  21.790  1.00  0.00            
ATOM    165  H78 GCD     1      26.050  23.200  21.090  1.00  0.00            
ATOM    166  H79 GCD     1      24.450  22.630  21.490  1.00  0.00            
ATOM    167  O40 GCD     1      25.570  23.030  23.100  1.00  0.00            
ATOM    168  H80 GCD     1      26.050  22.190  23.090  1.00  0.00            
ATOM    169  C1  DP7     2      20.730  29.530  14.540  1.00  0.00            
ATOM    170  N1  DP7     2      22.170  29.340  14.750  1.00  0.00            
ATOM    171  C2  DP7     2      22.760  30.360  15.640  1.00  0.00            
ATOM    172  C3  DP7     2      24.280  30.230  16.000  1.00  0.00            
ATOM    173  N2  DP7     2      24.550  28.840  16.580  1.00  0.00            
ATOM    174  C4  DP7     2      26.100  28.680  16.640  1.00  0.00            
ATOM    175  C5  DP7     2      26.710  29.740  17.560  1.00  0.00            
ATOM    176  C6  DP7     2      26.400  29.750  18.910  1.00  0.00            
ATOM    177  C7  DP7     2      26.910  30.730  19.770  1.00  0.00            
ATOM    178  C8  DP7     2      27.720  31.750  19.300  1.00  0.00            
ATOM    179  C9  DP7     2      28.050  31.730  17.930  1.00  0.00            
ATOM    180  C10 DP7     2      27.540  30.700  17.070  1.00  0.00            
ATOM    181  C11 DP7     2      26.650  27.320  16.950  1.00  0.00            
ATOM    182  C12 DP7     2      25.930  26.490  17.800  1.00  0.00            
ATOM    183  C13 DP7     2      26.490  25.260  18.150  1.00  0.00            
ATOM    184  C14 DP7     2      27.720  24.840  17.610  1.00  0.00            
ATOM    185  C15 DP7     2      28.440  25.670  16.790  1.00  0.00            
ATOM    186  C16 DP7     2      27.930  26.950  16.430  1.00  0.00            
ATOM    187  C17 DP7     2      24.020  27.740  15.580  1.00  0.00            
ATOM    188  C18 DP7     2      22.530  27.980  15.240  1.00  0.00            
ATOM    189  H1  DP7     2      20.390  28.910  13.700  1.00  0.00            
ATOM    190  H2  DP7     2      20.220  29.290  15.480  1.00  0.00            
ATOM    191  H3  DP7     2      20.320  30.540  14.420  1.00  0.00            
ATOM    192  H4  DP7     2      22.140  30.440  16.540  1.00  0.00            
ATOM    193  H5  DP7     2      22.640  31.330  15.150  1.00  0.00            
ATOM    194  H6  DP7     2      24.630  30.970  16.720  1.00  0.00            
ATOM    195  H7  DP7     2      24.880  30.370  15.100  1.00  0.00            
ATOM    196  H8  DP7     2      24.170  28.770  17.540  1.00  0.00            
ATOM    197  H9  DP7     2      26.540  28.990  15.690  1.00  0.00            
ATOM    198  H10 DP7     2      25.740  28.990  19.320  1.00  0.00            
ATOM    199  H11 DP7     2      26.480  30.800  20.760  1.00  0.00            
ATOM    200  H12 DP7     2      28.070  32.640  19.820  1.00  0.00            
ATOM    201  H13 DP7     2      28.680  32.490  17.490  1.00  0.00            
ATOM    202  H14 DP7     2      27.690  30.770  16.000  1.00  0.00            
ATOM    203  H15 DP7     2      25.110  26.900  18.380  1.00  0.00            
ATOM    204  H16 DP7     2      26.030  24.650  18.920  1.00  0.00            
ATOM    205  H17 DP7     2      28.090  23.870  17.930  1.00  0.00            
ATOM    206  H18 DP7     2      29.320  25.160  16.410  1.00  0.00            
ATOM    207  H19 DP7     2      28.560  27.620  15.850  1.00  0.00            
ATOM    208  H20 DP7     2      24.120  26.720  15.960  1.00  0.00            
ATOM    209  H21 DP7     2      24.580  27.890  14.650  1.00  0.00            
ATOM    210  H22 DP7     2      22.180  27.160  14.600  1.00  0.00            
ATOM    211  H23 DP7     2      22.020  27.810  16.200  1.00  0.00            
TER
ENDMDL
MODEL        1
ATOM      1  H1  GCD     1      25.690  22.890   8.980  1.00  0.00            
ATOM      2  O1  GCD     1      25.220  22.890   9.820  1.00  0.00            
ATOM      3  C1  GCD     1      25.700  24.010  10.620  1.00  0.00            
ATOM      4  H2  GCD     1      25.180  23.820  11.570  1.00  0.00            
ATOM      5  H3  GCD     1      26.770  23.850  10.790  1.00  0.00            
ATOM      6  C2  GCD     1      25.510  25.390   9.930  1.00  0.00            
ATOM      7  H4  GCD     1      26.010  26.150  10.550  1.00  0.00            
ATOM      8  C3  GCD     1      24.030  25.970   9.710  1.00  0.00            
ATOM      9  H5  GCD     1      23.540  25.140   9.190  1.00  0.00            
ATOM     10  C4  GCD     1      24.000  27.220   8.820  1.00  0.00            
ATOM     11  H6  GCD     1      24.500  28.040   9.340  1.00  0.00            
ATOM     12  O2  GCD     1      22.720  27.690   8.500  1.00  0.00            
ATOM     13  H7  GCD     1      22.250  27.670   9.340  1.00  0.00            
ATOM     14  C5  GCD     1      24.830  26.940   7.560  1.00  0.00            
ATOM     15  H8  GCD     1      24.320  26.090   7.090  1.00  0.00            
ATOM     16  O3  GCD     1      24.930  28.100   6.720  1.00  0.00            
ATOM     17  H9  GCD     1      24.060  28.500   6.590  1.00  0.00            
ATOM     18  C6  GCD     1      26.200  26.470   7.930  1.00  0.00            
ATOM     19  O4  GCD     1      26.220  25.270   8.700  1.00  0.00            
ATOM     20  H10 GCD     1      26.750  26.300   7.000  1.00  0.00            
ATOM     21  O5  GCD     1      26.890  27.450   8.760  1.00  0.00            
ATOM     22  C7  GCD     1      28.210  27.680   8.270  1.00  0.00            
ATOM     23  H11 GCD     1      28.550  26.870   7.610  1.00  0.00            
ATOM     24  C8  GCD     1      28.180  29.000   7.510  1.00  0.00            
ATOM     25  H12 GCD     1      27.790  29.820   8.110  1.00  0.00            
ATOM     26  O6  GCD     1      27.430  28.960   6.290  1.00  0.00            
ATOM     27  H13 GCD     1      26.540  28.670   6.500  1.00  0.00            
ATOM     28  C9  GCD     1      29.620  29.420   7.190  1.00  0.00            
ATOM     29  H14 GCD     1      29.970  28.690   6.450  1.00  0.00            
ATOM     30  O7  GCD     1      29.720  30.700   6.450  1.00  0.00            
ATOM     31  H15 GCD     1      29.870  31.390   7.110  1.00  0.00            
ATOM     32  C10 GCD     1      30.540  29.480   8.440  1.00  0.00            
ATOM     33  H16 GCD     1      31.600  29.530   8.160  1.00  0.00            
ATOM     34  O8  GCD     1      30.400  28.140   8.900  1.00  0.00            
ATOM     35  C11 GCD     1      29.090  27.720   9.470  1.00  0.00            
ATOM     36  H17 GCD     1      28.770  28.360  10.300  1.00  0.00            
ATOM     37  C12 GCD     1      29.380  26.320  10.010  1.00  0.00            
ATOM     38  H18 GCD     1      29.690  25.630   9.220  1.00  0.00            
ATOM     39  H19 GCD     1      28.430  26.010  10.460  1.00  0.00            
ATOM     40  O9  GCD     1      30.220  26.250  11.080  1.00  0.00            
ATOM     41  H20 GCD     1      30.140  25.410  11.550  1.00  0.00            
ATOM     42  O10 GCD     1      30.160  30.490   9.380  1.00  0.00            
ATOM     43  C13 GCD     1      30.990  31.660   9.540  1.00  0.00            
ATOM     44  H21 GCD     1      31.930  31.620   8.990  1.00  0.00            
ATOM     45  C14 GCD     1      30.170  32.960   9.240  1.00  0.00            
ATOM     46  H22 GCD     1      29.320  33.110   9.910  1.00  0.00            
ATOM     47  O11 GCD     1      29.730  32.830   7.920  1.00  0.00            
ATOM     48  H23 GCD     1      28.990  33.430   7.770  1.00  0.00            
ATOM     49  C15 GCD     1      31.050  34.240   9.420  1.00  0.00            
ATOM     50  H24 GCD     1      31.960  34.120   8.830  1.00  0.00            
ATOM     51  O12 GCD     1      30.140  35.440   9.090  1.00  0.00            
ATOM     52  H25 GCD     1      29.330  35.320   9.600  1.00  0.00            
ATOM     53  C16 GCD     1      31.450  34.210  10.930  1.00  0.00            
ATOM     54  H26 GCD     1      32.200  34.940  11.230  1.00  0.00            
ATOM     55  O13 GCD     1      32.230  32.990  11.190  1.00  0.00            
ATOM     56  C17 GCD     1      31.430  31.790  10.980  1.00  0.00            
ATOM     57  H27 GCD     1      30.520  31.750  11.590  1.00  0.00            
ATOM     58  C18 GCD     1      32.250  30.690  11.460  1.00  0.00            
ATOM     59  H28 GCD     1      31.700  29.760  11.290  1.00  0.00            
ATOM     60  H29 GCD     1      32.520  30.810  12.520  1.00  0.00            
ATOM     61  O14 GCD     1      33.520  30.660  10.790  1.00  0.00            
ATOM     62  H30 GCD     1      33.950  31.530  10.770  1.00  0.00            
ATOM     63  O15 GCD     1      30.390  34.130  11.820  1.00  0.00            
ATOM     64  C19 GCD     1      29.840  35.370  12.320  1.00  0.00            
ATOM     65  H31 GCD     1      30.240  36.250  11.800  1.00  0.00            
ATOM     66  C20 GCD     1      28.310  35.360  12.230  1.00  0.00            
ATOM     67  H32 GCD     1      27.980  34.420  12.700  1.00  0.00            
ATOM     68  O16 GCD     1      28.020  35.290  10.880  1.00  0.00            
ATOM     69  H33 GCD     1      27.090  35.500  10.770  1.00  0.00            
ATOM     70  C21 GCD     1      27.710  36.610  12.840  1.00  0.00            
ATOM     71  H34 GCD     1      28.020  37.460  12.230  1.00  0.00            
ATOM     72  O17 GCD     1      26.300  36.630  12.790  1.00  0.00            
ATOM     73  H35 GCD     1      26.020  37.520  13.030  1.00  0.00            
ATOM     74  C22 GCD     1      28.120  36.760  14.290  1.00  0.00            
ATOM     75  H36 GCD     1      27.840  37.750  14.660  1.00  0.00            
ATOM     76  O18 GCD     1      29.500  36.700  14.250  1.00  0.00            
ATOM     77  C23 GCD     1      30.100  35.530  13.820  1.00  0.00            
ATOM     78  H37 GCD     1      29.590  34.660  14.260  1.00  0.00            
ATOM     79  C24 GCD     1      31.580  35.410  14.190  1.00  0.00            
ATOM     80  H38 GCD     1      31.970  34.420  13.930  1.00  0.00            
ATOM     81  H39 GCD     1      31.660  35.370  15.280  1.00  0.00            
ATOM     82  O19 GCD     1      32.440  36.380  13.690  1.00  0.00            
ATOM     83  H40 GCD     1      32.170  37.210  14.100  1.00  0.00            
ATOM     84  O20 GCD     1      27.610  35.740  15.110  1.00  0.00            
ATOM     85  C25 GCD     1      27.490  36.120  16.500  1.00  0.00            
ATOM     86  H41 GCD     1      28.030  37.050  16.710  1.00  0.00            
ATOM     87  C26 GCD     1      26.000  36.340  16.620  1.00  0.00            
ATOM     88  H42 GCD     1      25.450  35.500  16.190  1.00  0.00            
ATOM     89  O21 GCD     1      25.680  37.520  15.960  1.00  0.00            
ATOM     90  H43 GCD     1      25.090  37.270  15.240  1.00  0.00            
ATOM     91  C27 GCD     1      25.580  36.350  18.100  1.00  0.00            
ATOM     92  H44 GCD     1      26.020  37.230  18.580  1.00  0.00            
ATOM     93  O22 GCD     1      24.170  36.650  18.300  1.00  0.00            
ATOM     94  H45 GCD     1      24.020  37.030  17.430  1.00  0.00            
ATOM     95  C28 GCD     1      26.020  35.060  18.860  1.00  0.00            
ATOM     96  H46 GCD     1      25.710  35.160  19.900  1.00  0.00            
ATOM     97  O23 GCD     1      27.450  35.080  18.700  1.00  0.00            
ATOM     98  C29 GCD     1      27.950  34.920  17.340  1.00  0.00            
ATOM     99  H47 GCD     1      27.530  33.980  16.950  1.00  0.00            
ATOM    100  C30 GCD     1      29.480  34.810  17.370  1.00  0.00            
ATOM    101  H48 GCD     1      29.870  35.580  18.060  1.00  0.00            
ATOM    102  H49 GCD     1      29.920  34.960  16.380  1.00  0.00            
ATOM    103  O24 GCD     1      29.920  33.530  17.780  1.00  0.00            
ATOM    104  H50 GCD     1      29.770  33.510  18.740  1.00  0.00            
ATOM    105  O25 GCD     1      25.430  33.880  18.300  1.00  0.00            
ATOM    106  C31 GCD     1      24.530  33.110  19.110  1.00  0.00            
ATOM    107  H51 GCD     1      24.420  33.520  20.120  1.00  0.00            
ATOM    108  C32 GCD     1      23.110  33.080  18.560  1.00  0.00            
ATOM    109  H52 GCD     1      23.180  32.570  17.590  1.00  0.00            
ATOM    110  O26 GCD     1      22.650  34.400  18.420  1.00  0.00            
ATOM    111  H53 GCD     1      23.380  34.920  18.050  1.00  0.00            
ATOM    112  C33 GCD     1      22.190  32.210  19.400  1.00  0.00            
ATOM    113  H54 GCD     1      22.080  32.740  20.350  1.00  0.00            
ATOM    114  O27 GCD     1      20.920  32.280  18.760  1.00  0.00            
ATOM    115  H55 GCD     1      20.900  33.250  18.700  1.00  0.00            
ATOM    116  C34 GCD     1      22.760  30.830  19.560  1.00  0.00            
ATOM    117  H56 GCD     1      22.170  30.250  20.280  1.00  0.00            
ATOM    118  O28 GCD     1      24.140  30.990  20.090  1.00  0.00            
ATOM    119  C35 GCD     1      25.070  31.690  19.250  1.00  0.00            
ATOM    120  H57 GCD     1      25.120  31.300  18.230  1.00  0.00            
ATOM    121  C36 GCD     1      26.510  31.700  19.790  1.00  0.00            
ATOM    122  H58 GCD     1      26.500  32.350  20.670  1.00  0.00            
ATOM    123  H59 GCD     1      27.210  32.030  19.010  1.00  0.00            
ATOM    124  O29 GCD     1      26.830  30.370  20.080  1.00  0.00            
ATOM    125  H60 GCD     1      26.280  30.030  20.800  1.00  0.00            
ATOM    126  O30 GCD     1      22.760  30.290  18.260  1.00  0.00            
ATOM    127  C37 GCD     1      22.030  29.070  18.190  1.00  0.00            
ATOM    128  H61 GCD     1      21.590  28.820  19.160  1.00  0.00            
ATOM    129  C38 GCD     1      20.940  29.120  17.170  1.00  0.00            
ATOM    130  H62 GCD     1      21.320  29.380  16.170  1.00  0.00            
ATOM    131  O31 GCD     1      20.040  30.110  17.660  1.00  0.00            
ATOM    132  H63 GCD     1      20.630  30.860  17.800  1.00  0.00            
ATOM    133  C39 GCD     1      20.260  27.790  17.110  1.00  0.00            
ATOM    134  H64 GCD     1      19.950  27.530  18.120  1.00  0.00            
ATOM    135  O32 GCD     1      19.160  27.830  16.230  1.00  0.00            
ATOM    136  H65 GCD     1      18.510  28.530  16.350  1.00  0.00            
ATOM    137  C40 GCD     1      21.280  26.710  16.720  1.00  0.00            
ATOM    138  H66 GCD     1      20.800  25.730  16.810  1.00  0.00            
ATOM    139  O33 GCD     1      22.350  26.690  17.730  1.00  0.00            
ATOM    140  C41 GCD     1      23.010  27.950  17.870  1.00  0.00            
ATOM    141  H67 GCD     1      23.610  28.140  16.970  1.00  0.00            
ATOM    142  C42 GCD     1      24.030  27.850  19.070  1.00  0.00            
ATOM    143  H68 GCD     1      23.500  27.910  20.020  1.00  0.00            
ATOM    144  H69 GCD     1      24.770  28.660  18.990  1.00  0.00            
ATOM    145  O34 GCD     1      24.730  26.650  19.030  1.00  0.00            
ATOM    146  H70 GCD     1      25.520  26.690  19.590  1.00  0.00            
ATOM    147  O35 GCD     1      21.780  27.020  15.420  1.00  0.00            
ATOM    148  C43 GCD     1      21.740  26.100  14.320  1.00  0.00            
ATOM    149  H71 GCD     1      21.220  25.170  14.580  1.00  0.00            
ATOM    150  C44 GCD     1      21.000  26.710  13.110  1.00  0.00            
ATOM    151  H72 GCD     1      21.470  27.690  12.990  1.00  0.00            
ATOM    152  O36 GCD     1      19.630  26.930  13.580  1.00  0.00            
ATOM    153  H73 GCD     1      19.570  27.230  14.500  1.00  0.00            
ATOM    154  C45 GCD     1      21.120  25.920  11.790  1.00  0.00            
ATOM    155  H74 GCD     1      20.370  25.120  11.830  1.00  0.00            
ATOM    156  O37 GCD     1      20.740  26.720  10.670  1.00  0.00            
ATOM    157  H75 GCD     1      19.780  26.750  10.590  1.00  0.00            
ATOM    158  C46 GCD     1      22.520  25.300  11.480  1.00  0.00            
ATOM    159  H76 GCD     1      22.420  24.480  10.750  1.00  0.00            
ATOM    160  O38 GCD     1      23.470  26.210  11.000  1.00  0.00            
ATOM    161  O39 GCD     1      23.100  24.830  12.700  1.00  0.00            
ATOM    162  C47 GCD     1      23.160  25.700  13.860  1.00  0.00            
ATOM    163  H77 GCD     1      23.730  26.610  13.620  1.00  0.00            
ATOM    164  C48 GCD     1      23.990  24.960  14.860  1.00  0.00            
ATOM    165  H78 GCD     1      23.610  23.940  15.000  1.00  0.00            
ATOM    166  H79 GCD     1      23.990  25.360  15.880  1.00  0.00            
ATOM    167  O40 GCD     1      25.330  24.810  14.500  1.00  0.00            
ATOM    168  H80 GCD     1      25.360  24.430  13.620  1.00  0.00            
ATOM    169  C1  DP7     2      25.790  31.890   7.940  1.00  0.00            
ATOM    170  N1  DP7     2      25.530  32.160   9.380  1.00  0.00            
ATOM    171  C2  DP7     2      24.100  32.020   9.630  1.00  0.00            
ATOM    172  C3  DP7     2      23.790  32.220  11.100  1.00  0.00            
ATOM    173  N2  DP7     2      24.600  31.430  12.060  1.00  0.00            
ATOM    174  C4  DP7     2      24.460  31.870  13.510  1.00  0.00            
ATOM    175  C5  DP7     2      22.970  31.650  13.920  1.00  0.00            
ATOM    176  C6  DP7     2      22.110  30.720  13.310  1.00  0.00            
ATOM    177  C7  DP7     2      20.840  30.540  13.810  1.00  0.00            
ATOM    178  C8  DP7     2      20.350  31.440  14.790  1.00  0.00            
ATOM    179  C9  DP7     2      21.180  32.340  15.420  1.00  0.00            
ATOM    180  C10 DP7     2      22.530  32.450  15.000  1.00  0.00            
ATOM    181  C11 DP7     2      25.360  31.220  14.540  1.00  0.00            
ATOM    182  C12 DP7     2      25.140  29.950  15.080  1.00  0.00            
ATOM    183  C13 DP7     2      26.020  29.300  16.020  1.00  0.00            
ATOM    184  C14 DP7     2      27.070  30.080  16.500  1.00  0.00            
ATOM    185  C15 DP7     2      27.250  31.430  16.090  1.00  0.00            
ATOM    186  C16 DP7     2      26.380  31.970  15.090  1.00  0.00            
ATOM    187  C17 DP7     2      26.020  31.700  11.700  1.00  0.00            
ATOM    188  C18 DP7     2      26.410  31.380  10.260  1.00  0.00            
ATOM    189  H1  DP7     2      26.850  32.080   7.740  1.00  0.00            
ATOM    190  H2  DP7     2      25.320  30.930   7.690  1.00  0.00            
ATOM    191  H3  DP7     2      25.240  32.700   7.430  1.00  0.00            
ATOM    192  H4  DP7     2      23.780  31.000   9.370  1.00  0.00            
ATOM    193  H5  DP7     2      23.420  32.660   9.050  1.00  0.00            
ATOM    194  H6  DP7     2      22.720  32.030  11.200  1.00  0.00            
ATOM    195  H7  DP7     2      24.040  33.210  11.460  1.00  0.00            
ATOM    196  H8  DP7     2      24.470  30.420  11.950  1.00  0.00            
ATOM    197  H9  DP7     2      24.630  32.940  13.570  1.00  0.00            
ATOM    198  H10 DP7     2      22.520  30.040  12.570  1.00  0.00            
ATOM    199  H11 DP7     2      20.190  29.770  13.400  1.00  0.00            
ATOM    200  H12 DP7     2      19.290  31.440  15.030  1.00  0.00            
ATOM    201  H13 DP7     2      20.890  33.110  16.130  1.00  0.00            
ATOM    202  H14 DP7     2      23.110  33.280  15.400  1.00  0.00            
ATOM    203  H15 DP7     2      24.350  29.320  14.690  1.00  0.00            
ATOM    204  H16 DP7     2      25.740  28.290  16.310  1.00  0.00            
ATOM    205  H17 DP7     2      27.770  29.700  17.230  1.00  0.00            
ATOM    206  H18 DP7     2      28.050  32.060  16.490  1.00  0.00            
ATOM    207  H19 DP7     2      26.600  33.000  14.820  1.00  0.00            
ATOM    208  H20 DP7     2      26.630  31.100  12.370  1.00  0.00            
ATOM    209  H21 DP7     2      26.150  32.780  11.860  1.00  0.00            
ATOM    210  H22 DP7     2      27.410  31.790  10.080  1.00  0.00            
ATOM    211  H23 DP7     2      26.380  30.340   9.900  1.00  0.00            
TER
ENDMDL
MODEL        1
ATOM      1  H1  GCD     1      23.540  24.500   8.180  1.00  0.00            
ATOM      2  O1  GCD     1      23.240  24.250   9.060  1.00  0.00            
ATOM      3  C1  GCD     1      24.200  24.780   9.910  1.00  0.00            
ATOM      4  H2  GCD     1      23.730  24.910  10.890  1.00  0.00            
ATOM      5  H3  GCD     1      25.110  24.160  10.010  1.00  0.00            
ATOM      6  C2  GCD     1      24.690  26.120   9.340  1.00  0.00            
ATOM      7  H4  GCD     1      25.310  26.580  10.120  1.00  0.00            
ATOM      8  C3  GCD     1      23.540  27.070   9.080  1.00  0.00            
ATOM      9  H5  GCD     1      22.820  26.540   8.450  1.00  0.00            
ATOM     10  C4  GCD     1      23.940  28.410   8.390  1.00  0.00            
ATOM     11  H6  GCD     1      24.610  28.960   9.060  1.00  0.00            
ATOM     12  O2  GCD     1      22.810  29.240   7.980  1.00  0.00            
ATOM     13  H7  GCD     1      22.140  28.760   7.490  1.00  0.00            
ATOM     14  C5  GCD     1      24.680  27.880   7.150  1.00  0.00            
ATOM     15  H8  GCD     1      24.000  27.240   6.580  1.00  0.00            
ATOM     16  O3  GCD     1      25.210  28.990   6.420  1.00  0.00            
ATOM     17  H9  GCD     1      24.440  29.530   6.210  1.00  0.00            
ATOM     18  C6  GCD     1      25.860  27.040   7.490  1.00  0.00            
ATOM     19  O4  GCD     1      25.330  25.910   8.120  1.00  0.00            
ATOM     20  H10 GCD     1      26.440  26.770   6.600  1.00  0.00            
ATOM     21  O5  GCD     1      26.620  27.780   8.450  1.00  0.00            
ATOM     22  C7  GCD     1      28.030  27.680   8.300  1.00  0.00            
ATOM     23  H11 GCD     1      28.230  26.810   7.650  1.00  0.00            
ATOM     24  C8  GCD     1      28.510  28.930   7.570  1.00  0.00            
ATOM     25  H12 GCD     1      28.140  29.810   8.120  1.00  0.00            
ATOM     26  O6  GCD     1      27.960  29.030   6.200  1.00  0.00            
ATOM     27  H13 GCD     1      26.990  29.030   6.210  1.00  0.00            
ATOM     28  C9  GCD     1      30.100  28.940   7.540  1.00  0.00            
ATOM     29  H14 GCD     1      30.490  28.110   6.940  1.00  0.00            
ATOM     30  O7  GCD     1      30.610  30.140   6.990  1.00  0.00            
ATOM     31  H15 GCD     1      30.610  30.810   7.680  1.00  0.00            
ATOM     32  C10 GCD     1      30.680  28.890   8.970  1.00  0.00            
ATOM     33  H16 GCD     1      31.760  28.730   9.000  1.00  0.00            
ATOM     34  O8  GCD     1      30.180  27.660   9.570  1.00  0.00            
ATOM     35  C11 GCD     1      28.740  27.590   9.670  1.00  0.00            
ATOM     36  H17 GCD     1      28.360  28.390  10.320  1.00  0.00            
ATOM     37  C12 GCD     1      28.350  26.280  10.350  1.00  0.00            
ATOM     38  H18 GCD     1      28.940  25.450   9.950  1.00  0.00            
ATOM     39  H19 GCD     1      27.310  26.020  10.150  1.00  0.00            
ATOM     40  O9  GCD     1      28.530  26.400  11.740  1.00  0.00            
ATOM     41  H20 GCD     1      27.900  27.060  12.040  1.00  0.00            
ATOM     42  O10 GCD     1      30.230  30.020   9.690  1.00  0.00            
ATOM     43  C13 GCD     1      31.280  30.870  10.220  1.00  0.00            
ATOM     44  H21 GCD     1      32.300  30.530  10.000  1.00  0.00            
ATOM     45  C14 GCD     1      31.120  32.350   9.940  1.00  0.00            
ATOM     46  H22 GCD     1      30.170  32.730  10.330  1.00  0.00            
ATOM     47  O11 GCD     1      31.170  32.400   8.530  1.00  0.00            
ATOM     48  H23 GCD     1      31.120  33.330   8.280  1.00  0.00            
ATOM     49  C15 GCD     1      32.110  33.210  10.640  1.00  0.00            
ATOM     50  H24 GCD     1      33.090  32.830  10.310  1.00  0.00            
ATOM     51  O12 GCD     1      31.960  34.610  10.310  1.00  0.00            
ATOM     52  H25 GCD     1      31.090  34.840  10.650  1.00  0.00            
ATOM     53  C16 GCD     1      32.010  33.040  12.140  1.00  0.00            
ATOM     54  H26 GCD     1      32.870  33.540  12.570  1.00  0.00            
ATOM     55  O13 GCD     1      32.010  31.600  12.460  1.00  0.00            
ATOM     56  C17 GCD     1      31.080  30.800  11.730  1.00  0.00            
ATOM     57  H27 GCD     1      30.070  31.190  11.930  1.00  0.00            
ATOM     58  C18 GCD     1      31.160  29.420  12.320  1.00  0.00            
ATOM     59  H28 GCD     1      30.560  28.660  11.810  1.00  0.00            
ATOM     60  H29 GCD     1      30.870  29.470  13.380  1.00  0.00            
ATOM     61  O14 GCD     1      32.590  29.010  12.270  1.00  0.00            
ATOM     62  H30 GCD     1      33.070  29.620  12.840  1.00  0.00            
ATOM     63  O15 GCD     1      30.790  33.580  12.610  1.00  0.00            
ATOM     64  C19 GCD     1      30.860  34.890  13.240  1.00  0.00            
ATOM     65  H31 GCD     1      31.700  35.450  12.810  1.00  0.00            
ATOM     66  C20 GCD     1      29.450  35.480  12.880  1.00  0.00            
ATOM     67  H32 GCD     1      28.740  34.930  13.520  1.00  0.00            
ATOM     68  O16 GCD     1      29.170  35.550  11.460  1.00  0.00            
ATOM     69  H33 GCD     1      28.370  36.000  11.140  1.00  0.00            
ATOM     70  C21 GCD     1      29.300  36.950  13.520  1.00  0.00            
ATOM     71  H34 GCD     1      30.060  37.650  13.140  1.00  0.00            
ATOM     72  O17 GCD     1      27.980  37.520  13.350  1.00  0.00            
ATOM     73  H35 GCD     1      27.680  37.890  14.190  1.00  0.00            
ATOM     74  C22 GCD     1      29.570  36.830  15.070  1.00  0.00            
ATOM     75  H36 GCD     1      29.620  37.840  15.460  1.00  0.00            
ATOM     76  O18 GCD     1      30.880  36.200  15.290  1.00  0.00            
ATOM     77  C23 GCD     1      30.960  34.870  14.790  1.00  0.00            
ATOM     78  H37 GCD     1      30.080  34.370  15.220  1.00  0.00            
ATOM     79  C24 GCD     1      32.270  34.310  15.210  1.00  0.00            
ATOM     80  H38 GCD     1      32.420  33.340  14.720  1.00  0.00            
ATOM     81  H39 GCD     1      32.280  34.100  16.290  1.00  0.00            
ATOM     82  O19 GCD     1      33.420  35.060  14.790  1.00  0.00            
ATOM     83  H40 GCD     1      34.180  34.580  15.130  1.00  0.00            
ATOM     84  O20 GCD     1      28.550  36.050  15.700  1.00  0.00            
ATOM     85  C25 GCD     1      27.980  36.590  16.820  1.00  0.00            
ATOM     86  H41 GCD     1      28.590  37.340  17.340  1.00  0.00            
ATOM     87  C26 GCD     1      26.560  37.190  16.500  1.00  0.00            
ATOM     88  H42 GCD     1      26.020  36.400  15.960  1.00  0.00            
ATOM     89  O21 GCD     1      26.740  38.310  15.610  1.00  0.00            
ATOM     90  H43 GCD     1      25.820  38.590  15.560  1.00  0.00            
ATOM     91  C27 GCD     1      25.820  37.670  17.710  1.00  0.00            
ATOM     92  H44 GCD     1      26.460  38.360  18.260  1.00  0.00            
ATOM     93  O22 GCD     1      24.580  38.240  17.430  1.00  0.00            
ATOM     94  H45 GCD     1      24.670  39.200  17.400  1.00  0.00            
ATOM     95  C28 GCD     1      25.640  36.430  18.700  1.00  0.00            
ATOM     96  H46 GCD     1      25.220  36.790  19.650  1.00  0.00            
ATOM     97  O23 GCD     1      27.010  36.040  18.900  1.00  0.00            
ATOM     98  C29 GCD     1      27.730  35.450  17.750  1.00  0.00            
ATOM     99  H47 GCD     1      27.120  34.660  17.290  1.00  0.00            
ATOM    100  C30 GCD     1      29.050  34.790  18.090  1.00  0.00            
ATOM    101  H48 GCD     1      29.700  35.650  18.280  1.00  0.00            
ATOM    102  H49 GCD     1      29.350  34.270  17.170  1.00  0.00            
ATOM    103  O24 GCD     1      29.100  33.870  19.180  1.00  0.00            
ATOM    104  H50 GCD     1      28.540  34.120  19.920  1.00  0.00            
ATOM    105  O25 GCD     1      24.890  35.400  18.050  1.00  0.00            
ATOM    106  C31 GCD     1      23.920  34.640  18.870  1.00  0.00            
ATOM    107  H51 GCD     1      23.840  35.080  19.870  1.00  0.00            
ATOM    108  C32 GCD     1      22.550  34.760  18.190  1.00  0.00            
ATOM    109  H52 GCD     1      22.710  34.350  17.180  1.00  0.00            
ATOM    110  O26 GCD     1      22.180  36.110  18.230  1.00  0.00            
ATOM    111  H53 GCD     1      22.990  36.520  17.890  1.00  0.00            
ATOM    112  C33 GCD     1      21.510  34.020  19.070  1.00  0.00            
ATOM    113  H54 GCD     1      21.460  34.440  20.080  1.00  0.00            
ATOM    114  O27 GCD     1      20.250  34.170  18.440  1.00  0.00            
ATOM    115  H55 GCD     1      20.120  35.100  18.220  1.00  0.00            
ATOM    116  C34 GCD     1      21.890  32.580  19.040  1.00  0.00            
ATOM    117  H56 GCD     1      21.130  32.040  19.610  1.00  0.00            
ATOM    118  O28 GCD     1      23.240  32.440  19.630  1.00  0.00            
ATOM    119  C35 GCD     1      24.330  33.200  18.960  1.00  0.00            
ATOM    120  H57 GCD     1      24.450  32.840  17.930  1.00  0.00            
ATOM    121  C36 GCD     1      25.580  32.860  19.700  1.00  0.00            
ATOM    122  H58 GCD     1      25.570  33.120  20.770  1.00  0.00            
ATOM    123  H59 GCD     1      26.450  33.310  19.200  1.00  0.00            
ATOM    124  O29 GCD     1      25.790  31.450  19.700  1.00  0.00            
ATOM    125  H60 GCD     1      25.140  30.960  20.210  1.00  0.00            
ATOM    126  O30 GCD     1      21.940  32.070  17.730  1.00  0.00            
ATOM    127  C37 GCD     1      21.270  30.830  17.410  1.00  0.00            
ATOM    128  H61 GCD     1      20.820  30.430  18.320  1.00  0.00            
ATOM    129  C38 GCD     1      20.380  31.120  16.320  1.00  0.00            
ATOM    130  H62 GCD     1      20.990  31.490  15.490  1.00  0.00            
ATOM    131  O31 GCD     1      19.500  32.150  16.580  1.00  0.00            
ATOM    132  H63 GCD     1      19.890  32.880  17.080  1.00  0.00            
ATOM    133  C39 GCD     1      19.590  29.900  15.780  1.00  0.00            
ATOM    134  H64 GCD     1      18.980  29.620  16.640  1.00  0.00            
ATOM    135  O32 GCD     1      18.730  30.200  14.680  1.00  0.00            
ATOM    136  H65 GCD     1      18.080  30.830  15.010  1.00  0.00            
ATOM    137  C40 GCD     1      20.560  28.790  15.500  1.00  0.00            
ATOM    138  H66 GCD     1      20.080  27.850  15.220  1.00  0.00            
ATOM    139  O33 GCD     1      21.460  28.600  16.540  1.00  0.00            
ATOM    140  C41 GCD     1      22.220  29.750  17.030  1.00  0.00            
ATOM    141  H67 GCD     1      22.870  30.090  16.220  1.00  0.00            
ATOM    142  C42 GCD     1      23.210  29.420  18.150  1.00  0.00            
ATOM    143  H68 GCD     1      22.680  29.250  19.100  1.00  0.00            
ATOM    144  H69 GCD     1      23.820  30.310  18.310  1.00  0.00            
ATOM    145  O34 GCD     1      24.100  28.370  17.870  1.00  0.00            
ATOM    146  H70 GCD     1      23.610  27.560  17.660  1.00  0.00            
ATOM    147  O35 GCD     1      21.350  29.130  14.380  1.00  0.00            
ATOM    148  C43 GCD     1      21.220  28.150  13.280  1.00  0.00            
ATOM    149  H71 GCD     1      20.290  27.580  13.440  1.00  0.00            
ATOM    150  C44 GCD     1      20.970  28.960  11.980  1.00  0.00            
ATOM    151  H72 GCD     1      21.900  29.510  11.780  1.00  0.00            
ATOM    152  O36 GCD     1      19.880  29.910  12.150  1.00  0.00            
ATOM    153  H73 GCD     1      20.030  30.300  13.020  1.00  0.00            
ATOM    154  C45 GCD     1      20.690  27.890  10.900  1.00  0.00            
ATOM    155  H74 GCD     1      19.820  27.270  11.160  1.00  0.00            
ATOM    156  O37 GCD     1      20.390  28.590   9.660  1.00  0.00            
ATOM    157  H75 GCD     1      19.700  29.270   9.700  1.00  0.00            
ATOM    158  C46 GCD     1      21.830  26.920  10.800  1.00  0.00            
ATOM    159  H76 GCD     1      21.650  26.030  10.200  1.00  0.00            
ATOM    160  O38 GCD     1      23.060  27.460  10.370  1.00  0.00            
ATOM    161  O39 GCD     1      22.110  26.430  12.100  1.00  0.00            
ATOM    162  C47 GCD     1      22.440  27.300  13.160  1.00  0.00            
ATOM    163  H77 GCD     1      23.290  27.870  12.770  1.00  0.00            
ATOM    164  C48 GCD     1      22.880  26.540  14.400  1.00  0.00            
ATOM    165  H78 GCD     1      22.100  26.060  15.000  1.00  0.00            
ATOM    166  H79 GCD     1      23.530  27.170  15.020  1.00  0.00            
ATOM    167  O40 GCD     1      23.710  25.520  13.880  1.00  0.00            
ATOM    168  H80 GCD     1      23.220  24.920  13.310  1.00  0.00            
ATOM    169  C1  DP7     2      27.150  33.250   8.220  1.00  0.00            
ATOM    170  N1  DP7     2      26.670  33.490   9.560  1.00  0.00            
ATOM    171  C2  DP7     2      25.230  33.850   9.630  1.00  0.00            
ATOM    172  C3  DP7     2      24.630  33.960  11.050  1.00  0.00            
ATOM    173  N2  DP7     2      24.920  32.740  11.950  1.00  0.00            
ATOM    174  C4  DP7     2      24.650  33.000  13.390  1.00  0.00            
ATOM    175  C5  DP7     2      23.200  33.380  13.700  1.00  0.00            
ATOM    176  C6  DP7     2      22.100  32.790  13.020  1.00  0.00            
ATOM    177  C7  DP7     2      20.790  33.120  13.440  1.00  0.00            
ATOM    178  C8  DP7     2      20.550  34.190  14.290  1.00  0.00            
ATOM    179  C9  DP7     2      21.670  34.910  14.800  1.00  0.00            
ATOM    180  C10 DP7     2      22.950  34.440  14.560  1.00  0.00            
ATOM    181  C11 DP7     2      25.170  31.950  14.320  1.00  0.00            
ATOM    182  C12 DP7     2      24.790  30.640  14.190  1.00  0.00            
ATOM    183  C13 DP7     2      25.330  29.680  15.030  1.00  0.00            
ATOM    184  C14 DP7     2      26.110  30.060  16.170  1.00  0.00            
ATOM    185  C15 DP7     2      26.470  31.350  16.390  1.00  0.00            
ATOM    186  C16 DP7     2      26.020  32.290  15.420  1.00  0.00            
ATOM    187  C17 DP7     2      26.430  32.390  11.770  1.00  0.00            
ATOM    188  C18 DP7     2      26.850  32.250  10.310  1.00  0.00            
ATOM    189  H1  DP7     2      28.180  32.860   8.250  1.00  0.00            
ATOM    190  H2  DP7     2      26.630  32.450   7.680  1.00  0.00            
ATOM    191  H3  DP7     2      27.260  34.220   7.730  1.00  0.00            
ATOM    192  H4  DP7     2      24.740  33.020   9.100  1.00  0.00            
ATOM    193  H5  DP7     2      25.260  34.810   9.110  1.00  0.00            
ATOM    194  H6  DP7     2      23.580  34.270  11.080  1.00  0.00            
ATOM    195  H7  DP7     2      25.200  34.780  11.490  1.00  0.00            
ATOM    196  H8  DP7     2      24.400  31.900  11.660  1.00  0.00            
ATOM    197  H9  DP7     2      25.230  33.860  13.720  1.00  0.00            
ATOM    198  H10 DP7     2      22.210  32.010  12.270  1.00  0.00            
ATOM    199  H11 DP7     2      19.860  32.680  13.080  1.00  0.00            
ATOM    200  H12 DP7     2      19.540  34.510  14.520  1.00  0.00            
ATOM    201  H13 DP7     2      21.550  35.830  15.370  1.00  0.00            
ATOM    202  H14 DP7     2      23.840  34.970  14.900  1.00  0.00            
ATOM    203  H15 DP7     2      24.220  30.390  13.300  1.00  0.00            
ATOM    204  H16 DP7     2      25.270  28.610  14.850  1.00  0.00            
ATOM    205  H17 DP7     2      26.440  29.260  16.830  1.00  0.00            
ATOM    206  H18 DP7     2      27.110  31.620  17.220  1.00  0.00            
ATOM    207  H19 DP7     2      26.290  33.340  15.520  1.00  0.00            
ATOM    208  H20 DP7     2      26.700  31.510  12.350  1.00  0.00            
ATOM    209  H21 DP7     2      27.070  33.180  12.170  1.00  0.00            
ATOM    210  H22 DP7     2      27.900  31.950  10.380  1.00  0.00            
ATOM    211  H23 DP7     2      26.270  31.450   9.840  1.00  0.00            
TER
ENDMDL
MODEL        1
ATOM      1  H1  GCD     1      21.650  24.210   9.100  1.00  0.00            
ATOM      2  O1  GCD     1      22.010  24.970   8.620  1.00  0.00            
ATOM      3  C1  GCD     1      22.790  25.880   9.480  1.00  0.00            
ATOM      4  H2  GCD     1      22.160  26.200  10.320  1.00  0.00            
ATOM      5  H3  GCD     1      23.670  25.350   9.860  1.00  0.00            
ATOM      6  C2  GCD     1      23.320  27.110   8.730  1.00  0.00            
ATOM      7  H4  GCD     1      23.960  27.670   9.420  1.00  0.00            
ATOM      8  C3  GCD     1      22.220  28.030   8.280  1.00  0.00            
ATOM      9  H5  GCD     1      21.530  27.470   7.640  1.00  0.00            
ATOM     10  C4  GCD     1      22.920  29.230   7.530  1.00  0.00            
ATOM     11  H6  GCD     1      23.580  29.780   8.230  1.00  0.00            
ATOM     12  O2  GCD     1      21.890  30.150   7.090  1.00  0.00            
ATOM     13  H7  GCD     1      21.380  29.720   6.390  1.00  0.00            
ATOM     14  C5  GCD     1      23.780  28.780   6.380  1.00  0.00            
ATOM     15  H8  GCD     1      23.100  28.180   5.770  1.00  0.00            
ATOM     16  O3  GCD     1      24.270  29.940   5.700  1.00  0.00            
ATOM     17  H9  GCD     1      23.540  30.440   5.320  1.00  0.00            
ATOM     18  C6  GCD     1      24.860  27.870   7.010  1.00  0.00            
ATOM     19  O4  GCD     1      24.190  26.760   7.650  1.00  0.00            
ATOM     20  H10 GCD     1      25.390  27.410   6.180  1.00  0.00            
ATOM     21  O5  GCD     1      25.630  28.540   8.000  1.00  0.00            
ATOM     22  C7  GCD     1      27.010  28.420   7.910  1.00  0.00            
ATOM     23  H11 GCD     1      27.300  27.490   7.410  1.00  0.00            
ATOM     24  C8  GCD     1      27.550  29.630   7.140  1.00  0.00            
ATOM     25  H12 GCD     1      27.290  30.510   7.740  1.00  0.00            
ATOM     26  O6  GCD     1      26.970  29.640   5.910  1.00  0.00            
ATOM     27  H13 GCD     1      26.010  29.620   6.050  1.00  0.00            
ATOM     28  C9  GCD     1      29.060  29.420   7.150  1.00  0.00            
ATOM     29  H14 GCD     1      29.310  28.630   6.430  1.00  0.00            
ATOM     30  O7  GCD     1      29.710  30.540   6.590  1.00  0.00            
ATOM     31  H15 GCD     1      29.750  31.160   7.330  1.00  0.00            
ATOM     32  C10 GCD     1      29.620  29.200   8.530  1.00  0.00            
ATOM     33  H16 GCD     1      30.700  29.040   8.530  1.00  0.00            
ATOM     34  O8  GCD     1      29.020  28.130   9.210  1.00  0.00            
ATOM     35  C11 GCD     1      27.590  28.290   9.300  1.00  0.00            
ATOM     36  H17 GCD     1      27.320  29.160   9.910  1.00  0.00            
ATOM     37  C12 GCD     1      27.120  27.000  10.020  1.00  0.00            
ATOM     38  H18 GCD     1      27.480  26.120   9.470  1.00  0.00            
ATOM     39  H19 GCD     1      26.020  27.010  10.070  1.00  0.00            
ATOM     40  O9  GCD     1      27.630  26.900  11.380  1.00  0.00            
ATOM     41  H20 GCD     1      27.440  27.680  11.920  1.00  0.00            
ATOM     42  O10 GCD     1      29.370  30.450   9.270  1.00  0.00            
ATOM     43  C13 GCD     1      30.510  31.310   9.510  1.00  0.00            
ATOM     44  H21 GCD     1      31.390  31.030   8.910  1.00  0.00            
ATOM     45  C14 GCD     1      29.950  32.730   9.260  1.00  0.00            
ATOM     46  H22 GCD     1      29.000  32.820   9.800  1.00  0.00            
ATOM     47  O11 GCD     1      29.810  33.030   7.820  1.00  0.00            
ATOM     48  H23 GCD     1      29.480  33.930   7.720  1.00  0.00            
ATOM     49  C15 GCD     1      30.940  33.770   9.810  1.00  0.00            
ATOM     50  H24 GCD     1      31.830  33.630   9.180  1.00  0.00            
ATOM     51  O12 GCD     1      30.370  35.030   9.610  1.00  0.00            
ATOM     52  H25 GCD     1      30.500  35.290   8.690  1.00  0.00            
ATOM     53  C16 GCD     1      31.260  33.500  11.260  1.00  0.00            
ATOM     54  H26 GCD     1      32.020  34.220  11.590  1.00  0.00            
ATOM     55  O13 GCD     1      31.850  32.190  11.400  1.00  0.00            
ATOM     56  C17 GCD     1      30.920  31.150  10.950  1.00  0.00            
ATOM     57  H27 GCD     1      30.030  31.150  11.600  1.00  0.00            
ATOM     58  C18 GCD     1      31.680  29.840  11.270  1.00  0.00            
ATOM     59  H28 GCD     1      31.080  28.980  10.970  1.00  0.00            
ATOM     60  H29 GCD     1      31.900  29.830  12.350  1.00  0.00            
ATOM     61  O14 GCD     1      32.970  29.740  10.550  1.00  0.00            
ATOM     62  H30 GCD     1      33.620  30.400  10.830  1.00  0.00            
ATOM     63  O15 GCD     1      30.050  33.560  12.040  1.00  0.00            
ATOM     64  C19 GCD     1      29.900  34.790  12.790  1.00  0.00            
ATOM     65  H31 GCD     1      30.670  35.510  12.500  1.00  0.00            
ATOM     66  C20 GCD     1      28.490  35.290  12.590  1.00  0.00            
ATOM     67  H32 GCD     1      27.830  34.450  12.880  1.00  0.00            
ATOM     68  O16 GCD     1      28.180  35.510  11.190  1.00  0.00            
ATOM     69  H33 GCD     1      29.010  35.660  10.720  1.00  0.00            
ATOM     70  C21 GCD     1      28.220  36.550  13.420  1.00  0.00            
ATOM     71  H34 GCD     1      28.780  37.380  12.980  1.00  0.00            
ATOM     72  O17 GCD     1      26.800  36.860  13.420  1.00  0.00            
ATOM     73  H35 GCD     1      26.670  37.230  14.310  1.00  0.00            
ATOM     74  C22 GCD     1      28.690  36.420  14.820  1.00  0.00            
ATOM     75  H36 GCD     1      28.750  37.370  15.360  1.00  0.00            
ATOM     76  O18 GCD     1      30.050  35.840  14.950  1.00  0.00            
ATOM     77  C23 GCD     1      30.060  34.540  14.330  1.00  0.00            
ATOM     78  H37 GCD     1      29.250  33.920  14.750  1.00  0.00            
ATOM     79  C24 GCD     1      31.420  33.880  14.620  1.00  0.00            
ATOM     80  H38 GCD     1      31.560  32.910  14.120  1.00  0.00            
ATOM     81  H39 GCD     1      31.420  33.610  15.680  1.00  0.00            
ATOM     82  O19 GCD     1      32.540  34.630  14.230  1.00  0.00            
ATOM     83  H40 GCD     1      33.300  34.040  14.200  1.00  0.00            
ATOM     84  O20 GCD     1      27.780  35.640  15.620  1.00  0.00            
ATOM     85  C25 GCD     1      27.180  36.200  16.830  1.00  0.00            
ATOM     86  H41 GCD     1      27.850  36.890  17.350  1.00  0.00            
ATOM     87  C26 GCD     1      25.970  36.890  16.420  1.00  0.00            
ATOM     88  H42 GCD     1      25.490  36.210  15.700  1.00  0.00            
ATOM     89  O21 GCD     1      26.270  38.130  15.720  1.00  0.00            
ATOM     90  H43 GCD     1      26.450  38.820  16.380  1.00  0.00            
ATOM     91  C27 GCD     1      25.090  37.220  17.700  1.00  0.00            
ATOM     92  H44 GCD     1      25.610  38.010  18.250  1.00  0.00            
ATOM     93  O22 GCD     1      23.840  37.820  17.380  1.00  0.00            
ATOM     94  H45 GCD     1      23.860  38.080  16.450  1.00  0.00            
ATOM     95  C28 GCD     1      24.840  35.980  18.610  1.00  0.00            
ATOM     96  H46 GCD     1      24.410  36.120  19.600  1.00  0.00            
ATOM     97  O23 GCD     1      26.130  35.480  18.880  1.00  0.00            
ATOM     98  C29 GCD     1      26.830  34.960  17.750  1.00  0.00            
ATOM     99  H47 GCD     1      26.160  34.210  17.300  1.00  0.00            
ATOM    100  C30 GCD     1      28.120  34.290  18.120  1.00  0.00            
ATOM    101  H48 GCD     1      28.840  35.060  18.440  1.00  0.00            
ATOM    102  H49 GCD     1      28.430  33.960  17.120  1.00  0.00            
ATOM    103  O24 GCD     1      28.060  33.240  19.080  1.00  0.00            
ATOM    104  H50 GCD     1      27.660  33.620  19.870  1.00  0.00            
ATOM    105  O25 GCD     1      24.080  35.010  17.840  1.00  0.00            
ATOM    106  C31 GCD     1      22.980  34.480  18.620  1.00  0.00            
ATOM    107  H51 GCD     1      22.960  34.730  19.680  1.00  0.00            
ATOM    108  C32 GCD     1      21.760  34.980  17.980  1.00  0.00            
ATOM    109  H52 GCD     1      21.750  34.870  16.890  1.00  0.00            
ATOM    110  O26 GCD     1      21.650  36.390  18.250  1.00  0.00            
ATOM    111  H53 GCD     1      22.550  36.690  18.130  1.00  0.00            
ATOM    112  C33 GCD     1      20.560  34.240  18.510  1.00  0.00            
ATOM    113  H54 GCD     1      20.580  34.340  19.600  1.00  0.00            
ATOM    114  O27 GCD     1      19.380  34.900  18.010  1.00  0.00            
ATOM    115  H55 GCD     1      19.250  35.650  18.600  1.00  0.00            
ATOM    116  C34 GCD     1      20.680  32.670  18.300  1.00  0.00            
ATOM    117  H56 GCD     1      19.890  32.050  18.740  1.00  0.00            
ATOM    118  O28 GCD     1      21.880  32.280  19.050  1.00  0.00            
ATOM    119  C35 GCD     1      23.040  32.920  18.550  1.00  0.00            
ATOM    120  H57 GCD     1      23.120  32.760  17.470  1.00  0.00            
ATOM    121  C36 GCD     1      24.300  32.420  19.190  1.00  0.00            
ATOM    122  H58 GCD     1      24.290  32.730  20.240  1.00  0.00            
ATOM    123  H59 GCD     1      25.230  32.810  18.760  1.00  0.00            
ATOM    124  O29 GCD     1      24.460  31.000  19.140  1.00  0.00            
ATOM    125  H60 GCD     1      25.370  30.830  18.900  1.00  0.00            
ATOM    126  O30 GCD     1      20.780  32.330  16.940  1.00  0.00            
ATOM    127  C37 GCD     1      19.650  31.600  16.410  1.00  0.00            
ATOM    128  H61 GCD     1      18.890  31.390  17.180  1.00  0.00            
ATOM    129  C38 GCD     1      18.990  32.260  15.200  1.00  0.00            
ATOM    130  H62 GCD     1      19.860  32.540  14.590  1.00  0.00            
ATOM    131  O31 GCD     1      18.280  33.490  15.820  1.00  0.00            
ATOM    132  H63 GCD     1      18.770  33.770  16.600  1.00  0.00            
ATOM    133  C39 GCD     1      17.880  31.370  14.580  1.00  0.00            
ATOM    134  H64 GCD     1      17.120  31.270  15.360  1.00  0.00            
ATOM    135  O32 GCD     1      17.240  31.860  13.470  1.00  0.00            
ATOM    136  H65 GCD     1      16.700  32.580  13.840  1.00  0.00            
ATOM    137  C40 GCD     1      18.540  29.970  14.260  1.00  0.00            
ATOM    138  H66 GCD     1      17.750  29.270  13.950  1.00  0.00            
ATOM    139  O33 GCD     1      19.130  29.490  15.480  1.00  0.00            
ATOM    140  C41 GCD     1      20.220  30.200  16.020  1.00  0.00            
ATOM    141  H67 GCD     1      21.010  30.310  15.260  1.00  0.00            
ATOM    142  C42 GCD     1      20.870  29.500  17.250  1.00  0.00            
ATOM    143  H68 GCD     1      20.130  29.210  18.000  1.00  0.00            
ATOM    144  H69 GCD     1      21.500  30.220  17.780  1.00  0.00            
ATOM    145  O34 GCD     1      21.750  28.540  16.770  1.00  0.00            
ATOM    146  H70 GCD     1      21.220  27.740  16.660  1.00  0.00            
ATOM    147  O35 GCD     1      19.430  30.120  13.180  1.00  0.00            
ATOM    148  C43 GCD     1      19.350  29.100  12.170  1.00  0.00            
ATOM    149  H71 GCD     1      18.520  28.390  12.310  1.00  0.00            
ATOM    150  C44 GCD     1      19.080  29.780  10.820  1.00  0.00            
ATOM    151  H72 GCD     1      19.770  30.600  10.590  1.00  0.00            
ATOM    152  O36 GCD     1      17.770  30.310  11.020  1.00  0.00            
ATOM    153  H73 GCD     1      17.650  30.640  11.920  1.00  0.00            
ATOM    154  C45 GCD     1      19.050  28.680   9.710  1.00  0.00            
ATOM    155  H74 GCD     1      18.130  28.110   9.910  1.00  0.00            
ATOM    156  O37 GCD     1      18.980  29.300   8.410  1.00  0.00            
ATOM    157  H75 GCD     1      19.860  29.520   8.080  1.00  0.00            
ATOM    158  C46 GCD     1      20.300  27.750   9.800  1.00  0.00            
ATOM    159  H76 GCD     1      20.170  26.910   9.120  1.00  0.00            
ATOM    160  O38 GCD     1      21.430  28.560   9.390  1.00  0.00            
ATOM    161  O39 GCD     1      20.320  27.250  11.170  1.00  0.00            
ATOM    162  C47 GCD     1      20.660  28.230  12.140  1.00  0.00            
ATOM    163  H77 GCD     1      21.520  28.870  11.920  1.00  0.00            
ATOM    164  C48 GCD     1      20.940  27.460  13.390  1.00  0.00            
ATOM    165  H78 GCD     1      20.030  26.980  13.780  1.00  0.00            
ATOM    166  H79 GCD     1      21.260  28.100  14.210  1.00  0.00            
ATOM    167  O40 GCD     1      22.010  26.490  13.280  1.00  0.00            
ATOM    168  H80 GCD     1      22.700  26.910  12.750  1.00  0.00            
ATOM    169  C1  DP7     2      25.740  32.830   7.390  1.00  0.00            
ATOM    170  N1  DP7     2      25.330  33.220   8.780  1.00  0.00            
ATOM    171  C2  DP7     2      24.030  33.930   8.850  1.00  0.00            
ATOM    172  C3  DP7     2      23.800  34.500  10.230  1.00  0.00            
ATOM    173  N2  DP7     2      23.860  33.390  11.240  1.00  0.00            
ATOM    174  C4  DP7     2      23.580  33.870  12.730  1.00  0.00            
ATOM    175  C5  DP7     2      22.180  34.400  13.000  1.00  0.00            
ATOM    176  C6  DP7     2      21.100  33.860  12.200  1.00  0.00            
ATOM    177  C7  DP7     2      19.790  34.300  12.450  1.00  0.00            
ATOM    178  C8  DP7     2      19.580  35.260  13.510  1.00  0.00            
ATOM    179  C9  DP7     2      20.650  35.730  14.260  1.00  0.00            
ATOM    180  C10 DP7     2      21.930  35.320  14.000  1.00  0.00            
ATOM    181  C11 DP7     2      23.850  32.740  13.720  1.00  0.00            
ATOM    182  C12 DP7     2      23.200  31.520  13.820  1.00  0.00            
ATOM    183  C13 DP7     2      23.550  30.490  14.640  1.00  0.00            
ATOM    184  C14 DP7     2      24.570  30.680  15.580  1.00  0.00            
ATOM    185  C15 DP7     2      25.270  31.930  15.530  1.00  0.00            
ATOM    186  C16 DP7     2      24.910  32.910  14.570  1.00  0.00            
ATOM    187  C17 DP7     2      25.280  32.780  11.150  1.00  0.00            
ATOM    188  C18 DP7     2      25.610  32.150   9.770  1.00  0.00            
ATOM    189  H1  DP7     2      26.820  32.720   7.230  1.00  0.00            
ATOM    190  H2  DP7     2      25.200  31.920   7.110  1.00  0.00            
ATOM    191  H3  DP7     2      25.540  33.670   6.710  1.00  0.00            
ATOM    192  H4  DP7     2      23.170  33.280   8.680  1.00  0.00            
ATOM    193  H5  DP7     2      24.020  34.660   8.020  1.00  0.00            
ATOM    194  H6  DP7     2      22.840  35.000  10.350  1.00  0.00            
ATOM    195  H7  DP7     2      24.610  35.220  10.330  1.00  0.00            
ATOM    196  H8  DP7     2      23.110  32.750  10.970  1.00  0.00            
ATOM    197  H9  DP7     2      24.310  34.640  12.960  1.00  0.00            
ATOM    198  H10 DP7     2      21.310  33.140  11.410  1.00  0.00            
ATOM    199  H11 DP7     2      19.000  33.870  11.860  1.00  0.00            
ATOM    200  H12 DP7     2      18.600  35.480  13.930  1.00  0.00            
ATOM    201  H13 DP7     2      20.420  36.200  15.210  1.00  0.00            
ATOM    202  H14 DP7     2      22.820  35.640  14.540  1.00  0.00            
ATOM    203  H15 DP7     2      22.310  31.390  13.200  1.00  0.00            
ATOM    204  H16 DP7     2      22.960  29.590  14.760  1.00  0.00            
ATOM    205  H17 DP7     2      24.730  29.970  16.380  1.00  0.00            
ATOM    206  H18 DP7     2      25.980  32.150  16.320  1.00  0.00            
ATOM    207  H19 DP7     2      25.500  33.820  14.520  1.00  0.00            
ATOM    208  H20 DP7     2      25.420  32.070  11.980  1.00  0.00            
ATOM    209  H21 DP7     2      26.030  33.530  11.380  1.00  0.00            
ATOM    210  H22 DP7     2      26.670  31.860   9.730  1.00  0.00            
ATOM    211  H23 DP7     2      25.070  31.260   9.410  1.00  0.00            
TER
ENDMDL
MODEL        1
ATOM      1  H1  GCD     1      30.350  21.300  14.420  1.00  0.00            
ATOM      2  O1  GCD     1      29.420  21.240  14.190  1.00  0.00            
ATOM      3  C1  GCD     1      28.700  20.740  15.370  1.00  0.00            
ATOM      4  H2  GCD     1      28.440  19.690  15.170  1.00  0.00            
ATOM      5  H3  GCD     1      29.340  20.840  16.250  1.00  0.00            
ATOM      6  C2  GCD     1      27.320  21.420  15.680  1.00  0.00            
ATOM      7  H4  GCD     1      27.450  22.510  15.800  1.00  0.00            
ATOM      8  C3  GCD     1      26.670  20.960  16.990  1.00  0.00            
ATOM      9  H5  GCD     1      26.530  19.870  16.940  1.00  0.00            
ATOM     10  C4  GCD     1      25.330  21.590  17.060  1.00  0.00            
ATOM     11  H6  GCD     1      25.610  22.650  17.000  1.00  0.00            
ATOM     12  O2  GCD     1      24.740  21.290  18.350  1.00  0.00            
ATOM     13  H7  GCD     1      25.470  21.070  18.940  1.00  0.00            
ATOM     14  C5  GCD     1      24.430  21.360  15.860  1.00  0.00            
ATOM     15  H8  GCD     1      24.320  20.270  15.780  1.00  0.00            
ATOM     16  O3  GCD     1      23.150  22.100  15.920  1.00  0.00            
ATOM     17  H9  GCD     1      22.530  21.370  15.970  1.00  0.00            
ATOM     18  C6  GCD     1      25.140  21.790  14.620  1.00  0.00            
ATOM     19  O4  GCD     1      26.410  21.120  14.600  1.00  0.00            
ATOM     20  H10 GCD     1      24.610  21.490  13.710  1.00  0.00            
ATOM     21  O5  GCD     1      25.390  23.220  14.600  1.00  0.00            
ATOM     22  C7  GCD     1      24.520  24.110  13.890  1.00  0.00            
ATOM     23  H11 GCD     1      23.530  23.640  13.810  1.00  0.00            
ATOM     24  C8  GCD     1      24.220  25.240  14.840  1.00  0.00            
ATOM     25  H12 GCD     1      25.180  25.590  15.240  1.00  0.00            
ATOM     26  O6  GCD     1      23.410  24.950  15.950  1.00  0.00            
ATOM     27  H13 GCD     1      23.400  23.990  15.990  1.00  0.00            
ATOM     28  C9  GCD     1      23.430  26.320  14.020  1.00  0.00            
ATOM     29  H14 GCD     1      22.430  25.890  13.880  1.00  0.00            
ATOM     30  O7  GCD     1      23.230  27.540  14.810  1.00  0.00            
ATOM     31  H15 GCD     1      22.790  27.210  15.600  1.00  0.00            
ATOM     32  C10 GCD     1      24.030  26.680  12.660  1.00  0.00            
ATOM     33  H16 GCD     1      23.270  27.360  12.260  1.00  0.00            
ATOM     34  O8  GCD     1      24.250  25.560  11.880  1.00  0.00            
ATOM     35  C11 GCD     1      25.130  24.580  12.520  1.00  0.00            
ATOM     36  H17 GCD     1      26.100  25.070  12.650  1.00  0.00            
ATOM     37  C12 GCD     1      25.270  23.370  11.570  1.00  0.00            
ATOM     38  H18 GCD     1      26.100  22.790  11.980  1.00  0.00            
ATOM     39  H19 GCD     1      25.590  23.760  10.590  1.00  0.00            
ATOM     40  O9  GCD     1      24.090  22.560  11.500  1.00  0.00            
ATOM     41  H20 GCD     1      23.450  23.190  11.130  1.00  0.00            
ATOM     42  O10 GCD     1      25.150  27.420  12.920  1.00  0.00            
ATOM     43  C13 GCD     1      25.420  28.590  12.070  1.00  0.00            
ATOM     44  H21 GCD     1      24.740  28.730  11.230  1.00  0.00            
ATOM     45  C14 GCD     1      25.350  29.810  13.000  1.00  0.00            
ATOM     46  H22 GCD     1      26.080  29.660  13.810  1.00  0.00            
ATOM     47  O11 GCD     1      23.990  29.890  13.430  1.00  0.00            
ATOM     48  H23 GCD     1      23.690  29.050  13.800  1.00  0.00            
ATOM     49  C15 GCD     1      25.830  31.120  12.300  1.00  0.00            
ATOM     50  H24 GCD     1      25.090  31.320  11.500  1.00  0.00            
ATOM     51  O12 GCD     1      25.990  32.250  13.130  1.00  0.00            
ATOM     52  H25 GCD     1      25.090  32.550  13.340  1.00  0.00            
ATOM     53  C16 GCD     1      27.160  30.960  11.640  1.00  0.00            
ATOM     54  H26 GCD     1      27.420  31.900  11.150  1.00  0.00            
ATOM     55  O13 GCD     1      27.130  29.830  10.790  1.00  0.00            
ATOM     56  C17 GCD     1      26.870  28.530  11.430  1.00  0.00            
ATOM     57  H27 GCD     1      27.600  28.390  12.230  1.00  0.00            
ATOM     58  C18 GCD     1      27.040  27.460  10.380  1.00  0.00            
ATOM     59  H28 GCD     1      26.370  27.590   9.530  1.00  0.00            
ATOM     60  H29 GCD     1      26.750  26.490  10.800  1.00  0.00            
ATOM     61  O14 GCD     1      28.390  27.420  10.020  1.00  0.00            
ATOM     62  H30 GCD     1      28.880  28.250  10.050  1.00  0.00            
ATOM     63  O15 GCD     1      28.160  30.760  12.660  1.00  0.00            
ATOM     64  C19 GCD     1      29.460  31.310  12.380  1.00  0.00            
ATOM     65  H31 GCD     1      29.450  31.830  11.420  1.00  0.00            
ATOM     66  C20 GCD     1      29.640  32.450  13.390  1.00  0.00            
ATOM     67  H32 GCD     1      29.500  31.990  14.370  1.00  0.00            
ATOM     68  O16 GCD     1      28.700  33.480  13.140  1.00  0.00            
ATOM     69  H33 GCD     1      27.850  33.040  13.200  1.00  0.00            
ATOM     70  C21 GCD     1      31.050  33.080  13.330  1.00  0.00            
ATOM     71  H34 GCD     1      31.070  33.550  12.340  1.00  0.00            
ATOM     72  O17 GCD     1      31.270  34.110  14.280  1.00  0.00            
ATOM     73  H35 GCD     1      31.430  33.890  15.210  1.00  0.00            
ATOM     74  C22 GCD     1      32.080  31.930  13.450  1.00  0.00            
ATOM     75  H36 GCD     1      33.140  32.160  13.310  1.00  0.00            
ATOM     76  O18 GCD     1      31.860  30.870  12.550  1.00  0.00            
ATOM     77  C23 GCD     1      30.610  30.190  12.550  1.00  0.00            
ATOM     78  H37 GCD     1      30.360  29.780  13.540  1.00  0.00            
ATOM     79  C24 GCD     1      30.620  29.120  11.560  1.00  0.00            
ATOM     80  H38 GCD     1      29.780  28.430  11.730  1.00  0.00            
ATOM     81  H39 GCD     1      31.510  28.500  11.710  1.00  0.00            
ATOM     82  O19 GCD     1      30.590  29.630  10.210  1.00  0.00            
ATOM     83  H40 GCD     1      31.240  30.340  10.160  1.00  0.00            
ATOM     84  O20 GCD     1      31.940  31.380  14.730  1.00  0.00            
ATOM     85  C25 GCD     1      32.940  31.750  15.680  1.00  0.00            
ATOM     86  H41 GCD     1      33.490  32.620  15.310  1.00  0.00            
ATOM     87  C26 GCD     1      32.270  32.070  17.060  1.00  0.00            
ATOM     88  H42 GCD     1      31.570  31.260  17.300  1.00  0.00            
ATOM     89  O21 GCD     1      31.520  33.240  16.770  1.00  0.00            
ATOM     90  H43 GCD     1      31.250  33.570  17.630  1.00  0.00            
ATOM     91  C27 GCD     1      33.260  32.360  18.150  1.00  0.00            
ATOM     92  H44 GCD     1      33.840  33.170  17.700  1.00  0.00            
ATOM     93  O22 GCD     1      32.530  32.740  19.250  1.00  0.00            
ATOM     94  H45 GCD     1      33.040  32.640  20.060  1.00  0.00            
ATOM     95  C28 GCD     1      34.240  31.140  18.300  1.00  0.00            
ATOM     96  H46 GCD     1      35.140  31.420  18.840  1.00  0.00            
ATOM     97  O23 GCD     1      34.710  30.850  17.020  1.00  0.00            
ATOM     98  C29 GCD     1      33.820  30.550  15.990  1.00  0.00            
ATOM     99  H47 GCD     1      33.250  29.650  16.250  1.00  0.00            
ATOM    100  C30 GCD     1      34.700  30.100  14.830  1.00  0.00            
ATOM    101  H48 GCD     1      34.050  29.780  14.000  1.00  0.00            
ATOM    102  H49 GCD     1      35.250  29.180  15.050  1.00  0.00            
ATOM    103  O24 GCD     1      35.410  31.260  14.330  1.00  0.00            
ATOM    104  H50 GCD     1      35.840  31.070  13.490  1.00  0.00            
ATOM    105  O25 GCD     1      33.580  30.010  18.810  1.00  0.00            
ATOM    106  C31 GCD     1      34.250  29.310  19.930  1.00  0.00            
ATOM    107  H51 GCD     1      35.250  29.710  20.110  1.00  0.00            
ATOM    108  C32 GCD     1      33.330  29.550  21.170  1.00  0.00            
ATOM    109  H52 GCD     1      32.370  29.110  20.870  1.00  0.00            
ATOM    110  O26 GCD     1      33.170  30.950  21.410  1.00  0.00            
ATOM    111  H53 GCD     1      34.020  31.280  21.720  1.00  0.00            
ATOM    112  C33 GCD     1      33.880  28.790  22.320  1.00  0.00            
ATOM    113  H54 GCD     1      34.900  29.130  22.560  1.00  0.00            
ATOM    114  O27 GCD     1      32.970  28.720  23.410  1.00  0.00            
ATOM    115  H55 GCD     1      32.590  27.830  23.360  1.00  0.00            
ATOM    116  C34 GCD     1      34.040  27.290  22.010  1.00  0.00            
ATOM    117  H56 GCD     1      34.640  26.810  22.790  1.00  0.00            
ATOM    118  O28 GCD     1      34.740  27.140  20.810  1.00  0.00            
ATOM    119  C35 GCD     1      34.300  27.820  19.580  1.00  0.00            
ATOM    120  H57 GCD     1      33.300  27.490  19.280  1.00  0.00            
ATOM    121  C36 GCD     1      35.310  27.530  18.490  1.00  0.00            
ATOM    122  H58 GCD     1      36.300  27.490  18.980  1.00  0.00            
ATOM    123  H59 GCD     1      35.350  28.290  17.700  1.00  0.00            
ATOM    124  O29 GCD     1      35.090  26.270  17.870  1.00  0.00            
ATOM    125  H60 GCD     1      35.930  25.840  17.700  1.00  0.00            
ATOM    126  O30 GCD     1      32.780  26.620  21.780  1.00  0.00            
ATOM    127  C37 GCD     1      32.510  25.420  22.490  1.00  0.00            
ATOM    128  H61 GCD     1      33.160  25.400  23.370  1.00  0.00            
ATOM    129  C38 GCD     1      31.090  25.540  22.960  1.00  0.00            
ATOM    130  H62 GCD     1      30.520  25.820  22.060  1.00  0.00            
ATOM    131  O31 GCD     1      31.050  26.540  24.020  1.00  0.00            
ATOM    132  H63 GCD     1      30.140  26.700  24.310  1.00  0.00            
ATOM    133  C39 GCD     1      30.610  24.160  23.410  1.00  0.00            
ATOM    134  H64 GCD     1      31.200  23.900  24.300  1.00  0.00            
ATOM    135  O32 GCD     1      29.170  24.100  23.780  1.00  0.00            
ATOM    136  H65 GCD     1      29.120  23.850  24.710  1.00  0.00            
ATOM    137  C40 GCD     1      30.840  23.080  22.430  1.00  0.00            
ATOM    138  H66 GCD     1      30.570  22.160  22.960  1.00  0.00            
ATOM    139  O33 GCD     1      32.260  23.040  22.180  1.00  0.00            
ATOM    140  C41 GCD     1      32.800  24.250  21.610  1.00  0.00            
ATOM    141  H67 GCD     1      32.190  24.340  20.700  1.00  0.00            
ATOM    142  C42 GCD     1      34.290  23.950  21.320  1.00  0.00            
ATOM    143  H68 GCD     1      34.790  24.810  20.850  1.00  0.00            
ATOM    144  H69 GCD     1      34.370  23.040  20.720  1.00  0.00            
ATOM    145  O34 GCD     1      34.990  23.750  22.590  1.00  0.00            
ATOM    146  H70 GCD     1      35.890  23.510  22.370  1.00  0.00            
ATOM    147  O35 GCD     1      30.120  23.230  21.240  1.00  0.00            
ATOM    148  C43 GCD     1      29.680  21.960  20.700  1.00  0.00            
ATOM    149  H71 GCD     1      30.020  21.120  21.320  1.00  0.00            
ATOM    150  C44 GCD     1      28.180  21.920  20.860  1.00  0.00            
ATOM    151  H72 GCD     1      27.680  22.730  20.320  1.00  0.00            
ATOM    152  O36 GCD     1      27.830  22.020  22.250  1.00  0.00            
ATOM    153  H73 GCD     1      28.240  22.840  22.570  1.00  0.00            
ATOM    154  C45 GCD     1      27.630  20.590  20.250  1.00  0.00            
ATOM    155  H74 GCD     1      28.110  19.790  20.830  1.00  0.00            
ATOM    156  O37 GCD     1      26.190  20.400  20.380  1.00  0.00            
ATOM    157  H75 GCD     1      25.940  19.500  20.150  1.00  0.00            
ATOM    158  C46 GCD     1      28.060  20.450  18.850  1.00  0.00            
ATOM    159  H76 GCD     1      27.830  19.440  18.490  1.00  0.00            
ATOM    160  O38 GCD     1      27.410  21.440  18.110  1.00  0.00            
ATOM    161  O39 GCD     1      29.540  20.530  18.810  1.00  0.00            
ATOM    162  C47 GCD     1      30.090  21.720  19.270  1.00  0.00            
ATOM    163  H77 GCD     1      29.660  22.510  18.650  1.00  0.00            
ATOM    164  C48 GCD     1      31.570  21.680  19.120  1.00  0.00            
ATOM    165  H78 GCD     1      31.910  22.700  19.350  1.00  0.00            
ATOM    166  H79 GCD     1      31.780  21.430  18.070  1.00  0.00            
ATOM    167  O40 GCD     1      32.280  20.760  19.980  1.00  0.00            
ATOM    168  H80 GCD     1      32.220  21.030  20.900  1.00  0.00            
ATOM    169  C1  DP7     2      27.250  32.060  16.260  1.00  0.00            
ATOM    170  N1  DP7     2      27.580  30.860  16.990  1.00  0.00            
ATOM    171  C2  DP7     2      26.370  30.080  17.310  1.00  0.00            
ATOM    172  C3  DP7     2      26.720  28.880  18.230  1.00  0.00            
ATOM    173  N2  DP7     2      27.790  27.920  17.670  1.00  0.00            
ATOM    174  C4  DP7     2      28.210  26.900  18.760  1.00  0.00            
ATOM    175  C5  DP7     2      27.140  25.940  19.260  1.00  0.00            
ATOM    176  C6  DP7     2      25.990  25.690  18.520  1.00  0.00            
ATOM    177  C7  DP7     2      25.050  24.760  18.970  1.00  0.00            
ATOM    178  C8  DP7     2      25.210  24.170  20.250  1.00  0.00            
ATOM    179  C9  DP7     2      26.250  24.580  21.070  1.00  0.00            
ATOM    180  C10 DP7     2      27.240  25.400  20.530  1.00  0.00            
ATOM    181  C11 DP7     2      29.380  26.040  18.200  1.00  0.00            
ATOM    182  C12 DP7     2      29.090  25.060  17.200  1.00  0.00            
ATOM    183  C13 DP7     2      30.120  24.310  16.680  1.00  0.00            
ATOM    184  C14 DP7     2      31.420  24.470  17.120  1.00  0.00            
ATOM    185  C15 DP7     2      31.720  25.430  18.170  1.00  0.00            
ATOM    186  C16 DP7     2      30.700  26.240  18.680  1.00  0.00            
ATOM    187  C17 DP7     2      28.990  28.870  17.410  1.00  0.00            
ATOM    188  C18 DP7     2      28.730  30.090  16.420  1.00  0.00            
ATOM    189  H1  DP7     2      26.460  32.700  16.680  1.00  0.00            
ATOM    190  H2  DP7     2      28.110  32.720  16.120  1.00  0.00            
ATOM    191  H3  DP7     2      26.880  31.710  15.280  1.00  0.00            
ATOM    192  H4  DP7     2      25.920  29.580  16.440  1.00  0.00            
ATOM    193  H5  DP7     2      25.640  30.760  17.760  1.00  0.00            
ATOM    194  H6  DP7     2      25.830  28.300  18.490  1.00  0.00            
ATOM    195  H7  DP7     2      27.060  29.250  19.200  1.00  0.00            
ATOM    196  H8  DP7     2      27.460  27.470  16.800  1.00  0.00            
ATOM    197  H9  DP7     2      28.470  27.510  19.630  1.00  0.00            
ATOM    198  H10 DP7     2      25.810  26.230  17.600  1.00  0.00            
ATOM    199  H11 DP7     2      24.120  24.570  18.430  1.00  0.00            
ATOM    200  H12 DP7     2      24.510  23.440  20.630  1.00  0.00            
ATOM    201  H13 DP7     2      26.340  24.230  22.090  1.00  0.00            
ATOM    202  H14 DP7     2      28.100  25.720  21.110  1.00  0.00            
ATOM    203  H15 DP7     2      28.120  24.980  16.730  1.00  0.00            
ATOM    204  H16 DP7     2      29.780  23.730  15.820  1.00  0.00            
ATOM    205  H17 DP7     2      32.300  24.040  16.660  1.00  0.00            
ATOM    206  H18 DP7     2      32.760  25.530  18.460  1.00  0.00            
ATOM    207  H19 DP7     2      31.020  26.990  19.390  1.00  0.00            
ATOM    208  H20 DP7     2      29.840  28.260  17.100  1.00  0.00            
ATOM    209  H21 DP7     2      29.150  29.270  18.410  1.00  0.00            
ATOM    210  H22 DP7     2      29.710  30.570  16.310  1.00  0.00            
ATOM    211  H23 DP7     2      28.430  29.630  15.470  1.00  0.00            
TER
ENDMDL
MODEL        1
ATOM      1  H1  GCD     1      32.490  26.360  27.610  1.00  0.00            
ATOM      2  O1  GCD     1      31.640  25.930  27.470  1.00  0.00            
ATOM      3  C1  GCD     1      30.790  26.690  28.310  1.00  0.00            
ATOM      4  H2  GCD     1      31.080  26.630  29.360  1.00  0.00            
ATOM      5  H3  GCD     1      30.680  27.720  27.950  1.00  0.00            
ATOM      6  C2  GCD     1      29.270  26.230  28.190  1.00  0.00            
ATOM      7  H4  GCD     1      28.910  26.210  27.160  1.00  0.00            
ATOM      8  C3  GCD     1      28.310  27.070  28.920  1.00  0.00            
ATOM      9  H5  GCD     1      28.680  27.290  29.930  1.00  0.00            
ATOM     10  C4  GCD     1      26.950  26.430  29.050  1.00  0.00            
ATOM     11  H6  GCD     1      26.510  26.460  28.040  1.00  0.00            
ATOM     12  O2  GCD     1      26.040  27.150  29.910  1.00  0.00            
ATOM     13  H7  GCD     1      25.180  26.720  29.950  1.00  0.00            
ATOM     14  C5  GCD     1      26.970  24.950  29.440  1.00  0.00            
ATOM     15  H8  GCD     1      27.270  24.860  30.490  1.00  0.00            
ATOM     16  O3  GCD     1      25.600  24.520  29.250  1.00  0.00            
ATOM     17  H9  GCD     1      25.490  24.400  28.300  1.00  0.00            
ATOM     18  C6  GCD     1      27.950  24.200  28.600  1.00  0.00            
ATOM     19  O4  GCD     1      29.200  24.820  28.730  1.00  0.00            
ATOM     20  H10 GCD     1      28.170  23.250  29.100  1.00  0.00            
ATOM     21  O5  GCD     1      27.650  24.060  27.190  1.00  0.00            
ATOM     22  C7  GCD     1      26.930  22.830  26.820  1.00  0.00            
ATOM     23  H11 GCD     1      26.520  22.310  27.690  1.00  0.00            
ATOM     24  C8  GCD     1      25.790  23.130  25.870  1.00  0.00            
ATOM     25  H12 GCD     1      26.140  23.590  24.930  1.00  0.00            
ATOM     26  O6  GCD     1      24.900  24.060  26.480  1.00  0.00            
ATOM     27  H13 GCD     1      24.440  24.540  25.790  1.00  0.00            
ATOM     28  C9  GCD     1      25.140  21.770  25.530  1.00  0.00            
ATOM     29  H14 GCD     1      24.960  21.260  26.490  1.00  0.00            
ATOM     30  O7  GCD     1      23.870  21.960  24.930  1.00  0.00            
ATOM     31  H15 GCD     1      23.280  22.540  25.420  1.00  0.00            
ATOM     32  C10 GCD     1      26.170  20.860  24.870  1.00  0.00            
ATOM     33  H16 GCD     1      25.790  19.840  24.800  1.00  0.00            
ATOM     34  O8  GCD     1      27.290  20.680  25.670  1.00  0.00            
ATOM     35  C11 GCD     1      27.940  21.910  26.080  1.00  0.00            
ATOM     36  H17 GCD     1      28.230  22.440  25.170  1.00  0.00            
ATOM     37  C12 GCD     1      29.330  21.660  26.740  1.00  0.00            
ATOM     38  H18 GCD     1      29.810  22.630  26.880  1.00  0.00            
ATOM     39  H19 GCD     1      29.940  21.000  26.100  1.00  0.00            
ATOM     40  O9  GCD     1      29.240  21.030  28.040  1.00  0.00            
ATOM     41  H20 GCD     1      29.240  20.080  27.910  1.00  0.00            
ATOM     42  O10 GCD     1      26.510  21.450  23.620  1.00  0.00            
ATOM     43  C13 GCD     1      26.150  20.690  22.430  1.00  0.00            
ATOM     44  H21 GCD     1      25.660  19.750  22.720  1.00  0.00            
ATOM     45  C14 GCD     1      25.160  21.500  21.620  1.00  0.00            
ATOM     46  H22 GCD     1      25.500  22.510  21.340  1.00  0.00            
ATOM     47  O11 GCD     1      23.750  21.660  22.220  1.00  0.00            
ATOM     48  H23 GCD     1      23.790  21.760  23.170  1.00  0.00            
ATOM     49  C15 GCD     1      25.000  20.800  20.250  1.00  0.00            
ATOM     50  H24 GCD     1      24.480  19.850  20.450  1.00  0.00            
ATOM     51  O12 GCD     1      24.140  21.490  19.290  1.00  0.00            
ATOM     52  H25 GCD     1      23.230  21.410  19.600  1.00  0.00            
ATOM     53  C16 GCD     1      26.330  20.370  19.590  1.00  0.00            
ATOM     54  H26 GCD     1      26.140  19.780  18.690  1.00  0.00            
ATOM     55  O13 GCD     1      27.150  19.590  20.480  1.00  0.00            
ATOM     56  C17 GCD     1      27.470  20.370  21.690  1.00  0.00            
ATOM     57  H27 GCD     1      28.050  21.270  21.430  1.00  0.00            
ATOM     58  C18 GCD     1      28.390  19.540  22.640  1.00  0.00            
ATOM     59  H28 GCD     1      27.890  18.680  23.120  1.00  0.00            
ATOM     60  H29 GCD     1      28.650  20.250  23.430  1.00  0.00            
ATOM     61  O14 GCD     1      29.560  19.090  21.940  1.00  0.00            
ATOM     62  H30 GCD     1      29.390  18.370  21.330  1.00  0.00            
ATOM     63  O15 GCD     1      26.940  21.620  19.170  1.00  0.00            
ATOM     64  C19 GCD     1      27.530  21.580  17.860  1.00  0.00            
ATOM     65  H31 GCD     1      27.500  20.570  17.440  1.00  0.00            
ATOM     66  C20 GCD     1      26.680  22.480  16.990  1.00  0.00            
ATOM     67  H32 GCD     1      26.650  23.430  17.540  1.00  0.00            
ATOM     68  O16 GCD     1      25.370  21.970  16.930  1.00  0.00            
ATOM     69  H33 GCD     1      25.030  21.950  17.840  1.00  0.00            
ATOM     70  C21 GCD     1      27.390  22.760  15.630  1.00  0.00            
ATOM     71  H34 GCD     1      27.640  21.790  15.170  1.00  0.00            
ATOM     72  O17 GCD     1      26.530  23.570  14.770  1.00  0.00            
ATOM     73  H35 GCD     1      25.690  23.090  14.700  1.00  0.00            
ATOM     74  C22 GCD     1      28.690  23.460  15.970  1.00  0.00            
ATOM     75  H36 GCD     1      29.180  23.590  15.010  1.00  0.00            
ATOM     76  O18 GCD     1      29.490  22.570  16.800  1.00  0.00            
ATOM     77  C23 GCD     1      28.920  22.250  18.040  1.00  0.00            
ATOM     78  H37 GCD     1      28.680  23.200  18.530  1.00  0.00            
ATOM     79  C24 GCD     1      29.880  21.480  18.820  1.00  0.00            
ATOM     80  H38 GCD     1      29.470  21.190  19.800  1.00  0.00            
ATOM     81  H39 GCD     1      30.700  22.180  19.050  1.00  0.00            
ATOM     82  O19 GCD     1      30.270  20.240  18.300  1.00  0.00            
ATOM     83  H40 GCD     1      29.550  19.610  18.160  1.00  0.00            
ATOM     84  O20 GCD     1      28.480  24.740  16.620  1.00  0.00            
ATOM     85  C25 GCD     1      29.050  25.850  15.980  1.00  0.00            
ATOM     86  H41 GCD     1      29.460  25.590  14.990  1.00  0.00            
ATOM     87  C26 GCD     1      27.980  26.900  15.800  1.00  0.00            
ATOM     88  H42 GCD     1      27.560  27.200  16.760  1.00  0.00            
ATOM     89  O21 GCD     1      27.000  26.390  14.820  1.00  0.00            
ATOM     90  H43 GCD     1      26.850  25.460  15.040  1.00  0.00            
ATOM     91  C27 GCD     1      28.610  28.220  15.280  1.00  0.00            
ATOM     92  H44 GCD     1      29.070  27.880  14.340  1.00  0.00            
ATOM     93  O22 GCD     1      27.800  29.350  15.070  1.00  0.00            
ATOM     94  H45 GCD     1      27.510  29.660  15.930  1.00  0.00            
ATOM     95  C28 GCD     1      29.750  28.580  16.240  1.00  0.00            
ATOM     96  H46 GCD     1      30.260  29.370  15.680  1.00  0.00            
ATOM     97  O23 GCD     1      30.690  27.520  16.260  1.00  0.00            
ATOM     98  C29 GCD     1      30.220  26.320  16.790  1.00  0.00            
ATOM     99  H47 GCD     1      29.870  26.390  17.830  1.00  0.00            
ATOM    100  C30 GCD     1      31.360  25.390  16.820  1.00  0.00            
ATOM    101  H48 GCD     1      31.060  24.440  17.300  1.00  0.00            
ATOM    102  H49 GCD     1      32.140  25.790  17.470  1.00  0.00            
ATOM    103  O24 GCD     1      31.880  25.010  15.510  1.00  0.00            
ATOM    104  H50 GCD     1      32.440  24.240  15.660  1.00  0.00            
ATOM    105  O25 GCD     1      29.350  28.940  17.530  1.00  0.00            
ATOM    106  C31 GCD     1      29.200  30.330  17.750  1.00  0.00            
ATOM    107  H51 GCD     1      29.500  30.990  16.920  1.00  0.00            
ATOM    108  C32 GCD     1      27.860  30.650  18.350  1.00  0.00            
ATOM    109  H52 GCD     1      27.700  30.160  19.320  1.00  0.00            
ATOM    110  O26 GCD     1      26.770  30.300  17.550  1.00  0.00            
ATOM    111  H53 GCD     1      25.960  30.590  17.990  1.00  0.00            
ATOM    112  C33 GCD     1      27.830  32.140  18.750  1.00  0.00            
ATOM    113  H54 GCD     1      28.040  32.730  17.850  1.00  0.00            
ATOM    114  O27 GCD     1      26.490  32.470  19.190  1.00  0.00            
ATOM    115  H55 GCD     1      26.420  32.540  20.150  1.00  0.00            
ATOM    116  C34 GCD     1      28.950  32.430  19.840  1.00  0.00            
ATOM    117  H56 GCD     1      29.070  33.500  20.020  1.00  0.00            
ATOM    118  O28 GCD     1      30.160  31.980  19.200  1.00  0.00            
ATOM    119  C35 GCD     1      30.230  30.630  18.830  1.00  0.00            
ATOM    120  H57 GCD     1      30.050  29.970  19.690  1.00  0.00            
ATOM    121  C36 GCD     1      31.670  30.410  18.450  1.00  0.00            
ATOM    122  H58 GCD     1      31.940  31.000  17.560  1.00  0.00            
ATOM    123  H59 GCD     1      31.760  29.380  18.070  1.00  0.00            
ATOM    124  O29 GCD     1      32.530  30.760  19.530  1.00  0.00            
ATOM    125  H60 GCD     1      32.550  31.720  19.590  1.00  0.00            
ATOM    126  O30 GCD     1      28.780  31.660  21.130  1.00  0.00            
ATOM    127  C37 GCD     1      28.540  32.530  22.200  1.00  0.00            
ATOM    128  H61 GCD     1      28.470  33.580  21.880  1.00  0.00            
ATOM    129  C38 GCD     1      27.210  32.180  22.820  1.00  0.00            
ATOM    130  H62 GCD     1      27.330  31.180  23.260  1.00  0.00            
ATOM    131  O31 GCD     1      26.130  32.270  21.870  1.00  0.00            
ATOM    132  H63 GCD     1      25.740  31.410  21.670  1.00  0.00            
ATOM    133  C39 GCD     1      26.920  33.110  24.050  1.00  0.00            
ATOM    134  H64 GCD     1      26.660  34.130  23.710  1.00  0.00            
ATOM    135  O32 GCD     1      25.830  32.680  24.820  1.00  0.00            
ATOM    136  H65 GCD     1      26.190  32.210  25.590  1.00  0.00            
ATOM    137  C40 GCD     1      28.180  33.150  25.020  1.00  0.00            
ATOM    138  H66 GCD     1      28.120  33.830  25.870  1.00  0.00            
ATOM    139  O33 GCD     1      29.390  33.340  24.210  1.00  0.00            
ATOM    140  C41 GCD     1      29.680  32.350  23.240  1.00  0.00            
ATOM    141  H67 GCD     1      29.600  31.400  23.790  1.00  0.00            
ATOM    142  C42 GCD     1      31.040  32.680  22.720  1.00  0.00            
ATOM    143  H68 GCD     1      30.930  33.740  22.450  1.00  0.00            
ATOM    144  H69 GCD     1      31.380  32.000  21.930  1.00  0.00            
ATOM    145  O34 GCD     1      31.980  32.660  23.730  1.00  0.00            
ATOM    146  H70 GCD     1      31.790  33.270  24.440  1.00  0.00            
ATOM    147  O35 GCD     1      28.240  31.790  25.530  1.00  0.00            
ATOM    148  C43 GCD     1      28.450  31.660  26.980  1.00  0.00            
ATOM    149  H71 GCD     1      28.700  32.610  27.470  1.00  0.00            
ATOM    150  C44 GCD     1      27.170  30.990  27.530  1.00  0.00            
ATOM    151  H72 GCD     1      27.100  30.060  26.960  1.00  0.00            
ATOM    152  O36 GCD     1      26.030  31.840  27.420  1.00  0.00            
ATOM    153  H73 GCD     1      25.300  31.370  27.840  1.00  0.00            
ATOM    154  C45 GCD     1      27.330  30.500  28.950  1.00  0.00            
ATOM    155  H74 GCD     1      27.600  31.370  29.560  1.00  0.00            
ATOM    156  O37 GCD     1      26.060  29.960  29.370  1.00  0.00            
ATOM    157  H75 GCD     1      26.070  29.000  29.450  1.00  0.00            
ATOM    158  C46 GCD     1      28.480  29.500  28.950  1.00  0.00            
ATOM    159  H76 GCD     1      28.610  29.280  30.010  1.00  0.00            
ATOM    160  O38 GCD     1      28.210  28.290  28.230  1.00  0.00            
ATOM    161  O39 GCD     1      29.640  30.190  28.520  1.00  0.00            
ATOM    162  C47 GCD     1      29.660  30.710  27.170  1.00  0.00            
ATOM    163  H77 GCD     1      29.590  29.890  26.450  1.00  0.00            
ATOM    164  C48 GCD     1      30.990  31.430  26.830  1.00  0.00            
ATOM    165  H78 GCD     1      31.260  32.170  27.600  1.00  0.00            
ATOM    166  H79 GCD     1      30.980  31.850  25.820  1.00  0.00            
ATOM    167  O40 GCD     1      32.000  30.370  26.740  1.00  0.00            
ATOM    168  H80 GCD     1      31.870  29.770  25.990  1.00  0.00            
ATOM    169  C1  DP7     2      25.230  28.410  26.060  1.00  0.00            
ATOM    170  N1  DP7     2      25.530  27.420  25.030  1.00  0.00            
ATOM    171  C2  DP7     2      24.650  27.530  23.860  1.00  0.00            
ATOM    172  C3  DP7     2      25.090  26.610  22.710  1.00  0.00            
ATOM    173  N2  DP7     2      26.550  26.620  22.340  1.00  0.00            
ATOM    174  C4  DP7     2      26.740  25.470  21.310  1.00  0.00            
ATOM    175  C5  DP7     2      25.960  25.760  19.950  1.00  0.00            
ATOM    176  C6  DP7     2      25.990  27.100  19.520  1.00  0.00            
ATOM    177  C7  DP7     2      25.180  27.420  18.450  1.00  0.00            
ATOM    178  C8  DP7     2      24.410  26.450  17.820  1.00  0.00            
ATOM    179  C9  DP7     2      24.330  25.080  18.260  1.00  0.00            
ATOM    180  C10 DP7     2      25.180  24.790  19.350  1.00  0.00            
ATOM    181  C11 DP7     2      28.170  25.020  21.160  1.00  0.00            
ATOM    182  C12 DP7     2      29.030  25.810  20.380  1.00  0.00            
ATOM    183  C13 DP7     2      30.390  25.470  20.270  1.00  0.00            
ATOM    184  C14 DP7     2      30.880  24.340  20.990  1.00  0.00            
ATOM    185  C15 DP7     2      30.020  23.590  21.800  1.00  0.00            
ATOM    186  C16 DP7     2      28.650  23.890  21.830  1.00  0.00            
ATOM    187  C17 DP7     2      27.350  26.260  23.600  1.00  0.00            
ATOM    188  C18 DP7     2      26.980  27.270  24.700  1.00  0.00            
ATOM    189  H1  DP7     2      24.170  28.540  26.350  1.00  0.00            
ATOM    190  H2  DP7     2      25.770  28.250  27.000  1.00  0.00            
ATOM    191  H3  DP7     2      25.520  29.400  25.700  1.00  0.00            
ATOM    192  H4  DP7     2      24.570  28.580  23.560  1.00  0.00            
ATOM    193  H5  DP7     2      23.620  27.220  24.060  1.00  0.00            
ATOM    194  H6  DP7     2      24.500  26.860  21.820  1.00  0.00            
ATOM    195  H7  DP7     2      24.800  25.610  23.030  1.00  0.00            
ATOM    196  H8  DP7     2      26.880  27.530  21.990  1.00  0.00            
ATOM    197  H9  DP7     2      26.230  24.590  21.700  1.00  0.00            
ATOM    198  H10 DP7     2      26.540  27.880  20.050  1.00  0.00            
ATOM    199  H11 DP7     2      25.120  28.460  18.150  1.00  0.00            
ATOM    200  H12 DP7     2      23.800  26.800  16.990  1.00  0.00            
ATOM    201  H13 DP7     2      23.610  24.360  17.880  1.00  0.00            
ATOM    202  H14 DP7     2      25.070  23.800  19.770  1.00  0.00            
ATOM    203  H15 DP7     2      28.600  26.530  19.690  1.00  0.00            
ATOM    204  H16 DP7     2      31.090  25.950  19.600  1.00  0.00            
ATOM    205  H17 DP7     2      31.900  23.990  20.870  1.00  0.00            
ATOM    206  H18 DP7     2      30.340  22.710  22.350  1.00  0.00            
ATOM    207  H19 DP7     2      28.000  23.270  22.440  1.00  0.00            
ATOM    208  H20 DP7     2      28.440  26.280  23.510  1.00  0.00            
ATOM    209  H21 DP7     2      27.040  25.280  23.960  1.00  0.00            
ATOM    210  H22 DP7     2      27.580  27.070  25.600  1.00  0.00            
ATOM    211  H23 DP7     2      27.470  28.210  24.390  1.00  0.00            
TER
ENDMDL
MODEL        1
ATOM      1  H1  GCD     1      25.250  14.080  26.800  1.00  0.00            
ATOM      2  O1  GCD     1      24.720  14.880  26.750  1.00  0.00            
ATOM      3  C1  GCD     1      25.610  15.990  26.830  1.00  0.00            
ATOM      4  H2  GCD     1      25.110  16.960  26.760  1.00  0.00            
ATOM      5  H3  GCD     1      26.030  15.900  27.840  1.00  0.00            
ATOM      6  C2  GCD     1      26.810  16.020  25.850  1.00  0.00            
ATOM      7  H4  GCD     1      27.380  16.950  25.970  1.00  0.00            
ATOM      8  C3  GCD     1      26.410  15.940  24.370  1.00  0.00            
ATOM      9  H5  GCD     1      25.760  15.050  24.290  1.00  0.00            
ATOM     10  C4  GCD     1      27.630  15.770  23.450  1.00  0.00            
ATOM     11  H6  GCD     1      28.240  16.680  23.550  1.00  0.00            
ATOM     12  O2  GCD     1      27.200  15.720  22.070  1.00  0.00            
ATOM     13  H7  GCD     1      26.570  16.450  22.010  1.00  0.00            
ATOM     14  C5  GCD     1      28.510  14.550  23.810  1.00  0.00            
ATOM     15  H8  GCD     1      27.790  13.760  23.570  1.00  0.00            
ATOM     16  O3  GCD     1      29.650  14.380  23.030  1.00  0.00            
ATOM     17  H9  GCD     1      29.600  14.700  22.130  1.00  0.00            
ATOM     18  C6  GCD     1      28.880  14.740  25.290  1.00  0.00            
ATOM     19  O4  GCD     1      27.640  14.820  26.130  1.00  0.00            
ATOM     20  H10 GCD     1      29.490  13.890  25.590  1.00  0.00            
ATOM     21  O5  GCD     1      29.660  15.940  25.490  1.00  0.00            
ATOM     22  C7  GCD     1      30.990  15.850  25.970  1.00  0.00            
ATOM     23  H11 GCD     1      31.340  14.810  26.020  1.00  0.00            
ATOM     24  C8  GCD     1      31.920  16.660  25.060  1.00  0.00            
ATOM     25  H12 GCD     1      31.700  17.740  24.990  1.00  0.00            
ATOM     26  O6  GCD     1      31.870  16.070  23.720  1.00  0.00            
ATOM     27  H13 GCD     1      30.970  15.730  23.650  1.00  0.00            
ATOM     28  C9  GCD     1      33.290  16.800  25.610  1.00  0.00            
ATOM     29  H14 GCD     1      33.710  15.790  25.730  1.00  0.00            
ATOM     30  O7  GCD     1      34.120  17.620  24.780  1.00  0.00            
ATOM     31  H15 GCD     1      34.020  17.250  23.890  1.00  0.00            
ATOM     32  C10 GCD     1      33.280  17.270  27.100  1.00  0.00            
ATOM     33  H16 GCD     1      34.230  17.070  27.610  1.00  0.00            
ATOM     34  O8  GCD     1      32.290  16.560  27.920  1.00  0.00            
ATOM     35  C11 GCD     1      30.990  16.410  27.420  1.00  0.00            
ATOM     36  H17 GCD     1      30.450  17.370  27.380  1.00  0.00            
ATOM     37  C12 GCD     1      30.110  15.500  28.330  1.00  0.00            
ATOM     38  H18 GCD     1      29.110  15.390  27.870  1.00  0.00            
ATOM     39  H19 GCD     1      29.940  15.860  29.350  1.00  0.00            
ATOM     40  O9  GCD     1      30.670  14.160  28.410  1.00  0.00            
ATOM     41  H20 GCD     1      31.590  14.320  28.640  1.00  0.00            
ATOM     42  O10 GCD     1      32.930  18.590  27.150  1.00  0.00            
ATOM     43  C13 GCD     1      33.940  19.580  27.290  1.00  0.00            
ATOM     44  H21 GCD     1      34.900  19.180  26.960  1.00  0.00            
ATOM     45  C14 GCD     1      33.480  20.710  26.380  1.00  0.00            
ATOM     46  H22 GCD     1      32.480  20.990  26.710  1.00  0.00            
ATOM     47  O11 GCD     1      33.410  20.280  25.030  1.00  0.00            
ATOM     48  H23 GCD     1      33.800  19.390  25.020  1.00  0.00            
ATOM     49  C15 GCD     1      34.330  21.890  26.560  1.00  0.00            
ATOM     50  H24 GCD     1      35.320  21.640  26.160  1.00  0.00            
ATOM     51  O12 GCD     1      33.810  22.990  25.820  1.00  0.00            
ATOM     52  H25 GCD     1      33.870  22.790  24.870  1.00  0.00            
ATOM     53  C16 GCD     1      34.470  22.220  28.110  1.00  0.00            
ATOM     54  H26 GCD     1      35.170  23.030  28.330  1.00  0.00            
ATOM     55  O13 GCD     1      34.940  21.200  28.850  1.00  0.00            
ATOM     56  C17 GCD     1      34.010  20.090  28.740  1.00  0.00            
ATOM     57  H27 GCD     1      33.000  20.380  29.040  1.00  0.00            
ATOM     58  C18 GCD     1      34.530  19.000  29.650  1.00  0.00            
ATOM     59  H28 GCD     1      35.470  18.520  29.340  1.00  0.00            
ATOM     60  H29 GCD     1      33.820  18.180  29.520  1.00  0.00            
ATOM     61  O14 GCD     1      34.580  19.520  31.000  1.00  0.00            
ATOM     62  H30 GCD     1      35.220  20.230  31.100  1.00  0.00            
ATOM     63  O15 GCD     1      33.300  22.800  28.650  1.00  0.00            
ATOM     64  C19 GCD     1      33.320  23.890  29.520  1.00  0.00            
ATOM     65  H31 GCD     1      34.360  24.010  29.860  1.00  0.00            
ATOM     66  C20 GCD     1      32.720  24.960  28.690  1.00  0.00            
ATOM     67  H32 GCD     1      31.770  24.520  28.360  1.00  0.00            
ATOM     68  O16 GCD     1      33.480  25.230  27.530  1.00  0.00            
ATOM     69  H33 GCD     1      33.560  24.450  26.970  1.00  0.00            
ATOM     70  C21 GCD     1      32.340  26.180  29.450  1.00  0.00            
ATOM     71  H34 GCD     1      33.230  26.760  29.740  1.00  0.00            
ATOM     72  O17 GCD     1      31.520  27.010  28.550  1.00  0.00            
ATOM     73  H35 GCD     1      31.950  27.380  27.770  1.00  0.00            
ATOM     74  C22 GCD     1      31.630  25.820  30.720  1.00  0.00            
ATOM     75  H36 GCD     1      31.680  26.640  31.450  1.00  0.00            
ATOM     76  O18 GCD     1      32.430  24.810  31.370  1.00  0.00            
ATOM     77  C23 GCD     1      32.400  23.610  30.670  1.00  0.00            
ATOM     78  H37 GCD     1      31.420  23.250  30.340  1.00  0.00            
ATOM     79  C24 GCD     1      32.980  22.550  31.570  1.00  0.00            
ATOM     80  H38 GCD     1      34.000  22.730  31.920  1.00  0.00            
ATOM     81  H39 GCD     1      33.180  21.680  30.930  1.00  0.00            
ATOM     82  O19 GCD     1      32.100  22.220  32.660  1.00  0.00            
ATOM     83  H40 GCD     1      32.450  22.770  33.370  1.00  0.00            
ATOM     84  O20 GCD     1      30.280  25.440  30.340  1.00  0.00            
ATOM     85  C25 GCD     1      29.330  26.040  31.190  1.00  0.00            
ATOM     86  H41 GCD     1      29.690  26.310  32.190  1.00  0.00            
ATOM     87  C26 GCD     1      28.740  27.310  30.410  1.00  0.00            
ATOM     88  H42 GCD     1      28.540  27.040  29.360  1.00  0.00            
ATOM     89  O21 GCD     1      29.660  28.370  30.300  1.00  0.00            
ATOM     90  H43 GCD     1      30.380  28.050  29.740  1.00  0.00            
ATOM     91  C27 GCD     1      27.460  27.790  31.090  1.00  0.00            
ATOM     92  H44 GCD     1      27.720  28.260  32.040  1.00  0.00            
ATOM     93  O22 GCD     1      26.810  28.850  30.320  1.00  0.00            
ATOM     94  H45 GCD     1      26.370  28.350  29.620  1.00  0.00            
ATOM     95  C28 GCD     1      26.490  26.600  31.390  1.00  0.00            
ATOM     96  H46 GCD     1      25.630  26.910  31.990  1.00  0.00            
ATOM     97  O23 GCD     1      27.190  25.730  32.250  1.00  0.00            
ATOM     98  C29 GCD     1      28.250  25.040  31.610  1.00  0.00            
ATOM     99  H47 GCD     1      27.950  24.510  30.700  1.00  0.00            
ATOM    100  C30 GCD     1      28.810  23.940  32.590  1.00  0.00            
ATOM    101  H48 GCD     1      29.780  23.590  32.220  1.00  0.00            
ATOM    102  H49 GCD     1      28.060  23.150  32.710  1.00  0.00            
ATOM    103  O24 GCD     1      28.960  24.630  33.780  1.00  0.00            
ATOM    104  H50 GCD     1      28.240  25.270  33.830  1.00  0.00            
ATOM    105  O25 GCD     1      26.050  25.900  30.220  1.00  0.00            
ATOM    106  C31 GCD     1      24.700  25.990  29.890  1.00  0.00            
ATOM    107  H51 GCD     1      24.250  26.720  30.580  1.00  0.00            
ATOM    108  C32 GCD     1      24.670  26.500  28.460  1.00  0.00            
ATOM    109  H52 GCD     1      25.200  25.750  27.860  1.00  0.00            
ATOM    110  O26 GCD     1      25.310  27.780  28.420  1.00  0.00            
ATOM    111  H53 GCD     1      25.210  28.230  27.570  1.00  0.00            
ATOM    112  C33 GCD     1      23.210  26.710  28.010  1.00  0.00            
ATOM    113  H54 GCD     1      22.810  27.500  28.660  1.00  0.00            
ATOM    114  O27 GCD     1      23.130  27.170  26.700  1.00  0.00            
ATOM    115  H55 GCD     1      23.200  26.360  26.180  1.00  0.00            
ATOM    116  C34 GCD     1      22.470  25.340  28.190  1.00  0.00            
ATOM    117  H56 GCD     1      21.410  25.460  27.960  1.00  0.00            
ATOM    118  O28 GCD     1      22.620  24.880  29.510  1.00  0.00            
ATOM    119  C35 GCD     1      24.000  24.650  29.940  1.00  0.00            
ATOM    120  H57 GCD     1      24.450  23.930  29.240  1.00  0.00            
ATOM    121  C36 GCD     1      24.010  24.090  31.320  1.00  0.00            
ATOM    122  H58 GCD     1      23.360  24.760  31.910  1.00  0.00            
ATOM    123  H59 GCD     1      25.010  23.930  31.730  1.00  0.00            
ATOM    124  O29 GCD     1      23.400  22.850  31.260  1.00  0.00            
ATOM    125  H60 GCD     1      22.470  23.040  31.410  1.00  0.00            
ATOM    126  O30 GCD     1      23.080  24.420  27.270  1.00  0.00            
ATOM    127  C37 GCD     1      22.240  23.710  26.450  1.00  0.00            
ATOM    128  H61 GCD     1      21.230  24.130  26.370  1.00  0.00            
ATOM    129  C38 GCD     1      22.900  23.810  25.050  1.00  0.00            
ATOM    130  H62 GCD     1      23.970  23.590  25.090  1.00  0.00            
ATOM    131  O31 GCD     1      22.830  25.150  24.540  1.00  0.00            
ATOM    132  H63 GCD     1      22.990  25.030  23.600  1.00  0.00            
ATOM    133  C39 GCD     1      22.200  22.890  24.040  1.00  0.00            
ATOM    134  H64 GCD     1      21.210  23.350  23.890  1.00  0.00            
ATOM    135  O32 GCD     1      22.860  22.800  22.810  1.00  0.00            
ATOM    136  H65 GCD     1      23.120  21.870  22.770  1.00  0.00            
ATOM    137  C40 GCD     1      21.820  21.530  24.540  1.00  0.00            
ATOM    138  H66 GCD     1      21.110  21.130  23.810  1.00  0.00            
ATOM    139  O33 GCD     1      21.240  21.670  25.820  1.00  0.00            
ATOM    140  C41 GCD     1      22.010  22.250  26.870  1.00  0.00            
ATOM    141  H67 GCD     1      22.950  21.710  27.070  1.00  0.00            
ATOM    142  C42 GCD     1      21.040  22.120  28.070  1.00  0.00            
ATOM    143  H68 GCD     1      21.500  22.470  29.000  1.00  0.00            
ATOM    144  H69 GCD     1      20.880  21.030  28.150  1.00  0.00            
ATOM    145  O34 GCD     1      19.850  22.880  27.920  1.00  0.00            
ATOM    146  H70 GCD     1      19.630  22.940  26.980  1.00  0.00            
ATOM    147  O35 GCD     1      23.060  20.720  24.590  1.00  0.00            
ATOM    148  C43 GCD     1      22.980  19.400  24.050  1.00  0.00            
ATOM    149  H71 GCD     1      22.000  19.110  23.640  1.00  0.00            
ATOM    150  C44 GCD     1      24.010  19.360  22.910  1.00  0.00            
ATOM    151  H72 GCD     1      25.030  19.630  23.180  1.00  0.00            
ATOM    152  O36 GCD     1      23.530  20.280  21.960  1.00  0.00            
ATOM    153  H73 GCD     1      22.640  20.000  21.700  1.00  0.00            
ATOM    154  C45 GCD     1      24.070  17.920  22.420  1.00  0.00            
ATOM    155  H74 GCD     1      23.040  17.640  22.160  1.00  0.00            
ATOM    156  O37 GCD     1      24.870  17.740  21.250  1.00  0.00            
ATOM    157  H75 GCD     1      24.300  17.870  20.480  1.00  0.00            
ATOM    158  C46 GCD     1      24.390  16.920  23.560  1.00  0.00            
ATOM    159  H76 GCD     1      24.260  15.870  23.280  1.00  0.00            
ATOM    160  O38 GCD     1      25.710  17.130  24.020  1.00  0.00            
ATOM    161  O39 GCD     1      23.370  17.040  24.550  1.00  0.00            
ATOM    162  C47 GCD     1      23.270  18.340  25.120  1.00  0.00            
ATOM    163  H77 GCD     1      24.290  18.530  25.480  1.00  0.00            
ATOM    164  C48 GCD     1      22.230  18.450  26.190  1.00  0.00            
ATOM    165  H78 GCD     1      22.270  19.450  26.640  1.00  0.00            
ATOM    166  H79 GCD     1      22.450  17.750  27.010  1.00  0.00            
ATOM    167  O40 GCD     1      20.880  18.270  25.730  1.00  0.00            
ATOM    168  H80 GCD     1      20.760  17.310  25.660  1.00  0.00            
ATOM    169  C1  DP7     2      29.370  19.050  22.720  1.00  0.00            
ATOM    170  N1  DP7     2      29.490  20.070  23.840  1.00  0.00            
ATOM    171  C2  DP7     2      28.800  21.350  23.420  1.00  0.00            
ATOM    172  C3  DP7     2      28.900  22.500  24.450  1.00  0.00            
ATOM    173  N2  DP7     2      28.370  22.040  25.830  1.00  0.00            
ATOM    174  C4  DP7     2      28.680  23.060  26.900  1.00  0.00            
ATOM    175  C5  DP7     2      28.170  24.500  26.640  1.00  0.00            
ATOM    176  C6  DP7     2      26.870  24.680  26.010  1.00  0.00            
ATOM    177  C7  DP7     2      26.480  25.960  25.590  1.00  0.00            
ATOM    178  C8  DP7     2      27.190  27.090  26.040  1.00  0.00            
ATOM    179  C9  DP7     2      28.330  26.920  26.790  1.00  0.00            
ATOM    180  C10 DP7     2      28.950  25.630  26.940  1.00  0.00            
ATOM    181  C11 DP7     2      28.200  22.470  28.220  1.00  0.00            
ATOM    182  C12 DP7     2      26.900  22.480  28.700  1.00  0.00            
ATOM    183  C13 DP7     2      26.650  21.970  29.980  1.00  0.00            
ATOM    184  C14 DP7     2      27.630  21.260  30.750  1.00  0.00            
ATOM    185  C15 DP7     2      28.930  21.290  30.290  1.00  0.00            
ATOM    186  C16 DP7     2      29.190  21.910  29.090  1.00  0.00            
ATOM    187  C17 DP7     2      29.080  20.750  26.170  1.00  0.00            
ATOM    188  C18 DP7     2      29.000  19.620  25.150  1.00  0.00            
ATOM    189  H1  DP7     2      28.300  18.800  22.650  1.00  0.00            
ATOM    190  H2  DP7     2      29.720  19.390  21.740  1.00  0.00            
ATOM    191  H3  DP7     2      29.930  18.140  22.980  1.00  0.00            
ATOM    192  H4  DP7     2      27.720  21.220  23.320  1.00  0.00            
ATOM    193  H5  DP7     2      29.130  21.670  22.420  1.00  0.00            
ATOM    194  H6  DP7     2      28.460  23.440  24.110  1.00  0.00            
ATOM    195  H7  DP7     2      29.960  22.780  24.480  1.00  0.00            
ATOM    196  H8  DP7     2      27.370  21.830  25.710  1.00  0.00            
ATOM    197  H9  DP7     2      29.760  23.170  26.930  1.00  0.00            
ATOM    198  H10 DP7     2      26.160  23.880  25.880  1.00  0.00            
ATOM    199  H11 DP7     2      25.610  26.120  24.970  1.00  0.00            
ATOM    200  H12 DP7     2      26.910  28.100  25.750  1.00  0.00            
ATOM    201  H13 DP7     2      28.810  27.830  27.130  1.00  0.00            
ATOM    202  H14 DP7     2      29.950  25.680  27.350  1.00  0.00            
ATOM    203  H15 DP7     2      26.130  22.980  28.110  1.00  0.00            
ATOM    204  H16 DP7     2      25.600  21.950  30.270  1.00  0.00            
ATOM    205  H17 DP7     2      27.390  20.730  31.670  1.00  0.00            
ATOM    206  H18 DP7     2      29.810  20.940  30.830  1.00  0.00            
ATOM    207  H19 DP7     2      30.230  21.800  28.790  1.00  0.00            
ATOM    208  H20 DP7     2      28.540  20.480  27.070  1.00  0.00            
ATOM    209  H21 DP7     2      30.150  20.930  26.300  1.00  0.00            
ATOM    210  H22 DP7     2      29.550  18.770  25.570  1.00  0.00            
ATOM    211  H23 DP7     2      27.970  19.240  25.080  1.00  0.00            
TER
ENDMDL
MODEL        1
ATOM      1  H1  GCD     1      14.040  26.200  24.120  1.00  0.00            
ATOM      2  O1  GCD     1      14.790  26.660  24.530  1.00  0.00            
ATOM      3  C1  GCD     1      14.530  28.100  24.520  1.00  0.00            
ATOM      4  H2  GCD     1      13.790  28.330  25.300  1.00  0.00            
ATOM      5  H3  GCD     1      15.410  28.720  24.690  1.00  0.00            
ATOM      6  C2  GCD     1      13.910  28.420  23.140  1.00  0.00            
ATOM      7  H4  GCD     1      14.720  28.310  22.410  1.00  0.00            
ATOM      8  C3  GCD     1      13.420  29.850  23.040  1.00  0.00            
ATOM      9  H5  GCD     1      12.630  29.930  23.790  1.00  0.00            
ATOM     10  C4  GCD     1      12.890  30.130  21.650  1.00  0.00            
ATOM     11  H6  GCD     1      13.730  30.070  20.940  1.00  0.00            
ATOM     12  O2  GCD     1      12.300  31.440  21.580  1.00  0.00            
ATOM     13  H7  GCD     1      12.810  31.950  22.220  1.00  0.00            
ATOM     14  C5  GCD     1      11.850  29.120  21.160  1.00  0.00            
ATOM     15  H8  GCD     1      10.900  29.160  21.700  1.00  0.00            
ATOM     16  O3  GCD     1      11.600  29.320  19.780  1.00  0.00            
ATOM     17  H9  GCD     1      11.530  30.280  19.730  1.00  0.00            
ATOM     18  C6  GCD     1      12.340  27.700  21.450  1.00  0.00            
ATOM     19  O4  GCD     1      12.770  27.550  22.830  1.00  0.00            
ATOM     20  H10 GCD     1      11.530  27.000  21.260  1.00  0.00            
ATOM     21  O5  GCD     1      13.520  27.300  20.620  1.00  0.00            
ATOM     22  C7  GCD     1      13.370  26.190  19.820  1.00  0.00            
ATOM     23  H11 GCD     1      12.340  25.810  19.790  1.00  0.00            
ATOM     24  C8  GCD     1      13.810  26.660  18.390  1.00  0.00            
ATOM     25  H12 GCD     1      14.880  26.910  18.510  1.00  0.00            
ATOM     26  O6  GCD     1      12.870  27.720  18.050  1.00  0.00            
ATOM     27  H13 GCD     1      12.890  28.340  18.790  1.00  0.00            
ATOM     28  C9  GCD     1      13.800  25.410  17.480  1.00  0.00            
ATOM     29  H14 GCD     1      12.790  24.980  17.400  1.00  0.00            
ATOM     30  O7  GCD     1      14.220  25.720  16.150  1.00  0.00            
ATOM     31  H15 GCD     1      13.760  26.440  15.690  1.00  0.00            
ATOM     32  C10 GCD     1      14.730  24.360  18.040  1.00  0.00            
ATOM     33  H16 GCD     1      14.490  23.460  17.470  1.00  0.00            
ATOM     34  O8  GCD     1      14.340  24.090  19.360  1.00  0.00            
ATOM     35  C11 GCD     1      14.370  25.120  20.290  1.00  0.00            
ATOM     36  H17 GCD     1      15.340  25.630  20.350  1.00  0.00            
ATOM     37  C12 GCD     1      13.990  24.570  21.650  1.00  0.00            
ATOM     38  H18 GCD     1      13.080  23.970  21.670  1.00  0.00            
ATOM     39  H19 GCD     1      13.800  25.460  22.280  1.00  0.00            
ATOM     40  O9  GCD     1      15.050  23.830  22.180  1.00  0.00            
ATOM     41  H20 GCD     1      15.040  22.960  21.760  1.00  0.00            
ATOM     42  O10 GCD     1      16.110  24.730  18.080  1.00  0.00            
ATOM     43  C13 GCD     1      17.020  23.750  17.550  1.00  0.00            
ATOM     44  H21 GCD     1      16.460  22.840  17.310  1.00  0.00            
ATOM     45  C14 GCD     1      17.490  24.360  16.230  1.00  0.00            
ATOM     46  H22 GCD     1      17.840  25.370  16.480  1.00  0.00            
ATOM     47  O11 GCD     1      16.410  24.520  15.360  1.00  0.00            
ATOM     48  H23 GCD     1      15.770  24.960  15.930  1.00  0.00            
ATOM     49  C15 GCD     1      18.620  23.550  15.610  1.00  0.00            
ATOM     50  H24 GCD     1      18.120  22.600  15.400  1.00  0.00            
ATOM     51  O12 GCD     1      19.050  24.030  14.390  1.00  0.00            
ATOM     52  H25 GCD     1      19.440  24.890  14.610  1.00  0.00            
ATOM     53  C16 GCD     1      19.730  23.360  16.600  1.00  0.00            
ATOM     54  H26 GCD     1      20.480  22.680  16.190  1.00  0.00            
ATOM     55  O13 GCD     1      19.140  22.730  17.680  1.00  0.00            
ATOM     56  C17 GCD     1      18.250  23.490  18.450  1.00  0.00            
ATOM     57  H27 GCD     1      18.740  24.460  18.590  1.00  0.00            
ATOM     58  C18 GCD     1      17.970  22.870  19.820  1.00  0.00            
ATOM     59  H28 GCD     1      17.860  21.780  19.740  1.00  0.00            
ATOM     60  H29 GCD     1      17.050  23.280  20.240  1.00  0.00            
ATOM     61  O14 GCD     1      18.980  23.210  20.770  1.00  0.00            
ATOM     62  H30 GCD     1      19.860  22.930  20.500  1.00  0.00            
ATOM     63  O15 GCD     1      20.400  24.550  17.020  1.00  0.00            
ATOM     64  C19 GCD     1      21.660  24.650  16.430  1.00  0.00            
ATOM     65  H31 GCD     1      21.810  23.940  15.610  1.00  0.00            
ATOM     66  C20 GCD     1      21.740  26.060  15.820  1.00  0.00            
ATOM     67  H32 GCD     1      21.400  26.730  16.620  1.00  0.00            
ATOM     68  O16 GCD     1      20.890  26.100  14.600  1.00  0.00            
ATOM     69  H33 GCD     1      21.020  26.990  14.250  1.00  0.00            
ATOM     70  C21 GCD     1      23.220  26.390  15.490  1.00  0.00            
ATOM     71  H34 GCD     1      23.720  25.710  14.790  1.00  0.00            
ATOM     72  O17 GCD     1      23.390  27.660  14.970  1.00  0.00            
ATOM     73  H35 GCD     1      22.710  27.850  14.320  1.00  0.00            
ATOM     74  C22 GCD     1      24.130  26.110  16.660  1.00  0.00            
ATOM     75  H36 GCD     1      25.160  26.240  16.300  1.00  0.00            
ATOM     76  O18 GCD     1      24.010  24.760  17.090  1.00  0.00            
ATOM     77  C23 GCD     1      22.680  24.510  17.500  1.00  0.00            
ATOM     78  H37 GCD     1      22.520  25.110  18.400  1.00  0.00            
ATOM     79  C24 GCD     1      22.660  23.020  17.970  1.00  0.00            
ATOM     80  H38 GCD     1      21.780  22.940  18.620  1.00  0.00            
ATOM     81  H39 GCD     1      23.570  22.820  18.550  1.00  0.00            
ATOM     82  O19 GCD     1      22.710  22.120  16.880  1.00  0.00            
ATOM     83  H40 GCD     1      23.460  22.500  16.400  1.00  0.00            
ATOM     84  O20 GCD     1      23.880  26.900  17.840  1.00  0.00            
ATOM     85  C25 GCD     1      25.010  27.490  18.470  1.00  0.00            
ATOM     86  H41 GCD     1      25.920  27.010  18.090  1.00  0.00            
ATOM     87  C26 GCD     1      25.080  28.930  18.200  1.00  0.00            
ATOM     88  H42 GCD     1      24.090  29.280  18.530  1.00  0.00            
ATOM     89  O21 GCD     1      25.270  29.120  16.820  1.00  0.00            
ATOM     90  H43 GCD     1      24.680  28.570  16.300  1.00  0.00            
ATOM     91  C27 GCD     1      26.110  29.620  19.000  1.00  0.00            
ATOM     92  H44 GCD     1      27.050  29.230  18.580  1.00  0.00            
ATOM     93  O22 GCD     1      26.070  30.990  18.780  1.00  0.00            
ATOM     94  H45 GCD     1      25.890  31.140  17.840  1.00  0.00            
ATOM     95  C28 GCD     1      26.040  29.230  20.480  1.00  0.00            
ATOM     96  H46 GCD     1      26.990  29.570  20.890  1.00  0.00            
ATOM     97  O23 GCD     1      26.020  27.800  20.640  1.00  0.00            
ATOM     98  C29 GCD     1      24.970  27.150  19.970  1.00  0.00            
ATOM     99  H47 GCD     1      24.020  27.510  20.390  1.00  0.00            
ATOM    100  C30 GCD     1      25.020  25.670  20.230  1.00  0.00            
ATOM    101  H48 GCD     1      24.290  25.040  19.720  1.00  0.00            
ATOM    102  H49 GCD     1      24.750  25.490  21.270  1.00  0.00            
ATOM    103  O24 GCD     1      26.360  25.140  20.080  1.00  0.00            
ATOM    104  H50 GCD     1      26.820  25.460  20.860  1.00  0.00            
ATOM    105  O25 GCD     1      24.870  29.780  21.120  1.00  0.00            
ATOM    106  C31 GCD     1      25.110  30.530  22.310  1.00  0.00            
ATOM    107  H51 GCD     1      26.140  30.410  22.660  1.00  0.00            
ATOM    108  C32 GCD     1      24.750  32.000  22.100  1.00  0.00            
ATOM    109  H52 GCD     1      23.720  32.140  21.740  1.00  0.00            
ATOM    110  O26 GCD     1      25.620  32.650  21.180  1.00  0.00            
ATOM    111  H53 GCD     1      25.710  32.050  20.430  1.00  0.00            
ATOM    112  C33 GCD     1      24.840  32.660  23.470  1.00  0.00            
ATOM    113  H54 GCD     1      25.840  32.500  23.900  1.00  0.00            
ATOM    114  O27 GCD     1      24.550  34.060  23.360  1.00  0.00            
ATOM    115  H55 GCD     1      23.590  34.120  23.250  1.00  0.00            
ATOM    116  C34 GCD     1      23.930  31.950  24.450  1.00  0.00            
ATOM    117  H56 GCD     1      24.100  32.400  25.430  1.00  0.00            
ATOM    118  O28 GCD     1      24.380  30.650  24.610  1.00  0.00            
ATOM    119  C35 GCD     1      24.240  29.880  23.390  1.00  0.00            
ATOM    120  H57 GCD     1      23.230  30.010  22.980  1.00  0.00            
ATOM    121  C36 GCD     1      24.650  28.360  23.540  1.00  0.00            
ATOM    122  H58 GCD     1      25.750  28.330  23.570  1.00  0.00            
ATOM    123  H59 GCD     1      24.380  27.900  22.580  1.00  0.00            
ATOM    124  O29 GCD     1      24.060  27.590  24.600  1.00  0.00            
ATOM    125  H60 GCD     1      24.550  26.770  24.710  1.00  0.00            
ATOM    126  O30 GCD     1      22.560  32.020  24.020  1.00  0.00            
ATOM    127  C37 GCD     1      21.720  32.640  25.000  1.00  0.00            
ATOM    128  H61 GCD     1      22.260  32.940  25.910  1.00  0.00            
ATOM    129  C38 GCD     1      20.980  33.840  24.400  1.00  0.00            
ATOM    130  H62 GCD     1      20.540  33.510  23.440  1.00  0.00            
ATOM    131  O31 GCD     1      21.880  34.970  24.170  1.00  0.00            
ATOM    132  H63 GCD     1      22.170  35.420  24.970  1.00  0.00            
ATOM    133  C39 GCD     1      19.900  34.290  25.380  1.00  0.00            
ATOM    134  H64 GCD     1      20.360  34.720  26.280  1.00  0.00            
ATOM    135  O32 GCD     1      19.030  35.260  24.860  1.00  0.00            
ATOM    136  H65 GCD     1      18.420  34.730  24.330  1.00  0.00            
ATOM    137  C40 GCD     1      18.990  33.110  25.800  1.00  0.00            
ATOM    138  H66 GCD     1      18.370  33.460  26.630  1.00  0.00            
ATOM    139  O33 GCD     1      19.810  32.160  26.330  1.00  0.00            
ATOM    140  C41 GCD     1      20.720  31.540  25.430  1.00  0.00            
ATOM    141  H67 GCD     1      20.160  31.140  24.580  1.00  0.00            
ATOM    142  C42 GCD     1      21.440  30.410  26.230  1.00  0.00            
ATOM    143  H68 GCD     1      21.860  30.780  27.170  1.00  0.00            
ATOM    144  H69 GCD     1      22.270  29.970  25.650  1.00  0.00            
ATOM    145  O34 GCD     1      20.540  29.340  26.490  1.00  0.00            
ATOM    146  H70 GCD     1      20.700  28.720  25.770  1.00  0.00            
ATOM    147  O35 GCD     1      18.220  32.600  24.710  1.00  0.00            
ATOM    148  C43 GCD     1      16.830  32.650  25.060  1.00  0.00            
ATOM    149  H71 GCD     1      16.600  33.120  26.030  1.00  0.00            
ATOM    150  C44 GCD     1      16.070  33.220  23.870  1.00  0.00            
ATOM    151  H72 GCD     1      16.510  32.610  23.080  1.00  0.00            
ATOM    152  O36 GCD     1      16.400  34.580  23.800  1.00  0.00            
ATOM    153  H73 GCD     1      15.890  35.020  23.110  1.00  0.00            
ATOM    154  C45 GCD     1      14.530  33.100  24.210  1.00  0.00            
ATOM    155  H74 GCD     1      14.420  33.790  25.060  1.00  0.00            
ATOM    156  O37 GCD     1      13.620  33.600  23.240  1.00  0.00            
ATOM    157  H75 GCD     1      12.780  33.820  23.670  1.00  0.00            
ATOM    158  C46 GCD     1      14.110  31.710  24.470  1.00  0.00            
ATOM    159  H76 GCD     1      13.030  31.680  24.670  1.00  0.00            
ATOM    160  O38 GCD     1      14.390  30.880  23.320  1.00  0.00            
ATOM    161  O39 GCD     1      14.960  31.280  25.620  1.00  0.00            
ATOM    162  C47 GCD     1      16.340  31.230  25.270  1.00  0.00            
ATOM    163  H77 GCD     1      16.450  30.710  24.310  1.00  0.00            
ATOM    164  C48 GCD     1      17.080  30.450  26.360  1.00  0.00            
ATOM    165  H78 GCD     1      18.120  30.220  26.090  1.00  0.00            
ATOM    166  H79 GCD     1      16.530  29.510  26.500  1.00  0.00            
ATOM    167  O40 GCD     1      16.940  31.140  27.610  1.00  0.00            
ATOM    168  H80 GCD     1      17.840  31.080  27.930  1.00  0.00            
ATOM    169  C1  DP7     2      15.640  32.800  20.650  1.00  0.00            
ATOM    170  N1  DP7     2      16.560  31.820  20.050  1.00  0.00            
ATOM    171  C2  DP7     2      17.460  32.530  19.050  1.00  0.00            
ATOM    172  C3  DP7     2      18.630  31.680  18.580  1.00  0.00            
ATOM    173  N2  DP7     2      19.240  30.710  19.560  1.00  0.00            
ATOM    174  C4  DP7     2      20.070  29.730  18.760  1.00  0.00            
ATOM    175  C5  DP7     2      21.230  30.320  17.990  1.00  0.00            
ATOM    176  C6  DP7     2      21.320  30.060  16.640  1.00  0.00            
ATOM    177  C7  DP7     2      22.320  30.650  15.840  1.00  0.00            
ATOM    178  C8  DP7     2      23.220  31.500  16.440  1.00  0.00            
ATOM    179  C9  DP7     2      23.210  31.760  17.820  1.00  0.00            
ATOM    180  C10 DP7     2      22.250  31.050  18.590  1.00  0.00            
ATOM    181  C11 DP7     2      20.550  28.640  19.740  1.00  0.00            
ATOM    182  C12 DP7     2      21.200  28.870  20.990  1.00  0.00            
ATOM    183  C13 DP7     2      21.380  27.890  21.950  1.00  0.00            
ATOM    184  C14 DP7     2      21.080  26.520  21.630  1.00  0.00            
ATOM    185  C15 DP7     2      20.410  26.240  20.410  1.00  0.00            
ATOM    186  C16 DP7     2      20.260  27.300  19.480  1.00  0.00            
ATOM    187  C17 DP7     2      18.180  29.920  20.340  1.00  0.00            
ATOM    188  C18 DP7     2      17.280  30.940  21.050  1.00  0.00            
ATOM    189  H1  DP7     2      14.960  32.370  21.400  1.00  0.00            
ATOM    190  H2  DP7     2      16.190  33.590  21.160  1.00  0.00            
ATOM    191  H3  DP7     2      15.100  33.230  19.790  1.00  0.00            
ATOM    192  H4  DP7     2      17.920  33.460  19.430  1.00  0.00            
ATOM    193  H5  DP7     2      16.840  32.790  18.190  1.00  0.00            
ATOM    194  H6  DP7     2      19.400  32.290  18.100  1.00  0.00            
ATOM    195  H7  DP7     2      18.270  31.140  17.700  1.00  0.00            
ATOM    196  H8  DP7     2      19.800  31.110  20.320  1.00  0.00            
ATOM    197  H9  DP7     2      19.400  29.310  18.020  1.00  0.00            
ATOM    198  H10 DP7     2      20.490  29.500  16.240  1.00  0.00            
ATOM    199  H11 DP7     2      22.390  30.450  14.780  1.00  0.00            
ATOM    200  H12 DP7     2      23.880  32.020  15.750  1.00  0.00            
ATOM    201  H13 DP7     2      23.910  32.510  18.180  1.00  0.00            
ATOM    202  H14 DP7     2      22.240  31.230  19.660  1.00  0.00            
ATOM    203  H15 DP7     2      21.440  29.890  21.270  1.00  0.00            
ATOM    204  H16 DP7     2      21.680  28.130  22.970  1.00  0.00            
ATOM    205  H17 DP7     2      21.150  25.660  22.290  1.00  0.00            
ATOM    206  H18 DP7     2      20.090  25.240  20.160  1.00  0.00            
ATOM    207  H19 DP7     2      19.890  27.040  18.490  1.00  0.00            
ATOM    208  H20 DP7     2      18.720  29.240  21.000  1.00  0.00            
ATOM    209  H21 DP7     2      17.590  29.400  19.590  1.00  0.00            
ATOM    210  H22 DP7     2      16.630  30.340  21.700  1.00  0.00            
ATOM    211  H23 DP7     2      17.910  31.480  21.760  1.00  0.00            
TER
ENDMDL
MODEL        1
ATOM      1  H1  GCD     1      32.230  21.760  12.770  1.00  0.00            
ATOM      2  O1  GCD     1      32.360  21.470  13.690  1.00  0.00            
ATOM      3  C1  GCD     1      31.960  20.100  13.710  1.00  0.00            
ATOM      4  H2  GCD     1      32.520  19.600  12.910  1.00  0.00            
ATOM      5  H3  GCD     1      32.190  19.720  14.710  1.00  0.00            
ATOM      6  C2  GCD     1      30.500  20.030  13.330  1.00  0.00            
ATOM      7  H4  GCD     1      29.880  20.580  14.040  1.00  0.00            
ATOM      8  C3  GCD     1      30.070  18.560  13.170  1.00  0.00            
ATOM      9  H5  GCD     1      30.720  18.000  12.490  1.00  0.00            
ATOM     10  C4  GCD     1      28.600  18.500  12.660  1.00  0.00            
ATOM     11  H6  GCD     1      27.910  18.950  13.380  1.00  0.00            
ATOM     12  O2  GCD     1      28.140  17.190  12.330  1.00  0.00            
ATOM     13  H7  GCD     1      27.220  17.260  12.030  1.00  0.00            
ATOM     14  C5  GCD     1      28.580  19.360  11.380  1.00  0.00            
ATOM     15  H8  GCD     1      29.310  18.930  10.670  1.00  0.00            
ATOM     16  O3  GCD     1      27.290  19.450  10.720  1.00  0.00            
ATOM     17  H9  GCD     1      27.050  20.390  10.790  1.00  0.00            
ATOM     18  C6  GCD     1      29.230  20.730  11.590  1.00  0.00            
ATOM     19  O4  GCD     1      30.500  20.590  12.070  1.00  0.00            
ATOM     20  H10 GCD     1      29.350  21.230  10.620  1.00  0.00            
ATOM     21  O5  GCD     1      28.390  21.420  12.460  1.00  0.00            
ATOM     22  C7  GCD     1      28.060  22.790  11.920  1.00  0.00            
ATOM     23  H11 GCD     1      28.790  23.250  11.250  1.00  0.00            
ATOM     24  C8  GCD     1      26.710  22.820  11.250  1.00  0.00            
ATOM     25  H12 GCD     1      25.980  22.140  11.710  1.00  0.00            
ATOM     26  O6  GCD     1      26.880  22.160   9.990  1.00  0.00            
ATOM     27  H13 GCD     1      26.060  22.070   9.500  1.00  0.00            
ATOM     28  C9  GCD     1      26.210  24.280  11.010  1.00  0.00            
ATOM     29  H14 GCD     1      26.980  24.630  10.320  1.00  0.00            
ATOM     30  O7  GCD     1      24.930  24.270  10.440  1.00  0.00            
ATOM     31  H15 GCD     1      24.240  24.210  11.110  1.00  0.00            
ATOM     32  C10 GCD     1      26.300  25.010  12.390  1.00  0.00            
ATOM     33  H16 GCD     1      26.100  26.080  12.240  1.00  0.00            
ATOM     34  O8  GCD     1      27.590  24.950  12.930  1.00  0.00            
ATOM     35  C11 GCD     1      28.050  23.660  13.110  1.00  0.00            
ATOM     36  H17 GCD     1      27.440  23.270  13.930  1.00  0.00            
ATOM     37  C12 GCD     1      29.430  23.900  13.750  1.00  0.00            
ATOM     38  H18 GCD     1      29.860  22.910  13.930  1.00  0.00            
ATOM     39  H19 GCD     1      29.350  24.440  14.700  1.00  0.00            
ATOM     40  O9  GCD     1      30.440  24.570  12.950  1.00  0.00            
ATOM     41  H20 GCD     1      30.610  24.060  12.150  1.00  0.00            
ATOM     42  O10 GCD     1      25.410  24.490  13.340  1.00  0.00            
ATOM     43  C13 GCD     1      24.320  25.280  13.730  1.00  0.00            
ATOM     44  H21 GCD     1      24.140  26.120  13.050  1.00  0.00            
ATOM     45  C14 GCD     1      23.020  24.480  13.530  1.00  0.00            
ATOM     46  H22 GCD     1      23.120  23.530  14.080  1.00  0.00            
ATOM     47  O11 GCD     1      22.780  24.230  12.130  1.00  0.00            
ATOM     48  H23 GCD     1      21.850  24.050  11.970  1.00  0.00            
ATOM     49  C15 GCD     1      21.880  25.210  14.110  1.00  0.00            
ATOM     50  H24 GCD     1      21.670  26.170  13.620  1.00  0.00            
ATOM     51  O12 GCD     1      20.640  24.540  14.030  1.00  0.00            
ATOM     52  H25 GCD     1      20.680  23.600  14.220  1.00  0.00            
ATOM     53  C16 GCD     1      22.160  25.480  15.520  1.00  0.00            
ATOM     54  H26 GCD     1      21.420  26.050  16.080  1.00  0.00            
ATOM     55  O13 GCD     1      23.310  26.270  15.650  1.00  0.00            
ATOM     56  C17 GCD     1      24.530  25.670  15.180  1.00  0.00            
ATOM     57  H27 GCD     1      24.920  24.860  15.810  1.00  0.00            
ATOM     58  C18 GCD     1      25.620  26.750  15.150  1.00  0.00            
ATOM     59  H28 GCD     1      25.400  27.570  14.470  1.00  0.00            
ATOM     60  H29 GCD     1      26.570  26.330  14.800  1.00  0.00            
ATOM     61  O14 GCD     1      25.780  27.330  16.420  1.00  0.00            
ATOM     62  H30 GCD     1      24.970  27.790  16.680  1.00  0.00            
ATOM     63  O15 GCD     1      22.320  24.250  16.210  1.00  0.00            
ATOM     64  C19 GCD     1      21.200  23.720  16.930  1.00  0.00            
ATOM     65  H31 GCD     1      20.250  24.210  16.650  1.00  0.00            
ATOM     66  C20 GCD     1      21.100  22.180  16.670  1.00  0.00            
ATOM     67  H32 GCD     1      22.010  21.650  16.960  1.00  0.00            
ATOM     68  O16 GCD     1      20.810  22.000  15.280  1.00  0.00            
ATOM     69  H33 GCD     1      20.730  21.050  15.140  1.00  0.00            
ATOM     70  C21 GCD     1      19.970  21.650  17.500  1.00  0.00            
ATOM     71  H34 GCD     1      19.100  22.160  17.080  1.00  0.00            
ATOM     72  O17 GCD     1      19.810  20.230  17.480  1.00  0.00            
ATOM     73  H35 GCD     1      20.490  19.900  18.090  1.00  0.00            
ATOM     74  C22 GCD     1      20.190  22.040  18.990  1.00  0.00            
ATOM     75  H36 GCD     1      19.270  21.840  19.550  1.00  0.00            
ATOM     76  O18 GCD     1      20.320  23.440  19.140  1.00  0.00            
ATOM     77  C23 GCD     1      21.460  23.960  18.450  1.00  0.00            
ATOM     78  H37 GCD     1      22.350  23.450  18.840  1.00  0.00            
ATOM     79  C24 GCD     1      21.440  25.480  18.810  1.00  0.00            
ATOM     80  H38 GCD     1      22.290  25.800  18.190  1.00  0.00            
ATOM     81  H39 GCD     1      21.710  25.620  19.870  1.00  0.00            
ATOM     82  O19 GCD     1      20.220  26.180  18.480  1.00  0.00            
ATOM     83  H40 GCD     1      19.440  25.620  18.540  1.00  0.00            
ATOM     84  O20 GCD     1      21.170  21.260  19.550  1.00  0.00            
ATOM     85  C25 GCD     1      21.080  20.900  20.880  1.00  0.00            
ATOM     86  H41 GCD     1      20.230  21.400  21.360  1.00  0.00            
ATOM     87  C26 GCD     1      20.950  19.380  21.030  1.00  0.00            
ATOM     88  H42 GCD     1      21.810  19.020  20.450  1.00  0.00            
ATOM     89  O21 GCD     1      19.790  18.810  20.540  1.00  0.00            
ATOM     90  H43 GCD     1      19.110  19.020  21.190  1.00  0.00            
ATOM     91  C27 GCD     1      21.180  18.960  22.510  1.00  0.00            
ATOM     92  H44 GCD     1      20.380  19.440  23.090  1.00  0.00            
ATOM     93  O22 GCD     1      21.130  17.530  22.760  1.00  0.00            
ATOM     94  H45 GCD     1      20.740  17.190  21.950  1.00  0.00            
ATOM     95  C28 GCD     1      22.460  19.580  23.130  1.00  0.00            
ATOM     96  H46 GCD     1      22.400  19.370  24.200  1.00  0.00            
ATOM     97  O23 GCD     1      22.420  20.940  22.950  1.00  0.00            
ATOM     98  C29 GCD     1      22.270  21.420  21.590  1.00  0.00            
ATOM     99  H47 GCD     1      23.150  21.070  21.030  1.00  0.00            
ATOM    100  C30 GCD     1      22.330  22.970  21.780  1.00  0.00            
ATOM    101  H48 GCD     1      21.660  23.280  22.590  1.00  0.00            
ATOM    102  H49 GCD     1      22.020  23.470  20.860  1.00  0.00            
ATOM    103  O24 GCD     1      23.590  23.530  22.060  1.00  0.00            
ATOM    104  H50 GCD     1      23.700  23.280  22.980  1.00  0.00            
ATOM    105  O25 GCD     1      23.640  19.140  22.490  1.00  0.00            
ATOM    106  C31 GCD     1      24.730  18.690  23.290  1.00  0.00            
ATOM    107  H51 GCD     1      24.670  19.030  24.340  1.00  0.00            
ATOM    108  C32 GCD     1      24.720  17.110  23.340  1.00  0.00            
ATOM    109  H52 GCD     1      24.790  16.760  22.310  1.00  0.00            
ATOM    110  O26 GCD     1      23.520  16.610  23.980  1.00  0.00            
ATOM    111  H53 GCD     1      22.750  17.030  23.580  1.00  0.00            
ATOM    112  C33 GCD     1      25.990  16.580  24.050  1.00  0.00            
ATOM    113  H54 GCD     1      25.940  17.040  25.050  1.00  0.00            
ATOM    114  O27 GCD     1      26.000  15.170  24.120  1.00  0.00            
ATOM    115  H55 GCD     1      25.240  14.860  24.620  1.00  0.00            
ATOM    116  C34 GCD     1      27.250  17.170  23.470  1.00  0.00            
ATOM    117  H56 GCD     1      28.140  16.910  24.060  1.00  0.00            
ATOM    118  O28 GCD     1      27.150  18.620  23.460  1.00  0.00            
ATOM    119  C35 GCD     1      26.070  19.210  22.740  1.00  0.00            
ATOM    120  H57 GCD     1      26.260  18.980  21.690  1.00  0.00            
ATOM    121  C36 GCD     1      26.220  20.740  22.910  1.00  0.00            
ATOM    122  H58 GCD     1      25.340  21.220  22.460  1.00  0.00            
ATOM    123  H59 GCD     1      27.120  21.020  22.350  1.00  0.00            
ATOM    124  O29 GCD     1      26.360  21.130  24.240  1.00  0.00            
ATOM    125  H60 GCD     1      27.150  20.750  24.630  1.00  0.00            
ATOM    126  O30 GCD     1      27.450  16.790  22.070  1.00  0.00            
ATOM    127  C37 GCD     1      28.530  15.840  21.850  1.00  0.00            
ATOM    128  H61 GCD     1      28.710  15.170  22.690  1.00  0.00            
ATOM    129  C38 GCD     1      27.990  14.960  20.770  1.00  0.00            
ATOM    130  H62 GCD     1      27.610  15.590  19.960  1.00  0.00            
ATOM    131  O31 GCD     1      26.910  14.130  21.260  1.00  0.00            
ATOM    132  H63 GCD     1      26.370  14.540  21.950  1.00  0.00            
ATOM    133  C39 GCD     1      29.110  14.120  20.110  1.00  0.00            
ATOM    134  H64 GCD     1      29.600  13.560  20.920  1.00  0.00            
ATOM    135  O32 GCD     1      28.640  13.210  19.020  1.00  0.00            
ATOM    136  H65 GCD     1      28.130  12.510  19.440  1.00  0.00            
ATOM    137  C40 GCD     1      30.230  15.020  19.660  1.00  0.00            
ATOM    138  H66 GCD     1      31.090  14.460  19.300  1.00  0.00            
ATOM    139  O33 GCD     1      30.700  15.740  20.720  1.00  0.00            
ATOM    140  C41 GCD     1      29.800  16.620  21.370  1.00  0.00            
ATOM    141  H67 GCD     1      29.570  17.410  20.640  1.00  0.00            
ATOM    142  C42 GCD     1      30.530  17.200  22.580  1.00  0.00            
ATOM    143  H68 GCD     1      30.020  18.120  22.880  1.00  0.00            
ATOM    144  H69 GCD     1      31.540  17.530  22.300  1.00  0.00            
ATOM    145  O34 GCD     1      30.660  16.310  23.680  1.00  0.00            
ATOM    146  H70 GCD     1      31.240  15.570  23.450  1.00  0.00            
ATOM    147  O35 GCD     1      29.770  15.930  18.680  1.00  0.00            
ATOM    148  C43 GCD     1      30.520  15.930  17.490  1.00  0.00            
ATOM    149  H71 GCD     1      31.380  15.270  17.660  1.00  0.00            
ATOM    150  C44 GCD     1      29.580  15.480  16.400  1.00  0.00            
ATOM    151  H72 GCD     1      28.660  16.080  16.340  1.00  0.00            
ATOM    152  O36 GCD     1      29.270  14.080  16.520  1.00  0.00            
ATOM    153  H73 GCD     1      29.260  13.870  17.450  1.00  0.00            
ATOM    154  C45 GCD     1      30.330  15.590  15.070  1.00  0.00            
ATOM    155  H74 GCD     1      31.260  15.010  15.140  1.00  0.00            
ATOM    156  O37 GCD     1      29.630  15.100  13.920  1.00  0.00            
ATOM    157  H75 GCD     1      28.970  15.700  13.560  1.00  0.00            
ATOM    158  C46 GCD     1      30.930  16.970  14.790  1.00  0.00            
ATOM    159  H76 GCD     1      31.640  16.900  13.960  1.00  0.00            
ATOM    160  O38 GCD     1      30.000  17.950  14.480  1.00  0.00            
ATOM    161  O39 GCD     1      31.760  17.250  15.980  1.00  0.00            
ATOM    162  C47 GCD     1      31.090  17.360  17.200  1.00  0.00            
ATOM    163  H77 GCD     1      30.190  17.990  17.230  1.00  0.00            
ATOM    164  C48 GCD     1      32.130  17.810  18.190  1.00  0.00            
ATOM    165  H78 GCD     1      32.920  17.050  18.170  1.00  0.00            
ATOM    166  H79 GCD     1      31.780  17.780  19.240  1.00  0.00            
ATOM    167  O40 GCD     1      32.660  19.150  17.920  1.00  0.00            
ATOM    168  H80 GCD     1      33.100  18.980  17.080  1.00  0.00            
ATOM    169  C1  DP7     2      23.610  20.610  12.980  1.00  0.00            
ATOM    170  N1  DP7     2      23.700  20.400  14.410  1.00  0.00            
ATOM    171  C2  DP7     2      23.650  19.030  14.860  1.00  0.00            
ATOM    172  C3  DP7     2      23.840  19.010  16.410  1.00  0.00            
ATOM    173  N2  DP7     2      25.060  19.640  16.970  1.00  0.00            
ATOM    174  C4  DP7     2      25.130  19.400  18.460  1.00  0.00            
ATOM    175  C5  DP7     2      25.260  17.950  18.690  1.00  0.00            
ATOM    176  C6  DP7     2      24.460  17.380  19.680  1.00  0.00            
ATOM    177  C7  DP7     2      24.310  15.950  19.570  1.00  0.00            
ATOM    178  C8  DP7     2      24.970  15.200  18.600  1.00  0.00            
ATOM    179  C9  DP7     2      25.910  15.770  17.740  1.00  0.00            
ATOM    180  C10 DP7     2      25.980  17.140  17.710  1.00  0.00            
ATOM    181  C11 DP7     2      26.190  20.270  19.130  1.00  0.00            
ATOM    182  C12 DP7     2      27.520  19.810  19.310  1.00  0.00            
ATOM    183  C13 DP7     2      28.490  20.710  19.670  1.00  0.00            
ATOM    184  C14 DP7     2      28.140  22.020  20.150  1.00  0.00            
ATOM    185  C15 DP7     2      26.800  22.450  20.140  1.00  0.00            
ATOM    186  C16 DP7     2      25.890  21.600  19.550  1.00  0.00            
ATOM    187  C17 DP7     2      24.970  21.040  16.490  1.00  0.00            
ATOM    188  C18 DP7     2      24.860  21.090  14.950  1.00  0.00            
ATOM    189  H1  DP7     2      23.590  21.690  12.780  1.00  0.00            
ATOM    190  H2  DP7     2      24.410  20.100  12.430  1.00  0.00            
ATOM    191  H3  DP7     2      22.690  20.120  12.630  1.00  0.00            
ATOM    192  H4  DP7     2      24.520  18.460  14.490  1.00  0.00            
ATOM    193  H5  DP7     2      22.690  18.570  14.610  1.00  0.00            
ATOM    194  H6  DP7     2      24.030  17.950  16.620  1.00  0.00            
ATOM    195  H7  DP7     2      22.910  19.390  16.850  1.00  0.00            
ATOM    196  H8  DP7     2      25.890  19.120  16.650  1.00  0.00            
ATOM    197  H9  DP7     2      24.120  19.700  18.750  1.00  0.00            
ATOM    198  H10 DP7     2      23.960  18.030  20.400  1.00  0.00            
ATOM    199  H11 DP7     2      23.600  15.460  20.220  1.00  0.00            
ATOM    200  H12 DP7     2      24.810  14.130  18.580  1.00  0.00            
ATOM    201  H13 DP7     2      26.450  15.100  17.070  1.00  0.00            
ATOM    202  H14 DP7     2      26.680  17.640  17.050  1.00  0.00            
ATOM    203  H15 DP7     2      27.860  18.860  18.920  1.00  0.00            
ATOM    204  H16 DP7     2      29.540  20.400  19.700  1.00  0.00            
ATOM    205  H17 DP7     2      28.860  22.730  20.560  1.00  0.00            
ATOM    206  H18 DP7     2      26.540  23.400  20.600  1.00  0.00            
ATOM    207  H19 DP7     2      24.840  21.880  19.560  1.00  0.00            
ATOM    208  H20 DP7     2      25.840  21.640  16.760  1.00  0.00            
ATOM    209  H21 DP7     2      24.130  21.510  17.010  1.00  0.00            
ATOM    210  H22 DP7     2      24.790  22.150  14.690  1.00  0.00            
ATOM    211  H23 DP7     2      25.810  20.740  14.540  1.00  0.00            
TER
ENDMDL
MODEL        1
ATOM      1  H1  GCD     1       4.540  30.680  32.590  1.00  0.00            
ATOM      2  O1  GCD     1       5.320  31.240  32.660  1.00  0.00            
ATOM      3  C1  GCD     1       6.260  30.510  31.960  1.00  0.00            
ATOM      4  H2  GCD     1       7.220  30.890  32.320  1.00  0.00            
ATOM      5  H3  GCD     1       6.140  29.480  32.320  1.00  0.00            
ATOM      6  C2  GCD     1       6.000  30.610  30.470  1.00  0.00            
ATOM      7  H4  GCD     1       6.700  29.920  29.970  1.00  0.00            
ATOM      8  C3  GCD     1       6.040  31.980  29.800  1.00  0.00            
ATOM      9  H5  GCD     1       5.240  32.510  30.330  1.00  0.00            
ATOM     10  C4  GCD     1       5.700  31.880  28.310  1.00  0.00            
ATOM     11  H6  GCD     1       6.550  31.350  27.860  1.00  0.00            
ATOM     12  O2  GCD     1       5.540  33.090  27.710  1.00  0.00            
ATOM     13  H7  GCD     1       6.310  33.660  27.780  1.00  0.00            
ATOM     14  C5  GCD     1       4.350  31.120  28.120  1.00  0.00            
ATOM     15  H8  GCD     1       3.480  31.710  28.450  1.00  0.00            
ATOM     16  O3  GCD     1       4.180  30.910  26.700  1.00  0.00            
ATOM     17  H9  GCD     1       4.330  31.790  26.320  1.00  0.00            
ATOM     18  C6  GCD     1       4.400  29.790  28.830  1.00  0.00            
ATOM     19  O4  GCD     1       4.760  29.950  30.250  1.00  0.00            
ATOM     20  H10 GCD     1       3.440  29.270  28.910  1.00  0.00            
ATOM     21  O5  GCD     1       5.300  28.890  28.200  1.00  0.00            
ATOM     22  C7  GCD     1       4.860  27.550  27.980  1.00  0.00            
ATOM     23  H11 GCD     1       3.920  27.320  28.490  1.00  0.00            
ATOM     24  C8  GCD     1       4.740  27.330  26.440  1.00  0.00            
ATOM     25  H12 GCD     1       5.720  27.630  26.030  1.00  0.00            
ATOM     26  O6  GCD     1       3.670  28.150  26.010  1.00  0.00            
ATOM     27  H13 GCD     1       4.010  29.050  26.080  1.00  0.00            
ATOM     28  C9  GCD     1       4.460  25.850  26.160  1.00  0.00            
ATOM     29  H14 GCD     1       3.560  25.520  26.690  1.00  0.00            
ATOM     30  O7  GCD     1       4.350  25.560  24.740  1.00  0.00            
ATOM     31  H15 GCD     1       5.190  25.130  24.530  1.00  0.00            
ATOM     32  C10 GCD     1       5.540  25.010  26.800  1.00  0.00            
ATOM     33  H16 GCD     1       5.340  23.940  26.750  1.00  0.00            
ATOM     34  O8  GCD     1       5.670  25.300  28.200  1.00  0.00            
ATOM     35  C11 GCD     1       5.910  26.660  28.630  1.00  0.00            
ATOM     36  H17 GCD     1       6.870  27.030  28.240  1.00  0.00            
ATOM     37  C12 GCD     1       5.720  26.740  30.160  1.00  0.00            
ATOM     38  H18 GCD     1       6.070  27.690  30.570  1.00  0.00            
ATOM     39  H19 GCD     1       6.580  26.150  30.490  1.00  0.00            
ATOM     40  O9  GCD     1       4.460  26.420  30.670  1.00  0.00            
ATOM     41  H20 GCD     1       4.250  25.570  30.270  1.00  0.00            
ATOM     42  O10 GCD     1       6.810  25.400  26.160  1.00  0.00            
ATOM     43  C13 GCD     1       7.430  24.340  25.360  1.00  0.00            
ATOM     44  H21 GCD     1       6.730  23.570  25.000  1.00  0.00            
ATOM     45  C14 GCD     1       7.950  25.080  24.080  1.00  0.00            
ATOM     46  H22 GCD     1       8.540  25.970  24.370  1.00  0.00            
ATOM     47  O11 GCD     1       6.810  25.660  23.340  1.00  0.00            
ATOM     48  H23 GCD     1       6.980  25.680  22.390  1.00  0.00            
ATOM     49  C15 GCD     1       8.670  24.110  23.190  1.00  0.00            
ATOM     50  H24 GCD     1       8.040  23.250  22.920  1.00  0.00            
ATOM     51  O12 GCD     1       9.160  24.750  22.040  1.00  0.00            
ATOM     52  H25 GCD     1       9.360  24.070  21.390  1.00  0.00            
ATOM     53  C16 GCD     1       9.790  23.390  23.960  1.00  0.00            
ATOM     54  H26 GCD     1      10.190  22.610  23.300  1.00  0.00            
ATOM     55  O13 GCD     1       9.340  22.840  25.180  1.00  0.00            
ATOM     56  C17 GCD     1       8.610  23.620  26.100  1.00  0.00            
ATOM     57  H27 GCD     1       9.290  24.430  26.370  1.00  0.00            
ATOM     58  C18 GCD     1       8.150  22.870  27.300  1.00  0.00            
ATOM     59  H28 GCD     1       7.300  22.210  27.070  1.00  0.00            
ATOM     60  H29 GCD     1       7.730  23.540  28.060  1.00  0.00            
ATOM     61  O14 GCD     1       9.150  22.080  27.950  1.00  0.00            
ATOM     62  H30 GCD     1       9.920  22.660  28.090  1.00  0.00            
ATOM     63  O15 GCD     1      10.870  24.330  24.200  1.00  0.00            
ATOM     64  C19 GCD     1      12.190  23.830  24.080  1.00  0.00            
ATOM     65  H31 GCD     1      12.070  22.740  23.940  1.00  0.00            
ATOM     66  C20 GCD     1      12.920  24.570  22.890  1.00  0.00            
ATOM     67  H32 GCD     1      12.820  25.660  22.960  1.00  0.00            
ATOM     68  O16 GCD     1      12.400  24.200  21.640  1.00  0.00            
ATOM     69  H33 GCD     1      11.600  24.720  21.560  1.00  0.00            
ATOM     70  C21 GCD     1      14.390  24.160  22.900  1.00  0.00            
ATOM     71  H34 GCD     1      14.470  23.100  22.640  1.00  0.00            
ATOM     72  O17 GCD     1      15.160  24.970  21.990  1.00  0.00            
ATOM     73  H35 GCD     1      14.520  25.240  21.320  1.00  0.00            
ATOM     74  C22 GCD     1      14.920  24.450  24.320  1.00  0.00            
ATOM     75  H36 GCD     1      15.990  24.220  24.290  1.00  0.00            
ATOM     76  O18 GCD     1      14.280  23.630  25.260  1.00  0.00            
ATOM     77  C23 GCD     1      12.920  23.940  25.400  1.00  0.00            
ATOM     78  H37 GCD     1      12.840  24.960  25.810  1.00  0.00            
ATOM     79  C24 GCD     1      12.340  23.150  26.610  1.00  0.00            
ATOM     80  H38 GCD     1      12.460  22.100  26.320  1.00  0.00            
ATOM     81  H39 GCD     1      11.300  23.470  26.710  1.00  0.00            
ATOM     82  O19 GCD     1      12.990  23.440  27.810  1.00  0.00            
ATOM     83  H40 GCD     1      13.900  23.140  27.730  1.00  0.00            
ATOM     84  O20 GCD     1      14.810  25.810  24.650  1.00  0.00            
ATOM     85  C25 GCD     1      16.080  26.520  25.000  1.00  0.00            
ATOM     86  H41 GCD     1      16.970  26.120  24.490  1.00  0.00            
ATOM     87  C26 GCD     1      15.880  27.940  24.560  1.00  0.00            
ATOM     88  H42 GCD     1      15.030  28.320  25.150  1.00  0.00            
ATOM     89  O21 GCD     1      15.720  28.090  23.160  1.00  0.00            
ATOM     90  H43 GCD     1      15.080  27.460  22.820  1.00  0.00            
ATOM     91  C27 GCD     1      17.090  28.840  24.870  1.00  0.00            
ATOM     92  H44 GCD     1      18.060  28.500  24.470  1.00  0.00            
ATOM     93  O22 GCD     1      16.920  30.280  24.690  1.00  0.00            
ATOM     94  H45 GCD     1      16.260  30.400  24.010  1.00  0.00            
ATOM     95  C28 GCD     1      17.520  28.640  26.360  1.00  0.00            
ATOM     96  H46 GCD     1      18.530  29.050  26.420  1.00  0.00            
ATOM     97  O23 GCD     1      17.710  27.290  26.690  1.00  0.00            
ATOM     98  C29 GCD     1      16.460  26.500  26.510  1.00  0.00            
ATOM     99  H47 GCD     1      15.680  27.110  26.980  1.00  0.00            
ATOM    100  C30 GCD     1      16.570  25.140  27.100  1.00  0.00            
ATOM    101  H48 GCD     1      15.570  24.700  27.180  1.00  0.00            
ATOM    102  H49 GCD     1      16.710  25.250  28.190  1.00  0.00            
ATOM    103  O24 GCD     1      17.590  24.320  26.550  1.00  0.00            
ATOM    104  H50 GCD     1      18.370  24.570  27.060  1.00  0.00            
ATOM    105  O25 GCD     1      16.740  29.300  27.260  1.00  0.00            
ATOM    106  C31 GCD     1      17.360  30.130  28.370  1.00  0.00            
ATOM    107  H51 GCD     1      18.370  29.840  28.680  1.00  0.00            
ATOM    108  C32 GCD     1      17.240  31.580  27.970  1.00  0.00            
ATOM    109  H52 GCD     1      16.210  31.800  27.660  1.00  0.00            
ATOM    110  O26 GCD     1      18.090  31.870  26.810  1.00  0.00            
ATOM    111  H53 GCD     1      17.760  31.320  26.090  1.00  0.00            
ATOM    112  C33 GCD     1      17.550  32.450  29.170  1.00  0.00            
ATOM    113  H54 GCD     1      18.580  32.270  29.500  1.00  0.00            
ATOM    114  O27 GCD     1      17.340  33.840  28.960  1.00  0.00            
ATOM    115  H55 GCD     1      18.150  34.250  28.660  1.00  0.00            
ATOM    116  C34 GCD     1      16.780  32.000  30.430  1.00  0.00            
ATOM    117  H56 GCD     1      17.120  32.540  31.320  1.00  0.00            
ATOM    118  O28 GCD     1      16.940  30.690  30.670  1.00  0.00            
ATOM    119  C35 GCD     1      16.490  29.870  29.610  1.00  0.00            
ATOM    120  H57 GCD     1      15.410  30.030  29.470  1.00  0.00            
ATOM    121  C36 GCD     1      16.480  28.410  30.110  1.00  0.00            
ATOM    122  H58 GCD     1      15.590  28.000  29.610  1.00  0.00            
ATOM    123  H59 GCD     1      16.310  28.440  31.200  1.00  0.00            
ATOM    124  O29 GCD     1      17.640  27.580  29.940  1.00  0.00            
ATOM    125  H60 GCD     1      17.420  26.720  30.320  1.00  0.00            
ATOM    126  O30 GCD     1      15.410  32.350  30.270  1.00  0.00            
ATOM    127  C37 GCD     1      14.890  33.150  31.340  1.00  0.00            
ATOM    128  H61 GCD     1      15.640  33.460  32.070  1.00  0.00            
ATOM    129  C38 GCD     1      14.310  34.420  30.630  1.00  0.00            
ATOM    130  H62 GCD     1      13.770  33.920  29.820  1.00  0.00            
ATOM    131  O31 GCD     1      15.350  35.300  30.180  1.00  0.00            
ATOM    132  H63 GCD     1      15.980  34.690  29.770  1.00  0.00            
ATOM    133  C39 GCD     1      13.290  35.150  31.410  1.00  0.00            
ATOM    134  H64 GCD     1      13.880  35.580  32.230  1.00  0.00            
ATOM    135  O32 GCD     1      12.490  36.130  30.650  1.00  0.00            
ATOM    136  H65 GCD     1      11.700  35.730  30.280  1.00  0.00            
ATOM    137  C40 GCD     1      12.350  34.180  32.130  1.00  0.00            
ATOM    138  H66 GCD     1      11.740  34.620  32.930  1.00  0.00            
ATOM    139  O33 GCD     1      13.070  33.250  32.810  1.00  0.00            
ATOM    140  C41 GCD     1      13.770  32.290  32.020  1.00  0.00            
ATOM    141  H67 GCD     1      13.120  31.810  31.280  1.00  0.00            
ATOM    142  C42 GCD     1      14.240  31.210  32.970  1.00  0.00            
ATOM    143  H68 GCD     1      14.660  30.400  32.360  1.00  0.00            
ATOM    144  H69 GCD     1      13.370  30.710  33.400  1.00  0.00            
ATOM    145  O34 GCD     1      15.110  31.670  34.000  1.00  0.00            
ATOM    146  H70 GCD     1      15.830  31.020  34.020  1.00  0.00            
ATOM    147  O35 GCD     1      11.460  33.590  31.210  1.00  0.00            
ATOM    148  C43 GCD     1      10.150  34.190  31.170  1.00  0.00            
ATOM    149  H71 GCD     1      10.120  35.240  31.510  1.00  0.00            
ATOM    150  C44 GCD     1       9.730  34.340  29.660  1.00  0.00            
ATOM    151  H72 GCD     1       9.790  33.300  29.320  1.00  0.00            
ATOM    152  O36 GCD     1      10.590  35.220  28.910  1.00  0.00            
ATOM    153  H73 GCD     1      10.210  35.320  28.030  1.00  0.00            
ATOM    154  C45 GCD     1       8.290  34.820  29.510  1.00  0.00            
ATOM    155  H74 GCD     1       8.120  35.800  29.960  1.00  0.00            
ATOM    156  O37 GCD     1       7.740  34.920  28.130  1.00  0.00            
ATOM    157  H75 GCD     1       8.190  35.670  27.730  1.00  0.00            
ATOM    158  C46 GCD     1       7.390  33.890  30.410  1.00  0.00            
ATOM    159  H76 GCD     1       6.370  34.280  30.370  1.00  0.00            
ATOM    160  O38 GCD     1       7.340  32.530  30.010  1.00  0.00            
ATOM    161  O39 GCD     1       7.770  33.940  31.740  1.00  0.00            
ATOM    162  C47 GCD     1       9.120  33.390  32.050  1.00  0.00            
ATOM    163  H77 GCD     1       9.130  32.310  31.840  1.00  0.00            
ATOM    164  C48 GCD     1       9.510  33.590  33.530  1.00  0.00            
ATOM    165  H78 GCD     1       9.470  34.650  33.810  1.00  0.00            
ATOM    166  H79 GCD     1      10.550  33.330  33.760  1.00  0.00            
ATOM    167  O40 GCD     1       8.660  32.860  34.430  1.00  0.00            
ATOM    168  H80 GCD     1       7.770  32.690  34.100  1.00  0.00            
ATOM    169  C1  DP7     2       6.800  29.580  24.540  1.00  0.00            
ATOM    170  N1  DP7     2       8.320  29.580  24.720  1.00  0.00            
ATOM    171  C2  DP7     2       8.810  30.920  24.730  1.00  0.00            
ATOM    172  C3  DP7     2      10.340  30.890  24.970  1.00  0.00            
ATOM    173  N2  DP7     2      10.710  30.150  26.260  1.00  0.00            
ATOM    174  C4  DP7     2      12.220  30.000  26.510  1.00  0.00            
ATOM    175  C5  DP7     2      12.990  31.320  26.410  1.00  0.00            
ATOM    176  C6  DP7     2      12.700  32.440  27.230  1.00  0.00            
ATOM    177  C7  DP7     2      13.480  33.570  27.100  1.00  0.00            
ATOM    178  C8  DP7     2      14.560  33.620  26.220  1.00  0.00            
ATOM    179  C9  DP7     2      14.750  32.650  25.240  1.00  0.00            
ATOM    180  C10 DP7     2      13.990  31.500  25.370  1.00  0.00            
ATOM    181  C11 DP7     2      12.500  29.220  27.740  1.00  0.00            
ATOM    182  C12 DP7     2      13.110  27.930  27.570  1.00  0.00            
ATOM    183  C13 DP7     2      13.340  27.120  28.680  1.00  0.00            
ATOM    184  C14 DP7     2      13.080  27.580  29.950  1.00  0.00            
ATOM    185  C15 DP7     2      12.580  28.860  30.110  1.00  0.00            
ATOM    186  C16 DP7     2      12.240  29.670  29.020  1.00  0.00            
ATOM    187  C17 DP7     2      10.210  28.720  26.050  1.00  0.00            
ATOM    188  C18 DP7     2       8.750  28.710  25.840  1.00  0.00            
ATOM    189  H1  DP7     2       6.430  28.570  24.330  1.00  0.00            
ATOM    190  H2  DP7     2       6.440  29.960  25.500  1.00  0.00            
ATOM    191  H3  DP7     2       6.720  30.200  23.640  1.00  0.00            
ATOM    192  H4  DP7     2       8.260  31.400  25.540  1.00  0.00            
ATOM    193  H5  DP7     2       8.570  31.330  23.740  1.00  0.00            
ATOM    194  H6  DP7     2      10.650  31.910  25.160  1.00  0.00            
ATOM    195  H7  DP7     2      10.980  30.560  24.150  1.00  0.00            
ATOM    196  H8  DP7     2      10.210  30.510  27.090  1.00  0.00            
ATOM    197  H9  DP7     2      12.510  29.320  25.710  1.00  0.00            
ATOM    198  H10 DP7     2      11.850  32.380  27.900  1.00  0.00            
ATOM    199  H11 DP7     2      13.270  34.410  27.760  1.00  0.00            
ATOM    200  H12 DP7     2      15.160  34.530  26.190  1.00  0.00            
ATOM    201  H13 DP7     2      15.530  32.640  24.480  1.00  0.00            
ATOM    202  H14 DP7     2      14.170  30.660  24.710  1.00  0.00            
ATOM    203  H15 DP7     2      13.470  27.490  26.640  1.00  0.00            
ATOM    204  H16 DP7     2      13.750  26.140  28.450  1.00  0.00            
ATOM    205  H17 DP7     2      13.360  26.980  30.810  1.00  0.00            
ATOM    206  H18 DP7     2      12.330  29.280  31.080  1.00  0.00            
ATOM    207  H19 DP7     2      11.660  30.580  29.120  1.00  0.00            
ATOM    208  H20 DP7     2      10.520  28.050  26.860  1.00  0.00            
ATOM    209  H21 DP7     2      10.750  28.380  25.170  1.00  0.00            
ATOM    210  H22 DP7     2       8.260  27.770  25.550  1.00  0.00            
ATOM    211  H23 DP7     2       8.210  29.100  26.700  1.00  0.00            
TER
ENDMDL
MODEL        1
ATOM      1  H1  GCD     1      29.270  17.420  18.280  1.00  0.00            
ATOM      2  O1  GCD     1      28.420  17.800  18.530  1.00  0.00            
ATOM      3  C1  GCD     1      28.850  19.090  18.990  1.00  0.00            
ATOM      4  H2  GCD     1      28.010  19.730  19.300  1.00  0.00            
ATOM      5  H3  GCD     1      29.350  19.100  19.960  1.00  0.00            
ATOM      6  C2  GCD     1      29.810  19.890  18.050  1.00  0.00            
ATOM      7  H4  GCD     1      29.970  20.850  18.550  1.00  0.00            
ATOM      8  C3  GCD     1      28.970  20.250  16.780  1.00  0.00            
ATOM      9  H5  GCD     1      28.400  19.350  16.530  1.00  0.00            
ATOM     10  C4  GCD     1      29.900  20.860  15.770  1.00  0.00            
ATOM     11  H6  GCD     1      30.380  21.780  16.130  1.00  0.00            
ATOM     12  O2  GCD     1      29.240  21.180  14.540  1.00  0.00            
ATOM     13  H7  GCD     1      28.580  21.860  14.700  1.00  0.00            
ATOM     14  C5  GCD     1      30.990  19.780  15.540  1.00  0.00            
ATOM     15  H8  GCD     1      30.540  18.810  15.280  1.00  0.00            
ATOM     16  O3  GCD     1      31.970  20.230  14.530  1.00  0.00            
ATOM     17  H9  GCD     1      32.540  20.840  15.020  1.00  0.00            
ATOM     18  C6  GCD     1      31.860  19.630  16.850  1.00  0.00            
ATOM     19  O4  GCD     1      31.030  19.150  17.880  1.00  0.00            
ATOM     20  H10 GCD     1      32.650  18.870  16.900  1.00  0.00            
ATOM     21  O5  GCD     1      32.410  20.910  17.280  1.00  0.00            
ATOM     22  C7  GCD     1      33.820  21.040  17.280  1.00  0.00            
ATOM     23  H11 GCD     1      34.340  20.220  16.770  1.00  0.00            
ATOM     24  C8  GCD     1      34.170  22.300  16.580  1.00  0.00            
ATOM     25  H12 GCD     1      33.580  23.050  17.110  1.00  0.00            
ATOM     26  O6  GCD     1      33.800  22.290  15.230  1.00  0.00            
ATOM     27  H13 GCD     1      34.030  23.170  14.950  1.00  0.00            
ATOM     28  C9  GCD     1      35.620  22.740  16.780  1.00  0.00            
ATOM     29  H14 GCD     1      36.380  22.080  16.330  1.00  0.00            
ATOM     30  O7  GCD     1      35.910  24.080  16.330  1.00  0.00            
ATOM     31  H15 GCD     1      36.790  24.150  15.950  1.00  0.00            
ATOM     32  C10 GCD     1      36.040  22.630  18.280  1.00  0.00            
ATOM     33  H16 GCD     1      37.120  22.800  18.260  1.00  0.00            
ATOM     34  O8  GCD     1      35.780  21.310  18.700  1.00  0.00            
ATOM     35  C11 GCD     1      34.320  21.030  18.650  1.00  0.00            
ATOM     36  H17 GCD     1      33.760  21.830  19.150  1.00  0.00            
ATOM     37  C12 GCD     1      33.980  19.670  19.330  1.00  0.00            
ATOM     38  H18 GCD     1      32.900  19.490  19.250  1.00  0.00            
ATOM     39  H19 GCD     1      34.210  19.720  20.400  1.00  0.00            
ATOM     40  O9  GCD     1      34.720  18.620  18.800  1.00  0.00            
ATOM     41  H20 GCD     1      34.570  17.900  19.410  1.00  0.00            
ATOM     42  O10 GCD     1      35.450  23.570  19.150  1.00  0.00            
ATOM     43  C13 GCD     1      36.390  24.530  19.700  1.00  0.00            
ATOM     44  H21 GCD     1      37.360  24.450  19.190  1.00  0.00            
ATOM     45  C14 GCD     1      35.860  25.990  19.640  1.00  0.00            
ATOM     46  H22 GCD     1      34.950  25.950  20.260  1.00  0.00            
ATOM     47  O11 GCD     1      35.660  26.370  18.250  1.00  0.00            
ATOM     48  H23 GCD     1      35.240  25.660  17.750  1.00  0.00            
ATOM     49  C15 GCD     1      36.810  26.930  20.300  1.00  0.00            
ATOM     50  H24 GCD     1      37.790  26.890  19.810  1.00  0.00            
ATOM     51  O12 GCD     1      36.300  28.280  20.240  1.00  0.00            
ATOM     52  H25 GCD     1      35.860  28.360  19.390  1.00  0.00            
ATOM     53  C16 GCD     1      37.020  26.460  21.760  1.00  0.00            
ATOM     54  H26 GCD     1      37.750  27.060  22.310  1.00  0.00            
ATOM     55  O13 GCD     1      37.550  25.150  21.660  1.00  0.00            
ATOM     56  C17 GCD     1      36.720  24.120  21.110  1.00  0.00            
ATOM     57  H27 GCD     1      35.770  23.970  21.650  1.00  0.00            
ATOM     58  C18 GCD     1      37.460  22.770  21.190  1.00  0.00            
ATOM     59  H28 GCD     1      38.520  22.780  20.900  1.00  0.00            
ATOM     60  H29 GCD     1      36.990  22.020  20.540  1.00  0.00            
ATOM     61  O14 GCD     1      37.230  22.260  22.510  1.00  0.00            
ATOM     62  H30 GCD     1      37.920  22.630  23.070  1.00  0.00            
ATOM     63  O15 GCD     1      35.810  26.390  22.500  1.00  0.00            
ATOM     64  C19 GCD     1      35.810  27.060  23.770  1.00  0.00            
ATOM     65  H31 GCD     1      36.840  27.300  24.040  1.00  0.00            
ATOM     66  C20 GCD     1      35.150  28.370  23.620  1.00  0.00            
ATOM     67  H32 GCD     1      34.130  28.340  23.220  1.00  0.00            
ATOM     68  O16 GCD     1      35.920  29.130  22.690  1.00  0.00            
ATOM     69  H33 GCD     1      35.720  28.710  21.850  1.00  0.00            
ATOM     70  C21 GCD     1      34.990  29.170  24.960  1.00  0.00            
ATOM     71  H34 GCD     1      35.980  29.260  25.420  1.00  0.00            
ATOM     72  O17 GCD     1      34.400  30.430  24.760  1.00  0.00            
ATOM     73  H35 GCD     1      34.560  30.920  25.570  1.00  0.00            
ATOM     74  C22 GCD     1      34.190  28.200  25.870  1.00  0.00            
ATOM     75  H36 GCD     1      34.030  28.670  26.850  1.00  0.00            
ATOM     76  O18 GCD     1      34.960  27.030  26.030  1.00  0.00            
ATOM     77  C23 GCD     1      35.120  26.230  24.810  1.00  0.00            
ATOM     78  H37 GCD     1      34.130  25.890  24.480  1.00  0.00            
ATOM     79  C24 GCD     1      35.940  25.000  25.080  1.00  0.00            
ATOM     80  H38 GCD     1      37.010  25.210  25.040  1.00  0.00            
ATOM     81  H39 GCD     1      35.790  24.310  24.240  1.00  0.00            
ATOM     82  O19 GCD     1      35.580  24.320  26.250  1.00  0.00            
ATOM     83  H40 GCD     1      35.540  24.890  27.030  1.00  0.00            
ATOM     84  O20 GCD     1      32.860  27.820  25.410  1.00  0.00            
ATOM     85  C25 GCD     1      31.730  28.190  26.210  1.00  0.00            
ATOM     86  H41 GCD     1      32.030  28.700  27.140  1.00  0.00            
ATOM     87  C26 GCD     1      30.850  29.220  25.530  1.00  0.00            
ATOM     88  H42 GCD     1      30.480  28.860  24.560  1.00  0.00            
ATOM     89  O21 GCD     1      31.610  30.450  25.290  1.00  0.00            
ATOM     90  H43 GCD     1      32.550  30.240  25.310  1.00  0.00            
ATOM     91  C27 GCD     1      29.690  29.620  26.460  1.00  0.00            
ATOM     92  H44 GCD     1      30.150  30.000  27.380  1.00  0.00            
ATOM     93  O22 GCD     1      28.890  30.660  26.060  1.00  0.00            
ATOM     94  H45 GCD     1      29.510  31.370  25.820  1.00  0.00            
ATOM     95  C28 GCD     1      28.950  28.400  26.910  1.00  0.00            
ATOM     96  H46 GCD     1      28.290  28.650  27.750  1.00  0.00            
ATOM     97  O23 GCD     1      29.750  27.360  27.430  1.00  0.00            
ATOM     98  C29 GCD     1      30.890  26.970  26.590  1.00  0.00            
ATOM     99  H47 GCD     1      30.480  26.550  25.660  1.00  0.00            
ATOM    100  C30 GCD     1      31.530  25.770  27.290  1.00  0.00            
ATOM    101  H48 GCD     1      32.460  25.440  26.800  1.00  0.00            
ATOM    102  H49 GCD     1      30.740  25.020  27.430  1.00  0.00            
ATOM    103  O24 GCD     1      32.150  26.120  28.540  1.00  0.00            
ATOM    104  H50 GCD     1      31.540  26.610  29.090  1.00  0.00            
ATOM    105  O25 GCD     1      28.250  27.940  25.790  1.00  0.00            
ATOM    106  C31 GCD     1      26.890  27.630  25.970  1.00  0.00            
ATOM    107  H51 GCD     1      26.450  27.780  26.960  1.00  0.00            
ATOM    108  C32 GCD     1      26.080  28.450  24.980  1.00  0.00            
ATOM    109  H52 GCD     1      26.570  28.480  24.000  1.00  0.00            
ATOM    110  O26 GCD     1      26.020  29.780  25.420  1.00  0.00            
ATOM    111  H53 GCD     1      26.940  30.030  25.600  1.00  0.00            
ATOM    112  C33 GCD     1      24.670  27.850  24.700  1.00  0.00            
ATOM    113  H54 GCD     1      24.120  28.100  25.620  1.00  0.00            
ATOM    114  O27 GCD     1      24.000  28.580  23.690  1.00  0.00            
ATOM    115  H55 GCD     1      24.320  28.200  22.870  1.00  0.00            
ATOM    116  C34 GCD     1      24.580  26.330  24.460  1.00  0.00            
ATOM    117  H56 GCD     1      23.550  25.970  24.490  1.00  0.00            
ATOM    118  O28 GCD     1      25.310  25.760  25.550  1.00  0.00            
ATOM    119  C35 GCD     1      26.670  26.160  25.610  1.00  0.00            
ATOM    120  H57 GCD     1      27.100  26.070  24.610  1.00  0.00            
ATOM    121  C36 GCD     1      27.440  25.130  26.360  1.00  0.00            
ATOM    122  H58 GCD     1      26.970  25.030  27.340  1.00  0.00            
ATOM    123  H59 GCD     1      28.490  25.460  26.450  1.00  0.00            
ATOM    124  O29 GCD     1      27.350  23.860  25.710  1.00  0.00            
ATOM    125  H60 GCD     1      26.420  23.670  25.890  1.00  0.00            
ATOM    126  O30 GCD     1      25.260  25.940  23.290  1.00  0.00            
ATOM    127  C37 GCD     1      24.410  25.580  22.200  1.00  0.00            
ATOM    128  H61 GCD     1      23.390  25.960  22.350  1.00  0.00            
ATOM    129  C38 GCD     1      24.960  26.320  21.010  1.00  0.00            
ATOM    130  H62 GCD     1      25.960  25.910  20.800  1.00  0.00            
ATOM    131  O31 GCD     1      24.910  27.760  21.230  1.00  0.00            
ATOM    132  H63 GCD     1      25.200  28.320  20.500  1.00  0.00            
ATOM    133  C39 GCD     1      24.060  25.990  19.850  1.00  0.00            
ATOM    134  H64 GCD     1      23.040  26.340  20.030  1.00  0.00            
ATOM    135  O32 GCD     1      24.440  26.670  18.630  1.00  0.00            
ATOM    136  H65 GCD     1      25.160  26.170  18.220  1.00  0.00            
ATOM    137  C40 GCD     1      24.050  24.490  19.640  1.00  0.00            
ATOM    138  H66 GCD     1      23.450  24.320  18.740  1.00  0.00            
ATOM    139  O33 GCD     1      23.620  23.830  20.860  1.00  0.00            
ATOM    140  C41 GCD     1      24.400  24.050  22.040  1.00  0.00            
ATOM    141  H67 GCD     1      25.420  23.680  21.900  1.00  0.00            
ATOM    142  C42 GCD     1      23.790  23.330  23.290  1.00  0.00            
ATOM    143  H68 GCD     1      24.520  23.410  24.100  1.00  0.00            
ATOM    144  H69 GCD     1      23.810  22.250  23.090  1.00  0.00            
ATOM    145  O34 GCD     1      22.490  23.830  23.560  1.00  0.00            
ATOM    146  H70 GCD     1      22.020  23.710  22.730  1.00  0.00            
ATOM    147  O35 GCD     1      25.240  23.950  19.310  1.00  0.00            
ATOM    148  C43 GCD     1      25.240  22.980  18.290  1.00  0.00            
ATOM    149  H71 GCD     1      24.300  22.780  17.770  1.00  0.00            
ATOM    150  C44 GCD     1      26.130  23.450  17.140  1.00  0.00            
ATOM    151  H72 GCD     1      27.160  23.590  17.480  1.00  0.00            
ATOM    152  O36 GCD     1      25.540  24.670  16.560  1.00  0.00            
ATOM    153  H73 GCD     1      24.580  24.630  16.510  1.00  0.00            
ATOM    154  C45 GCD     1      26.230  22.370  16.100  1.00  0.00            
ATOM    155  H74 GCD     1      25.240  22.120  15.720  1.00  0.00            
ATOM    156  O37 GCD     1      27.060  22.780  14.960  1.00  0.00            
ATOM    157  H75 GCD     1      26.640  23.510  14.490  1.00  0.00            
ATOM    158  C46 GCD     1      26.790  21.100  16.710  1.00  0.00            
ATOM    159  H76 GCD     1      26.840  20.280  15.980  1.00  0.00            
ATOM    160  O38 GCD     1      28.080  21.320  17.160  1.00  0.00            
ATOM    161  O39 GCD     1      25.940  20.650  17.730  1.00  0.00            
ATOM    162  C47 GCD     1      25.800  21.630  18.800  1.00  0.00            
ATOM    163  H77 GCD     1      26.800  21.920  19.170  1.00  0.00            
ATOM    164  C48 GCD     1      25.030  21.000  19.960  1.00  0.00            
ATOM    165  H78 GCD     1      25.120  21.670  20.830  1.00  0.00            
ATOM    166  H79 GCD     1      25.430  20.010  20.190  1.00  0.00            
ATOM    167  O40 GCD     1      23.640  20.770  19.670  1.00  0.00            
ATOM    168  H80 GCD     1      23.330  21.670  19.850  1.00  0.00            
ATOM    169  C1  DP7     2      30.240  24.620  15.710  1.00  0.00            
ATOM    170  N1  DP7     2      30.540  25.050  17.000  1.00  0.00            
ATOM    171  C2  DP7     2      29.910  26.270  17.470  1.00  0.00            
ATOM    172  C3  DP7     2      30.410  26.730  18.870  1.00  0.00            
ATOM    173  N2  DP7     2      30.330  25.650  19.980  1.00  0.00            
ATOM    174  C4  DP7     2      31.110  26.080  21.210  1.00  0.00            
ATOM    175  C5  DP7     2      30.470  27.350  21.640  1.00  0.00            
ATOM    176  C6  DP7     2      29.110  27.350  21.970  1.00  0.00            
ATOM    177  C7  DP7     2      28.470  28.560  22.120  1.00  0.00            
ATOM    178  C8  DP7     2      29.170  29.750  22.190  1.00  0.00            
ATOM    179  C9  DP7     2      30.540  29.740  21.950  1.00  0.00            
ATOM    180  C10 DP7     2      31.180  28.570  21.630  1.00  0.00            
ATOM    181  C11 DP7     2      31.340  25.100  22.350  1.00  0.00            
ATOM    182  C12 DP7     2      30.380  24.710  23.230  1.00  0.00            
ATOM    183  C13 DP7     2      30.690  23.740  24.230  1.00  0.00            
ATOM    184  C14 DP7     2      31.890  23.110  24.370  1.00  0.00            
ATOM    185  C15 DP7     2      32.900  23.410  23.440  1.00  0.00            
ATOM    186  C16 DP7     2      32.580  24.360  22.410  1.00  0.00            
ATOM    187  C17 DP7     2      31.170  24.520  19.340  1.00  0.00            
ATOM    188  C18 DP7     2      30.580  23.960  18.050  1.00  0.00            
ATOM    189  H1  DP7     2      29.180  24.340  15.640  1.00  0.00            
ATOM    190  H2  DP7     2      30.280  25.470  15.020  1.00  0.00            
ATOM    191  H3  DP7     2      30.840  23.760  15.380  1.00  0.00            
ATOM    192  H4  DP7     2      28.850  26.050  17.660  1.00  0.00            
ATOM    193  H5  DP7     2      30.000  27.140  16.790  1.00  0.00            
ATOM    194  H6  DP7     2      29.860  27.620  19.190  1.00  0.00            
ATOM    195  H7  DP7     2      31.460  27.000  18.820  1.00  0.00            
ATOM    196  H8  DP7     2      29.350  25.450  20.210  1.00  0.00            
ATOM    197  H9  DP7     2      32.110  26.280  20.810  1.00  0.00            
ATOM    198  H10 DP7     2      28.580  26.430  21.750  1.00  0.00            
ATOM    199  H11 DP7     2      27.410  28.560  22.340  1.00  0.00            
ATOM    200  H12 DP7     2      28.580  30.650  22.340  1.00  0.00            
ATOM    201  H13 DP7     2      31.030  30.690  21.770  1.00  0.00            
ATOM    202  H14 DP7     2      32.200  28.520  21.260  1.00  0.00
[truncated: 2,104,293 more chars]
